# Supplementary material for: Genomic determination of minimum multi-locus sequence typing schemas to represent the genomic phylogeny of Mycoplasma hominis
Source: BMC Genomics. 2016 Nov 23;17:964. doi: 10.1186/s12864-016-3284-z (PMC5120421; doi:10.1186/s12864-016-3284-z)
Supplement: Additional file 1: — FASTA sequence for all pan genomic alleles identified in this study. (ZIP 1488 kb) [file 12864_2016_3284_MOESM1_ESM.zip]

Archive with 778 entries (777 files):
- pan_genome/
- pan_genome/GENE-100.fasta
- pan_genome/GENE-101.fasta
- pan_genome/GENE-102.fasta
- pan_genome/GENE-103.fasta
- pan_genome/GENE-104.fasta
- pan_genome/GENE-105.fasta
- pan_genome/GENE-106.fasta
- pan_genome/GENE-107.fasta
- pan_genome/GENE-108.fasta
- pan_genome/GENE-109.fasta
- pan_genome/GENE-10.fasta
- pan_genome/GENE-110.fasta
- pan_genome/GENE-111.fasta
- pan_genome/GENE-112.fasta
- pan_genome/GENE-113.fasta
- pan_genome/GENE-114.fasta
- pan_genome/GENE-115.fasta
- pan_genome/GENE-116.fasta
- pan_genome/GENE-117.fasta
- pan_genome/GENE-118.fasta
- pan_genome/GENE-119.fasta
- pan_genome/GENE-11.fasta
- pan_genome/GENE-120.fasta
- pan_genome/GENE-121.fasta
- pan_genome/GENE-122.fasta
- pan_genome/GENE-123.fasta
- pan_genome/GENE-124.fasta
- pan_genome/GENE-125.fasta
- pan_genome/GENE-126.fasta
- pan_genome/GENE-127.fasta
- pan_genome/GENE-128.fasta
- pan_genome/GENE-129.fasta
- pan_genome/GENE-12.fasta
- pan_genome/GENE-130.fasta
- pan_genome/GENE-131.fasta
- pan_genome/GENE-132.fasta
- pan_genome/GENE-133.fasta
- pan_genome/GENE-134.fasta
- pan_genome/GENE-135.fasta
- pan_genome/GENE-136.fasta
- pan_genome/GENE-137.fasta
- pan_genome/GENE-138.fasta
- pan_genome/GENE-139.fasta
- pan_genome/GENE-13.fasta
- pan_genome/GENE-140.fasta
- pan_genome/GENE-141.fasta
- pan_genome/GENE-142.fasta
- pan_genome/GENE-143.fasta
- pan_genome/GENE-144.fasta
- pan_genome/GENE-145.fasta
- pan_genome/GENE-146.fasta
- pan_genome/GENE-147.fasta
- pan_genome/GENE-148.fasta
- pan_genome/GENE-149.fasta
- pan_genome/GENE-14.fasta
- pan_genome/GENE-150.fasta
- pan_genome/GENE-151.fasta
- pan_genome/GENE-152.fasta
- pan_genome/GENE-153.fasta
- pan_genome/GENE-154.fasta
- pan_genome/GENE-155.fasta
- pan_genome/GENE-156.fasta
- pan_genome/GENE-157.fasta
- pan_genome/GENE-158.fasta
- pan_genome/GENE-159.fasta
- pan_genome/GENE-15.fasta
- pan_genome/GENE-160.fasta
- pan_genome/GENE-161.fasta
- pan_genome/GENE-162.fasta
- pan_genome/GENE-163.fasta
- pan_genome/GENE-164.fasta
- pan_genome/GENE-165.fasta
- pan_genome/GENE-166.fasta
- pan_genome/GENE-167.fasta
- pan_genome/GENE-168.fasta
- pan_genome/GENE-169.fasta
- pan_genome/GENE-16.fasta
- pan_genome/GENE-170.fasta
- pan_genome/GENE-171.fasta
- pan_genome/GENE-172.fasta
- pan_genome/GENE-173.fasta
- pan_genome/GENE-174.fasta
- pan_genome/GENE-175.fasta
- pan_genome/GENE-176.fasta
- pan_genome/GENE-177.fasta
- pan_genome/GENE-178.fasta
- pan_genome/GENE-179.fasta
- pan_genome/GENE-17.fasta
- pan_genome/GENE-180.fasta
- pan_genome/GENE-181.fasta
- pan_genome/GENE-182.fasta
- pan_genome/GENE-183.fasta
- pan_genome/GENE-184.fasta
- pan_genome/GENE-185.fasta
- pan_genome/GENE-186.fasta
- pan_genome/GENE-187.fasta
- pan_genome/GENE-188.fasta
- pan_genome/GENE-189.fasta
- pan_genome/GENE-18.fasta
- pan_genome/GENE-190.fasta
- pan_genome/GENE-191.fasta
- pan_genome/GENE-192.fasta
- pan_genome/GENE-193.fasta
- pan_genome/GENE-194.fasta
- pan_genome/GENE-195.fasta
- pan_genome/GENE-196.fasta
- pan_genome/GENE-197.fasta
- pan_genome/GENE-198.fasta
- pan_genome/GENE-199.fasta
- pan_genome/GENE-19.fasta
- pan_genome/GENE-1.fasta
- pan_genome/GENE-200.fasta
- pan_genome/GENE-201.fasta
- pan_genome/GENE-202.fasta
- pan_genome/GENE-203.fasta
- pan_genome/GENE-204.fasta
- pan_genome/GENE-205.fasta
- pan_genome/GENE-206.fasta
- pan_genome/GENE-207.fasta
- pan_genome/GENE-208.fasta
- pan_genome/GENE-209.fasta
- pan_genome/GENE-20.fasta
- pan_genome/GENE-210.fasta
- pan_genome/GENE-211.fasta
- pan_genome/GENE-212.fasta
- pan_genome/GENE-213.fasta
- pan_genome/GENE-214.fasta
- pan_genome/GENE-215.fasta
- pan_genome/GENE-216.fasta
- pan_genome/GENE-217.fasta
- pan_genome/GENE-218.fasta
- pan_genome/GENE-219.fasta
- pan_genome/GENE-21.fasta
- pan_genome/GENE-220.fasta
- pan_genome/GENE-221.fasta
- pan_genome/GENE-222.fasta
- pan_genome/GENE-223.fasta
- pan_genome/GENE-224.fasta
- pan_genome/GENE-225.fasta
- pan_genome/GENE-226.fasta
- pan_genome/GENE-227.fasta
- pan_genome/GENE-228.fasta
- pan_genome/GENE-229.fasta
- pan_genome/GENE-22.fasta
- pan_genome/GENE-230.fasta
- pan_genome/GENE-231.fasta
- pan_genome/GENE-232.fasta
- pan_genome/GENE-233.fasta
- pan_genome/GENE-234.fasta
- pan_genome/GENE-235.fasta
- pan_genome/GENE-236.fasta
- pan_genome/GENE-237.fasta
- pan_genome/GENE-238.fasta
- pan_genome/GENE-239.fasta
- pan_genome/GENE-23.fasta
- pan_genome/GENE-240.fasta
- pan_genome/GENE-241.fasta
- pan_genome/GENE-242.fasta
- pan_genome/GENE-243.fasta
- pan_genome/GENE-244.fasta
- pan_genome/GENE-245.fasta
- pan_genome/GENE-246.fasta
- pan_genome/GENE-247.fasta
- pan_genome/GENE-248.fasta
- pan_genome/GENE-249.fasta
- pan_genome/GENE-24.fasta
- pan_genome/GENE-250.fasta
- pan_genome/GENE-251.fasta
- pan_genome/GENE-252.fasta
- pan_genome/GENE-253.fasta
- pan_genome/GENE-254.fasta
- pan_genome/GENE-255.fasta
- pan_genome/GENE-256.fasta
- pan_genome/GENE-257.fasta
- pan_genome/GENE-258.fasta
- pan_genome/GENE-259.fasta
- pan_genome/GENE-25.fasta
- pan_genome/GENE-260.fasta
- pan_genome/GENE-261.fasta
- pan_genome/GENE-262.fasta
- pan_genome/GENE-263.fasta
- pan_genome/GENE-264.fasta
- pan_genome/GENE-265.fasta
- pan_genome/GENE-266.fasta
- pan_genome/GENE-267.fasta
- pan_genome/GENE-268.fasta
- pan_genome/GENE-269.fasta
- pan_genome/GENE-26.fasta
- pan_genome/GENE-270.fasta
- pan_genome/GENE-271.fasta
- pan_genome/GENE-272.fasta
- pan_genome/GENE-273.fasta
- pan_genome/GENE-274.fasta
- pan_genome/GENE-275.fasta
- pan_genome/GENE-276.fasta
- pan_genome/GENE-277.fasta
- pan_genome/GENE-278.fasta
- pan_genome/GENE-279.fasta
- pan_genome/GENE-27.fasta
- pan_genome/GENE-280.fasta
- pan_genome/GENE-281.fasta
- pan_genome/GENE-282.fasta
- pan_genome/GENE-283.fasta
- pan_genome/GENE-284.fasta
- pan_genome/GENE-285.fasta
- pan_genome/GENE-286.fasta
- pan_genome/GENE-287.fasta
- pan_genome/GENE-288.fasta
- pan_genome/GENE-289.fasta
- pan_genome/GENE-28.fasta
- pan_genome/GENE-290.fasta
- pan_genome/GENE-291.fasta
- pan_genome/GENE-292.fasta
- pan_genome/GENE-293.fasta
- pan_genome/GENE-294.fasta
- pan_genome/GENE-295.fasta
- pan_genome/GENE-296.fasta
- pan_genome/GENE-297.fasta
- pan_genome/GENE-298.fasta
- pan_genome/GENE-299.fasta
- pan_genome/GENE-29.fasta
- pan_genome/GENE-2.fasta
- pan_genome/GENE-300.fasta
- pan_genome/GENE-301.fasta
- pan_genome/GENE-302.fasta
- pan_genome/GENE-303.fasta
- pan_genome/GENE-304.fasta
- pan_genome/GENE-305.fasta
- pan_genome/GENE-306.fasta
- pan_genome/GENE-307.fasta
- pan_genome/GENE-308.fasta
- pan_genome/GENE-309.fasta
- pan_genome/GENE-30.fasta
- pan_genome/GENE-310.fasta
- pan_genome/GENE-311.fasta
- pan_genome/GENE-312.fasta
- pan_genome/GENE-313.fasta
- pan_genome/GENE-314.fasta
- pan_genome/GENE-315.fasta
- pan_genome/GENE-316.fasta
- pan_genome/GENE-317.fasta
- pan_genome/GENE-318.fasta
- pan_genome/GENE-319.fasta
- pan_genome/GENE-31.fasta
- pan_genome/GENE-320.fasta
- pan_genome/GENE-321.fasta
- pan_genome/GENE-322.fasta
- pan_genome/GENE-323.fasta
- pan_genome/GENE-324.fasta
- pan_genome/GENE-325.fasta
- pan_genome/GENE-326.fasta
- pan_genome/GENE-327.fasta
- pan_genome/GENE-328.fasta
- pan_genome/GENE-329.fasta
- pan_genome/GENE-32.fasta
- pan_genome/GENE-330.fasta
- pan_genome/GENE-331.fasta
- pan_genome/GENE-332.fasta
- pan_genome/GENE-333.fasta
- pan_genome/GENE-334.fasta
- pan_genome/GENE-335.fasta
- pan_genome/GENE-336.fasta
- pan_genome/GENE-337.fasta
- pan_genome/GENE-338.fasta
- pan_genome/GENE-339.fasta
- pan_genome/GENE-33.fasta
- pan_genome/GENE-340.fasta
- pan_genome/GENE-341.fasta
- pan_genome/GENE-342.fasta
- pan_genome/GENE-343.fasta
- pan_genome/GENE-344.fasta
- pan_genome/GENE-345.fasta
- pan_genome/GENE-346.fasta
- pan_genome/GENE-347.fasta
- pan_genome/GENE-348.fasta
- pan_genome/GENE-349.fasta
- pan_genome/GENE-34.fasta
- pan_genome/GENE-350.fasta
- pan_genome/GENE-351.fasta
- pan_genome/GENE-352.fasta
- pan_genome/GENE-353.fasta
- pan_genome/GENE-354.fasta
- pan_genome/GENE-355.fasta
- pan_genome/GENE-356.fasta
- pan_genome/GENE-357.fasta
- pan_genome/GENE-358.fasta
- pan_genome/GENE-359.fasta
- pan_genome/GENE-35.fasta
- pan_genome/GENE-360.fasta
- pan_genome/GENE-361.fasta
- pan_genome/GENE-362.fasta
- pan_genome/GENE-363.fasta
- pan_genome/GENE-364.fasta
- pan_genome/GENE-365.fasta
- pan_genome/GENE-366.fasta
- pan_genome/GENE-367.fasta
- pan_genome/GENE-368.fasta
- pan_genome/GENE-369.fasta
- pan_genome/GENE-36.fasta
[truncated: 478 more entries]
