# Supplementary material for: Genomic determination of minimum multi-locus sequence typing schemas to represent the genomic phylogeny of Mycoplasma hominis
Source: BMC Genomics. 2016 Nov 23;17:964. doi: 10.1186/s12864-016-3284-z (PMC5120421; doi:10.1186/s12864-016-3284-z)
Supplement: Additional file 1: — FASTA sequence for all pan genomic alleles identified in this study. (ZIP 1488 kb) [file 12864_2016_3284_MOESM1_ESM.zip › pan_genome/GENE-100.fasta]

>100
ATGATTAAATTAGGAAGCCATATATCATTTAAAAAACCCGATTATTTAATAGGTTCATTT
AATGAAGCTATTAATAATGGCGAGAATTGTTTTATGATTTACTTAGGAGCACCTCAAAGT
GCTTTTAGGGTTGATAGTTCAATGTATAATATTGAAAAATATTTAAAGCAATGCAATAGT
ATTATTCCTGTATCTGATATTGTGGTTCATGCCCCATATATAGTAAATTTAGCCAATAGA
GAAAAGGCAGATTTTGGGATTAAATTTTTATGTAGTGAAATTAAAAGAATGAATAGTTTT
GGTGCTAAATTGTTAGTTTTACACCCTGGTTCATCAGTTGAATATAGCAGAAGCGAAGCA
TTAGCATCATTAATTCAATCTCTTAAAAAGATAATTGAATCTACTAAGGACGTAATAATA
TGCCTTGAAATAATGTCGGGTAAAGGTAGTCAAATTTGTAGCAATTTCAATGACTTATTA
TACGTGATAAAATCCGTTAATTCCGAAAGAATTGCAATATGTTTTGATACTTGCCATGCC
TGAGATGCTGGGTATGATATAAAAGATTATGAGAATTTCAAATCTTATATAAAACAACAA
AATATATTGCCTTTAATTAGAGTTATTCATTTAAATGATTCCATGAATGAACTTGGATCA
AAAAAAGATCGTCATGCAAACATTGATAGAGGCCATATAGGTTTAGAAACATTGAAAAAA
TTTGTTCATGATAAAGACTTCGATAATATTCCCATTATTTTAGAAACACCGTTTATTAAT
AATAAAAGTCCTTACAAAGATGAAATAATAATGCTTTTAGAGGATAATAAAAAAGATAAT
ATTCTATTTTAA
>674
ATGATTAAATTAGGAAGCCATATATCATTTAAAAAACCTGATTATTTAATAGGTTCATTT
AATGAAGCTATTAATAATGGCGAAAATTGTTTTATGATTTACTTAGGAGCACCACAAAGT
GCTTTTAGAGTTGATAGTTCATTATATAATATTGAAAAATATTTAAAGCAATGCAATAGT
ATTATTCCTGTATCTGATATTGTGGTTCATGCCCCATATATAGTAAATTTAGCCAATAGA
GAAAAGGTAGATTTTGGGATTAAATTTTTATGTAGTGAAATTAAAAGAATGAATAGTTTT
GGTGCTAAATTGTTAGTTTTACACCCAGGTTCATCAGTTGAATATAGCAGAAGCGAAGCA
TTAGCATCATTAATTCAATCTCTTAAAAAGATAATTGAATCTACTAAGGACGTAATAATA
TGCCTTGAAATAATGTCGGGTAAAGGCAGTCAAATTTGTAGCAATTTCAATGATTTATTA
TATGTGATAAAATCCGTTAATTCCGAAAGAATTGCAATATGTCTTGATACTTGCCATGCC
TGAGATGCGGGGTATGATATAAAAGATTATGAAAATTTCAAATCTTATATAAAACAACAA
AATATATTGCCTTTAATTAGAGTTATTCATTTAAATGATTCCATGAATGAACTTGGATCA
AAAAAAGATCGTCATGCAAACATTGATAAAGGCCATATAGGTTTAGAAATATTGAAAAAA
TTTGTTCATGATAAAGACTTCGATAATATTCCTATTATTCTAGAGACACCGTTTATTAAT
AACAAAAGTCCTTACAAAGATGAAATAATAATGCTTTTAGAGAATAATAAAAAAGATAAT
ATTCTATTTTAA
>1064
ATGATTAAATTAGGAAGCCATATATCATTTAAAAAACCCGATTATTTAATAGGTTCATTT
AATGAAGCTATTAATAATGGCGAGAATTGTTTTATGATTTACTCAGGAGCACCACAAAGT
GCTTTTAGAGTTGATAGTTCATTGTATAATATTGAAAAATATTTAAAGCAATGCAATAGT
ATTATTCCTGTATCTGATATTGTGGTTCATGCCCCATATATAGTAAATTTAGCCAATAGA
GAAAAGGCAGATTTTGGGATTAAATTTTTATGTAGTGAAATTAAAAGAATGAATAGTTTT
GGCGCTAAATTGTTAGTTTTACACCCTGGTTCATCAGTTGAATATAGCAGAAGCGAAGCA
TTAGCATCATTAATTCAATCTCTTAAAAAGATAATTGAATCTACTAAGGACGTAATAATA
TGCCTTGAAATAATGTCAGGTAAAGGCAGTCAAATTTGTAGCAATTTCAATGACTTATTA
TACGTGATAAAATCCGTTAATTCCGAAAGAATTGCAATATGTTTTGATACTTGCCATGCC
TGAGATGCGGGGTATGATATAAAAGATTATGAAAATTTCAAATCTTATATAAAACAACAA
AATATATTGCCTTTAATTAGAGTTATTCATTTAAATGATTCCATGAATGAACTTGGATCA
AAAAAAGATCGTCATGCAAACATTGATAGAGGCTATATAGGTTTAGAAACATTGAAAAAA
TTTGTTCATGATAAAGACTTCGATAATATTCCTATTATTTTAGAAACACCGTTTATTAAT
AACAAAAGTCCTTACAAAGATGAAATAATAATGCTTTTAGAGGATAATAAAAAAGATAAT
ATTCTATTTTAA
>1897
ATGATTAAATTAGGAAGCCATATATCATTTAAAAAACCCGATTATTTAATAGGTTCATTT
AATGAAGCTATTAATAATGGCGAGAATTGTTTTATGATTTACTTAGGAGCACCACAAAGT
GCTTTTAGAGTTGATAGTTCATTGTATAATATTGAAAAATATTTAAAGCAATGCAATAGT
ATTATTCCTGTATCTGATATTGTGGTTCATGCCCCATATATAGTAAATTTAGCCAATAGA
GAAAAAGCAGATTTTGGGATTAAATTTTTATGTAGTGAAATTAAAAGAATGAATAGTTTT
GGTGCTAAATTGTTAGTTTTACACCCTGGTTCATCAGTTGAATATAGCAGAAGCGAAGCA
TTAGCATCATTAATTCAATCTCTTAAAAAGATAATTGAATCTACTAAGGACGTAATAATA
TGCCTTGAAATAATGTCGGGTAAAGGCAGTCAAATTTGTAGCAATTTCAATGACTTATTA
TACGTGATAAAATCCGTTAATTCCGAAAGAATTGCAATATGTTTTGATACTTGCCATGCC
TGAGATGCGGGGTATGATATAAAAGATTATGAAAATTTCAAATCTTATATAAAACAACAA
AATATATTGCCTTTAATTAGAGTTATTCATTTAAATGATTCCATGAATGAACTCGGATCA
AAAAAAGATCGTCATGCAAACATTGATAAAGGCCATATAGGTTTAGAAACATTGAAAAAA
TTTGTTCATGATAAAGACTTCGATAATATTCCTATTATTTTAGAAACACCTTTTATTAAT
AATAAAAGTCCTTACAAAGATGAAATAATAATGCTTTTAGAGGATAATAAAAAAGATAAT
ATTCTATTTTAA
>2785 bias=119.5,bit_score=883.4,abs_start=53537,align_strand=-,abs_end=54386,score_ratio=1.03685446009,query_name=NODE_4_length_107452_cov_30.9088_ID_628
TGATTAAATTAGGAAGCCATATATCATTTAAAAAACCCGATTATTTAATAGGCTCATTTA
ATGAAGCTATTAATAATGGCGAAAATTGTTTTATGATTTACTTAGGAGCACCACAAAGTG
CTTTTAGAGTTGACAGTTCATTGTATAATATTGAAAAATATTTAAAGCAATGCAATAGTA
TTATTCCTGTATCTGATATTGTGGTTCATGCCCCATATATAGTAAATTTAGCCAATAGAG
AAAAGGCAGATTTTGGGATTAAATTTTTATGTAGTGAAATTAAAAGAATGAATAGTTTTG
GCGCTAAATTGTTAGTTTTGCACCCAGGTTCATCAGTTGAATATAGCAGAAGCGAAGCAT
TAGCATCATTAATTCAATCTCTTAAAAAGATAATTGAATCTACTAAGGACGTAATAATAT
GCCTTGAAATAATGTCGGGTAAAGGCAGTCAAATTTGTAGCAATTTCAATGACTTATTAT
ACGTGATAAAATCCGTTAATTCCGAAAGAATTGCAATATGTTTTGATACTTGCCATGCCT
GAGATGCTGGGTATGATATAAAAGATTATGAGAATTTCAAATCTTATATAAAGCAACAAA
ATATATTGCCTTTAATTAGAGTTATTCATTTAAATGATTCCATGAATGAACTCGGATCAA
AAAAAGATCGTCATGCAAACATTGATAAAGGCCATATAGGTTTAGAAACATTGAAAAAAT
TTGTTCATGATAAAGACTTCGATAATATTCCTATTATTTTAGAAACACCGTTTATTAATA
ATAAAAGTCCTTACAAAGATGAAATAATAATGCTTTTAGAGGATAATAAAAAAGATAATA
TTCTATTTTA
>2788 bias=123.2,bit_score=885.1,abs_start=2199,align_strand=-,abs_end=3048,score_ratio=1.03884976526,query_name=NODE_10_length_51759_cov_17.7443_ID_1028
TGATTAAATTAGGAAGCCATATATCATTTAAAAAACCCGATTATTTAATAGGTTCATTTA
ATGAAGCTATTCATAATGGCGAGAATTGTTTTATGATTTACTTAGGAGCACCACAAAGTG
CTTTTAGAGTTGATAGTTCATTGTATAATATTGAAAAATATTTAAAGCAATGCAATAGTA
TTATTCCTGTATCTGATATTGTGGTTCATGCCCCATATATAGTAAATTTAGCCAATAGAG
AAAAGGCAGATTTTGGGATTAAATTTTTATGTAGTGAAATTAAAAGAATGAATAGTTTTG
GTGCTAAATTGTTAGTTTTACACCCTGGTTCATCAGTTGAATATAGCAGAAGCGAAGCAT
TAGCATCATTAATTCAATCTCTTAAAAAGATAATTGAATCTACTAAGGACGTAATAATAT
GCCTTGAAATAATGTCGGGTAAAGGCAGTCAAATTTGTAGCAATTTCAATGACTTATTAT
ACGTGATAAAATCCGTTAATTCCGAAAGAATTGCAATATGTTTTGATACTTGCCATGCCT
GAGATGCGGGGTATGATATAAAAGATTATGAAAATTTCAAATCTTATATAAAACAACAAA
ATATATTGCCCTTAATTAGAGTTATTCATTTAAATGATTCCATGAATGAACTTGGATCAA
AAAAAGATCGTCATGCAAACATTGATAAAGGCCATATAGGTTTAGAAACATTGAAAAAAT
TTGTTCATGATAAAGACTTCGATAATATTCCTATTATTTTAGAAACACCGTTTATTAATA
ATAAGAGTCCTTACAAAGATGAAATAATAATGCTTTTAGAGAATAATAAAAAAGATAATA
TTCTATTTTA
>2790 bias=123.4,bit_score=873.5,abs_start=271235,align_strand=-,abs_end=272084,score_ratio=1.02523474178,query_name=NODE_1_length_423494_cov_19.5452_ID_878
TGATTAAATTAGGAAGCCATATATCATTTAAAAAACCTGATTATTTAATAGGCTCATTTA
ATGAAGCTATTAATAATGGCGAAAATTGTTTTATGATTTACCTAGGAGCACCGCAAAGTG
CTTTTAGAGTTGATAGTTCATTGTATAATATTGAAAAATATTTAAAGCAATGCAATAGTA
TTATTCCTGTATCTGATATTGTGGTTCATGCCCCATATATAGTAAATTTAGCCAATAGAG
AAAAGGCAGATTTTGGGATTAAATTTTTATGTAGTGAAATTAAAAGAATGAATAGTTTTG
GTGCTAAATTGTTAGTTTTACACCCTGGTTCATCAGTTGAATATAGCAGAAGCGAAGCAT
TAGCATCATTAATTCAATCTCTTAAAAAGATAATTGAATCTACTAAGGATGTAATAATAT
GCCTTGAAATAATGTCGGGTAAAGGCAGTCAAATTTGTAGCAATTTCAATGACTTATTAT
ATGTGATAAAATCCGTTAATTCCGAAAGAATTGCAATATGTTTTGATACTTGCCATGCCT
GAGATGCTGGGTATGATATAAAAGATTATGAAAATTTCAAATCTTATATAAAACAACAAG
ATATATTGCCTTTAATTAGGGTTATTCATTTAAATGATTCCATGAATGAACTTGGATCAA
AAAAAGATCGTCATGCAAACATTGATAGAGGCCATATAGGTTTAGAAACATTGAAAAAAT
TTGTTCATGATAAAGACTTCGATAATATTCCTATTATTCTAGAGACACCGTTTATTAATA
ACAAAAGTCCTTACAAAGATGAAATAATAATGCTTTTAGAAAATAATAAAAAAGATAATA
TTCTATTTTA
>2793 bias=122.0,bit_score=881.1,abs_start=588009,align_strand=-,abs_end=588858,score_ratio=1.03415492958,query_name=NODE_1_length_644406_cov_31.3649_ID_828
TGATTAAATTAGGAAGCCATATATCATTTAAAAAACCTGATTATTTAATAGGCTCATTTA
ATGAAGCTATTAATAATGGCGAAAATTGTTTTATGATTTACTTAGGAGCACCACAAAGTG
CTTTTAGAGTTGATAGTTCATTGTATAATATTGAAAAATATTTAAAGCAATGCAATAGTA
TTATTCCTGTATCTGATATTGTGGTTCATGCCCCATATATAGTAAATTTAGCCAATAGAG
AAAAGGCAGATTTTGGGATTAAATTTTTATGTAGTGAAATTAAAAGAATGAATAGTTTTG
GTGCTAAATTGTTAGTTTTACACCCTGGTTCATCAGTTGAATATAGCAGAAGCGAAGCAT
TAGCATCGTTAATTCAATCTCTTAAAAAGATAATTGAATCTACTAAGGACGTAATAATAT
GCCTTGAAATAATGTCAGGTAAAGGCAGTCAAATTTGTAGCAATTTCAATGACTTATTAT
ACGTGATAAAATCCGTTAATTCCGAAAGAATTGCAATATGTTTTGATACTTGCCATGCCT
GAGATGCTGGGTATGATATAAAAGATTATGAGAATTTCAAATCTTATATAAAACAACAAA
ATATATTGCCCTTAATTAGAGTTATTCATTTAAATGATTCCATGAATGAACTTGGATCAA
AAAAAGATCGTCATGCAAACATTGATAGAGGCCATATAGGTTTAGAAACATTGAAAAAAT
TTGTTCATGATAAAGACTTCGATAATATTCCCATTATTTTAGAAACACCGTTTATTAATA
ATAAGAGTCCTTACAAAGATGAAATAATAATGCTTTTAGAGGATAATAAAAAAGATAATA
TTCTATTTTA
>2796 bias=129.8,bit_score=872.5,abs_start=283893,align_strand=-,abs_end=284742,score_ratio=1.02406103286,query_name=NODE_1_length_337690_cov_20.0179_ID_3593
TGATTAAATTAGGAAGCCATATATCATTTAAAAAACCTGATTATTTAATAGGTTCATTTA
ATGAAGCTATTAATAATGGCGAAAATTGTTTTATGATTTACCTAGGAGCACCGCAAAGTG
CTTTTAGAGTTGATAGTTCAATGTATAATATTGAAAAATATTTAAAGCAATGCAATAGTA
TTATTCCTGTATCTGATATTGTGGTTCATGCCCCATATATAGTAAATTTAGCCAATAGAG
AAAAGGCAGATTTTGGGATTAAATTTTTATGTAGTGAAATTAAAAGAATGAATAGTTTTG
GTGCTAAATTGTTAGTTTTACACCCTGGTTCATCAGTTGAATACAGCAGAAGCGAAGCAT
TAGCATCATTAATTCAATCTCTTAAAAAGATAATTAAATCTACTAAGGACGTAATAATAT
GCCTTGAAATAATGTCAGGTAAAGGCAGTCAAATTTGTAGCAATTTCAATGACTTATTAT
ACGTGATAAAATCCGTTAATTCCGAAAGAATTGCAATATGTTTTGATACTTGCCATGCCT
GAGATGCTGGGTATGATATAAAAGATTATGAAAATTTCAAATCTTATATAAAACAACAAA
ATATATTGCCTTTAATTAGAGTTATTCATTTAAATGATTCTATGAATGAACTTGGATCAA
AAAAAGATCGTCATGCAAACATTGATAAAGGCCATATAGGTTTAGAAACATTGAAAAAAT
TTGTTCATGATAAAGACTTCGATAATATTCCTATTATTTTAGAAACACCGTTTATTAATA
ATAAAAGTCCTTACAAAGATGAAATAATAATGCTTTTAGAGGATAATAAAAAAGATAATA
TTCTATTTTA
>2797 bias=137.3,bit_score=869.4,abs_start=103728,align_strand=-,abs_end=104577,score_ratio=1.02042253521,query_name=NODE_2_length_111295_cov_32.5633_ID_5155
TGATTAAATTAGGAAGCCATATATCATTTAAAAAACCCGATTATTTAATAGGTTCATTTA
ATGAAGCTATTAATAATGGCGAAAATTGTTTTATGATTTACTTAGGAGCACCACAAAGTG
CTTTTAGAGTTGATAGTTCATTATATAATATTGAAAAATATTTAAAGCAATGCAATAGTA
TTATTCCTGTATCTGATATTGTGGTTCATGCCCCATATATAGTAAATTTAGCCAATAGAG
AAAAGGTAGATTTTGGGATTAAATTTTTATGTAGTGAAATTAAAAGAATGAATAGTTTTG
GTGCTAAATTGTTAGTTTTACACCCAGGTTCATCAGTTGAATATAGCAGAAGCGAAGCAT
TAGCATCATTAATTCAATCTCTTAAAAAGATAATTGAATCTACTAAGGACGTAATAATAT
GCCTTGAAATAATGTCGGGTAAAGGCAGTCAAATTTGTAGCAATTTCAATGATTTATTAT
ATGTGATAAAATCCGTTAATTCTGAAAGAATTGCAATATGTTTTGATACTTGCCATGCCT
GAGATGCGGGGTATGATATAAAAGATTATGAAAATTTCAAATCTTATATAAAACAACAAA
ATATATTGCCTTTAATTAGAGTTATTCATTTAAATGATTCTATGAATGAACTTGGATCAA
AAAAAGATCGTCATGCAAACATTGATAAAGGCCATATAGGTTTAGAAACATTGAAAAAAT
TTGTTCATGATAAAGACTTCGATAATATTCCTATTATTTTAGAAACACCGTTTATTAATA
ATAAAAGTCCTTACAAAGATGAAATAATAATGCTTTTAGAGAATAATAAAAAAGATAATA
TTCTATTTTA
>16078 bias=0,e_score=5.9e-264,bit_score=883.1,score_ratio=1.04,align_strand=-,abs_start=276579,abs_end=277428,allele_start=276579,allele_end=277428,query_name=NODE_1_length_290949_cov_36.4267_ID_342 <unknown description>
TGATTAAATTAGGAAGCCATATATCATTTAAAAAACCTGATTATTTAATAGGCTCATTTA
ATGAAGCTATTAATAATGGCGAGAATTGTTTTATGATTTACTTAGGAGCACCACAAAGTG
CTTTTAGAGTTGATAGTTCATTGTATAATATTGAAAAATATTTAAAGCAATGCAATAGTA
TTATTCCTGTATCTGATATTGTGGTTCATGCCCCATATATAGTAAATTTAGCCAATAGAG
AAAAGGCAGATTTTGGGATTAAATTTTTATGTAGTGAAATTAAAAGAATGAATAGTTTTG
GCGCTAAATTGTTAGTTTTACACCCTGGTTCATCAGTTGAATATAGCAGAAGCGAAGCAT
TAGCATCATTAATTCAATCTCTTAAAAAGATAATTGAATCTACTAAGGACGTAATAATAT
GCCTTGAAATAATGTCGGGTAAAGGTAGTCAAATTTGTAGCAATTTCAATGATTTATTAT
ATGTGATAAAATCCGTTAATTCCGAAAGAATTGCAATATGTTTTGATACTTGCCATGCCT
GAGATGCGGGGTATGATATAAAAGATTATGAAAATTTCAAATCTTATATAAAACAACAAA
ATATATTGCCTTTAATTAGAGTTATTCATTTAAATGATTCCATGAATGAACTTGGATCAA
AAAAAGATCGTCATGCAAACATTGATAGAGGCCATATAGGTTTAGAAACATTGAAAAAAT
TTGTTCATGATAAAGACTTCGATAATATTCCCATTATTTTAGAAACACCGTTTATTAATA
ATAAGAGTCCTTACAAAGATGAAATAATAATGCTTTTAGAGGATAATAAAAAAGATAATA
TTCTATTTT
>16079 bias=0,e_score=2.1e-265,bit_score=887.3,score_ratio=1.04,align_strand=-,abs_start=170486,abs_end=171335,allele_start=170486,allele_end=171335,query_name=NODE_1_length_185828_cov_1.25555_ID_69 <unknown description>
TGATTAAATTAGGAAGCCATATATCATTTAAAAAACCCGATTATTTAATAGGTTCATTTA
ATGAAGCTATTAATAATGGCGAGAATTGTTTTATGATTTACTTAGGAGCACCACAAAGTG
CTTTTAGAGTTGATAGTTCATTGTATAATATTGAAAAATATTTAAAGCAATGCAATAGTA
TTATTCCTGTATCTGATATTGTGGTTCATGCCCCATATATAGTAAATTTAGCCAATAGAG
AAAAGGCAGATTTTGGGATTAAATTTTTATGTAGTGAAATTAAAAGAATGAATAGTTTTG
GTGCTAAATTGTTAGTTTTACACCCTGGTTCATCAGTTGAATATAGCAGAAGCGAAGCAT
TAGCATCGTTAATTCAATCTCTTAAAAAGATAATTGAATCTACTAAGGACGTAATAATAT
GCCTTGAAATAATGTCGGGTAAAGGCAGTCAAATTTGTAGCAATTTCAATGACTTATTAT
ACGTGATAAAATCCGTTAATTCCGAAAGAATTGCAATATGTTTTGATACTTGCCATGCCT
GAGATGCTGGGTATGATATAAAAGATTATGAGAATTTCAAATCTTATATAAAGCAACAAA
ATATATTGCCTTTAATTAGAGTTATTCATTTAAATGATTCCATGAATGAACTCGGATCAA
AAAAAGATCGTCATGCAAACATTGATAAAGGCCATATAGGTTTAGAAACATTGAAAAAAT
TTGTTCATGATAAAGACTTCGATAATATTCCTATTATTTTAGAAACACCGTTTATTAATA
ATAAAAGTCCTTACAAAGATGAAATAATAATGCTTTTAGAGGATAATAAAAAAGATAATA
TTCTATTTT
>16080 bias=0,e_score=1.3e-264,bit_score=885.1,score_ratio=1.04,align_strand=-,abs_start=192970,abs_end=193819,allele_start=192970,allele_end=193819,query_name=NODE_1_length_264014_cov_18.1843_ID_149 <unknown description>
TGATTAAATTAGGAAGCCATATATCATTTAAAAAACCCGATTATTTAATAGGTTCATTTA
ATGAAGCTATTCATAATGGCGAGAATTGTTTTATGATTTACTTAGGAGCACCACAAAGTG
CTTTTAGAGTTGATAGTTCATTGTATAATATTGAAAAATATTTAAAGCAATGCAATAGTA
TTATTCCTGTATCTGATATTGTGGTTCATGCCCCATATATAGTAAATTTAGCCAATAGAG
AAAAGGCAGATTTTGGGATTAAATTTTTATGTAGTGAAATTAAAAGAATGAATAGTTTTG
GTGCTAAATTGTTAGTTTTACACCCTGGTTCATCAGTTGAATATAGCAGAAGCGAAGCAT
TAGCATCATTAATTCAATCTCTTAAAAAGATAATTGAATCTACTAAGGACGTAATAATAT
GCCTTGAAATAATGTCGGGTAAAGGCAGTCAAATTTGTAGCAATTTCAATGACTTATTAT
ACGTGATAAAATCCGTTAATTCCGAAAGAATTGCAATATGTTTTGATACTTGCCATGCCT
GAGATGCGGGGTATGATATAAAAGATTATGAAAATTTCAAATCTTATATAAAACAACAAA
ATATATTGCCCTTAATTAGAGTTATTCATTTAAATGATTCCATGAATGAACTTGGATCAA
AAAAAGATCGTCATGCAAACATTGATAAAGGCCATATAGGTTTAGAAACATTGAAAAAAT
TTGTTCATGATAAAGACTTCGATAATATTCCTATTATTTTAGAAACACCGTTTATTAATA
ATAAGAGTCCTTACAAAGATGAAATAATAATGCTTTTAGAGAATAATAAAAAAGATAATA
TTCTATTTT
>16081 bias=0,e_score=1.1e-260,bit_score=872.5,score_ratio=1.02,align_strand=-,abs_start=283859,abs_end=284708,allele_start=283859,allele_end=284708,query_name=NODE_1_length_337655_cov_39.5735_ID_506 <unknown description>
TGATTAAATTAGGAAGCCATATATCATTTAAAAAACCTGATTATTTAATAGGTTCATTTA
ATGAAGCTATTAATAATGGCGAAAATTGTTTTATGATTTACCTAGGAGCACCGCAAAGTG
CTTTTAGAGTTGATAGTTCAATGTATAATATTGAAAAATATTTAAAGCAATGCAATAGTA
TTATTCCTGTATCTGATATTGTGGTTCATGCCCCATATATAGTAAATTTAGCCAATAGAG
AAAAGGCAGATTTTGGGATTAAATTTTTATGTAGTGAAATTAAAAGAATGAATAGTTTTG
GTGCTAAATTGTTAGTTTTACACCCTGGTTCATCAGTTGAATACAGCAGAAGCGAAGCAT
TAGCATCATTAATTCAATCTCTTAAAAAGATAATTAAATCTACTAAGGACGTAATAATAT
GCCTTGAAATAATGTCAGGTAAAGGCAGTCAAATTTGTAGCAATTTCAATGACTTATTAT
ACGTGATAAAATCCGTTAATTCCGAAAGAATTGCAATATGTTTTGATACTTGCCATGCCT
GAGATGCTGGGTATGATATAAAAGATTATGAAAATTTCAAATCTTATATAAAACAACAAA
ATATATTGCCTTTAATTAGAGTTATTCATTTAAATGATTCTATGAATGAACTTGGATCAA
AAAAAGATCGTCATGCAAACATTGATAAAGGCCATATAGGTTTAGAAACATTGAAAAAAT
TTGTTCATGATAAAGACTTCGATAATATTCCTATTATTTTAGAAACACCGTTTATTAATA
ATAAAAGTCCTTACAAAGATGAAATAATAATGCTTTTAGAGGATAATAAAAAAGATAATA
TTCTATTTT
>16082 bias=0,e_score=6.4e-265,bit_score=884.9,score_ratio=1.04,align_strand=-,abs_start=37523,abs_end=38372,allele_start=37523,allele_end=38372,query_name=NODE_4_length_110046_cov_29.7683_ID_1631 <unknown description>
TGATTAAATTAGGAAGCCATATATCATTTAAAAAACCCGATTATTTAATAGGTTCATTTA
ATGAAGCTATTAATAATGGCGAGAATTGTTTTATGATTTACTTAGGAGCACCTCAAAGTG
CTTTTAGGGTTGATAGTTCAATGTATAATATTGAAAAATATTTAAAGCAATGCAATAGTA
TTATTCCTGTATCTGATATTGTGGTTCATGCCCCATATATAGTAAATTTAGCCAATAGAG
AAAAGGCAGATTTTGGGATTAAATTTTTATGTAGTGAAATTAAAAGAATGAATAGTTTTG
GTGCTAAATTGTTAGTTTTACACCCTGGTTCATCAGTTGAATATAGCAGAAGCGAAGCAT
TAGCATCATTAATTCAATCTCTTAAAAAGATAATTGAATCTACTAAGGACGTAATAATAT
GCCTTGAAATAATGTCGGGTAAAGGCAGTCAAATTTGTAGCAATTTCAATGACTTATTAT
ACGTGATAAAATCCGTTAATTCTGAAAGAATTGCAATATGTTTTGATACTTGCCATGCCT
GAGATGCGGGGTATGATATAAAAGATTATGAAAATTTCAAATCTTATATAAAACAACAAA
ATATATTGCCTTTAATTAGAGTTATTCATTTAAATGATTCCATGAATGAACTCGGATCAA
AAAAAGATCGTCATGCAAACATTGATAAAGGCCATATAGGTTTAGAAACATTGAAAAAAT
TTGTTCATGATAAAGACTTCGATAATATTCCTATTATTTTAGAAACACCTTTTATTAATA
ATAAAAGTCCTTACAAAGATGAAATAATAATGCTTTTAGAGGATAATAAAAAAGATAATA
TTCTATTTT
>16083 bias=0,e_score=7.9e-261,bit_score=873.5,score_ratio=1.03,align_strand=+,abs_start=48230,abs_end=49081,allele_start=48230,allele_end=49081,query_name=NODE_1_length_474534_cov_38.1723_ID_792 <unknown description>
TGATTAAATTAGGAAGCCATATATCATTTAAAAAACCTGATTATTTAATAGGCTCATTTA
ATGAAGCTATTAATAATGGCGAAAATTGTTTTATGATTTACCTAGGAGCACCGCAAAGTG
CTTTTAGAGTTGATAGTTCATTGTATAATATTGAAAAATATTTAAAGCAATGCAATAGTA
TTATTCCTGTATCTGATATTGTGGTTCATGCCCCATATATAGTAAATTTAGCCAATAGAG
AAAAGGCAGATTTTGGGATTAAATTTTTATGTAGTGAAATTAAAAGAATGAATAGTTTTG
GTGCTAAATTGTTAGTTTTACACCCTGGTTCATCAGTTGAATATAGCAGAAGCGAAGCAT
TAGCATCATTAATTCAATCTCTTAAAAAGATAATTGAATCTACTAAGGATGTAATAATAT
GCCTTGAAATAATGTCGGGTAAAGGCAGTCAAATTTGTAGCAATTTCAATGACTTATTAT
ATGTGATAAAATCCGTTAATTCCGAAAGAATTGCAATATGTTTTGATACTTGCCATGCCT
GAGATGCTGGGTATGATATAAAAGATTATGAAAATTTCAAATCTTATATAAAACAACAAG
ATATATTGCCTTTAATTAGGGTTATTCATTTAAATGATTCCATGAATGAACTTGGATCAA
AAAAAGATCGTCATGCAAACATTGATAGAGGCCATATAGGTTTAGAAACATTGAAAAAAT
TTGTTCATGATAAAGACTTCGATAATATTCCTATTATTCTAGAGACACCGTTTATTAATA
ACAAAAGTCCTTACAAAGATGAAATAATAATGCTTTTAGAAAATAATAAAAAAGATAATA
TTCTATTTTAA
>16084 bias=0,e_score=3.3e-260,bit_score=869.4,score_ratio=1.02,align_strand=-,abs_start=103728,abs_end=104577,allele_start=103728,allele_end=104577,query_name=NODE_2_length_111295_cov_32.5633_ID_5155 <unknown description>
TGATTAAATTAGGAAGCCATATATCATTTAAAAAACCCGATTATTTAATAGGTTCATTTA
ATGAAGCTATTAATAATGGCGAAAATTGTTTTATGATTTACTTAGGAGCACCACAAAGTG
CTTTTAGAGTTGATAGTTCATTATATAATATTGAAAAATATTTAAAGCAATGCAATAGTA
TTATTCCTGTATCTGATATTGTGGTTCATGCCCCATATATAGTAAATTTAGCCAATAGAG
AAAAGGTAGATTTTGGGATTAAATTTTTATGTAGTGAAATTAAAAGAATGAATAGTTTTG
GTGCTAAATTGTTAGTTTTACACCCAGGTTCATCAGTTGAATATAGCAGAAGCGAAGCAT
TAGCATCATTAATTCAATCTCTTAAAAAGATAATTGAATCTACTAAGGACGTAATAATAT
GCCTTGAAATAATGTCGGGTAAAGGCAGTCAAATTTGTAGCAATTTCAATGATTTATTAT
ATGTGATAAAATCCGTTAATTCTGAAAGAATTGCAATATGTTTTGATACTTGCCATGCCT
GAGATGCGGGGTATGATATAAAAGATTATGAAAATTTCAAATCTTATATAAAACAACAAA
ATATATTGCCTTTAATTAGAGTTATTCATTTAAATGATTCTATGAATGAACTTGGATCAA
AAAAAGATCGTCATGCAAACATTGATAAAGGCCATATAGGTTTAGAAACATTGAAAAAAT
TTGTTCATGATAAAGACTTCGATAATATTCCTATTATTTTAGAAACACCGTTTATTAATA
ATAAAAGTCCTTACAAAGATGAAATAATAATGCTTTTAGAGAATAATAAAAAAGATAATA
TTCTATTTT
>16085 bias=0,e_score=1.8e-264,bit_score=884.7,score_ratio=1.04,align_strand=+,abs_start=14119,abs_end=14970,allele_start=14119,allele_end=14970,query_name=NODE_1_length_253687_cov_41.2364_ID_219 <unknown description>
TGATTAAATTAGGAAGCCATATATCATTTAAAAAACCTGATTATTTAATAGGTTCATTTA
ATGAAGCTATTAATAATGGCGAGAATTGTTTTATGATTTACTTAGGAGCACCTCAAAGTG
CTTTTAGGGTTGATAGTTCAATGTATAATATTGAAAAATATTTAAAGCAATGCAATAGTA
TTATTCCTGTATCTGATATTGTGGTTCATGCCCCATATATAGTAAATTTAGCCAATAGAG
AAAAGGCAGATTTTGGGATTAAATTTTTATGTAGTGAAATTAAAAGAATGAATAGTTTTG
GTGCTAAATTGTTAGTTTTACACCCTGGTTCATCAGTTGAATATAGCAGAAGCGAAGCAT
TAGCATCATTAATTCAATCTCTTAAAAAGATAATTGAATCTACTAAGGACGTAATAATAT
GCCTTGAAATAATGTCGGGTAAAGGTAGTCAAATTTGTAGCAATTTCAATGACTTATTAT
ACGTGATAAAATCCGTTAATTCCGAAAGAATTGCAATATGTTTTGATACTTGCCATGCCT
GAGATGCTGGGTATGATATAAAAGATTATGAGAATTTCAAATCTTATATAAAACAACAAA
ATATATTGCCCTTAATTAGAGTTATTCATTTAAATGATTCCATGAATGAACTTGGATCAA
AAAAAGATCGTCATGCAAACATTGATAGAGGCCATATAGGTTTAGAAACATTGAAAAAAT
TTGTTCATGATAAAGACTTCGATAATATTCCCATTATTTTAGAAACACCGTTTATTAATA
ATAAGAGTCCTTACAAAGATGAAATAATAATGCTTTTAGAGGATAATAAAAAAGATAATA
TTCTATTTTAA
>16086 bias=0,e_score=6.4e-265,bit_score=884.9,score_ratio=1.04,align_strand=+,abs_start=71659,abs_end=72510,allele_start=71659,allele_end=72510,query_name=NODE_4_length_110030_cov_30.8764_ID_291 <unknown description>
TGATTAAATTAGGAAGCCATATATCATTTAAAAAACCCGATTATTTAATAGGTTCATTTA
ATGAAGCTATTAATAATGGCGAGAATTGTTTTATGATTTACTTAGGAGCACCTCAAAGTG
CTTTTAGGGTTGATAGTTCAATGTATAATATTGAAAAATATTTAAAGCAATGCAATAGTA
TTATTCCTGTATCTGATATTGTGGTTCATGCCCCATATATAGTAAATTTAGCCAATAGAG
AAAAGGCAGATTTTGGGATTAAATTTTTATGTAGTGAAATTAAAAGAATGAATAGTTTTG
GTGCTAAATTGTTAGTTTTACACCCTGGTTCATCAGTTGAATATAGCAGAAGCGAAGCAT
TAGCATCATTAATTCAATCTCTTAAAAAGATAATTGAATCTACTAAGGACGTAATAATAT
GCCTTGAAATAATGTCGGGTAAAGGCAGTCAAATTTGTAGCAATTTCAATGACTTATTAT
ACGTGATAAAATCCGTTAATTCTGAAAGAATTGCAATATGTTTTGATACTTGCCATGCCT
GAGATGCGGGGTATGATATAAAAGATTATGAAAATTTCAAATCTTATATAAAACAACAAA
ATATATTGCCTTTAATTAGAGTTATTCATTTAAATGATTCCATGAATGAACTCGGATCAA
AAAAAGATCGTCATGCAAACATTGATAAAGGCCATATAGGTTTAGAAACATTGAAAAAAT
TTGTTCATGATAAAGACTTCGATAATATTCCTATTATTTTAGAAACACCTTTTATTAATA
ATAAAAGTCCTTACAAAGATGAAATAATAATGCTTTTAGAGGATAATAAAAAAGATAATA
TTCTATTTTAA
>16087 bias=0,e_score=2.6e-265,bit_score=888.4,score_ratio=1.04,align_strand=-,abs_start=422782,abs_end=423631,allele_start=422782,allele_end=423631,query_name=NODE_1_length_497571_cov_28.1511_ID_540 <unknown description>
TGATTAAATTAGGAAGCCATATATCATTTAAAAAACCCGATTATTTAATAGGTTCATTTA
ATGAAGCTATTAATAATGGCGAGAATTGTTTTATGATTTACTTAGGAGCACCTCAAAGTG
CTTTTAGGGTTGATAGTTCAATGTATAATATTGAAAAATATTTAAAGCAATGCAATAGTA
TTATTCCTGTATCTGATATTGTGGTTCATGCCCCATATATAGTAAATTTAGCCAATAGAG
AAAAGGCAGATTTTGGGATTAAATTTTTATGTAGTGAAATTAAAAGAATGAATAGTTTTG
GTGCTAAATTGTTAGTTTTACACCCTGGTTCATCAGTTGAATATAGCAGAAGCGAAGCAT
TAGCATCATTAATTCAATCTCTTAAAAAGATAATTGAATCTACTAAGGACGTAATAATAT
GCCTTGAAATAATGTCGGGTAAAGGTAGTCAAATTTGTAGCAATTTCAATGACTTATTAT
ACGTGATAAAATCCGTTAATTCCGAAAGAATTGCAATATGTTTTGATACTTGCCATGCCT
GAGATGCTGGGTATGATATAAAAGATTATGAGAATTTCAAATCTTATATAAAACAACAAA
ATATATTGCCTTTAATTAGAGTTATTCATTTAAATGATTCCATGAATGAACTTGGATCAA
AAAAAGATCGTCATGCAAACATTGATAGAGGCCATATAGGTTTAGAAACATTGAAAAAAT
TTGTTCATGATAAAGACTTCGATAATATTCCCATTATTTTAGAAACACCGTTTATTAATA
ATAAAAGTCCTTACAAAGATGAAATAATAATGCTTTTAGAGGATAATAAAAAAGATAATA
TTCTATTTT
>16088 bias=0,e_score=4.3e-263,bit_score=881.1,score_ratio=1.03,align_strand=+,abs_start=78963,abs_end=79814,allele_start=78963,allele_end=79814,query_name=NODE_1_length_507951_cov_41.4538_ID_1311 <unknown description>
TGATTAAATTAGGAAGCCATATATCATTTAAAAAACCTGATTATTTAATAGGCTCATTTA
ATGAAGCTATTAATAATGGCGAAAATTGTTTTATGATTTACTTAGGAGCACCACAAAGTG
CTTTTAGAGTTGATAGTTCATTGTATAATATTGAAAAATATTTAAAGCAATGCAATAGTA
TTATTCCTGTATCTGATATTGTGGTTCATGCCCCATATATAGTAAATTTAGCCAATAGAG
AAAAGGCAGATTTTGGGATTAAATTTTTATGTAGTGAAATTAAAAGAATGAATAGTTTTG
GTGCTAAATTGTTAGTTTTACACCCTGGTTCATCAGTTGAATATAGCAGAAGCGAAGCAT
TAGCATCGTTAATTCAATCTCTTAAAAAGATAATTGAATCTACTAAGGACGTAATAATAT
GCCTTGAAATAATGTCAGGTAAAGGCAGTCAAATTTGTAGCAATTTCAATGACTTATTAT
ACGTGATAAAATCCGTTAATTCCGAAAGAATTGCAATATGTTTTGATACTTGCCATGCCT
GAGATGCTGGGTATGATATAAAAGATTATGAGAATTTCAAATCTTATATAAAACAACAAA
ATATATTGCCCTTAATTAGAGTTATTCATTTAAATGATTCCATGAATGAACTTGGATCAA
AAAAAGATCGTCATGCAAACATTGATAGAGGCCATATAGGTTTAGAAACATTGAAAAAAT
TTGTTCATGATAAAGACTTCGATAATATTCCCATTATTTTAGAAACACCGTTTATTAATA
ATAAGAGTCCTTACAAAGATGAAATAATAATGCTTTTAGAGGATAATAAAAAAGATAATA
TTCTATTTTAA
>16089 bias=0,e_score=7.7e-262,bit_score=876.4,score_ratio=1.03,align_strand=+,abs_start=78654,abs_end=79505,allele_start=78654,allele_end=79505,query_name=NODE_1_length_344309_cov_36.0595_ID_85 <unknown description>
TGATTAAATTAGGAAGCCATATATCATTTAAAAAACCTGATTATTTAATAGGCTCATTTA
ATGAAGCTATTAATAATGGCGAGAATTGTTTTATGATTTACTTAGGAGCACCACAAAGTG
CTTTTAGAGTTGATAGTTCATTGTATAATATTGAAAAATATTTAAAGCAATGCAATAGTA
TTATTCCTGTATCTGATATTGTGGTTCATGCCCCATATATAGTAAATTTAGCCAATAGAG
AAAAGGCAGATTTTGGGATTAAATTTTTATGTAGTGAAATTAAAAGAATGAATAGTTTTG
GTGCTAAATTGTTAGTTTTACACCCTGGTTCATCAGTTGAATATAGCAGAAGCGAAGCAT
TAGCATCATTAATTCAATCTCTTAAAAAGATAATTGAATCTACTAAGGACGTAATAATAT
GCCTTGAAATAATGTCAGGTAAAGGCAGTCAAATTTGTAGCAATTTCAATGACTTATTAT
ACGTGATAAAATCCGTTAATTCCGAAAGAATTGCAATATGTTTTGATACTTGCCATGCCT
GAGATGCGGGGTATGATATAAAAGATTATGAAAATTTCAAATCTTATATAAAACAACAAA
ATATATTGCCCTTAATTAGAGTTATTCATTTAAATGATTCCATGAATCAACTCGGCTCAA
AAAAAGATCGTCATGCAAATATTGATAGAGGCTATATAGGTTTAGAAACATTGAAAAAAT
TTGTTCATGATAAAGACTTCGATAATATTCCTATTATTCTAGAAACACCGTTTATTAATA
ACAAAAGTCCTTACAAAGATGAAATAATAATGCTTTTAGAGAATAATAAAAAGGATAATA
TTCTATTTTAA
>16090 bias=0,e_score=9.1e-264,bit_score=882.9,score_ratio=1.04,align_strand=-,abs_start=302081,abs_end=302930,allele_start=302081,allele_end=302930,query_name=NODE_1_length_386744_cov_32.1807_ID_133 <unknown description>
TGATTAAATTAGGAAGCCATATATCATTTAAAAAACCTGATTATTTAATAGGTTCATTTA
ATGAAGCTATTAATAATGGCGAAAATTGTTTTATGATTTACTTAGGAGCACCACAAAGTG
CTTTTAGAGTTGATAGTTCATTGTATAATATTGAAAAATATTTAAAGCAATGCAATAGTA
TTATTCCTGTATCTGATATTGTGGTTCATGCCCCATATATAGTAAATTTAGCCAATAGAG
AAAAGGCAGATTTTGGGATTAAATTTTTATGTAGTGAAATTAAAAGAATGAATAGTTTTG
GTGCTAAATTGTTAGTTTTACACCCTGGTTCATCAGTTGAATATAGCAGAAGCGAAGCAT
TAGCATCATTAATTCAATCTCTTAAAAAGATAATTGAATCTACTAAGGACGTAATAATAT
GCCTTGAAATAATGTCGGGTAAAGGCAGTCAAATTTGTAGCAATTTCAATGACTTATTAT
ACGTGATAAAATCCGTTAATTCCGAAAGAATTGCAATATGTTTTGATACTTGCCATGCCT
GAGATGCTGGGTTTGATATAAAAGATTATGAGAATTTCAAATCTTATATAAAACAACAAA
ATATATTGCCCTTAATTAGAGTTATTCATTTAAATGATTCCATGAATGAACTTGGATCAA
AAAAAGATCGTCATGCAAACATTGATAGAGGCCATATAGGTTTAGAAACATTGAAAAAAT
TTGTTCATGATAAAGACTTCGATAATATTCCCATTATTTTAGAAACACCGTTTATTAATA
ATAAGAGTCCTTACAAAGATGAAATAATAATGCTTTTAGAGGATAATAAAAAAGATAATA
TTCTATTTT
>16091 bias=0,e_score=1.7e-264,bit_score=883.4,score_ratio=1.04,align_strand=-,abs_start=53537,abs_end=54386,allele_start=53537,allele_end=54386,query_name=NODE_4_length_107060_cov_28.1066_ID_600 <unknown description>
TGATTAAATTAGGAAGCCATATATCATTTAAAAAACCCGATTATTTAATAGGCTCATTTA
ATGAAGCTATTAATAATGGCGAAAATTGTTTTATGATTTACTTAGGAGCACCACAAAGTG
CTTTTAGAGTTGACAGTTCATTGTATAATATTGAAAAATATTTAAAGCAATGCAATAGTA
TTATTCCTGTATCTGATATTGTGGTTCATGCCCCATATATAGTAAATTTAGCCAATAGAG
AAAAGGCAGATTTTGGGATTAAATTTTTATGTAGTGAAATTAAAAGAATGAATAGTTTTG
GCGCTAAATTGTTAGTTTTGCACCCAGGTTCATCAGTTGAATATAGCAGAAGCGAAGCAT
TAGCATCATTAATTCAATCTCTTAAAAAGATAATTGAATCTACTAAGGACGTAATAATAT
GCCTTGAAATAATGTCGGGTAAAGGCAGTCAAATTTGTAGCAATTTCAATGACTTATTAT
ACGTGATAAAATCCGTTAATTCCGAAAGAATTGCAATATGTTTTGATACTTGCCATGCCT
GAGATGCTGGGTATGATATAAAAGATTATGAGAATTTCAAATCTTATATAAAGCAACAAA
ATATATTGCCTTTAATTAGAGTTATTCATTTAAATGATTCCATGAATGAACTCGGATCAA
AAAAAGATCGTCATGCAAACATTGATAAAGGCCATATAGGTTTAGAAACATTGAAAAAAT
TTGTTCATGATAAAGACTTCGATAATATTCCTATTATTTTAGAAACACCGTTTATTAATA
ATAAAAGTCCTTACAAAGATGAAATAATAATGCTTTTAGAGGATAATAAAAAAGATAATA
TTCTATTTT
