# Supplementary material for: Genomic determination of minimum multi-locus sequence typing schemas to represent the genomic phylogeny of Mycoplasma hominis
Source: BMC Genomics. 2016 Nov 23;17:964. doi: 10.1186/s12864-016-3284-z (PMC5120421; doi:10.1186/s12864-016-3284-z)
Supplement: Additional file 1: — FASTA sequence for all pan genomic alleles identified in this study. (ZIP 1488 kb) [file 12864_2016_3284_MOESM1_ESM.zip › pan_genome/GENE-101.fasta]

>101
ATGAAAAAATCAATAAAATTGCTATCCTTGCTTTGCACTTCTACAATAATTTCATTGCCT
GCTATTTCTTGCACTATCAAAGTAAATCACGATAATGAAGACAAAGAAAATTTAGATTTT
TCAGGTGATTTTAGTGGCAAAAAGCAAAAAAATGAATTTAATTTCAAAAATAAGATTTCT
CAAAATATTTATGATTTGTATCAAAATAAAATTGCTATTTTATTTAACGATGTAAAAACT
AATTACCGGGGATATAAAAAAATATTTGGATCTTTAACAAGAAACTTAAATACTTTAAGG
GCTAAGATTAATAGCTTAAGATACGAACAAAGTTTAAAAGAAAACAAAAAAATATTAAAT
GATTTTTACAATAATTGATTAGAAATAAAATCATCAATGCTAAAAAATAATCCATTTGCA
TTATATTTATTCAAATATAGTTTAATTTTTTCTGATGTGGATGCTGTATTAGCTGATACA
AATCTTGTTTTTGAAACTTCTGAATTTTTAAAATATTTAAAAACAATTGATGACAGACTT
GAAGGTAAAGACATTGATTTAGGTCAAACTCAACATGCATTACAAGCGGTTTGAGATTTT
ATTAAAGCACATATATTCAATCCAAATAAATTAACCAAGAGAGAAATGCTCGATAAAATT
AACATTGAGGATGATAAAAACTCGCATAATCACTCACATGCAATCATAAATTTAACATAT
GAAATGGGTTTATGGCATGAAATGCTGAAAAAAAATAAACTTCAAAATTACGAAGAATTT
CAAAAAGAATATAAAATTGCTAAAAAACACATAATCGATAATATAAACAATATTGATGTA
AATAATAATTATTTAGCATTAAAAAAAGTCCTAGATAAAAATTGAAGTTTGGAAAATTCT
TATTACAACTTATTAAATGATTCATTTTTTAGTAGAGCAAAAGAAATTTTAAAAATACTA
AAAGAAAATTTGATAAGTATTGCTAAGATTGTGGGTTTAACTGATAAAATCAATTTAGAC
TAA
>1214
ATGAAAAAATCAATAAAATTGCTATCCTTGCTTTGTACTTCTACATTAATTTCATTGCCT
GCTATTTCTTGCACTATCAAAGTAAATCACGATAACGAAGACAAGGAAAATTTAGATTTT
TCAAGTGATTTTAGTGGCAAAAAGCAAAAAAATGAATTCAATTTTAAAAATAAGATTTCC
CAAAATATTTATGATTTGTATCAAAATAAAATTGCTATTTTATTTAACGATGTAAAAACT
AATTACCGGGGATATAAAAAAATATTTGGATCTTTAACAAGAAACTTAAACACTCTAAGG
GCTAAGATTAATAGCTTAAGATACGAACAAAGTTTAAAAGAAAACAAAAAAATATTAAAT
GATTTTTACAATAATTGATTAGAAATAAAATCATCAATGCTAAAAAATAATCCATTTGCA
TTATATTTATTCAAATATAGTTTAATTTTTTCTGATGTGGATGCTGTATTAGCTGATACA
AATCTTGTTTTTGAAACTTCTGAATTTTTAAAATATTTAAAAACAATTGATGACAGACTT
GAAGGTAAAGACATTGATTTAGGTCAAACTCAACATGCATTACAAGCGGTTTGAGATTTT
ATTAAAGCACATATATTCAATCCAAATAAATTAACCAAGAGAGAAATGCTCGATAAAATT
AACATTGAGGATGATAAAAACTCGCATAATCACTCACATGCAATCATAAATTTAACATAT
GAAATGGGTTTATGGCATGAAATGCTGAAAAAAAATAAACTTCAAAATTACGAAGAATTT
CAAAAAGAATATAAAATTGCTAAAAAACACATAATCGATAATATAAACAATATTGATGTA
AATAATAATTATTTAGCATTAAAAAAAGTCCTAGATAAAAATTGAAGTTTGGAAAATTCT
TATTACAACTTATTAAATGATTCATTTTTTAGTAGAGCAAAAGAAATTTTAAAAATACTA
AAAGAAAATTTGATAAGTATTGCTAAGATTGTGGGTTTAACTGATAAAATCAATTTAGAC
TAA
>1885
ATGAAAAAATCAATAAAATTGCTATCCTTGCTTTGCACTTCTACAATAATTTCATTGCCT
GCTATTTCTTGCACTATCAAAGTAAATCATGATAACGAAGACAAGGAAAATTTAGATTTT
TCAAATGATTTTGGTGATAAAAAACAAAAAAATGAATTCAATTTCAAAAACAAGATTTCA
CAAAATATTTATGATTTGTATCAAAATAAAATTGCTATTTTATTTAACGATGTAAAAACT
AATTACCGGGGATATAAAAAAATATTTGGATCTTTAACAAGAAACTTAAACACTCTAAGG
GCTAAGATTAATAGCTTAAGATACGAACAAAGTTTAAAAGAAAACAAAAAAATATTAAAT
GATTTTTACAATAATTGATTAGAAATAAAATCATCAATGCTAAAAAATAATCCATTTGCA
TTATATTTATTCAAATATAGTTTAATTTTTTCTGATGTGGATGCCGTATTAGCTGATACA
AATCTTGTTTTTGAAACTTCTGAATTTTTAAAATATTTAAAAACAATTGATGACAGACTT
GAAGGTAAAGACATTGATTTAGGTCAAACTCAACATGCATTACAAGCGGTTTGAGATTTT
ATTAAAGCACATATATTCAATCCAAATAAATTAACCAAGAAAGAAATGCTAGATAAAATT
AACATTGAAGATGATAAAAACTCGCATAATCACTCACATGCAATCATAAATTTAACATAT
GAAATGGGTTTATGGCATGAAATGCTGGCAAAAAATAAACTTCAAAATTACGAAAAATTT
CAAGAAGAATATAAAATTGCTAAAAAACACATAATCGATAATATAAACAATATTGATGTA
AATAATAATTATTTAGCATTAAAAAAAGTCCTAGATAAAGATTGAAGTTTGGAAAATTCT
TACAACTTATTAAATGATTCATTTTTTAGTAGAGCAAAAGAAATTTTAAAAATACTAAAA
GAAAATTTGATAAGTATTGCTAAGATTGTGGGTTTAACTGATAAAATCAATTTAGACTAA
>2800 bias=211.4,bit_score=982.2,abs_start=46793,align_strand=+,abs_end=47812,score_ratio=0.960117302053,query_name=NODE_10_length_51759_cov_17.7443_ID_1028
AACATGAAAAAATCAATAAAATTGCTATCCTTGCTTTGCACTTCTACAATAATTTCATTG
CCTGCTATTTCTTGCACTATCAAAGTAAATCATGATAACGAAGACAAGGAAAATTTAGAT
TTTTCAAATGATTTTGGTGATAAAAAACAAAAAAATGAATTCAGTTTCAAGAATAAGATT
TCCCAAAATATTTATGATTTGTATCAAAATAAAATTGCTATTTTATTTAACGATGTAAAA
ACTAATTACCGGGGATATAAAAAAATATTTGGATCTTTAACAAGAAACTTAAACACTCTA
AGGGCTAAGATTAATAGCTTAAGATACGAACAAAGTTTAAAAGAAAACAAAAAAATATTA
AATGATTTTTACAATAATTGATTAGAAATAAAATCATCAATGCTAAAAAATAATCCATTT
GCATTATATTTATTCAAATATAGTTTAATTTTTTCTGATGTGGATGCTGTATTAGCTGAT
ACAAATCTTGTTTTTGAAACTTCTGAATTTTTAAAATATTTAAAAACAATAGATGACAGA
CTTGAAGGTAAAGACATTGATTTAGGTCAAACTCAACATGCATTACAAGCGGTTTGAGAT
TTTATTAAAGCACATATATTCAATCCAAATAAATTAACCAAGAGAGAAATGCTTGATAAA
ATTAACATTGAAGATGATAAAAACTCGCATAATCACTCACATGCAATCATAAATTTAACA
TATGAAATGGGTTTATGGCATGAAATGCTAGCAAAAAATAAACTTCAAAATTACGAAAAA
TTTCAAGAAGAATATAAAATAGCTAAAAAACACATAATCGATAATATAAACAATATTGAT
GTAAATAATAATTATTTAGCATTAAAAAAAGTCCTAGATAAAAATTGAAGTTGGGGAAAT
TCTTACAACTTATTAAATGATTCATTTTTTAGTAGAGCAAAAGAAATTTTAAAAATACTA
AAAGAAAATTTGATAAGTATTGCTAAGATTGTGGGTTTAACTGATAAAATCAATTTAGAC
TAAATC
>2802 bias=205.1,bit_score=974.9,abs_start=21701,align_strand=-,abs_end=22718,score_ratio=0.952981427175,query_name=NODE_5_length_65338_cov_34.5_ID_5307
ACATGAAAAAATCAATAAAATTGCTATCCTTGCTTTGCACTTCTACAATAATTTCATTGC
CTGCTATTTCTTGCACTATCAAAGTAAATCATGATAACGAGGACAAGGAAAATTTAGATT
TTTCAAATGATTTTGGTGATAAAAAGCAAAAAAATGAATTCAATTTCAAGAATAAGATTT
CCCAAAATATTTATGATTTGTATCAAAATAAAATTGCTATTTTATTTAACGAGGTAAAAA
CTAATTATCGAGGATATAAAAAAATATTTGGATCTTTAACAAGAAACTTAAACACTCTAA
GGGCTAAGATTAATAGCTTAAGATACGAACAAAGTTTAAAAGAAAACAAAAAAATATTAA
ATGATTTTTACAATAATTGATTAGAAATAAAATCATCAATGCTAAAAAATAATCCATTTG
CATTATATTTATTCAAATATAGTTTAATTTTTTCTGATGTGGATGCCGTATTAGCTGATA
CAAATCTTGTTTTTGAAACTTCTGAATTTTTAAAATATTTAAAGACAATTGATGACAGGC
TTGAAGGCAAAGACATTGATTTAGGTCAAACTCAACATGCATTACAAGCGGTTTGAGATT
TTATTAAAGCACATATATTCAATCCAAATAAATTAACCAAGAAAGAAATGCTAGATAAAA
TTAACATTGAAGATGATAAAAACTCGCATAATCACTCACATGCAATCATAAATTTAACAT
ATGAAATGGGTTTATGGCATGAAATGCTAGCAAAAAATAAACTTAAAAATTACGAAGAAT
TTCAAGAAGAATATAAAATTGCTAAAAAACACATAATCGATAATATAAACAATATTGATG
TAAATAATAATTATTTAGCATTAAAAAAAGTCCTAGATAAAGATTGAAGTTGGGGAAATT
CTTACAACTTATTAAATGATTCATTTTTTACTAGAGCAAAAGAAATTTTAAAAATACTAA
AAGAAAATTTGATAAGTATTGCTAAGATTGTGGGTTTAACTGATAAAATCAATTTAGACT
AAAT
>2806 bias=215.3,bit_score=996.5,abs_start=334153,align_strand=+,abs_end=335175,score_ratio=0.974095796676,query_name=NODE_1_length_337690_cov_20.0179_ID_3593
AACATGAAAAAATCAATAAAATTGCTATCCTTGCTTTGTACTTCTACAATAATTTCATTG
CCTGCTATTTCTTGCACTATCAAAGTAAATCATGATAACGAAGACAAGGAAAATTTAGAT
TTTTCAGATGATTTTAGTGGCAAAAAGCAAAAAAATGAATTCAATTTCAAAAATAAGATT
TCCCAAAATATTTATGATTTGTATCAAAATAAAATTGCTATTTTATTTAACGATGTAAAA
ACTAATTACCGGGGATATAAAAAAATATTTGGATCTTTAACAAGAAACTTAAATACTCTA
AGGGCTAAGATTAACAGCTTAAGATACGAACAAAGTTTAAAAGAAAACAAAAAAATATTA
AATGATTTTTACAATAATTGATTAGAAATAAAATCATCAATGCTAAAAAATAATCCATTT
GCATTATATTTATTCAAATATAGTTTAATTTTTTCTGATGTGGATGCTGTATTAGCTGAT
ACAAATCTTGTTTTTGAAACTTCTGAATTTTTAAAATATTTAAAAACAATTGATGACAGA
CTTGAAGGTAAAGACATTGATTTAGGTCAAACTCAACATGCATTACAAGCGGTTTGAGAT
TTTATTAAAGCACATATATTCAATCCAAATAAATTAACCAAGAAAGAAATGCTAGATAAA
ATTAACATTGAAGATGATAAAAACTCGCATAATCACTCACATGCAATCATAAATTTAACA
TATGAAATGGGTTTATGGCATGAAATGCTAGCAAAAAATAAACTTCAAAATTACGAAAAA
TTTCAAGAAGAATATAAAATTGCTAAAAAACACATAATCGATAATATAAACAATATTGAT
GTAAATAATAATTATTTAGCATTAAAAAAAGTCCTAGATAAAGATTGAAGTTTGGAAAAT
TCTTATTACAACTTATTAAATGATTCATTTTTTAGTAGAGCAAAAGAAATTTTAAAAATA
CTAAAAGAAAATTTGATAAGTATTGCTAAGATTGTGGGTTTAACTGATAAAATCAATTTA
GACTAAATC
>2807 bias=None,bit_score=1580.2,abs_start=2736,align_strand=-,abs_end=3755,score_ratio=1.54467253177,query_name=NODE_1_length_474534_cov_38.1723_ID_792
AACATGAAAAAATCAATAAAATTGCTATCCTTGCTTTGTACTTCTACAATAATTTCATTG
CCTGCTATTTCTTGCACTATCAAAGTAAATCATGATAACGAAGACAAGGAAAATTTAGAT
TTTTCAAATGATTTTGGTGATAAAAAACAAAAAAATGAATTCAATTTCAAAAATAAGATT
TCTCAAAATATTTATGATTTGTATCAAAATAAAATTGCTATTTTATTTAACGATGTAAAA
ACTAATTACCGGGGATATAAAAAAATATTTGGATCTTTAACAAGAAACTTAAACACTCTA
AGGGCTAAGATTAATAGCTTAAGATACGAACAAAGTTTAAAAGAAAACAAAAAAATATTA
AATGATTTTTACAATAATTGATTAGAAATAAAATCATCAATGCTAAAAAATAATCCATTT
GCATTATATTTATTCAAATATAGTTTAATTTTTTCTGATGTGGATGCTGTATTAGCTGAT
ACAAATCTTGTTTTTGAAACTTCTGAATTTTTAAAATATTTAAAAACAATAGATGACAGA
CTTGAAGGTAAAGACATTGATTTAGGTCAAACTCAACATGCATTACAAGCGGTTTGAGAT
TTTATTAAAGCACATATATTCAATCCAAATAAATTAACCAAGAGAGAAATGCTTGATAAA
ATTAACATTGAAGATGATAAAAACTCGCATAATCACTCACATGCAATCATAAATTTAACA
TATGAAATGGGTTTATGGCATGAAATGCTGAAAAAAAATAAACTTCAAAATTACGAAGAA
TTTCAAAAAGAATATAAAATTGCTAAAAAACACATAATCGATAATATAAACAATATTGAT
GTAAATAATAATTATTTAGCATTAAAAAAAGTCCTAGATAAAGATTGAAGTTTGGAAAAT
TCTTACAACTTATTAAATGATTCATTTTTTAGTAGAGCAAAAGAAATTTTAAAAATACTA
AAAGAAAATTTGATAAGTATTGCTAAGATTGTGGGTTTAACTGATAAAATCAATTTAGAC
TAAATC
>2811 bias=211.8,bit_score=992.2,abs_start=641200,align_strand=+,abs_end=642222,score_ratio=0.969892473118,query_name=NODE_1_length_644406_cov_31.3649_ID_828
AACATGAAAAAATCAATAAAATTGCTATCCTTGCTTTGTACTTCTACAATAATTTCATTG
CCTGCTATTTCTTGCACTATCAAAGTAAATCATGATAACGAAGACAAGGAAAATATAGAT
TTTTCAGGTGATTTTAGTGGCAAAAAGCAAAAAAATGAATTCAATTTCAAAAATAAGATT
TCTCAAAATATTTATGATTTGTATCAAAATAAAATTGCTATTTTATTTAACGATGTAAAA
ACTAATTACCGGGGATATAAAAAAATATTTGGATCTTTAACAAGAAACTTAAATACTTTA
AGGGCTAAGATTAATAGCTTAAGATACGAACAAAGTTTAAAAGAAAACAAAAAAATATTA
AATGATTTTTACAATAATTGATTAGAAATAAAATCATCAATGCTAAAAAATAATCCATTT
GCATTATATTTATTCAAATATAGTTTAATTTTTTCAGATGTGGATGCTGTATTAGCTGAT
ACAAATCTTGTTTTTGAAACTTCTGAATTTTTAAAATATTTAAAAACAATTGATGACAGA
CTTGAAGGTAAAGACATTGATTTAGGTCAAACTCAACATGCATTGCAAGCGGTTTGAGAT
TTCATTAAAGCACATATATTCAATCCAAATAAATTAACCAAGAGAGAAATGCTTGATAAA
ATTAACATTGAAGATGATAAAAACTCGCATAATCACTCACATGCAATCATAAATTTAACA
TATGAAATGGGTTTATGGCATGAAATGCTGGCAAAAAATAAACTTCAAAATTACGAAAAA
TTTCAAGAAAAATATAAAATTGCTAAAAAACACATAATCGATAATATAAACAATATTGAT
GTAAATAATAATTATTTAGCATTAAAAAAAGTCCTAGATAAAGATTGAAGTTTGGAAAAT
TCTTATTACAACTTATTAGATGATTCATTTTTTAGTAGAGCAAAAGAAATTTTAAAAATA
CTAAAAGAAAATTTGATAAGTATTGCTAAGATTGTGGGTTTAACTGATAAAATCAATTTA
GACTAAATC
>16092 bias=0,e_score=1.3e-293,bit_score=979.2,score_ratio=0.96,align_strand=-,abs_start=18867,abs_end=19884,allele_start=18867,allele_end=19884,query_name=NODE_4_length_49777_cov_39.8407_ID_520 <unknown description>
TGAAAAAATCAATAAAATTGCTATCCTTACTTTGTACTTCTACAATAATTTCATTGCCTA
CTATTTCTTGCACTATCAAAGTAAATCATGATAACGAAGACAAAGAAAATTTAGATTTTT
CAGGTGATTTTAGTGGCAAAAAGCAAAAAAATGAATTCAATTTCAAAAATAAGATTTCTC
AAAATATTTATGATTTGTATCAAAATAAAATTGCTATTTTATTTAACGATGTAAAAACTA
ATTACCGGGGATATAAAAAAATATTTGGATCTTTAACAAGAAACTTAAACACTCTAAGGG
CTAAGATTAATAGCTTAAGATACGAACAAAGTTTAAAAGAAAACAAAAAAATATTAAATG
ATTTTTACAATAATTGATTAGAAATAAAATCATCAATGCTAAAAAATAATCCATTTGCAT
TATATTTATTCAAATATAGTTTAATTTTTTCTGATGTGGATGCTGTATTAGCTGATACAA
ATCTTGTTTTTGAAACTTCTGAATTTTTAAAATATTTAAAAACAATAGATGACAGACTTG
AAGGTAAAGACATTGATTTAGGTCAAACTCAACATGCATTACAAGCGGTTTGAGATTTTA
TTAAAGCACATATATTCAATCCAAATAAATTAACCAAGAGAGAAATGCTTGATAAAATTA
ACATTGAAGATGATAAAAACTCGCATAATCACTCACATGCAATCATAAATTTAACATATG
AAATGGGTTTATGGCATGAAATGCTAGCAAAAAATAAACTTCAAAATTACGAAAAATTTC
AAGAAGAATATAAAATTGCTAAAAAACACATAATCGATAATATAAACAATATTGATGTAA
ATAATAATTATTTAGCATTAAAAAAAGTCCTAGATAAAAATTGAAGTTGGGAAAATTCTT
ACAACTTATTAAATGATTCATTTTTTACTAGAGCAAAAGAAATTTTAAAAATACTAAAAG
AAAATTTGATAAGTATTGCTAAGATTGTGGGTTTAACTGATAAAATCAATTTAGACT
>16093 bias=0,e_score=1.6e-296,bit_score=992.2,score_ratio=0.97,align_strand=-,abs_start=25466,abs_end=26486,allele_start=25466,allele_end=26486,query_name=NODE_1_length_507951_cov_41.4538_ID_1311 <unknown description>
TGAAAAAATCAATAAAATTGCTATCCTTGCTTTGTACTTCTACAATAATTTCATTGCCTG
CTATTTCTTGCACTATCAAAGTAAATCATGATAACGAAGACAAGGAAAATATAGATTTTT
CAGGTGATTTTAGTGGCAAAAAGCAAAAAAATGAATTCAATTTCAAAAATAAGATTTCTC
AAAATATTTATGATTTGTATCAAAATAAAATTGCTATTTTATTTAACGATGTAAAAACTA
ATTACCGGGGATATAAAAAAATATTTGGATCTTTAACAAGAAACTTAAATACTTTAAGGG
CTAAGATTAATAGCTTAAGATACGAACAAAGTTTAAAAGAAAACAAAAAAATATTAAATG
ATTTTTACAATAATTGATTAGAAATAAAATCATCAATGCTAAAAAATAATCCATTTGCAT
TATATTTATTCAAATATAGTTTAATTTTTTCAGATGTGGATGCTGTATTAGCTGATACAA
ATCTTGTTTTTGAAACTTCTGAATTTTTAAAATATTTAAAAACAATTGATGACAGACTTG
AAGGTAAAGACATTGATTTAGGTCAAACTCAACATGCATTGCAAGCGGTTTGAGATTTCA
TTAAAGCACATATATTCAATCCAAATAAATTAACCAAGAGAGAAATGCTTGATAAAATTA
ACATTGAAGATGATAAAAACTCGCATAATCACTCACATGCAATCATAAATTTAACATATG
AAATGGGTTTATGGCATGAAATGCTGGCAAAAAATAAACTTCAAAATTACGAAAAATTTC
AAGAAAAATATAAAATTGCTAAAAAACACATAATCGATAATATAAACAATATTGATGTAA
ATAATAATTATTTAGCATTAAAAAAAGTCCTAGATAAAGATTGAAGTTTGGAAAATTCTT
ATTACAACTTATTAGATGATTCATTTTTTAGTAGAGCAAAAGAAATTTTAAAAATACTAA
AAGAAAATTTGATAAGTATTGCTAAGATTGTGGGTTTAACTGATAAAATCAATTTAGACT
>16094 bias=0,e_score=8.8e-294,bit_score=982.2,score_ratio=0.96,align_strand=+,abs_start=237564,abs_end=238583,allele_start=237564,allele_end=238583,query_name=NODE_1_length_264014_cov_18.1843_ID_149 <unknown description>
TGAAAAAATCAATAAAATTGCTATCCTTGCTTTGCACTTCTACAATAATTTCATTGCCTG
CTATTTCTTGCACTATCAAAGTAAATCATGATAACGAAGACAAGGAAAATTTAGATTTTT
CAAATGATTTTGGTGATAAAAAACAAAAAAATGAATTCAGTTTCAAGAATAAGATTTCCC
AAAATATTTATGATTTGTATCAAAATAAAATTGCTATTTTATTTAACGATGTAAAAACTA
ATTACCGGGGATATAAAAAAATATTTGGATCTTTAACAAGAAACTTAAACACTCTAAGGG
CTAAGATTAATAGCTTAAGATACGAACAAAGTTTAAAAGAAAACAAAAAAATATTAAATG
ATTTTTACAATAATTGATTAGAAATAAAATCATCAATGCTAAAAAATAATCCATTTGCAT
TATATTTATTCAAATATAGTTTAATTTTTTCTGATGTGGATGCTGTATTAGCTGATACAA
ATCTTGTTTTTGAAACTTCTGAATTTTTAAAATATTTAAAAACAATAGATGACAGACTTG
AAGGTAAAGACATTGATTTAGGTCAAACTCAACATGCATTACAAGCGGTTTGAGATTTTA
TTAAAGCACATATATTCAATCCAAATAAATTAACCAAGAGAGAAATGCTTGATAAAATTA
ACATTGAAGATGATAAAAACTCGCATAATCACTCACATGCAATCATAAATTTAACATATG
AAATGGGTTTATGGCATGAAATGCTAGCAAAAAATAAACTTCAAAATTACGAAAAATTTC
AAGAAGAATATAAAATAGCTAAAAAACACATAATCGATAATATAAACAATATTGATGTAA
ATAATAATTATTTAGCATTAAAAAAAGTCCTAGATAAAAATTGAAGTTGGGGAAATTCTT
ACAACTTATTAAATGATTCATTTTTTAGTAGAGCAAAAGAAATTTTAAAAATACTAAAAG
AAAATTTGATAAGTATTGCTAAGATTGTGGGTTTAACTGATAAAATCAATTTAGACTAA
>16095 bias=0,e_score=8e-295,bit_score=982.8,score_ratio=0.96,align_strand=-,abs_start=5127,abs_end=6144,allele_start=5127,allele_end=6144,query_name=NODE_5_length_36654_cov_1.22529_ID_173 <unknown description>
TGAAAAAATCAATAAAATTGCTATCCTTGCTTTGCACTTCTACAATAATTTCATTGCCTG
CTATTTCTTGCACTATCAAAGTAAATCATGATAACGAAGACAAGGAAAATTTAGATTTTT
CAAATGATTTTGGTGATAAAAAACAAAAAAATGAATTCAATTTCAAGAATAAGATTTCCC
AAAATATTTATGATTTGTATCAAAATAAAATTGCTATTTTATTTAACGATGTAAAAACTA
ATTACCGGGGATATAAAAAAATATTTGGATCTTTAACAAGAAACTTAAACACTCTAAGGG
CTAAGATTAATAGCTTAAGATACGAACAAAGTTTAAAAGAAAACAAAAAAATATTAAATG
ATTTTTACAATAATTGATTAGAAATAAAATCATCAATGCTAAAAAATAATCCATTTGCAT
TATATTTATTCAAATATAGTTTAATTTTTTCTGATGTGGATGCTGTATTAGCTGATACAA
ATCTTGTTTTTGAAACTTCTGAATTTTTAAAATATTTAAAAACAATAGATGACAGACTTG
AAGGTAAAGACATTGATTTAGGTCAAACTCAACATGCATTACAAGCGGTTTGAGATTTTA
TTAAAGCACATATATTCAATCCAAATAAATTAACCAAGAGAGAAATGCTTGATAAAATTA
ACATTGAAGATGATAAAAACTCGCATAATCACTCACATGCAATCATAAATTTAACATATG
AAATGGGTTTATGGCATGAAATGCTAGCAAAAAATAAACTTCAAAATTACGAAAAATTTC
AAGAAGAATATAAAATAGCTAAAAAACACATAATCGATAATATAAACAATATTGATGTAA
ATAATAATTATTTAGCATTAAAAAAAGTCCTAGATAAAAATTGAAGTTGGGGAAATTCTT
ACAACTTATTAAATGATTCATTTTTTAGTAGAGCAAAAGAAATTTTAAAAATACTAAAAG
AAAATTTGATAAGTATTGCTAAGATTGTGGGTTTAACTGATAAAATCAATTTAGACT
>16096 bias=0,e_score=3.5e-292,bit_score=974.9,score_ratio=0.95,align_strand=-,abs_start=21701,abs_end=22718,allele_start=21701,allele_end=22718,query_name=NODE_5_length_65338_cov_34.5_ID_5307 <unknown description>
TGAAAAAATCAATAAAATTGCTATCCTTGCTTTGCACTTCTACAATAATTTCATTGCCTG
CTATTTCTTGCACTATCAAAGTAAATCATGATAACGAGGACAAGGAAAATTTAGATTTTT
CAAATGATTTTGGTGATAAAAAGCAAAAAAATGAATTCAATTTCAAGAATAAGATTTCCC
AAAATATTTATGATTTGTATCAAAATAAAATTGCTATTTTATTTAACGAGGTAAAAACTA
ATTATCGAGGATATAAAAAAATATTTGGATCTTTAACAAGAAACTTAAACACTCTAAGGG
CTAAGATTAATAGCTTAAGATACGAACAAAGTTTAAAAGAAAACAAAAAAATATTAAATG
ATTTTTACAATAATTGATTAGAAATAAAATCATCAATGCTAAAAAATAATCCATTTGCAT
TATATTTATTCAAATATAGTTTAATTTTTTCTGATGTGGATGCCGTATTAGCTGATACAA
ATCTTGTTTTTGAAACTTCTGAATTTTTAAAATATTTAAAGACAATTGATGACAGGCTTG
AAGGCAAAGACATTGATTTAGGTCAAACTCAACATGCATTACAAGCGGTTTGAGATTTTA
TTAAAGCACATATATTCAATCCAAATAAATTAACCAAGAAAGAAATGCTAGATAAAATTA
ACATTGAAGATGATAAAAACTCGCATAATCACTCACATGCAATCATAAATTTAACATATG
AAATGGGTTTATGGCATGAAATGCTAGCAAAAAATAAACTTAAAAATTACGAAGAATTTC
AAGAAGAATATAAAATTGCTAAAAAACACATAATCGATAATATAAACAATATTGATGTAA
ATAATAATTATTTAGCATTAAAAAAAGTCCTAGATAAAGATTGAAGTTGGGGAAATTCTT
ACAACTTATTAAATGATTCATTTTTTACTAGAGCAAAAGAAATTTTAAAAATACTAAAAG
AAAATTTGATAAGTATTGCTAAGATTGTGGGTTTAACTGATAAAATCAATTTAGACT
>16097 bias=0,e_score=6.9e-298,bit_score=993.5,score_ratio=0.97,align_strand=+,abs_start=29094,abs_end=30116,allele_start=29094,allele_end=30116,query_name=NODE_4_length_54767_cov_34.0638_ID_558 <unknown description>
TGAAAAAATCAATAAAATTGCTATCCTTGCTTTGTACTTCTACAATAATTTCATTGCCTG
CTATTTCTTGCACTATCAAAGTAAATCATGATAACGAAGACAAGGAAAATTTAGATTTTT
CAGATGATTTTAGTGGCAAAAAGCAAAAAAATGAATTCAATTTCAAAAATAAGATTTCCC
AAAATATTTATGATTTGTATCAAAATAAAATTGCTATTTTATTTAACGATGTAAAAACTA
ATTACCGGGGATATAAAAAAATATTTGGATCTTTAACAAGAAACTTAAATACTCTAAGGG
CTAAGATTAACAGCTTAAGATACGAACAAAGTTTAAAAGAAAACAAAAAAATATTAAATG
ATTTTTACAATAATTGATTAGAAATAAAATCATCAATGCTAAAAAATAATCCATTTGCAT
TATATTTATTCAAATATAGTTTAATTTTTTCTGATGTGGATGCTGTATTAGCTGATACAA
ATCTTGTTTTTGAAACTTCTGAATTTTTAAAATATTTAAAAACAATTGATGACAGACTTG
AAGGTAAAGACATTGATTTAGGTCAAACTCAACATGCATTACAAGCGGTTTGAGATTTTA
TTAAAGCACATATATTCAATCCAAATAAATTAACCAAGAAAGAAATGCTAGATAAAATTA
ACATTGAAGATGATAAAAACTCGCATAATCACTCACATGCAATCATAAATTTAACATATG
AAATGGGTTTATGGCATGAAATGCTAGCAAAAAATAAACTTCAAAATTACGAAAAATTTC
AAAAAGAATATAAAATTGCTAAAAAACACATAATCGATAATATAAACAATATTGATGTAA
ATAATAATTATTTAGCATTAAAAAAAGTCCTAGATAAAAATTGAAGTTTGGAAAATTCTT
ATTACAACTTATTAAATGATTCATTTTTTAGTAGAGCAAAAGAAATTTTAAAAATACTAA
AAGAAAATTTGATAAGTATTGCTAAGATTGTGGGTTTAACTGATAAAATCAATTTAGACT
AA
>16098 bias=0,e_score=1.9e-295,bit_score=1580.2,score_ratio=1.54,align_strand=-,abs_start=2736,abs_end=3755,allele_start=2736,allele_end=3755,query_name=NODE_1_length_474534_cov_38.1723_ID_792 <unknown description>
ATGAAAAAATCAATAAAATTGCTATCCTTGCTTTGTACTTCTACAATAATTTCATTGCCT
GCTATTTCTTGCACTATCAAAGTAAATCATGATAACGAAGACAAGGAAAATTTAGATTTT
TCAAATGATTTTGGTGATAAAAAACAAAAAAATGAATTCAATTTCAAAAATAAGATTTCT
CAAAATATTTATGATTTGTATCAAAATAAAATTGCTATTTTATTTAACGATGTAAAAACT
AATTACCGGGGATATAAAAAAATATTTGGATCTTTAACAAGAAACTTAAACACTCTAAGG
GCTAAGATTAATAGCTTAAGATACGAACAAAGTTTAAAAGAAAACAAAAAAATATTAAAT
GATTTTTACAATAATTGATTAGAAATAAAATCATCAATGCTAAAAAATAATCCATTTGCA
TTATATTTATTCAAATATAGTTTAATTTTTTCTGATGTGGATGCTGTATTAGCTGATACA
AATCTTGTTTTTGAAACTTCTGAATTTTTAAAATATTTAAAAACAATAGATGACAGACTT
GAAGGTAAAGACATTGATTTAGGTCAAACTCAACATGCATTACAAGCGGTTTGAGATTTT
ATTAAAGCACATATATTCAATCCAAATAAATTAACCAAGAGAGAAATGCTTGATAAAATT
AACATTGAAGATGATAAAAACTCGCATAATCACTCACATGCAATCATAAATTTAACATAT
GAAATGGGTTTATGGCATGAAATGCTGAAAAAAAATAAACTTCAAAATTACGAAGAATTT
CAAAAAGAATATAAAATTGCTAAAAAACACATAATCGATAATATAAACAATATTGATGTA
AATAATAATTATTTAGCATTAAAAAAAGTCCTAGATAAAGATTGAAGTTTGGAAAATTCT
TACAACTTATTAAATGATTCATTTTTTAGTAGAGCAAAAGAAATTTTAAAAATACTAAAA
GAAAATTTGATAAGTATTGCTAAGATTGTGGGTTTAACTGATAAAATCAATTTAGACTA
>16099 bias=0,e_score=3.1e-299,bit_score=1000.8,score_ratio=0.98,align_strand=+,abs_start=363250,abs_end=364272,allele_start=363250,allele_end=364272,query_name=NODE_1_length_386744_cov_32.1807_ID_133 <unknown description>
TGAAAAAATCAATAAAATTGCTATCCTTGCTTTGCACTTCTACAATAATTTCATTGCCTG
CTATTTCTTGCACTATCAAAGTAAATCATGATAACGAAGACAAGGAAAATTTAGATTTTT
CAAGTGATTTTAGTGGCAAAAAGCAAAAAAATGAATTCAATTTCAAGAATAAGATTTCCC
AAAATATTTATGATTTGTATCAAAATAAAATTGCTATTTTATTTAACGATGTAAAAACTA
ATTACCGGGGATATAAAAAAATATTTGGATCTTTAACAAGAAACTTAAACACTCTAAGGG
CTAAGATTAATAGTTTAAGATACGAACAAAGTTTAAAAGAAAACAAAAAAATATTAAACG
ATTTTTACAATAATTGATTAGAAATAAAATCATCAATGCTAAAAAATAATCCATTTGCAT
TATATTTATTCAAATATAGTTTAATTTTTTCTGATGTGGATGCTGTATTAGCTGATACAA
ATCTTGTTTTTGAAACTTCTGAATTTTTAAAATATTTAAAAACAATTGATGACAGACTTG
AAGGTAAAGACATTGATTTAGGTCAAACTCAACATGCATTACAAGCGGTTTGAGATTTTA
TTAAAGCACATATATTCAATCCAAATAAATTAACCAAGAGAGAAATGCTTGATAAAATTA
ACATTGAAGATGATAAAAACTCGCATAATCACTCACATGCAATCATAAATTTAACATATG
AAATGGGTTTATGGCATGAAATGCTAGCAAAAAATAAACTTCAAAATTACGAAGAATTTC
AAGAAGAATATAAAATTGCTAAAAAACACATAATCGATAATATAAACAATATTGATGTAA
ATAATAATTATTTAGCATTAAAAAAAGTCCTAGATAAAAATTGAAGTTTGGAAAATTCTT
ATTACAACTTATTAAATGATTCATTTTTTAGTAGAGCAAAAGAAATTTTAAAAATACTAA
AAGAAAATTTGATAAGTATTGCTAAGATTGTGGGTTTAACTGATAAAATCAATTTAGACT
AA
>16100 bias=0,e_score=5.1e-298,bit_score=996.5,score_ratio=0.97,align_strand=+,abs_start=334118,abs_end=335140,allele_start=334118,allele_end=335140,query_name=NODE_1_length_337655_cov_39.5735_ID_506 <unknown description>
TGAAAAAATCAATAAAATTGCTATCCTTGCTTTGTACTTCTACAATAATTTCATTGCCTG
CTATTTCTTGCACTATCAAAGTAAATCATGATAACGAAGACAAGGAAAATTTAGATTTTT
CAGATGATTTTAGTGGCAAAAAGCAAAAAAATGAATTCAATTTCAAAAATAAGATTTCCC
AAAATATTTATGATTTGTATCAAAATAAAATTGCTATTTTATTTAACGATGTAAAAACTA
ATTACCGGGGATATAAAAAAATATTTGGATCTTTAACAAGAAACTTAAATACTCTAAGGG
CTAAGATTAACAGCTTAAGATACGAACAAAGTTTAAAAGAAAACAAAAAAATATTAAATG
ATTTTTACAATAATTGATTAGAAATAAAATCATCAATGCTAAAAAATAATCCATTTGCAT
TATATTTATTCAAATATAGTTTAATTTTTTCTGATGTGGATGCTGTATTAGCTGATACAA
ATCTTGTTTTTGAAACTTCTGAATTTTTAAAATATTTAAAAACAATTGATGACAGACTTG
AAGGTAAAGACATTGATTTAGGTCAAACTCAACATGCATTACAAGCGGTTTGAGATTTTA
TTAAAGCACATATATTCAATCCAAATAAATTAACCAAGAAAGAAATGCTAGATAAAATTA
ACATTGAAGATGATAAAAACTCGCATAATCACTCACATGCAATCATAAATTTAACATATG
AAATGGGTTTATGGCATGAAATGCTAGCAAAAAATAAACTTCAAAATTACGAAAAATTTC
AAGAAGAATATAAAATTGCTAAAAAACACATAATCGATAATATAAACAATATTGATGTAA
ATAATAATTATTTAGCATTAAAAAAAGTCCTAGATAAAGATTGAAGTTTGGAAAATTCTT
ATTACAACTTATTAAATGATTCATTTTTTAGTAGAGCAAAAGAAATTTTAAAAATACTAA
AAGAAAATTTGATAAGTATTGCTAAGATTGTGGGTTTAACTGATAAAATCAATTTAGACT
AA
>16101 bias=0,e_score=2.1e-295,bit_score=1578.9,score_ratio=1.54,align_strand=-,abs_start=29152,abs_end=30171,allele_start=29152,allele_end=30171,query_name=NODE_1_length_344309_cov_36.0595_ID_85 <unknown description>
ATGAAAAAATCAATAAAATTGCTATCCTTGCTTTGTACTTCTACAATAATTTCATTGCCT
GCTATTTCTTGCACTATCAAAGTAAATCATGATAACGAAGACAAGGAAAATTTAGATTTT
TCAAATGATTTTGGTGATAAAAAACAAAAAAATGAATTCAATTTCAAAAATAAGATTTCT
CAAAATATTTATGATTTGTATCAAAATAAAATTGCTATTTTATTTAACGATGTAAAAACT
AATTACCGGGGATATAAAAAAATATTTGGATCTTTAACAAGAAACTTAAACACTCTAAGG
GCTAAGATTAATAGCTTAAGATACGAACAAAGTTTAAAAGAAAACAAAAAAATATTAAAT
GATTTTTACAATAATTGATTAGAAATAAAATCATCAATGCTAAAAAATAATCCATTTGCA
TTATATTTATTCAAATATAGTTTAATTTTTTCTGATGTGGATGCTGTATTAGCTGATACA
AATCTTGTTTTTGAAACTTCTGAATTTTTAAAATATTTAAAAACAATAGATGACAGACTT
GAAGGTAAAGACATTGATTTAGGTCAAACTCAACATGCATTACAAGCGGTTTGAGATTTT
ATTAAAGCACATATATTCAATCCAAATAAATTAACCAAGAGAGAAATGCTTGATAAAATT
AACATTGAAGATGATAAAAACTCGCATAATCACTCACATGCAATCATAAATTTAACATAT
GAAATGGGTTTATGGCATGAAATGCTGAAAAAAAATAAACTTCAAAATTACGAAGAATTT
CAAAAAGAATATAAAATTGCTAAAAAACACATAATCGATAATATAAACAATATTGATGTA
AATAATAATTATTTAGCATTAAAAAAAGTCCTAGATAAAGATTGAAGTTTGGAAAATTCT
TACAACTTATTAAATGATTCGTTTTTTAGTAGAGCAAAAGAAATTTTAAAAATACTAAAA
GAAAATTTGATAAGTATTGCTAAGATTGTGGGTTTAACTGATAAAATCAATTTAGACTA
>16102 bias=0,e_score=1.1e-297,bit_score=996.0,score_ratio=0.97,align_strand=+,abs_start=467092,abs_end=468111,allele_start=467092,allele_end=468111,query_name=NODE_1_length_497571_cov_28.1511_ID_540 <unknown description>
TGAAAAAATCAATAAAATTGCTATCCTTGCTTTGCACTTCTACAATAATTTCATTGCCTG
CTATTTCTTGCACTATCAAAGTAAATCATGATAACGAGGACAAGGAAAATTTAGATTTTT
CAAGTGATTTTAGTGGCAAAAAGCAAAAAAATGAATTCAATTTCAAGAATAAGATTTCCC
AAAATATTTATGATTTGTATCAAAATAAAATTGCTATTTTATTTAACGATGTAAAAACTA
ATTACCGGGGATATAAAAAAATATTTGGATCTTTAACAAGAAACTTAAACACTCTAAGGG
CTAAGATTAATAGCTTAAGATACGAACAAAGTTTAAAAGAAAACAAAAAAATATTAAATG
ATTTTTACAATAATTGATTAGAAATAAAATCATCAATGCTAAAAAATAATCAATTTGCAT
TATATTTATTCAAATATAGTTTAATTTTTTCTGATGTGGATGCTGTATTAGCTGATACAA
ATCTTGTTTTTGAAACTTCTGAATTTTTAAAATATTTAAAAACAATTGATGACAGACTTG
AAGGTAAAGACATTGATTTGGGTCAAACTCAACATGCATTACAAGCGGTTTGAGATTTTA
TTAAAGCACATATATTCAATCCAAATAAATTAACCAAGAGAGAAATGCTTGATAAAATTA
ACATTGAAGATGATAAAAACTCGCATAATCACTCACATGCAATCATAAATTTAACATATG
AAATGGGTTTATGGCATGAAATGCTAGCAAAAAATAAACTTCAAAATTACGAAGAATTTC
AAGAAGAATATAAAATTGCTAAAAAACACATAATCGATAATATAAACAATATTGATGTAA
ATAATAATTATTTAGCATTAAAAAAAGTCCTAGATAAAGATTGAAGTTTGGAAAATTCTT
ACAACTTATTAAATGATTCATTTTTTAGTAGAGCAAAAGAAATTTTAAAAATACTAAAAG
AAAATTTGATAAGTATTGCTAAGATTGTGGGTTTAACTGATAAAATCAATTTAGACTAA
