# Supplementary material for: Genomic determination of minimum multi-locus sequence typing schemas to represent the genomic phylogeny of Mycoplasma hominis
Source: BMC Genomics. 2016 Nov 23;17:964. doi: 10.1186/s12864-016-3284-z (PMC5120421; doi:10.1186/s12864-016-3284-z)
Supplement: Additional file 1: — FASTA sequence for all pan genomic alleles identified in this study. (ZIP 1488 kb) [file 12864_2016_3284_MOESM1_ESM.zip › pan_genome/GENE-103.fasta]

>103
ATGGTAAATGGTATTTCATCAGCTGGCTTACATCCAGATTATGAACTTGCTAAAAAACAA
CACAAAGATTATATTGAAAAATTAAAGACTTGTGGTGTTGATATAACCGTTTTACCTTTA
AATGAAAAATATCCAGACTCGTGCTTCGTAGAAGATACTGCTGTTATTATTCCAGGTGAA
CTAGCTATTTTAACTAATCCAGGTGCTAAAACACGTAATGGAGAAAAAGTTGAAATGCTT
CCTGCATTAAAGAAATACTTTGATGATGGACACATTGCAAAAATTGAAGCTCCCGGAACT
GTTGACGGGGGAGATGTTATGATGGTTGGAGATACATACTACATTGGTATGTCCGAAAGA
ACTAATCGTGACGGAATTAGACAATTCCACAATATATTAGCAAAAATTGGTAAGAAGTTA
GTTCCAGTACCAATGACAGAAATGTTGCACCTTAAAACAGGAGTTAACTATCTTGAACAT
AATAACTTATTAATTGCAGGTGAATTTGTTAACTATCCTACATTTGATTCATTTAACAAA
ATTGTAGTTCCTGCCGATGAAGCATATGCCGCAAACTGTATTTGAGTTAATGAAACTGTT
ATAGTACCTGAAGGATATCCAAAAACTTTAAAAGCTATTCAAGATTTAGGCATTTATAGA
GTTATTACTTGTGATACAAGTGAATATAGAAAACTTGATGGTGGACTTAGCTGCTTATCA
TTAAGATTTAGAACATTAGATAAAAAATAA
>1136
ATGGTAAATGGTATTTCATCAGCTGGCTTACATCCAGATTATGAACTTGCTAAAAAACAA
CACAAAGATTATATTGAAAAATTAAAGACTTGTGGTGTTGATATAACCGTTTTACCTTTA
AATGAAAAATATCCAGACTCATGCTTCGTAGAAGATACTGCTGTTATTATTCCAGGTGAA
CTAGCTATTTTAACTAATCCAGGTGCTAAAACACGTAATGGAGAAAAAGTTGAAATGCTT
CCTGCATTAAAGAAATACTTTGATGATGGACACATTGCAAAAATTGAAGCTCCCGGAACT
GTTGACGGGGGAGATGTTATGATGGTTGGAGATACATACTACATTGGTATGTCCGAAAGA
ACTAATCGTGACGGAATTAGACAATTCCACAATATATTAGCAAAAATTGGTAAGAAGTTA
GTTCCAGTACCAATGACAGAAATGTTGCACCTTAAAACAGGAGTTAACTATCTTGAACAT
AATAACTTATTAATTGCAGGTGAATTTGTTAACTATCCTACATTTGATTCATTTAACAAA
ATTGTAGTTCCTGCCGATGAAGCATATGCCGCAAACTGTATTTGAGTTAATGAAACTGTT
ATAGTACCTGAAGGATATCCAAAAACTTTAAAAGCTATTCAAGATTTAGGCATTTATAGA
GTTATTACTTGTGATACAAGTGAATATAGAAAACTTGATGGTGGACTTAGCTGCTTATCA
TTAAGATTTAGAACATTAGATAAAAAATAA
>1632
ATGGTAAATGGTATTTCATCAGCTGGCTTACATCCAGATTATGAACTTGCTAAAAAACAA
CACAAAGATTATATTGAAAAATTAAAGACTTGTGGTGTTGATATAACCGTTTTACCTTTA
AATGAAAAATATCCAGACTCATGCTTCGTAGAAGATACTGCTGTTATTATTCCAGGTGAA
CTAGCTATTTTAACTAATCCAGGTGCTAAAACACGTAATGGAGAAAAAGTTGAAATGCTT
CCTGCATTAAAGAAATACTTTGATGATGGACACATTGCAAAAATTGAAGCTCCCGGAACT
GTTGACGGGGGAGATGTTATGATGGTTGGAGATACATACTACATTGGTATGTCCGAAAGA
ACTAATCGTGACGGAATTAGACAATTCCACAATATATTAGCAAAAATTGGTAAGAAGTTA
GTTCCAGTACCAATGACAGAAATGTTGCACCTTAAAACAGGAGTTAACTATCTTGAACAT
AATAACTTATTAATTGCAGGTGAATTTGTTAACTATCCTACATTTGATTCATTTAACAAA
ATTGTAGTTCCTGCCGATGAAGCATATGCCGCAAACTGTATTTGAGTTAATGAAACTGTT
ATAGTACCTGAAGGATATCCAAAAACTTTAAAAGCTATTCAAGATTTAGGTATTTATAGA
GTTATTACTTGTGATACAAGTGAATATAGAAAACTTGATGGTGGACTTAGCTGCTTATCA
TTAAGATTTAGAACATTAGATAAAAAATAA
>2780 bias=67.3,bit_score=825.5,abs_start=50705,align_strand=-,abs_end=51452,score_ratio=1.10066666667,query_name=NODE_10_length_51759_cov_17.7443_ID_1028
TGGTAAATGGTATTTCATCAGCTGGCTTACATCCAGATTATGAACTTGCTAAAAAACAAC
ACAAAGATTATATTGAAAAATTAAAGACTTGTGGTGTTGATATAACCGTTTTACCTTTAA
ATGAAAAATATCCAGACTCATGCTTCGTAGAAGATACTGCTGTTATTATTCCAGGTGAAC
TAGCTATTTTAACTAATCCAGGTGCTAAAACACGTAATGGAGAAAAAGTTGAAATGCTTC
CTGCATTAAAGAAATACTTTGATGATGGACACATTGCAAAAATTGAAGCTCCCGGAACTG
TTGACGGGGGAGATGTTATGATGGTTGGAGATACATACTACATTGGTATGTCCGAAAGAA
CTAATCGTGACGGAATTAGACAATTCCACAATATATTAGCAAAAATTGGTAAGAAGTTAG
TTCCAGTACCAATGACAGAAATGTTGCACCTTAAAACAGGAGTTAACTATCTTGAACATA
ATAACTTATTAATTGCAGGTGAATTTGTTAACTATCCTACATTTGATTCATTTAACAAAA
TTGTAGTTCCTGCCGATGAAGCATATGCCGCAAACTGTATTTGAGTTAATGAAACTGTTA
TAGTACCTGAAGGATATCCAAAAACTTTAAAAGCTATTCAAGATTTAGGTATTTATAGAG
TTATTACTTGTGATACAAGTGAATATAGAAAACTGGATGGTGGACTTAGCTGCTTATCAT
TAAGATTTAGAACATTAGATAAAAAATA
>2783 bias=68.0,bit_score=827.0,abs_start=88312,align_strand=-,abs_end=89059,score_ratio=1.10266666667,query_name=NODE_4_length_110046_cov_29.7683_ID_1631
TGGTAAATGGTATTTCATCAGCTGGCTTACATCCAGATTATGAACTTGCTAAAAAACAAC
ACAAAGATTATATTGAAAAATTAAAGACTTGTGGTGTTGATATAACCGTTTTACCTTTAA
ATGAAAAATATCCAGACTCATGCTTCGTAGAAGATACTGCTGTTATTATTCCAGGTGAAC
TAGCTATTTTAACTAATCCAGGTGCTAAAACACGTAATGGAGAAAAAGTTGAAATGCTTC
CTGCATTAAAGAAATACTTTGATGATGGACACATTGCAAAAATTGAAGCTCCCGGAACTG
TTGACGGGGGAGATGTTATGATGGTTGGAGATACATACTACATTGGTATGTCCGAAAGAA
CTAATCGTGACGGAATTAGACAATTCCACAATATATTAGCAAAAATTGGTAAGAAGTTAG
TTCCAGTACCAATGACAGAAATGTTGCACCTTAAAACAGGAGTTAACTATCTTGAACATA
ATAACTTATTAATTGCAGGTGAATTTGTTAACTATCCTACATTTGATTCATTTAACAAAA
TTGTAGTTCCTGCCGATGAAGCATATGCCGCAAACTGTATTTGAGTTAATGAAACTGTTA
TAGTACCTGAAGGATATCCAAAAACTTTAAAAGCTATTCAAGATTTAGGTATTTATAGAG
TTATTACTTGTGATACAAGTGAATATAGAAAACTTGATGGTGGACTTAGCTGCTTATCAT
TAAGATTTAGAACATTAGATAAAAAATA
>16074 bias=0,e_score=1.9e-246,bit_score=825.7,score_ratio=1.10,align_strand=-,abs_start=469570,abs_end=470317,allele_start=469570,allele_end=470317,query_name=NODE_1_length_497571_cov_28.1511_ID_540 <unknown description>
TGGTAAATGGTATTTCATCAGCTGGCTTACATCCAGATTATGAACTTGCTAAAAAACAAC
ACAAAGATTATATTGAAAAATTAAAGACTTGTGGTGTTGATATAACCGTTTTACCTTTAA
ATGAAAAATATCCAGACTCATGCTTCGTAGAAGATGCTGCTGTTATTATTCCAGGTGAAC
TAGCTATTTTAACTAATCCAGGTGCTAAAACACGTAATGGAGAAAAAGTTGAAATGCTTC
CTGCATTAAAGAAATACTTTGATGATGGACACATTGCAAAAATTGAAGCTCCCGGAACTG
TTGACGGGGGAGATGTTATGATGGTTGGAGATACATACTACATTGGTATGTCCGAAAGAA
CTAATCGTGACGGAATTAGACAATTCCACAATATATTAGCAAAAATTGGTAAGAAGTTAG
TTCCAGTACCAATGACAGAAATGTTGCACCTTAAAACAGGAGTTAACTATCTTGAACATA
ATAACTTATTAATTGCAGGTGAATTTGTTAACTATCCTACATTTGATTCATTTAACAAAA
TTGTAGTTCCTGCCGATGAAGCATATGCCGCAAACTGTATTTGAGTTAATGAAACTGTTA
TAGTACCTGAAGGATATCCAAAAACTTTAAAAGCTATTCAAGATTTAGGTATTTATAGAG
TTATTACTTGTGATACAAGTGAATATAGAAAACTTGATGGTGGACTTAGCTGCTTATCAT
TAAGATTTAGAACATTAGATAAAAAAT
>16075 bias=0,e_score=6e-247,bit_score=827.8,score_ratio=1.10,align_strand=+,abs_start=32635,abs_end=33384,allele_start=32635,allele_end=33384,query_name=NODE_1_length_666248_cov_46.4332_ID_732 <unknown description>
TGGTAAATGGTATTTCATCAGCTGGCTTACATCCAGATTATGAACTTGCTAAAAAACAAC
ACAAAGATTATATTGAAAAATTAAAGACTTGTGGTGTTGATATAACCGTTTTACCTTTAA
ATGAAAAATATCCAGACTCGTGCTTCGTAGAAGATACTGCTGTTATTATTCCAGGTGAAC
TAGCTATTTTAACTAATCCAGGTGCTAAAACACGTAATGGAGAAAAAGTTGAAATGCTTC
CTGCATTAAAGAAATACTTTGATGATGGACACATTGCAAAAATTGAAGCTCCCGGAACTG
TTGACGGGGGAGATGTTATGATGGTTGGAGATACATACTACATTGGTATGTCCGAAAGAA
CTAATCGTGACGGAATTAGACAATTCCACAATATATTAGCAAAAATTGGTAAGAAGTTAG
TTCCAGTACCAATGACAGAAATGTTGCACCTTAAAACAGGAGTTAACTATCTTGAACATA
ATAACTTATTAATTGCAGGTGAATTTGTTAACTATCCTACATTTGATTCATTTAACAAAA
TTGTAGTTCCTGCCGATGAAGCATATGCCGCAAACTGTATTTGAGTTAATGAAACTGTTA
TAGTACCTGAAGGATATCCAAAAACTTTAAAAGCTATTCAAGATTTAGGTATTTATAGAG
TTATTACTTGTGATACAAGTGAATATAGAAAACTTGATGGTGGACTTAGCTGCTTATCAT
TAAGATTTAGAACATTAGATAAAAAATAA
>16076 bias=0,e_score=1.2e-246,bit_score=825.5,score_ratio=1.10,align_strand=-,abs_start=241476,abs_end=242223,allele_start=241476,allele_end=242223,query_name=NODE_1_length_264014_cov_18.1843_ID_149 <unknown description>
TGGTAAATGGTATTTCATCAGCTGGCTTACATCCAGATTATGAACTTGCTAAAAAACAAC
ACAAAGATTATATTGAAAAATTAAAGACTTGTGGTGTTGATATAACCGTTTTACCTTTAA
ATGAAAAATATCCAGACTCATGCTTCGTAGAAGATACTGCTGTTATTATTCCAGGTGAAC
TAGCTATTTTAACTAATCCAGGTGCTAAAACACGTAATGGAGAAAAAGTTGAAATGCTTC
CTGCATTAAAGAAATACTTTGATGATGGACACATTGCAAAAATTGAAGCTCCCGGAACTG
TTGACGGGGGAGATGTTATGATGGTTGGAGATACATACTACATTGGTATGTCCGAAAGAA
CTAATCGTGACGGAATTAGACAATTCCACAATATATTAGCAAAAATTGGTAAGAAGTTAG
TTCCAGTACCAATGACAGAAATGTTGCACCTTAAAACAGGAGTTAACTATCTTGAACATA
ATAACTTATTAATTGCAGGTGAATTTGTTAACTATCCTACATTTGATTCATTTAACAAAA
TTGTAGTTCCTGCCGATGAAGCATATGCCGCAAACTGTATTTGAGTTAATGAAACTGTTA
TAGTACCTGAAGGATATCCAAAAACTTTAAAAGCTATTCAAGATTTAGGTATTTATAGAG
TTATTACTTGTGATACAAGTGAATATAGAAAACTGGATGGTGGACTTAGCTGCTTATCAT
TAAGATTTAGAACATTAGATAAAAAAT
>16077 bias=0,e_score=1.7e-247,bit_score=827.0,score_ratio=1.10,align_strand=-,abs_start=88312,abs_end=89059,allele_start=88312,allele_end=89059,query_name=NODE_4_length_110046_cov_29.7683_ID_1631 <unknown description>
TGGTAAATGGTATTTCATCAGCTGGCTTACATCCAGATTATGAACTTGCTAAAAAACAAC
ACAAAGATTATATTGAAAAATTAAAGACTTGTGGTGTTGATATAACCGTTTTACCTTTAA
ATGAAAAATATCCAGACTCATGCTTCGTAGAAGATACTGCTGTTATTATTCCAGGTGAAC
TAGCTATTTTAACTAATCCAGGTGCTAAAACACGTAATGGAGAAAAAGTTGAAATGCTTC
CTGCATTAAAGAAATACTTTGATGATGGACACATTGCAAAAATTGAAGCTCCCGGAACTG
TTGACGGGGGAGATGTTATGATGGTTGGAGATACATACTACATTGGTATGTCCGAAAGAA
CTAATCGTGACGGAATTAGACAATTCCACAATATATTAGCAAAAATTGGTAAGAAGTTAG
TTCCAGTACCAATGACAGAAATGTTGCACCTTAAAACAGGAGTTAACTATCTTGAACATA
ATAACTTATTAATTGCAGGTGAATTTGTTAACTATCCTACATTTGATTCATTTAACAAAA
TTGTAGTTCCTGCCGATGAAGCATATGCCGCAAACTGTATTTGAGTTAATGAAACTGTTA
TAGTACCTGAAGGATATCCAAAAACTTTAAAAGCTATTCAAGATTTAGGTATTTATAGAG
TTATTACTTGTGATACAAGTGAATATAGAAAACTTGATGGTGGACTTAGCTGCTTATCAT
TAAGATTTAGAACATTAGATAAAAAAT
