# Supplementary material for: Genomic determination of minimum multi-locus sequence typing schemas to represent the genomic phylogeny of Mycoplasma hominis
Source: BMC Genomics. 2016 Nov 23;17:964. doi: 10.1186/s12864-016-3284-z (PMC5120421; doi:10.1186/s12864-016-3284-z)
Supplement: Additional file 1: — FASTA sequence for all pan genomic alleles identified in this study. (ZIP 1488 kb) [file 12864_2016_3284_MOESM1_ESM.zip › pan_genome/GENE-104.fasta]

>104
ATGGATTTAAAAAAGTATATAAGAACTGTTGATGACTTTCCACAAAAAGGCGTCAAATTT
AAAGATATTTCGCTTTTATTAGCCAATGGACAAGCGCTACATTATACAATTGATGAAATG
GCAAAATTAGCAGAAGGTGCAGATATTATTGTGGGTCCTGATGCAAGAGGATTTTTATTC
GGAACACCAGTAGCTGCTAAATTATCAAAACCATTTATTATGGTAAGAAAAAAAGGCAAG
TTGCCTGGTGAAGTTATAAGCTGTGATTATGGACTTGAATATGGTAGAAATATTTTAGAA
ATTCAAAAAGGTTTAGTTAAACCAGGACAAAAAGCCGTCATAGTTGACGATGTTTTAGCA
ACCGGGGGTACATTGGAAGCAATTACTAAATTATTAACTGAACAAGGTGTAATTATCAGT
AGAATAATTGTTTTAATGGAATTAGATGGCTTTAATTCTCATGAAAGATTGCCATACGAT
ATAAAAAGTTTAATCTATATTAATAAAGGGGAATAA
>694
ATGGATTTAAAAAAGTATATAAGAACTGTTGATGACTTTCCACAAAAAGGCGTCAAATTT
AAAGATATTTCGCTTTTATTAGCCAATGGACAAGCACTACATTATACAATTGATGAAATG
GCTAAATTAGCAGAAGGTGCAGATATTATTGTGGGTCCTGATGCAAGAGGATTTTTATTT
GGAACACCAGTAGCTGCTAAATTATCAAAACCATTTATTATGGTAAGAAAAAAAGGCAAA
TTGCCCGGCGAAGTTATAAGCTGCGATTATGGACTTGAATATGGTAGAAATATTTTAGAA
ATTCAAAAAGGTTTAGTTAAACCAGGTCAAAAAGCCGTCATAGTTGACGATGTTTTAGCA
ACCGGGGGTACATTGGAAGCAATTACTAAATTATTAACAGAACAAGGTGTAATTATCAGT
AGAATAATTGTTTTAATGGAATTAGATGGCTTTAATTCTCATGAAAGATTGCCATACGAT
ATAAAAAGTTTAATCTATATTAATAAAGGGGAATAA
>1158
ATGGATTTAAAAAAGTATATAAGAACTGTTGATGACTTTCCACAAAAAGGCGTCAAATTT
AAAGATATTTCGCTTTTATTAGCCAATGGACAAGCACTACATTATACAATTGATGAAATG
GCTAAATTAGCAGAAGGTGCAGATATTATTGTGGGTCCTGATGCAAGAGGATTTTTATTT
GGAACACCAGTAGCTGCTAAATTATCAAAACCATTTATTATGGTAAGAAAAAAAGGCAAA
TTGCCCGGCGAAGTTATAAGCTGCGATTATGGACTTGAATATGGTAGAAATATTTTAGAA
ATTCAAAAAGGTTTAGTTAAACCAGGTCAAAAAGCCGTCATAGTTGACGATGTTTTGGCA
ACTGGGGGCACATTGGAAGCAATTACTAAATTATTAACTGAACAAGGTGTAATTATCAGT
AGAATAATTGTTTTAATGGAATTAGATGGCTTTAATTCTCATGAAAGATTGCCATACGAT
ATAAAAAGTTTAATCTATATTAATAAAGGGGAATAA
>1849
ATGGATTTAAAAAAGTATATAAGAACTGTTGATGACTTTCCACAAAAAGGCGTCAAATTT
AAAGATATTTCGCTTTTATTAGCCAATGGACAAGCACTACATTATACAATTGATGAAATG
GCTAAATTAGCAGAAGGTGCAGATATTATTGTGGGTCCTGATGCAAGAGGATTTTTATTT
GGAACACCAGTAGCTGCTAAATTATCAAAACCATTTATTATGGTAAGAAAAAAAGGCAAA
TTGCCCGGCGAAGTTATAAGCTGCGATTATGGACTTGAATATGGTAGAAATATTTTAGAA
ATTCAAAAAGGTTTAGTTAAACCAGGACAAAAAGCCGTCATAGTTGACGATGTTTTAGCA
ACCGGGGGTACATTGGAAGCAATTACTAAATTATTAACTGAACAAGGTGTAATTATCAGT
AGAATAATTGTTTTAATGGAATTAGATGGCTTTAATTCTCATGAAAGATTGCCATACGAT
ATAAAAAGTTTAATCTATATTAATAAAGGGGAATAA
>2832 bias=54.4,bit_score=549.7,abs_start=56294,align_strand=+,abs_end=56809,score_ratio=1.06531007752,query_name=NODE_3_length_120284_cov_36.4395_ID_569
ATGGATTTAAAAAAGTATATAAGAACTGTTGATGACTTTCCACAAAAAGGCGTCAAATTT
AAAGATATTTCGCTTTTATTAGCCAATGGACAAGCACTACATTATACAATTGATGAAATG
GCTAAATTAGCAGAAGGTGCAGATATTATTGTGGGTCCTGATGCAAGAGGATTTTTATTC
GGAACACCAGTAGCTGCTAAATTATCAAAACCATTTATTATGGTAAGAAAAAAAGGCAAA
TTGCCCGGCGAAGTTATAAGCTGCGATTATGGACTTGAATATGGTAGAAATATTTTAGAA
ATTCAAAAAGGTTTAGTTAAACCAGGTCAAAAAGCCGTCATAGTTGACGATGTTTTAGCA
ACCGGGGGTACATTGGAAGCAATTACTAAATTGTTAACTGAACAAGGTGTAATTATCAGT
AGAATAATTGTTTTAATGGAATTAGATGGCTTTAATTCTCATGAAAGATTGCCATACGAT
ATAAAAAGTTTAATCTATATTAATAAAGGGGAATAA
>2833 bias=56.8,bit_score=550.2,abs_start=1905,align_strand=-,abs_end=2418,score_ratio=1.06627906977,query_name=NODE_13_length_29816_cov_18.252_ID_6606
TGGATTTAAAAAAGTATATAAGAACTGTTGATGACTTTCCACAAAAAGGCGTCAAATTTA
AAGATATTTCGCTTTTATTAGCCAATGGACAAGCACTACATTATACAATTGATGAAATGG
CTAAATTAGCAGAAGGTGCAGATATTATTGTGGGTCCTGATGCAAGAGGATTTTTATTTG
GAACACCAGTAGCTGCTAAATTATCAAAACCATTTATTATGGTAAGAAAAAAAGGCAAAT
TGCCCGGCGAAGTTATAAGCTGCGATTATGGACTTGAATATGGTAGAAATATTTTAGAAA
TTCAAAAAGGTTTAGTTAAACCAGGACAAAAAGCCGTCATAGTTGACGATGTTTTAGCAA
CCGGGGGTACATTGGAAGCAATTACTAAATTATTAACTGAACAAGGTGTAATTATCAGTA
GAATAATTGTTTTAATGGAATTAGATGGCTTTAATTCTCATGAAAGATTGCCATACGATA
TAAAAAGTTTAATCTATATTAATAAAGGGGAATA
>2834 bias=61.1,bit_score=522.1,abs_start=40313,align_strand=+,abs_end=40828,score_ratio=1.01182170543,query_name=NODE_3_length_108407_cov_40.0256_ID_5518
ATGGATTTAAAAAAGTATATAAGAACTGTTGATGACTTTCCACAAAAAGGCGTCAAATTT
AAAGATATTTCGCTTTTATTAGCCAATGGACAAGCACTACATTATACAATTGATGAAATG
GCAAAATTAGCAGAAGGAGCAGATATTATTGTAGGCCCTGATGCAAGAGGTTTTTTATTT
GGTACACCAGTAGCTGCTAAATTATCAAAACCATTTATTATGGTAAGAAAAAAAGGAAAA
TTGCCCGGTGAAGTTATAAGTTGCGATTATGGACTTGAATATGGTAGAAATATCTTAGAA
ATTCAAAAAGGTTTAGTTAAACCAGGACAAAAAGCAGTCATAGTTGACGATGTTTTAGCA
ACTGGGGGTACATTGGAAGCAATTACTAAATTATTAACTGAACAAGGTGTAATTATCAGT
AGAATAATTGTTTTAATGGAATTAGATGGCTTTAATTCTCATGAAAGATTGCCATACGAT
ATAAAAGGTTTAATCTATATTAATAAAGGGGAATAA
>2839 bias=59.9,bit_score=538.8,abs_start=3057,align_strand=+,abs_end=3572,score_ratio=1.04418604651,query_name=NODE_6_length_67671_cov_18.6945_ID_2665
ATGGATTTAAAAAAGTATATAAGAACTGTTGATGACTTTCCACAAAAAGGCGTCAAATTT
AAAGATATTTCGCTTTTATTAGCTAATGGACAAGCGTTACATTATACAATTGATGAAATG
GCTAAATTAGCAGAAGGAGCAGATATTATTGTGGGTCCTGATGCAAGAGGATTTTTATTC
GGAACACCAGTAGCTGCTAAATTATCAAAACCATTTATTATGGTAAGAAAAAAAGGCAAA
TTGCCCGGTGAAGTTATAAGCTGTGATTATGGACTTGAATATGGTAGAAATATTTTAGAA
ATTCAAAAAGGTTTAGTTAAACCAGGACAAAAAGCCGTCATAGTTGACGATGTTTTAGCA
ACCGGGGGTACATTGGAAGCAATTACTAAATTATTAACTGAACAAGGTGTAATTATCAGT
AGAATAATTGTTTTAATGGAATTAGATGGCTTTAATTCTCATGAAAGATTGCCATACGAT
ATAAAAAGTTTAATCTATATTAATAAAGGGGAATAA
>2841 bias=60.6,bit_score=538.0,abs_start=40541,align_strand=+,abs_end=41056,score_ratio=1.04263565891,query_name=NODE_3_length_108567_cov_21.4029_ID_3453
ATGGATTTAAAAAAGTATATAAGGACTGTTGATGACTTTCCACAAAAAGGTGTCAAATTT
AAAGATATTTCGCTTTTATTAGCCAATGGACAAGCACTACATTATACAATTGATGAAATG
GCTAAATTAGCAGAAGGTGCAGATATTATTGTGGGTCCTGATGCAAGAGGATTTTTATTC
GGAACACCAGTAGCTGCTAAATTATCAAAACCATTTATTATGGTAAGAAAAAAAGGTAAA
TTGCCTGGTGAAGTTATAAGCTGTGATTATGGACTTGAATATGGTAGAAATATTTTAGAA
ATTCAAAAAGGTTTAGTTAAACCAGGTCAAAAAGCCGTCATAGTTGACGATGTTTTAGCA
ACCGGGGGTACATTGGAAGCAATTACTAAATTATTAACTGAACAAGGTGTAATTATCAGT
AGAATAATTGTTTTAATGGAATTAGATGGCTTTAATTCTCATGAAAGATTGCCATACGAT
ATAAAAAGTTTAATCTATATTAATAAAGGGGAATAA
>2845 bias=54.1,bit_score=546.7,abs_start=115313,align_strand=-,abs_end=115826,score_ratio=1.05949612403,query_name=NODE_1_length_644406_cov_31.3649_ID_828
TGGATTTAAAAAAGTATATAAGAACTGTTGATGACTTTCCACAAAAAGGCGTCAAATTTA
AAGATATTTCGCTTTTATTAGCCAATGGACAAGCGCTACATTATACAATTGATGAAATGG
CAAAATTAGCAGAAGGTGCAGATATTATTGTGGGTCCTGATGCAAGAGGATTTTTATTTG
GAACACCAGTAGCTGCTAAATTGTCAAAACCATTTATTATGGTAAGAAAAAAAGGCAAAT
TGCCCGGCGAAGTTATAAGCTGCGATTATGGACTTGAATATGGTAGAAATATTTTAGAAA
TTCAAAAAGGTTTAGTTAAACCAGGTCAAAAAGCCGTCATAGTTGACGATGTTTTAGCAA
CCGGGGGTACATTGGAAGCAATTACTAAATTATTAACAGAACAAGGTGTAATTATCAGTA
GAATAATCGTTTTAATGGAATTAGATGGCTTTAATTCTCATGAAAGATTGCCATACGATA
TAAAAAGTTTAATCTATATTAATAAAGGGGAATA
>16120 bias=0,e_score=1.3e-163,bit_score=549.7,score_ratio=1.07,align_strand=+,abs_start=56294,abs_end=56809,allele_start=56294,allele_end=56809,query_name=NODE_3_length_122945_cov_38.6883_ID_537 <unknown description>
TGGATTTAAAAAAGTATATAAGAACTGTTGATGACTTTCCACAAAAAGGCGTCAAATTTA
AAGATATTTCGCTTTTATTAGCCAATGGACAAGCACTACATTATACAATTGATGAAATGG
CTAAATTAGCAGAAGGTGCAGATATTATTGTGGGTCCTGATGCAAGAGGATTTTTATTCG
GAACACCAGTAGCTGCTAAATTATCAAAACCATTTATTATGGTAAGAAAAAAAGGCAAAT
TGCCCGGCGAAGTTATAAGCTGCGATTATGGACTTGAATATGGTAGAAATATTTTAGAAA
TTCAAAAAGGTTTAGTTAAACCAGGTCAAAAAGCCGTCATAGTTGACGATGTTTTAGCAA
CCGGGGGTACATTGGAAGCAATTACTAAATTGTTAACTGAACAAGGTGTAATTATCAGTA
GAATAATTGTTTTAATGGAATTAGATGGCTTTAATTCTCATGAAAGATTGCCATACGATA
TAAAAAGTTTAATCTATATTAATAAAGGGGAATAA
>16121 bias=0,e_score=5.1e-163,bit_score=545.7,score_ratio=1.06,align_strand=+,abs_start=27638,abs_end=28153,allele_start=27638,allele_end=28153,query_name=NODE_9_length_30055_cov_1.29305_ID_1040 <unknown description>
TGGATTTAAAAAAGTATATAAGAACTGTTGATGACTTTCCACAAAAAGGCGTCAAATTTA
AAGATATTTCGCTTTTATTAGCCAATGGACAAGCACTACATTATACAATTGATGAAATGG
CAAAATTAGCAGAAGGAGCAGATATTATTGTGGGTCCTGATGCAAGAGGATTTTTATTTG
GAACACCAGTAGCTGCTAAATTATCAAAACCATTTATTATGGTAAGAAAAAAAGGCAAAT
TGCCCGGCGAAGTTATAAGCTGCGATTATGGACTTGAATATGGTAGAAATATTTTAGAAA
TTCAAAAAGGTTTAGTTAAACCAGGTCAAAAAGCCGTCATAGTTGACGATGTTTTAGCAA
CCGGGGGTACATTGGAAGCAATTACTAAATTGTTAACTGAACAAGGTGTAATTATCAGTA
GAATAATTGTTTTAATGGAATTAGATGGCTTTAATTCTCATGAAAGATTGCCATACGATA
TAAAAAGTTTAATCTATATTAATAAAGGGGAATAA
>16122 bias=0,e_score=1.3e-162,bit_score=546.0,score_ratio=1.06,align_strand=+,abs_start=40327,abs_end=40842,allele_start=40327,allele_end=40842,query_name=NODE_3_length_97159_cov_18.0381_ID_750 <unknown description>
TGGATTTAAAAAAGTATATAAGAACTGTTGATGACTTTCCACAAAAAGGCGTCAAATTTA
AAGATATTTCGCTTTTATTAGCCAATGGACAAGCACTACATTATACAATTGATGAAATGG
CTAAATTAGCAGAAGGTGCAGATATTATTGTGGGTCCTGATGCAAGAGGATTTTTATTCG
GAACACCAGTAGCTGCTAAATTATCAAAACCATTTATTATGGTAAGAAAAAAAGGCAAGT
TGCCTGGTGAAGTTATAAGCTGCGATTATGGACTTGAATATGGTAGAAATATTTTAGAAA
TTCAAAAAGGTTTAGTTAAACCAGGTCAAAAAGCCGTCATAGTTGACGATGTTTTAGCAA
CTGGGGGTACATTGGAAGCAATTACTAAATTATTAACTGAACAAGGTGTAATTATCAGTA
GAATAATTGTTTTAATGGAATTAGATGGCTTTAATTCTCATGAAAGATTGCCATACGATA
TAAAAAGTTTAATCTATATTAATAAAGGGGAATAA
>16123 bias=0,e_score=2.7e-155,bit_score=522.1,score_ratio=1.01,align_strand=+,abs_start=40313,abs_end=40828,allele_start=40313,allele_end=40828,query_name=NODE_3_length_108407_cov_40.0256_ID_5518 <unknown description>
TGGATTTAAAAAAGTATATAAGAACTGTTGATGACTTTCCACAAAAAGGCGTCAAATTTA
AAGATATTTCGCTTTTATTAGCCAATGGACAAGCACTACATTATACAATTGATGAAATGG
CAAAATTAGCAGAAGGAGCAGATATTATTGTAGGCCCTGATGCAAGAGGTTTTTTATTTG
GTACACCAGTAGCTGCTAAATTATCAAAACCATTTATTATGGTAAGAAAAAAAGGAAAAT
TGCCCGGTGAAGTTATAAGTTGCGATTATGGACTTGAATATGGTAGAAATATCTTAGAAA
TTCAAAAAGGTTTAGTTAAACCAGGACAAAAAGCAGTCATAGTTGACGATGTTTTAGCAA
CTGGGGGTACATTGGAAGCAATTACTAAATTATTAACTGAACAAGGTGTAATTATCAGTA
GAATAATTGTTTTAATGGAATTAGATGGCTTTAATTCTCATGAAAGATTGCCATACGATA
TAAAAGGTTTAATCTATATTAATAAAGGGGAATAA
>16124 bias=0,e_score=9.2e-163,bit_score=547.4,score_ratio=1.06,align_strand=-,abs_start=133435,abs_end=133948,allele_start=133435,allele_end=133948,query_name=NODE_3_length_174249_cov_45.7083_ID_381 <unknown description>
TGGATTTAAAAAAGTATATAAGAACTGTTGATGACTTTCCACAAAAAGGCGTCAAATTTA
AAGATATTTCGCTTTTATTAGCCAATGGACAAGCACTACATTATACAATTGATGAAATGG
CTAAATTAGCAGAAGGTGCAGATATTATTGTGGGTCCTGATGCAAGAGGATTTTTATTTG
GAACACCAGTAGCTGCTAAATTATCAAAACCATTTATTATGGTAAGAAAAAAAGGCAAGT
TGCCTGGTGAAGTTATAAGCTGCGATTATGGACTTGAATATGGTAGAAATATTTTAGAAA
TTCAAAAAGGTTTAGTTAAACCAGGTCAAAAAGCCGTCATAGTTGACGATGTTTTAGCAA
CCGGGGGTACATTGGAAGCAATTACTAAATTATTAACTGAACAAGGTGTAATTATCAGTA
GAATAATTGTTTTAATGGAATTAGATGGCTTTAATTCTCATGAAAGATTGCCATACGATA
TAAAAAGTTTAATCTATATTAATAAAGGGGAAT
>16125 bias=0,e_score=3.3e-160,bit_score=538.3,score_ratio=1.04,align_strand=+,abs_start=40286,abs_end=40801,allele_start=40286,allele_end=40801,query_name=NODE_2_length_108164_cov_27.4012_ID_251 <unknown description>
TGGATTTAAAAAAGTATATAAGAACTGTTGATGACTTTCCACAAAAAGGCGTCAAATTTA
AAGATATTTCGCTTTTATTAGCCAATGGACAAGCGCTACATTATACAATTGATGAAATGG
CAAAATTAGCAGAAGGTGCAGATATTATTGTGGGTCCTGATGCAAGAGGATTTTTATTCG
GAACACCAGTAGCTGCTAAATTATCAAAACCATTTATTATGGTAAGAAAAAAAGGCAAGT
TGCCTGGTGAAGTTATAAGCTGTGATTATGGACTTGAATATGGTAGAAATATTTTAGAAA
TTCAAAAAGGTTTAGTTAAGCCGGGACAAAAAGCAGTCATAGTTGACGATGTTTTAGCAA
CCGGGGGTACATTGGAAGCAATTACTAAATTATTAACTGAACAAGGTGTAATTATCAGTA
GAATAATTGTTTTAATGGAATTAGATGGCTTTAATTCTCATGAAAGATTGCCATACGATA
TAAAAAGTTTAATCTATATTAATAAAGGGGAATAA
>16126 bias=0,e_score=1.3e-162,bit_score=546.7,score_ratio=1.06,align_strand=-,abs_start=115405,abs_end=115918,allele_start=115405,allele_end=115918,query_name=NODE_2_length_156220_cov_38.7853_ID_1653 <unknown description>
TGGATTTAAAAAAGTATATAAGAACTGTTGATGACTTTCCACAAAAAGGCGTCAAATTTA
AAGATATTTCGCTTTTATTAGCCAATGGACAAGCGCTACATTATACAATTGATGAAATGG
CAAAATTAGCAGAAGGTGCAGATATTATTGTGGGTCCTGATGCAAGAGGATTTTTATTTG
GAACACCAGTAGCTGCTAAATTGTCAAAACCATTTATTATGGTAAGAAAAAAAGGCAAAT
TGCCCGGCGAAGTTATAAGCTGCGATTATGGACTTGAATATGGTAGAAATATTTTAGAAA
TTCAAAAAGGTTTAGTTAAACCAGGTCAAAAAGCCGTCATAGTTGACGATGTTTTAGCAA
CCGGGGGTACATTGGAAGCAATTACTAAATTATTAACAGAACAAGGTGTAATTATCAGTA
GAATAATCGTTTTAATGGAATTAGATGGCTTTAATTCTCATGAAAGATTGCCATACGATA
TAAAAAGTTTAATCTATATTAATAAAGGGGAAT
>16127 bias=0,e_score=1.2e-162,bit_score=546.3,score_ratio=1.06,align_strand=+,abs_start=40314,abs_end=40829,allele_start=40314,allele_end=40829,query_name=NODE_3_length_105570_cov_41.6042_ID_404 <unknown description>
TGGATTTAAAAAAGTATATAAGAACTGTTGATGACTTTCCACAAAAAGGCGTCAAATTTA
AAGATATTTCGCTTTTATTAGCCAATGGACAAGCACTACATTATACAATTGATGAAATGG
CTAAATTAGCAGAAGGTGCAGATATTATTGTGGGTCCTGATGCAAGAGGATTTTTATTTG
GAACACCAGTAGCTGCTAAATTATCAAAACCATTTATTATGGTAAGAAAAAAAGGCAAAT
TGCCCGGCGAAGTTATAAGCTGCGATTATGGACTTGAATATGGTAGAAATATTTTAGAAA
TTCAAAAAGGTTTAGTTAAACCAGGACAAAAAGCAGTCATAGTTGACGATGTTTTAGCAA
CCGGGGGTACATTGGAAGCAATTACTAAATTATTAACTGAACAAGGTGTAATTATCAGTA
GAATAATTGTTTTAATGGAATTAGATGGCTTTAATTCTCATGAAAGATTGCCATACGATA
TAAAAAGTTTAATCTATATTAATAAAGGGGAATAA
>16128 bias=0,e_score=4.7e-160,bit_score=538.8,score_ratio=1.04,align_strand=-,abs_start=63666,abs_end=64179,allele_start=63666,allele_end=64179,query_name=NODE_2_length_226046_cov_22.58_ID_866 <unknown description>
TGGATTTAAAAAAGTATATAAGAACTGTTGATGACTTTCCACAAAAAGGCGTCAAATTTA
AAGATATTTCGCTTTTATTAGCTAATGGACAAGCGTTACATTATACAATTGATGAAATGG
CTAAATTAGCAGAAGGAGCAGATATTATTGTGGGTCCTGATGCAAGAGGATTTTTATTCG
GAACACCAGTAGCTGCTAAATTATCAAAACCATTTATTATGGTAAGAAAAAAAGGCAAAT
TGCCCGGTGAAGTTATAAGCTGTGATTATGGACTTGAATATGGTAGAAATATTTTAGAAA
TTCAAAAAGGTTTAGTTAAACCAGGACAAAAAGCCGTCATAGTTGACGATGTTTTAGCAA
CCGGGGGTACATTGGAAGCAATTACTAAATTATTAACTGAACAAGGTGTAATTATCAGTA
GAATAATTGTTTTAATGGAATTAGATGGCTTTAATTCTCATGAAAGATTGCCATACGATA
TAAAAAGTTTAATCTATATTAATAAAGGGGAAT
>16129 bias=0,e_score=5.7e-162,bit_score=546.7,score_ratio=1.06,align_strand=+,abs_start=554978,abs_end=555493,allele_start=554978,allele_end=555493,query_name=NODE_1_length_666248_cov_46.4332_ID_732 <unknown description>
TGGATTTAAAAAAGTATATAAGAACTGTTGATGACTTTCCACAAAAAGGCGTCAAATTTA
AAGATATTTCGCTTTTATTAGCCAATGGACAAGCGCTACATTATACAATTGATGAAATGG
CAAAATTAGCAGAAGGTGCAGATATTATTGTGGGTCCTGATGCAAGAGGATTTTTATTTG
GAACACCAGTAGCTGCTAAATTGTCAAAACCATTTATTATGGTAAGAAAAAAAGGCAAAT
TGCCCGGCGAAGTTATAAGCTGCGATTATGGACTTGAATATGGTAGAAATATTTTAGAAA
TTCAAAAAGGTTTAGTTAAACCAGGTCAAAAAGCCGTCATAGTTGACGATGTTTTAGCAA
CCGGGGGTACATTGGAAGCAATTACTAAATTATTAACAGAACAAGGTGTAATTATCAGTA
GAATAATCGTTTTAATGGAATTAGATGGCTTTAATTCTCATGAAAGATTGCCATACGATA
TAAAAAGTTTAATCTATATTAATAAAGGGGAATAA
>16130 bias=0,e_score=4.1e-160,bit_score=538.0,score_ratio=1.04,align_strand=+,abs_start=40542,abs_end=41057,allele_start=40542,allele_end=41057,query_name=NODE_2_length_111520_cov_43.0702_ID_357 <unknown description>
TGGATTTAAAAAAGTATATAAGGACTGTTGATGACTTTCCACAAAAAGGTGTCAAATTTA
AAGATATTTCGCTTTTATTAGCCAATGGACAAGCACTACATTATACAATTGATGAAATGG
CTAAATTAGCAGAAGGTGCAGATATTATTGTGGGTCCTGATGCAAGAGGATTTTTATTCG
GAACACCAGTAGCTGCTAAATTATCAAAACCATTTATTATGGTAAGAAAAAAAGGTAAAT
TGCCTGGTGAAGTTATAAGCTGTGATTATGGACTTGAATATGGTAGAAATATTTTAGAAA
TTCAAAAAGGTTTAGTTAAACCAGGTCAAAAAGCCGTCATAGTTGACGATGTTTTAGCAA
CCGGGGGTACATTGGAAGCAATTACTAAATTATTAACTGAACAAGGTGTAATTATCAGTA
GAATAATTGTTTTAATGGAATTAGATGGCTTTAATTCTCATGAAAGATTGCCATACGATA
TAAAAAGTTTAATCTATATTAATAAAGGGGAATAA
>16131 bias=0,e_score=1.3e-162,bit_score=546.0,score_ratio=1.06,align_strand=-,abs_start=57773,abs_end=58286,allele_start=57773,allele_end=58286,query_name=NODE_3_length_98613_cov_35.7026_ID_1039 <unknown description>
TGGATTTAAAAAAGTATATAAGAACTGTTGATGACTTTCCACAAAAAGGCGTCAAATTTA
AAGATATTTCGCTTTTATTAGCCAATGGACAAGCACTACATTATACAATTGATGAAATGG
CTAAATTAGCAGAAGGTGCAGATATTATTGTGGGTCCTGATGCAAGAGGATTTTTATTCG
GAACACCAGTAGCTGCTAAATTATCAAAACCATTTATTATGGTAAGAAAAAAAGGCAAGT
TGCCTGGTGAAGTTATAAGCTGCGATTATGGACTTGAATATGGTAGAAATATTTTAGAAA
TTCAAAAAGGTTTAGTTAAACCAGGTCAAAAAGCCGTCATAGTTGACGATGTTTTAGCAA
CTGGGGGTACATTGGAAGCAATTACTAAATTATTAACTGAACAAGGTGTAATTATCAGTA
GAATAATTGTTTTAATGGAATTAGATGGCTTTAATTCTCATGAAAGATTGCCATACGATA
TAAAAAGTTTAATCTATATTAATAAAGGGGAAT
