# Supplementary material for: Genomic determination of minimum multi-locus sequence typing schemas to represent the genomic phylogeny of Mycoplasma hominis
Source: BMC Genomics. 2016 Nov 23;17:964. doi: 10.1186/s12864-016-3284-z (PMC5120421; doi:10.1186/s12864-016-3284-z)
Supplement: Additional file 1: — FASTA sequence for all pan genomic alleles identified in this study. (ZIP 1488 kb) [file 12864_2016_3284_MOESM1_ESM.zip › pan_genome/GENE-105.fasta]

>105
ATGCAAGAACAAAAATTTAATAGAATATTTTTTATAGTTACAGATGGTCTTGGCATTGGA
TATGAACCACGCCAAGCTGAATTTCATGATGAAGGTGCAAATAGCATGTTGCATGCATCA
GAAGCATTGCCACTAGAAATTCCTACATGAACAAAATTAGGAATTACTGAAATAGCAGAA
ACTTCAAAACATGTACCAAGAAATAAAAAACCATTGGCATATATGGGAAAAATTTATGAA
ATGTCAAATGGAAAAGATACATTGACAGGACATTGAGAAATGATGGGAATTTATACAAAA
GTTCCAAACCCACAATTCATTGAAAAAGGTTTCCCTGCTGATTTAGTCGCAGAATTATCA
AAAGCGTTTGATAATAGAAAAATTATTGGAAATAGAAATGCATCAGGCACAGTTATATTG
GCCGAATTAGGTTTGCAACACATTGAAAAAGGAGATATGATAATTTACACTTCTCCTGAT
TCGACATTGCAAATTATTGGGGATGAAAAAACATTGGGTGTTGAAAAACTAACTGAATAT
GCAAAGAGAGCAAGAGCAATTTGTTCATCAAGACCTGAATGAAATGTAGCAAGAGTTATC
TCACGTCCATTTGTTTATGAAAATGGAAAGTTCACACGTACATTCAATCGTCATGATTTT
GCTAATAAACCAACAGGACATATTATTCTAGAAGATTTACAAAAAGCAGGTGTTGAAGTA
GTTGCTGTTGGTAAAATTAACGACATTTTCAGTCATGTTGGTATTGACAAAGTTTATGGA
CCAGCTTCTGATGATGAAAATATGGACGTTGCAATTGACATTGCTTCTTCAAATACCAAA
AACCAATTTGTATTTGTAAACCTTGTTCAATTTGACAGCCATTTTGGACATAGAGAAGAC
CCAATAGGATATTCACAAAATATTTCAAGGCTAGATATTAAATTAACAAAATTGATAAAC
GCAATGAAATCAGATGACTTGTTAATTATAACTTCTGACCATGGAAATGACCCAACAAAA
GGCCCTGATCATACAAGAGAAGCATTGCCATTGACAATATTTTCAAAGAAATTCAAATCA
CCATGTGTATTTAAAGAACCTTTGAAAGGCTTGGGAACTGCAGGAAATATTGTTGCAAGA
AATTTCAATGTTCCAACCGTTCAAACAGGTGAAGATATTTTTGATAAATTAATCTAA
>573
ATGCAAGAACAAAAATTTAATAGAATATTTTTTATAGTTACAGATGGTCTTGGCATTGGA
TATGAACCACGCCAAGCTGAATTTCATGATGAAGGTGCAAATAGCATGTTGCATGCATCA
GAAGCATTGCCACTAGAAATTCCTACATGAACAAAATTAGGAATTACTGAAATAGCAGAA
ACTTCAAAACATGTGCCAAGAAATAAAAAACCATTGGCATATATGGGAAAAATTTATGAA
ATGTCAAATGGAAAAGATACATTGACAGGACATTGAGAAATGATGGGAATTTATACAAAA
GTTCCAAACCCACAATTCATTGAAAAAGGTTTCCCTGCTGATTTAGTCGCAGAATTATCA
AAAGCGTTTGATAATAGAAAAATTATTGGAAATAGAAATGCATCAGGTACAGTTATATTG
GCCGAATTAGGTTTGCAACACATTGAAAAAGGAGATATGATAATTTACACTTCTCCTGAT
TCGACATTGCAAATTATTGGGGATGAAAAAACATTGGGTGTTGAAAAACTAACTGAATAT
GCAAAGAGAGCAAGAGCAATTTGTTCATCAAGACCTGAATGAAATGTAGCAAGAGTTATT
TCACGTCCATTTGTTTATGAAAATGGAAAGTTCACCCGTACATTCAATCGTCATGATTTT
GCTAATAAACCAACAGGACATATTATTCTAGAAGATTTACAAAAAGCAGGCGTTGAAGTA
GTTGCTGTTGGTAAAATTAATGATATTTTCAGCCATGTTGGTATTGACAAAGTTTATGGA
CCAGCTTCTGATGATGAAAATATGGATGTTGCAATCGACATTGCTTCATCAAACACCAAA
AATCAATTTGTATTTGTAAATCTTGTTCAATTTGACAGCCATTTTGGACATAGAGAAGAC
CCAATAGGATATTCACAAAATATTTCAAGGCTAGATATTAAATTAACAAAATTGATAAAC
GCAATGAAATCAGATGACTTGTTAATTATAACTTCTGACCATGGAAATGACCCAACAAAA
GGCCCTGATCATACAAGAGAAGCATTGCCATTGACAATATTTTCAAAGAAATTCAAATCA
CCATGTGTATTTAAAGAACCTTTGAAAGGCTTGGGAACTGCAGGAAATATTGTTGCAAGA
AATTTCAATGTTCCAACCGTTCAAACAGGTGAAGATATTTTTGATAAATTAATCTAA
>1232
ATGCAAGAACAAAAATTTAATAGAATATTTTTTATAGTTACAGATGGTCTTGGCATTGGA
TACGAACCACGCCAAGCTGAATTTCATGATGAAGGTGCAAATAGCATGTTGCATGCGTCA
GAAGCATTGCCACTAGAAATTCCTACATGAACAAAATTAGGAATTACTGAAATAGCAGAA
ACTTCAAAACATGTGCCAAGAAATAAAAAACCATTGGCATATATGGGAAAAATTTATGAA
ATGTCAAATGGAAAAGATACATTGACAGGACATTGAGAAATGATGGGAATTTATACAAAA
GTTCCAAACCCACAATTCATTGAAAAAGGTTTCCCTGCTGATTTAGTCGCAGAATTATCA
AAAGCGTTTGATAATAGAAAAATTATTGGAAATAGAAATGCATCAGGCACAGTTATATTG
GCCGAATTAGGTTTGCAACATATTGAAAAAGGAGATATGATAATTTACACTTCTCCTGAT
TCTACATTGCAAATTATTGGGGATGAAAAAACATTGGGTGTTGAAAAACTAACTGAATAT
GCAAAGAGAGCAAGAGCAATTTGTTCATCAAGACCTGAATGAAATGTAGCAAGAGTTATT
TCACGTCCATTTGTTTATGAAAATGGAAAGTTCACACGTACATTCAATCGTCATGATTTT
GCTAATAAACCAACAGGACATATTATTCTAGAAGATTTACAAAAAGCAGGTGTTGAAGTA
GTTGCTGTTGGTAAAATTAATGATATTTTCAGTCATGTTGGTATTGACAAAGTTTATGGA
CCAGCTTCTGATGATGAAAATATGGACGTTGCAATTGATATTGCTTCTTCAAATACCAAA
AACCAATTTGTATTTGTAAATCTTGTTCAATTTGACAGCCATTTTGGACATAGAGAAGAC
CCAATAGGATATTCACAAAATATTTCAAGGCTAGATATTAAATTAACAAAATTGATAAAC
GCAATGAAATCAGATGACTTGTTAATTATAACTTCTGACCATGGAAATGACCCAACAAAA
GGCCCTGATCATACAAGAGAAGCATTGCCATTGACAATATTTTCAAAGAAATTCAAATCA
CCATGTGTATTTAAAGAACCTTTGAAAGGCTTGGGAACTGCAGGAAATATTGTTGCAAGA
AATTTCAATGTTCCAACCGTTCAAACAGGTGAAGATATTTTTGATAAATTAATCTAA
>2848 bias=112.1,bit_score=1322.0,abs_start=22564,align_strand=-,abs_end=23758,score_ratio=1.10442773601,query_name=NODE_2_length_147029_cov_48.4721_ID_161
TGCAAGAACAAAAATTTAATAGAATATTTTTTATAGTTACAGATGGTCTTGGCATTGGAT
ATGAACCACGCCAAGCTGAATTTCATGATGAAGGTGCAAATAGCATGTTGCATGCATCAG
AAGCATTGCCACTAGAAATTCCTACATGAACAAAATTAGGAATTACTGAAATAGCAGAAA
CTTCAAAACATGTACCAAGAAATAAAAAACCATTGGCATATATGGGAAAAATTTATGAAA
TGTCAAATGGAAAAGATACATTGACAGGACATTGAGAAATGATGGGAATTTATACAAAAG
TTCCAAACCCACAATTCATTGAAAAAGGTTTCCCTGCTGATTTAGTCGCAGAATTATCAA
AAGCGTTTGATAATAGAAAAATTATTGGAAATAGAAATGCATCAGGCACAGTTATATTGG
CCGAATTAGGTTTGCAACACATTGAAAAAGGAGATATGATAATTTACACTTCTCCTGATT
CGACATTGCAAATTATTGGGGATGAAAAAACATTGGGTGTTGAAAAACTAACTGAATATG
CAAAGAGAGCAAGAGCAATTTGTTCATCAAGACCTGAATGAAATGTAGCAAGAGTTATCT
CACGTCCATTTGTTTATGAAAATGGAAAGTTCACACGTACATTCAATCGTCATGATTTTG
CTAATAAACCAACAGGACATATTATTCTAGAAGATTTACAAAAAGCAGGTGTTGAAGTAG
TTGCTGTTGGTAAAATTAACGACATTTTCAGTCATGTTGGTATTGACAAAGTTTATGGAC
CAGCTTCTGATGATGAAAATATGGACGTTGCAATTGACATTGCTTCTTCAAATACCAAAA
ACCAATTTGTATTTGTAAACCTTGTTCAATTTGACAGCCATTTTGGACATAGAGAAGACC
CAATAGGATATTCACAAAATATTTCAAGGCTAGATATTAAATTAACAAAATTGATAAACG
CAATGAAATCAGATGACTTGTTAATTATAACTTCTGACCATGGAAATGACCCAACAAAAG
GCCCTGATCATACAAGAGAAGCATTGCCATTGACAATATTTTCAAAGAAATTCAAATCAC
CATGTGTATTTAAAGAACCTTTGAAAGGCTTGGGAACTGCAGGAAATATTGTTGCAAGAA
ATTTCAATGTTCCAACCGTTCAAACAGGTGAAGATATTTTTGATAAATTAATCTA
>2851 bias=113.1,bit_score=1318.5,abs_start=136449,align_strand=+,abs_end=137645,score_ratio=1.1015037594,query_name=NODE_2_length_160211_cov_35.3884_ID_103
ATGCAAGAACAAAAATTTAATAGAATATTTTTTATAGTTACAGATGGTCTTGGCATTGGA
TATGAACCACGCCAAGCTGAATTTCATGATGAAGGTGCAAATAGCATGTTGCATGCATCA
GAAGCATTGCCACTAGAAATTCCTACATGAACAAAATTAGGAATTACTGAAATAGCAGAA
ACTTCAAAACATGTACCAAGAAATAAAAAACCATTGGCATATATGGGAAAAATTTATGAA
ATGTCAAATGGAAAAGATACATTGACAGGACATTGAGAAATGATGGGAATTTATACAAAA
GTTCCAAACCCACAATTCATTGAAAAAGGTTTCCCTGCTGATTTAGTCGCAGAATTATCA
AAAGCGTTTGATAATAGAAAAATTATTGGAAATAGAAATGCATCAGGCACAGTTATATTG
GCCGAATTAGGTTTGCAACACATTGAAAAAGGAGATATAATAATTTACACTTCTCCTGAT
TCGACATTGCAAATTATTGGGGATGAAAAAACATTGGGTGTTGAAAAACTAACTGAATAT
GCAAAGAGAGCAAGAGCAATTTGTTCATCAAGACCTGAATGAAATGTAGCAAGAGTTATC
TCACGTCCATTTGTTTATGAAAATGGAAAGTTCACACGTACATTCAATCGTCATGATTTT
GCTAATAAACCAACAGGACATATTATTCTAGAAGATTTACAAAAAGCAGGTGTTGAAGTA
GTTGCTGTTGGTAAAATTAACGACATTTTCAGTCATGTTGGTATTGACAAAGTTTATGGA
CCAGCTTCTGATGATGAAAATATGGACGTTGCAATTGACATTGCTTCTTCAAATACCAAA
AACCAATTTGTATTTGTAAACCTTGTTCAATTTGACAGCCATTTTGGACATAGAGAAGAC
CCAATAGGATATTCACAAAATATTTCAAGGCTAGATATTAAATTAACAAAATTGATAAAC
GCAATGAAATCAGATGACTTGTTAATTATAACTTCTGACCATGGAAATGACCCAACAAAA
GGCCCTGATCATACAAGAGAAGCATTGCCATTGACAATATTTTCAAAGAAATTCAAATCA
CCATGTGTATTTAAAGAACCTTTGAAAGGCTTGGGAACTGCAGGAAATATTGTTGCAAGA
AATTTCAATGTTCCAACCGTTCAAACAGGTGAAGATATTTTTGATAAATTAATCTAA
>2852 bias=114.9,bit_score=1299.3,abs_start=22493,align_strand=-,abs_end=23687,score_ratio=1.08546365915,query_name=NODE_3_length_93369_cov_17.5684_ID_566
TGCAAGAACAAAAATTTAATAGAATATTTTTTATAGTTACAGATGGTCTTGGCATTGGAT
ATGAACCACGCCAAGCTGAATTTCATGATGAAGGCGCAAATAGTATGTTGCATGCATCAG
AAGCATTGCCACTAGAAATTCCTACATGAACAAAATTAGGAATTACTGAAATAGCAGAAA
CTTCAAAACATGTACCAAGAAATAAAAAACCATTGGCATATATGGGAAAAATTTATGAAA
TGTCAAATGGAAAAGATACATTGACAGGACATTGAGAAATGATGGGAATTTATACAAAAG
TTCCAAACCCACAATTCATTGAAAAAGGTTTCCCTGCTGATTTAGTTGCAGAATTGTCAA
AAGCATTTGATAATAGAAAAATTATTGGAAATAGAAATGCATCAGGTACAGTTATATTGG
CCGAATTAGGTTTGCAACACATTGAAAAAGGAGACATGATAATTTACACTTCTCCTGATT
CAACATTGCAAATTATTGGGGATGAAAAAACATTGGGTGTTGAAAAACTAACTGAATATG
CAAAGAGAGCAAGAGCAATTTGTTCATCAAGACCTGAATGAAATGTAGCAAGAGTTATTT
CACGTCCATTTGTTTATGAAAACGGAAAGTTCACCCGTACATTCAATCGTCATGATTTTG
CTAATAAACCAACAGGACATATTATTCTAGAAGATTTACAAAAAGCAGGCGTTGAAGTAG
TTGCTGTTGGTAAAATTAATGATATTTTCAGCCATGTTGGTATTGACAAAGTTTATGGAC
CAGCTTCTGATGATGAAAATATGGATGTTGCAATTGACATTGCTTCATCAAATACCAAAA
ACCAATTTGTATTTGTAAATCTTGTTCAATTTGACAGCCATTTTGGACATAGAGAAGACC
CAATAGGATATTCACAAAATATTTCAAGGCTAGATATTAAATTAACAAAATTGATAAATG
CAATGAAATCAGATGACTTGTTAATTATAACTTCTGACCACGGAAATGACCCAACAAAAG
GCCCTGATCATACAAGAGAAGCATTGCCATTGACAATATTTTCAAAGAAATTCAAATCAC
CATGTGTATTTAAAGAACCTTTGAAAGGCTTGGGAACTGCAGGAAATATTGTTGCAAGAA
ATTTCAATGTTCCAACCGTTCAAACAGGTGAAGATATTTTTGATAAATTAATCTA
>16132 bias=0,e_score=0.0,bit_score=1299.3,score_ratio=1.09,align_strand=-,abs_start=131537,abs_end=132731,allele_start=131537,allele_end=132731,query_name=NODE_2_length_226046_cov_22.58_ID_866 <unknown description>
TGCAAGAACAAAAATTTAATAGAATATTTTTTATAGTTACAGATGGTCTTGGCATTGGAT
ATGAACCACGCCAAGCTGAATTTCATGATGAAGGCGCAAATAGTATGTTGCATGCATCAG
AAGCATTGCCACTAGAAATTCCTACATGAACAAAATTAGGAATTACTGAAATAGCAGAAA
CTTCAAAACATGTACCAAGAAATAAAAAACCATTGGCATATATGGGAAAAATTTATGAAA
TGTCAAATGGAAAAGATACATTGACAGGACATTGAGAAATGATGGGAATTTATACAAAAG
TTCCAAACCCACAATTCATTGAAAAAGGTTTCCCTGCTGATTTAGTTGCAGAATTGTCAA
AAGCATTTGATAATAGAAAAATTATTGGAAATAGAAATGCATCAGGTACAGTTATATTGG
CCGAATTAGGTTTGCAACACATTGAAAAAGGAGACATGATAATTTACACTTCTCCTGATT
CAACATTGCAAATTATTGGGGATGAAAAAACATTGGGTGTTGAAAAACTAACTGAATATG
CAAAGAGAGCAAGAGCAATTTGTTCATCAAGACCTGAATGAAATGTAGCAAGAGTTATTT
CACGTCCATTTGTTTATGAAAACGGAAAGTTCACCCGTACATTCAATCGTCATGATTTTG
CTAATAAACCAACAGGACATATTATTCTAGAAGATTTACAAAAAGCAGGCGTTGAAGTAG
TTGCTGTTGGTAAAATTAATGATATTTTCAGCCATGTTGGTATTGACAAAGTTTATGGAC
CAGCTTCTGATGATGAAAATATGGATGTTGCAATTGACATTGCTTCATCAAATACCAAAA
ACCAATTTGTATTTGTAAATCTTGTTCAATTTGACAGCCATTTTGGACATAGAGAAGACC
CAATAGGATATTCACAAAATATTTCAAGGCTAGATATTAAATTAACAAAATTGATAAATG
CAATGAAATCAGATGACTTGTTAATTATAACTTCTGACCACGGAAATGACCCAACAAAAG
GCCCTGATCATACAAGAGAAGCATTGCCATTGACAATATTTTCAAAGAAATTCAAATCAC
CATGTGTATTTAAAGAACCTTTGAAAGGCTTGGGAACTGCAGGAAATATTGTTGCAAGAA
ATTTCAATGTTCCAACCGTTCAAACAGGTGAAGATATTTTTGATAAATTAATCT
>16133 bias=0,e_score=0.0,bit_score=1317.2,score_ratio=1.10,align_strand=-,abs_start=21748,abs_end=22942,allele_start=21748,allele_end=22942,query_name=NODE_10_length_24881_cov_2.00355_ID_475 <unknown description>
TGCAAGAACAAAAATTTAATAGAATATTTTTTATAGTTACAGATGGTCTTGGCATTGGAT
ACGAACCACGCCAAGCTGAATTTCATGATGAAGGTGCAAATAGCATGTTGCATGCGTCAG
AAGCATTGCCACTAGAAATTCCTACATGAACAAAATTAGGAATTACTGAAATAGCAGAAA
CTTCAAAACATGTGCCAAGAAATAAAAAACCATTGGCATATATGGGAAAAATTTATGAAA
TGTCAAATGGAAAAGATACATTGACAGGACATTGAGAAATGATGGGAATTTATACAAAAG
TTCCAAACCCACAATTCATTGAAAAAGGTTTCCCTGCTGATTTAGTCGTAGAATTATCAA
AAGCGTTTGATAATAGAAAAATTATTGGAAATAGAAATGCATCAGGCACAGTTATATTGG
CCGAATTAGGTTTGCAACATATTGAAAAAGGAGATATGATAATTTACACTTCTCCTGATT
CTACATTGCAAATTATTGGGGATGAAAAAACATTGGGTGTTGAAAAACTAACTGAATATG
CAAAGAGAGCAAGAGCAATTTGTTCATCAAGACCTGAATGAAATGTAGCAAGAGTTATTT
CACGTCCATTTGTTTATGAAAATGGAAAGTTCACACGTACATTCAATCGTCATGATTTTG
CTAATAAACCAACAGGACATATTATTCTAGAAGATTTACAAAAAGCAGGTGTTGAAGTAG
TTGCTGTTGGTAAAATTAATGATATTTTCAGTCATGTTGGTATTGACAAAGTTTATGGAC
CAGCTTCTGATGATGAAAATATGGACGTTGCAATTGATATTGCTTCTTCAAATACCAAAA
ACCAATTTGTATTTGTAAATCTTGTTCAATTTGACAGCCATTTTGGACATAGAGAAGACC
CAATAGGATATTCACAAAATATTTCAAGGCTAGATATTAAATTAACAAAATTGATAAACG
CAATGAAATCAGATGACTTGTTAATTATAACTTCTGACCATGGAAATGACCCAACAAAAG
GCCCTGATCATACAAGAGAAGCATTGCCATTGACAATATTTTCAAAGAAATTCAAATCAC
CATGTGTATTTAAAGAACCTTTGAAAGGCTTGGGAACTGCAGGAAATATTGTTGCAAGAA
ATTTCAATGTTCCAACCGTTCAAACAGGTGAAGATATTTTTGATAAATTAATCT
>16134 bias=0,e_score=0.0,bit_score=1299.3,score_ratio=1.09,align_strand=+,abs_start=75036,abs_end=76232,allele_start=75036,allele_end=76232,query_name=NODE_3_length_98724_cov_39.7872_ID_265 <unknown description>
TGCAAGAACAAAAATTTAATAGAATATTTTTTATAGTTACAGATGGTCTTGGCATTGGAT
ATGAACCACGCCAAGCTGAATTTCATGATGAAGGCGCAAATAGTATGTTGCATGCATCAG
AAGCATTGCCACTAGAAATTCCTACATGAACAAAATTAGGAATTACTGAAATAGCAGAAA
CTTCAAAACATGTACCAAGAAATAAAAAACCATTGGCATATATGGGAAAAATTTATGAAA
TGTCAAATGGAAAAGATACATTGACAGGACATTGAGAAATGATGGGAATTTATACAAAAG
TTCCAAACCCACAATTCATTGAAAAAGGTTTCCCTGCTGATTTAGTTGCAGAATTGTCAA
AAGCATTTGATAATAGAAAAATTATTGGAAATAGAAATGCATCAGGTACAGTTATATTGG
CCGAATTAGGTTTGCAACACATTGAAAAAGGAGACATGATAATTTACACTTCTCCTGATT
CAACATTGCAAATTATTGGGGATGAAAAAACATTGGGTGTTGAAAAACTAACTGAATATG
CAAAGAGAGCAAGAGCAATTTGTTCATCAAGACCTGAATGAAATGTAGCAAGAGTTATTT
CACGTCCATTTGTTTATGAAAACGGAAAGTTCACCCGTACATTCAATCGTCATGATTTTG
CTAATAAACCAACAGGACATATTATTCTAGAAGATTTACAAAAAGCAGGCGTTGAAGTAG
TTGCTGTTGGTAAAATTAATGATATTTTCAGCCATGTTGGTATTGACAAAGTTTATGGAC
CAGCTTCTGATGATGAAAATATGGATGTTGCAATTGACATTGCTTCATCAAATACCAAAA
ACCAATTTGTATTTGTAAATCTTGTTCAATTTGACAGCCATTTTGGACATAGAGAAGACC
CAATAGGATATTCACAAAATATTTCAAGGCTAGATATTAAATTAACAAAATTGATAAATG
CAATGAAATCAGATGACTTGTTAATTATAACTTCTGACCACGGAAATGACCCAACAAAAG
GCCCTGATCATACAAGAGAAGCATTGCCATTGACAATATTTTCAAAGAAATTCAAATCAC
CATGTGTATTTAAAGAACCTTTGAAAGGCTTGGGAACTGCAGGAAATATTGTTGCAAGAA
ATTTCAATGTTCCAACCGTTCAAACAGGTGAAGATATTTTTGATAAATTAATCTAA
>16135 bias=0,e_score=0.0,bit_score=1322.0,score_ratio=1.10,align_strand=-,abs_start=22564,abs_end=23758,allele_start=22564,allele_end=23758,query_name=NODE_2_length_147029_cov_48.4721_ID_161 <unknown description>
TGCAAGAACAAAAATTTAATAGAATATTTTTTATAGTTACAGATGGTCTTGGCATTGGAT
ATGAACCACGCCAAGCTGAATTTCATGATGAAGGTGCAAATAGCATGTTGCATGCATCAG
AAGCATTGCCACTAGAAATTCCTACATGAACAAAATTAGGAATTACTGAAATAGCAGAAA
CTTCAAAACATGTACCAAGAAATAAAAAACCATTGGCATATATGGGAAAAATTTATGAAA
TGTCAAATGGAAAAGATACATTGACAGGACATTGAGAAATGATGGGAATTTATACAAAAG
TTCCAAACCCACAATTCATTGAAAAAGGTTTCCCTGCTGATTTAGTCGCAGAATTATCAA
AAGCGTTTGATAATAGAAAAATTATTGGAAATAGAAATGCATCAGGCACAGTTATATTGG
CCGAATTAGGTTTGCAACACATTGAAAAAGGAGATATGATAATTTACACTTCTCCTGATT
CGACATTGCAAATTATTGGGGATGAAAAAACATTGGGTGTTGAAAAACTAACTGAATATG
CAAAGAGAGCAAGAGCAATTTGTTCATCAAGACCTGAATGAAATGTAGCAAGAGTTATCT
CACGTCCATTTGTTTATGAAAATGGAAAGTTCACACGTACATTCAATCGTCATGATTTTG
CTAATAAACCAACAGGACATATTATTCTAGAAGATTTACAAAAAGCAGGTGTTGAAGTAG
TTGCTGTTGGTAAAATTAACGACATTTTCAGTCATGTTGGTATTGACAAAGTTTATGGAC
CAGCTTCTGATGATGAAAATATGGACGTTGCAATTGACATTGCTTCTTCAAATACCAAAA
ACCAATTTGTATTTGTAAACCTTGTTCAATTTGACAGCCATTTTGGACATAGAGAAGACC
CAATAGGATATTCACAAAATATTTCAAGGCTAGATATTAAATTAACAAAATTGATAAACG
CAATGAAATCAGATGACTTGTTAATTATAACTTCTGACCATGGAAATGACCCAACAAAAG
GCCCTGATCATACAAGAGAAGCATTGCCATTGACAATATTTTCAAAGAAATTCAAATCAC
CATGTGTATTTAAAGAACCTTTGAAAGGCTTGGGAACTGCAGGAAATATTGTTGCAAGAA
ATTTCAATGTTCCAACCGTTCAAACAGGTGAAGATATTTTTGATAAATTAATCT
>16136 bias=0,e_score=0.0,bit_score=1318.5,score_ratio=1.10,align_strand=+,abs_start=136449,abs_end=137645,allele_start=136449,allele_end=137645,query_name=NODE_2_length_160211_cov_44.2436_ID_69 <unknown description>
TGCAAGAACAAAAATTTAATAGAATATTTTTTATAGTTACAGATGGTCTTGGCATTGGAT
ATGAACCACGCCAAGCTGAATTTCATGATGAAGGTGCAAATAGCATGTTGCATGCATCAG
AAGCATTGCCACTAGAAATTCCTACATGAACAAAATTAGGAATTACTGAAATAGCAGAAA
CTTCAAAACATGTACCAAGAAATAAAAAACCATTGGCATATATGGGAAAAATTTATGAAA
TGTCAAATGGAAAAGATACATTGACAGGACATTGAGAAATGATGGGAATTTATACAAAAG
TTCCAAACCCACAATTCATTGAAAAAGGTTTCCCTGCTGATTTAGTCGCAGAATTATCAA
AAGCGTTTGATAATAGAAAAATTATTGGAAATAGAAATGCATCAGGCACAGTTATATTGG
CCGAATTAGGTTTGCAACACATTGAAAAAGGAGATATAATAATTTACACTTCTCCTGATT
CGACATTGCAAATTATTGGGGATGAAAAAACATTGGGTGTTGAAAAACTAACTGAATATG
CAAAGAGAGCAAGAGCAATTTGTTCATCAAGACCTGAATGAAATGTAGCAAGAGTTATCT
CACGTCCATTTGTTTATGAAAATGGAAAGTTCACACGTACATTCAATCGTCATGATTTTG
CTAATAAACCAACAGGACATATTATTCTAGAAGATTTACAAAAAGCAGGTGTTGAAGTAG
TTGCTGTTGGTAAAATTAACGACATTTTCAGTCATGTTGGTATTGACAAAGTTTATGGAC
CAGCTTCTGATGATGAAAATATGGACGTTGCAATTGACATTGCTTCTTCAAATACCAAAA
ACCAATTTGTATTTGTAAACCTTGTTCAATTTGACAGCCATTTTGGACATAGAGAAGACC
CAATAGGATATTCACAAAATATTTCAAGGCTAGATATTAAATTAACAAAATTGATAAACG
CAATGAAATCAGATGACTTGTTAATTATAACTTCTGACCATGGAAATGACCCAACAAAAG
GCCCTGATCATACAAGAGAAGCATTGCCATTGACAATATTTTCAAAGAAATTCAAATCAC
CATGTGTATTTAAAGAACCTTTGAAAGGCTTGGGAACTGCAGGAAATATTGTTGCAAGAA
ATTTCAATGTTCCAACCGTTCAAACAGGTGAAGATATTTTTGATAAATTAATCTAA
>16137 bias=0,e_score=0.0,bit_score=1323.2,score_ratio=1.11,align_strand=+,abs_start=150962,abs_end=152158,allele_start=150962,allele_end=152158,query_name=NODE_2_length_174641_cov_50.6885_ID_2769 <unknown description>
TGCAAGAACAAAAATTTAATAGAATATTTTTTATAGTTACAGATGGTCTTGGCATTGGAT
ATGAACCACGCCAAGCTGAATTTCATGATGAAGGTGCAAATAGCATGTTGCATGCATCAG
AAGCATTGCCACTAGAAATTCCTACATGAACAAAATTAGGAATTACTGAAATAGCAGAAA
CTTCAAAACATGTGCCAAGAAATAAAAAACCATTGGCATATATGGGAAAAATTTATGAAA
TGTCAAATGGAAAAGATACATTGACAGGACATTGAGAAATGATGGGAATTTATACAAAAG
TTCCAAACCCACAATTCATTGAAAAAGGTTTCCCTGCTGATTTAGTCGCAGAATTATCAA
AAGCGTTTGATAATAGAAAAATTATTGGAAATAGAAATGCATCAGGTACAGTTATATTGG
CCGAATTAGGTTTGCAACACATTGAAAAAGGAGATATGATAATTTACACTTCTCCTGATT
CGACATTGCAAATTATTGGGGATGAAAAAACATTGGGTGTTGAAAAACTAACTGAATATG
CAAAGAGAGCAAGAGCAATTTGTTCATCAAGACCTGAATGAAATGTAGCAAGAGTTATTT
CACGTCCATTTGTTTATGAAAATGGAAAGTTCACCCGTACATTCAATCGTCATGATTTTG
CTAATAAACCAACAGGACATATTATTCTAGAAGATTTACAAAAAGCAGGCGTTGAAGTAG
TTGCTGTTGGTAAAATTAATGATATTTTCAGCCATGTTGGTATTGACAAAGTTTATGGAC
CAGCTTCTGATGATGAAAATATGGACGTTGCAATTGACATTGCTTCTTCAAATACCAAAA
ACCAATTTGTATTTGTAAACCTTGTTCAATTTGACAGCCATTTTGGACATAGAGAAGACC
CAATAGGATATTCACAAAATATTTCAAGGCTAGATATTAAATTAACAAAATTGATAAACG
CAATGAAATCAGATGACTTGTTAATTATAACTTCTGACCATGGAAATGACCCAACAAAAG
GCCCTGATCATACAAGAGAAGCATTGCCATTGACAATATTTTCAAAGAAATTCAAATCAC
CATGTGTATTTAAAGAACCTTTGAAAGGCTTGGGAACTGCAGGAAATATTGTTGCAAGAA
ATTTCAATGTTCCAACCGTTCAAACAGGTGAAGATATTTTTGATAAATTAATCTAA
>16138 bias=0,e_score=0.0,bit_score=1314.7,score_ratio=1.10,align_strand=+,abs_start=155267,abs_end=156463,allele_start=155267,allele_end=156463,query_name=NODE_2_length_179046_cov_45.3973_ID_251 <unknown description>
TGCAAGAACAAAAATTTAATAGAATATTTTTTATAGTTACAGATGGTCTTGGCATTGGAT
ATGAACCACGCCAAGCTGAATTTCATGATGAAGGTGCAAATAGCATGTTGCATGCATCAG
AAGCATTGCCACTAGAAATTCCTACATGAACAAAATTAGGAATTACTGAAATAGCAGAAA
CTTCAAAACATGTACCAAGAAATAAAAAACCATTGGCATATATGGGAAAAATTTATGAAA
TGTCAAATGGAAAAGATACATTGACAGGGCATTGAGAAATGATGGGAATTTATACAAAAG
TTCCAAACCCACAATTCATTGAAAAAGGTTTCCCTGCTGATTTAGTCGCAGAATTATCAA
AAGCGTTTGATAATAGAAAAATTATTGGAAATAGAAATGCATCAGGTACAGTTATATTAG
CCGAATTAGGTTTGCAACACATTGAAAAAGGAGATATGATAATTTACACTTCTCCTGATT
CGACATTGCAAATTATTGGGGATGAAAAAACATTGGGTGTTGAAAAACTAACTGAATATG
CAAAGAGAGCAAGAGCAATTTGTTCATCAAGACCTGAATGAAATGTAGCAAGAGTTATTT
CACGCCCATTTGTTTATGAAAATGGAAAGTTCACACGTACATTCAATCGTCATGATTTTG
CTAATAAACCAACAGGACATATTATTCTAGAAGATTTACAAAAAGCAGGTGTTGAAGTAG
TTGCTGTTGGTAAAATTAACGACATTTTCAGTCATGTTGGTATTGACAAAGTTTATGGAC
CAGCTTCTGATGATGAAAATATGGACGTTGCAATTGACATTGCTTCTTCAAATACCAAAA
ACCAATTTGTATTTGTAAACCTTGTTCAATTTGACAGCCATTTTGGACATAGAGAAGACC
CAATAGGATATTCACAAAATATTTCAAGGCTAGATATTAAATTAACAAAATTGATAAACG
CAATGAAATCAGATGACTTGTTAATTATAACTTCTGACCATGGAAATGACCCAACAAAAG
GCCCTGATCATACAAGAGAAGCATTGCCATTGACAATATTTTCAAAGAAATTCAAATCAC
CATGTGTATTTAAAGAACCTTTGAAAGGCTTGGGAACTGCAGGAAATATTGTTGCAAGAA
ATTTCAATGTTCCAACCGTTCAAACAGGTGAAGATATTTTTGATAAATTAATCTAA
>16139 bias=0,e_score=0.0,bit_score=1319.3,score_ratio=1.10,align_strand=+,abs_start=125780,abs_end=126976,allele_start=125780,allele_end=126976,query_name=NODE_1_length_497571_cov_28.1511_ID_540 <unknown description>
TGCAAGAACAAAAATTTAATAGAATATTTTTTATAGTTACAGATGGTCTTGGCATTGGAT
ATGAACCACGCCAAGCTGAATTTCATGATGAAGGTGCAAATAGCATGTTGCATGCATCAG
AAGCATTGCCACTAGAAATTCCTACATGAACAAAATTAGGAATTACTGAAATAGCAGAAA
CTTCAAAACATGTACCAAGAAATAAAAAACCATTGGCATATATGGGAAAAATTTATGAAA
TGTCAAATGGAAAAGATACATTGACAGGACATTGAGAAATGATGGGAATTTATACAAAAG
TTCCAAACCCACAATTCATTGAAAAAGGTTTCCCTGCTGATTTAGTCGCAGAATTATCAA
AAGCGTTTGATAATAGAAAAATTATTGGAAATAGAAATGCATCAGGCACAGTTATATTGG
CCGAATTAGGTTTGCAACACATTGAAAAAGGAGATATGATAATTTACACTTCTCCTGATT
CGACATTGCAAATTATTGGGGATGAAAAAACATTGGGTGTTGAAAAACTAACTGAATATG
CAAAGAGAGCAAGAGCAATTTGTTCATCAAGACCTGAATGAAATGTAGCAAGAGTTATCT
CACGTCCATTTGTTTATGAAAATGGAAAGTTCACACGTACATTCAATCGTCATGATTTTG
CTAATAAACCAATAGGACATATTATTCTAGAAGATTTACAAAAAGCAGGTGTTGAAGTAG
TTGCTGTTGGTAAAATTAACGACATTTTCAGTCATGTTGGTATTGACAAAGTTTATGGAC
CAGCTTCTGATGATGAAAATATGGACGTTGCAATTGACATTGCTTCTTCAAATACCAAAA
ACCAATTTGTATTTGTAAACCTTGTTCAATTTGACAGCCATTTTGGACATAGAGAAGACC
CAATAGGATATTCACAAAATATTTCAAGGCTAGATATTAAATTAACAAAATTGATAAACG
CAATGAAATCAGATGACTTGTTAATTATAACTTCTGACCATGGAAATGACCCAACAAAAG
GCCCTGATCATACAAGAGAAGCATTGCCATTGACAATATTTTCAAAGAAATTCAAATCAC
CATGTGTATTTAAAGAACCTTTGAAAGGCTTGGGAACTGCAGGAAATATTGTTGCAAGAA
ATTTCAATGTTCCAACCGTTCAAACAGGTGAAGATATTTTTGATAAATTAATCTAA
