# Supplementary material for: Genomic determination of minimum multi-locus sequence typing schemas to represent the genomic phylogeny of Mycoplasma hominis
Source: BMC Genomics. 2016 Nov 23;17:964. doi: 10.1186/s12864-016-3284-z (PMC5120421; doi:10.1186/s12864-016-3284-z)
Supplement: Additional file 1: — FASTA sequence for all pan genomic alleles identified in this study. (ZIP 1488 kb) [file 12864_2016_3284_MOESM1_ESM.zip › pan_genome/GENE-106.fasta]

>106
ATGTCTGTATTTGACAGTAAATTTAATGGCATTCACGTTTATTCAGAAATTGGAGAACTA
GAAACTGTTCTAGTTCACGAACCTGGACGTGAAATTGACTACATTACACCAGCTCGTTTA
GACGAATTACTATTCTCAGCTATTCTAGAAAGCCACGATGCTAGAAAAGAACACCAATCA
TTTGTTAAAATAATGAAGGACAGAGGAATCAACGTTGTTGAATTAACTGACCTAGTTGCT
GAAACATATGATTTAGCATCAAAAGCAGCTAAAGAAGAATTCATTGAAACATTCTTGGAA
GAAACAGTTCCTGTTTTAACAGAAGCAAACAAAAAAGCTGTAAGAGCATTCTTATTAAGC
AAACCAACTCATGAAATGGTTGAATTCATGATGTCAGGTATTACTAAATATGAATTAGGA
GTTGAATCAGAAAACGAACTAATCGTTGACCCAATGCCTAACTTATACTTTACACGTGAC
CCATTTGCATCAGTAGGTAATGGTGTTACAATTCACTTTATGCGTTACATCGTAAGACGC
CGTGAAACACTATTTGCAAGATTTGTATTTAGAAATCACCCTAAACTAGTTAAAACTCCA
TGATACTACGACCCAGCTATGAAAATGTCAATTGAAGGTGGTGACGTATTTATCTACAAC
AACGAAACATTAGTTGTTGGTGTTTCAGAAAGAACTGACCTAGATACTATTACTTTATTA
GCTAAAAACATCAAGGCAAACAAAGACGTTGAATTTAAACGTATTGTTGCAATTAATGTT
CCTAAATGAACAAACTTAATGCACCTAGATACATGACTAACAATGTTAGACAAGAATAAA
TTCTTGTACTCACCAATTGCTAACGATGTATTCAAATTCTGAGACTACGATTTAGTTAAC
GGTGGAGCAGAACCTCAACCACAACTAAATGGATTGCCACTAGACAAATTATTAGCTTCA
ATCATTAACAAAGAACCAGTTTTAATTCCTATTGGTGGTGCTGGAGCAACTGAAATGGAA
ATTGCTCGTGAAACAAACTTCGATGGAACCAACTACCTAGCAATTAAACCAGGACTTGTT
ATTGGTTATGACCGTAACGAAAAAACAAATGCTGCTTTAAAAGCTGCTGGTATTACTGTA
TTGCCATTCCACGGAAACCAACTATCTCTAGGTATGGGAAATGCACGTTGCATGTCAATG
CCTCTATCACGTAAGGATGTTAAGTGATAA
>959
ATGTCTGTATTTGACAGTAAATTTAATGGCATTCACGTTTATTCAGAAATCGGAGAACTA
GAAACTGTTCTAGTTCACGAACCTGGACGTGAAATTGACTACATTACACCAGCTCGTTTA
GACGAATTACTATTCTCAGCTATTCTAGAAAGCCACGATGCTAGAAAAGAACACCAATCA
TTTGTTAAAATAATGAAGGACAGAGGAATCAACGTTGTTGAATTAACTGACCTAGTTGCT
GAAACATATGATTTAGCATCAAAAGCAGCTAAAGAAGAATTCATTGAAACATTCTTGGAA
GAAACAGTTCCTGTTTTAACAGAAGCAAACAAAAAAGCTGTAAGAGCATTCTTATTAAGC
AAACCAACTCATGAAATGGTTGAATTCATGATGTCAGGTATTACTAAATATGAATTAGGA
GTTGAATCAGAAAACGAACTAATCGTTGACCCAATGCCTAACTTATACTTTACACGTGAC
CCATTTGCATCAGTAGGTAATGGTGTTACAATTCACTTTATGCGTTACATCGTAAGACGC
CGTGAAACACTATTTGCAAGATTTGTATTTAGAAATCACCCTAAACTAGTTAAAACTCCA
TGATACTACGACCCAGCTATGAAAATGTCAATTGAAGGTGGTGACGTATTTATCTACAAC
AACGAAACATTAGTTGTTGGTGTTTCAGAAAGAACTGACCTAGATACTATTACTTTATTA
GCTAAAAACATCAAGGCAAACAAAGAAGTTGAATTTAAACGTATTGTTGCAATTAATGTT
CCTAAATGAACAAACTTAATGCACCTAGATACATGACTAACAATGTTAGACAAGAATAAA
TTCTTGTACTCACCAATTGCTAACGATGTATTCAAATTCTGAGACTACGATTTAGTTAAC
GGTGGAGCAGAACCTCAACCACAACTAAATGGATTGCCACTAGACAAATTATTAGCTTCA
ATCATTAACAAAGAACCAGTTTTAATTCCTATTGGTGGTGCTGGAGCAACTGAAATGGAA
ATTGCTCGTGAAACAAACTTCGATGGAACCAACTACCTAGCAATTAAACCAGGACTTGTT
ATTGGTTATGACCGTAACGAAAAAACAAATGCTGCTTTAAAAGCTGCTGGTATTACTGTA
TTACCATTCCACGGAAACCAATTATCTCTAGGTATGGGAAATGCACGTTGCATGTCAATG
CCTCTATCACGTAAGGATGTTAAGTGATAA
>1349
ATGTCTGTATTTGACAGTAAATTTAATGGCATTCACGTTTATTCAGAAATCGGAGAACTA
GAAACTGTTTTAGTTCACGAACCTGGACGTGAAATTGACTACATTACACCAGCTCGTTTA
GACGAATTACTATTCTCAGCTATTCTAGAAAGCCACGATGCTAGAAAAGAACACCAATCA
TTTGTTAAAATAATGAAGGACAGAGGAATCAACGTTGTTGAATTAACTGACCTAGTTGCT
GAAACATATGATTTAGCATCAAAAGCAGCTAAAGAAGAATTCATTGAAACATTCTTGGAA
GAAACAGTTCCTGTTTTAACAGAAGCAAACAAAAAAGCTGTAAGAGCATTCTTATTAAGC
AAACCAACTCATGAAATGGTTGAATTCATGATGTCAGGTATTACTAAATATGAATTAGGA
GTTGAATCAGAAAACGAACTAATCGTTGACCCAATGCCTAACTTATACTTTACACGTGAC
CCATTTGCATCAGTAGGTAATGGTGTTACAATTCACTTTATGCGTTACATCGTAAGACGC
CGTGAAACACTATTTGCAAGATTTGTATTTAGAAATCACCCTAAACTAGTTAAAACTCCA
TGATACTACGACCCAGCTATGAAAATGTCAATTGAAGGTGGTGACGTATTTATCTACAAC
AACGAAACATTAGTTGTTGGTGTTTCAGAAAGAACTGACCTAGATACTATTACTTTATTA
GCTAAAAACATCAAGGCAAACAAAGACGTTGAATTTAAACGTATTGTTGCAATTAATGTT
CCTAAATGAACAAACTTAATGCACCTAGATACATGACTAACAATGTTAGACAAGAATAAA
TTCTTGTACTCACCAATTGCTAACGATGTATTCAAATTCTGAGACTACGATTTAGTTAAC
GGTGGAGCAGAACCTCAACCACAACTAAATGGATTGCCACTAGACAAATTATTAGCTTCA
ATCATTAACAAAGAACCAGTTTTAATTCCTATTGGTGGTGCTGGAGCAACTGAAATGGAA
ATTGCTCGTGAAACAAACTTCGATGGAACCAACTACCTAGCAATTAAACCAGGACTTGTT
ATTGGTTATGACCGTAACGAAAAAACAAATGCTGCTTTAAAAGCTGCTGGTATTACTGTA
TTACCATTCCACGGAAACCAATTATCTCTAGGTATGGGAAATGCACGTTGCATGTCAATG
CCTCTATCACGTAAGGATGTTAAGTGATAA
>1638
ATGTCTGTATTTGACAGTAAATTTAATGGCATTCACGTTTATTCAGAAATCGGAGAACTA
GAAACTGTTCTAGTTCACGAACCTGGACGTGAAATTGACTACATTACACCAGCTCGTTTA
GACGAATTACTATTCTCAGCTATTCTAGAAAGCCACGATGCTAGAAAAGAACACCAATCA
TTTGTTAAAATAATGAAGGACAGAGGAATCAACGTTGTTGAATTAACTGACCTAGTTGCT
GAAACATATGATTTAGCATCAAAAGCAGCTAAAGAAGAATTCATTGAAACATTCTTGGAA
GAAACAGTTCCTGTTTTAACAGAAGCAAACAAAAAAGCTGTAAGAGCATTCTTATTAAGC
AAACCAACTCATGAAATGGTTGAATTCATGATGTCAGGTATTACTAAATATGAATTAGGA
GTTGAATCAGAAAACGAACTAATCGTTGACCCAATGCCTAACTTATACTTTACACGTGAC
CCATTTGCATCAGTAGGTAATGGTGTTACAATTCACTTTATGCGTTACATCGTAAGACGC
CGTGAAACACTATTTGCAAGATTTGTATTTAGAAATCACCCTAAACTAGTTAAAACTCCA
TGATACTACGACCCAGCTATGAAAATGTCAATTGAAGGTGGTGACGTATTTATCTACAAC
AACGAAACATTAGTTGTTGGTGTTTCAGAAAGAACTGACCTAGATACTATTACTTTATTA
GCTAAAAACATCAAGGCAAACAAAGACGTTGAATTTAAACGTATTGTTGCAATTAATGTT
CCTAAATGAACAAACTTAATGCACCTAGATACATGACTAACAATGCTAGACAAGGATAAA
TTCTTGTACTCACCAATTGCTAACGATGTATTCAAATTCTGAGACTACGATTTAGTTAAT
GGCGGAGCAGAACCTCAACCACAACTAAATGGATTGCCACTAGACAAATTATTAGCTTCA
ATCATTAACAAAGAACCAGTTTTAATTCCTATTGGTGGTGCTGGAGCAACTGAAATGGAA
ATTGCTCGTGAAACAAACTTTGACGGAACCAACTACCTAGCAATTAAACCAGGACTTGTT
ATTGGTTATGACCGTAACGAAAAAACAAATGCTGCTTTAAAAGCTGCTGGTATTACTGTA
TTGCCATTCCACGGAAACCAACTATCTCTAGGTATGGGAAATGCACGTTGCATGTCAATG
CCTCTATCACGTAAGGATGTTAAGTGATAA
>2813 bias=75.4,bit_score=1386.7,abs_start=22567,align_strand=+,abs_end=23796,score_ratio=1.12739837398,query_name=NODE_16_length_39388_cov_18.688_ID_1348
ATGTCTGTATTTGACAGTAAATTTAATGGCATTCACGTTTATTCAGAAATCGGAGAACTA
GAAACTGTTTTAGTTCACGAACCTGGACGTGAAATTGACTACATTACACCAGCTCGTTTA
GACGAATTACTATTCTCAGCTATTCTAGAAAGCCACGATGCTAGAAAAGAACACCAATCA
TTTGTTAAAATAATGAAGGACAGAGGAATCAACGTTGTTGAATTAACTGACCTAGTTGCC
GAAACATATGATTTAGCATCAAAAGCAGCTAAAGAAGAATTCATTGAAACATTCTTGGAA
GAAACAGTTCCTGTTTTAACAGAAGCAAACAAAAAAGCTGTAAGAGCATTCTTATTAAGC
AAACCAACTCATGAAATGGTTGAATTCATGATGTCAGGTATTACCAAATATGAATTAGGA
GTTGAATCAGAAAACGAACTAATCGTTGACCCAATGCCTAACTTGTACTTTACACGTGAC
CCATTTGCATCAGTAGGTAACGGTGTTACAATTCACTTTATGCGTTACATCGTAAGACGC
CGTGAAACACTATTTGCAAGATTTGTATTTAGAAATCACCCTAAACTAGTTAAAACTCCA
TGATACTACGACCCAGCTATGAAAATGTCAATTGAAGGTGGTGACGTATTTATCTACAAC
AACGATACATTAGTTGTTGGTGTTTCAGAAAGAACAGACCTAGATACTATTACTTTATTA
GCTAAAAACATCAAGGCAAACAAAGACGTTGAATTTAAACGTATTGTTGCAATTAATGTT
CCTAAATGAACAAACTTAATGCACCTAGATACATGACTAACAATGCTAGACAAGAATAAA
TTCTTGTACTCACCAATTGCTAACGATGTATTCAAATTCTGAGACTACGATTTAGTTAAT
GGCGGTGCAGAACCTCAACCACAACTAAATGGATTGCCACTAGACAAATTATTAGCTTCA
ATCATTAACAAAGAACCAGTTTTAATTCCTATTGGTGGTGCTGGAGCAACTGAAATGGAA
ATTGCTCGTGAAACAAACTTTGATGGAACCAACTACCTAGCAATTAAACCAGGACTTGTT
ATTGGTTACGACCGTAACGAAAAAACAAATGCTGCTTTAAAAGCTGCTGGTATTACTGTA
TTGCCATTCCACGGAAACCAACTATCTCTAGGTATGGGAAATGCACGTTGCATGTCAATG
CCTCTATCACGTAAGGATGTTAAGTGATAA
>2814 bias=79.1,bit_score=1400.7,abs_start=422090,align_strand=+,abs_end=423319,score_ratio=1.1387804878,query_name=NODE_1_length_644406_cov_31.3649_ID_828
ATGTCTGTATTTGACAGTAAATTTAATGGCATTCACGTTTATTCAGAAATCGGAGAACTA
GAAACTGTTCTAGTTCACGAACCTGGACGTGAAATTGACTACATTACACCAGCTCGTTTA
GACGAATTACTATTCTCAGCTATTCTAGAAAGCCACGATGCTAGAAAAGAACACCAATCA
TTTGTTAAAATAATGAAGGACAGAGGAATCAACGTTGTTGAATTAACTGACCTAGTTGCT
GAAACATATGATTTAGCATCAAAAGCAGCTAAAGAAGAATTCATTGAAACATTCTTGGAA
GAAACAGTTCCTGTTTTAACAGAAGCAAACAAAAAAGCTGTAAGAGCATTCTTATTAAGC
AAACCAACTCATGAAATGGTTGAATTCATGATGTCAGGTATTACTAAATATGAATTAGGA
GTTGAATCAGAAAACGAACTAATCGTTGACCCAATGCCTAACTTATACTTTACACGTGAC
CCATTTGCATCAGTAGGTAATGGTGTTACAATTCACTTTATGCGTTACATCGTAAGACGC
CGTGAAACACTATTTGCAAGATTTGTATTTAGAAATCACCCTAAACTAGTTAAAACTCCA
TGATACTACGACCCAGCTATGAAAATGTCAATTGAAGGTGGTGACGTATTTATCTACAAC
AACGAAACATTAGTTGTTGGTGTTTCAGAAAGAACTGACCTAGATACTATTACTTTATTA
GCTAAAAACATCAAGGCAAACAAAGACGTTGAATTTAAACGTATTGTTGCAATTAATGTT
CCTAAATGAACAAACTTAATGCACCTAGATACATGACTAACAATGTTAGACAAGAATAAA
TTCTTGTACTCGCCAATTGCTAACGATGTATTCAAATTCTGAGACTACGATTTAGTTAAC
GGTGGAGCAGAACCTCAACCACAACTAAATGGATTGCCACTAGACAAATTATTAGCTTCA
ATCATTAACAAAGAACCAGTTTTAATTCCTATTGGTGGTGCTGGAGCAACTGAAATGGAA
ATTGCTCGTGAAACAAACTTCGATGGAACCAACTACCTAGCAATTAAACCAGGACTTGTT
ATTGGTTATGACCGTAACGAAAAAACAAATGCTGCTTTAAAAGCTGCTGGTATTACTGTA
TTACCATTCCACGGAAACCAATTATCTCTAGGTATGGGAAATGCACGTTGCATGTCAATG
CCTCTATCACGTAAGGATGTTAAGTGATAA
>2817 bias=80.1,bit_score=1401.9,abs_start=243863,align_strand=-,abs_end=245091,score_ratio=1.13975609756,query_name=NODE_1_length_344309_cov_36.0595_ID_85
ATGTCTGTATTTGACAGTAAATTTAATGGCATTCACGTTTATTCAGAAATCGGAGAACTA
GAAACTGTTCTAGTTCACGAACCTGGACGTGAAATTGACTACATTACACCAGCTCGTTTA
GACGAATTACTATTCTCAGCTATTCTAGAAAGCCACGATGCTAGAAAAGAACACCAATCA
TTTGTTAAAATAATGAAGGACAGAGGAATCAACGTTGTTGAATTAACTGACCTAGTTGCT
GAAACATATGATTTAGCATCAAAAGCAGCTAAAGAAGAATTCATTGAAACATTCTTGGAA
GAAACAGTTCCTGTTTTAACAGAAGCAAACAAAAAAGCTGTAAGAGCATTCTTATTAAGC
AAACCAACTCATGAAATGGTTGAATTCATGATGTCAGGTATTACTAAATATGAATTAGGA
GTTGAATCAGAAAACGAACTAATCGTTGACCCAATGCCTAACTTATACTTTACACGTGAC
CCATTTGCATCAGTAGGTAATGGTGTTACAATTCACTTTATGCGTTACATCGTAAGACGC
CGTGAAACACTATTTGCAAGATTTGTATTTAGAAATCACCCTAAACTAGTTAAAACTCCA
TGATACTACGACCCAGCTATGAAAATGTCAATTGAAGGTGGTGACGTATTTATCTACAAC
AACGAAACATTAGTTGTTGGTGTTTCAGAAAGAACTGACCTAGATACTATTACTTTATTA
GCTAAAAACATCAAGGCAAACAAAGACGTTGAATTTAAACGTATTGTTGCAATTAATGTT
CCTAAATGAACAAACTTAATGCACCTAGATACATGACTAACAATGTTAGACAAGAATAAA
TTCTTGTACTCACCAATTGCTAACGATGTATTCAAATTCTGAGACTACGATTTAGTTAAC
GGTGGAGCAGAACCTCAACCACAACTAAATGGATTGCCACTAGACAAATTATTAGCTTCA
ATCATTAACAAAGAACCAGTTTTAATTCCTATTGGTGGTGCTGGAGCAACTGAAATGGAA
ATTGCTCGTGAAACAAACTTCGATGGAACCAACTACCTAGCAATTAAACCAGGACTTGTT
ATTGGTTATGACCGTAACGAAAAAACAAATGCTGCTTTAAAAGCTGCTGGTATTACTGTA
TTACCATTCCACGGAAACCAATTATCTCTAGGTATGGGAAATGCACGTTGCATGTCAATG
CCTCTATCACGTAAGGATGTTAAGTGATA
>2818 bias=80.1,bit_score=1401.9,abs_start=20013,align_strand=+,abs_end=21242,score_ratio=1.13975609756,query_name=NODE_3_length_132017_cov_31.7138_ID_1553
ATGTCTGTATTTGACAGTAAATTTAATGGCATTCACGTTTATTCAGAAATCGGAGAACTA
GAAACTGTTCTAGTTCACGAACCTGGACGTGAAATTGACTACATTACACCAGCTCGTTTA
GACGAATTACTATTCTCAGCTATTCTAGAAAGCCACGATGCTAGAAAAGAACACCAATCA
TTTGTTAAAATAATGAAGGACAGAGGAATCAACGTTGTTGAATTAACTGACCTAGTTGCT
GAAACATATGATTTAGCATCAAAAGCAGCTAAAGAAGAATTCATTGAAACATTCTTGGAA
GAAACAGTTCCTGTTTTAACAGAAGCAAACAAAAAAGCTGTAAGAGCATTCTTATTAAGC
AAACCAACTCATGAAATGGTTGAATTCATGATGTCAGGTATTACTAAATATGAATTAGGA
GTTGAATCAGAAAACGAACTAATCGTTGACCCAATGCCTAACTTATACTTTACACGTGAC
CCATTTGCATCAGTAGGTAATGGTGTTACAATTCACTTTATGCGTTACATCGTAAGACGC
CGTGAAACACTATTTGCAAGATTTGTATTTAGAAATCACCCTAAACTAGTTAAAACTCCA
TGATACTACGACCCAGCTATGAAAATGTCAATTGAAGGTGGTGACGTATTTATCTACAAC
AACGAAACATTAGTTGTTGGTGTTTCAGAAAGAACTGACCTAGATACTATTACTTTATTA
GCTAAAAACATCAAGGCAAACAAAGACGTTGAATTTAAACGTATTGTTGCAATTAATGTT
CCTAAATGAACAAACTTAATGCACCTAGATACATGACTAACAATGTTAGACAAGAATAAA
TTCTTGTACTCACCAATTGCTAACGATGTATTCAAATTCTGAGACTACGATTTAGTTAAC
GGTGGAGCAGAACCTCAACCACAACTAAATGGATTGCCACTAGACAAATTATTAGCTTCA
ATCATTAACAAAGAACCAGTTTTAATTCCTATTGGTGGTGCTGGAGCAACTGAAATGGAA
ATTGCTCGTGAAACAAACTTCGATGGAACCAACTACCTAGCAATTAAACCAGGACTTGTT
ATTGGTTATGACCGTAACGAAAAAACAAATGCTGCTTTAAAAGCTGCTGGTATTACTGTA
TTACCATTCCACGGAAACCAATTATCTCTAGGTATGGGAAATGCACGTTGCATGTCAATG
CCTCTATCACGTAAGGATGTTAAGTGATAA
>2822 bias=75.0,bit_score=1385.6,abs_start=103649,align_strand=+,abs_end=104878,score_ratio=1.12650406504,query_name=NODE_1_length_337690_cov_20.0179_ID_3593
ATGTCTGTATTTGACAGTAAATTTAATGGCATTCACGTTTATTCAGAAATCGGAGAACTA
GAAACTGTTCTAGTTCACGAACCTGGACGTGAAATTGACTACATTACACCAGCTCGTTTA
GACGAATTGCTATTCTCAGCTATTCTAGAAAGCCACGATGCTAGAAAAGAACACCAATCA
TTTGTTAAAATAATGAAGGACAGAGGAATCAACGTTGTTGAATTAACTGACCTAGTTGCC
GAAACATATGATTTAGCATCAAAAGCAGCTAAAGAAGAATTCATTGAAACATTCTTGGAA
GAAACAGTTCCTGTTTTAACAGAAGCAAACAAAAAAGCTGTAAGAGCATTCTTATTAAGC
AAACCAACTCATGAAATGGTTGAATTCATGATGTCAGGTATTACTAAATATGAATTAGGA
GTTGAATCAGAAAACGAACTAATCGTTGACCCAATGCCTAACTTGTACTTTACACGTGAC
CCATTTGCATCAGTAGGTAACGGTGTTACAATTCACTTTATGCGTTACATCGTAAGACGC
CGTGAAACACTATTTGCAAGATTTGTATTTAGAAATCACCCTAAACTAGTTAAAACTCCA
TGATACTACGACCCAGCTATGAAAATGTCAATTGAAGGTGGTGACGTATTTATCTACAAC
AACGATACATTAGTTGTTGGTGTTTCAGAAAGAACAGACCTAGATACTATTACTTTATTA
GCTAAAAACATCAAGGCAAACAAAGACGTTGAATTTAAACGTATTGTTGCAATTAATGTT
CCTAAATGAACAAACTTAATGCACCTAGATACATGACTAACAATGCTAGACAAGAATAAA
TTCTTGTACTCACCAATTGCTAACGATGTATTCAAATTCTGAGACTACGATTTAGTTAAT
GGCGGTGCAGAACCTCAACCACAACTAAATGGATTGCCACTAGACAAATTATTAGCTTCA
ATCATTAACAAAGAACCAGTTTTAATTCCTATTGGTGGTGCTGGAGCAACTGAAATGGAA
ATTGCTCGTGAAACAAACTTTGATGGAACCAACTATCTAGCAATTAAACCAGGACTTGTT
ATTGGTTACGACCGTAACGAAAAAACAAATGCTGCTTTAAAAGCTGCTGGTATTACTGTA
TTGCCATTCCACGGAAACCAACTATCTCTAGGTATGGGAAATGCACGTTGCATGTCAATG
CCTCTATCACGTAAGGATGTTAAGTGATAA
>16103 bias=0,e_score=0.0,bit_score=1399.4,score_ratio=1.14,align_strand=-,abs_start=252666,abs_end=253894,allele_start=252666,allele_end=253894,query_name=NODE_1_length_666248_cov_46.4332_ID_732 <unknown description>
ATGTCTGTATTTGACAGTAAATTTAATGGCATTCACGTTTATTCAGAAATCGGAGAACTA
GAAACTGTTTTAGTTCACGAACCTGGACGTGAAATTGACTACATTACACCAGCTCGTTTA
GACGAATTACTATTCTCAGCTATTCTAGAAAGCCACGATGCTAGAAAAGAACACCAATCA
TTTGTTAAAATAATGAAGGACAGAGGAATCAACGTTGTTGAATTAACTGACCTAGTTGCT
GAAACATATGATTTAGCATCAAAAGCAGCTAAAGAAGAATTCATTGAAACATTCTTGGAA
GAAACAGTTCCTGTTTTAACAGAAGCAAACAAAAAAGCTGTAAGAGCATTCTTATTAAGC
AAACCAACTCATGAAATGGTTGAATTCATGATGTCAGGTATTACTAAATATGAATTAGGA
GTTGAATCAGAAAACGAACTAATCGTTGACCCAATGCCTAACTTATACTTTACACGTGAC
CCATTTGCATCAGTAGGTAATGGTGTTACAATTCACTTTATGCGTTACATCGTAAGACGC
CGTGAAACACTATTTGCAAGATTTGTATTTAGAAATCACCCTAAACTAGTTAAAACCCCA
TGATACTACGACCCAGCTATGAAAATGTCAATTGAAGGTGGTGACGTATTTATCTACAAC
AACGAAACATTAGTTGTTGGTGTTTCAGAAAGAACTGACCTAGATACTATTACTTTATTA
GCTAAAAACATCAAGGCAAACAAAGACGTTGAATTTAAACGTATTGTTGCAATTAATGTT
CCTAAATGAACAAACTTAATGCACCTAGATACATGACTAACAATGTTAGACAAGAATAAA
TTCTTGTACTCACCAATTGCTAACGATGTATTCAAATTCTGAGACTACGATTTAGTTAAC
GGTGGAGCAGAACCTCAACCACAACTAAATGGATTGCCACTAGACAAATTATTAGCTTCA
ATCATTAACAAAGAACCAGTTTTAATTCCTATTGGTGGTGCTGGAGCAACTGAAATGGAA
ATTGCTCGTGAAACAAACTTCGATGGAACCAACTACCTAGCAATTAAACCAGGACTTGTT
ATTGGTTATGACCGTAACGAAAAAACAAATGCTGCTTTAAAAGCTGCTGGTATTACTGTA
TTACCATTCCACGGAAACCAATTATCTCTAGGTATGGGAAATGCACGTTGCATGTCAATG
CCTCTATCACGTAAGGATGTTAAGTGAT
>16104 bias=0,e_score=0.0,bit_score=1400.7,score_ratio=1.14,align_strand=-,abs_start=244504,abs_end=245732,allele_start=244504,allele_end=245732,query_name=NODE_1_length_507951_cov_41.4538_ID_1311 <unknown description>
ATGTCTGTATTTGACAGTAAATTTAATGGCATTCACGTTTATTCAGAAATCGGAGAACTA
GAAACTGTTCTAGTTCACGAACCTGGACGTGAAATTGACTACATTACACCAGCTCGTTTA
GACGAATTACTATTCTCAGCTATTCTAGAAAGCCACGATGCTAGAAAAGAACACCAATCA
TTTGTTAAAATAATGAAGGACAGAGGAATCAACGTTGTTGAATTAACTGACCTAGTTGCT
GAAACATATGATTTAGCATCAAAAGCAGCTAAAGAAGAATTCATTGAAACATTCTTGGAA
GAAACAGTTCCTGTTTTAACAGAAGCAAACAAAAAAGCTGTAAGAGCATTCTTATTAAGC
AAACCAACTCATGAAATGGTTGAATTCATGATGTCAGGTATTACTAAATATGAATTAGGA
GTTGAATCAGAAAACGAACTAATCGTTGACCCAATGCCTAACTTATACTTTACACGTGAC
CCATTTGCATCAGTAGGTAATGGTGTTACAATTCACTTTATGCGTTACATCGTAAGACGC
CGTGAAACACTATTTGCAAGATTTGTATTTAGAAATCACCCTAAACTAGTTAAAACTCCA
TGATACTACGACCCAGCTATGAAAATGTCAATTGAAGGTGGTGACGTATTTATCTACAAC
AACGAAACATTAGTTGTTGGTGTTTCAGAAAGAACTGACCTAGATACTATTACTTTATTA
GCTAAAAACATCAAGGCAAACAAAGACGTTGAATTTAAACGTATTGTTGCAATTAATGTT
CCTAAATGAACAAACTTAATGCACCTAGATACATGACTAACAATGTTAGACAAGAATAAA
TTCTTGTACTCGCCAATTGCTAACGATGTATTCAAATTCTGAGACTACGATTTAGTTAAC
GGTGGAGCAGAACCTCAACCACAACTAAATGGATTGCCACTAGACAAATTATTAGCTTCA
ATCATTAACAAAGAACCAGTTTTAATTCCTATTGGTGGTGCTGGAGCAACTGAAATGGAA
ATTGCTCGTGAAACAAACTTCGATGGAACCAACTACCTAGCAATTAAACCAGGACTTGTT
ATTGGTTATGACCGTAACGAAAAAACAAATGCTGCTTTAAAAGCTGCTGGTATTACTGTA
TTACCATTCCACGGAAACCAATTATCTCTAGGTATGGGAAATGCACGTTGCATGTCAATG
CCTCTATCACGTAAGGATGTTAAGTGAT
>16105 bias=0,e_score=0.0,bit_score=1395.6,score_ratio=1.13,align_strand=+,abs_start=108788,abs_end=110017,allele_start=108788,allele_end=110017,query_name=NODE_1_length_386744_cov_32.1807_ID_133 <unknown description>
TGTCTGTATTTGACAGTAAATTTAATGGCATTCACGTTTATTCAGAAATCGGAGAACTAG
AAACTGTTCTAGTTCACGAACCTGGACGTGAAATTGACTACATTACACCAGCTCGTTTAG
ACGAATTACTATTCTCAGCTATTCTAGAAAGCCACGATGCTAGAAAAGAACACCAATCAT
TTGTTAAAATAATGAAGGACAGAGGAATCAACGTTGTTGAATTAACTGACCTAGTTGCTG
AAACATATGATTTAGCATCAAAAGCAGCTAAAGAAGAATTCATTGAAACATTCTTGGAAG
AAACAGTTCCTGTTTTAACAGAAGCAAACAAAAAAGCTGTAAGAGCATTCTTATTAAGCA
AACCAACTCATGAAATGGTTGAATTCATGATGTCAGGTATTACTAAATATGAATTAGGAG
TTGAATCAGAAAACGAACTAATCGTTGACCCAATGCCTAACTTGTACTTTACACGTGACC
CATTTGCATCAGTAGGTAATGGTGTTACAATTCACTTTATGCGTTACATCGTAAGACGCC
GTGAAACACTATTTGCAAGATTTGTATTTAGAAATCACCCTAAACTAGTTAAAACTCCAT
GATACTACGACCCAGCTATGAAAATGTCAATTGAAGGTGGTGACGTATTTATCTACAACA
ACGATACATTAGTTGTTGGTGTTTCAGAAAGAACAGACCTAGATACTATTACTTTATTAG
CTAAAAACATCAAGGCAAACAAAGACGTTGAATTTAAACGTATTGTTGCAATTAATGTTC
CTAAATGAACAAACTTAATGCACCTAGATACATGACTAACAATGCTAGACAAGGATAAAT
TCTTGTACTCACCAATTGCTAACGATGTATTCAAATTCTGAGACTACGATTTAGTTAATG
GCGGAGCAGAACCTCAACCACAACTAAATGGATTGCCACTAGACAAATTATTAGCTTCAA
TCATTAACAAAGAACCAGTTTTAATTCCTATTGGTGGTGCTGGAGCAACTGAAATGGAAA
TTGCTCGTGAAACAAACTTTGACGGAACCAACTACCTAGCAATTAAACCAGGACTTGTTA
TTGGTTATGACCGTAACGAAAAAACAAATGCTGCTTTAAAAGCTGCTGGTATTACTGTAT
TGCCATTCCACGGAAACCAACTATCTCTAGGTATGGGAAATGCACGTTGCATGTCAATGC
CTCTATCACGTAAGGATGTTAAGTGATAA
>16106 bias=0,e_score=0.0,bit_score=1385.6,score_ratio=1.13,align_strand=+,abs_start=103617,abs_end=104846,allele_start=103617,allele_end=104846,query_name=NODE_1_length_337655_cov_39.5735_ID_506 <unknown description>
TGTCTGTATTTGACAGTAAATTTAATGGCATTCACGTTTATTCAGAAATCGGAGAACTAG
AAACTGTTCTAGTTCACGAACCTGGACGTGAAATTGACTACATTACACCAGCTCGTTTAG
ACGAATTGCTATTCTCAGCTATTCTAGAAAGCCACGATGCTAGAAAAGAACACCAATCAT
TTGTTAAAATAATGAAGGACAGAGGAATCAACGTTGTTGAATTAACTGACCTAGTTGCCG
AAACATATGATTTAGCATCAAAAGCAGCTAAAGAAGAATTCATTGAAACATTCTTGGAAG
AAACAGTTCCTGTTTTAACAGAAGCAAACAAAAAAGCTGTAAGAGCATTCTTATTAAGCA
AACCAACTCATGAAATGGTTGAATTCATGATGTCAGGTATTACTAAATATGAATTAGGAG
TTGAATCAGAAAACGAACTAATCGTTGACCCAATGCCTAACTTGTACTTTACACGTGACC
CATTTGCATCAGTAGGTAACGGTGTTACAATTCACTTTATGCGTTACATCGTAAGACGCC
GTGAAACACTATTTGCAAGATTTGTATTTAGAAATCACCCTAAACTAGTTAAAACTCCAT
GATACTACGACCCAGCTATGAAAATGTCAATTGAAGGTGGTGACGTATTTATCTACAACA
ACGATACATTAGTTGTTGGTGTTTCAGAAAGAACAGACCTAGATACTATTACTTTATTAG
CTAAAAACATCAAGGCAAACAAAGACGTTGAATTTAAACGTATTGTTGCAATTAATGTTC
CTAAATGAACAAACTTAATGCACCTAGATACATGACTAACAATGCTAGACAAGAATAAAT
TCTTGTACTCACCAATTGCTAACGATGTATTCAAATTCTGAGACTACGATTTAGTTAATG
GCGGTGCAGAACCTCAACCACAACTAAATGGATTGCCACTAGACAAATTATTAGCTTCAA
TCATTAACAAAGAACCAGTTTTAATTCCTATTGGTGGTGCTGGAGCAACTGAAATGGAAA
TTGCTCGTGAAACAAACTTTGATGGAACCAACTATCTAGCAATTAAACCAGGACTTGTTA
TTGGTTACGACCGTAACGAAAAAACAAATGCTGCTTTAAAAGCTGCTGGTATTACTGTAT
TGCCATTCCACGGAAACCAACTATCTCTAGGTATGGGAAATGCACGTTGCATGTCAATGC
CTCTATCACGTAAGGATGTTAAGTGATAA
>16107 bias=0,e_score=0.0,bit_score=1401.9,score_ratio=1.14,align_strand=-,abs_start=218350,abs_end=219578,allele_start=218350,allele_end=219578,query_name=NODE_1_length_474534_cov_38.1723_ID_792 <unknown description>
ATGTCTGTATTTGACAGTAAATTTAATGGCATTCACGTTTATTCAGAAATCGGAGAACTA
GAAACTGTTCTAGTTCACGAACCTGGACGTGAAATTGACTACATTACACCAGCTCGTTTA
GACGAATTACTATTCTCAGCTATTCTAGAAAGCCACGATGCTAGAAAAGAACACCAATCA
TTTGTTAAAATAATGAAGGACAGAGGAATCAACGTTGTTGAATTAACTGACCTAGTTGCT
GAAACATATGATTTAGCATCAAAAGCAGCTAAAGAAGAATTCATTGAAACATTCTTGGAA
GAAACAGTTCCTGTTTTAACAGAAGCAAACAAAAAAGCTGTAAGAGCATTCTTATTAAGC
AAACCAACTCATGAAATGGTTGAATTCATGATGTCAGGTATTACTAAATATGAATTAGGA
GTTGAATCAGAAAACGAACTAATCGTTGACCCAATGCCTAACTTATACTTTACACGTGAC
CCATTTGCATCAGTAGGTAATGGTGTTACAATTCACTTTATGCGTTACATCGTAAGACGC
CGTGAAACACTATTTGCAAGATTTGTATTTAGAAATCACCCTAAACTAGTTAAAACTCCA
TGATACTACGACCCAGCTATGAAAATGTCAATTGAAGGTGGTGACGTATTTATCTACAAC
AACGAAACATTAGTTGTTGGTGTTTCAGAAAGAACTGACCTAGATACTATTACTTTATTA
GCTAAAAACATCAAGGCAAACAAAGACGTTGAATTTAAACGTATTGTTGCAATTAATGTT
CCTAAATGAACAAACTTAATGCACCTAGATACATGACTAACAATGTTAGACAAGAATAAA
TTCTTGTACTCACCAATTGCTAACGATGTATTCAAATTCTGAGACTACGATTTAGTTAAC
GGTGGAGCAGAACCTCAACCACAACTAAATGGATTGCCACTAGACAAATTATTAGCTTCA
ATCATTAACAAAGAACCAGTTTTAATTCCTATTGGTGGTGCTGGAGCAACTGAAATGGAA
ATTGCTCGTGAAACAAACTTCGATGGAACCAACTACCTAGCAATTAAACCAGGACTTGTT
ATTGGTTATGACCGTAACGAAAAAACAAATGCTGCTTTAAAAGCTGCTGGTATTACTGTA
TTACCATTCCACGGAAACCAATTATCTCTAGGTATGGGAAATGCACGTTGCATGTCAATG
CCTCTATCACGTAAGGATGTTAAGTGAT
>16108 bias=0,e_score=0.0,bit_score=1401.9,score_ratio=1.14,align_strand=+,abs_start=20013,abs_end=21242,allele_start=20013,allele_end=21242,query_name=NODE_3_length_132017_cov_31.7138_ID_1553 <unknown description>
TGTCTGTATTTGACAGTAAATTTAATGGCATTCACGTTTATTCAGAAATCGGAGAACTAG
AAACTGTTCTAGTTCACGAACCTGGACGTGAAATTGACTACATTACACCAGCTCGTTTAG
ACGAATTACTATTCTCAGCTATTCTAGAAAGCCACGATGCTAGAAAAGAACACCAATCAT
TTGTTAAAATAATGAAGGACAGAGGAATCAACGTTGTTGAATTAACTGACCTAGTTGCTG
AAACATATGATTTAGCATCAAAAGCAGCTAAAGAAGAATTCATTGAAACATTCTTGGAAG
AAACAGTTCCTGTTTTAACAGAAGCAAACAAAAAAGCTGTAAGAGCATTCTTATTAAGCA
AACCAACTCATGAAATGGTTGAATTCATGATGTCAGGTATTACTAAATATGAATTAGGAG
TTGAATCAGAAAACGAACTAATCGTTGACCCAATGCCTAACTTATACTTTACACGTGACC
CATTTGCATCAGTAGGTAATGGTGTTACAATTCACTTTATGCGTTACATCGTAAGACGCC
GTGAAACACTATTTGCAAGATTTGTATTTAGAAATCACCCTAAACTAGTTAAAACTCCAT
GATACTACGACCCAGCTATGAAAATGTCAATTGAAGGTGGTGACGTATTTATCTACAACA
ACGAAACATTAGTTGTTGGTGTTTCAGAAAGAACTGACCTAGATACTATTACTTTATTAG
CTAAAAACATCAAGGCAAACAAAGACGTTGAATTTAAACGTATTGTTGCAATTAATGTTC
CTAAATGAACAAACTTAATGCACCTAGATACATGACTAACAATGTTAGACAAGAATAAAT
TCTTGTACTCACCAATTGCTAACGATGTATTCAAATTCTGAGACTACGATTTAGTTAACG
GTGGAGCAGAACCTCAACCACAACTAAATGGATTGCCACTAGACAAATTATTAGCTTCAA
TCATTAACAAAGAACCAGTTTTAATTCCTATTGGTGGTGCTGGAGCAACTGAAATGGAAA
TTGCTCGTGAAACAAACTTCGATGGAACCAACTACCTAGCAATTAAACCAGGACTTGTTA
TTGGTTATGACCGTAACGAAAAAACAAATGCTGCTTTAAAAGCTGCTGGTATTACTGTAT
TACCATTCCACGGAAACCAATTATCTCTAGGTATGGGAAATGCACGTTGCATGTCAATGC
CTCTATCACGTAAGGATGTTAAGTGATAA
>16109 bias=0,e_score=0.0,bit_score=1396.0,score_ratio=1.13,align_strand=+,abs_start=251918,abs_end=253147,allele_start=251918,allele_end=253147,query_name=NODE_1_length_497571_cov_28.1511_ID_540 <unknown description>
TGTCTGTATTTGACAGTAAATTTAATGGCATTCACGTTTATTCAGAAATCGGAGAACTAG
AAACTGTTCTAGTTCACGAACCTGGACGTGAAATTGACTACATTACACCAGCTCGTTTAG
ACGAATTACTATTCTCAGCTATTCTAGAAAGCCACGATGCTAGAAAAGAACACCAATCAT
TTGTTAAAATAATGAAGGACAGAGGAATCAACGTTGTTGAATTAACTGACCTAGTTGCTG
AAACATATGATTTAGCATCAAAAGCAGCTAAAGAAGAATTCATTGAAACATTCTTGGAAG
AAACAGTTCCTGTTTTAACAGAAGCAAACAAAAAAGCTGTAAGAGCATTCTTATTAAGCA
AACCAACTCATGAAATGGTTGAATTCATGATGTCAGGTATTACTAAATATGAATTAGGAG
TTGAATCAGAAAACGAACTAATCGTTGACCCAATGCCTAACTTATACTTTACACGTGACC
CATTTGCATCAGTAGGTAATGGTGTTACAATTCACTTTATGCGTTACATCGTAAGACGCC
GTGAAACACTATTTGCAAGATTTGTATTTAGAAATCACCCTAAACTAGTTAAAACTCCAT
GATACTACGACCCAGCTATGAAAATGTCAATTGAAGGTGGCGACGTATTTATCTACAAAA
ACGAAACATTAGTTGTTGGTGTTTCAGAAAGAACTGACCTAGATACTATTACTTTATTAG
CTAAAAACATCAAGGCAAACAAAGACGTTGAATTTAAACGTATTGTTGCAATTAATGTTC
CTAAATGAACAAACTTAATGCACCTAGATACATGACTAACAATGTTAGACAAGAATAAAT
TCTTGTACTCACCAATTGCTAACGATGTATTCAAATTCTGAGACTACGATTTAGTTAACG
GTGGAGCAGAACCTCAACCACAACTAAATGGATTGCCACTAGACAAATTATTAGCTTCAA
TCATTAACAAAGAACCAGTTTTAATTCCTATTGGTGGTGCTGGAGCAACTGAAATGGAAA
TTGCTCGTGAAACAAACTTCGATGGAACCAACTACCTAGCAATTAAACCAGGACTTGTTA
TTGGTTATGACCGTAACGAAAAAACAAATGCTGCCTTAAAAGCTGCTGGTATTACTGTAT
TACCATTCCACGGAAACCAATTATCTCTAGGTATGGGAAATGCACGTTGCATGTCAATGC
CTCTATCACGTAAGGATGTTAAGTGATAA
>16110 bias=0,e_score=0.0,bit_score=1388.1,score_ratio=1.13,align_strand=-,abs_start=181492,abs_end=182720,allele_start=181492,allele_end=182720,query_name=NODE_1_length_253687_cov_41.2364_ID_219 <unknown description>
ATGTCTGTATTTGACAGTAAATTTAATGGCATTCACGTTTATTCAGAAATCGGAGAACTA
GAAACTGTTTTAGTTCACGAACCTGGACGTGAAATTGACTACATTACACCAGCTCGTTTA
GACGAATTACTATTCTCAGCTATTCTAGAAAGCCACGATGCTAGAAAAGAACACCAATCA
TTTGTTAAAATAATGAAGGACAGAGGAATCAACGTTGTTGAATTAACTGACCTAGTTGCC
GAAACATATGATTTAGCATCAAAAGCAGCTAAAGAAGAATTCATTGAAACATTCTTGGAA
GAAACAGTTCCTGTTTTAACAGAAGCAAACAAAAAAGCTGTAAGAGCATTCTTATTAAGC
AAACCAACTCATGAAATGGTTGAATTCATGATGTCAGGTATTACTAAATATGAATTAGGA
GTTGAATCAGAAAACGAACTAATCGTTGACCCAATGCCTAACTTGTACTTTACACGTGAC
CCATTTGCATCAGTAGGTAACGGTGTTACAATTCACTTTATGCGTTACATCGTAAGACGC
CGTGAAACACTATTTGCAAGATTTGTATTTAGAAATCACCCTAAACTAGTTAAAACTCCA
TGATACTACGACCCAGCTATGAAAATGTCAATTGAAGGTGGTGACGTATTTATCTACAAC
AACGATACATTAGTTGTTGGTGTTTCAGAAAGAACAGACCTAGATACTATTACTTTATTA
GCTAAAAACATCAAGGCAAACAAAGACGTTGAATTTAAACGTATTGTTGCAATTAATGTT
CCTAAATGAACAAACTTAATGCACCTAGATACATGACTAACAATGCTAGACAAGAATAAA
TTCTTGTACTCACCAATTGCTAACGATGTATTCAAATTCTGAGACTACGATTTAGTTAAT
GGCGGTGCAGAACCTCAACCACAACTAAATGGATTGCCACTAGACAAATTATTAGCTTCA
ATCATTAACAAAGAACCAGTTTTAATTCCTATTGGTGGTGCTGGAGCAACTGAAATGGAA
ATTGCTCGTGAAACAAACTTTGATGGAACCAACTACCTAGCAATTAAACCAGGACTTGTT
ATTGGTTACGACCGTAACGAAAAAACAAATGCTGCTTTAAAAGCTGCTGGTATTACTGTA
TTGCCATTCCACGGAAACCAACTATCTCTAGGTATGGGAAATGCACGTTGCATGTCAATG
CCTCTATCACGTAAGGATGTTAAGTGAT
>16111 bias=0,e_score=0.0,bit_score=1386.7,score_ratio=1.13,align_strand=+,abs_start=22565,abs_end=23794,allele_start=22565,allele_end=23794,query_name=NODE_1_length_264014_cov_18.1843_ID_149 <unknown description>
TGTCTGTATTTGACAGTAAATTTAATGGCATTCACGTTTATTCAGAAATCGGAGAACTAG
AAACTGTTTTAGTTCACGAACCTGGACGTGAAATTGACTACATTACACCAGCTCGTTTAG
ACGAATTACTATTCTCAGCTATTCTAGAAAGCCACGATGCTAGAAAAGAACACCAATCAT
TTGTTAAAATAATGAAGGACAGAGGAATCAACGTTGTTGAATTAACTGACCTAGTTGCCG
AAACATATGATTTAGCATCAAAAGCAGCTAAAGAAGAATTCATTGAAACATTCTTGGAAG
AAACAGTTCCTGTTTTAACAGAAGCAAACAAAAAAGCTGTAAGAGCATTCTTATTAAGCA
AACCAACTCATGAAATGGTTGAATTCATGATGTCAGGTATTACCAAATATGAATTAGGAG
TTGAATCAGAAAACGAACTAATCGTTGACCCAATGCCTAACTTGTACTTTACACGTGACC
CATTTGCATCAGTAGGTAACGGTGTTACAATTCACTTTATGCGTTACATCGTAAGACGCC
GTGAAACACTATTTGCAAGATTTGTATTTAGAAATCACCCTAAACTAGTTAAAACTCCAT
GATACTACGACCCAGCTATGAAAATGTCAATTGAAGGTGGTGACGTATTTATCTACAACA
ACGATACATTAGTTGTTGGTGTTTCAGAAAGAACAGACCTAGATACTATTACTTTATTAG
CTAAAAACATCAAGGCAAACAAAGACGTTGAATTTAAACGTATTGTTGCAATTAATGTTC
CTAAATGAACAAACTTAATGCACCTAGATACATGACTAACAATGCTAGACAAGAATAAAT
TCTTGTACTCACCAATTGCTAACGATGTATTCAAATTCTGAGACTACGATTTAGTTAATG
GCGGTGCAGAACCTCAACCACAACTAAATGGATTGCCACTAGACAAATTATTAGCTTCAA
TCATTAACAAAGAACCAGTTTTAATTCCTATTGGTGGTGCTGGAGCAACTGAAATGGAAA
TTGCTCGTGAAACAAACTTTGATGGAACCAACTACCTAGCAATTAAACCAGGACTTGTTA
TTGGTTACGACCGTAACGAAAAAACAAATGCTGCTTTAAAAGCTGCTGGTATTACTGTAT
TGCCATTCCACGGAAACCAACTATCTCTAGGTATGGGAAATGCACGTTGCATGTCAATGC
CTCTATCACGTAAGGATGTTAAGTGATAA
>16112 bias=0,e_score=0.0,bit_score=1397.2,score_ratio=1.14,align_strand=+,abs_start=103502,abs_end=104731,allele_start=103502,allele_end=104731,query_name=NODE_1_length_290949_cov_36.4267_ID_342 <unknown description>
TGTCTGTATTTGACAGTAAATTTAATGGCATTCACGTTTATTCAGAAATCGGAGAACTAG
AAACTGTTTTAGTTCACGAACCTGGACGTGAAATTGACTACATTACACCAGCTCGTTTAG
ACGAATTACTATTCTCAGCTATTCTAGAAAGCCACGATGCTAGAAAAGAACACCAATCAT
TTGTTAAAATAATGAAGGACAGAGGAATCAACGTTGTTGAATTAACTGACCTAGTTGCTG
AAACATATGATTTAGCATCAAAAGCAGCTAAAGAAGAATTCATTGAAACATTCTTGGAAG
AAACAGTTCCTGTTTTAACAGAAGCAAACAAAAAAGCTGTAAGAGCATTCTTATTAAGCA
AACCAACTCATGAAATGGTTGAATTCATGATGTCAGGTATTACTAAATATGAATTAGGAG
TTGAATCAGAAAACGAACTAATCGTTGACCCAATGCCTAACTTATACTTTACACGTGACC
CATTTGCATCAGTAGGTAATGGTGTTACAATTCACTTTATGCGTTACATCGTAAGACGCC
GTGAAACACTATTTGCAAGATTTGTATTTAGAAATCACCCTAAACTAGTTAAAACTCCAT
GATACTACGACCCAGCTATGAAAATGTCAATTGAAGGTGGTGACGTATTTATCTACAACA
ACGAAACATTAGTTGTTGGTGTTTCAGAAAGAACTGACCTAGATACTATTACTTTATTAG
CTAAAAACATCAAGGCAAACAAAGACGTTGAATTTAAACGTATTGTTGCAATTAATGTTC
CTAAATGAACAAACTTAATGCACCTAGATACATGACTAACAATGTTAGACAAGAATAAAT
TCTTGTACTCACCAATTGCTAACGATGTATTCAAATTCTGAGACTACGATTTAGTTAACG
GTGGAGCAGAACCTCAACCACAACTAAATGGATTACCACTAGACAAATTATTAGCTTCAA
TCATTAACAAAGAACCAGTTTTAATTCCTATTGGTGGTGCTGGAGCAACTGAAATGGAAA
TTGCTCGTGAAACAAACTTCGATGGAACCAACTACCTAGCAATTAAACCAGGACTTGTTA
TTGGTTATGACCGTAACGAAAAAACAAATGCTGCTTTAAAAGCTGCTGGTATTACTGTAT
TACCATTCCACGGAAACCAATTATCTCTAGGTATGGGAAATGCACGTTGCATGTCAATGC
CTCTATCACGTAAGGATGTTAAGTGATAA
>16113 bias=0,e_score=0.0,bit_score=1400.7,score_ratio=1.14,align_strand=+,abs_start=3455,abs_end=4684,allele_start=3455,allele_end=4684,query_name=NODE_1_length_185828_cov_1.25555_ID_69 <unknown description>
TGTCTGTATTTGACAGTAAATTTAATGGCATTCACGTTTATTCAGAAATCGGAGAACTAG
AAACTGTTCTAGTTCACGAACCTGGACGTGAAATTGACTACATTACACCAGCTCGTTTAG
ACGAATTACTATTCTCAGCTATTCTAGAAAGCCACGATGCTAGAAAAGAACACCAATCAT
TTGTTAAAATAATGAAGGACAGAGGAATCAACGTTGTTGAATTAACTGACCTAGTTGCTG
AAACATATGATTTAGCATCAAAAGCAGCTAAAGAAGAATTCATTGAAACATTCTTGGAAG
AAACAGTTCCTGTTTTAACAGAAGCAAACAAAAAAGCTGTAAGAGCATTCTTATTAAGCA
AACCAACTCATGAAATGGTTGAATTCATGATGTCAGGTATTACTAAATATGAATTAGGAG
TTGAATCAGAAAACGAACTAATCGTTGACCCAATGCCTAACTTATACTTTACACGTGACC
CATTTGCATCAGTAGGTAATGGTGTTACAATTCACTTTATGCGTTACATCGTAAGACGCC
GTGAAACACTATTTGCAAGATTTGTATTTAGAAATCACCCTAAACTAGTTAAAACTCCAT
GATACTACGACCCAGCTATGAAAATGTCAATTGAAGGTGGTGACGTATTTATCTACAACA
ACGAAACATTAGTTGTTGGTGTTTCAGAAAGAACTGACCTAGATACTATTACTTTATTAG
CTAAAAACATCAAGGCAAACAAAGACGTTGAATTTAAACGTATTGTTGCAATTAATGTTC
CTAAATGAACAAACTTAATGCACCTAGATACATGACTAACAATGTTAGACAAGAATAAAT
TCTTGTACTCGCCAATTGCTAACGATGTATTCAAATTCTGAGACTACGATTTAGTTAACG
GTGGAGCAGAACCTCAACCACAACTAAATGGATTGCCACTAGACAAATTATTAGCTTCAA
TCATTAACAAAGAACCAGTTTTAATTCCTATTGGTGGTGCTGGAGCAACTGAAATGGAAA
TTGCTCGTGAAACAAACTTCGATGGAACCAACTACCTAGCAATTAAACCAGGACTTGTTA
TTGGTTATGACCGTAACGAAAAAACAAATGCTGCTTTAAAAGCTGCTGGTATTACTGTAT
TACCATTCCACGGAAACCAATTATCTCTAGGTATGGGAAATGCACGTTGCATGTCAATGC
CTCTATCACGTAAGGATGTTAAGTGATAA
