# Supplementary material for: Genomic determination of minimum multi-locus sequence typing schemas to represent the genomic phylogeny of Mycoplasma hominis
Source: BMC Genomics. 2016 Nov 23;17:964. doi: 10.1186/s12864-016-3284-z (PMC5120421; doi:10.1186/s12864-016-3284-z)
Supplement: Additional file 1: — FASTA sequence for all pan genomic alleles identified in this study. (ZIP 1488 kb) [file 12864_2016_3284_MOESM1_ESM.zip › pan_genome/GENE-107.fasta]

>107
ATGGATATTAAACCCACAACAACAGGAAGCAATAGCGATAGTAGTAAAAACATTGAAATT
CCAACACGTACCTTTGAAAATCACATGGTAGAAGATTCAATGAATACTCAAAATTTGCAA
CAATTAAGTTATAAAATAAAAGATCCTCAGAAAATAATTCCTAATGGAATTTATTCAGTT
TTTCAAAGAGAAATGAATATTAAAAAAATATCAATACTTTGAAATTTTGGTATCCTTCTT
TTGAGCGTTATAGCAATATTATTGCTTTACTTTTGACCAAATTTATTCAATTTTTCTAAT
GCAAAAGATTTTAAAATAAAATGGGCTTGATATATTATTCCGGCAATATTTATAGTAATT
TCGTTAACTAGATTTACTATTGAATTGATTGAACTTTCAGGAATACATAAAAGCATAGAT
ATGTATAGGATTACAATTAAAAATGGTGCGACATCAACACCGCCATTTATTGCCTTACTT
TATAAGAAATTAATGATAAGACAAGTAAGACAAACATGAGCAGTTGTTGCTATTGTGTTT
TATATCGGTGTGTTTATAGGTATTTTTTGAGGTTTAAAAGATGCAAAATGGGGTTTATTG
GATTGACAAAAATGAATTCATAATACTTTTCCAAAACCCGAAATACTAATTTACATACTA
TGTGGTATAATTGGAATAGTTTTAATATTATTTATATTCAGTACAATTTTTAAAAAGAAA
AGAATGGTGGACATCCAATCATTCTTTGGCAATGAACAAGGAATGAATTTTGTTGAACTT
GATGAAAGCAAAAGAAAAGCTCACAAATTTTATGCCAAAATTTTCTTTATAAGTATCGCA
GTTTTAATTGTATTGCCCTTTATAATATATATTATTTTAAAGAAGACAGTATTGAAAGGA
AAGTAG
>924
ATGGATATTAAACCCACAACAACAGGAAATAATAGCGATAGTAGTAAAAACATTGAAATT
CCAACACGTACCTTTGAAAATCACATGGTAGAAGATTCAATGAATACTCAAAATTTGCAA
CAATTAAGTTATAAAATAAAAGATCCTCAGAAAATAATTCCTAATGGAATTTATTCAGTT
TTTCAAAGAGAAATGAATATTAAAAAAATATCAATACTTTGAAATTTTGGTATCCTTCTT
TTGAGCGTTATAGCAATATTATTGCTTTACTTTTGACCAAATTTATTCAATTTTTCTAAT
GCAAAAGATTTTAAAATAAAATGGGCTTGATATATTATTCCGGCAATATTTATAGTAATT
TCGTTAACTAGATTTATTATTGAATTGATTGAACTTTCAGGAATACATAAAAGCATAGAT
ATGTATAGGATTACAATTAAAAATGGTGCGACATCAACACCGCCATTTATTGCCTTACTT
TATAAGAAATTAATGATAAGACAAGTAAGACAAACATGAGCAGTTGTTGCTATTGTGTTT
TATATCGGTGTGTTTATAGGTATTTTTTGAGGTTTAAAAGATGCAAAATGGGGTTTATTG
GATTGACAAAAATGAATTCATAATACTTTTCCAAAACCCGAAATACTAATTTACATACTA
TGTGGTATAATTGGAATAGTTTTAATATTATTTATATTCAGTACAATTTTTAAAAAGAAA
AGAATGGTGGACATCCAATCGTTCTTTGGCAATGAACAAGGAATGAATTTTGTTGAACTT
GATGAAAGTAAAAGAAAAGCTCACATATTTTATGCCAAAATTTTCTTTATAAGTATCGCA
GTTTTAATTGTATTGCCCTTTATAATATATATTATTTTAAAGAAGACAGTATTGAAAGGA
AAGTAG
>1395
ATGGATATTAAACCCACAACAACAGGAAGCAATAGCGATAGTAGTAAAAACATTGAAATT
CCAACACGTACCTTTGAAAATCACATGGTAGAAGATTCAATGAATACTCAAAATTTGCAA
CAATTAAGTTATAAAATAAAAGATCCTCAGAAAATAATTCCTAATGGAATTTATTCAGTT
TTTCAAAGAGAAATGAATATTAAAAAAATATCAATACTTTGAAATTTTGGTATCCTTCTT
TTGAGCGTTATAGCAATATTATTGCTTTACTTTTGACCAAATTTATTCAATTTTTCTAAT
GCAAAAGATTTTAAAATAAAATGGGCTTGATATATTATTCCGGCAATATTTATAGTAATT
TCGTTAACTAGATTTACTATTGAATTGATTGAACTTTCAGGAATACATAAAAGCATAGAT
ATGTATAGGATTACAATTAAAAATGGTGCGACATCAACACCGCCATTTATTGCCTTACTT
TATAAGAAATTAATGATAAGACAAGTAAGACAAACATGAGCAGTTGTTGCTATTGTGTTT
TATATCGGTGTGTTTATAGGTATTTTTTGAGGTTTAAAAGATGCAAAATGGGGTTTATTG
GATTGACAAAAATGAATTCATAATACTTTTCCAAAACCCGAAATATTAATTTACGTACTA
TGTGGTATAATTGGACTAGTTTTAATATTATTTATATTCAGTACAATTTTTAAAAAGAAG
AGAATGGTGGACATCCAATCATTCTTTGGCAATGAACAAGGAATGAATTTTGTTGAACTT
GATGAAAGCAAAAGGAAAGCTCACATATTTTATGCCAAAATTTTCTTTATAAGTATCGCA
GTTTTAATTGTATTGCCCTTTATAATATATATTATTTTAAAGAAGACAGTATTGAAAGGA
AAGTAG
>1578
ATGGATATTAAACCCACAACAACAGGAAGTAATAGTGATAGTAGTAAAAACATTGAAATT
CCAACACGTACCTTTGAAAATCACATGGTAGAAGATTCAATGAATACTCAAAATTTGCAA
CAATTAAGTTATAAAATAAAAGATCCTCAGAAAATAATTCCTAATGGAATTTATTCAGTT
TTTCAAAGAGAAATGAATATTAAAAAAATATCAATACTTTGAAATTTTGGTATCCTTCTT
TTGAGCGTTATAGCAATATTATTGCTTTACTTTTGACCAAATTTATTCAATTTTTCTAAT
GCAAAAGATTTTAAAATAAAATGGGCTTGATATATTATTCCAGCAATATTTATAGTAATT
TCATTAACTAGATTTACTATTGAATTGATTGAACTTTCAGGAATACATAAAAGCATAGAT
ATGTATAGGATTACAATTAAAAATGGTGCGACATCAACACCGCCATTTATTGCCTTACTT
TATAAGAAATTAATGATAAGACAAGTAAGACAAACATGAGCAGTTGTTGCTATTGTGTTT
TATATCGGTGTGTTTATAGGTATTTTTTGAGGTTTAAAAGATGCAAAATGGGGTTTATTG
GATTGACAAAAATGAATTCATAATACTTTTCCAAAACCCGAAATACTAATTTACATACTA
TGTGGTATAATTGGAATAGTTTTAATATTATTTATATTCAGTACAATTTTTAAAAAGAAA
AGAATGGTGGACATCCAATCATTCTTTGGCAATGAACAAGGAATGAATTTTGTTGAACTT
GATGAAAGCAAAAGAAAAGCTCACAAATTTTATGCCAAAATTTTCTTTATAAGTATCGCA
GTTTTAATTGTATTGCCCTTTATAATATATATTATTTTAAAGAAGACAGTATTGAAAGGA
AAGTAG
>2823 bias=138.1,bit_score=935.8,abs_start=6144,align_strand=-,abs_end=7048,score_ratio=1.03289183223,query_name=NODE_3_length_93369_cov_17.5684_ID_566
TGGATATTAAACCCACAACAACAGGAAGCAATAGCGATAGTAGTAAAAACATTGAAATTC
CAACACGTACATTCGAAAATCACATGGTAGAAGATTCAATGAATACTCAAAATTTGCAAC
AATTAAGTTATAAAATAAAAGATCCTCAGAAAATAATTCCTAATGGAATTTATTCAGTTT
TTCAAAGAGAAATGAATATTAAAAAAATATCAATACTTTGAAATTTTGGTATCCTTCTTT
TGAGCGTTATAGCAATATTATTGCTTTACTTTTGACCAAATATATTCAATTTTTCTAATG
CAAAAGATTTTAAAATAAAATGGGCTTGATATATTATTCCGGCAATATTTATAGTAATTT
CGTTAACTAGATTTACTATTGAATTGATTGAACTTTCAGGAATACATAAAAGCATAGATA
TGTATAGGATTACAATTAAAAATGGTGCGACATCAACACCGCCATTTATTGCCTTACTTT
ATAAGAAATTAATGATAAGACAAGTAAGACAAACATGAGCAGTTGTTGCTATTGTGTTTT
ATATCGGTGTGTTTATAGGCGTTTTTTGAGGTTTAAAAGATGCAAAATGGGGTTTATTGG
ATTGACAAAAATGAATTCATAATACTTTTCCAAAACCCGAAATACTAATTTACATACTAT
GTGGTATAATTGGAATAGTTTTAATATTATTTATATTCAGTACAATTTTTAAAAAGAAAA
GAATGGTGGACATCCAATCATTCTTTGGCAATGAACAAGGAATGAATTTTGTTGAACTTG
ATGAAAGCAAAAGAAAAGCTCACAAATTTTATGCCAAAATTTTCTTTATAAGTATCGCAG
TTTTAATTGTATTGCCCTTTATAATATATATTATTTTAAAGAAGACAGTATTGAAAGGAA
AGTAG
>2824 bias=140.4,bit_score=944.2,abs_start=166849,align_strand=-,abs_end=167753,score_ratio=1.04216335541,query_name=NODE_1_length_644406_cov_31.3649_ID_828
TGGATATTAAACCCACAACAACAGGAAGCAATAGCGATAGTAGTAAAAACATTGAAATTC
CAACACGTACCTTTGAAAATCACATGGTAGAAGATTCAATGAATACTCAAAATTTGCAAC
AATTAAGTTATAAAATAAAAGATCCTCAGAAAATAATTCCTAATGGAATTTATTCAGTTT
TTCAAAGAGAAATGAATATTAAAAAAATATCAATACTTTGAAATTTTGGTATCCTTCTTT
TGAGCGTTATAGCAATATTATTGCTTTACTTTTGACCAAATTTATTCAATTTTTCTAATG
CAAAAGATTTTAAAATAAAATGGGCTTGATATATTATTCCGGCAATATTTATAGTAATTT
CGTTAACTAGATTTACTATTGAATTGATTGAACTTTCAGGAATACATAAAAGCATAGATA
TGTATAGGATTACAATTAAAAATGGTGCGACATCAACACCGCCATTTATTGCCTTACTTT
ATAAGAAATTAATGATAAGACAAGTAAGACAAACATGAGCAGTTGTTGCTATTGTGTTTT
ATATCGGTGTGTTTATAGGTATTTTTTGAGGTTTAAAAGATGCAAAATGGGGTTTATTGG
ATTGACAAAAATGAATTCATAATACTTTTCCAAAACCCGAAATACTAATTTACATACTAT
GTGGTATAATTGGAATAGTTTTAATATTATTTATATTCAGTACAATTTTTAAAAAGAAAA
GAATGGTGGACATCCAATCATTCTTTGGCAATGAACAAGGAATGAATTTTGTTGAACTTG
ATGAAAGCAAAAGAAAAGCTCACAAATTTTATGCCAAAATTTTCTTTATAAGTATCGCAG
TTTTAATTGTATTGCCCTTTATAATATATATTATTTTAAAGAAGACAGTATTGAAAGGAA
AGTAG
>2825 bias=141.8,bit_score=931.6,abs_start=153078,align_strand=+,abs_end=153983,score_ratio=1.02825607064,query_name=NODE_2_length_160211_cov_35.3884_ID_103
ATGGATATTAAACCCACAACAACAGGAAGTAATAGCGATAGTAGTAAAAACATTGAAATT
CCAACACGTACCTTTGAAAATCACATGGTAGAAGATTCAATGAATACTCAAAATTTGCAA
CAATTAAGTTATAAAATAAAAGATCCTCAGAAAATAATTCCTAATGGAATTTATTCAGTT
TTTCAAAGAGAAATGAATATTAAAAAAATATCAATACTTTGAAATTTTGGTATCCTTCTT
TTGAGCGTTATAGCAATATTATTGCTTTACTTTTGACCAAATTTATTCAATTTTTCTAAT
GCAAAAGATTTTAAAATAAAATGGGCTTGATATATAATTCCAGCAATATTTATAGTAATT
TCATTAACTAGATTTACTATTGAATTGATTGAACTTTCAGGAATACATAAGAGCATAGAT
ATGTATAGGATTACAATTAAAAATGGTGCGACATCAACACCGCCATTTATTGCCTTACTT
TATAAGAAATTAATGATAAGACAAGTAAGACAAACATGAGCAGTTGTTGCTATTGTGTTT
TATATCGGTGTGTTTATAGGCGTTTTTTGAGGTTTAAAAGATGCAAAATGGGGTTTATTG
GATTGACAAAAATGAATTCATAATACTTTTCCAAAACCCGAAATACTAATTTACATACTA
TGTGGTATAATTGGAATAGTTTTAATATTATTTATATTCAGTACAATTTTTAAAAAGAAA
AGAATGGTGGACATCCAATCATTCTTTGGCAATGAACAAGGAATGAATTTTGTTGAACTT
GATGAAAGTAAAAGAAAAGCTCACATATTTTATGCCAAAATTTTCTTTATAAGTATCGCA
GTTTTAATTGTATTGCCCTTTATAATATATATTATTTTAAAGAAGACAGTATTGAAAGGA
AAGTAG
>2830 bias=145.9,bit_score=936.1,abs_start=6145,align_strand=-,abs_end=7049,score_ratio=1.03322295806,query_name=NODE_1_length_171438_cov_18.2479_ID_1802
TGGATATTAAACCCACAACAACAGGAAGTAATAGTGATAGTAGTAAAAACATTGAAATTC
CAACACGTACCTTTGAAAATCACATGGTAGAAGATTCAATGAATACTCAAAATTTGCAAC
AATTAAGTTATAAAATAAAAGATCCTCAGAAAATAATTCCTAATGGAATTTATTCAGTTT
TTCAAAGAGAAATGAATATTAAAAAAATATCAATACTTTGAAATTTTGGTATCCTTCTTT
TGAGCGTTATAGCAATATTATTGCTTTACTTTTGACCAAATTTATTCAATTTTTCTAATG
CAAAAGATTTTAAAATAAAATGGGCTTGATATATTATTCCAGCAATATTTATAGTAATTT
CATTAACTAGATTTACTATTGAATTGATTGAACTTTCAGGAATACATAAAAGCATAGATA
TGTATAGGATTACAATTAAAAATGGTGCGACATCAACACCGCCATTTATTGCCTTACTTT
ATAAGAAATTAATGATAAGACAAGTAAGACAAACATGAGCAGTTGTTGCTATTGTGTTTT
ATATCGGTGTGTTTATAGGTATTTTTTGAGGTTTAAAAGATGCAAAATGGGGTTTATTGG
ATTGACAAAAATGAATTCATAATACTTTTCCAAAACCCGAAATACTAATTTACATACTAT
GTGGTATAATTGGAATAGTTTTAATATTATTTATATTCAGTACAATTTTTAAAAAGAAAA
GAATGGTGGACATCCAATCATTCTTTGGCAATGAACAAGGAATGAATTTTGTTGAACTTG
ATGAAAGCAAAAGAAAAGCTCACAAATTTTATGCCAAAATTTTCTTTATAAGTATCGCAG
TTTTAATTGTATTGCCCTTTATAATATATATTATTTTAAAGAAGACAGTATTGAAAGGAA
AGTAG
>16114 bias=0,e_score=3.3e-281,bit_score=940.9,score_ratio=1.04,align_strand=+,abs_start=142422,abs_end=143327,allele_start=142422,allele_end=143327,query_name=NODE_1_length_497571_cov_28.1511_ID_540 <unknown description>
TGGATATTAAACCCACAACAACAGGAAGCAATAGCGATAGTAGTAAAAACATTGAAATTC
CAACACGTACCTTTGAAAATCACATGGTAGAAGATTCAATGAATACTCAAAATTTGCAAC
AATTAAGTTATAAAATAAAAGATCCTCAGAAAATAATTCCTAATGGAATTTATTCAGTTT
TTCAAAGAGAAATGAATATTAAAAAAATATCAATACTTTGAAATTTTGGTATCCTTCTTT
TGAGCGTTATAGCAATATTATTGCTTTACTTTTGACCAAATTTATTCAATTTTTCTAATG
CAAAAGATTTTAAAATAAAATGGGCTTGATATATTATTCCGGCAATATTTATAGTAATTT
CATTAACTAGATTTACTATTGAATTGATTGAACTTTCAGGAATACATAAAAGCATAGATA
TGTATAGGATTACAATTAAAAATGGTGCGACATCAACACCGCCATTTATTGCCTTACTTT
ATAAGAAATTAATGATAAGACAAGTAAGACAAACATGAGCAGTTGTTGCTATTGTGTTTT
ATATCGGTGTGTTTATAGGTATTTTTTGAGGTTTAAAAGATGCAAAATGGGGTTTATTGG
ATTGACAAAAATGAATTCATAATACTTTTCCAAAACCCGAAATACTAATTTACATACTAT
GTGGTATAATTGGAATAGTTTTAATATTATTTATATTCAGTACAATTTTTAAAAAGAAAA
GAATGGTGGACATCCAATCGTTCTTTGGCAATGAACAAGGAATGAATTTTGTTGAACTTG
ATGAAAGTAAAAGAAAAGCTCACATATTTTATGCCAAAATTTTCTTTATAAGTATCGCAG
TTTTAATTGTATTGCCCTTTATAATATATATTATTTTAAAGAAGACAGTATTGAAAGGAA
AGTAG
>16115 bias=0,e_score=7.2e-279,bit_score=931.6,score_ratio=1.03,align_strand=+,abs_start=153078,abs_end=153983,allele_start=153078,allele_end=153983,query_name=NODE_2_length_160211_cov_44.2436_ID_69 <unknown description>
TGGATATTAAACCCACAACAACAGGAAGTAATAGCGATAGTAGTAAAAACATTGAAATTC
CAACACGTACCTTTGAAAATCACATGGTAGAAGATTCAATGAATACTCAAAATTTGCAAC
AATTAAGTTATAAAATAAAAGATCCTCAGAAAATAATTCCTAATGGAATTTATTCAGTTT
TTCAAAGAGAAATGAATATTAAAAAAATATCAATACTTTGAAATTTTGGTATCCTTCTTT
TGAGCGTTATAGCAATATTATTGCTTTACTTTTGACCAAATTTATTCAATTTTTCTAATG
CAAAAGATTTTAAAATAAAATGGGCTTGATATATAATTCCAGCAATATTTATAGTAATTT
CATTAACTAGATTTACTATTGAATTGATTGAACTTTCAGGAATACATAAGAGCATAGATA
TGTATAGGATTACAATTAAAAATGGTGCGACATCAACACCGCCATTTATTGCCTTACTTT
ATAAGAAATTAATGATAAGACAAGTAAGACAAACATGAGCAGTTGTTGCTATTGTGTTTT
ATATCGGTGTGTTTATAGGCGTTTTTTGAGGTTTAAAAGATGCAAAATGGGGTTTATTGG
ATTGACAAAAATGAATTCATAATACTTTTCCAAAACCCGAAATACTAATTTACATACTAT
GTGGTATAATTGGAATAGTTTTAATATTATTTATATTCAGTACAATTTTTAAAAAGAAAA
GAATGGTGGACATCCAATCATTCTTTGGCAATGAACAAGGAATGAATTTTGTTGAACTTG
ATGAAAGTAAAAGAAAAGCTCACATATTTTATGCCAAAATTTTCTTTATAAGTATCGCAG
TTTTAATTGTATTGCCCTTTATAATATATATTATTTTAAAGAAGACAGTATTGAAAGGAA
AGTAG
>16116 bias=0,e_score=4.4e-268,bit_score=896.1,score_ratio=0.99,align_strand=+,abs_start=171911,abs_end=172816,allele_start=171911,allele_end=172816,query_name=NODE_2_length_179046_cov_45.3973_ID_251 <unknown description>
TGGATATTAAGCCCACAACAACAGGAAATAATAGCGATAGTAGTAAAAACATTGAAATTC
CAACACGTACCTTTGAAAATCACATGGTAGAAGATTCAATGAATACTCAAAATTTGCAAC
AACTAAGTTACAAAATAAAAGATCCTCAGAAAATAATTCCTAACGGAATTTATTCAGTCT
TTCAAAGAGAAATGAATATCAAAAAAATATTGATACTTTGAAATTTTAGTATCCTTTTTT
TGAGTGTTATAGCAATATTATTGCTTTACTTTTTACCAAATTTATTTAATTTTTCTAATG
CAAAAGATTTTAAAATAAAATGGGCTTGATATATTATTCCGGCAATATTTATAGTAATTT
CGTTAACTAGATTTACTATTGAATTGATTGAACTTTCAGGAATACATAAAAGCATAGATA
TGTATAGAATTACCATTAAAAATGGTGCGACATCAACACCGCCATTTATTGCCCTACTTT
ATAAGAAATTAATGATAAGACAAGTAAGACAAACATGAGCAGTTGTTGCTATTGTGTTTT
ATGTTGGCGTGTTTATAGGTATTTTTTGAGGTTTAAAAGACGCAAAATGGGGTTTATTGG
ATTGACAAAAATGAATACATAGTACTTTTCCTAAACCCGAAATATTAATTTACGTACTAT
GTGGTATAATTGGACTAGTTTTAATATTATTTATATTCAGTACAATTTTTAAAAAGAAGA
GAATGGTGGACATCCAATCATTCTTTGGCAATGAACAAGGAATGAATTTTGTTGAACTTG
ATGAAAGCAAAAGAAAAGCTCACAAATTTTATGCCAAAATTTTCTTTATAAGTATCGCAG
TTTTAATTGTATTGCCTTTTATAATATATATTATTTTAAAGAAGACAGTATTGAAAGGAA
AGTAG
>16117 bias=0,e_score=5.2e-280,bit_score=935.8,score_ratio=1.03,align_strand=-,abs_start=115188,abs_end=116092,allele_start=115188,allele_end=116092,query_name=NODE_2_length_226046_cov_22.58_ID_866 <unknown description>
TGGATATTAAACCCACAACAACAGGAAGCAATAGCGATAGTAGTAAAAACATTGAAATTC
CAACACGTACATTCGAAAATCACATGGTAGAAGATTCAATGAATACTCAAAATTTGCAAC
AATTAAGTTATAAAATAAAAGATCCTCAGAAAATAATTCCTAATGGAATTTATTCAGTTT
TTCAAAGAGAAATGAATATTAAAAAAATATCAATACTTTGAAATTTTGGTATCCTTCTTT
TGAGCGTTATAGCAATATTATTGCTTTACTTTTGACCAAATATATTCAATTTTTCTAATG
CAAAAGATTTTAAAATAAAATGGGCTTGATATATTATTCCGGCAATATTTATAGTAATTT
CGTTAACTAGATTTACTATTGAATTGATTGAACTTTCAGGAATACATAAAAGCATAGATA
TGTATAGGATTACAATTAAAAATGGTGCGACATCAACACCGCCATTTATTGCCTTACTTT
ATAAGAAATTAATGATAAGACAAGTAAGACAAACATGAGCAGTTGTTGCTATTGTGTTTT
ATATCGGTGTGTTTATAGGCGTTTTTTGAGGTTTAAAAGATGCAAAATGGGGTTTATTGG
ATTGACAAAAATGAATTCATAATACTTTTCCAAAACCCGAAATACTAATTTACATACTAT
GTGGTATAATTGGAATAGTTTTAATATTATTTATATTCAGTACAATTTTTAAAAAGAAAA
GAATGGTGGACATCCAATCATTCTTTGGCAATGAACAAGGAATGAATTTTGTTGAACTTG
ATGAAAGCAAAAGAAAAGCTCACAAATTTTATGCCAAAATTTTCTTTATAAGTATCGCAG
TTTTAATTGTATTGCCCTTTATAATATATATTATTTTAAAGAAGACAGTATTGAAAGGAA
AGTA
>16118 bias=0,e_score=1.5e-282,bit_score=943.7,score_ratio=1.04,align_strand=-,abs_start=6226,abs_end=7130,allele_start=6226,allele_end=7130,query_name=NODE_2_length_147029_cov_48.4721_ID_161 <unknown description>
TGGATATTAAACCCACAACAACAGGAAGCAATAGCGATAGTAGTAAAAACATTGAAATTC
CAACACGTACCTTTGAAAATCACATGGTAGAAGATTCAATGAATACTCAAAATTTGCAAC
AATTAAGTTATAAAATAAAAGATCCTCAGAAAATAATTCCTAATGGAATTTATTCAGTTT
TTCAAAGAGAAATGAATATTAAAAAAATATCAATACTTTGAAATTTTGGTATCCTTCTTT
TGAGCGTTATAGCAATATTATTGCTTTACTTTTGACCAAATTTATTCAATTTTTCTAATG
CAAAAGATTTTAAAATAAAATGGGCTTGATATATTATTCCGGCAATATTTATAGTAATTT
CGTTAACTAGATTTATTATTGAATTGATTGAACTTTCAGGAATACATAAAAGCATAGATA
TGTATAGGATTACAATTAAAAATGGTGCGACATCAACACCGCCATTTATTGCCTTACTTT
ATAAGAAATTAATGATAAGACAAGTAAGACAAACATGAGCAGTTGTTGCTATTGTGTTTT
ATATCGGTGTGTTTATAGGTATTTTTTGAGGTTTAAAAGATGCAAAATGGGGTTTATTGG
ATTGACAAAAATGAATTCATAATACTTTTCCAAAACCCGAAATATTAATTTACGTACTAT
GTGGTATAATTGGACTAGTTTTAATATTATTTATATTCAGTACAATTTTTAAAAAGAAGA
GAATGGTGGACATCCAATCATTCTTTGGCAATGAACAAGGAATGAATTTTGTTGAACTTG
ATGAAAGCAAAAGGAAAGCTCACATATTTTATGCCAAAATTTTCTTTATAAGTATCGCAG
TTTTAATTGTATTGCCCTTTATAATATATATTATTTTAAAGAAGACAGTATTGAAAGGAA
AGTA
>16119 bias=0,e_score=3.2e-283,bit_score=943.3,score_ratio=1.04,align_strand=-,abs_start=4130,abs_end=5034,allele_start=4130,allele_end=5034,query_name=NODE_10_length_24881_cov_2.00355_ID_475 <unknown description>
TGGATATTAAACCCACAACAACAGGAAGCAATAGCGATAGTAGTAAAAACATTGAAATTC
CAACACGTACCTTTGAAAATCACATGGTAGAAGATTCAATGAATACTCAAAATTTGCAAC
AATTAAGTTATAAAATAAAAGATCCTCAGAAAATAATTCCTAATGGAATTTATTCAGTTT
TTCAAAGAGAAATGAATATTAAAAAAATATCAATACTTTGAAATTTTGGTATCCTTCTTT
TGAGCGTTATAGCAATATTATTGCTTTACTTTTGACCAAATTTATTCAATTTTTCTAATG
CAAAAGATTTTAAAATAAAATGGGCTTGATATATTATTCCGGCAATATTTATAGTAATTT
CGTTAACTAGATTTACTATTGAATTGATTGAACTTTCAGGAATACATAAAAGCATAGATA
TGTATAGGATTACAATTAAAAATGGTGCGACATCAACACCGCCATTTATTGCCTTACTTT
ATAAGAAATTAATGATAAGACAAGTAAGACAAACATGAGCAGTTGTTGCTATTGTGTTTT
ATATCGGTGTGTTTATAGGTATTTTTTGAGGTTTAAAAGATGCAAAATGGGGTTTATTGG
ATTGACAAAAATGAATTCATAATACTTTTCCAAAACCCGAAATACTAATTTACATACTAT
GTGGTATAATTGGAATAGTTTTAATATTATTTATATTCAGTACAATTTTTAAAAAGAAAA
GAATGGTGGACATCCAATCGTTCTTTGGCAATGAACAAGGAATGAATTTTGTTGAACTTG
ATGAAAGTAAAAGAAAAGCTCACATATTTTATGCCAAAATTTTCTTTATAAGTATCGCAG
TTTTAATTGTATTGCCCTTTATAATATATATTATTTTAAAGAAGACAGTATTGAAAGGAA
AGTA
