# Supplementary material for: Genomic determination of minimum multi-locus sequence typing schemas to represent the genomic phylogeny of Mycoplasma hominis
Source: BMC Genomics. 2016 Nov 23;17:964. doi: 10.1186/s12864-016-3284-z (PMC5120421; doi:10.1186/s12864-016-3284-z)
Supplement: Additional file 1: — FASTA sequence for all pan genomic alleles identified in this study. (ZIP 1488 kb) [file 12864_2016_3284_MOESM1_ESM.zip › pan_genome/GENE-108.fasta]

>108
ATGGCAAAAGTATTAATAATATATGGTTCAGTTATACCAAGAGAAAATTCAATTTCAACA
AAAATGTTAGATCTTTTTGTTGATGAATATAAAAGAAATAATATTAATGATGAAATAAAA
ATTCTTGATTTAAATAATGAAGATATGTATTCATTAACTGACAAGAACTTTAAATTGTTT
TATAGTGAAGAAAACTCTGACAAATATATAAATTTATTGAAGTCTGTTGATAAAGTTGTT
ATGAATGCACCGATGATAAACTTCAATATTCCAACTATAATTAAGGCATTTTTTGACCGT
ATTGCAGTTGCAAATAAAACATTTTCATATAAATATGCAAGCAAAGGTTCTTCAGTTGGT
TTATTGAATAATTTAAAAGTTCAAATAATTGCAACGCAAGGAGCTCCATTAGGTTGATAT
CCATGAGCAAGTCATATTAATTATCTTGAAGGAATGTGAAAGTTTTTAGGTGCAAATCTT
TCAGAAAGCATTTTATTAGCTGGCACAAAAGTTGAACCTTTAAATAAAATGCAACCTCAC
GAAATAATTGAAACTATTAGCAAAGAAATTATTAAAAAAGCAAGCATATTTTAA
>799
ATGGCAAAAGTATTAATAATATATGGTTCAGTTATACCAAGAGAAAATTCAATTTCAACA
AAAATGTTAGATCTTTTTGTTGATGAATATAAAAGAAATAATATTAATGATGAAATAAAA
ATTCTTGATTTAAATAATGAAGATATGTATTCATTAACTGACAAGAATTTTAAATTGTTT
TATAGTGAAGAAAACTCTGACAAATATATAAATTTATTGAAGTCTGTTGATAAAGTTGTT
ATGAATGCGCCGATGATAAACTTCAATATTCCAACTATAATCAAGGCATTTTTTGACCGT
ATTGCAGTTGCAAATAAAACATTTTCATATAAATACGCAAGCAAAGGTTCTTCAATTGGT
TTATTGAATAATTTAAAAGTTCAAATAATTGCAACGCAAGGAGCTCCATTAGGTTGATAT
CCATGAGCAAGTCATATTAATTATCTTGAAGGAATGTGAAAGTTTTTAGGTGCAAATCTT
TCAGAAAGCATTTTATTAGCTGGCACAAAAGTTGAACCTTTAAATAAAATGCAACCTCAT
GAAATGGTTGAAACTATTAGTAAAGAAATTATTAAAAAAGCAAGCATATTTTAA
>1210
ATGGCAAAAGTATTAATAATATATGGTTCAGTTATACCAAGAGAAAATTCAATTTCAACA
AAAATGTTAGATCTTTTTGTTGATGAATATAAAAGAAATAATATTAACGATGAAATAAAA
ATTCTTGATTTAAATAATGAAGATATGTATTCATTAACTGACAAGAATTTTAAATTGTTT
TATAGTGAAGAAAACTCTGACAAATATATAAATTTATTGAAGTCTGTTGATAAAGTTGTT
ATGAATGCGCCGATGATAAACTTCAATATTTCAACTATAATCAAGGCATTTTTTGACCGT
ATTGCAGTTGCAAATAAAACATTTTCATATAAATACGCAAGCAAAGGTTCTTCAATTGGT
TTATTGAATAATTTAAAAGTTCAAATAATCGCAACGCAAGGAGCTCCATTAGGTTGATAT
CCATGAGCAAGTCATATTAATTATCTTGAAGGAATGTGAAAGTTTTTAGGTGCAAATCTT
TCAGAAAGCATTTTATTAGCTGGCACAAAAGTTGAACCTTTAAATAAAATGCAACCTCAA
GAAATAATTGAAACTATTAGCAAAGAAATTATTGAAAAAGCAAGCATATTTTAA
>1741
ATGGCAAAAGTATTAATAATATATGGTTCAGTTATACCAAGAGAAAATTCAATTTCAACA
AAAATGTTAGATCTTTTTGTTGATGAATATAAAAAAAATAATATTAACGATGAAATAAAA
ATTCTTGATTTAAATAATGAAGATATGTATTCATTAACTGACAAGAATTTTAAATTGTTT
TATAGTGAAGAAAACTCTGACAAATATATAAATTTATTGAAGTCTGTTGATAAAGTTGTT
ATGAATGCGCCGATGATAAACTTCAATATTCCAACTATAATCAAGGCATTTTTTGACCGT
ATTGCAGTTGCAAATAAAACATTTTCATATAAATACGCAAGCAAAGGTTCTTCAATTGGT
TTATTGAATAATTTAAAAGTTCAAATAATCGCAACGCAAGGAGCTCCATTAGGTTGATAT
CCATGAGCAAGTCATATTAATTATCTTGAAGGAATGTGAAAGTTTTTAGGTGCAAATCTT
TCAGAAAGCATTTTATTAGCTGGCACAAAAGTTGAACCTTTAAATAAAATGCAACCTCAA
GAAATAATTGAAACTATTAGCAAAGAAATTATTAAAAAAGCAAGCATATTTTAA
>2756 bias=102.0,bit_score=596.7,abs_start=128069,align_strand=+,abs_end=128662,score_ratio=1.00454545455,query_name=NODE_1_length_339602_cov_30.5322_ID_528
ATGGCAAAAGTATTAATAATATATGGTTCAGTTATACCAAGAGAAAATTCAATTTCAACA
AAAATGTTAGATCTTTTTGTTGATGAATATAAAAAAAATAATATTAACGATGAAATAAAA
ATTCTTGATTTAAATAATGAAGATATGTATTCATTAACTGACAAGAATTTTAAATTGTTT
TATAGTGAAGAAAACTCTGACAAATATATAAATTTATTGAAGTCTGTTGATAAAGTTGTT
ATGAATGCGCCGATGATAAACTTCAATATTCCAACTATAATCAAGGCATTTTTTGACCGT
ATTGCAGTTGCAAATAAAACATTTTCATATAAATACGCAAGCAAAGGTTCTTCAATTGGT
TTATTGAATAATTTAAAAATTCAAATAATCGCAACGCAAGGAGCTCCATTAGGTTGATAT
CCATGAGCAAGTCATATTAATTATCTTGAAGGAATGTGAAAGTTTTTAGGTGCAAATCTT
TCAGAAAGCATTTTATTAGCTGGCACAAAAGTTGAACCTTTAAATAAAATGCAACCTCAA
GAAATAATTGAAACTATTAGCAAAGAAATTATTAAAAAAGCAAGCATATTTTAA
>2760 bias=102.3,bit_score=597.8,abs_start=446426,align_strand=+,abs_end=447019,score_ratio=1.0063973064,query_name=NODE_1_length_644406_cov_31.3649_ID_828
ATGGCAAAAGTATTAATAATATATGGTTCAGTTATACCAAGAGAAAATTCAATTTCAACA
AAAATGTTAGATCTTTTTGTTGATGAATATAAAAGAAATAATATTAACGATGAAATAAAA
ATTCTTGATTTAAATAATGAAGATATGTATTCATTAACTGACAAGAATTTTAAATTGTTT
TATAGTGAAGAAAACTCTGACAAATATATAAATTTATTGAAGTCTGTTGATAAAGTTGTT
ATGAATGCGCCGATGATAAACTTCAATATTCCAACTATAATCAAGGCATTTTTTGACCGT
ATTGCAGTTGCAAATAAAACATTTTCATATAAATACGCAAGCAAAGGTTCTTCAATTGGT
TTATTGAATAATTTAAAAGTTCAAATAATTGCAACGCAAGGAGCTCCATTAGGTTGATAT
CCATGAGCAAGTCATATTAATTATCTTGAAGGAATGTGAAAGTTTTTAGGTGCAAATATT
TCAGAAAGCATTTTATTAGCTGGCACAAAAGTTGAACCTTTAAATAAAATGCAACCTCAA
GAAATAATTGAAACTATTAGCAAAGAAATTATTAAAAAAGCAAGCATATTTTAA
>2761 bias=99.2,bit_score=603.1,abs_start=220143,align_strand=-,abs_end=220734,score_ratio=1.01531986532,query_name=NODE_1_length_344309_cov_36.0595_ID_85
TGGCAAAAGTATTAATAATATATGGTTCAGTTATACCAAGAGAAAATTCAATTTCAACAA
AAATGTTAGATCTTTTTGTTGATGAATATAAAAGAAATAATATTAACGATGAAATAAAAA
TTCTTGATTTAAATAATGAAGATATGTATTCATTAACTGACAAGAATTTTAAATTGTTTT
ATAGTGAAGAAAACTCTGACAAATATATAAATTTATTGAAGTCTGTTGATAAAGTTGTTA
TGAATGCGCCGATGATAAACTTCAATATTCCAACTATAATCAAGGCATTTTTTGACCGTA
TTGCAGTTGCAAATAAAACATTTTCATATAAATACGCAAGCAAAGGTTCTTCAATTGGTT
TATTGAATAATTTAAAAGTTCAAATAATCGCAACGCAAGGAGCTCCATTAGGTTGATATC
CATGAGCAAGTCATATTAATTATCTTGAAGGAATGTGAAAGTTTTTAGGTGCAAATCTTT
CAGAAAGCATTTTATTAGCTGGCACAAAAGTTGAACCTTTAAATAAAATGCAACCTCAAG
AAATAATTGAAACTATTAGCAAAGAAATTATTAAAAAAGCAAGCATATTTTA
>2762 bias=98.1,bit_score=597.2,abs_start=44341,align_strand=+,abs_end=44934,score_ratio=1.00538720539,query_name=NODE_3_length_132017_cov_31.7138_ID_1553
ATGGCAAAAGTATTAATAATATATGGTTCAGTTATACCAAGAGAAAATTCAATTTCAACA
AAAATGTTAGATCTTTTTGTTGATGAATATAAAAGAAATAATATTAATGATGAAATAAAA
ATTCTTGATTTAAATAATGAAGATATGTATTCATTAACAGACAAGAACTTTAAATTGTTT
TATAGTGAAGAAAACTCTGACAAATATATAAATTTATTGAAGTCTGTTGATAAAGTTGTT
ATGAATGCGCCGATGATAAACTTCAATATTCCAACTATAATCAAGGCATTTTTTGACCGT
ATTGCAGTTGCAAATAAAACATTTTCATATAAATACGCAAGCAAAGGTTCTTCAATTGGT
TTATTGAATAATTTAAAAGTTCAAATAATTGCAACGCAAGGAGCTCCATTAGGTTGATAT
CCATGAGCAAGTCATATTAATTATCTTGAAGGAATGTGAAAGTTTTTAGGCGCAAATCTT
TCGGAAAGCATTTTATTAGCTGGCACAAAAGTTGAACCTTTAAATAAAATGCAACCTCAA
GAAATAATTGAAACTATTAGCAAAGAAATTATTAAAAAAGCAAGCATATTTTAA
>2767 bias=98.9,bit_score=597.6,abs_start=13205,align_strand=-,abs_end=13796,score_ratio=1.00606060606,query_name=NODE_23_length_21234_cov_18.1046_ID_1742
TGGCAAAAGTATTAATAATATATGGTTCAGTTATACCAAGAGAAAATTCAATTTCAACAA
AAATGTTAGATCTTTTTGTTGATGAATATAAAAGAAATAATATTAACGATGAAATAAAAA
TTCTTGATTTAAATAATGAAGATATGTATTCATTAACTGACAAGAACTTTAAATTGTTTT
ATAGTGAAGAAAACTCTGACAAATATATAAATTTATTGAAGTCTGTTGATAAAGTTGTTA
TGAATGCGCCGATGATAAATTTCAATATTCCAACTATAATTAAGGCATTTTTTGACCGTA
TTGCAGTTGCAAATAAAACATTTTCATATAAATACGCAAGCAAAGGTTCTTCAATTGGTT
TATTGAATAATTTAAAAGTTCAAATAATTGCAACGCAAGGAGCTCCATTAGGTTGATATC
CATGAGCAAGTCATATTAATTATCTTGAAGGAATGTGAAAGTTTTTAGGTGCAAATCTTT
CAGAAAGCATTTTATTAGCTGGCACAAAAGTTGAACCTTTAAATAAAATGCAACCTCACG
AAATAATTGAAACTATTGGCAAAGAAATTATTAAAAAAGCAAGCATATTTTA
>16054 bias=0,e_score=1.7e-177,bit_score=597.8,score_ratio=1.01,align_strand=-,abs_start=220804,abs_end=221395,allele_start=220804,allele_end=221395,query_name=NODE_1_length_507951_cov_41.4538_ID_1311 <unknown description>
TGGCAAAAGTATTAATAATATATGGTTCAGTTATACCAAGAGAAAATTCAATTTCAACAA
AAATGTTAGATCTTTTTGTTGATGAATATAAAAGAAATAATATTAACGATGAAATAAAAA
TTCTTGATTTAAATAATGAAGATATGTATTCATTAACTGACAAGAATTTTAAATTGTTTT
ATAGTGAAGAAAACTCTGACAAATATATAAATTTATTGAAGTCTGTTGATAAAGTTGTTA
TGAATGCGCCGATGATAAACTTCAATATTCCAACTATAATCAAGGCATTTTTTGACCGTA
TTGCAGTTGCAAATAAAACATTTTCATATAAATACGCAAGCAAAGGTTCTTCAATTGGTT
TATTGAATAATTTAAAAGTTCAAATAATTGCAACGCAAGGAGCTCCATTAGGTTGATATC
CATGAGCAAGTCATATTAATTATCTTGAAGGAATGTGAAAGTTTTTAGGTGCAAATATTT
CAGAAAGCATTTTATTAGCTGGCACAAAAGTTGAACCTTTAAATAAAATGCAACCTCAAG
AAATAATTGAAACTATTAGCAAAGAAATTATTAAAAAAGCAAGCATATTTT
>16055 bias=0,e_score=2.4e-177,bit_score=597.2,score_ratio=1.01,align_strand=-,abs_start=194627,abs_end=195218,allele_start=194627,allele_end=195218,query_name=NODE_1_length_474534_cov_38.1723_ID_792 <unknown description>
TGGCAAAAGTATTAATAATATATGGTTCAGTTATACCAAGAGAAAATTCAATTTCAACAA
AAATGTTAGATCTTTTTGTTGATGAATATAAAAGAAATAATATTAATGATGAAATAAAAA
TTCTTGATTTAAATAATGAAGATATGTATTCATTAACAGACAAGAACTTTAAATTGTTTT
ATAGTGAAGAAAACTCTGACAAATATATAAATTTATTGAAGTCTGTTGATAAAGTTGTTA
TGAATGCGCCGATGATAAACTTCAATATTCCAACTATAATCAAGGCATTTTTTGACCGTA
TTGCAGTTGCAAATAAAACATTTTCATATAAATACGCAAGCAAAGGTTCTTCAATTGGTT
TATTGAATAATTTAAAAGTTCAAATAATTGCAACGCAAGGAGCTCCATTAGGTTGATATC
CATGAGCAAGTCATATTAATTATCTTGAAGGAATGTGAAAGTTTTTAGGCGCAAATCTTT
CGGAAAGCATTTTATTAGCTGGCACAAAAGTTGAACCTTTAAATAAAATGCAACCTCAAG
AAATAATTGAAACTATTAGCAAAGAAATTATTAAAAAAGCAAGCATATTTT
>16056 bias=0,e_score=6.7e-178,bit_score=597.2,score_ratio=1.01,align_strand=+,abs_start=44341,abs_end=44934,allele_start=44341,allele_end=44934,query_name=NODE_3_length_132017_cov_31.7138_ID_1553 <unknown description>
TGGCAAAAGTATTAATAATATATGGTTCAGTTATACCAAGAGAAAATTCAATTTCAACAA
AAATGTTAGATCTTTTTGTTGATGAATATAAAAGAAATAATATTAATGATGAAATAAAAA
TTCTTGATTTAAATAATGAAGATATGTATTCATTAACAGACAAGAACTTTAAATTGTTTT
ATAGTGAAGAAAACTCTGACAAATATATAAATTTATTGAAGTCTGTTGATAAAGTTGTTA
TGAATGCGCCGATGATAAACTTCAATATTCCAACTATAATCAAGGCATTTTTTGACCGTA
TTGCAGTTGCAAATAAAACATTTTCATATAAATACGCAAGCAAAGGTTCTTCAATTGGTT
TATTGAATAATTTAAAAGTTCAAATAATTGCAACGCAAGGAGCTCCATTAGGTTGATATC
CATGAGCAAGTCATATTAATTATCTTGAAGGAATGTGAAAGTTTTTAGGCGCAAATCTTT
CGGAAAGCATTTTATTAGCTGGCACAAAAGTTGAACCTTTAAATAAAATGCAACCTCAAG
AAATAATTGAAACTATTAGCAAAGAAATTATTAAAAAAGCAAGCATATTTTAA
>16057 bias=0,e_score=1.6e-179,bit_score=603.1,score_ratio=1.02,align_strand=-,abs_start=87260,abs_end=87851,allele_start=87260,allele_end=87851,query_name=NODE_1_length_201531_cov_37.8145_ID_143 <unknown description>
TGGCAAAAGTATTAATAATATATGGTTCAGTTATACCAAGAGAAAATTCAATTTCAACAA
AAATGTTAGATCTTTTTGTTGATGAATATAAAAGAAATAATATTAACGATGAAATAAAAA
TTCTTGATTTAAATAATGAAGATATGTATTCATTAACTGACAAGAATTTTAAATTGTTTT
ATAGTGAAGAAAACTCTGACAAATATATAAATTTATTGAAGTCTGTTGATAAAGTTGTTA
TGAATGCGCCGATGATAAACTTCAATATTCCAACTATAATCAAGGCATTTTTTGACCGTA
TTGCAGTTGCAAATAAAACATTTTCATATAAATACGCAAGCAAAGGTTCTTCAATTGGTT
TATTGAATAATTTAAAAGTTCAAATAATCGCAACGCAAGGAGCTCCATTAGGTTGATATC
CATGAGCAAGTCATATTAATTATCTTGAAGGAATGTGAAAGTTTTTAGGTGCAAATCTTT
CAGAAAGCATTTTATTAGCTGGCACAAAAGTTGAACCTTTAAATAAAATGCAACCTCAAG
AAATAATTGAAACTATTAGCAAAGAAATTATTAAAAAAGCAAGCATATTTT
>16058 bias=0,e_score=1.1e-178,bit_score=600.3,score_ratio=1.01,align_strand=+,abs_start=30154,abs_end=30747,allele_start=30154,allele_end=30747,query_name=NODE_1_length_185828_cov_1.25555_ID_69 <unknown description>
TGGCAAAAGTATTAATAATATATGGTTCAGTTATACCAAGAGAAAATTCAATTTCAACAA
AAATGTTAGATCTTTTTGTTGATGAATATAAAAGAAATAATATTAACGATGAAATAAAAA
TTCTTGATTTAAATAATGAAGATATGTATTCATTAACTGACAAGAACTTCAAATTGTTTT
ATAGTGAAGAAAACTCTGACAAATATATAAATTTATTGAAGTCTGTTGATAAAGTTGTTA
TGAATGCGCCGATGATAAACTTCAATATTCCAACTATAATCAAGGCATTTTTTGACCGTA
TTGCAGTTGCAAATAAAACATTTTCATATAAATACGCAAGCAAAGGTTCTTCAATTGGTT
TATTGAATAATTTAAAAGTTCAAATAATTGCAACGCAAGGAGCTCCATTAGGTTGATATC
CATGAGCAAGTCATATTAATTATCTTGAAGGAATGTGAAAGTTTTTAGGCGCAAATCTTT
CGGAAAGCATTTTATTAGCTGGCACAAAAGTTGAACCTTTAAATAAAATGCAACCTCAAG
AAATAATTGAAACTATTAGCAAAGAAATTATTAAAAAAGCAAGCATATTTTAA
>16059 bias=0,e_score=4.1e-179,bit_score=603.1,score_ratio=1.02,align_strand=+,abs_start=276265,abs_end=276858,allele_start=276265,allele_end=276858,query_name=NODE_1_length_497571_cov_28.1511_ID_540 <unknown description>
TGGCAAAAGTATTAATAATATATGGTTCAGTTATACCAAGAGAAAATTCAATTTCAACAA
AAATGTTAGATCTTTTTGTTGATGAATATAAAAGAAATAATATTAACGATGAAATAAAAA
TTCTTGATTTAAATAATGAAGATATGTATTCATTAACTGACAAGAATTTTAAATTGTTTT
ATAGTGAAGAAAACTCTGACAAATATATAAATTTATTGAAGTCTGTTGATAAAGTTGTTA
TGAATGCGCCGATGATAAACTTCAATATTCCAACTATAATCAAGGCATTTTTTGACCGTA
TTGCAGTTGCAAATAAAACATTTTCATATAAATACGCAAGCAAAGGTTCTTCAATTGGTT
TATTGAATAATTTAAAAGTTCAAATAATCGCAACGCAAGGAGCTCCATTAGGTTGATATC
CATGAGCAAGTCATATTAATTATCTTGAAGGAATGTGAAAGTTTTTAGGTGCAAATCTTT
CAGAAAGCATTTTATTAGCTGGCACAAAAGTTGAACCTTTAAATAAAATGCAACCTCAAG
AAATAATTGAAACTATTAGCAAAGAAATTATTAAAAAAGCAAGCATATTTTAA
>16060 bias=0,e_score=1.8e-177,bit_score=598.1,score_ratio=1.01,align_strand=-,abs_start=228930,abs_end=229521,allele_start=228930,allele_end=229521,query_name=NODE_1_length_666248_cov_46.4332_ID_732 <unknown description>
TGGCAAAAGTATTAATAATATATGGTTCAGTTATACCAAGAGAAAATTCAATTTCAACAA
AAATGTTAGATCTTTTTGTTGATGAATATAAAAGAAATAATATTAATGATGAAATAAAAA
TTCTTGATTTAAATAATGAAGATATGTATTCATTAACAGACAAGAACTTTAAATTGTTTT
ATAGTGAAGAAAACTCTGACAAATATATAAATTTATTGAAGTCTGTTGATAAAGTTGTTA
TGAATGCGCCGATGATAAACTTCAATATTCCAACTATAATCAAGGCATTTTTTGACCGTA
CTGCAGTTGCAAATAAAACATTTTCATATAAATACGCAAGCAAAGGTTCTTCAATTGGTT
TATTGAATAATTTAAAAGTTCAAATAATTGCAACGCAAGGAGCTCCATTAGGTTGATATC
CATGAGCAAGTCATATTAATTATCTTGAAGGAATGTGAAAGTTTTTAGGTGCAAATCTTT
CAGAAAGCATTTTATTAGCTGGCACAAAAGTTGAACCTTTAAATAAAATGCAACCTCAAG
AAATAATTGAAACTATTAGCAAAGAAATTATTAAAAAAGCAAGCATATTTT
>16061 bias=0,e_score=2.4e-177,bit_score=596.7,score_ratio=1.00,align_strand=+,abs_start=127977,abs_end=128570,allele_start=127977,allele_end=128570,query_name=NODE_1_length_337655_cov_39.5735_ID_506 <unknown description>
TGGCAAAAGTATTAATAATATATGGTTCAGTTATACCAAGAGAAAATTCAATTTCAACAA
AAATGTTAGATCTTTTTGTTGATGAATATAAAAAAAATAATATTAACGATGAAATAAAAA
TTCTTGATTTAAATAATGAAGATATGTATTCATTAACTGACAAGAATTTTAAATTGTTTT
ATAGTGAAGAAAACTCTGACAAATATATAAATTTATTGAAGTCTGTTGATAAAGTTGTTA
TGAATGCGCCGATGATAAACTTCAATATTCCAACTATAATCAAGGCATTTTTTGACCGTA
TTGCAGTTGCAAATAAAACATTTTCATATAAATACGCAAGCAAAGGTTCTTCAATTGGTT
TATTGAATAATTTAAAAATTCAAATAATCGCAACGCAAGGAGCTCCATTAGGTTGATATC
CATGAGCAAGTCATATTAATTATCTTGAAGGAATGTGAAAGTTTTTAGGTGCAAATCTTT
CAGAAAGCATTTTATTAGCTGGCACAAAAGTTGAACCTTTAAATAAAATGCAACCTCAAG
AAATAATTGAAACTATTAGCAAAGAAATTATTAAAAAAGCAAGCATATTTTAA
>16062 bias=0,e_score=3.2e-177,bit_score=595.8,score_ratio=1.00,align_strand=-,abs_start=157763,abs_end=158354,allele_start=157763,allele_end=158354,query_name=NODE_1_length_253687_cov_41.2364_ID_219 <unknown description>
TGGCAAAAGTATTAATAATATATGGTTCAGTTATACCAAGAGAAAATTCAATTTCAACAA
AGATGTTAGATCTTTTTGTTGATGAATATAAAAGAAATAATATTAATGATGAAATAAAAA
TTCTTGATTTAAATAATGATGATATGTATTCATTAACTGACAAGAATTTTAAATTGTTTT
ATAGTGAAGAAAACTCTGACAAATATATAAATTTATTGAAGTCTGTTGATAAAGTTGTTA
TGAATGCGCCGATGATAAACTTCAATATTCCAACTATAATCAAGGCATTTTTTGACCGTA
TTGCAGTTGCAAATAAAACATTTTCATATAAATACGCAAGCAAAGGTTCTTCAATTGGTT
TATTGAATAATTTAAAAGTTCAAATAATTGCAACGCAAGGAGCCCCATTAGGTTGATATC
CATGAGCAAGTCATATTAATTATCTTGAAGGAATGTGAAAGTTTTTAGGCGCAAATCTTT
CAGAAAGCATTTTATTAGCTGGCACAAAAGTTGAACCTTTAAATAAAATGCAACCCCAAG
AAATAATTGAAACTATTAGCAAAGAAATTATTAAAAAAGCAAGCATATTTT
>16063 bias=0,e_score=9.8e-178,bit_score=597.6,score_ratio=1.01,align_strand=+,abs_start=46907,abs_end=47500,allele_start=46907,allele_end=47500,query_name=NODE_1_length_264014_cov_18.1843_ID_149 <unknown description>
TGGCAAAAGTATTAATAATATATGGTTCAGTTATACCAAGAGAAAATTCAATTTCAACAA
AAATGTTAGATCTTTTTGTTGATGAATATAAAAGAAATAATATTAACGATGAAATAAAAA
TTCTTGATTTAAATAATGAAGATATGTATTCATTAACTGACAAGAACTTTAAATTGTTTT
ATAGTGAAGAAAACTCTGACAAATATATAAATTTATTGAAGTCTGTTGATAAAGTTGTTA
TGAATGCGCCGATGATAAATTTCAATATTCCAACTATAATTAAGGCATTTTTTGACCGTA
TTGCAGTTGCAAATAAAACATTTTCATATAAATACGCAAGCAAAGGTTCTTCAATTGGTT
TATTGAATAATTTAAAAGTTCAAATAATTGCAACGCAAGGAGCTCCATTAGGTTGATATC
CATGAGCAAGTCATATTAATTATCTTGAAGGAATGTGAAAGTTTTTAGGTGCAAATCTTT
CAGAAAGCATTTTATTAGCTGGCACAAAAGTTGAACCTTTAAATAAAATGCAACCTCACG
AAATAATTGAAACTATTGGCAAAGAAATTATTAAAAAAGCAAGCATATTTTAA
>16064 bias=0,e_score=5e-178,bit_score=599.1,score_ratio=1.01,align_strand=+,abs_start=133106,abs_end=133699,allele_start=133106,allele_end=133699,query_name=NODE_1_length_386744_cov_32.1807_ID_133 <unknown description>
TGGCAAAAGTATTAATAATATATGGTTCAGTTATACCAAGAGAAAATTCAATTTCAACAA
AAATGTTAGATCTTTTTGTTGATGAATATAAAAGAAATAATATTAATGATGAAATAAAAA
TTCTTGATTTAAATAATGAAGATATGTATTCATTAACTGACAAGAACTTTAAATTGTTTT
ATAGTGAAGAAAACTCTGACAAATATATAAATTTATTGAAGTCTGTTGATAAAGTTGTTA
TGAATGCGCCGATGATAAACTTCAATATTCCAACTATAATTAAGGCATTTTTTGACCGTA
TTGCAGTTGCAAATAAAACATTTTCATATAAATACGCAAGCAAAGGTTCTTCAATTGGTT
TATTGAATAATTTAAAAGTTCAAATAATTGCAACGCAAGGAGCTCCATTAGGTTGATATC
CATGAGCAAGTCATATTAATTATCTTGAAGGAATGTGAAAGTTTTTAGGTGCAAATCTTT
CAGAAAGCATTTTATTAGCTGGCACAAAAGTTGAACCTTTAAATAAAATGCAACCTCAAG
AAATAATTGAAACTATTAGCAAAGAAATTATTAAAAAAGCAAGCATATTTTAA
