# Supplementary material for: Genomic determination of minimum multi-locus sequence typing schemas to represent the genomic phylogeny of Mycoplasma hominis
Source: BMC Genomics. 2016 Nov 23;17:964. doi: 10.1186/s12864-016-3284-z (PMC5120421; doi:10.1186/s12864-016-3284-z)
Supplement: Additional file 1: — FASTA sequence for all pan genomic alleles identified in this study. (ZIP 1488 kb) [file 12864_2016_3284_MOESM1_ESM.zip › pan_genome/GENE-109.fasta]

>109
GTGAAATTATTCATTGAAACTTCATTAAGCGATTTTTATATAAGCTTAATTGATGAAAAT
TATTGCGAGATTGATTGTATTTTTATTGCTAACTTAGTTAAAAAAACCGATGCATTTTTT
GAAAATTTAAATTATTTATTAAATAAAAATAATTTTAAATTAAGTTCAATTTCAGAAATT
TATACAACGTTAGGACCTGGGAGTTTTTCAGGTGCAAGAATTGGCTTAGTTTTTGCCAAA
ACAGTTGCACAATTATCAAATATCAAATTATTTGTAGCCCCAACATATTCTTTATTTTAT
ACACAAAAAAATTTGCAACATGAAGATTGCAATTTAATAAATATAAAAGCCAATAAATAC
AATGTTTATTCAATAATTGTTGATCCATTTGAATGTCATATGCAAGAAAACTTAGGCAAT
TTTGATTTATTCAATAAAGAGCTTTTTTCAAAAAATATAGAGCAATATTTAAAAGAATTT
AAACAAGTAAATGATATTGAAAATTGCGAATTAATTTATTTGCATGATCCACAAATAGGA
GAGATAAAATGTTAA
>829
GTGAAATTATTCATTGAAACTTCATTAAGCGATTTTTATATAAGCTTAATTGATGAAAAT
TATTGCGAGATTGATTGTATTTTTATTGCTAACTTAGTTAAAAAAACCGATGCATTTTTT
GAAAATTTAAATTATTTATTAAATAAAAATAATTTTAAATTAAGTTCAATTTCGGAAATT
TATACAACATTAGGACCTGGGAGTTTTTCAGGTGCAAGAATTGGCTTAGTTTTTGCCAAA
ACAGTAGCACAATTATCAAATATCAAATTATTTGTAGCCCCAACATATTCTTTATTTTAT
ACACAAAAAAAATTGCAACATGAAGATTGCAATTTAATAAATATAAAAGCCAATAAATAC
AATGTTTATTCAATAATTGTTGATCCATTTGAATGTCATATGCAAGAAAACTTAGGCAAT
TTTGATTTATTCAATAAAGAGCTTTTTTCAAAAAATATAGAGCAATATTTAAAAGAATTT
AAACAAGTAAATGATATTGAAAATTGCGAATTAATTTATTTGCATGATCCACAAATAGGA
GAGATAAAATGTTAA
>1268
GTGAAATTATTCATTGAAACTTCATTAAGCGATTTTTATATAAGCTTAATTGATGAAAAT
TATTGCGAGATTGATTATATTTTTATTGCTAACTTAGTTAAAAAAACCGATGCATTTTTT
GAAAATTTAAATTATTTATTAAATAAAAATAATTTTAAATTAAGTTCAATTTCAGAAATT
TATACAACGTTAGGACCTGGGAGTTTTTCAGGTGCAAGAATTGGCTTAGTTTTTGCCAAA
ACAGTAGCACAATTATCAAATATCAAATTATTTGTAGCCCCAACATATTCTTTATTTTAT
ACACAAAAAAAATTGCAACATGAAGATTGCAATTTAATAAATATAAAAGCCAATAAATAC
AATGTTTATTCAATAATTGTTGATCCATTTGAATGTCATATGCAAGAAAACTTAGGCAAT
TTTGATTTATTCAATAAAGAGCTTTTTTCAAAAAATATAGAGCAATATTTAAAAGAATTT
AAACAAGTAAATGATATTGAAAATTGTGAATTAATTTATTTGCATGATCCACAAATAGGA
GAGATAAAATGTTAA
>2769 bias=113.1,bit_score=543.4,abs_start=153780,align_strand=-,abs_end=154333,score_ratio=0.979099099099,query_name=NODE_1_length_644406_cov_31.3649_ID_828
GTGAAATTATTCATTGAAACTTCATTAAGCGATTTTTATATAAGCTTAATTGATGAAAAT
TATTGCGAGATTGATTGTATTTTTATTGCTAACTTAGTTAAAAAAACCGATGCATTTTTT
GAAAATTTAAATTATTTATTAAATAAAAATAATTTTAAATTAAGTTCAATTTCAGAAATT
TATACAACGTTAGGACCTGGGAGTTTTTCAGGTGCAAGAATTGGCTTAGTTTTTGCCAAA
ACAGTTGCACAATTATCAAATATCAAATTATTTGTAGCCCCAACATATTCTTTATTTTAT
ACACAAAAAAATTTGCAACATGAAGATTGCAATTTAATAAATATAAAAGCCAATAAATAC
AATGTTTATTCAATAATTGTTGATCCATTTGAATGTCATATGCAAGAAAACTTAGGCAAT
TTTGATTTATTCAATAAAGAGCTTTTTTCAAAAAATATAGAGCAATATTTAAAAGAATTT
AAACAAGTAAATGATATTGAAAATTGCGAATTAATTTATTTGCATGATCCACAAATAGGA
GAGATAAAATGTTA
>2771 bias=113.4,bit_score=543.7,abs_start=171905,align_strand=-,abs_end=172458,score_ratio=0.97963963964,query_name=NODE_3_length_174249_cov_45.7083_ID_381
GTGAAATTATTCATTGAAACTTCATTAAGCGATTTTTATATAAGCTTAATTGATGAAAAT
TATTGCGAGATTGATTGTATTTTTATTGCTAACTTAGTTAAAAAAACCGATGCATTTTTT
GAAAATTTAAATTATTTATTAAATAAAAATAATTTTAAATTAAGTTCAATTTCAGAAATT
TATACAACGTTAGGACCTGGGAGTTTTTCAGGTGCAAGAATTGGCTTAGTTTTTGCCAAA
ACAGTAGCACAATTATCAAATATCAAATTATTTGTAGCCCCAACATATTCTTTATTTTAT
ACACAAAAAAAATTGCAACATGAAGATTGCAATTTAATAAATATAAAAGCCAATAAATAC
AATGTTTATTCAATAATTGTTGATCCATTTGAATGTCATATGCAAGAAAACTTAGGCAAT
TTTGATTTATTCAATAAAGAGCTTTTTTCAAAAAATATAGAGCAATATTTAAAAGAATTT
AAACAAGTAAATGATATTGAAAATTGCGAATTAATTTATTTGCATGATCCACAAATAGGA
GAGATAAAATGTTA
>2772 bias=113.3,bit_score=543.6,abs_start=6457,align_strand=+,abs_end=7011,score_ratio=0.979459459459,query_name=NODE_15_length_41830_cov_53.7599_ID_6759
GTGAAATTATTCATTGAAACTTCATTAAGCGATTTTTATATAAGCTTAATTGATGAAAAT
TATTGCGAGATTGATTGTATTTTTATTGCTAACTTAGTTAAAAAAACCGATGCATTTTTT
GAAAATTTAAATTATTTATTAAATAAAAATAATTTTAAATTAAGTTCAATTTCAGAAATT
TATACAACGTTAGGACCTGGGAGTTTTTCAGGTGCAAGAATTGGCTTAGTTTTTGCCAAA
ACAGTTGCACAATTATCAAATATCAAATTATTTGTAGCCCCAACATATTCTTTATTTTAT
ACACAAAAAAAATTGCAACATGAAGATTGCAATTTAATAAATATAAAAGCCAATAAATAC
AATGTTTATTCAATAATTGTTGATCCATTTGAATGTCATATGCAAGAAAACTTAGGCAAT
TTTGATTTATTCAATAAAGAGCTTTTTTCAAAAAATATAGAGCAATATTTAAAAGAATTT
AAACAAGTAAATGATATTGAAAATTGCGAATTAATTTATTTGCATGATCCACAAATAGGA
GAGATAAAATGTTAA
>2773 bias=113.4,bit_score=543.7,abs_start=1792,align_strand=+,abs_end=2346,score_ratio=0.97963963964,query_name=NODE_2_length_108164_cov_27.4012_ID_251
GTGAAATTATTCATTGAAACTTCATTAAGCGATTTTTATATAAGCTTAATTGATGAAAAT
TATTGCGAGATTGATTGTATTTTTATTGCTAACTTAGTTAAAAAAACCGATGCATTTTTT
GAAAATTTAAATTATTTATTAAATAAAAATAATTTTAAATTAAGTTCAATTTCAGAAATT
TATACAACGTTAGGACCTGGGAGTTTTTCAGGTGCAAGAATTGGCTTAGTTTTTGCCAAA
ACAGTAGCACAATTATCAAATATCAAATTATTTGTAGCCCCAACATATTCTTTATTTTAT
ACACAAAAAAAATTGCAACATGAAGATTGCAATTTAATAAATATAAAAGCCAATAAATAC
AATGTTTATTCAATAATTGTTGATCCATTTGAATGTCATATGCAAGAAAACTTAGGCAAT
TTTGATTTATTCAATAAAGAGCTTTTTTCAAAAAATATAGAGCAATATTTAAAAGAATTT
AAACAAGTAAATGATATTGAAAATTGCGAATTAATTTATTTGCATGATCCACAAATAGGA
GAGATAAAATGTTAA
>16065 bias=0,e_score=1.5e-161,bit_score=543.4,score_ratio=0.98,align_strand=-,abs_start=153870,abs_end=154423,allele_start=153870,allele_end=154423,query_name=NODE_2_length_156220_cov_38.7853_ID_1653 <unknown description>
GTGAAATTATTCATTGAAACTTCATTAAGCGATTTTTATATAAGCTTAATTGATGAAAAT
TATTGCGAGATTGATTGTATTTTTATTGCTAACTTAGTTAAAAAAACCGATGCATTTTTT
GAAAATTTAAATTATTTATTAAATAAAAATAATTTTAAATTAAGTTCAATTTCAGAAATT
TATACAACGTTAGGACCTGGGAGTTTTTCAGGTGCAAGAATTGGCTTAGTTTTTGCCAAA
ACAGTTGCACAATTATCAAATATCAAATTATTTGTAGCCCCAACATATTCTTTATTTTAT
ACACAAAAAAATTTGCAACATGAAGATTGCAATTTAATAAATATAAAAGCCAATAAATAC
AATGTTTATTCAATAATTGTTGATCCATTTGAATGTCATATGCAAGAAAACTTAGGCAAT
TTTGATTTATTCAATAAAGAGCTTTTTTCAAAAAATATAGAGCAATATTTAAAAGAATTT
AAACAAGTAAATGATATTGAAAATTGCGAATTAATTTATTTGCATGATCCACAAATAGGA
GAGATAAAATGTT
>16066 bias=0,e_score=1.9e-161,bit_score=543.6,score_ratio=0.98,align_strand=-,abs_start=102127,abs_end=102680,allele_start=102127,allele_end=102680,query_name=NODE_2_length_226046_cov_22.58_ID_866 <unknown description>
GTGAAATTATTCATTGAAACTTCATTAAGCGATTTTTATATAAGCTTAATTGATGAAAAT
TATTGCGAGATTGATTGTATTTTTATTGCTAACTTAGTTAAAAAAACCGATGCATTTTTT
GAAAATTTAAATTATTTATTAAATAAAAATAATTTTAAATTAAGTTCAATTTCAGAAATT
TATACAACGTTAGGACCTGGGAGTTTTTCAGGTGCAAGAATTGGCTTAGTTTTTGCCAAA
ACAGTTGCACAATTATCAAATATCAAATTATTTGTAGCCCCAACATATTCTTTATTTTAT
ACACAAAAAAAATTGCAACATGAAGATTGCAATTTAATAAATATAAAAGCCAATAAATAC
AATGTTTATTCAATAATTGTTGATCCATTTGAATGTCATATGCAAGAAAACTTAGGCAAT
TTTGATTTATTCAATAAAGAGCTTTTTTCAAAAAATATAGAGCAATATTTAAAAGAATTT
AAACAAGTAAATGATATTGAAAATTGCGAATTAATTTATTTGCATGATCCACAAATAGGA
GAGATAAAATGTT
>16067 bias=0,e_score=8.2e-162,bit_score=543.7,score_ratio=0.98,align_strand=+,abs_start=1792,abs_end=2346,allele_start=1792,allele_end=2346,query_name=NODE_2_length_103512_cov_40.2028_ID_705 <unknown description>
TGAAATTATTCATTGAAACTTCATTAAGCGATTTTTATATAAGCTTAATTGATGAAAATT
ATTGCGAGATTGATTGTATTTTTATTGCTAACTTAGTTAAAAAAACCGATGCATTTTTTG
AAAATTTAAATTATTTATTAAATAAAAATAATTTTAAATTAAGTTCAATTTCAGAAATTT
ATACAACGTTAGGACCTGGGAGTTTTTCAGGTGCAAGAATTGGCTTAGTTTTTGCCAAAA
CAGTAGCACAATTATCAAATATCAAATTATTTGTAGCCCCAACATATTCTTTATTTTATA
CACAAAAAAAATTGCAACATGAAGATTGCAATTTAATAAATATAAAAGCCAATAAATACA
ATGTTTATTCAATAATTGTTGATCCATTTGAATGTCATATGCAAGAAAACTTAGGCAATT
TTGATTTATTCAATAAAGAGCTTTTTTCAAAAAATATAGAGCAATATTTAAAAGAATTTA
AACAAGTAAATGATATTGAAAATTGCGAATTAATTTATTTGCATGATCCACAAATAGGAG
AGATAAAATGTTAA
>16068 bias=0,e_score=1.4e-161,bit_score=543.7,score_ratio=0.98,align_strand=-,abs_start=171905,abs_end=172458,allele_start=171905,allele_end=172458,query_name=NODE_3_length_174249_cov_45.7083_ID_381 <unknown description>
GTGAAATTATTCATTGAAACTTCATTAAGCGATTTTTATATAAGCTTAATTGATGAAAAT
TATTGCGAGATTGATTGTATTTTTATTGCTAACTTAGTTAAAAAAACCGATGCATTTTTT
GAAAATTTAAATTATTTATTAAATAAAAATAATTTTAAATTAAGTTCAATTTCAGAAATT
TATACAACGTTAGGACCTGGGAGTTTTTCAGGTGCAAGAATTGGCTTAGTTTTTGCCAAA
ACAGTAGCACAATTATCAAATATCAAATTATTTGTAGCCCCAACATATTCTTTATTTTAT
ACACAAAAAAAATTGCAACATGAAGATTGCAATTTAATAAATATAAAAGCCAATAAATAC
AATGTTTATTCAATAATTGTTGATCCATTTGAATGTCATATGCAAGAAAACTTAGGCAAT
TTTGATTTATTCAATAAAGAGCTTTTTTCAAAAAATATAGAGCAATATTTAAAAGAATTT
AAACAAGTAAATGATATTGAAAATTGCGAATTAATTTATTTGCATGATCCACAAATAGGA
GAGATAAAATGTT
>16069 bias=0,e_score=9.3e-159,bit_score=533.6,score_ratio=0.96,align_strand=+,abs_start=1790,abs_end=2344,allele_start=1790,allele_end=2344,query_name=NODE_3_length_105570_cov_41.6042_ID_404 <unknown description>
TGAAATTATTCATTGAAACTTCATTAAGCGATTTTTATATAAGCTTAATTGATGAAAATT
ATTGCGAGATTGATTGTATTTTTATTGCTAACTTAGTTAAAAAAACCGATGCATTTTTTG
AAAATTTAAATTATTTATTAAATAAAAATAATTTTAAATTAAGTTCAATTTCAGAAATTT
ATACAACATTAGGACCTGGGAGTTTTTCAGGTGCAAGAATTGGCTTAGTTTTTGCCAAAA
CAGTTGCACAATTATCAAATATCAAATTATTTGTAGCCCCAACATATTCTTTATTTTATA
CACAAAAAAAATTGCAATATGAAGATTGCAATTTAATAAATATAAAAGCCAATAAATACA
ATGTTTATTCAATAATTATTGATCCATTTGAATGTCATATGCAAGAAAACTTAGGCAATT
TTGATTTATTCAATAAAGAGCTTTTTTCAAAAAATATAGAGCAATATTTAAAAGAATTTA
AACAAGTAAATGATATTGAAAATTGCGAATTAATTTATTTGCATGATCCACAAATAGGAG
AGATAAAATGTTAA
