# Supplementary material for: Genomic determination of minimum multi-locus sequence typing schemas to represent the genomic phylogeny of Mycoplasma hominis
Source: BMC Genomics. 2016 Nov 23;17:964. doi: 10.1186/s12864-016-3284-z (PMC5120421; doi:10.1186/s12864-016-3284-z)
Supplement: Additional file 1: — FASTA sequence for all pan genomic alleles identified in this study. (ZIP 1488 kb) [file 12864_2016_3284_MOESM1_ESM.zip › pan_genome/GENE-10.fasta]

>10
ATGAATAACAAAGATTCTAAATATCAAACATTAATGGCTAATCTATTGAATATTGATACA
TATGATACTTCACTATATACATCTATAAATAGTGAAAATTTTTTTGATATTTACAACAAT
TTTGGTCAAGAAATATTTGATCAAATTTTTAAAAATTACAAATTTAATTGTATTTTAACC
GAAGTCAAAAATAAAGAAATGCGCCAATTGCTAGAAAAGGCACAAAATAAGCAAGAAATA
ATAACGATTTATAAAGATAATAATGTCAGAATCGAACAATCAATATTTAAGATGCTATCA
ACTGATTTTGAAAAAGCTAAAACCTTATTAATTACTAAATTAGAATCAGAATTTCAAAAA
TCAATAGTAAATTGAAAAAAAATAATAAATAAAGCTGAAAATATAAACATTGAAACAAAT
ATCTGACCTTTGCATGTAGGTTTTTTATTTATTTCAATAAAAACGGATAAAAAGACAATC
TTTGCTCCCTTATTATTTAAAGAAGTAACATTAGAAGTTAAAAATTCCTTGGTTTATTTG
AAATCGAATTCAGATGTAAGAATAAATAGTAAGTTAGTAACATTTTTATCTCAAGAAGGT
TTTTTGTTAAATATTGATAATTTAGATTTTTCTAATTTGTCAATCGAATCTATATTTGAG
CATTTAAAAAAAATTTGATCTCCTATATACAATATGCCCCAATCACTAAGAAGCAATATT
CCACTTGTATCTCAAAGTGATATTCAAAACGTATCTATCGAATTTCATCCCGGAATGATT
TTTGGATTTTATAACGTTTCTTCTGGATATTTATGAAATCAAATGAAAAAAATTATTGAA
AACGATGAATTTGAAAGTATTTTAGTACCCGAAATTAATAAAAATGTTTATAGAGAAAAA
ATCAATACAAGTATTTTTAATAATAAATTTAAGTTATTTAAGGTACAAAAAACAAACTTT
TCACAAGATGTTGCTACAGTGTCTGCACTATGTCAAGATACAATAATTTGAGGACCTCCA
GGTACCGGGAAATCTCAAACTATTTCTAATATTATTGTCAATATAATTGCAAGGGGATAT
ACTGCGCTAGTTGTGTCTCAAAAGAAGGCCGCCCTTGATGTATTGAGAAATAGACTGGGA
CAATTGAGCTTATTTTGTTTATTTGCTTTAAATGATAAAAATTTAAGACAAGAGGTATTT
TACGAACCATTAAAAAAATTTATAGAAAAAATTGAGAATTTTTCTATTTCTCAAGTTGAA
AAAGGAATTCAAATTTTTTCTGATGAAGATAAGGGCTATGTCGATACATTGAATGAAATA
GAAGCACTGCCAAACTTAAATAACTTACTTCATTTCTATGCCTCAACATTGAATGCCAAT
TTAACAATAAATGATTTTAATACCCTAAGATTATTGGCAAAAGATATAAAATATGATGTT
GAAGGACATACTTTTAATGATAAGAAAGAACTTAAAAAATATCTATACGAAGTAAATTTA
AAAAGAAGACCGTCAATATTTTCAATTTATCCAAGGTCAATAAAAGAAGCTAGTGAATTA
ATTATTAATGCGCCTGAATTATTTAAAATCAATGTAGATGAAGCAGTAAAATACATTGAT
AAAGTAGAGTTTGCCGAATTGGAAACTTTTGTTGAAAAATATAAAAATTTATTGATTAAA
AAAACAATAAATGTAAGTAACTCAGCCGTTTTATCTAATATGTTATTTGCTAAATTAATA
AATACAATTTCAAATTTCAATGATGAACAAAAACGTGAATATACATCGTTTGCAATGTCT
ATAAGAACAGGTAGTTTAAAACCATATATGTTTTTCCATAGATATAAAAACATAATTAAA
GTATTATTTCCAATAATTGTAACTACTCCTGAATTAGATTTGTCAATGTGAGGTAAAGAA
GAATTTGATTATGCAATCCTAGACGAATCAAGCCAAATCTTTATTGAAAAAGGAATTCCA
ATTTTATACTTAGCTAAAAGAAAGATACTTGCTGGAGATTCAAAGCAAATGCAACCAACA
CGTTGATTTTCGGTTTCATATAATTTTGAAGATGAAGAAGAATTGGGTGATATTGAATCT
CTTTTAGATTACGCTACTGCTAGAGGAACTTATTCAATATTGCTAGATAAGAACTATCGT
TCAAAGAGGGCATCATTAATGACATTCAGTTCTAAACATTTTTATGATTCCAAATTAGAT
GTAATAGATGATTTTAAATTAGCATTTTCTAGTGAGAGACCAATTGATGTAATTCAAGTT
GATGGCGAATGAAATAATAGTTACAATGAAGCTGAGGCTAAAGAAGTATTAAGAATAGCA
AAAGAAAATCTAACAAAATATGAAAAAATAATTATTCTTGTTTTTAATGTTAAACAACAA
GAATATTTGACAAATGCAATATTTAGCGTTGAACCAGAACTAGAAAAAGCCTTATTTTCT
GATAAAATAACAATAAAAAATATTGAAAATATTCAAGGTGACGAAGCTGATTTAGTCATT
ATGTCTGTTGTTTATGACAAAAAAACAGCATTGTTTGGAACATACGTTGCAAGGAAGGGT
GGGAAAAACGCCCTAAATGTTGCCATATCAAGAGCAAGAGAAAAAATTATTGTTGTAAAA
TCAATTTATGCAGATGATGTTGAAATTAATGAACGTTCAACATCTGATATGCGTTTATTC
AAAGAATGGCTAAAATTTTTAGATTTATCAATAATTGAACAAAAAAACTATTTATTTTTA
GATAATGAAAATAAAAAATATGATGAAAAAACACAAACAATATTGTTACCAAAAGTAAGC
AACCTTCAAATGGATGTATTGGCAAAATTAAACGAATTATTGAAAGAACTAAATGCTAAC
AATTTCGAAATTATTTCGAATTATTCAATAGGAACTAAATTATTAGACTTAGTCTTAATC
AATAAAATTTCAAATAATATGATTATTGGTATCAATATTGACGATTTTAAATATTTGCCT
GATTATAGAAAATATTTAAAATTTAAAGATGATTTTAATTTTTTACTATCAAAATCATAT
CCAATAATTAATATTTCTAGAATAAGTTGAATAGTAGAAAATAAACAAATTTTAAATAAG
ATTAAAATTTTAATTAAACACGAAGAAGAGTTAAATTCTCAAATTTTATTGTCTGAAGAA
AATAACAATTTAAATGTAGAAGAAATTAAAGAAAACATTATAGAAAATAATGCCTTAAAA
AACATAAAATCAAGCCAAATTAAACAAGGTCCTGAATTAAAAGAAATAGATTTTGAAAAT
GTTGATGACGAAACTTTTGAAGTTGATCAAGATTCTAATAATAAAATTTATGAATTAAAT
GAATCTGAGGTTGCTCAATTTGAAGAATTCCATAATAAGAATATAAATCATGAATTTAAT
GACCAAACCGAATCAAGGGCTGAATACTCAAAGGACTATGAAAAAGATTTTTTGATTAAT
TATAATGATGTTGAATTGGATAATACGCATATCGATCAGGAATTTCACATTGAAAATGAA
TTTGAATCAACAATAAATAATAGTAATGTCATAAAGATTGAAGATGTCACTTCATCATCG
GCTAACGATGAATTAAAAGTAACTAATTCTAATGAACAAAAAATTTCTGCAAAAACAGCA
AGTGAAGATATTGAATCGGGATTTTCAGTTGAAGATATAAACAAAGAAAATATTAGCAAT
TTATTTTCTAATACATTTGATGATCTTGATATAAATATAGCACCTGAAAGTGAACAACAA
GTTGAAGCTAAACTTAATTATGATTCAGGCATTATTCAAGATAAGTTGCATGAGCAAAAC
GATGAATATTTTAATTTAGAAGAAAATAATATTGAAGAGAAACCAAAAAATAATAATGTT
CAAAGCGCAGATGAGACATTAAAATCTCAATTAGTTTATATTGACAATAATAAAGAAGTA
AATGATAAACAAAAAAGCTATGATTTTGCAGGTTTATTTGCTGACGAAAACGAAGAAACT
TCTACAGATGTAAAAAACATGATAGACATGAATACTGCAGAATATAATCAATATATGAAA
AATAAAGATATTGAACAAGATGAACAAAATAAAGAGATAACTAAAAATACTGCTGATGAA
GAAATATTGAATTTTGATTTAATCGAAGATGAAAAAACTACGGAATTCAACGTGGAGGAC
AACAATGTCAAAAAATAG
>938
ATGAATAACAAAGATTCTAAATATCAAACATTAATGGCTAATTTATTGAATATTGATACA
TATGATACTTCACTATATACATCTATAAATAGTGAAAATTTTTTTGATATTTATAACAAT
TTTGGCCAAGAAATATTTGATCAAATTTTCAAAAATTACAAATTTAATTGTATTTTAACC
GAAGTCAAAAATAAAGAAATGCGCCAATTGCTAGAAAAGGCACAAAATAAGCAGGAAATA
ATAACAATTTATAAAGATAATAATGTCAGAATCGAACAATCAATATTTAAGATGCTATCA
ACTGATTTTGAAAAAGCTAAAACCTTATTAATTACTAAATTAGAATCAGAATTTCAAAAA
TCAATAGTAAATTGAAAAAAAATAATAAATAAAGCTGAAAATATAAACATTGAAACAAAT
ATCTGACCTTTGCATGTAGGTTTTTTATTTATTTCAATAAAAACGGATAAAAAGACAATC
TTTGCTCCTTTATTATTTAAAGAAGTAACATTAGAAGTTAAAAATTCCTTGGTTTATTTG
AAATCGAATTCAGATGTAAGAATAAATAGTAAGTTAGTAACATTTTTATCTCAAGAGGGT
TTTTTGTTAAATATTGATAATTTAGATTTTTCTAATTTGTCAATCGAATCTATATTTGAG
CATTTAAAAAAAATTTGATCTCCTATATACAATATGCCTCAATCACTAAGAAGCAATATT
CCGCTTGTATCTCAAAGTGATATTCAAAACGTATCTATCGAATTTCATCCCGGAATGATT
TTTGGATTTTATAACGTTTCTTCTGGATATTTATGAAATCAAATGAAAAAAATTATTGAA
AACGATGAATTTGAAAGTATTTTAGTACCCGAAATTAATAAAAATGTTTATAGAGAAAAA
ATCAACACAAGTATTTTTAATAATAAATTTAAGTTATTTAAGGTACAAAAAACAAACTTT
TCACAAGATGTTGCTACAGTGTCCGCACTATGTCAAGATACAATAATTTGAGGACCTCCA
GGTACCGGGAAATCTCAAACTATTTCTAATATTATTGTCAATATAATTGCAAGGGGATAT
ACTGCGCTAGTTGTGTCTCAAAAGAAGGCCGCCCTTGATGTATTGAGAAATAGACTAGGA
CAATTGAGCTTATTTTGTTTATTTGCTTTAAATGATAAGAATTTAAGACAAGAGGTATTT
TACGAACCATTAAAAAAATTTATAGAAAAAATTGAGAATTTTTCTATTTCTCAAGTTGAA
AAAGGAATTCAAATTTTTTCTGATGAAGATAAAGGTTATGTTGATACATTGAATGAAATA
GAAGCACTGCCTAACTTAAATAACTTACTTCATTTCTATGCCTCAACATTGAATGCCAAT
TTAACAATAAATGATTTTAATACCCTAAGATTATTGACAAAAGATATAAAATATGATGTT
GAAGGACATACTTTTAATGATAAGAAAGAACTTAAAAAATATCTATACGAAGTAAATTTA
AAAAGAAGACCGTCAATATTTTCAATTTATCCAAGGTCAATAAAAGAAGCTAGTGAATTA
ATTATTAATGCGCCTGAATTATTTAAAATCAATGTAGATGAAGCGGTAAAATACATTGAT
AAAGTAGAGTTTGCCGAATTGGAAACTTTTGTTGAAAAATATAAAAATTTATTGATTAAA
AAAACAATAAATGTAAGTAATTCAACCATTTTATCTAACATGCTATTTGCTAAATTAATA
AATACAATTTCAAATTTCAATGATGAACAAAAACGTGAATATACATCATTTGCAATGTCT
ATAAGAACAGGTAGCTTAAAGCCATATATGTTTTTCCATAGATATAAAAACATAATTAAA
GTATTATTTCCAATAATTGTAACTACTCCTGAATTAGATTTGTCAATGTGAGGTAAAGAA
GAATTTGATTATGCAATCCTAGATGAATCAAGCCAAATCTTTATTGAAAAAGGAATTCCA
ATTTTATACTTAGCTAAAAGAAAGATACTTGCTGGAGATTCAAAGCAAATGCAACCAACA
CGTTGATTTTCGGTTTCATATAATTTTGAAGATGAAGAAGAATTGGGTGATATTGAATCT
CTTCTAGATTACGCTACTGCTAGAGGAACTTATTCAATATTGCTAGATAAGAACTATCGT
TCAAAGAGGGCATCATTAATGACATTCAGTTCTAAACATTTTTATGATTCCAAATTAGAT
GTAATAGATGATTTTAAATTAGCATTTTCTAGTGAAAAACCAATTGATGTAATTCAAGTT
GATGGCGAATGAAATAATAGTTACAATGAAGCTGAGGCTAAAGAAGTATTAAGAATAGCA
AAAGAAAATCTAACAAAATATGAAAAAATAATTATTCTTGTTTTTAATGTTAAACAACAA
GAATATTTGACAAATGCAATATTTAGCGTTGAACCAGAACTAGAAAAAGCCTTATTTTCC
GATAAAATAACAATAAAAAATATTGAAAACATTCAAGGTGACGAAGCTGATTTAGTCATT
ATGTCTGTTGTTTATGACAAAAAAACAGCATTGTTTGGAACATACGTTGCAAGGAAGGGT
GGAAAAAACGCCCTAAATGTTGCCATATCAAGAGCAAGAGAAAAAATTATTGTTGTAAAA
TCAATTTATGCAGATGATGTTGAAATTAATGAACGTTCAACATCTGATATGCGTTTATTC
AAAGAATGGCTAAAATTTTTAGATTTATCAATAATTGAACAAAAAAACTATTTATTTTTA
GATAATGAAAATAAAAAATATGATGAAAAAACACAAACAATATTGTTACCAAAAGTAAGC
AACCTTCAAATGGATGTATTGGCAAAATTAAACGAATTATTGAAGGAATTAAATGCTAAC
AATTTCGAAATAATTTCGAATTATTCAATAGGAACTAAATTATTAGACTTAGTCTTAATC
AATAAAATTTCAAATAATATGATTATTGGTATCAATATTGACGATTTTAAATATTTGCCT
GATTATAGAAAATATTTAAAATTTAAAGATGATTTTAATTTTTTACTATCAAAATCATAT
CCAATAATTAATATTTCTAGAATAAGTTGAATAGTAGAAAACAAACAAATTTTAAATAAG
ATTAAAATTTTAATTAAACACGAAGAAGAGTTAAATTCTCAAATTTTATTGCCCGAAGAA
AATAACAATTTAAATGTAGAAGAAATTAAAGAAAACATTATAGAAAATAATGCCTTAAAA
AACATAAAATCAAGCCAAATTAAACAAGGTTCTGAATTAAAAGAAATAGATTTTGAAAAT
GTTGATGACGAAACTTTTGAAGTTAATCAAGATTCTAATAATAAAATTTATGAATTAAAT
GAATCTGAGGTTGCTCAATTTGAAGAATTCCATAATAAGAATATAAATCATGAATTTAAT
GACCAAACCGAATCAAGAGCCGAATACTCAAAGGACTATGAAAAAGATTTTTTGATTAAT
TATAATGATGTTGAATTGGATAAAACGCATATTGATCAGGAATTTCACATTGAAAATGAA
TTTGAATCAGCAATAAATAATAGTAATGTGGTAAAGATTGAAGATGTCACTTCATCATCG
GCTAACGATGAATTAAAAGTAACTAATTCTAATGAACAAAAAATTTCTACAAAAACAACA
AGTGAAGATATTGAATCAGGATTTTCAATTGAAGATATAAACAAAGAAAATATTAGCAAT
TTATTTTCTAATACGTTCGATGATCTTGATATAAATATGGCGCCTGAAAGCGAACAACAA
GTTGAGGCTAAACTTAATTATGATTCAGGCATTATTCAAGATAAGTTGCATGAGCAAGAC
GATGAATATTTTAATTTAGAAGAAAATAATATTGAAGAGCAACAAAAGAATGATGATGTT
CAAAGTCCAGATGAGACATTAAAATCTCAATTAGTTTATATTGACAATAATAAAGAAGTA
AACGATAAACAAAAAAGCTATGATTTTGCAGGTTTATTTGCTGATGAAAACGAAGAAACT
TCTACAGATGTAAAAAACATGATAGACATGAATACTGCAGAATATAATCAATACATGAAA
AATAAAGATATTGAACAAGATGAACAAAATAAAGAGATAACTAAAAATACTGCTGATGAA
GAAATATTGAATTTTGATTTAATCGAAGATGAAAAAACTACGGAATTCAACGTGGAGGAC
AACAATGTCAAAAAATAG
>1422
ATGAATAACAAAGATTCTAAATATCAAACATTAATGGCTAATCTATTGAATATTGATACA
TATGATACTTCACTATATACATCTATAAATAGTGAAAATTTTTTTGATATTTACAACAAT
TTTGGTCAAGAAATATTTGATCAAATTTTTAAAAATTACAAATTTAATTGTATTTTAACC
GAAGTCAAAAATAAAGAAATGCGCCAATTGCTAGAAAAGGCACAAAATAAGCAAGAAATA
ATAACGATTTATAAAGATAATAACGTCAGAATCGAACAATCAATATTCAAGATGCTATCA
ACTGATTTTGAAAAGGCTAAAACCTTATTAATTACTAAATTAGAATCAGAATTTCAAAAA
TCAATAGTAAATTGAAAAAAAATAATAAATAAAGCTGAAAATATAAACATTGAAACAAAT
ATCTGACCTTTGCATGTAGGTTTTTTATTTATTTCAATAAAAACGGATAAAAAAACAATC
TTTGCTCCCTTATTATTTAAAGAAGTAACATTAGAAGTTAAAAATTCCTTGGTTTATTTG
AAATCTAATTCAGATGTAAGAATAAATAGTAAGTTAGTAACATTTTTATCTCAAGAAGGT
TTTTTGCTAAATATTGATAATTTAGATTTTTCTAATTTGTCAATCGAATCTATATTTGAG
CATTTAAAAAAAATTTGATCTCCTATATACAATATGCCCCAATCACTAAGAAGCAATATT
CCACTTGTATCTCAAAGTGATATTCAAAACGTATCCATCGAATTTCATCCCGGAATGATT
TTTGGATTTTATAACGTTTCTTCTGGATATTTATGAAATCAAATGAAAAAAATTATTGAA
AACGATGAATTTGAAAGTATTTTAGTACCCGAAATTAATAAAAATATTTATAGAGAAAAA
ATCAATACAAGTATTTTTAATAATAAATTTAAGTTATTTAAGGTACAAAAAACAAACTTT
TCACAAGATGTTGCTACAGTGTCTGCACTATGTCAAGATACAATAATTTGAGGACCTCCA
GGTACCGGGAAATCTCAAACTATTTCTAATATTATTGTTAATATAATTGCAAGGGGATAT
ACTGCGCTAGTTGTGTCTCAAAAGAAGGCCGCCCTTGATGTATTGAGAAATAGACTAGGA
CAATTGAGCTTATTTTGTTTATTTGCTTTAAATGATAAAAATTTAAGACAAGAGGTATTT
TACGAACCATTAAAAAAATTTATAGAAAAAATTGAGAATTTTTCTATTTCTCAAGTTGAA
AAAGGAATTCAAATTTTTTCCGATGAAGATAAGGGCTATGTCGATACATTGAATGAAATA
GAAGCACTGCCAAACTTAAATAACTTACTTCATTTCTATGCCTCAACATTGAATGCCAAT
TTAACAATAAATGATTTTAATACCCTAAGATTATTGGCAAAAGATATAAAATATGATGTT
GAAGGACATACTTTTAATGATAAGAAAGAACTTAAAAAATATCTATATGAAGTAAATTTA
AAAAGAAGACCGTCAATATTTTCAATTTATCCAAGGTCAATAAAAGAAGCTAGTGAATTA
ATTATTAATGCGCCTGAATTATTTAAAATCAATGTAGATGAAGCAGTAAAATACATTGAT
AAAGTAGAGTTTGCCGAATTGGAAACTTTTGTTGAAAAATATAAAAATTTATTGATTAAA
AAAACAATAAATGTAAGTAACTCAGCCGTTTTATCTAATATGTTATTTGCTAAATTAATA
AATACAATTTCGAATTTCAATGATGAACAAAAACGTGAATATACATCGTTTGCAATGTCT
ATAAGAACAGGTAGCTTAAAACCATATATGTTTTTCCATAGATATAAAAACATAATTAAA
GTATTATTTCCAATAATTGTAACTACTCCTGAATTAGATTTGTCAATGTGAGGTAAAGAA
GAATTTGATTATGCAATCCTAGACGAATCAAGCCAAATCTTTATTGAAAAAGGAATTCCA
ATTTTATACTTAGCTAAAAGAAAGATACTTGCTGGAGATTCAAAACAAATGCAACCAACA
CGTTGATTTTCGGTTTCATATAATTTTGAAGATGAAGAAGAATTGGGTGATATTGAATCT
CTTTTAGATTATGCTACTGCTAGAGGAACTTATTCAATATTGCTAGATAAGAACTATCGT
TCAAAGAGAGCATCATTAATGACATTCAGTTCTAAACATTTTTATGATTCCAAATTAGAT
GTAATAGATGATTTTAAATTAGCATTTTCTAGTGAAAGACCAATTGATGTAATTCAAGTT
GATGGCGAATGAAATAATAGTTACAATGAAGCTGAAGCTAAAGAAGTATTAAGAATAGCA
AAAGAAAATCTAATAAAATATGAAAAAATAATTATTCTTGTTTTTAATGTTAAACAACAA
GAATATTTGACAAATGCAATATTTAGCGTTGAACCAGAACTAGAAAAAGCCTTATTTTCT
GATAAAATAACAATAAAAAATATTGAAAACATTCAAGGTGACGAAGCTGATTTAGTCATT
ATGTCTGTTGTTTATGACAAAAAAACAGCATTGTTTGGAACATACGTTGCAAGGAAGGGT
GGGAAAAACGCCCTAAATGTTGCCATATCAAGAGCAAGAGAAAAAATTATTGTTGTAAAA
TCAATTTATGCAGATGATGTTGAAATTAATGAACGTTCAACATCTGATATGCGTTTATTC
AAAGAATGGCTAAAATTTTTAGATTTATCAATAATTGAACAAAAAAACTATTTATTTTTA
GATAATGAAAATAAAAAATATGATGAAAAAACACAAACAATATTGTTACCAAAAGTAAGC
AACCTTCAAATGGATGTATTGGCAAAATTAAACGAATTATTGAAGGAATTAAATGCTAAC
AATTTCGAAATAATTTCGAATTATTCAATAGGAACTAAATTATTAGACTTAGTCTTAATC
AATAAAATTTCAAATAATATGATTATTGGTATCAATATTGACGATTTTAAATATTTGCCT
GATTATAGAAAATATTTAAAATTTAAAGATGATTTTAATTTTTTACTATCAAAATCATAT
CCAATAATTAATATTTCTAGAATAAGTTGAATAGTAGAAAACAAACAAATTTTAAATAAG
ATTAAAATTTTAATTAAACACGAAGAAGAGTTAAATTCTCAAATTTTATTGCCCGAAGAA
AATAACAATTTAAATGTAGAAGAAATTAAAGAAAACATTATAGAAAATAATGCCTTAAAA
AACATAAAATCAAGCCAAATTAAACAAGGTCCTGAATTAAAAGAAATAGATTTTGAAAAT
GTTGATGACGAAACTTTTGAAGTTGATCAAGATTCTAATAATAAAATTTATGAATTAAAT
GAATCTGAGGTTGCTCAATTTGAAGAATTCCATAATAAGAATATAAATCATGAATTTAAT
GACCAAACCGAATCAAGAGCCGCATACTCAAAGGACTATGAAAAAGATTTTTTGATTAAT
TATAATGATGTTGAATTAGATAATACGCATATTGATCAGGAATTTCACATTGAAAATGAA
TTTGAATCAACAATAAATAATAGTAATGCGGTAAAGATTGAAGATGTCACTTCATCATCG
GCTAACGATGAATTAAAAGTAACTAATTCTAATGAACAAAAAATTTCTGCAAAAACAGCA
AGTGAAGATATTGAATTGGGATTTTTAGTTGAAGATATAAACAAAGAAAATATTAGCAAT
TTATTTTCTAATACGTTTGATGATCTTGATATAAATATAGCACCTGAAAGTGAACAACAA
GTTGAGGCTAAACTTAATTATGATTCAGGCATTATTCAAGATAAGTTGCATGAGCAAAAC
GATGAATATTTTAATTTAGAAGAAAATAATATTGAAGAGCAACAAAAGAATGATGATGTT
CAAAGTCCAGATGAGACATTAAAATCTCAATTAGTTTATATTGACAATAATAAAGAAGTA
AATGATAAACAAAAAAGCTATGATTTTGCAGGTTTATTTGCTGATGAAAACGAAGAAACT
TCTACAGATGTAAAAAACATGATAGACATGAATACTGCAGAATATAATCAATACATGAAA
AATAAAGATATTGAACAAGATAAACAAAATAAAGAGATAACTAAAAATACTGCTGATGAA
GAAATATTGAATTTTGATTTAATCGAAGATGAAAAAACTACGGAATTCAACGTGGAGGAC
AACAATGTCAAAAAATAG
>1736
ATGAATAACAAAGATTCTAAATATCAAACATTAATGGCTAATCTATTGAATATTGATACA
TATGATACTTCACTATATACATCTATAAATAGTGAAAATTTTTTTGATATTTACAACAAT
TTTGGTCAAGAAATATTTGATCAAATTTTTAAAAATTACAAATTTAATTGTATTTTAACC
GAAGTCAAAAATAAAGAAATGCGCCAATTGCTAGAAAAGGCACAAAATAAGCAAGAAATA
ATAACGATTTATAAAGATAATAATGTCAGAATCGAACAATCAATATTTAAGATGTTATCA
ACTGATTTTGAAAAAGCTAAAACCTTATTAATTACTAAATTAGAATCAGAATTTCAAAAA
TCAATAGTAAATTGAAAAAAAATAATAAATAAAGCTGAAAATATAAACATTGAAACAAAT
ATCTGACCTTTGCATGTAGGTTTTTTATTTATTTCAATAAAAACGGATAAAAAGACAATC
TTTGCTCCCTTATTATTTAAAGAAGTAACATTAGAAGTTAAAAATTCCTTGGTTTATTTG
AAATCGAATTCAGATGTAAGAATAAATAGTAAGTTAGTAACATTTTTATCTCAAGAAGGT
TTTTTGTTAAATATTGATAATTTAGATTTTTCTAATTTGTCAATCGAATCTATATTTGAG
CATTTAAAAAAAATTTGATCGCCTATATACAATATGCCTCAATCACTAAGAAGCAATATT
CCGCTTGTATCTCAAAGTGATATTCAAAACGTATCTATCGAATTTCATCCCGGAATGATT
TTTGGATTTTATAACGTTTCTTCTGGATATTTATGAAATCAAATGAAAAAAATTATTGAA
AACGATGAATTTGAAAGTATTTTAGTACCCGAAATTAATAAAAATGTTTATAGAGAAAAA
ATCAATACAAGTATTTTTAATAATAAATTTAAGTTATTTAAGGTACAAAAAACAAACTTT
TCACAAGATGTTGCTACAGTGTCTGCACTATGTCAAGATACAATAATTTGAGGACCTCCA
GGTACCGGGAAATCTCAAACTATTTCTAATATTATTGTCAATATAATTGCAAGGGGTTAT
ACTGCGCTAGTTGTGTCTCAAAAGAAGGCCGCCCTTGATGTATTGAGAAATAGACTAGGA
CAATTGAGCTTATTTTGTTTATTTGCTTTAAATGATAAAAATTTAAGACAAGAGGTATTT
TACGAACCATTAAAAAAATTTATAGAAAAAATTGAGAATTTTTCTATTTCTCAAGTTGAA
AAAGGAATTCAAATTTTTTCTGATGAAGATAAGGGCTATGTCGATACATTGAATGAAATA
GAAGCACTGCCAAACTTAAATAACTTACTTCATTTCTATGCCTCAACATTGAATGCCAAT
TTAACAATAAATGATTTTAATACCCTAAGATTATTGGCAAAAGATATAAAATATGATGTT
GAAGGACATACTTTTAATGATAAGAAAGAACTTAAAAAATATCTATACGAAGTAAATTTA
AAAAGAAGACCATCAATATTTTCAATTTATCCAAGGTCAATAAAAGAAGCTAGTGAATTA
ATTATTAATGCGCCTGAATTATTTAAAATCAATGTAGATGAAGCAGTAAAATACATTGAT
AAAGTAGAGTTTGCCGAATTGGAAACTTTTGTTGAAAAATATAAAAATTTATTGATTAAA
AAAACAATAAATGTAAGTAACTCAGCCGTTTTATCTAATATGTTATTTGCTAAATTAATA
AATACAATTTCAAATTTCAATGATGAACAAAAACGTGAATATACATCGTTTGCAATGTCT
ATAAGAACAGGTAGCTTAAAACCATATATGTTTTTCCATAGATATAAAAACATAATTAAA
GTATTATTTCCAATAATTGTAACTACTCCTGAATTAGATTTGTCAATGTGAGGTAAAGAA
GAATTTGATTATGCAATCCTAGATGAATCAAGCCAAATCTTTATTGAAAAAGGAATTCCA
ATTTTATACTTAGCTAAAAGAAAGATACTTGCTGGAGATTCAAAGCAAATGCAACCAACA
CGTTGATTTTCGGTTTCATATAATTTTGAAGATGAAGAAGAATTGGGTGATATTGAATCT
CTTTTAGATTACGCTACTGCTAGAGGAACTTATTCAATATTGCTAGATAAGAACTATCGT
TCAAAGAGGGCATCATTAATGACATTCAGTTCTAAACATTTTTATGATTCCAAATTAGAT
GTAATAGATGATTTTAAATTAGCATTTTCTAGTGAAAGACCAATTGATGTAATTCAAGTT
GATGGCGAATGAAATAATAGTTACAATGAAGCTGAGGCTAAAGAAGTATTAAGAATAGCA
AAAGAAAATCTAACAAAATATGAAAAAATAATTATTCTTGTTTTTAATGTTAAACAACAA
GAATATTTGACAAATGCAATATTTAGTGTTGAACCAGAACTAGAAAAAGCCTTATTTTCC
GATAAAATAACAATAAAAAATATTGAAAACATTCAAGGTGACGAAGCTGATTTAGTCATT
ATGTCTGTTGTTTATGACAAAAAAACAGCATTGTTTGGAACATACGTTGCAAGGAAGGGT
GGGAAAAACGCCCTAAATGTTGCCATATCAAGAGCAAGAGAAAAAATTATTGTTGTAAAA
TCAATTTATGCAGATGATGTCGAAATTAATGAACGTTCAACATCTGATATGCGTTTATTC
AAAGAATGGCTAAAATTTTTAGATTTATCAATAATTGAACAAAAAAACTATTTATTTTTA
GATAATGAAAATAAAAAATATGATGAAAAAACACAAACAATATTGTTACCAAAAGTAAGC
AACCTTCAAATGGATGTATTGGCAAAATTAAACGAATTATTGAAAGAACTAAATGCTAAC
AATTTCGAAATTATTTCGAATTATTCAATAGGAACTAAATTATTAGACTTAGTCTTAATC
AATAAAATTTCAAATAATATGATTATTGGTATCAATATTGACGATTTTAAATATTTGCCT
GATTATAGAAAATATTTAAAATTTAAAGACGATTTTAATTTTTTACTATCAAAATCATAT
CCAATAATTAATATTTCTAGAATAAGTTGAATAGTAGAAAATAAACAAATTTTAAATAAG
ATTAAAATTTTAATTAAACACGAAGAAGAGTTAAATTCTCAAATTTTATTGTCTGAAGAA
AATAACAATTTAAATGTAGAAGAAATTAAAGAAAACATTATAGAAAATAATTCCTTAAAA
AACATAAAATCAAGCCAAATTAAACAAGGTCCTGAATTAAAAGAAATAGATTTTGAAAAT
GTTGATGACGAAACTTTTGAAGTTGATCAAGATTCTAATAATAAAATTTATGAATTAAAT
GAATCTGAGGTTGCTCAATTTGAAGAATTCCATAATAAGAATATAAATCATGAATTTAAT
GACCAAACTGAATCAAGAGCCGAATACTCAAAGGACTATGAAAAAGATTTTTTGATTAAT
TATAATGATGTTGAATTAGATAATACACATATTGATCAGGAATTTCACATTGAAAATGAA
TTTGAATCAACAATAAATAATAGTAATGCGGTAAAGATTGAAGATGCAACTTCATCATCG
GCTAACGATGAATTAAAAATAATTAATTCTAATGAACAAAAAATTTCTCCAAAAACAGCA
AGTGAAGATATTGAATTGGGATTTTCAATTGAAGATATAAACAAAGAAAATATTAGCAAT
TTATTTTCTAATACATTTGATGATCTTGATATAAATATAGCACCTGAAAGTGAACAACAA
GTTGAGGCTAAACTTAATTATGATTCAGGCATTATTCAAGATAAGTTGCATGAGCAAAAC
GATGAATATTTTAATTTAGAAGAAAATAATATTGAAGAGCAACCAAAAAATAATAATGTT
CAAAGCGCAGATGAGACATTAAAATCTCAATTAGTTTATATTGACAATAATAAAGAAGTA
AACGATAAACAAAAAAGCTATGATTTTGCAGGTTTATTTGCTGACGAAAATGAAGAAACC
TCTACAGATGTAAAAAACATGATAGACATGAATACTGCAGAATATAATCAATATATGAAA
AATAAAGATATTGAACAAGATGAACAAAATAAAGAGATAACTAAAAATACTGCTGATGAA
GAAATATTGAATTTTGATTTAATCGAAGATGAAAAAACTACGGAATTTAACGTGGAGGAC
AACAATGTCAAAAAATAG
>5391 bias=771.5,bit_score=4320.0,abs_start=466915,align_strand=+,abs_end=471132,score_ratio=1.02418207681,query_name=NODE_1_length_644406_cov_31.3649_ID_828
ATGAATAACAAAGATTCTAAATATCAAACATTAATGGCTAATCTATTGAATATTGATACA
TATGATACTTCACTATATACATCTATAAATAGTGAAAATTTTTTTGATATTTACAACAAT
TTTGGTCAAGAAATATTTGATCAAATTTTTAAAAATTACAAATTTAATTGTATTTTAACC
GAAGTCAAAAATAAAGAAATGCGCCAATTGCTAGAAAAGGCACAAAATAAGCAAGAAATA
ATAACGATTTATAAAGATAATAACGTCAGAATCGAACAATCAATATTCAAGATGCTATCA
ACTGATTTTGAAAAGGCTAAAACCTTATTAATTACTAAATTAGAATCAGAATTTCAAAAA
TCAATAGTAAATTGAAAAAAAATAATAAATAAAGCTGAAAATATAAACATTGAAACAAAT
ATCTGACCTTTGCATGTAGGTTTTTTATTTATTTCAATAAAAACGGATAAAAAAACAATC
TTTGCTCCCTTATTATTTAAAGAAGTAACATTAGAAGTTAAAAATTCCTTGGTTTATTTG
AAATCTAATTCAGATGTAAGAATAAATAGTAAGTTAGTAACATTTTTATCTCAAGAAGGT
TTTTTGCTAAATATTGATAATTTAGATTTTTCTAATTTGTCAATCGAATCTATATTTGAG
CATTTAAAAAAAATTTGATCTCCTATATACAATATGCCCCAATCACTAAGAAGCAATATT
CCACTTGTATCTCAAAGTGATATTCAAAACGTATCCATCGAATTTCATCCCGGAATGATT
TTTGGATTTTATAACGTTTCTTCTGGATATTTATGAAATCAAATGAAAAAAATTATTGAA
AACGATGAATTTGAAAGTATTTTAGTACCCGAAATTAATAAAAATATTTATAGAGAAAAA
ATCAATACAAGTATTTTTAATAATAAATTTAAGTTATTTAAGGTACAAAAAACAAACTTT
TCACAAGATGTTGCTACAGTGTCTGCACTATGTCAAGATACAATAATTTGAGGACCTCCA
GGTACCGGGAAATCTCAAACTATTTCTAATATTATTGTTAATATAATTGCAAGGGGATAT
ACTGCGCTAGTTGTGTCTCAAAAGAAGGCCGCCCTTGATGTATTGAGAAATAGACTAGGA
CAATTGAGCTTATTTTGTTTATTTGCTTTAAATGATAAAAATTTAAGACAAGAGGTATTT
TACGAACCATTAAAAAAATTTATAGAAAAAATTGAGAATTTTTCTATTTCTCAAGTTGAA
AAAGGAATTCAAATTTTTTCCGATGAAGATAAGGGCTATGTCGATACATTGAATGAAATA
GAAGCACTGCCAAACTTAAATAACTTACTTCATTTCTGTGCCTCAACATTGAATGCCAAT
TTAACAATAAATGATTTTAATACCCTAAGATTATTGGCAAAAGATATAAAATATGATGTT
GAAGGACATACTTTTAATGATAAGAAAGAACTTAAAAAATATCTATATGAAGTAAATTTA
AAAAGAAGACCGTCAATATTTTCAATTTATCCAAGGTCAATAAAAGAAGCTAGTGAATTA
ATTATTAATGCGCCTGAATTATTTAAAATTAATGTAGATGAAGCAGTAAAATACATTGAT
AAAGTAGAGTTTGCCGAATTGGAAACTTTTGTTGAAAAATATAAAAATTTATTGATTAAA
AAAACAATAAATGTAAGTAACTCAGCCGTTTTATCTAATATGTTATTTGCTAAATTAATA
AATACAATTTCGAATTTCAATGATGAACAAAAACGTGAATATACATCGTTTGCAATGTCT
ATAAGAACAGGTAGCTTAAAACCATATATGTTTTTCCATAGATATAAAAACATAATTAAA
GTATTATTTCCAATAATTGTAACTACTCCTGAATTAGATTTGTCAATGTGAGGTAAAGAA
GAATTTGATTATGCAATCCTAGACGAATCAAGCCAAATCTTTATTGAAAAAGGAATTCCA
ATTTTATACTTAGCTAAAAGAAAGATACTTGCTGGAGATTCAAAACAAATGCAACCAACA
CGTTGATTTTCGGTTTCATATAATTTTGAAGATGAAGAAGAATTGGGTGATATTGAATCT
CTTTTAGATTATGCTACTGCTAGAGGAACTTATTCAATATTGCTAGATAAGAACTATCGT
TCAAAGAGAGCATCATTAATGACATTCAGTTCTAAACATTTTTATGATTCCAAATTAGAT
GTAATAGATGATTTTAAATTAGCATTTTCTAGTGAAAGACCAATTGATGTAATTCAAGTT
GATGGCGAATGAAATAATAGTTACAATGAAGCTGAAGCTAAAGAAGTATTAAGAATAGCA
AAAGAAAATCTAATAAAATATGAAAAAATAATTATTCTTGTTTTTAATGTTAAACAACAA
GAATATTTGACAAATGCAATATTTAGCGTTGAACCAGAACTAGAAAAAGCCTTATTTTCT
GATAAAATAACAATAAAAAATATTGAAAACATTCAAGGTGACGAAGCTGATTTAGTCATT
ATGTCTGTTGTTTATGACAAAAAAACAGCATTGTTTGGAACATACGTTGCAAGGAAGGGT
GGGAAAAACGCCCTAAATGTTGCCATATCAAGAGCAAGAGAAAAAATTATTGTTGTAAAA
TCAATTTATGCAGATGATGTTGAAATTAATGAACGTTCAACATCTGATATGCGTTTATTC
AAAGAATGGCTAAAATTTTTAGATTTATCAATAATTGAACAAAAAAACTATTTATTTTTA
GATAATGAAAATAAAAAATATGATGAAAAAACACAAACAATATTGTTACCAAAAGTAAGC
AACCTTCAAATGGATGTATTGGCAAAATTAAACGAATTATTGAAGGAATTAAATGCTAAC
AATTTCGAAATAATTTCGAATTATTCAATAGGAACTAAATTATTAGACTTAGTCTTAATC
AATAAAATTTCAAATAATATGATTATTGGTATCAATATTGACGATTTTAAATATTTGCCT
GATTATAGAAAATATTTAAAATTTAAAGATGATTTTAATTTTTTACTATCAAAATCATAT
CCAATAATTAATATTTCTAGAATAAGTTGAATAGTAGAAAACAAACAAATTTTAAATAAG
ATTAAAATTTTAATTAAACACGAAGAAGAGTTAAATTCTCAAATTTTATTGCCCGAAGAA
AATAACAATTTAAATGTAGAAGAAATTAAAGAAAACATTATAGAAAATAATGCCTTAAAA
AACATAAAATCAAGCCAAATTAAACAAGGTCCTGAATTAAAAGAAATAGATTTTGAAAAT
GTTGATGACGAAACTTTTGAAGTTGATCAAGATTCTAATAATAAAATTTATGAATTAAAT
GAATCTGAGGTTGCTCAATTTGAAGAATTCCATAATAAGAATATAAATCATGAATTTAAT
GACCAAACCGAATCAAGAGCCGAATACTCAAAGGACTATGAAAAAGATTTTTTGATTAAT
TATAATGATGTTGAATTAGATAATACGCATATTGATCAGGAATTTCACATTGAAAATGAA
TTTGAATCAACAATAAATAATAGTAATGCGGTAAAGATTGAAGATGTCACTTCATCATCG
GCTAACGATGAATTAAAAGTAACTAATTCTAATGAACAAAAAATTTCTGCAAAAACAGCA
AGTGAAGATATTGAATTGGGATTTTTAGTTGAAGATATAAACAAAGAAAATATTAGCAAT
TTATTTTCTAATACGTTTGATGATCTTGATATAAATATAGCACCTGAAAGTGAACAACAA
GTTGAGGCTAAACTTAATTATGATTCAGGCATTATTCAAGATAAGTTGCATGAGCAAAAC
GATGAATATTTTAATTTAGAAGAAAATAATGTTGAAGAGCAACCAAACAATAATAATGTT
CAAAGCGCAGATGAGACATTAAAATCTCAATTAGTTTATATTGACAATAATAAAGAAGTA
AATGATAAACAAAAAAGCTATGATTTTGCAGGTTTATTTGCTGACGAAAACGAAGAAACT
TCTACAGATGTAAAAAACATGATAGACATGAATACTGCAGAATATAATCAATATATGAAA
AATAAAGATATTGAACAAGATGAACAAAATAAAGAGATAACTAAAAATACTGCTGATGAA
GAAATATTGAATTTTGATTTAATCGAAGATGAAAAAACTACGGAATTCAACGTGGAGGAC
AACAATGCCAAAAAATAG
>5392 bias=765.2,bit_score=4309.3,abs_start=63145,align_strand=-,abs_end=67361,score_ratio=1.02164532954,query_name=NODE_1_length_201530_cov_37.1757_ID_177
TGAATAACAAAGATTCTAAATATCAAACATTAATGGCTAATTTATTGAATATTGATACAT
ATGATACTTCACTATATACATCTATAAATAGTGAAAATTTTTTTGATATTTATAACAATT
TTGGCCAAGAAATATTTGATCAAATTTTCAAAAATTACAAATTTAATTGTATTTTAACCG
AAGTCAAAAATAAAGAAATGCGCCAATTGCTAGAAAAGGCACAAAATAAGCAAGAAATAA
TAACGATTTATAAAGATAATAATGTCAGAATCGAACAATCAATATTTAAGATGCTATCAA
CTGATTTTGAAAAAGCTAAAACCTTATTAATTACTAAATTAGAATCAGAATTTCAAAAAT
CAATAGTAAATTGAAAAAAAATAATAAATAAGGCTGAAAATATAAACATTGAAACAAATA
TCTGGCCTTTGCATGTAGGTTTTTTATTTATTTCAATAAAAACGGATAAAAAGACAATCT
TTGCTCCCTTATTATTTAAAGAAGTAACATTAGAAGTTAAAAATTCTTTGGTTTATTTGA
AATCGAATTCAGATGTAAGAATAAATAGTAAGTTAGTAACATTTTTATCTCAAGAAGGTT
TTTTGTTAAATATTGATAATTTAGATTTTTCTAATTTGTCAATCGAATCTATATTTGAGC
ATTTAAAAAAAATTTGATCGCCTATATACAATATGCCTCAATCACTAAGAAGCAATATTC
CGCTTGTATCTCAAAGTGATATTCAAAACGTATCTATCGAATTTCATCCCGGAATGATTT
TTGGATTTTATAACGTTTCTTCGGGATATTTATGAAATCAAATGAAAAAAATTATTGAAA
ACGATGAATTTGAAAGTATTTTAGTACCCGAAATTAATAAAAATGTTTATAGAGAAAAAA
TCAACACAAGTATTTTTAATAATAAATTTAAGTTATTTAAGGTACAAAAAACAAACTTTT
CACAAGATGTTGCTACAGTGTCTGCACTATGTCAAGATACAATAATTTGAGGACCTCCAG
GTACCGGGAAATCTCAAACTATTTCTAATATTATTGTCAATATAATTGCAAGGGGATATA
CTGCGCTAGTTGTGTCTCAAAAGAAGGCCGCCCTTGATGTATTGAGAAATAGACTAGGAC
AATTGAGCTTATTTTGTTTATTTGCTTTAAATGATAAAAATTTAAGACAAGAGGTATTTT
ACGAACCATTAAAAAAATTTATAGAAAAAATTGAGAATTTTTCTATTTCTCAAGTTGAAA
AAGGAATTCAAATTTTTTCTGATGAAGATAAGGGCTATGTCGATACATTGAATGAAATAG
AAGCACTGCCAAACTTAAATAACTTACTTCATTTCTATGCCTCAACATTGAATGCCAATT
TAACAATAAATGATTTTAATACCCTAAGATTATTGGCAAAAGATATAAAATATGATGTTG
AAGGACATACTTTTAATGATAAGAAAGAACTTAAAAAATATCTATATGAAGTAAATTTAA
AAAGAAGACCGTCAATATTTTCAATTTATCCAAGGTCAATAAAAGAAGCTAGTGAATTAA
TTATTAATGCGCCTGAATTATTTAAAATCAATGTAGATGAAGCAGTAAAATACATTGATA
AAGTAGAGTTTGCCGAATTGGAAACTTTTGTTGAAAAATATAAAAATTTATTGATTAAAA
AAACAATAAATGTAAGTAACTCAGCCGTTTTATCTAATATGTTATTTGCTAAATTAATAA
ATACAATTTCAAATTTCAATGATGAACAAAAACGTGAATATACATCGTTTGCAATGTCTA
TAAGAACAGGTAGCTTAAAACCATATATGTTTTTCCACAGATATAAAAACATAATTAAAG
TATTATTTCCAATAATTGTAACTACTCCTGAATTAGATTTGTCAATGTGAGGTAAAGAAG
AATTTGATTATGCAATCCTAGACGAATCAAGCCAAATCTTTATTGAAAAAGGAATTCCAA
TTTTGTACTTAGCTAAAAGAAAGATACTTGCTGGAGATTCAAAGCAAATGCAACCAACAC
GTTGATTTTCGGTTTCATATAATTTTGAAGATGAAGAAGAATTGGGTGATATTGAATCTC
TTTTAGATTACGCTACTGCTAGAGGAACTTATTCAATATTGCTAGATAAGAACTATCGTT
CAAAGAGGGCATCATTAATGACATTCAGTTCTAAACATTTTTATGATTCCAAATTAGATG
TAATAGATGATTTTAAATTAGCATTTTCTAGTGAAAGACCAATTGATGTAATTCAAGTTG
ATGGCGAATGAAATAATAGTTATAATGAAGCTGAGGCTAAAGAAGTATTAAGAATAGCAA
AAGAAAATCTAATAAAATATGAAAAAATAATTATTCTTGTTTTTAATGTTAAACAACAAG
AATATTTGACAAATGCAATATTTAGCGTTGAACCAGAACTAGAAAAAGCCTTATTTTCCG
ATAAAATAACAATAAAAAATATTGAAAACATTCAAGGTGACGAAGCTGATTTAGTCATTA
TGTCTGTTGTTTATGACAAAAAAACAGCATTGTTTGGAACATACGTTGCAAGGAAGGGTG
GAAAAAACGCCCTAAATGTTGCCATATCAAGAGCAAGAGAAAAAATTATTGTTGTAAAAT
CAATTTATGCAGATGATGTTGAAATTAATGAACGTTCAACATCTGATATGCGTTTATTCA
AAGAATGGCTAAAATTTTTAGATTTATCAATAATTGAACAAAAAAACTATTTATTTTTAG
ATAATGAAAATAAAAAATATGATGAAAAAACACAAACAATATTGTTACCAAAAGTAAGCA
ACCTTCAAATGGATGTATTGGCAAAATTAAACGAATTATTGAAGGAACTAAATGCTAACA
ATTTCGAAATTATTTCGAATTATTCAATAGGAACTAAATTATTAGACTTAGTCTTAATCA
ATAAAATTTCAAATAATATGATTATTGGTATCAATATTGACGATTTTAAATATTTGCCTG
ATTATAGAAAATATTTAAAATTTAAAGACGATTTTAATTTTTTACTATCAAAATCATATC
CAATAATTAATATTTCTAGAATAAGTTGAATAGTAGAAAACAAACAAATTTTAAATAAGA
TTAAAATTTTAATTAAACACGAAGAAGAGTTAAATTCTCAAATTTTATTGTCTGAAGAAA
ATAACAATTTAAATGTAGAAGAAATTAAAGAAAACATTATAGAAAATAATGCCTTAAAAA
ACATAAAATCAAGCCGAATTAAACAAGGCCCTGAATCAAAAGAAATAGATTTTGAAAATG
TTGATGACGAAACTTTTGAAGTTGATCAAGATTCTAATAATAAAATTTATGAATTAAATG
AATCTGAGGTTGCTCAATTTGAAGAATTCCATAATAAGAATATAAATCATGAATTTAATG
ACCAAACCGAATCAAGAGCCGAATACTCAAAGGACTATGAAAAAGATTTTTTGATTAATT
ATAATGATGTTGAATTAGATAATACGCATATTGATCAGAAATTTCACATTGAAAATGAAT
TTGAATCAACAATAAATAATAGTAATGCGGTAAAGATTGAAGATGTCACTTCATCATCGG
CTAACGATGAATTAAAAGTAACTAATTCTAATGAACAAAAAATTTCTGCAAAAACAGCAA
GTGAAGATATTGAATCGGGATTTTTAGTTGAAGATATAAACAAAGAAAATATTAGCAATT
TATTTTCTAATACATTTGATGATCTTGATATAAATATAGCACCTGAAAGTGAACAACAAG
TTGAGGCTAAACTTAATTATGATTCAAGCATTATTCAGGATAAGTTGCATGAGCAAAACG
ATGAATATTTTAATTTAGAAGAAAATAATATTGAAGAGCAACCAAAAAATAATAATGTTC
AAAGCGCAGATGAGACATTAAAATCTCAATTAGTTTATATTGACAATGATAAAGAAGTAA
ATGATAAACAAAAAAGCTATGATTTTGCAGGTTTATTTGCTGACGAAAACGAAGAAACTT
CTACAGATGTAAAAAACATGATAGACATGAATACTGCAGAATATAATCAATATATGAAAA
ATAAAGATATTGAACAAGATGAACAAAATAAAGAGATAACTAAAAATACTGCTGATGAAG
AAATATTGAATTTTGATTTAATCGAAGATGAAAAAACTACAGAATTCAACGTGGAGGACA
ACAATGTCAAAAAATAG
>5393 bias=756.4,bit_score=4254.6,abs_start=148499,align_strand=+,abs_end=152707,score_ratio=1.00867709815,query_name=NODE_1_length_337690_cov_20.0179_ID_3593
ATGAATAACAAAGATTCTAAATATCAAACATTAATGGCTAATTTATTGAATATTGATACA
TATGATACTTCACTATATACATCTATAAATAGTGAAAATTTTTTTGATATTTATAACAAT
TTTGGCCAAGAAATATTTGATCAAATTTTCAAAAATTACAAATTTAATTGTATTTTAACC
GAAGTCAAAAATAAAGAAATGCGCCAATTGCTAGAAAAGGCACAAAATAAGCAGGAAATA
ATAACAATTTATAAAGATAATAACGTCAGAATCGAACAATCGATATTCAAGATGCTATCA
ACTGATTTTGAAAAGGCTAAAACTTTGTTAATTACTAAATTAGAATCAGAATTTCAAAAA
TCAATAGTAAATTGAAAAAAAATAATAAATAAAGCTGAAAATATAAACATTGAAACAAAT
ATCTGACCCTTGCATGTAGGATTTTTATTCATTTCAATAAAAACGGATAAAAAGACAATC
TTTGCTCCCTTATTATTTAAAGAAGTAACATTGGAAGTTAAAAATTCCTTGGTTTATTTG
AAATCAAATTCAGATGTAAGAATAAATAGTAAGTTAGTAACATTTTTATCTCAAGAAGGT
TTTTTGTTAAATATTGATAATTTAGATTTTTCTAATTTGTCAATTGAATCTATATTTGAG
CATTTAAAAAGAATTTGATCTCCTATATACAATATGCCTCAATCACTAAGAAGCAATATT
CCGCTTGTATCTCAAAGTGATATTCAAAACGTATCTATCGAATTTCATCCCGGAATGATT
TTTGGATTTTATAACGTTTCTTCTGGATATTTATGAAATCAAATGAAAAAAATTATTGAA
AACGATGAATTTGAAAGTATTTTAGTACCCGAAATTAATAAAAATGTTTATAGAGAAAAA
ATCAATACAAGTATTTTTAATAATAAATTTAAGTTATTTAAGGTACAAAAAACAAACTTT
TCACAAGATGTTGCTACAGTGTCTGCACTATGTCAAGATACAATAATTTGAGGACCTCCA
GGTACCGGGAAATCTCAAACTATTTCTAATATTATTGTCAATATAATTGCAAGGGGATAT
ACTGCGCTAGTTGTGTCTCAAAAGAAGGCCGCCCTTGATGTATTAAGAAATAGACTAGGA
CAATTGAGCTTATTTTGTTTATTTGCTTTAAATGATAAAAATTTAAGACAAGAGGTATTT
TACGAACCATTAAAAAAATTTATAGAAAAAATTGAGAATTTTTCTATTTCTCAAGTTGAA
AAAGGAATTCAAATTTTTTCTGATGAAGATAAAGGCTATGTTGATACATTGAATGAAATA
GAAGCACTGCCTAACTTAAATAACTTACTTCATTTCTATGCCTCAACATTGAATGCCAAT
TTAACAATAAATGATTTTAATACCCTAAGATTATTGGCAAAAGATATAAAATATGATGTT
GAAGGACATACTTTTAATGATAAGAAAGAACTTAAAAAATATCTATACGAAGTAAATTTA
AAAAGAAGACCGTCAATATTTTCAATTTATCCAAGGTCAATAAAAGAAGCTAGTGAATTA
ATTATTAATGCGCCTGAATTATTTAAAATCAATGTAGATGAAGCAGTAAAATACATTGAT
AAAGTAGAGTTTGCCGAATTGGAAACTTTTGTTGAAAAATATAAAAATTTATTGATTAAA
AAAACAATAAATGTAAGTAACTCAGCTGTTTTATCTAATATGTTATTTGCTAAATTAATA
AATACAATTTCAAATTTCAATGATGAACAAAAACGTGAATATACATCGTTTGCAATGTCT
ATAAGAACGGGTAGCTTAAAACCTTACATGTTTTTCCATAGATATAAAAACATAATTAAA
GTATTATTTCCAATAATTGTAACTACTCCTGAATTAGATTTGTCAATGTGAGGTAAAGAA
GAATTTGATTATGCAATCCTAGACGAATCAAGTCAAATCTTTATTGAAAAAGGAATTCCA
ATTTTATACTTAGCTAAAAGAAAGATACTTGCTGGAGATTCAAAGCAAATGCAACCAACA
CGTTGATTTTCGGTTTCATATAATTTTGAAGATGAAGAAGAATTGGGTGATATTGAATCT
CTTCTAGATTACGCTACTGCTAGAGGGACTTATTCAATATTGCTTGATAAGAACTATCGT
TCAAAGAGGGCATCATTAATGACATTCAGTTCTAAACATTTTTATGATTCCAAATTAGAT
GTAATAGATGATTTTAAATTAGCATTTTCTAGTGAAAAACCAATTGATGTAATTCAAGTT
GATGGCGAATGAAATAATAGTTACAATGAAGCTGAGGCTAAAGAAGTATTAAGAATAGCA
AAAGAAAATCTAACAAAATATGAAAAAATAATTATTCTTGTTTTTAATGTTAAACAACAA
GAATATTTGACAAATGCAATATTTAGCGTTGAACCAGAACTAGAAAAAGCCTTATTTTCC
GATAAAATAACAATAAAAAATATTGAAAATATTCAAGGTGACGAAGCTGATTTAGTCATT
ATGTCTGTTGTTTATGACAAAAAAACAGCATTGTTTGGAACATACGTTGCAAGGAAGGGT
GGAAAAAACGCCCTAAATGTTGCCATATCAAGAGCAAGAGAAAAAATTATTGTTGTAAAA
TCAATTTATGCAGATGATGTTGAAATTAATGAACGTTCAACATCTGATATGCGTTTATTC
AAAGAATGGCTAAAATTTTTAGATTTATCAATAATTGAACAAAAAAACTATTTATTTTTA
GATAATGAAAATAAAAAATACGATGAAAAAACACAAACAATATTGTTACCAAAAGTAAGC
AACCTTCAAATGGATGTATTGGCAAAATTAAACGAATCATTGAAGGAACTAAATGCTAAC
AATTTTGAAATTATTTCGAATTATTCAATTGGAACTAAATTATTAGACTTAGTCTTAATC
AATAAAATTTCAAATAATATGATTATTGGTATCAATATTGACGATTTTAAATATTTGCCT
GATTATAGAAAATATTTAAAATTTAAAGACGATTTTAATTTTTTACTATCAAAATCATAT
CCAATAATTAATATTTCTAGAATAAGTTGAATAGTAGAAAACAAACAAATTTTAAACAAG
ATTAAAATTTTGATTAAACACGAAGAAGAGTTAAATTCTCAAATTTTATTGTCTGAAGAA
AATAACAATTTAAATGTAGAAGAAATTAAAGAAAACATTATAGAAAATAATGCCTTAAAA
AATATAAAATCAAGCCAAATTAAACAAAGTCCTGAATTAAAAGAAATAGATTTTGAAAAT
GTTGATGATGAAACTTTTGAAGTTAACCAAGATTCTAATAATAAAATTTATGAATTAAAT
GAATCTGAGGTTGCTCAATTTGAAGAATTCCATAATAAGAATATAAATCATGAATTTAAT
GACCAAACCGAATCAAGAGCCGAATACTCAAAGGACTATGAAAAAGATTTTTTGATTAAT
TATAATGATGTTGAATTGGATAAAACGCATATTGATCAGGAATTTCACATTGAAAATGAA
TTTGAATCAAATAGCAATGCGGTAAAGATTGAAGATGTCACTTCATCATCTGCTAACGAT
GAATTAAAAGTAACTAATTCTAATGAACAAAAAATTTCTACAAAAACAGCAAGTGAAGAT
ATTGAATCAGGATTTTCAATTGAAGATATAAACAAAGAAAATATTAGCAATTTATTTTCT
AATACGTTTGATGATCTTGATATAAATATGGCGCCTGAAAGTGAACAACAAGTTGAGGCT
AAACTTAATTATGATTTAGGCATTGTTCAAGATAAGTTGCATGAGCAAGACGATGAATAT
TTTAATTTAGAAGAAAATAATATTGAAGAGCAACAAAAGAATGATGATGTTCAAAGCCCA
GATGAGACATTAAAATCTCAATTAGTTTATATTGACAATAATAAAGAAGTAAATGATAAA
CAAAAAAGCTATGATTTTGCAGGTTTATTTGCTGACGAAAATGAAGAAACTTCTACAGAT
GTAAAAAACATGATAGACATGAATACTGCAGAATATAATCAATATATGAAAAATAAAGAT
ATTGAACAAGATGAACAAAATAAAGAGATAACTAAAAATACTGCTGATGAAGAAATATTG
AATTTTGATTTAATCGAAGATGAAAAAACTACGGAATTCAACGTGGAGGACAACAATGTC
AAAAAATAG
>5394 bias=763.1,bit_score=4285.0,abs_start=145586,align_strand=+,abs_end=149803,score_ratio=1.01588430536,query_name=NODE_1_length_423494_cov_19.5452_ID_878
ATGAATAACAAAGATTCTAAATATCAAACATTAATGGCTAATTTATTGAATATTGATACA
TATGATACTTCACTATATACATCTATAAATAGTGAAAATTTTTTTGATATTTATAACAAT
TTTGGCCAAGAAATATTTGATCAAATTTTCAAAAATTACAAATTTAATTGTATTTTAACC
GAAGTCAAAAATAAAGAAATGCGCCAATTGCTAGAAAAGGCACAAAATAAGCAGGAAATA
ATAACAATTTATAAAGATAATAACGTCAGAATCGAACAATCGATATTCAAGATGCTATCA
ACTGATTTTGAAAAGGCTAAAACTTTGTTAATTACTAAATTAGAATCAGAATTTCAAAAA
TCAATAGTAAATTGAAAAAAAATAATAAATAAAGCTGAAAATATAAACATTGAAACAAAT
ATCTGACCCTTGCATGTAGGTTTTTTATTCATTTCAATAAAAACGGATAAAAAGACAATC
TTTGCTCCCTTATTATTTAAAGAAGTAACATTGGAAGTTAAAAATTCCTTGGTTTATTTG
AAATCAAATTCAGATGTAAGAATAAATAGTAAGTTAGTAACATTTTTATCTCAAGAAGGT
TTTTTGTTAAATATTGATAATTTAGATTTTTCTAATTTGTCAATTGAATCTATATTTGAG
CATTTAAAAAGAATTTGATCTCCTATATACAATATGCCTCAATCACTAAGAAGCAATATT
CCGCTTGTATCTCAAAGTGATATTCAAAACGTATCTATCGAATTTCATCCTGGAATGATT
TTTGGATTTTATAACGTTTCTTCTGGATATTTATGAAATCAAATGAAAAAAATTATTGAA
AACGATGAATTTGAAAGTATTTTAGTACCCGAAATTAATAAAAATGTTTATAGAGAAAAA
ATTAATACAAGTATTTTTAATAATAAATTTAAGTTATTTAAGGTACAAAAAACAAACTTT
TCACAAGATGTTGCCACAGTGTCTGCACTATGTCAAGATACAATAATTTGAGGACCTCCA
GGTACCGGGAAATCTCAAACTATTTCTAATATTATTGTCAATATAATTGCAAGGGGATAT
ACTGCGCTAGTTGTGTCTCAAAAGAAGGCCGCCCTTGATGTATTGAAAAATAGACTAGGA
CAATTGAGCTTATTTTGTTTATTTGCTTTAAATGATAAAAATTTAAGACAAGAGGTATTT
TACGAACCATTAAAAAAATTTATAGAAAAAATTGAGAATTTTTCTATTTCTCAAGTTGAA
AAAGGAATTCAAATTTTTTCTGATGAAGATAAAGGTTATGTTGATACATTGAATGAAATA
GAAGCACTGCCTAACTTAAATAACTTACTTCATTTCTATGCCTCAACATTGAATGCCAAT
TTAACAATAAATGATTTTAATACCCTAAGATTATTGGCAAAAGATATAAAATATGATGTT
GAAGGACATACTTTTAATGATAAGAAAGAACTTAAAAAATATCTATACGAAGTAAATTTA
AAAAGAAGACCGTCAATATTTTCAATTTATCCAAGGTCAATAAAAGAAGCTAGTGAATTA
ATTATTAATGCGCCTGAATTATTTAAAATCAATGTAGATGAAGCGGTAAAATACATTGAT
AAAGTAGAGTTTGCCGAATTGGAAACTTTTGTTGAAAAATATAAAAATTTATTGATTAAA
AAAACAATAAATGTAAGTAATTCAACCATTTTATCTAACATGCTATTTGCTAAATTAATA
AATACAATTTCAAATTTCAATGATGAACAAAAACGTGAATATACATCATTTGCAATGTCT
ATAAGAACGGGTAGCTTAAAACCATACATGTTTTTCCATAGATATAAAAACATAATTAAA
GTATTATTTCCAATAATTGTAACTACTCCTGAATTAGATTTGTCAATGTGAGGTAAAGAA
GAATTTGATTATGCAATCCTAGATGAATCAAGCCAAATCTTTATTGAAAAAGGAATTCCA
ATTTTATACTTAGCTAAAAGAAAGATACTTGCTGGAGATTCAAAGCAAATGCAACCAACA
CGTTGATTTTCGGTTTCATATAATTTTGAAGATGAAGAAGAATTGGGTGATATTGAATCT
CTTCTAGATTATGCTACTGCTAGAGGAACTTATTCAATATTGCTTGATAAGAATTATCGT
TCAAAGAGGGCATCATTAATGACATTCAGTTCTAAACATTTTTATGATTCCAAATTAGAT
GTAATAGATGATTTTAAATTAGCATTTTCTAGTGAAAAACCAATTGATGTAATTCAAGTT
GATGGCGAATGAAATAATAGTTACAATGAAGCTGAGGCTAAAGAAGTATTAAGAATAGCA
AAAGAAAATCTAACAAAATATGAAAAAATAATTATTCTTGTTTTTAATGTTAAACAACAA
GAATATTTGACAAATGCAATATTTAGCGTTGAACCAGAACTAGAAAAAGCCTTATTTTCC
GATAAAATAACAATAAAAAATATTGAAAACATTCAAGGTGACGAAGCTGATTTAGTCATT
ATGTCTGTTGTTTATGACAAAAAAACAGCATTGTTTGGAACATACGTTGCAAGGAAGGGT
GGGAAAAACGCCCTAAATGTTGCCATATCAAGAGCAAGAGAAAAAATTATTGTTGTAAAA
TCAATTTATGCAGATGATGTTGAAATTAATGAACGTTCAACATCTGATATGCGTTTATTC
AAAGAATGGCTAAAATTTTTAGATTTATCAATAATTGAACAAAAAAACTATTTATTTTTA
GATAATGAAAATAAAAAATATGATGAAAAAACACAAACAATATTGTTACCAAAAGTAAGC
AACCTTCAAATGGATGTATTGGCAAAATTAAACGAATTATTGAAGGAACTAAATGCTAAC
AATTTCGAAATTATTTCGAATTATTCAATAGGAACTAAATTATTAGACTTAGTCTTAATC
AATAAAATTTCAAATAATATGATTATTGGTATCAATATTGACGATTTTAAATATTTGCCT
GATTATAGAAAATATTTAAAATTTAAAGACGATTTTAATTTTTTACTATCAAAATCATAT
CCAATAATTAATATTTCTAGAATAAGTTGAATAGTAGAAAACAAACAAATTTTAAACAAG
ATTAAAATTTTAATTAAACACGAAGAAGAGTTAAATTCTCAAATTTTATTGCCCGAAGAA
AATAACAATTTAAATGTAGAAGAAATTAAAGAAAACATTATAGAAAATAATGCCTTAAAA
AACATAAAATCAAGCCAAATTAAACAAGGTTCTGAATTAAAAGAAATAGATTTTGAAAAT
GTTGATGACGAAACTTTTGAAGTTAATCAAGATTCTAATAATAAAATTTATGAATTAAAT
GAATCTGAGGTTGCTCAATTTGAAGAATTCCATAATAAGAATATAAATCATGAATTTAAT
GACCAAACCGAATCAAGAGCCGAATACTCAAAGGACTATGAAAAAGATTTTTTGATTAAT
TATAATGATGTTGAATTGGATAAAACGCATATTGATCAGGAATTTCACATTGAAAATGAA
TTTGAATCAGCAATAAATAATAGTAATGTGGAAAAGATTGAAGATGTCACTTCATCATCG
GCTAACGATGAATTAAAAGTAACTAATTCTAATGAACAAAAAATTTCTACAAAAACAACA
AGTGAAGATATTGAATCAGGATTTTCAATTGAAGATATAAACAAAGAAAATATTAGCAAT
TTATTTTCTAATACGTTCGATGATTTTGATATAAATATGGCGCCTGAAAGCGAACAACAA
GTTGAGGCTAAACTTAATTATGATTCAGGCATTATTCAAGATAAGTTGCATGAGCAAGAC
GATGAATATTTTAATTTAGAAGAAAATAATATTGAAGAGCAACAAAAGAATGATGATGTT
CAAAGTCCAGATGAGACATTAAAATCTCAATTAGTTTATATTGACAATAATAAAGAAGTA
AACGATAAACAAAAAAGCTATGATTTTGCAGGTTTATTTGCTGACGAAAATGAAGAAACT
TCTACAGATGTAAAAAACATGATAGACATGAATACTGCAGAATATAATCAATACATGAAA
AATAAAGATATTGAACAAGATGAACAAAATAAAGAGATAACTAAAAATACTGCTGATGAA
GAAATATTGAATTTTGATTTAATCGAAGATGAAAAAACTACGGAATTCAACGTGGAGGAC
AACAATGTCAAAAAATAG
>5398 bias=758.2,bit_score=4276.1,abs_start=45627,align_strand=+,abs_end=49835,score_ratio=1.01377430062,query_name=NODE_4_length_68136_cov_14.796_ID_771
ATGAATAACAAAGATTCTAAATATCAAACATTAATGGCTAATCTATTGAATATTGATACA
TATGATACTTCACTATATACATCTATAAATAGTGAAAATTTTTTTGATATTTACAACAAT
TTTGGTCAAGAAATATTTGATCAAATTTTTAAAAATTACAAATTTAATTGTATTTTAACC
GAAGTCAAAAATAAAGAAATGCGCCAATTGCTAGAAAAGGCACAAAATAAGCAAGAAATA
ATAACGATTTATAAAGATAATAATGTCAGAATCGAACAATCAATATTTAAGATGCTATCA
ACTGATTTTGAAAAAGCTAAAACCTTATTAATTACTAAATTAGAATCAGAATTTCAAAAA
TCAATAGTAAATTGAAAAAAAATAATAAATAAAGCTGAAAATATAAACATTGAAACAAAT
ATCTGGCCTTTGCATGTAGGTTTTTTATTTATTTCAATAAAAACGGATAAAAAGACAATC
TTTGCTCCCTTATTATTTAAAGAAGTAACATTAGAAGTTAAAAATTCTTTGGTTTATTTG
AAATCGAATTCAGATGTAAGAATAAATAGTAAGTTAGTAACATTTTTATCTCAAGAAGGT
TTTTTGTTAAATATCGATAATTTAGATTTTTCTAATTTGTCAATCGAATCTATATTTGAG
CATTTAAAAAAAATTTGATCGCCTATATACAATATGCCTCAATCACTAAGAAGCAATATT
CCGCTTGTATCTCAAAGTGATATTCAAAACGTATCTATCGAATTTCATCCCGGAATGATT
TTTGGATTTTATAACGTTTCTTCGGGATATTTATGAAATCAAATGAAAAAAATTATTGAA
AACGATGAATTTGAAAGTATTTTAGTACCCGAAATTAATAAAAATGTTTATAGAGAAAAA
ATCAACACAAGTATTTTTAATAATAAATTTAAGTTATTTAAGGTACAAAAAACAAATTTT
TCACAAGATGTTGCTACAGTGTCTGCACTATGTCAAGATACAATAATTTGAGGACCTCCA
GGTACCGGGAAATCTCAAACTATTTCTAATATTATTGTCAATATAATTGCAAGGGGATAT
ACTGCGCTAGTTGTGTCTCAAAAGAAGGCCGCCCTTGATGTATTGAAAAATAGACTAGGA
CAATTGAGCTTATTTTGTTTATTTGCTTTAAATGATAAAAATTTAAGACAAGAGGTATTT
TACGAACCATTAAAAAAATTTATAGAAAAAATTGAGAATTTTTCTATTTCTCAAGTTGAA
AAAGGAATTCAAATTTTTTCTGATGAAGATAAGGGCTATGTCGATACATTGAATGAAATA
GAAGCACTGCCAAACTTAAATAACTTACTTCATTTCTATGCCTCAACATTGAATGCCAAT
TTAACAATAAATGATTTTAATACCCTAAGATTATTGGCAAAAGATATAAAATATGATGTT
GAAGGACATACTTTTAATGATAAGAAAGAACTTAAAAAATATCTATACGAAGTAAATTTA
AAAAGAAGACCGTCAATATTTTCAATTTATCCAAGGTCAATAAAAGAAGCTAGTGAATTA
ATTATTAATGCGCCTGAATTATTTAAAATCAATGTAGATGAAGCAGTAAAATACATTGAT
AAAGTAGAGTTTGCCGAATTGGAAACTTTTGTTGAAAAATATAAAAATTTATTGATTAAA
AAAACAATAAATGTAAGTAACTCAGCCGTTTTATCTAATATGTTATTTGCTAAATTAATA
AATACAATTTCAAATTTCAATGATGAACAAAAACGTGAATATACATCGTTTGCAATGTCT
ATAAGAACAGGTAGTTTAAAACCATATATGTTTTTCCATAGATATAAAAACATAATTAAA
GTATTATTTCCAATAATTGTAACTACTCCTGAATTAGATTTGTCAATGTGAGGTAAAGAA
GAATTTGATTATGCAATCCTAGACGAATCAAGTCAAATCTTTATTGAAAAAGGAATTCCA
ATTTTATACTTAGCTAAAAGAAAGATACTTGCTGGAGATTCAAAGCAAATGCAACCAACA
CGTTGATTTTCGGTTTCATATAATTTTGAAGATGAAGAAGAATTGGGCGATATTGAATCT
CTTTTAGATTACGCTACTGCTAGAGGAACTTATTCAATATTGCTAGATAAGAACTATCGT
TCAAAGAGGGCATCATTAATGACATTCAGTTCTAAACATTTTTATGATTCCGAATTAGAT
GTAATAGATGATTTTAAATTAGCATTTTCTAGTGAGAGACCAATTGATGTAATTCAAGTT
GATGGCGAATGAAATAATAGTTACAATGAAGCTGAAGCTAAAGAAGTATTAAGAATAGCA
AAAGAAAATCTAATAAAATATGAAAAAATAATTATTCTTGTTTTTAATGTTAAACAACAA
GAATATTTGACAAATGCAATATTTAGCGTTGAACCAGAACTAGAAAAAGCCTTATTTTCT
GATAAAATAACAATAAAAAATATTGAAAACATTCAAGGTGACGAAGCTGATTTAGTCATT
ATGTCTGTTGTTTATGACAAAAAAACAGCATTGTTTGGAACATACGTTGCAAGGAAGGGC
GGGAAAAACGCCCTAAATGTTGCCATATCAAGAGCAAGAGAAAAAATTATTGTTGTAAAA
TCAATTTATGCAGATGATGTCGAAATTAATGAACGTTCAACATCTGATATGCGTTTATTC
AAAGAATGGCTAAAATTTTTAGATTTATCAATAATTGAACAAAAAAACTATTTATTTTTA
GATAATGAAAATAAAAAATATGATGAAAAAACACAAACAATATTGTTACCAAAAGTAAGC
AACCTTCAAATGGATGTATTGGCAAAATTAAACGAATTATTGAAGGAACTAAATGCTAAC
AATTTCGAAATTATTTCGAATTATTCAATAGGAACTAAATTATTAGACTTAGTCTTAATC
AATAAAATTTCAAATAATATGATTATTGGTATCAATATTGACGATTTTAAATATTTGCCT
GATTATAGAAAATATTTAAAATTTAAAGACAATTTTAATTTTTTACTATCAAAATCATAT
CCAATAATTAATATTTCTAGAATAAGTTGAATAGTAGAAAACAAACAAATTTTAAACAAG
ATTAAAATTTTGATTAAACACGAAGAAGAGTTAAATTCTCAAATTTTATTGTCTGAAGAA
AATAACAATTTAAATGTAGAAGAAATTAAAGAAAACATTATAGAAAATAATGCCTTAAAA
AACATAAAATCAAGCCAAATTAAACAAAGTCCTGAATTAAAAGAAATAGATTTTGAAAAT
GTTGATGACGAAACTTTTGAAGTTAACCAAGATTCTAATAATAAAATTTATGAATTAAAT
GAATCTGAGGTTGCTCAATTTGAAGAATTCCATAATAAGAATATAAATCATGAATTTAAT
GACCAAACCGAATCAAGAGCCGAATACTCAAAGGACTATGAAAAAGATTTTTTAATTAAT
TATAATGATGTTGAATTGGATAATACACATATTGATCAGGAATTTCACATTGAAAATGAA
TTTGAATCAAATAGTAATGCGGTAAAGGTTGAAGATGTCACTTCATCATCTGCTAACGAT
GAATCAAAAGTAACTAATTCTAATGAACAAAAAATTTCTGCAAAAACAACAAGTGAAGAT
ATTGAATCAGGATTTTCAATTGAAGATATAAACAAAGAAAATATTAGCAATTTATTTTCT
AATACGTTTGATGATCTTGATATAAATATGACGCCTGAAAGTGAACAACAAGTTGAGGCT
AAACTTAATTATGATTCAGGCATTGTTCAAGATAAGTTGCATGAGCAAAACGATGAATAT
TTTAATTTAGAAGAAAATAATATTGAAGAGCAACAAAAGAATAATGATGTTCAAAGCCCA
GATGAGACATTAAAATCTCAATTAGTTTATATTGACAATAATAAAGAAGTAAATGATAAA
CAAAAAAGCTATGATTTTGCAGGTCTATTTGCTGACGAAAACGAAGAAACTTCTACAGAT
GTAAAAAACATGATAGACATGAATACTGCAGAATATAATCAATATATGAAAAATAAAGAT
ATTGAACAAGATGAACAAAATAAAGAGCTAACTAAAAATACTGCTGATGAAGAAATATTG
AATTTTGATTTAATCGAAGATGAAAAAACTACGGAATTCAACGTGGAGGACAACAATGTC
AAAAAATAG
>18334 bias=0,e_score=0.0,bit_score=4309.3,score_ratio=1.02,align_strand=-,abs_start=63145,abs_end=67361,allele_start=63145,allele_end=67361,query_name=NODE_1_length_201531_cov_37.8145_ID_143 <unknown description>
TGAATAACAAAGATTCTAAATATCAAACATTAATGGCTAATTTATTGAATATTGATACAT
ATGATACTTCACTATATACATCTATAAATAGTGAAAATTTTTTTGATATTTATAACAATT
TTGGCCAAGAAATATTTGATCAAATTTTCAAAAATTACAAATTTAATTGTATTTTAACCG
AAGTCAAAAATAAAGAAATGCGCCAATTGCTAGAAAAGGCACAAAATAAGCAAGAAATAA
TAACGATTTATAAAGATAATAATGTCAGAATCGAACAATCAATATTTAAGATGCTATCAA
CTGATTTTGAAAAAGCTAAAACCTTATTAATTACTAAATTAGAATCAGAATTTCAAAAAT
CAATAGTAAATTGAAAAAAAATAATAAATAAGGCTGAAAATATAAACATTGAAACAAATA
TCTGGCCTTTGCATGTAGGTTTTTTATTTATTTCAATAAAAACGGATAAAAAGACAATCT
TTGCTCCCTTATTATTTAAAGAAGTAACATTAGAAGTTAAAAATTCTTTGGTTTATTTGA
AATCGAATTCAGATGTAAGAATAAATAGTAAGTTAGTAACATTTTTATCTCAAGAAGGTT
TTTTGTTAAATATTGATAATTTAGATTTTTCTAATTTGTCAATCGAATCTATATTTGAGC
ATTTAAAAAAAATTTGATCGCCTATATACAATATGCCTCAATCACTAAGAAGCAATATTC
CGCTTGTATCTCAAAGTGATATTCAAAACGTATCTATCGAATTTCATCCCGGAATGATTT
TTGGATTTTATAACGTTTCTTCGGGATATTTATGAAATCAAATGAAAAAAATTATTGAAA
ACGATGAATTTGAAAGTATTTTAGTACCCGAAATTAATAAAAATGTTTATAGAGAAAAAA
TCAACACAAGTATTTTTAATAATAAATTTAAGTTATTTAAGGTACAAAAAACAAACTTTT
CACAAGATGTTGCTACAGTGTCTGCACTATGTCAAGATACAATAATTTGAGGACCTCCAG
GTACCGGGAAATCTCAAACTATTTCTAATATTATTGTCAATATAATTGCAAGGGGATATA
CTGCGCTAGTTGTGTCTCAAAAGAAGGCCGCCCTTGATGTATTGAGAAATAGACTAGGAC
AATTGAGCTTATTTTGTTTATTTGCTTTAAATGATAAAAATTTAAGACAAGAGGTATTTT
ACGAACCATTAAAAAAATTTATAGAAAAAATTGAGAATTTTTCTATTTCTCAAGTTGAAA
AAGGAATTCAAATTTTTTCTGATGAAGATAAGGGCTATGTCGATACATTGAATGAAATAG
AAGCACTGCCAAACTTAAATAACTTACTTCATTTCTATGCCTCAACATTGAATGCCAATT
TAACAATAAATGATTTTAATACCCTAAGATTATTGGCAAAAGATATAAAATATGATGTTG
AAGGACATACTTTTAATGATAAGAAAGAACTTAAAAAATATCTATATGAAGTAAATTTAA
AAAGAAGACCGTCAATATTTTCAATTTATCCAAGGTCAATAAAAGAAGCTAGTGAATTAA
TTATTAATGCGCCTGAATTATTTAAAATCAATGTAGATGAAGCAGTAAAATACATTGATA
AAGTAGAGTTTGCCGAATTGGAAACTTTTGTTGAAAAATATAAAAATTTATTGATTAAAA
AAACAATAAATGTAAGTAACTCAGCCGTTTTATCTAATATGTTATTTGCTAAATTAATAA
ATACAATTTCAAATTTCAATGATGAACAAAAACGTGAATATACATCGTTTGCAATGTCTA
TAAGAACAGGTAGCTTAAAACCATATATGTTTTTCCACAGATATAAAAACATAATTAAAG
TATTATTTCCAATAATTGTAACTACTCCTGAATTAGATTTGTCAATGTGAGGTAAAGAAG
AATTTGATTATGCAATCCTAGACGAATCAAGCCAAATCTTTATTGAAAAAGGAATTCCAA
TTTTGTACTTAGCTAAAAGAAAGATACTTGCTGGAGATTCAAAGCAAATGCAACCAACAC
GTTGATTTTCGGTTTCATATAATTTTGAAGATGAAGAAGAATTGGGTGATATTGAATCTC
TTTTAGATTACGCTACTGCTAGAGGAACTTATTCAATATTGCTAGATAAGAACTATCGTT
CAAAGAGGGCATCATTAATGACATTCAGTTCTAAACATTTTTATGATTCCAAATTAGATG
TAATAGATGATTTTAAATTAGCATTTTCTAGTGAAAGACCAATTGATGTAATTCAAGTTG
ATGGCGAATGAAATAATAGTTATAATGAAGCTGAGGCTAAAGAAGTATTAAGAATAGCAA
AAGAAAATCTAATAAAATATGAAAAAATAATTATTCTTGTTTTTAATGTTAAACAACAAG
AATATTTGACAAATGCAATATTTAGCGTTGAACCAGAACTAGAAAAAGCCTTATTTTCCG
ATAAAATAACAATAAAAAATATTGAAAACATTCAAGGTGACGAAGCTGATTTAGTCATTA
TGTCTGTTGTTTATGACAAAAAAACAGCATTGTTTGGAACATACGTTGCAAGGAAGGGTG
GAAAAAACGCCCTAAATGTTGCCATATCAAGAGCAAGAGAAAAAATTATTGTTGTAAAAT
CAATTTATGCAGATGATGTTGAAATTAATGAACGTTCAACATCTGATATGCGTTTATTCA
AAGAATGGCTAAAATTTTTAGATTTATCAATAATTGAACAAAAAAACTATTTATTTTTAG
ATAATGAAAATAAAAAATATGATGAAAAAACACAAACAATATTGTTACCAAAAGTAAGCA
ACCTTCAAATGGATGTATTGGCAAAATTAAACGAATTATTGAAGGAACTAAATGCTAACA
ATTTCGAAATTATTTCGAATTATTCAATAGGAACTAAATTATTAGACTTAGTCTTAATCA
ATAAAATTTCAAATAATATGATTATTGGTATCAATATTGACGATTTTAAATATTTGCCTG
ATTATAGAAAATATTTAAAATTTAAAGACGATTTTAATTTTTTACTATCAAAATCATATC
CAATAATTAATATTTCTAGAATAAGTTGAATAGTAGAAAACAAACAAATTTTAAATAAGA
TTAAAATTTTAATTAAACACGAAGAAGAGTTAAATTCTCAAATTTTATTGTCTGAAGAAA
ATAACAATTTAAATGTAGAAGAAATTAAAGAAAACATTATAGAAAATAATGCCTTAAAAA
ACATAAAATCAAGCCGAATTAAACAAGGCCCTGAATCAAAAGAAATAGATTTTGAAAATG
TTGATGACGAAACTTTTGAAGTTGATCAAGATTCTAATAATAAAATTTATGAATTAAATG
AATCTGAGGTTGCTCAATTTGAAGAATTCCATAATAAGAATATAAATCATGAATTTAATG
ACCAAACCGAATCAAGAGCCGAATACTCAAAGGACTATGAAAAAGATTTTTTGATTAATT
ATAATGATGTTGAATTAGATAATACGCATATTGATCAGAAATTTCACATTGAAAATGAAT
TTGAATCAACAATAAATAATAGTAATGCGGTAAAGATTGAAGATGTCACTTCATCATCGG
CTAACGATGAATTAAAAGTAACTAATTCTAATGAACAAAAAATTTCTGCAAAAACAGCAA
GTGAAGATATTGAATCGGGATTTTTAGTTGAAGATATAAACAAAGAAAATATTAGCAATT
TATTTTCTAATACATTTGATGATCTTGATATAAATATAGCACCTGAAAGTGAACAACAAG
TTGAGGCTAAACTTAATTATGATTCAAGCATTATTCAGGATAAGTTGCATGAGCAAAACG
ATGAATATTTTAATTTAGAAGAAAATAATATTGAAGAGCAACCAAAAAATAATAATGTTC
AAAGCGCAGATGAGACATTAAAATCTCAATTAGTTTATATTGACAATGATAAAGAAGTAA
ATGATAAACAAAAAAGCTATGATTTTGCAGGTTTATTTGCTGACGAAAACGAAGAAACTT
CTACAGATGTAAAAAACATGATAGACATGAATACTGCAGAATATAATCAATATATGAAAA
ATAAAGATATTGAACAAGATGAACAAAATAAAGAGATAACTAAAAATACTGCTGATGAAG
AAATATTGAATTTTGATTTAATCGAAGATGAAAAAACTACAGAATTCAACGTGGAGGACA
ACAATGTCAAAAAATA
>18335 bias=0,e_score=0.0,bit_score=4323.0,score_ratio=1.02,align_strand=+,abs_start=50642,abs_end=54859,allele_start=50642,allele_end=54859,query_name=NODE_1_length_185828_cov_1.25555_ID_69 <unknown description>
TGAATAACAAAGATTCTAAATATCAAACATTAATGGCTAATTTATTGAATATTGATACAT
ATGATACTTCACTATATACATCTATAAATAGTGAAAATTTTTTTGATATTTATAACAATT
TTGGCCAAGAAATATTTGATCAAATTTTCAAAAATTACAAATTTAATTGTATTTTAACCG
AAGTCAAAAATAAAGAAATGCGCCAATTGCTAGAAAAGGCACAAAATAAGCAGGAAATAA
TAACAATTTATAAAGATAATAACGTCAGAATCGAACAATCGATATTCAAGATGCTATCAA
CTGATTTTGAAAAGGCTAAAACTTTGTTAATTACTAAATTAGAATCAGAATTTCAAAAAT
CAATAGTAAATTGAAAAAAAATAATAAATAAAGCTGAAAATATAAACATTGAAACAAATA
TCTGACCTTTGCATGTAGGTTTTTTATTTATTTCAATAAAAACGGATAAAAAGACAATCT
TTGCTCCCTTATTATTTAAAGAAGTAACATTAGAAGTTAAAAATTCCTTGGTTTATTTGA
AATCGAATTCAGATGTAAGAATAAATAGTAAGTTAGTAACATTTTTATCTCAAGAAGGTT
TTTTGTTAAATATTGATAATTTAGATTTTTCTAATTTGTCAATCGAATCTATATTTGAGC
ATTTAAAAAAAATTTGATCTCCTATATACAATATGCCCCAATCACTAAGAAGCAATATTC
CACTTGTATCTCAAAGTGATATTCAAAACGTATCTATCGAATTTCATCCCGGAATGATTT
TTGGATTTTATAACGTTTCTTCTGGATATTTATGAAATCAAATGAAAAAAATTATTGAAA
ACGATGAATTTGAAAGTATTTTAGTACCCGAAATTAATAAAAATGTTTATAGAGAAAAAA
TCAATACAAGTATTTTTAATAATAAATTTAAGTTATTTAAGGTACAAAAAACAAACTTTT
CACAAGATGTTGCTACAGTGTCTGCACTATGTCAAGATACAATAATTTGAGGACCTCCAG
GTACCGGGAAATCTCAAACTATTTCTAATATTATTGTCAATATAATTGCAAGGGGATATA
CTGCGCTAGTTGTGTCTCAAAAGAAGGCCGCCCTTGATGTATTGAGAAATAGACTGGGAC
AATTGAGCTTATTTTGTTTATTTGCTTTAAATGATAAAAATTTAAGACAAGAGGTATTTT
ACGAACCATTAAAAAAATTTATAGAAAAAATTGAGAATTTTTCTATTTCTCAAGTTGAAA
AAGGAATTCAAATTTTTTCTGATGAAGATAAGGGCTATGTCGATACATTGAATGAAATAG
AAGCACTGCCAAACTTAAATAACTTACTTCATTTCTATGCCTCAACATTGAATGCCAATT
TAACAATAAATGATTTTAATACCCTAAGATTATTGGCAAAAGATATAAAATATGATGTTG
AAGGACATACTTTTAATGATAAGAAAGAACTTAAAAAATATCTATACGAAGTAAATTTAA
AAAGAAGACCGTCAATATTTTCAATTTATCCAAGGTCAATAAAAGAAGCTAGTGAATTAA
TTATTAATGCGCCTGAATTATTTAAAATCAATGTAGATGAAGCAGTAAAATACATTGATA
AAGTAGAGTTTGCCGAATTGGAAACTTTTGTTGAAAAATATAAAAATTTATTGATTAAAA
AAACAATAAATGTAAGTAACTCAGCCGTTTTATCTAATATGTTATTTGCTAAATTAATAA
ATACAATTTCAAATTTCAATGATGAACAAAAACGTGAATATACATCGTTTGCAATGTCTA
TAAGAACAGGTAGTTTAAAACCATATATGTTTTTCCATAGATATAAAAACATAATTAAAG
TATTATTTCCAATAATTGTAACTACTCCTGAATTAGATTTGTCAATGTGAGGTAAAGAAG
AATTTGATTATGCAATCCTAGACGAATCAAGCCAAATCTTTATTGAAAAAGGAATTCCAA
TTTTATACTTAGCTAAAAGAAAGATACTTGCTGGAGATTCAAAGCAAATGCAACCAACAC
GTTGATTTTCGGTTTCATATAATTTTGAAGATGAAGAAGAATTGGGTGATATTGAATCTC
TTTTAGATTACGCTACTGCTAGAGGAACTTATTCAATATTGCTAGATAAGAACTATCGTT
CAAAGAGGGCATCATTAATGACATTCAGTTCTAAACATTTTTATGATTCCAAATTAGATG
TAATAGATGATTTTAAATTAGCATTTTCTAGTGAGAGACCAATTGATGTAATTCAAGTTG
ATGGCGAATGAAATAATAGTTACAATGAAGCTGAGGCTAAAGAAGTATTAAGAATAGCAA
AAGAAAATCTAACAAAATATGAAAAAATAATTATTCTTGTTTTTAATGTTAAACAACAAG
AATATTTGACAAATGCAATATTTAGCGTTGAACCAGAACTAGAAAAAGCCTTATTTTCTG
ATAAAATAACAATAAAAAATATTGAAAATATTCAAGGTGACGAAGCTGATTTAGTCATTA
TGTCTGTTGTTTATGACAAAAAAACAGCATTGTTTGGAACATACGTTGCAAGGAAGGGTG
GGAAAAACGCCCTAAATGTTGCCATATCAAGAGCAAGAGAAAAAATTATTGTTGTAAAAT
CAATTTATGCAGATGATGTTGAAATTAATGAACGTTCAACATCTGATATGCGTTTATTCA
AAGAATGGCTAAAATTTTTAGATTTATCAATAATTGAACAAAAAAACTATTTATTTTTAG
ATAATGAAAATAAAAAATATGATGAAAAAACACAAACAATATTGTTACCAAAAGTAAGCA
ACCTTCAAATGGATGTATTGGCAAAATTAAACGAATTATTGAAAGAACTAAATGCTAACA
ATTTCGAAATTATTTCGAATTATTCAATAGGAACTAAATTATTAGACTTAGTCTTAATCA
ATAAAATTTCAAATAATATGATTATTGGTATCAATATTGACGATTTTAAATATTTGCCTG
ATTATAGAAAATATTTAAAATTTAAAGATGATTTTAATTTTTTACTATCAAAATCATATC
CAATAATTAATATTTCTAGAATAAGTTGAATAGTAGAAAATAAACAAATTTTAAATAAGA
TTAAAATTTTAATTAAACACGAAGAAGAGTTAAATTCTCAAATTTTATTGTCTGAAGAAA
ATAACAATTTAAATGTAGAAGAAATTAAAGAAAACATTATAGAAAATAATGCCTTAAAAA
ACATAAAATCAAGCCAAATTAAACAAGGTCCTGAATTAAAAGAAATAGATTTTGAAAATG
TTGATGACGAAACTTTTGAAGTTGATCAAGATTCTAATAATAAAATTTATGAATTAAATG
AATCTGAGGTTGCTCAATTTGAAGAATTCCATAATAAGAATATAAATCATGAATTTAATG
ACCAAACCGAATCAAGGGCTGAATACTCAAAGGACTATGAAAAAGATTTTTTGATTAATT
ATAATGATGTTGAATTGGATAATACGCATATCGATCAGGAATTTCACATTGAAAATGAAT
TTGAATCAACAATAAATAATAGTAATGTCATAAAGATTGAAGATGTCACTTCATCATCGG
CTAACGATGAATTAAAAGTAACTAATTCTAATGAACAAAAAATTTCTGCAAAAACAGCAA
GTGAAGATATTGAATCGGGATTTTCAGTTGAAGATATAAACAAAGAAAATATTAGCAATT
TATTTTCTAATACATTTGATGATCTTGATATAAATATAGCACCTGAAAGTGAACAACAAG
TTGAAGCTAAACTTAATTATGATTCAGGCATTATTCAAGATAAGTTGCATGAGCAAAACG
ATGAATATTTTAATTTAGAAGAAAATAATATTGAAGAGAAACCAAAAAATAATAATGTTC
AAAGCGCAGATGAGACATTAAAATCTCAATTAGTTTATATTGACAATAATAAAGAAGTAA
ATGATAAACAAAAAAGCTATGATTTTGCAGGTTTATTTGCTGACGAAAACGAAGAAACTT
CTACAGATGTAAAAAACATGATAGACATGAATACTGCAGAATATAATCAATATATGAAAA
ATAAAGATATTGAACAAGATGAACAAAATAAAGAGATAACTAAAAATACTGCTGATGAAG
AAATATTGAATTTTGATTTAATCGAAGATGAAAAAACTACGGAATTCAACGTGGAGGACA
ACAATGTCAAAAAATAG
>18336 bias=0,e_score=0.0,bit_score=4279.1,score_ratio=1.01,align_strand=-,abs_start=133657,abs_end=137864,allele_start=133657,allele_end=137864,query_name=NODE_1_length_253687_cov_41.2364_ID_219 <unknown description>
TGAATAACAAAGATTCTAAATATCAAACATTAATGGCTAATTTATTGAATATTGATACAT
ATGATACTTCACTATATACATCTATAAATAGTGAAAATTTTTTTGATATTTATAACAATT
TTGGCCAAGAAATATTTGATCAAATTTTCAAAAATTACAAATTTAATTGTATTTTAACCG
AAGTCAAAAATAAAGAAATGCGCCAATTGCTAGAAAAGGCACAAAATAAGCAGGAAATAA
TAACAATTTATAAAGATAATAATGTCAGAATCGAACAATCAATATTTAAGATGCTATCAA
CTGATTTTGAAAAAGCTAAAACCTTATTAATTACTAAATTAGAATCAGAATTTCAAAAAT
CAATAGTAAATTGAAAAAAAATAATAAATAAAGCTGAAAATATAAACATTGAAACAAATA
TCTGACCCTTGCATGTAGGTTTTTTATTCATTTCAATAAAAACGGATAAAAAGACAATCT
TTGCTCCCTTATTATTTAAAGAAGTAACATTGGAAGTTAAAAATTCCTTGGTTTATTTGA
AATCAAATTCAGATGTAAGAATAAATAGTAAGTTAGTAACATTTTTATCTCAAGAAGGTT
TTTTGTTAAATATTGATAATTTAGATTTTTCTAATTTGTCAATCGAATCTATATTTGAGC
ATTTAAAAAAAATTTGATCTCCTATATACAATATGCCTCAATCACTAAGAAGCAATATTC
CGCTTGTATCTCAAAGTGATATTCAAAACGTATCTATCGAATTTCATCCCGGAATGATTT
TTGGATTTTATAACGTTTCTTCTGGATATTTATGAAATCAAATGAAAAAAATTATTGAAA
ACGATGAATTTGAAAGTATTTTAGTACCCGAAATTAATAAAAATGTTTATAGAGAAAAAA
TCAACACAAGTATTTTTAATAATAAATTTAAGCTATTTAAGGTACAAAAAACAAACTTTT
CACAAGATGTTGCTACAGTGTCTGCACTATGTCAAGATACAATAATTTGAGGACCTCCAG
GTACCGGGAAATCTCAAACTATTTCTAATATTATTGTCAATATAATTGCAAGGGGATATA
CTGCGCTAGTTGTGTCTCAAAAGAAGGCCGCCCTTGATGTATTGAGAAATAGACTAGGAC
AATTGAGCTTATTTTGTTTATTTGCTTTAAATGATAAAAATTTAAGACAAGAGGTATTTT
ACGAACCATTAAAAAAATTTATAGAAAAAATTGAGAATTTTTCTATTTCTCAAGTTGAAA
AAGGAATTCAAATTTTTTCTGATGAAGATAAGGGCTATGTCGATACATTGAATGAAATAG
AAGCACTGCCAAACTTAAATAACTTACTTCATTTCTATGCCTCAACATTAAATGCCAATT
TAACAATAAATGATTTTAATACCCTAAGATTATTGGCAAAAGATATAAAATATGATGTTG
AAGGACATACTTTTAATGATAAGAAAGAACTTAAAAAATATCTATACGAAGTAAATTTAA
AAAGAAGACCGTCAATATTTTCAATTTATCCAAGGTCAATAAAAGAAGCTAGTGAATTAA
TTATTAATGCGCCCGAATTATTTAAAATCAATGTAGATGAAGCGGTAAAATACATTGATA
AAGTAGAGTTTGCCGAATTGGAAACTTTTGTTGAAAAATATAAAAATTTATTGATTAAAA
AAACAATAAATGTAAGTAATTCAACCATTTTATCTAACATGCTATTTGCTAAATTAATAA
ATACAATTTCAAATTTCAATGATGAACAAAAACGTGAATATACATCATTTGCAATGTCTA
TAAGAACAGGTAGCTTAAAGCCATATATGTTTTTCCATAGATATAAAAACATAATTAAAG
TATTATTTCCAATAATTGTAACTACTCCTGAATTAGATTTGTCAATGTGAGGTAAAGAAG
AATTTGATTATGCAATCCTAGATGAATCAAGCCAAATCTTTATTGAAAAAGGAATTCCAA
TTTTATACTTAGCTAAAAGAAAGATACTTGCTGGAGATTCAAAGCAAATGCAACCAACAC
GTTGATTTTCGGTTTCATATAATTTTGAAGATGAAGAAGAATTGGGTGATATTGAATCTC
TTCTAGATTACGCTACTGCTAGAGGAACTTATTCAATATTGCTTGATAAGAACTATCGTT
CAAAGAGGGCATCATTAATGACATTCAGTTCTAAACATTTTTATGATTCCAAATTAGATG
TAATAGATGATTTTAAATTAGCATTTTCTAGTGAAAGACCAATTGATGTAATTCAAGTTG
ATGGCGAATGAAATAATAGTTACAATGAAGCTGAGGCTAAAGAAGTATTAAGAATAGCAA
AAGAAAATCTAACAAAATATGAAAAAATAATTATTCTTGTTTTTAATGTTAAACAACAAG
AATATTTGACAAATGCAATATTTAGCGTTGAACCAGAACTAGAAAAAGCCTTATTTTCCG
ATAAAATAACAATAAAAAATATTGAAAACATTCAAGGTGACGAAGCTGATTTAGTCATTA
TGTCTGTTGTTTATGACAAAAAAACAGCATTGTTTGGAACATACGTTGCAAGGAAGGGTG
GAAAAAACGCCCTAAATGTTGCCATATCAAGAGCAAGAGAAAAAATTATTGTTGTAAAAT
CAATTTATGCAGATGATGTTGAAATTAATGAACGTTCAACATCTGATATGCGTTTATTCA
AAGAATGGCTAAAATTTTTAGATTTATCAATAATTGAACAAAAAAACTATTTATTTTTAG
ATAATGAAAATAAAAAATATGATGAAAAAACACAAACAATATTGTTACCAAAAGTAAGCA
ACCTTCAAATGGATGTATTGGCAAAATTAAACGAATTATTGAAGGAATTAAATGCTAACA
ATTTCGAAATTATTTCGAATTATTCAATCGGAACTAAATTATTAGACTTAGTCTTAATCA
ATAAAATTTCAAATAATATGATTATTGGTATCAATATTGACGATTTTAAATATTTGCCTG
ATTATAGAAAATATTTAAAATTTAAAGACGATTTTAATTTTTTACTATCAAAATCATATC
CAATAATTAATATTTCTAGAATAAGTTGAATAGTAGAAAACAAACAAATTTTAAACAAGA
TTAAAATTTTGATTAAACACGAAGAAGAGTTAAATTCTCAAATTTTATTGTCTGAAGAAA
ATAACAATTTAAATGTAGAAGAAATTAAAGAAAACATTATAGAAAATAATGCCTTAAAAA
ACATAAAATCAAGCCAAATTAAACAAAGTCCTGAATTAAAAGAAATAGATTTTGAAAATG
TTGATGACGAAACTTTTGAAGTTAACCAAGATTCTAATAATAAAATTTATGAATTAAATG
AATCTGAGGTTGCTCAATTTGAAGAATTCCATAATAAGAATATAAATCATGAATTTAATG
ACCAAACCGAATCAAGAGCCGAATACTCAAAGGACTATGAAAAAGATTTTTTGATTAATT
ATAATGATGTTGAATTGGATAATACACATATTGATCAGGAATTTCACATTGAAAATGAAT
TTGAATCAAATAGTAATGCGGTAAAGGTTGAAGATGTCACTTCATCATCTGCTAACGATG
AATCAAAAGTAACTAATTCTAATGAACAAAAAATTTCTGCAAAAACAACAAGTGAAGATA
TTGAATCAGGATTTTCAATTGAAGATATAAACAAAGAAAATATTAGCAATTTATTTTCTA
ATACGTTTGATGATCTTGATATAAATATGACGCCTGAAAGTGAACAACAAGTTGAGGCTA
AACTTAATTATGATTCAGGCATTGTTCAAGATAAGTTGCATGAGCAAAACGATGAATATT
TTAATTTAGAAGAAAATAATATTGAAGAGCAACAAAAGAATAATGATGTTCAAAGCCCAG
ATGAGACATTAAAATCTCAATTAGTTTATATTGACAATAATAAAGAAGTAAATGATAAAC
AAAAAAGCTATGATTTTGCAGGTCTATTTGCTGACGAAAACGAAGAAACTTCTACAGACG
TAAAAAACATGATAGACATGAATACTGCAGAATATAATCAATATATGAAAAATAAAGATA
TTGAACAAGATGAACAAAATAAAGAGCTAACTAAAAATACTGCTGATGAAGAAATATTGA
ATTTTGATTTAATCGAAGATGAAAAAACTACGGAATTCAACGTGGAGGACAACAATGTCA
AAAAATA
>18337 bias=0,e_score=0.0,bit_score=4320.0,score_ratio=1.02,align_strand=-,abs_start=196690,abs_end=200906,allele_start=196690,allele_end=200906,query_name=NODE_1_length_507951_cov_41.4538_ID_1311 <unknown description>
TGAATAACAAAGATTCTAAATATCAAACATTAATGGCTAATCTATTGAATATTGATACAT
ATGATACTTCACTATATACATCTATAAATAGTGAAAATTTTTTTGATATTTACAACAATT
TTGGTCAAGAAATATTTGATCAAATTTTTAAAAATTACAAATTTAATTGTATTTTAACCG
AAGTCAAAAATAAAGAAATGCGCCAATTGCTAGAAAAGGCACAAAATAAGCAAGAAATAA
TAACGATTTATAAAGATAATAACGTCAGAATCGAACAATCAATATTCAAGATGCTATCAA
CTGATTTTGAAAAGGCTAAAACCTTATTAATTACTAAATTAGAATCAGAATTTCAAAAAT
CAATAGTAAATTGAAAAAAAATAATAAATAAAGCTGAAAATATAAACATTGAAACAAATA
TCTGACCTTTGCATGTAGGTTTTTTATTTATTTCAATAAAAACGGATAAAAAAACAATCT
TTGCTCCCTTATTATTTAAAGAAGTAACATTAGAAGTTAAAAATTCCTTGGTTTATTTGA
AATCTAATTCAGATGTAAGAATAAATAGTAAGTTAGTAACATTTTTATCTCAAGAAGGTT
TTTTGCTAAATATTGATAATTTAGATTTTTCTAATTTGTCAATCGAATCTATATTTGAGC
ATTTAAAAAAAATTTGATCTCCTATATACAATATGCCCCAATCACTAAGAAGCAATATTC
CACTTGTATCTCAAAGTGATATTCAAAACGTATCCATCGAATTTCATCCCGGAATGATTT
TTGGATTTTATAACGTTTCTTCTGGATATTTATGAAATCAAATGAAAAAAATTATTGAAA
ACGATGAATTTGAAAGTATTTTAGTACCCGAAATTAATAAAAATATTTATAGAGAAAAAA
TCAATACAAGTATTTTTAATAATAAATTTAAGTTATTTAAGGTACAAAAAACAAACTTTT
CACAAGATGTTGCTACAGTGTCTGCACTATGTCAAGATACAATAATTTGAGGACCTCCAG
GTACCGGGAAATCTCAAACTATTTCTAATATTATTGTTAATATAATTGCAAGGGGATATA
CTGCGCTAGTTGTGTCTCAAAAGAAGGCCGCCCTTGATGTATTGAGAAATAGACTAGGAC
AATTGAGCTTATTTTGTTTATTTGCTTTAAATGATAAAAATTTAAGACAAGAGGTATTTT
ACGAACCATTAAAAAAATTTATAGAAAAAATTGAGAATTTTTCTATTTCTCAAGTTGAAA
AAGGAATTCAAATTTTTTCCGATGAAGATAAGGGCTATGTCGATACATTGAATGAAATAG
AAGCACTGCCAAACTTAAATAACTTACTTCATTTCTGTGCCTCAACATTGAATGCCAATT
TAACAATAAATGATTTTAATACCCTAAGATTATTGGCAAAAGATATAAAATATGATGTTG
AAGGACATACTTTTAATGATAAGAAAGAACTTAAAAAATATCTATATGAAGTAAATTTAA
AAAGAAGACCGTCAATATTTTCAATTTATCCAAGGTCAATAAAAGAAGCTAGTGAATTAA
TTATTAATGCGCCTGAATTATTTAAAATTAATGTAGATGAAGCAGTAAAATACATTGATA
AAGTAGAGTTTGCCGAATTGGAAACTTTTGTTGAAAAATATAAAAATTTATTGATTAAAA
AAACAATAAATGTAAGTAACTCAGCCGTTTTATCTAATATGTTATTTGCTAAATTAATAA
ATACAATTTCGAATTTCAATGATGAACAAAAACGTGAATATACATCGTTTGCAATGTCTA
TAAGAACAGGTAGCTTAAAACCATATATGTTTTTCCATAGATATAAAAACATAATTAAAG
TATTATTTCCAATAATTGTAACTACTCCTGAATTAGATTTGTCAATGTGAGGTAAAGAAG
AATTTGATTATGCAATCCTAGACGAATCAAGCCAAATCTTTATTGAAAAAGGAATTCCAA
TTTTATACTTAGCTAAAAGAAAGATACTTGCTGGAGATTCAAAACAAATGCAACCAACAC
GTTGATTTTCGGTTTCATATAATTTTGAAGATGAAGAAGAATTGGGTGATATTGAATCTC
TTTTAGATTATGCTACTGCTAGAGGAACTTATTCAATATTGCTAGATAAGAACTATCGTT
CAAAGAGAGCATCATTAATGACATTCAGTTCTAAACATTTTTATGATTCCAAATTAGATG
TAATAGATGATTTTAAATTAGCATTTTCTAGTGAAAGACCAATTGATGTAATTCAAGTTG
ATGGCGAATGAAATAATAGTTACAATGAAGCTGAAGCTAAAGAAGTATTAAGAATAGCAA
AAGAAAATCTAATAAAATATGAAAAAATAATTATTCTTGTTTTTAATGTTAAACAACAAG
AATATTTGACAAATGCAATATTTAGCGTTGAACCAGAACTAGAAAAAGCCTTATTTTCTG
ATAAAATAACAATAAAAAATATTGAAAACATTCAAGGTGACGAAGCTGATTTAGTCATTA
TGTCTGTTGTTTATGACAAAAAAACAGCATTGTTTGGAACATACGTTGCAAGGAAGGGTG
GGAAAAACGCCCTAAATGTTGCCATATCAAGAGCAAGAGAAAAAATTATTGTTGTAAAAT
CAATTTATGCAGATGATGTTGAAATTAATGAACGTTCAACATCTGATATGCGTTTATTCA
AAGAATGGCTAAAATTTTTAGATTTATCAATAATTGAACAAAAAAACTATTTATTTTTAG
ATAATGAAAATAAAAAATATGATGAAAAAACACAAACAATATTGTTACCAAAAGTAAGCA
ACCTTCAAATGGATGTATTGGCAAAATTAAACGAATTATTGAAGGAATTAAATGCTAACA
ATTTCGAAATAATTTCGAATTATTCAATAGGAACTAAATTATTAGACTTAGTCTTAATCA
ATAAAATTTCAAATAATATGATTATTGGTATCAATATTGACGATTTTAAATATTTGCCTG
ATTATAGAAAATATTTAAAATTTAAAGATGATTTTAATTTTTTACTATCAAAATCATATC
CAATAATTAATATTTCTAGAATAAGTTGAATAGTAGAAAACAAACAAATTTTAAATAAGA
TTAAAATTTTAATTAAACACGAAGAAGAGTTAAATTCTCAAATTTTATTGCCCGAAGAAA
ATAACAATTTAAATGTAGAAGAAATTAAAGAAAACATTATAGAAAATAATGCCTTAAAAA
ACATAAAATCAAGCCAAATTAAACAAGGTCCTGAATTAAAAGAAATAGATTTTGAAAATG
TTGATGACGAAACTTTTGAAGTTGATCAAGATTCTAATAATAAAATTTATGAATTAAATG
AATCTGAGGTTGCTCAATTTGAAGAATTCCATAATAAGAATATAAATCATGAATTTAATG
ACCAAACCGAATCAAGAGCCGAATACTCAAAGGACTATGAAAAAGATTTTTTGATTAATT
ATAATGATGTTGAATTAGATAATACGCATATTGATCAGGAATTTCACATTGAAAATGAAT
TTGAATCAACAATAAATAATAGTAATGCGGTAAAGATTGAAGATGTCACTTCATCATCGG
CTAACGATGAATTAAAAGTAACTAATTCTAATGAACAAAAAATTTCTGCAAAAACAGCAA
GTGAAGATATTGAATTGGGATTTTTAGTTGAAGATATAAACAAAGAAAATATTAGCAATT
TATTTTCTAATACGTTTGATGATCTTGATATAAATATAGCACCTGAAAGTGAACAACAAG
TTGAGGCTAAACTTAATTATGATTCAGGCATTATTCAAGATAAGTTGCATGAGCAAAACG
ATGAATATTTTAATTTAGAAGAAAATAATGTTGAAGAGCAACCAAACAATAATAATGTTC
AAAGCGCAGATGAGACATTAAAATCTCAATTAGTTTATATTGACAATAATAAAGAAGTAA
ATGATAAACAAAAAAGCTATGATTTTGCAGGTTTATTTGCTGACGAAAACGAAGAAACTT
CTACAGATGTAAAAAACATGATAGACATGAATACTGCAGAATATAATCAATATATGAAAA
ATAAAGATATTGAACAAGATGAACAAAATAAAGAGATAACTAAAAATACTGCTGATGAAG
AAATATTGAATTTTGATTTAATCGAAGATGAAAAAACTACGGAATTCAACGTGGAGGACA
ACAATGCCAAAAAATA
>18338 bias=0,e_score=0.0,bit_score=4280.2,score_ratio=1.01,align_strand=-,abs_start=196028,abs_end=200244,allele_start=196028,allele_end=200244,query_name=NODE_1_length_344309_cov_36.0595_ID_85 <unknown description>
TGAATAACAAAGATTCTAAATATCAAACATTAATGGCTAATTTATTGAATATTGATACAT
ATGATACTTCACTATATACATCTATAAATAGTGAAAATTTTTTTGATATTTATAACAATT
TTGGCCAAGAAATATTTGATCAAATTTTCAAAAATTACAAATTTAATTGTATTTTAACCG
AAGTCAAAAATAAAGAAATGCGCCAATTGCTAGAAAAGGCACAAAATAAGCAGGAAATAA
TAACAATTTATAAAGATAATAACGTCAGAATCGAACAATCGATATTCAAGATGCTATCAA
CTGATTTTGAAAAGGCTAAAACTTTGTTAATTACTAAATTAGAATCAGAATTTCAAAAAT
CAATAGTAAATTGAAAAAAAATAATAAATAAAGCTGAAAATATAAACATTGAAACAAATA
TCTGACCCTTGCATGTAGGTTTTTTATTCATTTCAATAAAAACGGATAAAAAGACAATCT
TTGCTCCCTTATTATTTAAAGAAGTAACATTGGAAGTTAAAAATTCCTTGGTTTATTTGA
AATCAAATTCAGATGTAAGAATAAATAGTAAGTTAGTAACATTTTTATCTCAAGAAGGTT
TTTTGTTAAATATTGATAATTTAGATTTTTCTAATTTGTCAATTGAATCTATATTTGAGC
ATTTAAAAAGAATTTGATCTCCTATATACAATATGCCTCAATCACTAAGAAGCAATATTC
CGCTTGTATCTCAAAGTGATATTCAAAACGTATCTATCGAATTTCATCCTGGAATGATTT
TTGGATTTTATAACGTTTCTTCTGGATATTTATGAAATCAAATGAAAAAAATTATTGAAA
ACGATGAATTTGAAAGTATTTTAGTACCCGAAATTAATAAAAATGTTTATAGAGAAAAAA
TTAATACAAGTATTTTTAATAATAAATTTAAGTTATTTAAGGTACAAAAAACAAACTTTT
CACAAGATATTGCCACAGTGTCTGCACTATGTCAAGATACAATAATTTGAGGACCTCCAG
GTACCGGGAAATCTCAAACTATTTCTAATATTATTGTCAATATAATTGCAAGGGGATATA
CTGCGCTAGTTGTGTCTCAAAAGAAGGCCGCCCTTGATGTATTGAAAAATAGACTAGGAC
AATTGAGCTTATTTTGTTTATTTGCTTTAAATGATAAAAATTTAAGACAAGAGGTATTTT
ACGAACCATTAAAAAAATTTATAGAAAAAATTGAGAATTTTTCTATTTCTCAAGTTGAAA
AAGGAATTCAAATTTTTTCTGATGAAGATAAAGGTTATGTTGATACATTGAATGAAATAG
AAGCACTGCCTAACTTAAATAACTTACTTCATTTCTATGCCTCAACATTGAATGCCAATT
TAACAATAAGTGATTTTAATACCCTAAGATTATTGGCAAAAGATATAAAATATGATGTTG
AAGGACATACTTTTAATGATAAGAAAGAACTTAAAAAATATCTATACGAAGTAAATTTAA
AAAGAAGACCGTCAATATTTTCAATTTATCCAAGGTCAATAAAAGAAGCTAGTGAATTAA
TTATTAATGCGCCTGAATTATTTAAAATCAATGTAGATGAAGCGGTAAAATACATTGATA
AAGTAGAGTTTGCCGAATTGGAAACTTTTGTTGAAAAATATAAAAATTTATTGATTAAAA
AAACAATAAATGTAAGTAATTCAACCATTTTATCTAACATGCTATTTGCTAAATTAATAA
ATACAATTTCAAATTTCAATGATGAACAAAAACGTGAATATACATCATTTGCAATGTCTA
TAAGAACGGGTAGCTTAAAACCATACATGTTTTTCCATAGATATAAAAACATAATTAAAG
TATTATTTCCAATAATTGTAACTACTCCTGAATTAGATTTGTCAATGTGAGGTAAAGAAG
AATTTGATTATGCAATCCTAGATGAATCAAGCCAAATCTTTATTGAAAAAGGAATTCCAA
TTTTATACTTAGCTAAAAGAAAGATACTTGCTGGAGATTCAAAGCAAATGCAACCAACAC
GTTGATTTTCGGTTTCATATAATTTTGAAGATGAAGAAGAATTGGGTGATATTGAATCTC
TTCTAGATTATGCTACTGCTAGAGGAACTTATTCAATATTGCTTGATAAGAATTATCGTT
CAAAGAGGGCATCATTAATGACATTCAGTTCTAAACATTTTTATGATTCCAAATTAGATG
TAATAGATGATTTTAAATTAGCATTTTCTAGTGAAAAACCAATTGATGTAATTCAAGTTG
ATGGCGAATGAAATAATAGTTACAATGAAGCTGAGGCTAAAGAAGTATTAAGAATAGCAA
AAGAAAATCTAACAAAATATGAAAAAATAATTATTCTTGTTTTTAATGTTAAACAACAAG
AATATTTGACAAATGCAATATTTAGCGTTGAACCAGAACTAGAAAAAGCCTTATTTTCCG
ATAAAATAACAATAAAAAATATTGAAAACATTCAAGGTGACGAAGCTGATTTAGTCATTA
TGTCTGTTGTTTATGACAAAAAAACAGCATTGTTTGGAACATACGTTGCAAGGAAGGGTG
GGAAAAACGCCCTAAATGTTGCCATATCAAGAGCAAGAGAAAAAATTATTGTTGTAAAAT
CAATTTATGCAGATGATGTTGAAATTAATGAACGTTCAACATCTGATATGCGTTTATTCA
AAGAATGGCTAAAATTTTTAGATTTATCAATAATTGAACAAAAAAACTATTTATTTTTAG
ATAATGAAAATAAAAAATATGATGAAAAAACACAAACAATATTGTTACCAAAAGTAAGCA
ACCTTCAAATGGATGTATTGGCAAAATTAAACGAATTATTGAAGGAACTAAATGCTAACA
ATTTCGAAATTATTTCGAATTATTCAATAGGAACTAAATTATTAGACTTAGTCTTAATCA
ATAAAATTTCAAATAATATGATTATTGGTATCAATATTGACGATTTTAAATATTTGCCTG
ATTATAGAAAATATTTAAAATTTAAAGACGATTTTAATTTTTTACTATCAAAATCATATC
CAATAATTAATATTTCTAGAATAAGTTGAATAGTAGAAAACAAACAAATTTTAAACAAGA
TTAAAATTTTAATTAAACACGAAGAAGAGTTAAATTCTCAAATTTTATTGCCCGAAGAAA
ATAACAATTTAAATGTAGAAGAAATTAAAGAAAACATTATAGAAAATAATGCCTTAAAAA
ACATAAAATCAAGCCAAATTAAACAAGGTTCTGAATTAAAAGAAATAGATTTTGAAAATG
TTGATGACGAAACTTTTGAAGTTAATCAAGATTCTAATAATAAAATTTATGAATTAAATG
AATCTGAGGTTGCTCAATTTGAAGAATTCCATAATAAGAATATAAATCATGAATTTAATG
ACCAAACCGAATCAAGAGCCGAATACTCAAAGGACTATGAAAAAGATTTTTTGATTAATT
ATAATGATGTTGAATTGGATAAAACGCATATTGATCAGGAATTTCACATTGAAAATGAAT
TTGAATCAGCAATAAATAATAGTAATGTGGAAAAGATTGAAGATGTCACTTCATCATCGG
CTAACGATGAATTAAAAGTAACTAATTCTAATGAACAAAAAATTTCTACAAAAACAACAA
GTGAAGATATTGAATCAGGATTTTCAATTGAAGATATAAACAAAGAAAATATTAGCAATT
TATTTTCTAATACGTTCGATGATTTTGATATAAATATGGCGCCTGAAAGCGAACAACAAG
TTGAGGCTAAACTTAATTATGATTCAGGCATTATTCAAGATAAGTTGCATGAGCAAGACG
ATGAATATTTTAATTTAGAAGAAAATAATATTGAAGAGCAACAAAAGAATGATGATGTTC
AAAGTCCAGATGAGACATTAAAATCTCAATTAGTTTATATTGACAATAATAAAGAAGTAA
ACGATAAACAAAAAAGCTATGATTTTGCAGGTTTATTTGCTGACGAAAATGAAGAAACTT
CTACAGATGTAAAAAACATGATAGACATGAATACTGCAGAATATAATCAATACATGAAAA
ATAAAGATATTGAACAAGATGAACAAAATAAAGAGATAACTAAAAATACTGCTGATGAAG
AAATATTGAATTTTGATTTAATCGAAGATGAAAAAACTACGGAATTCAACGTGGAGGACA
ACAATGTCAAAAAATA
>18339 bias=0,e_score=0.0,bit_score=4280.1,score_ratio=1.01,align_strand=+,abs_start=45627,abs_end=49835,allele_start=45627,allele_end=49835,query_name=NODE_4_length_68136_cov_36.5476_ID_5229 <unknown description>
TGAATAACAAAGATTCTAAATATCAAACATTAATGGCTAATCTATTGAATATTGATACAT
ATGATACTTCACTATATACATCTATAAATAGTGAAAATTTTTTTGATATTTACAACAATT
TTGGTCAAGAAATATTTGATCAAATTTTTAAAAATTACAAATTTAATTGTATTTTAACCG
AAGTCAAAAATAAAGAAATGCGCCAATTGCTAGAAAAGGCACAAAATAAGCAAGAAATAA
TAACGATTTATAAAGATAATAATGTCAGAATCGAACAATCAATATTTAAGATGCTATCAA
CTGATTTTGAAAAAGCTAAAACCTTATTAATTACTAAATTAGAATCAGAATTTCAAAAAT
CAATAGTAAATTGAAAAAAAATAATAAATAAAGCTGAAAATATAAACATTGAAACAAATA
TCTGGCCTTTGCATGTAGGTTTTTTATTTATTTCAATAAAAACGGATAAAAAGACAATCT
TTGCTCCCTTATTATTTAAAGAAGTAACATTAGAAGTTAAAAATTCTTTGGTTTATTTGA
AATCGAATTCAGATGTAAGAATAAATAGTAAGTTAGTAACATTTTTATCTCAAGAAGGTT
TTTTGTTAAATATCGATAATTTAGATTTTTCTAATTTGTCAATCGAATCTATATTTGAGC
ATTTAAAAAAAATTTGATCGCCTATATACAATATGCCTCAATCACTAAGAAGCAATATTC
CGCTTGTATCTCAAAGTGATATTCAAAACGTATCTATCGAATTTCATCCCGGAATGATTT
TTGGATTTTATAACGTTTCTTCGGGATATTTATGAAATCAAATGAAAAAAATTATTGAAA
ACGATGAATTTGAAAGTATTTTAGTACCCGAAATTAATAAAAATGTTTATAGAGAAAAAA
TCAACACAAGTATTTTTAATAATAAATTTAAGTTATTTAAGGTACAAAAAACAAATTTTT
CACAAGATGTTGCTACAGTGTCTGCACTATGTCAAGATACAATAATTTGAGGACCTCCAG
GTACCGGGAAATCTCAAACTATTTCTAATATTATTGTCAATATAATTGCAAGGGGATATA
CTGCGCTAGTTGTGTCTCAAAAGAAGGCCGCCCTTGATGTATTGAAAAATAGACTAGGAC
AATTGAGCTTATTTTGTTTATTTGCTTTAAATGATAAAAATTTAAGACAAGAGGTATTTT
ACGAACCATTAAAAAAATTTATAGAAAAAATTGAGAATTTTTCTATTTCTCAAGTTGAAA
AAGGAATTCAAATTTTTTCTGATGAAGATAAGGGCTATGTCGATACATTGAATGAAATAG
AAGCACTGCCAAACTTAAATAACTTACTTCATTTCTATGCCTCAACATTGAATGCCAATT
TAACAATAAATGATTTTAATACCCTAAGATTATTGGCAAAAGATATAAAATATGATGTTG
AAGGACATACTTTTAATGATAAGAAAGAACTTAAAAAATATCTATACGAAGTAAATTTAA
AAAGAAGACCGTCAATATTTTCAATTTATCCAAGGTCAATAAAAGAAGCTAGTGAATTAA
TTATTAATGCGCCTGAATTATTTAAAATCAATGTAGATGAAGCAGTAAAATACATTGATA
AAGTAGAGTTTGCCGAATTGGAAACTTTTGTTGAAAAATATAAAAATTTATTGATTAAAA
AAACAATAAATGTAAGTAACTCAGCCGTTTTATCTAATATGTTATTTGCTAAATTAATAA
ATACAATTTCAAATTTCAATGATGAACAAAAACGTGAATATACATCGTTTGCAATGTCTA
TAAGAACAGGTAGTTTAAAACCATATATGTTTTTCCATAGATATAAAAACATAATTAAAG
TATTATTTCCAATAATTGTAACTACTCCTGAATTAGATTTGTCAATGTGAGGTAAAGAAG
AATTTGATTATGCAATCCTAGACGAATCAAGTCAAATCTTTATTGAAAAAGGAATTCCAA
TTTTATACTTAGCTAAAAGAAAGATACTTGCTGGAGATTCAAAGCAAATGCAACCAACAC
GTTGATTTTCGGTTTCATATAATTTTGAAGATGAAGAAGAATTGGGCGATATTGAATCTC
TTTTAGATTACGCTACTGCTAGAGGAACTTATTCAATATTGCTAGATAAGAACTATCGTT
CAAAGAGGGCATCATTAATGACATTCAGTTCTAAACATTTTTATGATTCCGAATTAGATG
TAATAGATGATTTTAAATTAGCATTTTCTAGTGAGAGACCAATTGATGTAATTCAAGTTG
ATGGCGAATGAAATAATAGTTACAATGAAGCTGAAGCTAAAGAAGTATTAAGAATAGCAA
AAGAAAATCTAATAAAATATGAAAAAATAATTATTCTTGTTTTTAATGTTAAACAACAAG
AATATTTGACAAATGCAATATTTAGCGTTGAACCAGAACTAGAAAAAGCCTTATTTTCTG
ATAAAATAACAATAAAAAATATTGAAAACATTCAAGGTGACGAAGCTGATTTAGTCATTA
TGTCTGTTGTTTATGACAAAAAAACAGCATTGTTTGGAACATACGTTGCAAGGAAGGGCG
GGAAAAACGCCCTAAATGTTGCCATATCAAGAGCAAGAGAAAAAATTATTGTTGTAAAAT
CAATTTATGCAGATGATGTCGAAATTAATGAACGTTCAACATCTGATATGCGTTTATTCA
AAGAATGGCTAAAATTTTTAGATTTATCAATAATTGAACAAAAAAACTATTTATTTTTAG
ATAATGAAAATAAAAAATATGATGAAAAAACACAAACAATATTGTTACCAAAAGTAAGCA
ACCTTCAAATGGATGTATTGGCAAAATTAAACGAATTATTGAAGGAACTAAATGCTAACA
ATTTCGAAATTATTTCGAATTATTCAATAGGAACTAAATTATTAGACTTAGTCTTAATCA
ATAAAATTTCAAATAATATGATTATTGGTATCAATATTGACGATTTTAAATATTTGCCTG
ATTATAGAAAATATTTAAAATTTAAAGACGATTTTAATTTTTTACTATCAAAATCATATC
CAATAATTAATATTTCTAGAATAAGTTGAATAGTAGAAAACAAACAAATTTTAAACAAGA
TTAAAATTTTGATTAAACACGAAGAAGAGTTAAATTCTCAAATTTTATTGTCTGAAGAAA
ATAACAATTTAAATGTAGAAGAAATTAAAGAAAACATTATAGAAAATAATGCCTTAAAAA
ACATAAAATCAAGCCAAATTAAACAAAGTCCTGAATTAAAAGAAATAGATTTTGAAAATG
TTGATGACGAAACTTTTGAAGTTAACCAAGATTCTAATAATAAAATTTATGAATTAAATG
AATCTGAGGTTGCTCAATTTGAAGAATTCCATAATAAGAATATAAATCATGAATTTAATG
ACCAAACCGAATCAAGAGCCGAATACTCAAAGGACTATGAAAAAGATTTTTTAATTAATT
ATAATGATGTTGAATTGGATAATACACATATTGATCAGGAATTTCACATTGAAAATGAAT
TTGAATCAAATAGTAATGCGGTAAAGGTTGAAGATGTCACTTCATCATCTGCTAACGATG
AATCAAAAGTAACTAATTCTAATGAACAAAAAATTTCTGCAAAAACAACAAGTGAAGATA
TTGAATCAGGATTTTCAATTGAAGATATAAACAAAGAAAATATTAGCAATTTATTTTCTA
ATACGTTTGATGATCTTGATATAAATATGACGCCTGAAAGTGAACAACAAGTTGAGGCTA
AACTTAATTATGATTCAGGCATTGTTCAAGATAAGTTGCATGAGCAAAACGATGAATATT
TTAATTTAGAAGAAAATAATATTGAAGAGCAACAAAAGAATAATGATGTTCAAAGCCCAG
ATGAGACATTAAAATCTCAATTAGTTTATATTGACAATAATAAAGAAGTAAATGATAAAC
AAAAAAGCTATGATTTTGCAGGTCTATTTGCTGACGAAAACGAAGAAACTTCTACAGATG
TAAAAAACATGATAGACATGAATACTGCAGAATATAATCAATATATGAAAAATAAAGATA
TTGAACAAGATGAACAAAATAAAGAGCTAACTAAAAATACTGCTGATGAAGAAATATTGA
ATTTTGATTTAATCGAAGATGAAAAAACTACGGAATTCAACGTGGAGGACAACAATGTCA
AAAAATAG
>18340 bias=0,e_score=0.0,bit_score=4291.3,score_ratio=1.02,align_strand=+,abs_start=150724,abs_end=154941,allele_start=150724,allele_end=154941,query_name=NODE_1_length_290949_cov_36.4267_ID_342 <unknown description>
TGAATAACAAAGATTCTAAATATCAAACATTAATGGCTAATTTATTGAATATTGATACAT
ATGATACTTCACTATATACATCTATAAATAGTGAAAATTTTTTTGATATTTATAACAATT
TTGGCCAAGAAATATTTGATCAAATTTTCAAAAATTACAAATTTAATTGTATTTTAACCG
AAGTCAAAAATAAAGAAATGCGCCAATTGCTAGAAAAGGCACAAAATAAGCAGGAAATAA
TAACAATTTATAAAGATAATAACGTCAGAATCGAACAATCGATATTCAAGATGCTATCAA
CTGATTTTGAAAAGGCTAAAACTTTGTTAATTACTAAATTAGAATCAGAATTTCAAAAAT
CAATAGTAAATTGAAAAAAAATAATAAATAAAGCTGAAAATATAAACATTGAAACAAATA
TCTGACCCTTGCATGTAGGTTTTTTATTTATTTCAATAAAAACGGATAAAAAGACAATCT
TTGCTCCCTTATTATTTAAAGAAGTAACATTAGAAGTTAAAAATTCCTTGGTTTATTTGA
AATCAAATTCAGATGTAAGAATAAATAGTAAGTTAGTAACATTTTTATCTCAAGAAGGTT
TTTTGTTAAATATTGATAATTTAGATTTTTCTAATTTGTCAATTGAATCTATATTTGAGC
ATTTAAAAAGAATTTGATCTCCTATATACAATATGCCTCAATCACTAAGAAGCAATATTC
CGCTTGTATCTCAAAGTGATATTCAAAACGTATCTATCGAATTTCATCCCGGAATGATTT
TTGGATTTTATAACGTTTCTTCTGGATATTTATGAAATCAAATGAAAAAAATTATTGAAA
ACGATGAATTTGAAAGTATTTTAGTACCCGAAATTAATAAAAATGTTTATAGAGAAAAAA
TCAATACAAGTATTTTTAATAATAAATTTAAGTTATTTAAGGTACAAAAAACAAACTTTT
CACAAGATGTTGCCACAGTGTCTGCACTATGTCAAGATACAATAATTTGAGGACCTCCAG
GTACCGGGAAATCTCAAACTATTTCTAATATTATTGTCAATATAATTGCAAGGGGATATA
CTGCGCTAGTTGTGTCTCAAAAGAAGGCCGCCCTTGATGTATTGAGAAATAGACTAGGAC
AATTGAGCTTATTTTGTTTATTTGCTTTAAATGATAAGAATTTAAGACAAGAGGTATTTT
ACGAACCATTAAAAAAATTTATAGAAAAAATTGAGAATTTTTCTATTTCTCAAGTTGAAA
AAGGAATTCAAATTTTTTCTGATGAAGATAAAGGTTATGTTGATACATTGAATGAAATAG
AAGCACTGCCTAACTTAAATAACTTACTTCATTTCTATGCCTCAACATTGAATGCCAATT
TAACAATAAATGATTTTAATACCCTAAGATTATTGGCAAAAGATATAAAATATGATGTTG
AAGGACATACTTTTAATGATAAGAAAGAACTTAAAAAATATCTATATGAAGTAAATTTAA
AAAGAAGACCGTCAATATTTTCAATTTATCCAAGGTCAATAAAAGAAGCTAGTGAATTAA
TTATTAATGCGCCTGAATTATTTAAAATCAATGTAGATGAAGCAGTAAAATACATTGATA
AAGTAGAGTTTGCCGAATTGGAAACTTTTGTTGAAAAATATAAAAATTTATTGATTAAAA
AAACAATAAATGTAAGTAACTCAGCCGTTTTATCTAATATGTTATTTGCTAAATTAATAA
ATACAATTTCGAATTTCAATGATGAACAAAAACGTGAATATACATCATTTGCAATGTCTA
TAAGAACGGGTAGCTTAAAACCTTACATGTTTTTCCATAGATATAAAAACATAATTAAAG
TATTATTTCCAATAATTGTAACTACTCCTGAATTAGATTTGTCAATGTGAGGTAAAGAAG
AATTTGATTATGCAATCTTAGATGAATCAAGCCAAATCTTTATTGAAAAAGGAATTCCAA
TTTTATACTTAGCTAAAAGAAAGATACTTGCTGGAGATTCAAAGCAAATGCAACCAACAC
GTTGATTTTCGGTTTCATATAATTTTGAAGATGAAGAAGAATTGGGTGATATTGAATCTC
TTCTAGATTACGCTACTGCTAGAGGAACTTATTCAATATTGCTTGATAAGAACTATCGTT
CAAAGAGGGCATCATTAATGACATTCAGTTCTAAACATTTTTATGATTCCAAATTAGATG
TAATAGATGATTTTAAATTAGCATTTTCTAGTGAAAGACCAATTGATGTAATTCAAGTTG
ATGGCGAATGAAATAATAGTTACAATGAAGCTGAAGCTAAAGAAGTATTAAGAATAGCAA
AAGAAAATCTAATAAAATATGAAAAAATAATTATTCTTGTTTTTAATGTTAAACAACAAG
AATATTTGACAAATGCAATATTTAGCGTTGAACCAGAACTAGAAAAAGCCTTATTTTCTG
ATAAAATAACAATAAAAAATATTGAAAACATTCAAGGTGACGAAGCTGATTTAGTCATTA
TGTCTGTTGTTTATGACAAAAAAACAGCATTGTTTGGAACATACGTTGCAAGGAAGGGCG
GAAAAAACGCCCTAAATGTTGCCATATCAAGAGCAAGAGAAAAAATTATTGTTGTAAAAT
CAATTTATGCAGATGATGTTGAAATTAATGAACGTTCAACATCTGATATGCGTTTATTCA
AAGAATGGCTAAAATTTTTAGATTTATCAATAATTGAACAAAAAAACTATTTATTTTTAG
ATAATGAAAATAAAAAATATGATGAAAAAACACAAACAATATTGTTACCAAAAGTAAGCA
ACCTTCAAATGGATGTATTGGCAAAATTAAACGAATTATTGAAGGAACTAAATGCTAACA
ATTTCGAAATTATTTCGAATTATTCAATAGGAACTAAATTATTAGACTTAGTCTTAATCA
ATAAAATTTCAAATAATATGATTATTGGTATCAATATTGACGATTTTAAATATTTGCCTG
ATTATAGAAAATATTTAAAATTTAAAGACGATTTTAATTTTTTACTATCAAAATCATATC
CAATAATTAATATTTCTAGAATAAGTTGAATAGTAGAAAACAAACAAATTTTAAACAAGA
TTAAAATTTTGATTAAACACGAAGAAGAGTTAAATTCTCAAATTTTATTGTCTGAAGAAA
ATAACAATTTAAATGTAGAAGAAATTAAAGAAAACATTATAGAAAATAATGCCTTAAAAA
ACATAAAATCAAGCCAAATTAAACAAGGTTCTGAATTAAAAGAAATAGATTTTGAAAATG
TTGATGACGAAACTTTTGAAGTTAATCAAGATTCTAATAATAAAATTTATGAATTAAATG
AATCTGAGGTTGCTCAATTTGAAGAATTCCATAATAAGAATATAAATCATGAATTTAATG
ACCAAACCGAATCAAGAGCCGAATACTCAAAGGACTATGAAAAAGATTTTTTGATTAATT
ATAATGATGTTGAATTGGATAATACGCATATTGATCAGGAATTTCACATTGAAAATGAAT
TTGAATCAACAATAAATAATAGTAATGCGGTAAAGATTGAAGATGTCACTTCATCATCGG
CTAACGATGAATTAAAAGTAACTAATTCTAATGAACAAAAAATTTCTACAAAAACAACAA
GTGAAGATATTGAATCAGGATTTTCAATTGAAGATATAAACAAAGAAAATATTAGCAATT
TATTTTCTAATACATTTGATGATCTTGATATAAATATAGCACCTGAAAGTGAACAACAAG
TTGAGGCTAAACTTAATTATGATTCAGGCATTATTCAAGATAAGTTGCATGAGCAAAACG
ATGAATATTTTAATTTAGAAGAAAATAATGTTGAAGAGCAACCAAAAAATAATGATGTTC
AAAGCGCAGATGAGACATTAAAATCTCAATTAGTTTATATTGACAATAATAAAGAAGTAA
ATGATAAACAAAAAAGCTATGATTTTGCAGGTTTATTCGCTGATGAAAACGAAGAAACCT
CTACAGATGTAAAAAACATGATAGACATGAATACTGCAGAATATAATCAATACATGAAAA
ATAAAGATATTGAACAAGATGAACAAAATAAAGAGATAACTAAAAATACTGCTGATGAAG
AAATATTGAATTTTGATTTAATCGAAGATGAAAAAACTACGGAATTCAACGTGGAGGACA
ACAATGTCAAAAAATAG
>18341 bias=0,e_score=0.0,bit_score=4272.9,score_ratio=1.01,align_strand=+,abs_start=182091,abs_end=186308,allele_start=182091,allele_end=186308,query_name=NODE_1_length_386744_cov_32.1807_ID_133 <unknown description>
TGAATAACAAAGATTCTAAATATCAAACATTAATGGCTAATTTATTGAATATTGATACAT
ATGATACTTCACTATATACATCTATAAATAGTGAAAATTTTTTTGATATTTATAACAATT
TTGGCCAAGAAATATTTGATCAAATTTTCAAAAATTACAAATTTAATTGTATTTTAACCG
AAGTCAAAAATAAAGAAATGCGCCAATTGCTAGAAAAGGCACAAAATAAGCAGGAAATAA
TAACAATTTATAAAGATAATAACGTCAGAATTGAACAATCGATATTCAAGATGCTATCAA
CTGATTTTGAAAAGGCTAAAACTTTGTTAATTACTAAATTAGAATCAGAATTTCAAAAAT
CAATAGTAAATTGAAAAAAAATAATAAATAAAGCTGAAAATATAAACATTGAAACAAATA
TCTGACCCTTGCATGTAGGTTTTTTATTTATTTCAATAAAAACGGATAAAAAGACAATCT
TTGCTCCCTTATTATTTAAAGAAGTAACATTAGAAGTTAAAAATTCTTTGGTTTATTTGA
AATCGAATTCAGATGTAAGAATAAATAGTAAGTTAGTAACATTTTTATCTCAAGAAGGTT
TTTTGTTAAATATTGATAATTTAGATTTTTCTAATTTGTCAATCGAATCTATATTTGAGC
ATTTAAAAAAAATTTGATCGCCTATATACAATATGCCTCAATCACTAAGAAGCAATATTC
CGCTTGTATCTCAAGGTGATATTCAAAACGTATCTATCGAATTTCATCCCGGAATGATTT
TTGGATTTTATAACGTTTCTTCGGGATATTTATGAAATCAAATGAAAAAAATTATTGAAA
ACGATGAATTTGAAAGTATTTTAGTACCCGAAATTAATAAAAATGTTTATAGAGAAAAAA
TCAACACAAGTATTTTTAATAATAAATTTAAGTTATTTAAGGTACAAAAAACAAACTTTT
CACAAGATGTTGCTACAGTGTCTGCACTATGTCAAGATACAATAATTTGAGGACCTCCAG
GTACCGGGAAATCTCAAACTATTTCTAATATTATTGTCAATATAATTGCAAGGGGATATA
CTGCGCTAGTTGTGTCTCAAAAGAAGGCCGCCCTTGATGTGTTGAGAAATAGACTAGGAC
AATTGAGCTTATTTTGTTTATTTGCTTTAAATGATAAAAATTTAAGACAAGAGGTATTTT
ACGAACCATTAAAAAAATTTATAGAAAAAATTGAGAATTTTTCTATTTCTCAAGTTGAAA
AAGGAATTCAAATTTTTTCTGATGAAGATAAAGGTTATGTTGATACATTGAATGAAATAG
AAGCACTGCCTAACTTAAATAACTTACTTCATTTCTATGCCTCAACATTGAATGCCAATT
TAACAATAAATGATTTTAATACCCTAAGATTATTGGCAAAAGATATAAAATATGATGTTG
AAGGACATACTTTTAATGATAAGAAAGAACTTAAAAAATATCTATACGAAGTAAATTTAA
AAAGAAGACCGTCAATATTTTCAATTTATCCAAGGTCAATAAAAGAAGCTAGTGAATTAA
TTATTAATGCGCCTGAATTATTTAAAATCAATGTAGATGAAGCAGTAAAATACATTGATA
AAGTAGAGTTTGCCGAATTGGAAACTTTTGTTGAAAAATATAAAAATTTATTGATTAAAA
AAACAATAAATGTAAGTAATTCAACCATTTTATCTAACATGCTATTTGCTAAATTAATAA
ATACAATTTCAAATTTCAATGATGAACAAAAACGTGAATATACATCATTTGCAATGTCTA
TAAGAACAGGTAGCTTAAAGCCATATATGTTTTTCCATAGATATAAAAACATAATTAAAG
TATTATTTCCAATAATTGTAACTACTCCTGAATTAGATTTGTCAATGTGAGGTAAAGAAG
AATTTGATTATGCAATCCTAGATGAATCAAGCCAAGTCTTTATTGAAAAAGGAATTCCAA
TTTTATACTTAGCTAAAAGAAAGATACTTGCTGGAGATTCAAAGCAAATGCAACCAACAC
GTTGATTTTCGGTTTCATATAATTTTGAAGATGAAGAAGAATTGGGTGATATCGAATCTC
TTCTAGATTACGCTACTGCTAGAGGAACTTATTCAATATTGCTAGATAAGAACTATCGTT
CAAAGAGGGCATCATTAATGACATTCAGTTCTAAACATTTTTATGATTCCAAATTAGATG
TAATAGATGATTTTAAATTAGCATTTTCTAGTGAAAAACCAATTGATGTAATTCAAGTTG
ATGGCGAATGAAATAATAGTTACAATGAAGCTGAGGCTAAAGAAGTATTAAGAATAGCAA
AAGAAAATCTAACAAAATATGAAAAAATAATTATTCTTGTTTTTAATGTTAAACAACAAG
AATATTTGACAAATGCAATATTTAGCGTTGAACCAGAACTAGAAAAAGCCTTATTTTCCG
ATAAAATAACAATAAAAAATATTGAAAACATTCAAGGTGACGAAGCTGATTTAGTCATTA
TGTCTGTTGTTTATGACAAAAAAACAGCATTGTTTGGAACATACGTTGCAAGGAAGGGCG
GAAAAAACGCCCTAAATGTTGCCATATCAAGAGCAAGAGAAAAAATTATTGTTGTAAAAT
CAATTTATGCAGATGATGTTGAAATTAATGAACGTTCAACATCTGATATGCGTTTATTCA
AAGAATGGCTAAAATTTTTAGATTTATCAATAATTGAACAAAAAAACTATTTATTTTTAG
ATAATGAAAATAAAAAATATGATGAAAAAACACAAACAATATTGTTACCAAAAGTAAGCA
ACCTTCAAATGGATGTATTGGCAAAATTAAACGAATTATTGAAGGAACTAAATGCTAACA
ATTTCGAAATTATTTCGAATTATTCAATAGGAACTAAATTATTAGACTTAGTCTTAATCA
ATAAAATTTCAAATAATATGATTATTGGTATCAATATTGACGATTTTAAATATTTGCCTG
ATTATAGAAAATATTTAAAATTTAAAGACGATTTTAATTTTTTACTATCAAAATCATATC
CAATAATTAATATTTCTAGAATAAGTTGAATAGTAGAAAACAAACAAATTTTAAACAAGA
TTAAAATTTTGATTAAACACGAAGAAGAGTTAAATTCTCAAATTTTATTGTCTGAAGAAA
ATAACAATTTAAATGTAGAAGAAATTAAAGAAAACATTATAGAAAATAATGCCTTAAAAA
ACATAAAATCAAGCCAAATTAAACAAGGTTCTGAATTAAAAGAAATAGATTTTGAAAATG
TTGATGACGAAACTTTTGAAGTTAATCAAGATTCTAATAATAAAATTTATGAATTAAATG
AATCTGAGGTTGCTCAATTTGAAGAATTCCATAATAAGAATATAAATCATGAATTTAATG
ACCAAACCGAATCAAGAGCCGAATACTCAAAGGACTATGAAAAAGATTTTTTGATTAATT
ATAATGATGTTGAATTGGATAATACGCATATTGATCAGGAATTTCACATTGAAAATGAAT
TTGAATCAACAATAAATAATAGTAATGTCATAAAGATTGAAGATGTCACTTCATCATCGG
CTAACGATGAATTAAAAGTAATTAATTCTAATGAACAAAAAACTTCTGCAAAAACAGCAA
GTGAAGATATTGAATCGGGATTTTCAGTTGAAGATATAAACAAAGAAAATATTAGCAATT
TATTTTCTAATACATTTGATGATCTTGATATAAATATAGCACCTGAAAGTGAACAACAAG
TTGAAGCTAAACTCAATTCGGATTCAGACATTATTCAAGAAAATTTTCATGAGCAAAACG
ATGAATATTTTAATTTAGAAGAAAATAATATTGAAGAGCAACCAAAAAATAATGATGTTC
AAGGCGCAGATGAGACATTAAAATCTCAATTAGTTTATATTGACAATAATAAAGAAGTAA
ATGATAAACAAAAAAGCTATGATTTTGCAGGTTTATTTGCTGATGAAAACGAAGAAACTT
CTACAGATGTAAAAAACATGATAGACATGAATACTGCAGAATATAATCAATATATGAAAA
ATAAAGATATTGAGCAAGATGAACAAAATAAAGAGATAACTAAAAATACTGCTGATGAAG
AAATATTGAATTTTGATTTAATCGAAGATGAAAAAACTACGGAATTAAACGTGGAGGACA
ACAATGTCAAAAAATAG
>18342 bias=0,e_score=0.0,bit_score=4285.0,score_ratio=1.02,align_strand=-,abs_start=170512,abs_end=174728,allele_start=170512,allele_end=174728,query_name=NODE_1_length_474534_cov_38.1723_ID_792 <unknown description>
TGAATAACAAAGATTCTAAATATCAAACATTAATGGCTAATTTATTGAATATTGATACAT
ATGATACTTCACTATATACATCTATAAATAGTGAAAATTTTTTTGATATTTATAACAATT
TTGGCCAAGAAATATTTGATCAAATTTTCAAAAATTACAAATTTAATTGTATTTTAACCG
AAGTCAAAAATAAAGAAATGCGCCAATTGCTAGAAAAGGCACAAAATAAGCAGGAAATAA
TAACAATTTATAAAGATAATAACGTCAGAATCGAACAATCGATATTCAAGATGCTATCAA
CTGATTTTGAAAAGGCTAAAACTTTGTTAATTACTAAATTAGAATCAGAATTTCAAAAAT
CAATAGTAAATTGAAAAAAAATAATAAATAAAGCTGAAAATATAAACATTGAAACAAATA
TCTGACCCTTGCATGTAGGTTTTTTATTCATTTCAATAAAAACGGATAAAAAGACAATCT
TTGCTCCCTTATTATTTAAAGAAGTAACATTGGAAGTTAAAAATTCCTTGGTTTATTTGA
AATCAAATTCAGATGTAAGAATAAATAGTAAGTTAGTAACATTTTTATCTCAAGAAGGTT
TTTTGTTAAATATTGATAATTTAGATTTTTCTAATTTGTCAATTGAATCTATATTTGAGC
ATTTAAAAAGAATTTGATCTCCTATATACAATATGCCTCAATCACTAAGAAGCAATATTC
CGCTTGTATCTCAAAGTGATATTCAAAACGTATCTATCGAATTTCATCCTGGAATGATTT
TTGGATTTTATAACGTTTCTTCTGGATATTTATGAAATCAAATGAAAAAAATTATTGAAA
ACGATGAATTTGAAAGTATTTTAGTACCCGAAATTAATAAAAATGTTTATAGAGAAAAAA
TTAATACAAGTATTTTTAATAATAAATTTAAGTTATTTAAGGTACAAAAAACAAACTTTT
CACAAGATGTTGCCACAGTGTCTGCACTATGTCAAGATACAATAATTTGAGGACCTCCAG
GTACCGGGAAATCTCAAACTATTTCTAATATTATTGTCAATATAATTGCAAGGGGATATA
CTGCGCTAGTTGTGTCTCAAAAGAAGGCCGCCCTTGATGTATTGAAAAATAGACTAGGAC
AATTGAGCTTATTTTGTTTATTTGCTTTAAATGATAAAAATTTAAGACAAGAGGTATTTT
ACGAACCATTAAAAAAATTTATAGAAAAAATTGAGAATTTTTCTATTTCTCAAGTTGAAA
AAGGAATTCAAATTTTTTCTGATGAAGATAAAGGTTATGTTGATACATTGAATGAAATAG
AAGCACTGCCTAACTTAAATAACTTACTTCATTTCTATGCCTCAACATTGAATGCCAATT
TAACAATAAATGATTTTAATACCCTAAGATTATTGGCAAAAGATATAAAATATGATGTTG
AAGGACATACTTTTAATGATAAGAAAGAACTTAAAAAATATCTATACGAAGTAAATTTAA
AAAGAAGACCGTCAATATTTTCAATTTATCCAAGGTCAATAAAAGAAGCTAGTGAATTAA
TTATTAATGCGCCTGAATTATTTAAAATCAATGTAGATGAAGCGGTAAAATACATTGATA
AAGTAGAGTTTGCCGAATTGGAAACTTTTGTTGAAAAATATAAAAATTTATTGATTAAAA
AAACAATAAATGTAAGTAATTCAACCATTTTATCTAACATGCTATTTGCTAAATTAATAA
ATACAATTTCAAATTTCAATGATGAACAAAAACGTGAATATACATCATTTGCAATGTCTA
TAAGAACGGGTAGCTTAAAACCATACATGTTTTTCCATAGATATAAAAACATAATTAAAG
TATTATTTCCAATAATTGTAACTACTCCTGAATTAGATTTGTCAATGTGAGGTAAAGAAG
AATTTGATTATGCAATCCTAGATGAATCAAGCCAAATCTTTATTGAAAAAGGAATTCCAA
TTTTATACTTAGCTAAAAGAAAGATACTTGCTGGAGATTCAAAGCAAATGCAACCAACAC
GTTGATTTTCGGTTTCATATAATTTTGAAGATGAAGAAGAATTGGGTGATATTGAATCTC
TTCTAGATTATGCTACTGCTAGAGGAACTTATTCAATATTGCTTGATAAGAATTATCGTT
CAAAGAGGGCATCATTAATGACATTCAGTTCTAAACATTTTTATGATTCCAAATTAGATG
TAATAGATGATTTTAAATTAGCATTTTCTAGTGAAAAACCAATTGATGTAATTCAAGTTG
ATGGCGAATGAAATAATAGTTACAATGAAGCTGAGGCTAAAGAAGTATTAAGAATAGCAA
AAGAAAATCTAACAAAATATGAAAAAATAATTATTCTTGTTTTTAATGTTAAACAACAAG
AATATTTGACAAATGCAATATTTAGCGTTGAACCAGAACTAGAAAAAGCCTTATTTTCCG
ATAAAATAACAATAAAAAATATTGAAAACATTCAAGGTGACGAAGCTGATTTAGTCATTA
TGTCTGTTGTTTATGACAAAAAAACAGCATTGTTTGGAACATACGTTGCAAGGAAGGGTG
GGAAAAACGCCCTAAATGTTGCCATATCAAGAGCAAGAGAAAAAATTATTGTTGTAAAAT
CAATTTATGCAGATGATGTTGAAATTAATGAACGTTCAACATCTGATATGCGTTTATTCA
AAGAATGGCTAAAATTTTTAGATTTATCAATAATTGAACAAAAAAACTATTTATTTTTAG
ATAATGAAAATAAAAAATATGATGAAAAAACACAAACAATATTGTTACCAAAAGTAAGCA
ACCTTCAAATGGATGTATTGGCAAAATTAAACGAATTATTGAAGGAACTAAATGCTAACA
ATTTCGAAATTATTTCGAATTATTCAATAGGAACTAAATTATTAGACTTAGTCTTAATCA
ATAAAATTTCAAATAATATGATTATTGGTATCAATATTGACGATTTTAAATATTTGCCTG
ATTATAGAAAATATTTAAAATTTAAAGACGATTTTAATTTTTTACTATCAAAATCATATC
CAATAATTAATATTTCTAGAATAAGTTGAATAGTAGAAAACAAACAAATTTTAAACAAGA
TTAAAATTTTAATTAAACACGAAGAAGAGTTAAATTCTCAAATTTTATTGCCCGAAGAAA
ATAACAATTTAAATGTAGAAGAAATTAAAGAAAACATTATAGAAAATAATGCCTTAAAAA
ACATAAAATCAAGCCAAATTAAACAAGGTTCTGAATTAAAAGAAATAGATTTTGAAAATG
TTGATGACGAAACTTTTGAAGTTAATCAAGATTCTAATAATAAAATTTATGAATTAAATG
AATCTGAGGTTGCTCAATTTGAAGAATTCCATAATAAGAATATAAATCATGAATTTAATG
ACCAAACCGAATCAAGAGCCGAATACTCAAAGGACTATGAAAAAGATTTTTTGATTAATT
ATAATGATGTTGAATTGGATAAAACGCATATTGATCAGGAATTTCACATTGAAAATGAAT
TTGAATCAGCAATAAATAATAGTAATGTGGAAAAGATTGAAGATGTCACTTCATCATCGG
CTAACGATGAATTAAAAGTAACTAATTCTAATGAACAAAAAATTTCTACAAAAACAACAA
GTGAAGATATTGAATCAGGATTTTCAATTGAAGATATAAACAAAGAAAATATTAGCAATT
TATTTTCTAATACGTTCGATGATTTTGATATAAATATGGCGCCTGAAAGCGAACAACAAG
TTGAGGCTAAACTTAATTATGATTCAGGCATTATTCAAGATAAGTTGCATGAGCAAGACG
ATGAATATTTTAATTTAGAAGAAAATAATATTGAAGAGCAACAAAAGAATGATGATGTTC
AAAGTCCAGATGAGACATTAAAATCTCAATTAGTTTATATTGACAATAATAAAGAAGTAA
ACGATAAACAAAAAAGCTATGATTTTGCAGGTTTATTTGCTGACGAAAATGAAGAAACTT
CTACAGATGTAAAAAACATGATAGACATGAATACTGCAGAATATAATCAATACATGAAAA
ATAAAGATATTGAACAAGATGAACAAAATAAAGAGATAACTAAAAATACTGCTGATGAAG
AAATATTGAATTTTGATTTAATCGAAGATGAAAAAACTACGGAATTCAACGTGGAGGACA
ACAATGTCAAAAAATA
>18343 bias=0,e_score=0.0,bit_score=4254.6,score_ratio=1.01,align_strand=+,abs_start=148466,abs_end=152674,allele_start=148466,allele_end=152674,query_name=NODE_1_length_337655_cov_39.5735_ID_506 <unknown description>
TGAATAACAAAGATTCTAAATATCAAACATTAATGGCTAATTTATTGAATATTGATACAT
ATGATACTTCACTATATACATCTATAAATAGTGAAAATTTTTTTGATATTTATAACAATT
TTGGCCAAGAAATATTTGATCAAATTTTCAAAAATTACAAATTTAATTGTATTTTAACCG
AAGTCAAAAATAAAGAAATGCGCCAATTGCTAGAAAAGGCACAAAATAAGCAGGAAATAA
TAACAATTTATAAAGATAATAACGTCAGAATCGAACAATCGATATTCAAGATGCTATCAA
CTGATTTTGAAAAGGCTAAAACTTTGTTAATTACTAAATTAGAATCAGAATTTCAAAAAT
CAATAGTAAATTGAAAAAAAATAATAAATAAAGCTGAAAATATAAACATTGAAACAAATA
TCTGACCCTTGCATGTAGGATTTTTATTCATTTCAATAAAAACGGATAAAAAGACAATCT
TTGCTCCCTTATTATTTAAAGAAGTAACATTGGAAGTTAAAAATTCCTTGGTTTATTTGA
AATCAAATTCAGATGTAAGAATAAATAGTAAGTTAGTAACATTTTTATCTCAAGAAGGTT
TTTTGTTAAATATTGATAATTTAGATTTTTCTAATTTGTCAATTGAATCTATATTTGAGC
ATTTAAAAAGAATTTGATCTCCTATATACAATATGCCTCAATCACTAAGAAGCAATATTC
CGCTTGTATCTCAAAGTGATATTCAAAACGTATCTATCGAATTTCATCCCGGAATGATTT
TTGGATTTTATAACGTTTCTTCTGGATATTTATGAAATCAAATGAAAAAAATTATTGAAA
ACGATGAATTTGAAAGTATTTTAGTACCCGAAATTAATAAAAATGTTTATAGAGAAAAAA
TCAATACAAGTATTTTTAATAATAAATTTAAGTTATTTAAGGTACAAAAAACAAACTTTT
CACAAGATGTTGCTACAGTGTCTGCACTATGTCAAGATACAATAATTTGAGGACCTCCAG
GTACCGGGAAATCTCAAACTATTTCTAATATTATTGTCAATATAATTGCAAGGGGATATA
CTGCGCTAGTTGTGTCTCAAAAGAAGGCCGCCCTTGATGTATTAAGAAATAGACTAGGAC
AATTGAGCTTATTTTGTTTATTTGCTTTAAATGATAAAAATTTAAGACAAGAGGTATTTT
ACGAACCATTAAAAAAATTTATAGAAAAAATTGAGAATTTTTCTATTTCTCAAGTTGAAA
AAGGAATTCAAATTTTTTCTGATGAAGATAAAGGCTATGTTGATACATTGAATGAAATAG
AAGCACTGCCTAACTTAAATAACTTACTTCATTTCTATGCCTCAACATTGAATGCCAATT
TAACAATAAATGATTTTAATACCCTAAGATTATTGGCAAAAGATATAAAATATGATGTTG
AAGGACATACTTTTAATGATAAGAAAGAACTTAAAAAATATCTATACGAAGTAAATTTAA
AAAGAAGACCGTCAATATTTTCAATTTATCCAAGGTCAATAAAAGAAGCTAGTGAATTAA
TTATTAATGCGCCTGAATTATTTAAAATCAATGTAGATGAAGCAGTAAAATACATTGATA
AAGTAGAGTTTGCCGAATTGGAAACTTTTGTTGAAAAATATAAAAATTTATTGATTAAAA
AAACAATAAATGTAAGTAACTCAGCTGTTTTATCTAATATGTTATTTGCTAAATTAATAA
ATACAATTTCAAATTTCAATGATGAACAAAAACGTGAATATACATCGTTTGCAATGTCTA
TAAGAACGGGTAGCTTAAAACCTTACATGTTTTTCCATAGATATAAAAACATAATTAAAG
TATTATTTCCAATAATTGTAACTACTCCTGAATTAGATTTGTCAATGTGAGGTAAAGAAG
AATTTGATTATGCAATCCTAGACGAATCAAGTCAAATCTTTATTGAAAAAGGAATTCCAA
TTTTATACTTAGCTAAAAGAAAGATACTTGCTGGAGATTCAAAGCAAATGCAACCAACAC
GTTGATTTTCGGTTTCATATAATTTTGAAGATGAAGAAGAATTGGGTGATATTGAATCTC
TTCTAGATTACGCTACTGCTAGAGGGACTTATTCAATATTGCTTGATAAGAACTATCGTT
CAAAGAGGGCATCATTAATGACATTCAGTTCTAAACATTTTTATGATTCCAAATTAGATG
TAATAGATGATTTTAAATTAGCATTTTCTAGTGAAAAACCAATTGATGTAATTCAAGTTG
ATGGCGAATGAAATAATAGTTACAATGAAGCTGAGGCTAAAGAAGTATTAAGAATAGCAA
AAGAAAATCTAACAAAATATGAAAAAATAATTATTCTTGTTTTTAATGTTAAACAACAAG
AATATTTGACAAATGCAATATTTAGCGTTGAACCAGAACTAGAAAAAGCCTTATTTTCCG
ATAAAATAACAATAAAAAATATTGAAAATATTCAAGGTGACGAAGCTGATTTAGTCATTA
TGTCTGTTGTTTATGACAAAAAAACAGCATTGTTTGGAACATACGTTGCAAGGAAGGGTG
GAAAAAACGCCCTAAATGTTGCCATATCAAGAGCAAGAGAAAAAATTATTGTTGTAAAAT
CAATTTATGCAGATGATGTTGAAATTAATGAACGTTCAACATCTGATATGCGTTTATTCA
AAGAATGGCTAAAATTTTTAGATTTATCAATAATTGAACAAAAAAACTATTTATTTTTAG
ATAATGAAAATAAAAAATACGATGAAAAAACACAAACAATATTGTTACCAAAAGTAAGCA
ACCTTCAAATGGATGTATTGGCAAAATTAAACGAATCATTGAAGGAACTAAATGCTAACA
ATTTTGAAATTATTTCGAATTATTCAATTGGAACTAAATTATTAGACTTAGTCTTAATCA
ATAAAATTTCAAATAATATGATTATTGGTATCAATATTGACGATTTTAAATATTTGCCTG
ATTATAGAAAATATTTAAAATTTAAAGACGATTTTAATTTTTTACTATCAAAATCATATC
CAATAATTAATATTTCTAGAATAAGTTGAATAGTAGAAAACAAACAAATTTTAAACAAGA
TTAAAATTTTGATTAAACACGAAGAAGAGTTAAATTCTCAAATTTTATTGTCTGAAGAAA
ATAACAATTTAAATGTAGAAGAAATTAAAGAAAACATTATAGAAAATAATGCCTTAAAAA
ATATAAAATCAAGCCAAATTAAACAAAGTCCTGAATTAAAAGAAATAGATTTTGAAAATG
TTGATGATGAAACTTTTGAAGTTAACCAAGATTCTAATAATAAAATTTATGAATTAAATG
AATCTGAGGTTGCTCAATTTGAAGAATTCCATAATAAGAATATAAATCATGAATTTAATG
ACCAAACCGAATCAAGAGCCGAATACTCAAAGGACTATGAAAAAGATTTTTTGATTAATT
ATAATGATGTTGAATTGGATAAAACGCATATTGATCAGGAATTTCACATTGAAAATGAAT
TTGAATCAAATAGCAATGCGGTAAAGATTGAAGATGTCACTTCATCATCTGCTAACGATG
AATTAAAAGTAACTAATTCTAATGAACAAAAAATTTCTACAAAAACAGCAAGTGAAGATA
TTGAATCAGGATTTTCAATTGAAGATATAAACAAAGAAAATATTAGCAATTTATTTTCTA
ATACGTTTGATGATCTTGATATAAATATGGCGCCTGAAAGTGAACAACAAGTTGAGGCTA
AACTTAATTATGATTTAGGCATTGTTCAAGATAAGTTGCATGAGCAAGACGATGAATATT
TTAATTTAGAAGAAAATAATATTGAAGAGCAACAAAAGAATGATGATGTTCAAAGCCCAG
ATGAGACATTAAAATCTCAATTAGTTTATATTGACAATAATAAAGAAGTAAATGATAAAC
AAAAAAGCTATGATTTTGCAGGTTTATTTGCTGACGAAAATGAAGAAACTTCTACAGATG
TAAAAAACATGATAGACATGAATACTGCAGAATATAATCAATATATGAAAAATAAAGATA
TTGAACAAGATGAACAAAATAAAGAGATAACTAAAAATACTGCTGATGAAGAAATATTGA
ATTTTGATTTAATCGAAGATGAAAAAACTACGGAATTCAACGTGGAGGACAACAATGTCA
AAAAATAG
>18344 bias=0,e_score=0.0,bit_score=4307.7,score_ratio=1.02,align_strand=-,abs_start=204814,abs_end=209030,allele_start=204814,allele_end=209030,query_name=NODE_1_length_666248_cov_46.4332_ID_732 <unknown description>
TGAATAACAAAGATTCTAAATATCAAACATTAATGGCTAATTTATTGAATATTGATACAT
ATGATACTTCACTATATACATCTATAAATAGTGAAAATTTTTTTGATATTTATAACAATT
TTGGCCAAGAAATATTTGATCAAATTTTCAAAAATTACAAATTTAATTGTATTTTAACCG
AAGTCAAAAATAAAGAAATGCGCCAATTGCTAGAAAAGGCACAAAATAAGCAGGAAATAA
TAACAATTTATAAAGATAATAATGTCAGAATCGAACAATCAATATTTAAGATGCTATCAA
CTGATTTTGAAAAAGCTAAAACCTTATTAATTACTAAATTAGAATCAGAATTTCAAAAAT
CAATAGTAAATTGAAAAAAAATAATAAATAAAGCTGAAAATATAAACATTGAAACAAATA
TCTGACCTTTGCATGTAGGTTTTTTATTTATTTCAATAAAAACGGATAAAAAGACAATCT
TTGCTCCTTTATTATTTAAAGAAGTAACATTAGAAGTTAAAAATTCCTTGGTTTATTTGA
AATCGAATTCAGATGTAAGAATAAATAGTAAGTTAGTAACATTTTTATCTCAAGAGGGTT
TTTTGTTAAATATTGATAATTTAGATTTTTCTAATTTGTCAATCGAATCTATATTTGAGC
ATTTAAAAAAAATTTGATCTCCTATATACAATATGCCTCAATCACTAAGAAGCAATATTC
CGCTTGTATCTCAAAGTGATATTCAAAACGTATCTATCGAATTTCATCCCGGAATGATTT
TTGGATTTTATAACGTTTCTTCTGGATATTTATGAAATCAAATGAAAAAAATTATTGAAA
ACGATGAATTTGAAAGTATTTTAGTACCCGAAATTAATAAAAATGTTTATAGAGAAAAAA
TCAACACAAGTATTTTTAATAATAAATTTAAGTTATTTAAGGTACAAAAAACAAACTTTT
CACAAGATGTTGCTACAGTGTCCGCACTATGTCAAGATACAATAATTTGAGGACCTCCAG
GTACCGGGAAATCTCAAACTATTTCTAATATTATTGTCAATATAATTGCAAGGGGATATA
CTGCGCTAGTTGTGTCTCAAAAGAAGGCCGCCCTTGATGTATTGAGAAATAGACTAGGAC
AATTGAGCTTATTTTGTTTATTTGCTTTAAATGATAAGAATTTAAGACAAGAGGTATTTT
ACGAACCATTAAAAAAATTTATAGAAAAAATTGAGAATTTTTCTATTTCTCAAGTTGAAA
AAGGAATTCAAATTTTTTCTGATGAAGATAAAGGTTATGTTGATACATTGAATGAAATAG
AAGCACTGCCTAACTTAAATAACTTACTTCATTTCTATGCCTCAACATTGAATGCCAATT
TAACAATAAATGATTTTAATACCCTAAGATTATTGGCAAAAGATATAAAATATGATGTTG
AAGGACATACTTTTAATGATAAGAAAGAACTTAAAAAATATCTATACGAAGTAAATTTAA
AAAGAAGACCGTCAATATTTTCAATTTATCCAAGGTCAATAAAAGAAGCTAGTGAATTAA
TTATTAATGCGCCTGAATTATTTAAAATCAATGTAGATGAAGCGGTAAAATACATTGATA
AAGTAGAGTTTGCCGAATTGGAAACTTTTGTTGAAAAATATAAAAATTTATTGATTAAAA
AAACAATAAATGTAAGTAATTCAACCATTTTATCTAACATGCTATTTGCTAAATTAATAA
ATACAATTTCAAATTTCAATGATGAACAAAAACGTGAATATACATCATTTGCAATGTCTA
TAAGAACAGGTAGCTTAAAGCCATATATGTTTTTCCATAGATATAAAAACATAATTAAAG
TATTATTTCCAATAATTGTAACTACTCCTGAATTAGATTTGTCAATGTGAGGTAAAGAAG
AATTTGATTATGCAATCCTAGATGAATCAAGCCAAATCTTTATTGAAAAAGGAATTCCAA
TTTTATACTTAGCTAAAAGAAAGATACTTGCTGGAGATTCAAAGCAAATGCAACCAACAC
GTTGATTTTCGGTTTCATATAATTTTGAAGATGAAGAAGAATTGGGTGATATTGAATCTC
TTCTAGATTACGCTACTGCTAGAGGAACTTATTCAATATTGCTAGATAAGAACTATCGTT
CAAAGAGGGCATCATTAATGACATTCAGTTCTAAACATTTTTATGATTCCAAATTAGATG
TAATAGATGATTTTAAATTAGCATTTTCTAGTGAAAAACCAATTGATGTAATTCAAGTTG
ATGGCGAATGAAATAATAGTTACAATGAAGCTGAGGCTAAAGAAGTATTAAGAATAGCAA
AAGAAAATCTAACAAAATATGAAAAAATAATTATTCTTGTTTTTAATGTTAAACAACAAG
AATATTTGACAAATGCAATATTTAGCGTTGAACCAGAACTAGAAAAAGCCTTATTTTCCG
ATAAAATAACAATAAAAAATATTGAAAACATTCAAGGTGACGAAGCTGATTTAGTCATTA
TGTCTGTTGTTTATGACAAAAAAACAGCATTGTTTGGAACATACGTTGCAAGGAAGGGTG
GAAAAAACGCCCTAAATGTTGCCATATCAAGAGCAAGAGAAAAAATTATTGTTGTAAAAT
CAATTTATGCAGATGATGTTGAAATTAATGAACGTTCAACATCTGATATGCGTTTATTCA
AAGAATGGCTAAAATTTTTAGATTTATCAATAATTGAACAAAAAAACTATTTATTTTTAG
ATAATGAAAATAAAAAATATGATGAAAAAACACAAACAATATTGTTACCAAAAGTAAGCA
ACCTTCAAATGGATGTATTGGCAAAATTAAACGAATTATTGAAGGAATTAAATGCTAACA
ATTTCGAAATAATTTCGAATTATTCAATAGGAACTAAATTATTAGACTTAGTCTTAATCA
ATAAAATTTCAAATAATATGATTATTGGTATCAATATTGACGATTTTAAATATTTGCCTG
ATTATAGAAAATATTTAAAATTTAAAGATGATTTTAATTTTTTACTATCAAAATCATATC
CAATAATTAATATTTCTAGAATAAGTTGAATAGTAGAAAACAAACAAATTTTAAATAAGA
TTAAAATTTTAATTAAACACGAAGAAGAGTTAAATTCTCAAATTTTATTGCCCGAAGAAA
ATAACAATTTAAATGTAGAAGAAATTAAAGAAAACATTATAGAAAATAATGCCTTAAAAA
ACATAAAATCAAGTCAAATTAAACAAGGTCCTGAATTAAAAGAAATAGATTTTGAAAATG
TTGATGACGAAACTTTTGAAGTTAATCAAGATTCTAATAATAAAATTTATGAATTAAATG
AATCTGAGGTTGCTCAATTTGAAGAATTCCATAATAAGAATATAAATCATGAATTTAATG
ACCAAACCGAATCAAGAGCCGAATACTCAAAGGACTATGAAAAAGATTTTTTGATTAATT
ATAATGATGTTGAATTGGATAAAACGCATATTGATCAGGAATTTCACATTGAAAATGAAT
TTGAATCAGCAATAAATAATAGTAATGTGGAAAAGATTGAAGATGCCACTTCATCATCGG
CTAACGATGAATTAAAAGTAACTAATTCTAATGAACAAAAAATTTCTACAAAAACAACAA
GTGAAGATATTGAATCAGGATTTTCAATTGAAGATATAAACAAAGAAAATATTAGCAATT
TATTTTCTAATACATTTGATGATCTTGATATAAATATAGCACCTGAAAGTGAACAACAAG
TTGAGGCTAAACTTAATTATGATTCAGGCATTATTCAAGATAAGTTGCATGAGCAAAACG
ATGAATATTTTAATTTAGAAGAAAATAATGTTGAAGAGCAACCAAAAAATAATGATGTTC
AAAGCGCAGATGAGACATTAAAATCTCAATTAGTTTATATTGACAATAATAAAGAAGTAA
ATGATAAACAAAAAAGCTATGATTTTGCAGGTTTATTCGCTGATGAAAACGAAGAAACTT
CTACAGATGTAAAAAACATGATAGACATGAATACTGCAGAATATAATCAATACATGAAAA
ATAAAGATATTGAACAAGATGAACAAAATAAAGAGATAACTAAAAATACTGCTGATGAAG
AAATATTGAATTTTGATTTAATCGAAGATGAAAAAACTACGGAATTCAACGTGGAGGACA
ACAATGTCAAAAAATA
