# Supplementary material for: Genomic determination of minimum multi-locus sequence typing schemas to represent the genomic phylogeny of Mycoplasma hominis
Source: BMC Genomics. 2016 Nov 23;17:964. doi: 10.1186/s12864-016-3284-z (PMC5120421; doi:10.1186/s12864-016-3284-z)
Supplement: Additional file 1: — FASTA sequence for all pan genomic alleles identified in this study. (ZIP 1488 kb) [file 12864_2016_3284_MOESM1_ESM.zip › pan_genome/GENE-110.fasta]

>110
ATGTCAAGAACATTAAATAAAAAAGAATCAGAATTAACTATTGAATATACAATTCAAGGT
GAACAATGAGAAAATGCTAAAGAAAAAGCAAGAAAAGCATTAAGAGCCAATGTTCAAATC
GATGGTTTTAGAAAAGGCCACGTTCCCGCTTTTGAAGCTGATAAAAGAATAAATCCAATT
GAAGTTTATCAAAAAGCATTGGATAGTATTTTAGATAATATTTATAAAGAACAAATAATT
AGCCAAATAACCAAAGATGACGAAATTGTTGGACATGCAAATTTAAGAATTAAAGATATA
AATGAAGAAAAAGCAGAAATTTCATTTGTATTTCCACTTTTCCCAGAAGTTAAATTGGGA
GATTACAAAAAATTGGGTGTTAAATTAGGATCATGTGAATTAACTAAAAAAGATTTAAAT
GATGCAAAATCACAAATAGCTTCAAACTATGTAGTTATGCTAGATTCTAAAGAACCAATT
AAAGAAAAAGATCAAGTAAACTTTAATTTCAAAGGCTTTATTGACGGAAAACCATTTGAC
GGCGGAGAAGCTGAAAACTTTGATTTAGTAATTGGATCTAAACAATTTATTCCAGGCTTT
GAAGACAAAATGATTGGCCTAAAAGCAGGAGAAGAAAAAGATTTAGATTTAGTATTTCCA
GAAGATTATCATGCTAAGAATTTAGCAGGAAAATCTGTTGTTTTCCATGTAAAAATAAAT
TTTGTTAAAACTCCAAATTATCCAACAATCGATGATAATTTTGTAAAGGAAATTAATTTG
CCAAATGTTAAAAACGTTGCTGAATTTGAAGAATATGTAAAATTTATTGCTTTAAAGAAC
AAATTGGCAAATGTTAAAAATGAATTTATTAATGAAGCAGTTAAAAAATTATCAGAACAA
TCAGAAGTTTCTTTATCAGAATCATTAGTTGAAGAAGAGGCAGATAAATACTATCAAAAT
TTCCTTAACAATTTAAAACAACAACAAATTACTGAAAAAGATTATTACGAATTTTCAAAG
AGCACAAAAGAAGAATCATTAAATGTATTTAAAAAACAAGCCCAAATAAACTTAAAACAA
ATGTTTGTATTAGGTGCTATTGCCAAAGCTGAATCTTTAAAAGTAACATTAGAAGATTAT
GAAAAAGAAGTTGAAAAATTGGCAAAAACATACGGCTTAGCTCCTGAACATGTAAAACAA
ATTTTGAAATTTGAAAATGTTGAAAATAATTTAATTAATGAAAGAATTAGCGAAATTTTA
CTAAAAGAAAATGACACAAAAGCATTTGAAAACTTTGACAAACTATTAAAAGAAGTCGAA
GAATATGAAGCTAAACAAACTCAAGCTATTGTAGATGAAGCTAAACGTAAAAGAGAAGAA
GCAGAAAAAATAGCTAAAGAATCAAAAGAAAACATTGATGAACAAAAATAA
>598
ATGTCAAGAACATTAAATAAAAAAGAATCAGAATTAACTATTGAATATACAATTCAAGGT
GAACAATGAGAAAATGCTAAAGAAAAAGCAAGAAAAGCATTAAGAGCCAATGTTCAAATC
GATGGTTTTAGAAAAGGCCACGTTCCCGCTTTTGAAGCTGATAAAAGAATAAATCCAATT
GAAGTTTATCAAAAAGCATTGGATAGTATTTTAGATAATATTTATAAAGAACAAATAATT
AGCCAAATAACCAAAGATGACGAAATTGTTGGACATGCAAATTTAAGAATTAAAGATATA
AATGAAGAAAAAGCAGAAATTTCATTTGTATTTCCACTTTTCCCAGAAGTTAAATTGGGA
GATTACAAAAAATTGGGTGTTAAATTAGGATCATGTGAATTAACTAAAAAAGATTTAAAT
GATGCAAAATCACAAATAGCTTCAAACTATGTAGTTATGCTAGATTCTAAAGAACCAATT
AAAGAAAAAGATCAAGTAAACTTTAATTTCAAAGGCTTTATTGACGGAAAACCATTTGAT
GGCGGAGAAGCTGAAAACTTTGATTTAGTAATTGGATCTAAACAATTTATTCCAGGCTTT
GAAGACAAAATGATTGGCCTAAAAGCAGGAGAAGAAAAAGATTTAGATTTAGTATTTCCA
GAAGATTATCATGCTAAGAATTTAGCAGGAAAATCTGTTGTTTTCCATGTAAAAATAAAT
TTTGTTAAAACTCCAAATTATCCAACAATCGATGATAATTTTGTAAAGGAAATTAATTTG
CCAAATGTTAAAAACGTTGCTGAATTTGAAGAATATGTAAAATTTATTGCTTTAAAGAAC
AAATTAGCAAATGTTAAAAATGAATTTATTAATGAAGCAGTTAAAAAATTATCAGAACAA
TCAGAAGTTTCTTTATCAGAATCATTAGTTGAAGAAGAGGCAGATAAATACTATCAAAAT
TTCCTTAACAATTTAAAACAACAACAAATTACTGAAAAAGATTATTACGAATTTTCAAAG
AGCACAAAAGAAGAATCATTAAATGTATTTAAAAAACAAGCCCAAATAAACTTAAAACAA
ATGTTTGTATTAGGTGCTATTGCCAAAGCTGAATCTTTAAAAGTAACATTAGAAGATTAT
GAAAAAGAAGTTGAAAAATTGGCAAAAACATACGGCTTAGCTCCTGAACATGTAAAACAA
ATTTTGAAATTTGAAAATGTTGAAAATAATTTAATTAATGAAAGAATTAGCGAAATTTTA
CTAAAAGAAAATGACACAAAAGCATTTGAAAACTTTGACAAACTATTAAAAGAAGTCGAA
GAATATGAAGCTAAACAAACTCAAGCTATTGTAGATGAAGCTAAACGTAAAAGAGAAGAA
GCAGAAAAAATAGCTAAAGAATCAAAAGAAAACATTGACGAACAAAAATAA
>1194
ATGTCAAGAACATTAAATAAAAAAGAATCAGAATTAACTATTGAATATACAATTCAAGGT
GAACAATGAGAAAATGCTAAAGAAAAAGCAAGAAAAGCATTAAGAGCCAATGTTCAAATC
GATGGTTTTAGAAAAGGCCACGTTCCCGCTTTTGAAGCTGATAAAAGAATAAATCCAATT
GAAGTTTATCAAAAAGCATTGGATAGTATTTTAGATAATATTTATAAAGAACAAATAATT
AGCCAAATAACCAAAGATGATGAAATTGTTGGACATGCAAATTTAAGAATTAAAGATATA
AATGAAGAAAAAGCAGAAATTTCATTTGTATTTCCACTTTTCCCAGAAGTTAAATTGGGA
GATTACAAAAAATTGGGTGTTAAATTAGGATCATGTGAATTAACTGAAAAAGATTTAAAT
GATGCAAAATCACAAATAGCTTCAAACTATGTAGTTATGCTAGATTCTAAAGAACCAATT
AAAGAAAAAGATCAAGTAAACTTTAATTTCAAAGGCTTTATTGACGGAAAACCATTTGAT
GGCGGAGAAGCTGAAAACTTTGATTTAGTAATTGGATCTAAACAATTTATTCCAGGCTTT
GAAGACAAAATGATTGGCCTAAAAGCTGGAGAAGAAAAAGATTTAGATTTAGTATTTCCA
AAAGATTATCATGCTAAGAATTTAGCAGGAAAATCTGTTGTTTTCCATGTAAAAATAAAT
TTTGTTAAAGCTCCAAATTATCCAACAATCGATGATAATTTTGTAAAGGAAATTAATTTG
CCAAATGTTAAAAACGTTGCTGAATTTGAAGAATATGTAAAATTTATTGCTTTAAAGAAC
AAATTGGCAAATGTTAAAAATGAATTTATTAATGAAGCAGTTAAAAAATTATCAGAACAA
TCAGAAGTTTCTTTATCAGAATCATTAGTTGAAGAAGAGGCGGACAAATACTATCAAAAT
TTCCTTAACAATTTAAAACAACAACAAATTACTGAAAAAGATTATTACGAATTTTCAAAG
AGCACAAAAGAAGAATCATTAAATGTATTTAAAAAACAAGCCCAAATAAACTTAAAACAA
ATGTTTGTATTAGGTGCTATTGCCAAAGCTGAATCTTTAAAAGTAACATTAGAAGATTAT
GAAAAAGAAGTTGAAAAATTGGCAAAAACATACGGCTTAGCTCCTGAACATGTAAAACAA
ATTTTGAAATTTGAAAATGTTGAAAATAATTTAATTAATGAAAGAATTAGTGAAATTTTA
CTAAAAGAAAATGACACTAAAGCATTTGAAAACTTTGACAAACTATTAAAAGAAGTTGAA
GAATATGAAGCTAAACAAACTCAAGCTATTGTAGACGAAGCTAAACGCAAAAGAGAAGAA
GCAGAAAAAATAGCTAAAGAATCAAAAGAAAACATTGACGAACAAAAATAA
>1830
ATGTCAAGAACATTAAATAAAAAAGAATCAGAATTAACTATTGAATATACAATTCAAGGT
GAACAATGAGAAAATGCTAAAGAAAAAGCAAGAAAAGCATTAAGAGCCAATGTTCAAATC
GATGGTTTTAGAAAAGGTCACGTTCCTGCTTTTGAAGCTGATAAAAGAATAAATCCAATT
GAAGTTTATCAAAAAGCATTGGATAGTATTTTAGACAATATTTATAAAGAACAAATAATT
AGCCAAATAACCAAGGATGACGAAATTGTTGGACATGCAAATTTAAGAATTAAAGATATA
AATGAAGAAAAAGCAGAAATTTCATTTGTATTTCCACTTTTCCCAGAAGTTAAATTGGGA
GATTACAAAAAATTGGGTGTTAAATTAGGATCATGTGAATTAACTAAAAAAGATTTAAAT
GATGCAAAATCACAAATAGCTTCAAACTATGTAGTTATGCTAGATTCTAAAGAACCAATT
AAAGAAAAAGATCAAGTAAACTTTAATTTCAAAGGCTTTATTGACGGAAAACCATTTGAT
GGCGGAGAAGCCGAAAACTTTGATTTAGTAATTGGATCTAAACAATTTATTCCAGGCTTT
GAAGACAAAATGATTGGCCTAAAAGCTGGAGAAGAAAAAGATTTAGATTTAGTATTTCCA
GAAGATTATCATGCTAAGAATTTAGCAGGAAAATCTGTTGTTTTCCATGTAAAAATAAAT
TTTGTTAAAACTCCAAATTATCCAACAATCGATGATAATTTTGTAAAGGAAATTAATTTG
CCAAATGTTAAAAACGTTGCTGAATTTGAAGAATATGTAAAATTTATTGCTTTAAAGAAC
AAATTAGCAAATGTTAAAAATGAATTTATTAATGAAGCAGTTAAAAAATTATCAGAACAA
TCAGAAGTTTCTTTATCAGAATCATTAGTTGAAGAAGAAGCAGATAAATACTATCAAAAT
TTCCTTAACAATTTAAAACAACAACAAATTACTGAAAAAGATTATTACGAATTTTCAAAG
AGTACAAAAGAAGAATCATTAAATGTATTTAAAAAACAAGCCCAAATAAACTTAAAACAA
ATGTTTGTATTAGGTGCTATTGCCAAAGCTGAATCTTTAAAAGTAACATTAGAAGATTAT
GAAAAAGAAGTTGAAAAATTGGCAAAAACATACGGCTTAGCTCCTGAACATGTAAAACAA
ATTTTGAAATTTGAAAATGTTGAAAATAATTTAATTAATGAAAGAATTAGCGAAATTTTA
CTAAAAGAAAATGACACAAAAGCATTTGAAAACTTTGACAAACTATTAAAAGAAGTCGAA
GAATATGAAGCTAAACAAACTCAAGCTATTGTAGATGAAGCTAAACGTAAAAGAGAAGAA
GCAGAAAAAATAGCTAAAGAATCAAAAGAAAACATTGACGAACAAAAATAA
>8030 bias=263.0,bit_score=1458.7,abs_start=129371,align_strand=+,abs_end=130801,score_ratio=1.01935709294,query_name=NODE_1_length_423494_cov_19.5452_ID_878
ATGTCAAGAACATTAAATAAAAAAGAATCAGAATTAACTATTGAATATACAATTCAAGGT
GAACAATGAGAAAATGCTAAAGAAAAAGCAAGAAAAGCATTAAGAGCCAATGTTCAAATC
GATGGTTTTAGAAAAGGCCACGTTCCCGCTTTTGAAGCTGATAAAAGAATAAATCCAATT
GAAGTTTATCAAAAAGCATTGGATAGTATTTTAGATAATATTTATAAAGAACAAATAATT
AGCCAAATAACCAAAGATGATGAAATTGTTGGACATGCAAATTTAAGAATTAAAGATATA
AATGAAGAAAAAGCAGAAATTTCATTTGTATTTCCACTTTTCCCAGAAGTTAAATTGGGA
GATTACAAAAAATTGGGTGTTAAATTAGGATCATGTGAATTAACTGAAAAAGATTTAAAT
GATGCAAAATCACAAATAGCTTCAAACTATGTAGTTATGCTAGATTCTAAAGAACCAATT
AAAGAAAAAGATCAAGTAAACTTTAATTTCAAAGGCTTTATTGACGGAAAACCATTTGAT
GGCGGAGAAGCTGAAAACTTTGATTTAGTAATTGGATCTAAACAATTTATTCCAGGCTTT
GAAGACAAAATGATTGGCCTAAAAGCTGGAGAAGAAAAAGATTTAGATTTAGTATTTCCA
AAAGATTATCATGCTAAGAATTTAGCAGGAAAATCTGTTGTTTTCCATGTAAAAATAAAT
TTTGTTAAAACTCCAAATTATCCAACAATCGATGATAATTTTGTAAAGGAAATTAATTTG
CCAAATGTTAAAAACGTTGCTGAATTTGAAGAATATGTAAAATTTATTGCTTTAAAGAAC
AAATTGGCAAATGTTAAAAATGAATTTATTAATGAAGCAGTTAAAAAATTATCAGAACAA
TCAGAAGTTTCTTTATCAGAATCATTAGTTGAAGAAGAGGCGGACAAATACTATCAAAAT
TTCCTTAACAATTTAAAACAACAACAAATTACTGAAAAAGATTATTACGAATTTTCAAAG
AGCACAAAAGAAGAATCATTAAATGTATTTAAAAAACAAGCCCAAATAAACTTAAAACAA
ATGTTTGTATTAGGTGCTATTGCCAAAGCTGAATCTTTAAAAGTAACATTAGAAGATTAT
GAAAAAGAAGTTGAAAAATTGGCAAAAACATACGGCTTAGCTCCTGAACATGTAAAACAA
ATTTTGAAATTTGAAAATGTTGAAAATAATTTAATTAATGAAAGAATTAGTGAAATTTTA
CTAAAAGAAAATGACACTAAAGCATTTGAAAACTTTGACAAACTATTAAAAGAAGTCGAA
GAATATGAAGCTAAACAAACTCAAGCTATTGTAGACGAAGCTAAACGCAAAAGAGAAGAA
GCAGAAAAAATAGCTAAAGAATCAAAAGAAAACATTGACGAACAAAAATAA
>8034 bias=270.6,bit_score=1453.1,abs_start=82149,align_strand=-,abs_end=83577,score_ratio=1.01544374563,query_name=NODE_1_length_201530_cov_37.1757_ID_177
TGTCAAGAACATTAAATAAAAAAGAATCAGAATTAACTATTGAATATACAATTCAAGGTG
AACAATGAGAAAATGCTAAAGAAAAAGCAAGAAAAGCATTAAGAGCCAATGTTCAAATCG
ATGGTTTTAGAAAAGGCCACGTTCCCGCTTTTGAAGCTGATAAAAGAATAAATCCAATTG
AAGTTTATCAAAAAGCATTGGATAGTATTTTAGATAATATTTATAAAGAACAAATAATTA
GCCAAATAACCAAAGATGACGAAATTGTTGGACATGCAAATTTAAGAATTAAAGATATAA
ATGAAGAAAAAGCAGAAATTTCATTTGTATTTCCACTTTTCCCAGAAGTTAAATTGGGAG
ATTACAAAAAATTGGGTGTTAAATTAGGATCATGTGAATTAACTAAAAAAGATTTAAATG
ATGCAAAATCACAAATAGCTTCAAACTATGTAGTTATGCTAGATTCTAAAGAACCAATTA
AAGAAAAAGATCAAGTAAACTTTAATTTCAAAGGCTTTATTGACGGAAAACCATTTGATG
GCGGAGAAGCTGAAAACTTTGATTTAGTAATTGGATCTAAACAATTTATTCCAGGCTTTG
AAGACAAAATGATTGGCCTAAAAGCAGGAGAAGAAAAAGATTTAGATTTAGTATTTCCAG
AAGATTATCATGCTAAGAATTTAGCAGGAAAATCTGTTGTTTTCCATGTAAAAATAAATT
TTGTTAAAACTCCAAATTATCCAACAATCGATGATAATTTTGTAAAGGAAATTAATTTGC
CAAATGTTAAAAACGTTGCTGAATTTGAAGAATATGTAAAATTTATTGCTTTAAAGAACA
AATTAGCAAATGTTAAAAATGAATTTATTAATGAAGCAGTTAAAAAATTATCAGAACAAT
CAGAAGTTTCTTTATCAGAATCATTAGTTGAAGAAGAAGCAGATAAATACTATCAAAATT
TCCTTAACAATTTAAAACAACAACAAATTACTGAAAAAGATTATTACGAATTTTCAAAGA
GTACAAAAGAAGAATCATTAAATGTATTTAAAAAACAAGCCCAAATAAACTTAAAACAAA
TGTTTGTATTAGGTGCTATTGCCAAAGCTGAATCTTTAAAAGTAACATTAGAAGATTATG
AAAAAGAAGTTGAAAAATTGGCAAAAACATACGGCTTAGCTCCTGAACATGTAAAACAAA
TTTTGAAATTTGAAAATGTTGAAAATAATTTAATTAATGAAAGAATTAGCGAAATTTTAC
TAAAAGAAAATGACACTAAAGCATTTGAAAACTTTGACAAACTATTAAAAGAAGTCGAAG
AATATGAAGCTAAACAAACTCAAGCTATTGTAGACGAAGCTAAACGTAAAAGAGAAGAAG
CAGAAAAAATAGCTAAAGAATCAAAAGAAAACATTGATGAACAAAAATA
>8040 bias=273.2,bit_score=1439.8,abs_start=48613,align_strand=+,abs_end=50045,score_ratio=1.00614954577,query_name=NODE_3_length_132017_cov_31.7138_ID_1553
ATGTCAAGAACATTAAATAAAAAAGAATCAGAATTAACTATTGAATATACAATTCAAGGT
GAACAATGAGAAAATGCTAAAGAAAAAGCAAGAAAAGCATTAAGAGCCAATGTTCAAATC
GATGGTTTTAGAAAAGGTCACGTTCCCGCTTTTGAAGCTGATAAAAGAATAAATCCAATT
GAAGTTTATCAAAAAGCATTGGATAGTATTTTAGATAATATTTATAAAGAACAAATAATT
AGCCAAATAACCAAAGATGATGAAATTGTTGGACACGCAAATTTAAGAATTAAAGATATA
AATGAAGAAAAAGCAGAAATTTCATTTGTATTTCCACTTTTCCCAGAAGTTAAATTGGGA
GATTATAAAAAATTGGGTGTTAAATTAGGATCATGTGAATTAACTAAAAAAGATTTAAAT
GATGCAAAATCACAAATAGCTTCAAACTATGTAGTTATGCTAGATTCTAAAGAACCAATT
AAAGAAAAAGATCAAGTAAACTTTAATTTCAAAGGCTTTATTGACGGAAAACCATTTGAC
GGCGGAGAAGCTGAAAACTTTGATTTAGTAATTGGATCTAAACAATTTATTCCAGGCTTT
GAAGACAAAATGATTGGCCTAAAAGCAGGAGAAGAAAAAGATTTAGATTTAGTATTTCCA
GAAGATTATCATGCTAAGAATTTAGCAGGAAAATCTGTTGTTTTCCATGTAAAAATAAAT
TTTGTTAAAACTCCAAATTATCCAACAATCGATGATAATTTTGTAAAAGAAATTAATTTG
CCAAATGTTAAAAATGTTGCTGAATTTGAAGAATATGTAAAATTTATTGCTTTAAAGAAC
AAATTAGCAAATGTTAAAAATGAATTTATTAATGAAGCAGTTAAAAAATTATCAGAACAA
TCAGAAGTTTCTTTATCAGAATCATTAGTTGAAGAAGAAGCAGATAAATACTATCAAAAT
TTCCTTAACAATTTAAAACAACAACAAATTACTGAAAAAGATTATTACGAATTTTCAAAG
AGTACAAAAGAAGAATCATTAAATGTATTTAAAAAACAAGCCCAAATAAACTTAAAACAA
ATGTTTGTATTAGGTGCTATTGCCAAAGCTGAATCTTTAAAAGTAACATTAGAAGATTAT
GAAAAAGAAGTTGAAAAATTGGCAAAAACATACGGCTTAGCTCCTGAACATGTAAAACAA
ATTTTGAAATTTGAAAATGTTGAAAATAATTTAATTAATGAAAGAATTAGTGAAATTTTA
CTAAAAGAAAATGACACTAAAGCATTTGAAAACTTTGACAAACTATTAAAAGAAGTCGAA
GAATATGAAGCTAAACAAACTCAAGCTATTGTAGACGAAGCTAAACGCAAAAGAGAAGAA
GCAGAAAAAATAGCTAAAGAATCAAAAGAAAACATTGACGAACAAAAATAATA
>8041 bias=262.7,bit_score=1456.2,abs_start=450701,align_strand=+,abs_end=452131,score_ratio=1.01761006289,query_name=NODE_1_length_644406_cov_31.3649_ID_828
ATGTCAAGAACATTAAATAAAAAAGAATCAGAATTAACTATTGAATATACAATTCAAGGT
GAACAATGAGAAAATGCTAAAGAAAAAGCAAGAAAAGCATTAAGAGCCAATGTTCAAATC
GATGGTTTTAGAAAAGGCCACGTTCCCGCTTTTGAAGCTGATAAAAGAATAAATCCAATT
GAAGTTTATCAAAAAGCATTGGATAGTATTTTAGATAATATTTATAAAGAACAAATAATT
AGCCAAATAACCAAAGATGATGAAATTGTTGGACATGCAAATTTAAGAATTAAAGATATA
AATGAAGAAAAAGCAGAAATTTCATTTGTATTTCCACTTTTCCCAGAAGTTAAATTGGGA
GATTACAAAAAATTGGGTGTTAAATTAGGATCATGTGAATTAACTGAAAAAGATTTAAAT
GATGCAAAATCACAAATAGCTTCAAACTATGTAGTTATGCTAGATTCTAAAGAACCAATT
AAAGAAAAAGATCAAGTAAACTTTAATTTCAAAGGCTTTATTGACGGAAAACCATTTGAT
GGCGGAGAAGCTGAAAACTTTGATTTAGTAATTGGATCTAAACAATTTATTCCAGGCTTT
GAAGACAAAATGATTGGCCTAAAAGCTGGAGAAGAAAAAGATTTAGATTTAGTATTTCCA
AAAGATTATCATGCTAAGAATTTAGCAGGAAAATCTGTTGTTTTCCATGTGAAAATAAAT
TTTGTTAAAACTCCAAATTATCCAACAATCGATGATAATTTTGTAAAGGAAATTAATTTG
CCAAATGTTAAAAACGTTGCTGAATTTGAAGAATATGTAAAATTTATTGCTTTAAAGAAC
AAATTGGCAAATGTTAAAAATGAATTTATTAATGAAGCAGTTAAAAAATTATCAGAACAA
TCAGAAGTTTCTTTATCAGAATCATTAGTTGAAGAAGAGGCGGACAAATACTATCAAAAT
TTCCTTAACAATTTAAAACAACAACAAATTACTGAAAAAGATTATTACGAATTTTCAAAG
AGCACAAAAGAAGAATCATTAAATGTATTTAAAAAACAAGCCCAAATAAACTTAAAACAA
ATGTTTGTATTAGGTGCTATTGCCAAAGCTGAATCTTTAAAAGTAACATTAGAAGATTAT
GAAAAAGAAGTTGAAAAATTGGCAAAAACATACGGCTTAGCTCCTGAACATGTAAAACAA
ATTTTGAAATTTGAAAATGTTGAAAATAATTTAATTAATGAAAGAATTAGTGAAATTTTA
CTAAAAGAAAATGACACTAAAGCATTTGAAAACTTTGACAAACTATTAAAAGAAGTTGAA
GAATATGAAGCTAAACAAACTCAAGCTATTGTAGACGAAGCTAAACGCAAAAGAGAAGAA
GCAGAAAAAATAGCTAAAGAATCAAAAGAAAACATTGACGAACAAAAATAA
>8042 bias=266.7,bit_score=1458.5,abs_start=8093,align_strand=-,abs_end=9521,score_ratio=1.01921733054,query_name=NODE_23_length_21234_cov_18.1046_ID_1742
TGTCAAGAACATTAAATAAAAAAGAATCAGAATTAACTATTGAATATACAATTCAAGGTG
AACAATGAGAAAATGCTAAAGAAAAAGCAAGAAAAGCATTAAGAGCCAATGTTCAAATCG
ATGGTTTTAGAAAAGGCCACGTTCCCGCTTTTGAAGCTGATAAAAGAATAAATCCAATTG
AAGTTTATCAAAAAGCATTGGATAGTATTTTAGATAATATTTATAAAGAACAAATAATTA
GCCAAATAACCAAAGATGATGAAATTGTTGGACATGCAAATTTAAGAATTAAAGATATAA
ATGAAGAAAAAGCAGAAATTTCATTTGTATTTCCACTTTTCCCAGAAGTTAAATTGGGAG
ATTACAAAAAATTGGGTGTTAAATTAGGATCATGTGAATTAACTGAAAAAGATTTAAATG
ATGCAAAATCACAAATAGCTTCAAACTATGTAGTTATGCTAGATTCTAAAGAACCAATTA
AAGAAAAAGATCAAGTAAACTTTAATTTCAAAGGCTTTATTGACGGAAAACCATTTGACG
GCGGAGAAGCTGAAAACTTTGATTTAGTAATTGGATCTAAACAATTTATTCCAGGCTTTG
AAGACAAAATGATTGGCCTAAAAGCAGGAGAAGAAAAAGATTTAGATTTAGTATTTCCAG
AAGATTATCATGCTAAGAATTTAGCAGGAAAATCTGTTGTTTTCCATGTAAAAATAAATT
TTGTTAAAACTCCAAATTATCCAACAATCGATGATAATTTTGTAAAGGAAATTAATTTGC
CAAATGTTAAAAACGTTGCTGAATTTGAAGAATATGTAAAATTTATTGCTTTAAAGAACA
AATTGGCAAATGTTAAAAATGAATTTATTAATGAAGCAGTTAAAAAATTATCAGAACAAT
CAGAAGTTTCTTTATCAGAATCATTAGTTGAAGAAGAGGCAGATAAATACTATCAAAATT
TCCTTAACAATTTAAAACAACAACAAATTACTGAAAAAGATTATTACGAATTTTCAAAGA
GCACAAAAGAAGAATCATTAAATGTATTTAAAAAACAAGCCCAAATAAACTTAAAACAAA
TGTTTGTATTAGGTGCTATTGCCAAAGCTGAATCTTTAAAAGTAACATTAGAAGATTATG
AAAAAGAAGTTGAAAAATTGGCAAAAACATACGGCTTAGCTCCTGAACATGTAAAACAAA
TTTTGAAATTTGAAAATGTTGAAAATAATTTAATTAATGAAAGAATTAGCGAAATTTTAC
TAAAAGAAAATGACACAAAAGCATTTGAAAACTTTGACAAACTATTAAAAGAAGTCGAAG
AATATGAAGCTAAACAAACTCAAGCTATTGTAGATGAAGCTAAACGTAAAAGAGAAGAAG
CAGAAAAAATAGCTAAAGAATCAAAAGAAAACATTGATGAACAAAAATA
>8043 bias=268.1,bit_score=1449.2,abs_start=132344,align_strand=+,abs_end=133774,score_ratio=1.01271837876,query_name=NODE_1_length_339602_cov_30.5322_ID_528
ATGTCAAGAACATTAAATAAAAAAGAATCAGAATTAACTATTGAATATACAATTCAAGGT
GAACAATGAGAAAATGCTAAAGAAAAAGCAAGAAAAGCATTAAGAGCCAATGTTCAAATC
GATGGTTTTAGAAAAGGTCACGTTCCCGCTTTTGAAGCTGATAAAAAAATAAATCCAATT
GAAGTTTATCAAAAAGCATTGGATAGTATTTTAGATAATATTTATAAAGAACAAATAATT
AGCCAAATAACCAAAGATGACGAAATTGTTGGACATGCAAATTTAAGAATTAAAGATATA
AATGAAGAAAAAGCAGAAATTTCATTTGTATTTCCACTTTTCCCAGAAGTTAAATTGGGA
GATTACAAAAAATTGGGTGTTAAATTAGGATCATGTGAATTAACTAAAAAAGATTTAAAT
GATGCAAAATCACAAATAGCTTCAAACTATGTAGTTATGCTAGATTCTAAAGAACCAATT
AAAGAAAAAGATCAAGTAAACTTTAATTTCAAAGGCTTTATTGACGGAAAACCATTTGAT
GGCGGAGAAGCTGAAAACTTTGATTTAGTAATTGGATCTAAACAATTTATTCCAGGCTTT
GAAGACAAAATGATTGGCCTAAAAGCAGGAGAAGAAAAAGATTTAGATTTAGTATTTCCA
GAAGATTATCATGCTAAGAATTTAGCAGGAAAATCTGTTGTTTTCCATGTAAAAATAAAT
TTTGTTAAAACTCCAAATTATCCAACAATCGATGATAATTTTGTAAAGGAAATTAATTTG
CCAAATGTTAAAAACGTTGCTGAATTTGAAGAATATGTGAAATTTATTGCTTTAAAGAAC
AAATTGGCAAATGTTAAAAATGAATTTATTAATGAAGCAGTTAAAAAATTATCAGAACAA
TCAGAAGTTTCTTTATCAGAATCATTAGTTGAAGAAGAGGCAGATAAATACTATCAAAAT
TTCCTTAACAATTTAAAACAACAACAAATTACTGAAAAAGATTATTACGAATTTTCAAAG
AGCACAAAAGAAGAATCATTAAATGTATTTAAAAAACAAGCCCAAATAAACTTAAAACAA
ATGTTTGTATTAGGTGCTATTGCCAAAGCTGAATCTTTAAAAGTAACATTAGAAGATTAT
GAAAAAGAAGTTGAAAAATTGGCAAAAACATACGGCTTAGCTCCTGAACATGTAAAACAA
ATTTTGAAATTTGAAAATGTTGAAAATAATTTAATTAATGAAAGAATTAGTGAAATTTTA
CTAAAAGAAAATGACACTAAAGCATTTGAAAAATTTGACAAACTATTAAAAGAAGTCGAA
GAATATGAAGCTAAACAAACTCAAGCTATTGTAGACGAAGCTAAACGCAAAAGAGAAGAA
GCAGAAAAAATAGCTAAAGAATCAAAAGAAAACATTGACGAACAAAAATAA
>20655 bias=0,e_score=0.0,bit_score=1457.0,score_ratio=1.02,align_strand=+,abs_start=280540,abs_end=281970,allele_start=280540,allele_end=281970,query_name=NODE_1_length_497571_cov_28.1511_ID_540 <unknown description>
TGTCAAGAACATTAAATAAAAAAGAATCAGAATTAACTATTGAATATACAATTCAAGGTG
AACAATGAGAAAATGCTAAAGAAAAAGCAAGAAAAGCATTAAGAGCCAATGTTCAAATCG
ATGGTTTTAGAAAAGGCCACGTTCCCGCTTTTGAAGCTGATAAAAGAATAAATCCAATTG
AAGTTTATCAAAAAGCATTGGATAGTATTTTAGATAATATTTATAAAGAACAAATAATTA
GCCAAATAACCAAAGATGATGAAATTGTTGGACATGCAAATTTAAGAATTAAAGATATAA
ATGAAGAAAAAGCAGAAATTTCATTTGTATTTCCACTTTTCCCAGAAGTTAAATTGGGAG
ATTACAAAAAATTGGGTGTTAAATTAGGATCATGTGAATTAACTGAAAAAGATTTAAATG
ATGCAAAATCACAAATAGCTTCAAACTATGTAGTTATGCTAGATTCTAAAGAACCAATTA
AAGAAAAAGATCAAGTAAACTTTAATTTCAAAGGCTTTATTGACGGAAAACCATTTGATG
GCGGAGAAGCTGAAAACTTTGATTTAGTAATTGGATCTAAACAATTTATTCCAGGCTTTG
AAGACAAAATGATTGGCCTAAAAGCTGGAGAAGAAAAAGATTTAGATTTAGTATTTCCAA
AAGATTATCATGCTAAGAATTTAGCAGGAAAATCTGTTGTTTTCCATGTAAAAATAAATT
TTGTTAAAACTCCAAATTATCCAACAATCGATGATAATTTTGTAAAGGAAATTAATTTGC
CAAATGTTAAAAACGTTGCTGAATTTGAAGAATATGTAAAATTTATTGCTTTAAAGAACA
AATTGGCAAATGTTAAAAATGAATTTATTAATGAAGCAGTTAAAAAATTATCAGAACAAT
CAGAAGTTTCTTTATCAGAATCATTAGTTGAAGAAGAGGCGGACAAATACTATCAAAATT
TCCTTAACAATTTAAAACAACAACAAATTACTGAAAAAGATTATTACGAATTTTCAAAGA
GCACAAAAGAAGAATCATTAAATGTATTTAAAAAACAAGCCCAAATAAACTTAAAACAAA
TGTTTGTATTAGGTGCTATTGCCAAAGCTGAATCTTTAAAAGTAACATTAGAAGATTATG
AAAAAGAAGTTGAAAAATTGGCAAAAACATACGGCTTAGCTCCTGAACATGTAAAACAAA
TTTTGAAATTTGAAAATGTTGAAAATAATTTAATTAATGAAAGAATTAGTGAAATTTTAC
TAAAAGAAAATGACACTAAAGCATTTGAAAACTTTGACAAACTATTAAAAGAAGTTGAAG
AATATGAAGCTAAACAAACTCAAGCTATTGTAGACGAAGCTAAACGCAAAAGAGAAGAAG
CAGAAAAAATAGCTAAAGAATCAAAAGAAAACATTGACGAACAAAAATAA
>20656 bias=0,e_score=0.0,bit_score=1439.8,score_ratio=1.01,align_strand=+,abs_start=48613,abs_end=50045,allele_start=48613,allele_end=50045,query_name=NODE_3_length_132017_cov_31.7138_ID_1553 <unknown description>
TGTCAAGAACATTAAATAAAAAAGAATCAGAATTAACTATTGAATATACAATTCAAGGTG
AACAATGAGAAAATGCTAAAGAAAAAGCAAGAAAAGCATTAAGAGCCAATGTTCAAATCG
ATGGTTTTAGAAAAGGTCACGTTCCCGCTTTTGAAGCTGATAAAAGAATAAATCCAATTG
AAGTTTATCAAAAAGCATTGGATAGTATTTTAGATAATATTTATAAAGAACAAATAATTA
GCCAAATAACCAAAGATGATGAAATTGTTGGACACGCAAATTTAAGAATTAAAGATATAA
ATGAAGAAAAAGCAGAAATTTCATTTGTATTTCCACTTTTCCCAGAAGTTAAATTGGGAG
ATTATAAAAAATTGGGTGTTAAATTAGGATCATGTGAATTAACTAAAAAAGATTTAAATG
ATGCAAAATCACAAATAGCTTCAAACTATGTAGTTATGCTAGATTCTAAAGAACCAATTA
AAGAAAAAGATCAAGTAAACTTTAATTTCAAAGGCTTTATTGACGGAAAACCATTTGACG
GCGGAGAAGCTGAAAACTTTGATTTAGTAATTGGATCTAAACAATTTATTCCAGGCTTTG
AAGACAAAATGATTGGCCTAAAAGCAGGAGAAGAAAAAGATTTAGATTTAGTATTTCCAG
AAGATTATCATGCTAAGAATTTAGCAGGAAAATCTGTTGTTTTCCATGTAAAAATAAATT
TTGTTAAAACTCCAAATTATCCAACAATCGATGATAATTTTGTAAAAGAAATTAATTTGC
CAAATGTTAAAAATGTTGCTGAATTTGAAGAATATGTAAAATTTATTGCTTTAAAGAACA
AATTAGCAAATGTTAAAAATGAATTTATTAATGAAGCAGTTAAAAAATTATCAGAACAAT
CAGAAGTTTCTTTATCAGAATCATTAGTTGAAGAAGAAGCAGATAAATACTATCAAAATT
TCCTTAACAATTTAAAACAACAACAAATTACTGAAAAAGATTATTACGAATTTTCAAAGA
GTACAAAAGAAGAATCATTAAATGTATTTAAAAAACAAGCCCAAATAAACTTAAAACAAA
TGTTTGTATTAGGTGCTATTGCCAAAGCTGAATCTTTAAAAGTAACATTAGAAGATTATG
AAAAAGAAGTTGAAAAATTGGCAAAAACATACGGCTTAGCTCCTGAACATGTAAAACAAA
TTTTGAAATTTGAAAATGTTGAAAATAATTTAATTAATGAAAGAATTAGTGAAATTTTAC
TAAAAGAAAATGACACTAAAGCATTTGAAAACTTTGACAAACTATTAAAAGAAGTCGAAG
AATATGAAGCTAAACAAACTCAAGCTATTGTAGACGAAGCTAAACGCAAAAGAGAAGAAG
CAGAAAAAATAGCTAAAGAATCAAAAGAAAACATTGACGAACAAAAATAATA
>20657 bias=0,e_score=0.0,bit_score=1449.9,score_ratio=1.01,align_strand=+,abs_start=165875,abs_end=167305,allele_start=165875,allele_end=167305,query_name=NODE_1_length_386744_cov_32.1807_ID_133 <unknown description>
TGTCAAGAACATTAAATAAAAAAGAATCAGAATTAACTATTGAATATACAATTCAAGGTG
AACAATGAGAAAATGCTAAAGAAAAAGCAAGAAAAGCATTAAGAGCCAATGTTCAAATCG
ATGGTTTTAGAAAAGGTCACGTTCCCGCTTTTGAAGCTGATAAAAGAATAAATCCAATTG
AAGTTTATCAAAAAGCATTGGATAGTATTTTAGATAATATTTATAAAGAACAAATAATTA
GCCAAATAACCAAAGATGACGAAATTGTTGGACATGCAAATTTAAGAATTAAAGATATAA
ATGAAGAAAAAGCAGAAATTTCATTTGTATTTCCACTTTTCCCAGAAGTTAAATTGGGAG
ATTATAAAAAATTGGGTGTTAAATTAGGATCATGTGAATTAACTGAAAAAGATTTAAATG
ATGCAAAATCACAAATAGCTTCAAACTATGTAGTTATGCTAGATTCTAAAGAACCAATTA
AAGAAAAAGATCAAGTAAACTTTAATTTCAAAGGCTTTATTGACGGAAAACCATTTGACG
GCGGAGAAGCCGAAAACTTTGATTTAGTAATTGGATCTAAACAATTTATTCCAGGCTTTG
AAGACAAAATGATTGGCCTAAAAGCTGGAGAAGAAAAAGATTTAGATTTAGTATTTCCAG
AAGATTATCACGCTAAGAATTTAGCAGGAAAATCTGTTGTTTTCCATGTAAAAATAAATT
TCGTTAAAACTCCAAATTATCCAACAATCGATGATAATTTTGTAAAGGAAATTAATTTGC
CAAATGTTAAAAACGTTGCCGAATTTGAAGAATATGTAAAATTTATTGCTTTAAAGAACA
AATTAGCAAATGTTAAAAATGAATTTATTAATGAAGCAGTTAAAAAATTATCAGAACAAT
CAGAAGTTTCTTTATCAGAATCATTAGTTGAAGAAGAAGCAGATAAATACTATCAAAATT
TCCTTAACAATTTAAAACAACAACAAATTACTGAAAAAGATTATTACGAATTTTCAAAGA
GTACAAAAGAAGAATCATTAAATGTATTTAAAAAACAAGCCCAAATAAACTTAAAACAAA
TGTTTGTATTAGGTGCTATTGCCAAAGCTGAATCTTTAAAAGTAACATTAGAAGATTATG
AAAAAGAAGTTGAAAAATTGGCAAAAACATACGGCTTAGCTCCTGAACATGTAAAACAAA
TTTTGAAATTTGAAAATGTTGAAAATAATTTAATTAATGAAAGAATTAGCGAAATTTTAC
TAAAAGAAAATGACACAAAAGCATTTGAAAACTTTGACAAACTATTAAAAGAAGTCGAAG
AATATGAAGCTAAACAAACTCAAGCTATTGTAGATGAAGCTAAACGTAAAAGAGAAGAAG
CAGAAAAAATAGCTAAAGAATCAAAAGAAAACATTGACGAACAAAAATAA
>20658 bias=0,e_score=0.0,bit_score=1451.4,score_ratio=1.01,align_strand=-,abs_start=223818,abs_end=225246,allele_start=223818,allele_end=225246,query_name=NODE_1_length_666248_cov_46.4332_ID_732 <unknown description>
TGTCAAGAACATTAAATAAAAAAGAATCAGAATTAACTATTGAATATACAATTCAAGGTG
AACAATGAGAAAATGCTAAAGAAAAAGCAAGAAAAGCATTAAGAGCCAATGTTCAAATCG
ATGGTTTTAGAAAAGGCCACGTTCCCGCTTTTGAAGCTGATAAAAGAATAAATCCAATTG
AAGTTTATCAAAAAGCATTGGATAGTATTTTAGATAATATTTATAAAGAACAAATAATTA
GCCAAATAACCAAAGATGATGAAATTGTTGGACATGCAAATTTAAGAATTAAAGATATAA
ATGAAGAAAAAGCAGAAATTTCATTTGTATTTCCACTTTTCCCAGAAGTTAAATTGGGAG
ATTACAAAAAATTGGGTGTTAAATTAGGATCATGCAAATTAACTGAAAAAGATTTAAATG
ATGCAAAATCACAAATAGCTTCAAACTATGTAGTTATGTTAGATTCTAAAGAACCAATTA
AAGAAAAAGATCAAGTAAACTTTAATTTCAAAGGCTTTATTGACGGAAAACCATTTGATG
GCGGAGAAGCTGAAAACTTTGATTTAGTAATTGGATCTAAACAATTTATTCCAGGCTTTG
AAGACAAAATGATTGGCCTAAAAGCAGGAGAAGAAAAAGATTTAGATTTAGTATTTCCAG
AAGATTATCATGCTAAGAATTTAGCAGGAAAATCTGTTGTTTTCCATGTAAAAATAAATT
TTGTTAAAACTCCAAATTATCCAACAATCGATGATAATTTTGTAAAGGAAATTAATTTGC
CAAATGTTAAAAACGTTGCTGAATTTGAAGAATATGTAAAATTTATTGCTTTAAAGAACA
AATTGGCAAATGTTAAAAATGAATTTATTAATGAAGCAGTTAAAAAATTATCAGAACAAT
CAGAAGTTTCTTTATCAGAATCATTAGTTGAAGAAGAGGCAGATAAATACTATCAAAATT
TCCTTAACAATTTAAAACAACAACAAATTACTGAAAAAGATTATTACGAATTTTCAAAGA
GCACAAAAGAAGAATCATTAAATGTATTTAAAAAACAAGCCCAAATAAACTTAAAACAAA
TGTTTGTATTAGGTGCTATTGCCAAAGCTGAATCTTTAAAAGTAACATTAGAAGATTATG
AAAAAGAAGTTGAAAAATTGGCAAAAACATACGGCTTAGCTCCTGAACATGTAAAACAAA
TTTTGAAATTTGAAAATGTTGAAAATAATTTAATTAATGAAAGAATTAGTGAAATTTTAC
TAAAAGAAAATGACACTAAAGCATTTGAAAACTTTGACAAACTATTAAAAGAAGTCGAAG
AATATGAAGCTAAACAAACTCAAGCTATTGTAGACGAAGCTAAACGCAAAAGAGAAGAAG
CAGAAAAAATAGCTAAAGAATCAAAAGAAAACATTGACGAACAAAAAT
>20659 bias=0,e_score=0.0,bit_score=1456.2,score_ratio=1.02,align_strand=-,abs_start=215692,abs_end=217120,allele_start=215692,allele_end=217120,query_name=NODE_1_length_507951_cov_41.4538_ID_1311 <unknown description>
TGTCAAGAACATTAAATAAAAAAGAATCAGAATTAACTATTGAATATACAATTCAAGGTG
AACAATGAGAAAATGCTAAAGAAAAAGCAAGAAAAGCATTAAGAGCCAATGTTCAAATCG
ATGGTTTTAGAAAAGGCCACGTTCCCGCTTTTGAAGCTGATAAAAGAATAAATCCAATTG
AAGTTTATCAAAAAGCATTGGATAGTATTTTAGATAATATTTATAAAGAACAAATAATTA
GCCAAATAACCAAAGATGATGAAATTGTTGGACATGCAAATTTAAGAATTAAAGATATAA
ATGAAGAAAAAGCAGAAATTTCATTTGTATTTCCACTTTTCCCAGAAGTTAAATTGGGAG
ATTACAAAAAATTGGGTGTTAAATTAGGATCATGTGAATTAACTGAAAAAGATTTAAATG
ATGCAAAATCACAAATAGCTTCAAACTATGTAGTTATGCTAGATTCTAAAGAACCAATTA
AAGAAAAAGATCAAGTAAACTTTAATTTCAAAGGCTTTATTGACGGAAAACCATTTGATG
GCGGAGAAGCTGAAAACTTTGATTTAGTAATTGGATCTAAACAATTTATTCCAGGCTTTG
AAGACAAAATGATTGGCCTAAAAGCTGGAGAAGAAAAAGATTTAGATTTAGTATTTCCAA
AAGATTATCATGCTAAGAATTTAGCAGGAAAATCTGTTGTTTTCCATGTGAAAATAAATT
TTGTTAAAACTCCAAATTATCCAACAATCGATGATAATTTTGTAAAGGAAATTAATTTGC
CAAATGTTAAAAACGTTGCTGAATTTGAAGAATATGTAAAATTTATTGCTTTAAAGAACA
AATTGGCAAATGTTAAAAATGAATTTATTAATGAAGCAGTTAAAAAATTATCAGAACAAT
CAGAAGTTTCTTTATCAGAATCATTAGTTGAAGAAGAGGCGGACAAATACTATCAAAATT
TCCTTAACAATTTAAAACAACAACAAATTACTGAAAAAGATTATTACGAATTTTCAAAGA
GCACAAAAGAAGAATCATTAAATGTATTTAAAAAACAAGCCCAAATAAACTTAAAACAAA
TGTTTGTATTAGGTGCTATTGCCAAAGCTGAATCTTTAAAAGTAACATTAGAAGATTATG
AAAAAGAAGTTGAAAAATTGGCAAAAACATACGGCTTAGCTCCTGAACATGTAAAACAAA
TTTTGAAATTTGAAAATGTTGAAAATAATTTAATTAATGAAAGAATTAGTGAAATTTTAC
TAAAAGAAAATGACACTAAAGCATTTGAAAACTTTGACAAACTATTAAAAGAAGTTGAAG
AATATGAAGCTAAACAAACTCAAGCTATTGTAGACGAAGCTAAACGCAAAAGAGAAGAAG
CAGAAAAAATAGCTAAAGAATCAAAAGAAAACATTGACGAACAAAAAT
>20660 bias=0,e_score=0.0,bit_score=1451.4,score_ratio=1.01,align_strand=+,abs_start=134512,abs_end=135942,allele_start=134512,allele_end=135942,query_name=NODE_1_length_290949_cov_36.4267_ID_342 <unknown description>
TGTCAAGAACATTAAATAAAAAAGAATCAGAATTAACTATTGAATATACAATTCAAGGTG
AACAATGAGAAAATGCTAAAGAAAAAGCAAGAAAAGCATTAAGAGCCAATGTTCAAATCG
ATGGTTTTAGAAAAGGCCACGTTCCCGCTTTTGAAGCTGATAAAAGAATAAATCCAATTG
AAGTTTATCAAAAAGCATTGGATAGTATTTTAGATAATATTTATAAAGAACAAATAATTA
GCCAAATAACCAAAGATGATGAAATTGTTGGACATGCAAATTTAAGAATTAAAGATATAA
ATGAAGAAAAAGCAGAAATTTCATTTGTATTTCCACTTTTCCCAGAAGTTAAATTGGGAG
ATTACAAAAAATTGGGTGTTAAATTAGGATCATGCAAATTAACTGAAAAAGATTTAAATG
ATGCAAAATCACAAATAGCTTCAAACTATGTAGTTATGTTAGATTCTAAAGAACCAATTA
AAGAAAAAGATCAAGTAAACTTTAATTTCAAAGGCTTTATTGACGGAAAACCATTTGATG
GCGGAGAAGCTGAAAACTTTGATTTAGTAATTGGATCTAAACAATTTATTCCAGGCTTTG
AAGACAAAATGATTGGCCTAAAAGCAGGAGAAGAAAAAGATTTAGATTTAGTATTTCCAG
AAGATTATCATGCTAAGAATTTAGCAGGAAAATCTGTTGTTTTCCATGTAAAAATAAATT
TTGTTAAAACTCCAAATTATCCAACAATCGATGATAATTTTGTAAAGGAAATTAATTTGC
CAAATGTTAAAAACGTTGCTGAATTTGAAGAATATGTAAAATTTATTGCTTTAAAGAACA
AATTGGCAAATGTTAAAAATGAATTTATTAATGAAGCAGTTAAAAAATTATCAGAACAAT
CAGAAGTTTCTTTATCAGAATCATTAGTTGAAGAAGAGGCAGATAAATACTATCAAAATT
TCCTTAACAATTTAAAACAACAACAAATTACTGAAAAAGATTATTACGAATTTTCAAAGA
GCACAAAAGAAGAATCATTAAATGTATTTAAAAAACAAGCCCAAATAAACTTAAAACAAA
TGTTTGTATTAGGTGCTATTGCCAAAGCTGAATCTTTAAAAGTAACATTAGAAGATTATG
AAAAAGAAGTTGAAAAATTGGCAAAAACATACGGCTTAGCTCCTGAACATGTAAAACAAA
TTTTGAAATTTGAAAATGTTGAAAATAATTTAATTAATGAAAGAATTAGTGAAATTTTAC
TAAAAGAAAATGACACTAAAGCATTTGAAAACTTTGACAAACTATTAAAAGAAGTCGAAG
AATATGAAGCTAAACAAACTCAAGCTATTGTAGACGAAGCTAAACGCAAAAGAGAAGAAG
CAGAAAAAATAGCTAAAGAATCAAAAGAAAACATTGACGAACAAAAATAA
>20661 bias=0,e_score=0.0,bit_score=1458.7,score_ratio=1.02,align_strand=-,abs_start=189515,abs_end=190943,allele_start=189515,allele_end=190943,query_name=NODE_1_length_474534_cov_38.1723_ID_792 <unknown description>
TGTCAAGAACATTAAATAAAAAAGAATCAGAATTAACTATTGAATATACAATTCAAGGTG
AACAATGAGAAAATGCTAAAGAAAAAGCAAGAAAAGCATTAAGAGCCAATGTTCAAATCG
ATGGTTTTAGAAAAGGCCACGTTCCCGCTTTTGAAGCTGATAAAAGAATAAATCCAATTG
AAGTTTATCAAAAAGCATTGGATAGTATTTTAGATAATATTTATAAAGAACAAATAATTA
GCCAAATAACCAAAGATGATGAAATTGTTGGACATGCAAATTTAAGAATTAAAGATATAA
ATGAAGAAAAAGCAGAAATTTCATTTGTATTTCCACTTTTCCCAGAAGTTAAATTGGGAG
ATTACAAAAAATTGGGTGTTAAATTAGGATCATGTGAATTAACTGAAAAAGATTTAAATG
ATGCAAAATCACAAATAGCTTCAAACTATGTAGTTATGCTAGATTCTAAAGAACCAATTA
AAGAAAAAGATCAAGTAAACTTTAATTTCAAAGGCTTTATTGACGGAAAACCATTTGATG
GCGGAGAAGCTGAAAACTTTGATTTAGTAATTGGATCTAAACAATTTATTCCAGGCTTTG
AAGACAAAATGATTGGCCTAAAAGCTGGAGAAGAAAAAGATTTAGATTTAGTATTTCCAA
AAGATTATCATGCTAAGAATTTAGCAGGAAAATCTGTTGTTTTCCATGTAAAAATAAATT
TTGTTAAAACTCCAAATTATCCAACAATCGATGATAATTTTGTAAAGGAAATTAATTTGC
CAAATGTTAAAAACGTTGCTGAATTTGAAGAATATGTAAAATTTATTGCTTTAAAGAACA
AATTGGCAAATGTTAAAAATGAATTTATTAATGAAGCAGTTAAAAAATTATCAGAACAAT
CAGAAGTTTCTTTATCAGAATCATTAGTTGAAGAAGAGGCGGACAAATACTATCAAAATT
TCCTTAACAATTTAAAACAACAACAAATTACTGAAAAAGATTATTACGAATTTTCAAAGA
GCACAAAAGAAGAATCATTAAATGTATTTAAAAAACAAGCCCAAATAAACTTAAAACAAA
TGTTTGTATTAGGTGCTATTGCCAAAGCTGAATCTTTAAAAGTAACATTAGAAGATTATG
AAAAAGAAGTTGAAAAATTGGCAAAAACATACGGCTTAGCTCCTGAACATGTAAAACAAA
TTTTGAAATTTGAAAATGTTGAAAATAATTTAATTAATGAAAGAATTAGTGAAATTTTAC
TAAAAGAAAATGACACTAAAGCATTTGAAAACTTTGACAAACTATTAAAAGAAGTCGAAG
AATATGAAGCTAAACAAACTCAAGCTATTGTAGACGAAGCTAAACGCAAAAGAGAAGAAG
CAGAAAAAATAGCTAAAGAATCAAAAGAAAACATTGACGAACAAAAAT
>20662 bias=0,e_score=0.0,bit_score=1458.5,score_ratio=1.02,align_strand=+,abs_start=51182,abs_end=52612,allele_start=51182,allele_end=52612,query_name=NODE_1_length_264014_cov_18.1843_ID_149 <unknown description>
TGTCAAGAACATTAAATAAAAAAGAATCAGAATTAACTATTGAATATACAATTCAAGGTG
AACAATGAGAAAATGCTAAAGAAAAAGCAAGAAAAGCATTAAGAGCCAATGTTCAAATCG
ATGGTTTTAGAAAAGGCCACGTTCCCGCTTTTGAAGCTGATAAAAGAATAAATCCAATTG
AAGTTTATCAAAAAGCATTGGATAGTATTTTAGATAATATTTATAAAGAACAAATAATTA
GCCAAATAACCAAAGATGATGAAATTGTTGGACATGCAAATTTAAGAATTAAAGATATAA
ATGAAGAAAAAGCAGAAATTTCATTTGTATTTCCACTTTTCCCAGAAGTTAAATTGGGAG
ATTACAAAAAATTGGGTGTTAAATTAGGATCATGTGAATTAACTGAAAAAGATTTAAATG
ATGCAAAATCACAAATAGCTTCAAACTATGTAGTTATGCTAGATTCTAAAGAACCAATTA
AAGAAAAAGATCAAGTAAACTTTAATTTCAAAGGCTTTATTGACGGAAAACCATTTGACG
GCGGAGAAGCTGAAAACTTTGATTTAGTAATTGGATCTAAACAATTTATTCCAGGCTTTG
AAGACAAAATGATTGGCCTAAAAGCAGGAGAAGAAAAAGATTTAGATTTAGTATTTCCAG
AAGATTATCATGCTAAGAATTTAGCAGGAAAATCTGTTGTTTTCCATGTAAAAATAAATT
TTGTTAAAACTCCAAATTATCCAACAATCGATGATAATTTTGTAAAGGAAATTAATTTGC
CAAATGTTAAAAACGTTGCTGAATTTGAAGAATATGTAAAATTTATTGCTTTAAAGAACA
AATTGGCAAATGTTAAAAATGAATTTATTAATGAAGCAGTTAAAAAATTATCAGAACAAT
CAGAAGTTTCTTTATCAGAATCATTAGTTGAAGAAGAGGCAGATAAATACTATCAAAATT
TCCTTAACAATTTAAAACAACAACAAATTACTGAAAAAGATTATTACGAATTTTCAAAGA
GCACAAAAGAAGAATCATTAAATGTATTTAAAAAACAAGCCCAAATAAACTTAAAACAAA
TGTTTGTATTAGGTGCTATTGCCAAAGCTGAATCTTTAAAAGTAACATTAGAAGATTATG
AAAAAGAAGTTGAAAAATTGGCAAAAACATACGGCTTAGCTCCTGAACATGTAAAACAAA
TTTTGAAATTTGAAAATGTTGAAAATAATTTAATTAATGAAAGAATTAGCGAAATTTTAC
TAAAAGAAAATGACACAAAAGCATTTGAAAACTTTGACAAACTATTAAAAGAAGTCGAAG
AATATGAAGCTAAACAAACTCAAGCTATTGTAGATGAAGCTAAACGTAAAAGAGAAGAAG
CAGAAAAAATAGCTAAAGAATCAAAAGAAAACATTGATGAACAAAAATAA
>20663 bias=0,e_score=0.0,bit_score=1442.3,score_ratio=1.01,align_strand=+,abs_start=34429,abs_end=35859,allele_start=34429,allele_end=35859,query_name=NODE_1_length_185828_cov_1.25555_ID_69 <unknown description>
TGTCAAGAACATTAAATAAAAAAGAATCAGAATTAACTATTGAATATACAATTCAAGGTG
AACAATGAGAAAATGCTAAAGAAAAAGCAAGAAAAGCATTAAGAGCCAATGTTCAAATCG
ATGGTTTTAGAAAAGGTCACGTTCCTGCTTTTGAAGCTGATAAAAGAATAAATCCAATTG
AAGTTTATCAAAAGGCATTGGATAGTATTTTAGATAATATTTATAAAGAACAAATAATTA
GCCAAATAACCAAAGATGACGAAATTGTTGGACATGCAAATTTAAGAATTAAAGATATAA
ATGAAGAAAAAGCAGAAATTTCATTTGTATTTCCACTTTTCCCAGAAGTTAAATTGGGAG
ATTATAAAAAATTGGGCGTTAAATTAGGATCATGCAAATTAACTGAAAAAGATTTAAATG
ATGCAAAATCACAAATAGCTTCAAACTATGTAGTTATGCTAGATTCTAAAGAACCAATTA
AAGAAAAAGATCAAGTAAACTTTAATTTCAAGGGCTTTATTGACGGAAAACCATTTGATG
GCGGAGAAGCCGAAAACTTTGATTTAGTAATTGGATCTAAACAATTTATTCCAGGCTTTG
AAGACAAAATGATTGGCCTAAAAGCTGGAGAAGAAAAAGATTTAGATTTAGTATTTCCAG
AAGATTATCATGCTAAGAATTTAGCAGGAAAATCTGTTGTTTTCCATGTAAAAATAAATT
TTGTTAAAACTCCAAATTATCCAACAATCGATGATAATTTTGTAAAGGAAATTAATTTGC
CAAATGTTAAAAACGTTGCTGAATTTGAAGAATATGTAAAATTTATTGCTTTAAAGAACA
AATTAGCAAATGTTAAAAATGAATTTATTAATGAAGCAGTTAAAAAATTATCAGAACAAT
CAGAAGTTTCTTTATCAGAATCATTAGTTGAAGAAGAAGCAGATAAATACTATCAAAATT
TCCTTAACAATTTAAAACAACAACAAATTACTGAAAAGGATTATTACGAATTTTCAAAGA
GTACAAAAGAAGAATCATTAAATGTATTTAAAAAACAAGCCCAAATAAACTTAAAACAAA
TGTTTGTATTAGGTGCTATTGCCAAAGCTGAATCTTTAAAAGTAACATTAGAAGATTATG
AAAAAGAAGTTGAAAAATTGGCAAAAACATACGGCTTAGCTCCTGAACATGTAAAACAAA
TTTTGAAATTTGAAAATGTTGAAAATAATTTAATTAATGAAAGAATTAGCGAAATTTTAC
TAAAAGAAAATGACACAAAAGCATTTGAAAACTTTGACAAACTATTAAAAGAAGTCGAAG
AATATGAAGCTAAACAAACTCAAGCTATTGTAGATGAAGCTAAACGTAAAAGAGAAGAAG
CAGAAAAAATAGCTAAAGAATCAAAAGAAAACATTGACGAACAAAAATAA
>20664 bias=0,e_score=0.0,bit_score=1453.1,score_ratio=1.02,align_strand=-,abs_start=82149,abs_end=83577,allele_start=82149,allele_end=83577,query_name=NODE_1_length_201531_cov_37.8145_ID_143 <unknown description>
TGTCAAGAACATTAAATAAAAAAGAATCAGAATTAACTATTGAATATACAATTCAAGGTG
AACAATGAGAAAATGCTAAAGAAAAAGCAAGAAAAGCATTAAGAGCCAATGTTCAAATCG
ATGGTTTTAGAAAAGGCCACGTTCCCGCTTTTGAAGCTGATAAAAGAATAAATCCAATTG
AAGTTTATCAAAAAGCATTGGATAGTATTTTAGATAATATTTATAAAGAACAAATAATTA
GCCAAATAACCAAAGATGACGAAATTGTTGGACATGCAAATTTAAGAATTAAAGATATAA
ATGAAGAAAAAGCAGAAATTTCATTTGTATTTCCACTTTTCCCAGAAGTTAAATTGGGAG
ATTACAAAAAATTGGGTGTTAAATTAGGATCATGTGAATTAACTAAAAAAGATTTAAATG
ATGCAAAATCACAAATAGCTTCAAACTATGTAGTTATGCTAGATTCTAAAGAACCAATTA
AAGAAAAAGATCAAGTAAACTTTAATTTCAAAGGCTTTATTGACGGAAAACCATTTGATG
GCGGAGAAGCTGAAAACTTTGATTTAGTAATTGGATCTAAACAATTTATTCCAGGCTTTG
AAGACAAAATGATTGGCCTAAAAGCAGGAGAAGAAAAAGATTTAGATTTAGTATTTCCAG
AAGATTATCATGCTAAGAATTTAGCAGGAAAATCTGTTGTTTTCCATGTAAAAATAAATT
TTGTTAAAACTCCAAATTATCCAACAATCGATGATAATTTTGTAAAGGAAATTAATTTGC
CAAATGTTAAAAACGTTGCTGAATTTGAAGAATATGTAAAATTTATTGCTTTAAAGAACA
AATTAGCAAATGTTAAAAATGAATTTATTAATGAAGCAGTTAAAAAATTATCAGAACAAT
CAGAAGTTTCTTTATCAGAATCATTAGTTGAAGAAGAAGCAGATAAATACTATCAAAATT
TCCTTAACAATTTAAAACAACAACAAATTACTGAAAAAGATTATTACGAATTTTCAAAGA
GTACAAAAGAAGAATCATTAAATGTATTTAAAAAACAAGCCCAAATAAACTTAAAACAAA
TGTTTGTATTAGGTGCTATTGCCAAAGCTGAATCTTTAAAAGTAACATTAGAAGATTATG
AAAAAGAAGTTGAAAAATTGGCAAAAACATACGGCTTAGCTCCTGAACATGTAAAACAAA
TTTTGAAATTTGAAAATGTTGAAAATAATTTAATTAATGAAAGAATTAGCGAAATTTTAC
TAAAAGAAAATGACACTAAAGCATTTGAAAACTTTGACAAACTATTAAAAGAAGTCGAAG
AATATGAAGCTAAACAAACTCAAGCTATTGTAGACGAAGCTAAACGTAAAAGAGAAGAAG
CAGAAAAAATAGCTAAAGAATCAAAAGAAAACATTGATGAACAAAAAT
>20665 bias=0,e_score=0.0,bit_score=1453.2,score_ratio=1.02,align_strand=+,abs_start=132284,abs_end=133714,allele_start=132284,allele_end=133714,query_name=NODE_1_length_337690_cov_20.0179_ID_3593 <unknown description>
TGTCAAGAACATTAAATAAAAAAGAATCAGAATTAACTATTGAATATACAATTCAAGGTG
AACAATGAGAAAATGCTAAAGAAAAAGCAAGAAAAGCATTAAGAGCCAATGTTCAAATCG
ATGGTTTTAGAAAAGGTCACGTTCCCGCTTTTGAAGCTGATAAAAGAATAAATCCAATTG
AAGTTTATCAAAAAGCATTGGATAGTATTTTAGATAATATTTATAAAGAACAAATAATTA
GCCAAATAACCAAAGATGACGAAATTGTTGGACATGCAAATTTAAGAATTAAAGATATAA
ATGAAGAAAAAGCAGAAATTTCATTTGTATTTCCACTTTTCCCAGAAGTTAAATTGGGAG
ATTACAAAAAATTGGGTGTTAAATTAGGATCATGTGAATTAACTAAAAAAGATTTAAATG
ATGCAAAATCACAAATAGCTTCAAACTATGTAGTTATGCTAGATTCTAAAGAACCAATTA
AAGAAAAAGATCAAGTAAACTTTAATTTCAAAGGCTTTATTGACGGAAAACCATTTGATG
GCGGAGAAGCTGAAAACTTTGATTTAGTAATTGGATCTAAACAATTTATTCCAGGCTTTG
AAGACAAAATGATTGGCCTAAAAGCAGGAGAAGAAAAAGATTTAGATTTAGTATTTCCAG
AAGATTATCATGCTAAGAATTTAGCAGGAAAATCTGTTGTTTTCCATGTAAAAATAAATT
TTGTTAAAACTCCAAATTATCCAACAATCGATGATAATTTTGTAAAGGAAATTAATTTGC
CAAATGTTAAAAACGTTGCTGAATTTGAAGAATATGTGAAATTTATTGCTTTAAAGAACA
AATTGGCAAATGTTAAAAATGAATTTATTAATGAAGCAGTTAAAAAATTATCAGAACAAT
CAGAAGTTTCTTTATCAGAATCATTAGTTGAAGAAGAGGCAGATAAATACTATCAAAATT
TCCTTAACAATTTAAAACAACAACAAATTACTGAAAAAGATTATTACGAATTTTCAAAGA
GCACAAAAGAAGAATCATTAAATGTATTTAAAAAACAAGCCCAAATAAACTTAAAACAAA
TGTTTGTATTAGGTGCTATTGCCAAAGCTGAATCTTTAAAAGTAACATTAGAAGATTATG
AAAAAGAAGTTGAAAAATTGGCAAAAACATACGGCTTAGCTCCTGAACATGTAAAACAAA
TTTTGAAATTTGAAAATGTTGAAAATAATTTAATTAATGAAAGAATTAGTGAAATTTTAC
TAAAAGAAAATGACACTAAAGCATTTGAAAAATTTGACAAACTATTAAAAGAAGTCGAAG
AATATGAAGCTAAACAAACTCAAGCTATTGTAGACGAAGCTAAACGCAAAAGAGAAGAAG
CAGAAAAAATAGCTAAAGAATCAAAAGAAAACATTGACGAACAAAAATAA
>20666 bias=0,e_score=0.0,bit_score=1455.1,score_ratio=1.02,align_strand=-,abs_start=152651,abs_end=154079,allele_start=152651,allele_end=154079,query_name=NODE_1_length_253687_cov_41.2364_ID_219 <unknown description>
TGTCAAGAACATTAAATAAAAAAGAATCAGAATTAACTATTGAATATACAATTCAAGGTG
AACAATGAGAAAATGCTAAAGAAAAAGCAAGAAAAGCATTAAGAGCCAATGTTCAAATCG
ATGGTTTTAGAAAAGGCCACGTTCCCGCTTTTGAAGCTGATAAAAGAATAAATCCAATTG
AAGTTTATCAAAAAGCATTGGATAGTATTTTAGATAATATTTATAAAGAACAAATAATTA
GCCAAATAACCAAAGATGATGAAATTGTTGGACATGCAAATTTAAGAATTAAAGATATAA
ATGAAGAAAAAGCAGAAATTTCATTTGTATTTCCACTTTTCCCAGAAGTTAAATTGGGAG
ATTACAAAAAATTGGGTGTTAAATTAGGATCATGTGAATTAACTAAAAAAGATTTAAATG
ATGCAAAATCACAAATAGCTTCAAACTATGTAGTTATGTTAGATTCTAAAGAACCAATTA
AAGAAAAAGATCAAGTAAACTTTAATTTCAAAGGCTTTATTGACGGAAAACCATTTGATG
GCGGAGAAGCTGAAAACTTTGATTTAGTAATTGGATCTAAACAATTTATTCCAGGCTTTG
AAGACAAAATGATTGGCCTAAAAGCAGGAGAAGAAAAAGATTTAGATTTAGTATTTCCAG
AAGATTATCATGCTAAGAATTTAGCAGGAAAATCTGTTGTTTTCCATGTAAAAATAAATT
TTGTTAAAACTCCAAATTATCCAACAATCGATGATAATTTTGTAAAGGAAATTAATTTGC
CAAATGTTAAAAACGTTGCTGAATTTGAAGAATATGTAAAATTTATTGCTTTAAAGAACA
AATTGGCAAATGTTAAAAATGAATTTATTAATGAAGCAGTTAAAAAATTATCAGAACAAT
CAGAAGTTTCTTTATCAGAATCATTAGTTGAAGAAGAGGCAGATAAATACTATCAAAATT
TCCTTAACAATTTAAAACAACAACAAATTACTGAAAAAGATTATTACGAATTTTCAAAGA
GCACAAAAGAAGAATCATTAAATGTATTTAAAAAACAAGCCCAAATAAACTTAAAACAAA
TGTTTGTATTAGGTGCTATTGCCAAAGCTGAATCTTTAAAAGTAACATTAGAAGATTATG
AAAAAGAAGTTGAAAAATTGGCAAAAACATACGGCTTAGCTCCTGAACATGTAAAACAAA
TTTTGAAATTTGAAAATGTTGAAAATAATTTAATTAATGAAAGAATTAGTGAAATTTTAC
TAAAAGAAAATGACACTAAAGCATTTGAAAACTTTGACAAACTATTAAAAGAAGTCGAAG
AATATGAAGCTAAACAAACTCAAGCTATTGTAGACGAAGCTAAACGCAAAAGAGAAGAAG
CAGAAAAAATAGCTAAAGAATCAAAAGAAAACATTGACGAACAAAAAT
>20667 bias=0,e_score=0.0,bit_score=1449.2,score_ratio=1.01,align_strand=+,abs_start=132252,abs_end=133682,allele_start=132252,allele_end=133682,query_name=NODE_1_length_337655_cov_39.5735_ID_506 <unknown description>
TGTCAAGAACATTAAATAAAAAAGAATCAGAATTAACTATTGAATATACAATTCAAGGTG
AACAATGAGAAAATGCTAAAGAAAAAGCAAGAAAAGCATTAAGAGCCAATGTTCAAATCG
ATGGTTTTAGAAAAGGTCACGTTCCCGCTTTTGAAGCTGATAAAAAAATAAATCCAATTG
AAGTTTATCAAAAAGCATTGGATAGTATTTTAGATAATATTTATAAAGAACAAATAATTA
GCCAAATAACCAAAGATGACGAAATTGTTGGACATGCAAATTTAAGAATTAAAGATATAA
ATGAAGAAAAAGCAGAAATTTCATTTGTATTTCCACTTTTCCCAGAAGTTAAATTGGGAG
ATTACAAAAAATTGGGTGTTAAATTAGGATCATGTGAATTAACTAAAAAAGATTTAAATG
ATGCAAAATCACAAATAGCTTCAAACTATGTAGTTATGCTAGATTCTAAAGAACCAATTA
AAGAAAAAGATCAAGTAAACTTTAATTTCAAAGGCTTTATTGACGGAAAACCATTTGATG
GCGGAGAAGCTGAAAACTTTGATTTAGTAATTGGATCTAAACAATTTATTCCAGGCTTTG
AAGACAAAATGATTGGCCTAAAAGCAGGAGAAGAAAAAGATTTAGATTTAGTATTTCCAG
AAGATTATCATGCTAAGAATTTAGCAGGAAAATCTGTTGTTTTCCATGTAAAAATAAATT
TTGTTAAAACTCCAAATTATCCAACAATCGATGATAATTTTGTAAAGGAAATTAATTTGC
CAAATGTTAAAAACGTTGCTGAATTTGAAGAATATGTGAAATTTATTGCTTTAAAGAACA
AATTGGCAAATGTTAAAAATGAATTTATTAATGAAGCAGTTAAAAAATTATCAGAACAAT
CAGAAGTTTCTTTATCAGAATCATTAGTTGAAGAAGAGGCAGATAAATACTATCAAAATT
TCCTTAACAATTTAAAACAACAACAAATTACTGAAAAAGATTATTACGAATTTTCAAAGA
GCACAAAAGAAGAATCATTAAATGTATTTAAAAAACAAGCCCAAATAAACTTAAAACAAA
TGTTTGTATTAGGTGCTATTGCCAAAGCTGAATCTTTAAAAGTAACATTAGAAGATTATG
AAAAAGAAGTTGAAAAATTGGCAAAAACATACGGCTTAGCTCCTGAACATGTAAAACAAA
TTTTGAAATTTGAAAATGTTGAAAATAATTTAATTAATGAAAGAATTAGTGAAATTTTAC
TAAAAGAAAATGACACTAAAGCATTTGAAAAATTTGACAAACTATTAAAAGAAGTCGAAG
AATATGAAGCTAAACAAACTCAAGCTATTGTAGACGAAGCTAAACGCAAAAGAGAAGAAG
CAGAAAAAATAGCTAAAGAATCAAAAGAAAACATTGACGAACAAAAATAA
>20668 bias=0,e_score=0.0,bit_score=1439.5,score_ratio=1.01,align_strand=-,abs_start=215031,abs_end=216459,allele_start=215031,allele_end=216459,query_name=NODE_1_length_344309_cov_36.0595_ID_85 <unknown description>
TGTCAAGAACATTAAATAAAAAAGAATCAGAATTAACTATTGAATATACAATTCAAGGTG
AACAATGAGAAAATGCTAAAGAAAAAGCAAGAAAAGCATTAAGAGCCAATGTTCAAATCG
ATGGTTTTAGAAAAGGTCACGTTCCTGCTTTTGAAGCTGATAAAAGAATAAATCCAATTG
AAGTTTATCAAAAAGCATTAGATAGCATTTTAGATAATATTTATAAAGAACAAATAATTA
GCCAAATAACCAAAGATGACGAAATTGTTGGACATGCAAATTTAAGAATTAAAGATATAA
ATGAAGAAAAAGCAGAAATTTCATTTGTATTTCCACTTTTCCCAGAAGTTAAATTGGGAG
ATTATAAAAAATTGGGTGTTAAATTAGGATCATGCAAATTAACTGAAAAAGATTTAAATG
ATGCAAAATCACAAATAGCTTCAAACTATGTAGTTATGCTAGATTCTAAAGAACCAATTA
AAGAAAAAGATCAAGTAAACTTTAATTTCAGAGGCTTTATTGACGGAAAACCATTTGATG
GCGGAGAAGCTGAAAACTTTGATTTAGTAATTGGATCTAAACAATTTATTCCAGGCTTTG
AAGACAAAATGATTGGCCTAAAAGCCGGAGAAGAAAAAGATTTAGATTTAGTATTTCCAG
AAGATTATCATGCTAAGAATTTAGCAGGAAAATCTGTTGTTTTCCATGTAAAAATAAATT
TCGTTAAAACTCCAAATTATCCAACAATCGATGATAATTTTGTAAAGGAAATTAATTTGC
CAAATGTTAAAAACGTTGCTGAATTTGAAGAATATGTAAAATTTATTGCTTTAAAGAACA
AATTAGCAAATGTTAAAAATGAATTTATTAATGAAGCAGTTAAAAAATTATCAGAACAAT
CAGAAGTTTCTTTATCAGAATCATTAGTTGAAGAAGAAGCAGATAAATACTATCAAAATT
TCCTTAACAATTTAAAACAACAACAAATTACTGAAAAAGATTATTACGAATTTTCAAAGA
GCACAAAAGAAGAATCATTAAATGTATTTAAAAAACAAGCCCAAATAAACTTAAAACAAA
TGTTTGTATTAGGTGCTATTGCCAAAGCTGAATCTTTAAAAGTAACATTAGAAGATTATG
AAAAAGAAGTTGAAAAATTGGCAAAAACATACGGCTTAGCTCCTGAACATGTAAAACAAA
TTTTGAAATTTGAAAATGTTGAAAATAATTTAATTAATGAAAGAATTAGTGAAATTTTAC
TAAAAGAAAATGACACTAAAGCATTTGAAAACTTTGACAAACTATTAAAAGAAGTCGAAG
AATATGAAGCTAAACAAACTCAAGCTATTGTAGATGAAGCTAAACGCAAAAGAGAAGAAG
CAGAAAAAATAGCTAAAGAATCAAAAGAAAACATTGACGAACAAAAAT
