# Supplementary material for: Genomic determination of minimum multi-locus sequence typing schemas to represent the genomic phylogeny of Mycoplasma hominis
Source: BMC Genomics. 2016 Nov 23;17:964. doi: 10.1186/s12864-016-3284-z (PMC5120421; doi:10.1186/s12864-016-3284-z)
Supplement: Additional file 1: — FASTA sequence for all pan genomic alleles identified in this study. (ZIP 1488 kb) [file 12864_2016_3284_MOESM1_ESM.zip › pan_genome/GENE-111.fasta]

>111
ATGAATAAGATAAAAGAATTACCCGGCATGTTTGTACTTAATAAGTATTTTACTGATTTT
GAATTAATTGGGACTGGAGGATTTGGCGAAGTTTATTCTGCTACATATAAAAAAAATAAT
AAAAGAGTTGCAATTAAAATACTAAATTGTATCGATGATAGCCGTTGGACAGAGCAGAGA
ACGAGATTCATTAACGAAATAAATATATTAAAGGAAATTCATAGTTCTAACGTAGTAAAG
ATATTAGGCTGACATTATAAAGGAAACGAAGTTTTTTATGTAATGGAGTTAATTAAAGGC
CAAGGTTTAAAAACAATAATTGCAAAAAACAAAAAAATCGATCCTGATACTGCAATTATG
TATGCAAAGCAAATATGTCAAGGTTTGATTGAAATCCATGCTGCCAAAATAGTTCATAGA
GATTTAAAACCAAGCAATATATTAATTGATGAAGAAACAAATAGCCTAAAATTAATTGAT
TTTGGTATTTCAATAGGTGAATCAACTCAACGTGTAACTAGAAATTATAAAGCTGTTGGT
TCTGTTCAATATATGGCACCCGAATTATTGCGCGGAATAGCTGATCCTTCTCCAAGAAGT
GATATATATGCATTTGGTATAATTTTGTTTGAAATGCTTGAAGGAAAGGTTCCTTTTAAT
AATCATGATGATATTAACCAAATTATGATGATGCACATCAATAATGAATTGCCTAGAATG
AGTGATGTCAATGTTATTATTCCACAAGCATTAGAAAATATTGTAATTCGTTGCACCGCA
AAATCTGCAGAGCAAAGATATACTGATTGCGTTGAACTAATGCATGATTTAGAGACATGT
TTAGATTCAAAAAGAGTAAATGAAAAAAGATTAGAATTAAATCCAAGTAAATCAAAAATG
AAAGCCAAAAGAATCTTTAATAGTAAATTATTCAATATTATTTTTTTCACAACAGGAGGC
TTTTTAGTAGCTTTTATTGTGATATTCGTGGTTTTATTTTTAAAGGGGATATTGTAG
>836
ATGAATAAGATAAAAGAATTACCCGGCATGTTTGTACTTAATAAGTATTTTACTGATTTT
GAATTAATTGGGACTGGAGGATTTGGCGAAGTTTATTCTGCTACATATAAAAAAAATAAT
AAAAGAGTTGCAATTAAAATACTAAATTGTATCGATGATAGCCGTTGGACAGAGCAGAGA
ACGAGATTCATTAACGAAATAAATATATTAAAGGAAATTCATAGTTCTAACGTAGTAAAG
ATATTAGGCTGACATTATAAAGGAAACGAAGTTTTTTATGTAATGGAGTTAATTAAAGGC
CAAGGTTTAAAAACAATAATTGCAAAAAACAAAAAAATCGATCCTGATACTGCAATTATG
TATGCAAAGCAAATATGTCAAGGTTTGATTGAAATCCATGCTGCCAAAATAGTTCATAGA
GATTTGAAACCAAGCAATATATTAATTGATGAAGAAACAAATAGCCTAAAATTAATTGAT
TTTGGCATCTCAATAGGCGAATCAACTCAACGTGTAACTAGAAATTATAAAGCTGTTGGT
TCTGTTCAATATATGGCACCTGAATTATTGCGTGGAATAGCTGATCCTTCTCCGAGAAGT
GATATATATGCATTTGGTATAATTTTGTTTGAAATGCTTGAAGGAAAGGTTCCTTTTAAT
AATCATGATGATATTAACCAAATTATGATGATGCACATCAATAATGAATTGCCCAGAATG
AGTGATGTCAATGTTATTATTCCACAAGCATTAGAAAATATTGTAATTCGTTGCACCGCA
AAATCTGCAGAGCAAAGATATGCTGATTGCGTTGAACTAATGCATGATTTAGAGACATGT
TTAGATTCAAAAAGAGTAAATGAAAAAAGATTAGAATTAAATCCAAGTAAATCAAAAATG
AAAGCCAAAAGAATCTTTAATAGTAAATTATTCAATATTATTTTTTTCACAACAGGAGGC
TTTTTAGTAGCTTTTATTGTGATATTCGTGGTTTTATTTTTAAAGGGGATATTGTAG
>1134
ATGAATAAGATAAAAGAATTACCCGGCATGTTTGTACTTAATAAGTATTTTACTGATTTT
GAATTAATTGGGACTGGAGGATTTGGCGAAGTTTATTCTGCTACATATAAAAAAAATAAT
AAAAGAGTTGCAATTAAAATACTAAATTGTATCGATGATAGCCGTTGGACAGAGCAGAGA
ACGAGATTCATTAACGAAATAAATATATTAAAGGAAATTCATAGTTCTAACGTAGTAAAG
ATATTAGGCTGACATTATAAAGGAAACGAAGTTTTTTATGTAATGGAGTTAATTAAAGGT
CAGGGTTTAAAAACAATAATTGCAAAAAACAAAAAAATCGATCCTGATACTGCAATTATG
TATGCAAAGCAAATATGTCAAGGTTTGATTGAAATCCATGCTGCCAAAATAGTTCATAGA
GATTTAAAACCAAGCAATATATTAATTGATGAAGAAACAAATAGCCTAAAATTAATTGAT
TTTGGCATCTCAATAGGCGAATCAACTCAACGTGTAACTAGAAATTATAAAGCTGTTGGT
TCTGTTCAATATATGGCGCCTGAATTATTGCGTGGAATAGCTGATCCTTCTCCGAGAAGT
GATATATATGCATTTGGTATAATTTTGTTTGAAATGCTTGAAGGAAAGGTTCCTTTTAAT
AATCATGATGATATTAACCAAATTATGATGATGCACATCAATAATGAATTGCCTAGAATG
AGTGATGTCAATGTTATTATTCCACAAGCATTAGAAAATATTGTAATTCGTTGCACAGCA
AAATCTGCAGAGCAAAGATATACTGATTGCGTTGAACTAATGCATGATTTAGAGACATGT
TTAGATTCAAAAAGAGTAAATGAAAAAAGATTGGAATTAAATCCAAGTAAATCAAAAATG
AAAGCCAAAAGAATCTTTAATAGTAAATTATTCAATATTATTTTTTTCACAACAGGAGGC
TTTTTAGTAGCTTTTATTGTGATATTCGTGGTTTTATTTTTAAAGGGGATATTGTAG
>1611
ATGAATAAGATAAAAGAATTACCCGGCATGTTTGTACTTAATAAGTATTTTACTGATTTT
GAATTAATTGGGACTGGAGGATTTGGCGAAGTTTATTCTGCTACATATAAAAAAAATAAT
AAAAGAGTTGCAATTAAAATACTAAATTGTATCGATGATAGCCGTTGGACAGAGCAGAGA
ACGAGATTCATTAACGAAATAAATATATTAAAGGAAATTCATAGTTCTAACGTAGTAAAG
ATATTAGGCTGACATTATAAAGGAAACGAAGTTTTTTATGTAATGGAGTTAATTAAAGGC
CAAGGTTTAAAAACAATAATTGCAAAAAACAAAAAAATCGATCCTGATACTGCAATTATG
TATGCAAAGCAAATATGTCAAGGTTTGATTGAAATCCATGCTGCCAAAATAGTTCATAGA
GATTTAAAACCAAGCAATATATTAATTGATGAAGAAACAAATAGCCTAAAATTAATTGAT
TTTGGTATTTCAATAGGTGAATCAACTCAACGTGTAACTAGAAATTATAAAGCTGTTGGT
TCTGTTCAATATATGGCACCCGAATTATTGCGCGGAATAGCTGATCCTTCTCCAAGAAGT
GATATATATGCATTTGGTATAATTTTGTTTGAAATGCTTGAAGGAAAGGTTCCTTTTAAT
AATCATGATGATATTAACCAAATTATGATGATGCACATCAATAATGAATTGCCTAGAATG
AGTGATGTCAATGTTATTATTCCACAAGCATTAGAAAATATTGTAATTCGTTGCACCGCA
AAATCTGCAGAGCAAAGATATACTGATTGCGTTGAACTAATGCATGATTTAGAGACATGT
TTAGATTCAAAAAGAGTAAATGAAAAAAGATTAGAATTAAATCTAAGTAAATCAAAAATG
AAAGCCAAAAGAATCTTTAATAGTAAATTATTCAATATTATTTTTTTCACAACAGGAGGC
TTTTTAGTAGCTTTTATTGTGATATTCGTGGTTTTATTTTTAAAGGGGATATTGTAG
>8012 bias=131.2,bit_score=1068.7,abs_start=55830,align_strand=-,abs_end=56845,score_ratio=1.05083579154,query_name=NODE_2_length_160211_cov_35.3884_ID_103
TGAATAAGATAAAAGAATTACCCGGCATGTTTGTACTTAATAAGTATTTTACTGATTTCG
AATTAATTGGGACTGGAGGATTTGGTGAAGTTTATTCTGCTACATATAAAAAAGATAATA
AAAGAGTTGCAATTAAAATACTAAATTGTATCGATGATAGCCGTTGGACAGAGCAGAGAA
CGAGATTCATTAACGAAATAAATATATTAAAGGAAATTCATAGTTCTAACGTAGTAAAAA
TATTGGGCTGACATTATAAAGGAAACGAAGTTTTTTATGTAATGGAGTTAATTAAAGGCC
AAGGTTTAAAAACAATAATTGCAAAAAACAAAAAAATCGATCCTGATACTGCAATTATGT
ATGCAAAGCAAATATGTCAAGGTTTGATTGAAATCCATGCTGCTAAAATAGTTCATAGAG
ATTTGAAACCAAGCAATATATTAATTGATGAAGAAACAAATAGCCTAAAATTAATTGATT
TTGGCATCTCAATAGGCGAATCAACTCAACGTGTAACTAGAAATTATAAAGCTGTTGGTT
CTGTTCAATATATGGCGCCTGAATTATTGCGTGGAATAGCTGATCCTTCTCCAAGAAGTG
ATATATATGCATTTGGTATAATTTTGTTTGAAATGCTTGAAGGAAAGGTTCCTTTTAATA
ATCATGATGATATTAACCAAATTATGATGATGCACATCAATAATGAATTGCCCAGAATGA
GTGATGTCAATGTTATTATTCCACAAGCATTAGAAAATATTGTAATTTGTTGCACCGCAA
AATCTGCAGAGCAAAGATATACTGATTGCGTTGAACTAATGCATGATTTAGAGACATGTT
TAGATTCAAAAAGAGTAAATGAAAAAAGATTAGAATTAAATCCAAGTAAATCAAAAATGA
AAGCCAAAAGAATCTTTAATAGTAAATTATTCAATATTATTTTTTTCACAACAGGAGGCT
TTTTAGTAGCCTTTATTGTGATATTCGTGGTTTTATTTTTAAAGGGGATATTGTAG
>8014 bias=126.1,bit_score=1043.5,abs_start=124006,align_strand=+,abs_end=125022,score_ratio=1.02605703048,query_name=NODE_1_length_171438_cov_18.2479_ID_1802
ATGAATAAGATAAAAGAATTACCCGGCATGTTTGTACTTAATAAGTATTTTACTGATTTT
GAATTAATTGGGACTGGAGGATTTGGCGAAGTTTATTCTGCTACATATAAAAAAGATAAT
AAAAGAGTTGCAATTAAAATACTAAATTGTATCGATGATAGCCGCTGGACAGAGCAGAGA
ACGAGATTCATTAACGAAATAAATATATTAAAGAAAATTCATAGTTCTAATGTAGTAAAG
ATATTAGGCTGGCACCATAATGGAAACGAAGTTTTTTATGTAATGGAGTTAATTAAAGGC
CAAGGTTTAAAAACAATAATTGCAAAAAACAAAAAAATTGATCCGGATACTGCAATTATG
TACGCAAAGCAAATATGTCAAGGTTTGATTGAAATCCATGCTGCCAAAATAGTTCATAGA
GATTTGAAGCCAAGCAATATAATAATTGATGAAGAAACAAATAGCCTAAAATTAATTGAT
TTTGGTATTTCAATAGGTGAATCAACTCAGCGTGTAACTAGAAATTATAAAACTGTCGGT
TCTGTTCAATATATGGCGCCTGAATTATTGCGGGGAATTGCTGATCCTTCTCCAAGAAGT
GATATATATGCATTTGGTATAATTTTGTTTGAAATGCTTGAAGGAAAGGTTCCTTTTAAT
AATCATGATGATATTAACCAAATTATGATGATGCACATCAATAATGAATTGCCTAGAATG
AGTGATGTCAATGTTATTATTCCACAAGCATTAGAAAATATTGTAATTCGTTGCACTGCA
AAATCTGCAGAGCAAAGATATACTGATTGCATCGAACTAATGCATGATTTAGAGACATGT
TTAGATTCAAAAAGAGTAAATGAAAAAAGATTGGAATTAAATCCAAGTAAGTCAAAAATG
AAAGCCAAAAGAATCTTTAATAGTAAATTATTCAATATTATTTTTTTCACAACAGGAGGC
TTTTTAGTAGCCTTTATTGTGATATTCGTGGTTTTATTTTTAAAGGGGATATTGTAG
>8016 bias=137.3,bit_score=1076.3,abs_start=4791,align_strand=-,abs_end=5806,score_ratio=1.05830875123,query_name=NODE_28_length_16507_cov_11.9553_ID_2184
TGAATAAGATAAAAGAATTACCCGGCATGTTTGTACTTAATAAGTATTTTACTGATTTTG
AATTAATTGGGACTGGAGGATTTGGCGAAGTTTATTCTGCTACATATAAAAAAAATAATA
AAAGAGTTGCAATTAAAATACTAAATTGTATCGATGATAGCCGTTGGACAGAGCAGAGAA
CGAGATTCATTAACGAAATAAATATATTAAAGGAAATTCATAGTTCTAACGTAGTAAAGA
TATTAGGCTGACATTATAAAGGAAACGAAGTTTTTTATGTAATGGAGTTAATTAAAGGCC
AAGGTTTAAAAACAATAATTGCAAAAAACAAAAAAATCGATCCTGATACTGCAATTATGT
ATGCAAAGCAAATATGTCAAGGTTTGATTGAAATCCATGCTGCCAAAATAGTTCATAGAG
ATTTAAAACCAAGCAATATATTAATTGATGAAGAAACAAATAGCCTAAAATTAATTGATT
TTGGTATTTCAATAGGTGAATCAACTCAACGTGTAACTAGAAATTATAAAGCTGTTGGTT
CTGTTCAATATATGGCACCCGAATTATTGCGCGGAATAGCTGATCCTTCTCCAAGAAGTG
ATATATATGCATTTGGTATAATTTTGTTTGAAATGCTTGAAGGAAAGGTTCCTTTTAATA
ATCATGATGATATTAACCAAATTATGATGATGCACATCAATAATGAATTGCCTAGAATGA
GTGATGTCAATGTTATTATTCCACAAGCATTAGAAAATATCGTAATTCGTTGCACAGCAA
AATCTGCAGAGCAAAGATATACTGATTGTGTTGAACTAATGCATGATTTAGAGACATGTT
TAGATTCAAAAAGAGTAAATGAAAAAAGATTAGAATTAAATCCAAGTAAATCAAAAATGA
AAGCCAAAAGAATCTTTAATAGTAAATTATTCAATATTATTTTTTTCACAACAGGAGGCT
TTTTAGTAGCTTTTATTGTGATATTCGTGGTTTTATTTTTAAAGGGGATATTGTAG
>8021 bias=132.8,bit_score=1072.1,abs_start=275348,align_strand=+,abs_end=276364,score_ratio=1.05417895772,query_name=NODE_1_length_644406_cov_31.3649_ID_828
ATGAATAAGATAAAAGAATTACCCGGCATGTTTGTACTTAATAAGTATTTTACTGATTTT
GAATTAATTGGGACTGGAGGATTTGGCGAAGTTTATTCTGCTACATATAAAAAAGATAAT
AAAAGAGTTGCAATTAAAATACTAAATTGTATCGATGATAGCCGTTGGACAGAGCAGAGA
ACGAGATTCATTAACGAAATAAATATATTAAAGGAAATTCATAGTTCTAACGTAGTAAAG
ATATTAGGCTGACATTATAAAGGAAACGAAGTTTTTTATGTAATGGAGTTAATTAAAGGC
CAAGGTTTAAAAACAATAATTGCAAAAAACAAAAAAATCGATCCTGATACTGCAATTATG
TATGCAAAGCAAATATGTCAAGGTTTGATTGAAATCCATGCTGCCAAAATAGTTCATAGA
GATTTAAAACCAAGCAATATATTAATTGATGAAGAAACAAATAGCCTAAAATTAATTGAT
TTTGGTATTTCAATAGGTGAATCAACTCAACGTGTAACTAGAAATTATAAAGCTGTTGGT
TCTGTTCAATATATGGCACCCGAATTATTGCGCGGAATAGCTGATCCTTCTCCAAGAAGT
GATATATATGCATTTGGTATAATTTTGTTTGAAATGCTTGAAGGAAAGGTTCCTTTTAAT
AATCATGATGATATTAACCAAATTATGATGATGCACATCAATAATGAATTGCCTAGAATG
AGCGATGTCAATGTTATTATTCCACAAGCATTAGAAAATATTGTAATTCGTTGCACAGCA
AAATCTGCAGAGCAAAGATATACTGATTGTGTTGAACTAATGCATGATTTAGAGACATGT
TTAGATTCGAAAAGAGTAAATGAAAAAAGATTAGAATTAAATCCAAGTAAGTCAAAAATG
AAAGCCAAAAGAATCTTTAATAGTAAATTATTCAATATTATTTTTTTCACAACAGGAGGC
TTTTTAGTAGCTTTTATTGTGATATTCGTGGCTTTATTTTTAAAGGGGATATTGTAG
>8024 bias=134.7,bit_score=1059.3,abs_start=105532,align_strand=+,abs_end=106548,score_ratio=1.04159292035,query_name=NODE_2_length_147029_cov_48.4721_ID_161
ATGAATAAGATAAAAGAATTACCCGGCATGTTTGTACTTAATAAGTATTTTACTGATTTT
GAATTAATTGGGACTGGAGGATTTGGCGAAGTTTATTCTGCTACATATAAAAAAAATAAT
AAAAGAGTTGCAATTAAAATACTAAATTGTATCGATGATAGCCGTTGGACAGAGCAGAGA
ACGAGATTCATTAACGAAATAAATATATTAAAGGAAATTCATAGTTCTAACGTAGTAAAA
ATATTAGGCTGACATTATAAAGGAAACGAAGTTTTTTATGTAATGGAGTTAATTAAAGGT
CAGGGTTTAAAAACAATAATTGCAAAAAACAAAAAAATCGATCCGGATACTGCAATTATG
TATGCAAAGCAAATATGTCAAGGTTTGATTGAAATCCATGCTGCTAAAATAGTTCATAGA
GATTTGAAACCAAGCAATATATTAATTGATGAAGAAACAAATAGCCTAAAATTAATTGAT
TTTGGCATCTCAATAGGCGAATCAACTCAACGTGTAACTAGAAATTATAAAGCTGTTGGT
TCTGTTCAATATATGGCACCTGAATTATTGCGTGGAATAGCTGATCCTTCTCCGAGAAGT
GATATATATGCATTTGGTATAATTTTGTTTGAAATGCTTGAAGGAAAGGTTCCTTTTAAT
AATCATGATGATATTAACCAAATTATGATGATGCACATCAATAATGAATTGCCTAGAATG
AGTGATGTCAATGTTATTATTCCACAAGCATTAGAAAATATTGTAATTCGTTGCACAGCA
AAATCTGCAGAGCAAAGATATACTGATTGTGTTGAACTAATGCATGATTTAGAGACATGT
TTAGATTCAAAAAGAGTAAACGAAAAAAGATTGGAATTAAATCCAAGTAAGTCAAAAATG
AAAGCCAAAAGAATCTTTAATAGTAAATTATTCAATATTATTTTTTTCACAACAGGTGGA
TTTTTAGTAGCCTTTATTGTGATATTCGTAGTTTTATTTTTAAAGGGGATATTGTAG
>8029 bias=124.5,bit_score=1057.8,abs_start=10496,align_strand=+,abs_end=11512,score_ratio=1.0401179941,query_name=NODE_5_length_51012_cov_32.5591_ID_313
ATGAATAAGATAAAAGAATTACCCGGCATGTTTGTACTTAATAAGTATTTTACTGATTTT
GAATTAATTGGGACTGGAGGATTTGGCGAAGTTTATTCTGCTACATATAAAAAAAATAAT
AAAAGAGTTGCAATTAAAATACTAAATTGTATCGATGATAGCCGCTGGACAGAGCAGAGA
ACGAGATTCATTAACGAAATAAATATATTAAAGGAAATTCATAGTTCTAACGTAGTAAAG
ATATTAGGCTGGCACCATAATGGAAACGAAGTTTTTTATGTAATGGAGTTAATTAAAGGC
CAAGGTTTAAAAACAATAATTGCAAAAAACAAAAAAATTGATCCGGATACTGCAATTATG
TACGCAAAGCAAATATGTCAAGGTTTGATTGAAATCCATGCTGCCAAAATAGTTCATAGA
GATTTGAAGCCAAGCAATATAATAATTGACGAAGAAACAAATAGCCTAAAATTAATTGAT
TTTGGTATTTCAATAGGTGAATCAACTCAGCGTGTAACTAGAAATTATAAAACTGTCGGT
TCTGTTCAATATATGGCGCCTGAATTATTGCGGGGAATTGCTGATCCTTCTCCAAGAAGT
GATATATATGCATTTGGTATAATTTTGTTTGAAATGCTTGAAGGAAAGGTTCCTTTTAAT
AATCATGATGATATTAACCAAATTATGATGATGCACATCAATAATGAATTGCCTAGAATG
AGTGATGTCAATGTTATTATTCCACAAGCATTAGAAAATATTGTAATTCGTTGCACCGCA
AAATCTGCAGAGCAAAGATATACTGATTGCGTTGAACTAATGCATGATTTAGAGACATGT
TTAGATTCAAAAAGAGTAAATGAAAAAAGATTAGAATTAAATCCAAGTAAATCAAAAATG
AAAGCCAAAAGAATCTTTAATAGTAAATTATTCAATATTATTTTTTTCACAACAGGAGGC
TTTTTAGTAGCCTTTATTGTGATATTCGTGGTTTTATTTTTAAAGGGGATATTGTAG
>20641 bias=0,e_score=0.0,bit_score=1043.5,score_ratio=1.03,align_strand=-,abs_start=46419,abs_end=47434,allele_start=46419,allele_end=47434,query_name=NODE_1_length_171548_cov_43.4278_ID_17777 <unknown description>
TGAATAAGATAAAAGAATTACCCGGCATGTTTGTACTTAATAAGTATTTTACTGATTTTG
AATTAATTGGGACTGGAGGATTTGGCGAAGTTTATTCTGCTACATATAAAAAAGATAATA
AAAGAGTTGCAATTAAAATACTAAATTGTATCGATGATAGCCGCTGGACAGAGCAGAGAA
CGAGATTCATTAACGAAATAAATATATTAAAGAAAATTCATAGTTCTAATGTAGTAAAGA
TATTAGGCTGGCACCATAATGGAAACGAAGTTTTTTATGTAATGGAGTTAATTAAAGGCC
AAGGTTTAAAAACAATAATTGCAAAAAACAAAAAAATTGATCCGGATACTGCAATTATGT
ACGCAAAGCAAATATGTCAAGGTTTGATTGAAATCCATGCTGCCAAAATAGTTCATAGAG
ATTTGAAGCCAAGCAATATAATAATTGATGAAGAAACAAATAGCCTAAAATTAATTGATT
TTGGTATTTCAATAGGTGAATCAACTCAGCGTGTAACTAGAAATTATAAAACTGTCGGTT
CTGTTCAATATATGGCGCCTGAATTATTGCGGGGAATTGCTGATCCTTCTCCAAGAAGTG
ATATATATGCATTTGGTATAATTTTGTTTGAAATGCTTGAAGGAAAGGTTCCTTTTAATA
ATCATGATGATATTAACCAAATTATGATGATGCACATCAATAATGAATTGCCTAGAATGA
GTGATGTCAATGTTATTATTCCACAAGCATTAGAAAATATTGTAATTCGTTGCACTGCAA
AATCTGCAGAGCAAAGATATACTGATTGCATCGAACTAATGCATGATTTAGAGACATGTT
TAGATTCAAAAAGAGTAAATGAAAAAAGATTGGAATTAAATCCAAGTAAGTCAAAAATGA
AAGCCAAAAGAATCTTTAATAGTAAATTATTCAATATTATTTTTTTCACAACAGGAGGCT
TTTTAGTAGCCTTTATTGTGATATTCGTGGTTTTATTTTTAAAGGGGATATTGTA
>20642 bias=0,e_score=0.0,bit_score=1065.5,score_ratio=1.05,align_strand=-,abs_start=74830,abs_end=75845,allele_start=74830,allele_end=75845,query_name=NODE_1_length_194000_cov_43.9897_ID_1724 <unknown description>
TGAATAAGATAAAAGAATTACCCGGCATGTTTGTACTTAATAAGTATTTTACTGATTTCG
AATTAATTGGGACTGGAGGATTTGGTGAAGTTTATTCTGCTACATATAAAAAAGATAATA
AAAGAGTTGCAATTAAAATACTAAATTGTATCGATGATAGCCGTTGGACAGAGCAGAGAA
CGAGATTCATTAACGAAATAAATATATTAAAGGAAATTCATAGTTCTAACGTAGTAAAAA
TATTGGGCTGACATTATAAAGGAAACGAAGTTTTTTATGTAATGGAGTTAATTAAAGGCC
AAGGTTTAAAAACAATAATTGCAAAAAACAAAAAAATCGATCCTGATACTGCAATTATGT
ATGCAAAGCAAATATGTCAAGGTTTGATTGAAATCCATGCTGCTAAAATAGTTCATAGAG
ATTTGAAACCAAGCAATATATTAATTGATGAAGAAACAAATAGCCTAAAATTAATTGATT
TTGGCATCTCAATAGGCGAATCAACTCAACGTGTAACTAGAAATTATAAAGCTGTTGGTT
CTGTTCAATATATGGCGCCTGAATTATTGCGGGGAATTGCTGATCCTTCTCCAAGAAGTG
ATATATATGCATTTGGTATAATTTTGTTTGAAATGCTTGAAGGAAAGGTTCCTTTTAATA
ATCATGATGATATTAACCAAATTATGATGATGCACATCAATAATGAATTGCCCAGAATGA
GTGATGTCAATGTTATTATTCCACAAGCATTAGAAAATATTGTAATTCGTTGCACCGCAA
AATCTGCAGAGCAAAGATATACTGATTGTGTTGAACTAATGCATGATTTAGAGACATGTT
TAGATTCAAAAAGAGTAAACGAAAAAAGATTGGAATTAAATCCAAGTAAGTCAAAAATGA
AAGCCAAAAGAATCTTTAATAGTAAATTATTCAATATTATTTTTTTCACAACAGGAGGCT
TTTTAGTAGCTTTTATTGTGATATTCGTGGTTTTATTTTTAAAGGGGATATTGTA
>20643 bias=0,e_score=0.0,bit_score=1072.1,score_ratio=1.05,align_strand=-,abs_start=391931,abs_end=392946,allele_start=391931,allele_end=392946,query_name=NODE_1_length_507951_cov_41.4538_ID_1311 <unknown description>
TGAATAAGATAAAAGAATTACCCGGCATGTTTGTACTTAATAAGTATTTTACTGATTTTG
AATTAATTGGGACTGGAGGATTTGGCGAAGTTTATTCTGCTACATATAAAAAAGATAATA
AAAGAGTTGCAATTAAAATACTAAATTGTATCGATGATAGCCGTTGGACAGAGCAGAGAA
CGAGATTCATTAACGAAATAAATATATTAAAGGAAATTCATAGTTCTAACGTAGTAAAGA
TATTAGGCTGACATTATAAAGGAAACGAAGTTTTTTATGTAATGGAGTTAATTAAAGGCC
AAGGTTTAAAAACAATAATTGCAAAAAACAAAAAAATCGATCCTGATACTGCAATTATGT
ATGCAAAGCAAATATGTCAAGGTTTGATTGAAATCCATGCTGCCAAAATAGTTCATAGAG
ATTTAAAACCAAGCAATATATTAATTGATGAAGAAACAAATAGCCTAAAATTAATTGATT
TTGGTATTTCAATAGGTGAATCAACTCAACGTGTAACTAGAAATTATAAAGCTGTTGGTT
CTGTTCAATATATGGCACCCGAATTATTGCGCGGAATAGCTGATCCTTCTCCAAGAAGTG
ATATATATGCATTTGGTATAATTTTGTTTGAAATGCTTGAAGGAAAGGTTCCTTTTAATA
ATCATGATGATATTAACCAAATTATGATGATGCACATCAATAATGAATTGCCTAGAATGA
GCGATGTCAATGTTATTATTCCACAAGCATTAGAAAATATTGTAATTCGTTGCACAGCAA
AATCTGCAGAGCAAAGATATACTGATTGTGTTGAACTAATGCATGATTTAGAGACATGTT
TAGATTCGAAAAGAGTAAATGAAAAAAGATTAGAATTAAATCCAAGTAAGTCAAAAATGA
AAGCCAAAAGAATCTTTAATAGTAAATTATTCAATATTATTTTTTTCACAACAGGAGGCT
TTTTAGTAGCTTTTATTGTGATATTCGTGGCTTTATTTTTAAAGGGGATATTGTA
>20644 bias=0,e_score=0.0,bit_score=1082.5,score_ratio=1.06,align_strand=-,abs_start=45508,abs_end=46523,allele_start=45508,allele_end=46523,query_name=NODE_1_length_497571_cov_28.1511_ID_540 <unknown description>
TGAATAAGATAAAAGAATTACCCGGCATGTTTGTACTTAATAAGTATTTTACTGATTTTG
AATTAATTGGGACTGGAGGATTTGGCGAAGTTTATTCTGCTACATATAAAAAAAATAATA
AAAGAGTTGCAATTAAAATACTAAATTGTATCGATGATAGCCGTTGGACAGAGCAGAGAA
CGAGATTCATTAACGAAATAAATATATTAAAGGAAATTCATAGTTCTAACGTAGTAAAGA
TATTAGGCTGACATTATAAAGGAAACGAAGTTTTTTATGTAATGGAGTTAATTAAAGGCC
AAGGTTTAAAAACAATAATTGCAAAAAACAAAAAAATCGATCCTGATACTGCAATTATGT
ATGCAAAGCAAATATGTCAAGGTTTGATTGAAATCCATGCTGCCAAAATAGTTCATAGAG
ATTTAAAACCAAGCAATATATTAATTGATGAAGAAACAAATAGCCTAAAATTAATTGATT
TTGGTATTTCAATAGGTGAATCAACTCAACGTGTAACTAGAAATTATAAAGCTGTTGGTT
CTGTTCAATATATGGCACCCGAATTATTGCGCGGAATAGCTGATCCTTCTCCAAGAAGTG
ATATATATGCATTTGGTATAATTTTGTTTGAAATGCTTGAAGGAAAGGTTCCTTTTAATA
ATCATGATGATATTAACCAAATTATGATGATGCACATCAATAATGAATTGCCTAGAATGA
GTGATGTCAATGTTATTATTCCACAAGCATTAGAAAATATTGTAATTCGTTGCACCGCAA
AATCTGCAGAGCAAAGATATACTGATTGCGTTGAACTAATGCATGATTTAGAGACATGTT
TAGATTCAAAAAGAGTAAATGAAAAAAGATTAGAATTAAATCCAAGTAAATCAAAAATGA
AAGCCAAAAGAATCTTTAATAGTAAATTATTCAATATTATTTTTTTCACAACAGGAGGCT
TTTTAGTAGCTTTTATTGTGATATTCGTGGTTTTATTTTTAAAGGGGATATTGTA
>20645 bias=0,e_score=0.0,bit_score=1056.9,score_ratio=1.04,align_strand=-,abs_start=45361,abs_end=46376,allele_start=45361,allele_end=46376,query_name=NODE_2_length_174641_cov_50.6885_ID_2769 <unknown description>
TGAATAAGATAAAAGAATTACCCGGCATGTTTGTACTTAATAAGTATTTTACTGATTTTG
AATTAATTGGGACTGGAGGATTTGGCGAAGTTTATTCTGCTACATATAAAAAAAATAATG
AAAGAGTTGCAATTAAAATACTAAATTGTATCGATGATAGCCGCTGGACAGAGCAGAGAA
CGAGATTCATTAACGAAATAAATATATTAAAGGAAATTCATAGTTCTAACGTAGTAAAAA
TATTGGGCTGACATTATAAAGGAAACGAAGTTTTTTATGTAATGGAGTTAATTAAAGGCC
AAGGTTTAAAAACAATAATTGCAAAAAACAAAAAAATCGATCCTGATACTGCAATTATGT
ATGCAAAGCAAATATGTCAGGGTTTGATTGAAATCCATGCTGCCAAAATAGTTCATAGAG
ATTTAAAACCAAGCAATATATTGATTGATGAAGAAACAAACAGCTTAAAATTAATTGATT
TTGGTATTTCAATAGGTGAATCAACTCAACGTGTAACTAGAAATTATAAAGCTGTTGGTT
CTGTTCAATATATGGCGCCTGAATTATTGCGGGGAATTGCTGATCCTTCTCCAAGAAGTG
ATATATATGCATTTGGTATAATTTTGTTTGAAATGCTTGAAGGAAAGGTTCCTTTTAATA
ATCATGATGATATTAACCAAATTATGATGATGCACATCAATAATGAATTGCCTAGAATGA
GTGATGTCAATGTTATTATTCCACAAGCATTAGAAAATATTGTAATTCGTTGCACTGCAA
AATCTGCAGAGCAAAGATATACTGATTGCATTGAACTAATGCATGACTTAGAGACATGTT
TAGATTCAAAAAGAGTAAATGAAAAAAGATTAGAATTAAATCCAAGTAAGTCAAAAATGA
AAGCCAAAAGAATCTTTAATAGTAAATTATTCAATATTATTTTTTTCACAACAGGAGGCT
TTTTAGTAGCCTTTATTGTGATATTCGTGGTTTTATTTTTAAAGGGGATATTGTA
>20646 bias=0,e_score=0.0,bit_score=1059.3,score_ratio=1.04,align_strand=+,abs_start=105532,abs_end=106548,allele_start=105532,allele_end=106548,query_name=NODE_2_length_147029_cov_48.4721_ID_161 <unknown description>
TGAATAAGATAAAAGAATTACCCGGCATGTTTGTACTTAATAAGTATTTTACTGATTTTG
AATTAATTGGGACTGGAGGATTTGGCGAAGTTTATTCTGCTACATATAAAAAAAATAATA
AAAGAGTTGCAATTAAAATACTAAATTGTATCGATGATAGCCGTTGGACAGAGCAGAGAA
CGAGATTCATTAACGAAATAAATATATTAAAGGAAATTCATAGTTCTAACGTAGTAAAAA
TATTAGGCTGACATTATAAAGGAAACGAAGTTTTTTATGTAATGGAGTTAATTAAAGGTC
AGGGTTTAAAAACAATAATTGCAAAAAACAAAAAAATCGATCCGGATACTGCAATTATGT
ATGCAAAGCAAATATGTCAAGGTTTGATTGAAATCCATGCTGCTAAAATAGTTCATAGAG
ATTTGAAACCAAGCAATATATTAATTGATGAAGAAACAAATAGCCTAAAATTAATTGATT
TTGGCATCTCAATAGGCGAATCAACTCAACGTGTAACTAGAAATTATAAAGCTGTTGGTT
CTGTTCAATATATGGCACCTGAATTATTGCGTGGAATAGCTGATCCTTCTCCGAGAAGTG
ATATATATGCATTTGGTATAATTTTGTTTGAAATGCTTGAAGGAAAGGTTCCTTTTAATA
ATCATGATGATATTAACCAAATTATGATGATGCACATCAATAATGAATTGCCTAGAATGA
GTGATGTCAATGTTATTATTCCACAAGCATTAGAAAATATTGTAATTCGTTGCACAGCAA
AATCTGCAGAGCAAAGATATACTGATTGTGTTGAACTAATGCATGATTTAGAGACATGTT
TAGATTCAAAAAGAGTAAACGAAAAAAGATTGGAATTAAATCCAAGTAAGTCAAAAATGA
AAGCCAAAAGAATCTTTAATAGTAAATTATTCAATATTATTTTTTTCACAACAGGTGGAT
TTTTAGTAGCCTTTATTGTGATATTCGTAGTTTTATTTTTAAAGGGGATATTGTAG
>20647 bias=0,e_score=0.0,bit_score=1071.0,score_ratio=1.05,align_strand=-,abs_start=45551,abs_end=46566,allele_start=45551,allele_end=46566,query_name=NODE_2_length_179046_cov_45.3973_ID_251 <unknown description>
TGAATAAGATAAAAGAATTACCCGGCATGTTTGTACTTAATAAGTATTTTACTGATTTTG
AATTAATTGGGACTGGAGGATTTGGCGAAGTTTATTCTGCTACATATAAAAAAAATAATA
AAAGAGTTGCAATTAAAATACTAAATTGTATCGATGATAGCCGTTGGACAGAGCAGAGAA
CGAGATTCATTAACGAAATAAATATATTAAAGGAAATTCATAGTTCTAACGTAGTAAAAA
TATTGGGCTGACATTATAAAGGAAACGAAGTTTTTTATGTAATGGAGTTAATTAAAGGCC
AAGGTTTAAAAACAATAATTGCAAAAAACAAAAAAATCGATCCTGATACTGCAATTATGT
ATGCAAAGCAAATATGTCAAGGTTTGATTGAAATCCATGCTGCTAAAATAGTTCATAGAG
ATTTGAAACCAAGCAATATATTAATTGATGAAGAAACAAATAGCCTAAAATTAATTGATT
TTGGCATCTCAATAGGCGAATCAACTCAACGTGTAACTAGAAATTATAAAGCTGTTGGTT
CTGTTCAATATATGGCACCTGAATTATTGCGTGGAATAGCTGATCCTTCTCCGAGAAGTG
ATATATATGCATTTGGTATAATTTTGTTTGAAATGCTTGAAGGAAAGGTTCCTTTTAATA
ATCATGATGATATTAACCAAATTATGATGATGCACATCAATAATGAATTGCCTAGAATGA
GTGATGTCAATGTTATTATTCCACAAGCATTAGAAAATATTGTAATTCGTTGCACTGCAA
AATCTGCAGAGCAAAGATATACTGATTGTGTTGAACTAATGCATGATTTAGAGACATGTT
TAGATTCAAAAAGAGTAAATGAAAAAAGATTGGAATTAAATCCAAGTAAGTCAAAAATGA
AAGCCAAAAGAATCTTTAATAGTAAATTATTCAATATTATTTTTTTCACAACAGGAGGCT
TTTTAGTAGCTTTTATTGTGATATTCGTGGCTTTATTTTTAAAGGGGATATTGTA
>20648 bias=0,e_score=0.0,bit_score=1065.5,score_ratio=1.05,align_strand=-,abs_start=106010,abs_end=107025,allele_start=106010,allele_end=107025,query_name=NODE_2_length_211336_cov_54.0217_ID_107 <unknown description>
TGAATAAGATAAAAGAATTACCCGGCATGTTTGTACTTAATAAGTATTTTACTGATTTCG
AATTAATTGGGACTGGGGGATTTGGCGAAGTTTATTCTGCTACATATAAAAAAGATAATA
AAAGAGTTGCAATTAAAATACTAAATTGTATCGATGATAGCCGTTGGACAGAGCAGAGAA
CGAGATTCATTAACGAAATAAATATATTAAAGGAAATTCATAGTTCTAACGTAGTAAAAA
TATTGGGCTGGCATTATAAAGGAAACGAAGTTTTTTATGTAATGGAGTTAATTAAAGGCC
AAGGTTTAAAAACAATAATTGCAAAAAACAAAAAAATCGATCCTGATACTGCAATTATGT
ATGCAAAGCAAATATGCCAAGGTTTGATTGAAATCCATGCTGCCAAAATAGTTCATAGAG
ATTTGAAGCCAAGCAATATAATAATTGATGAAGAAACAAATAGCCTAAAATTAATTGATT
TTGGTATTTCAATAGGTGAATCAACTCAACGTGTAACTAGAAATTATAAAGCTGTTGGTT
CTGTTCAATATATGGCACCCGAATTATTGCGCGGAATAGCTGATCCTTCTCCAAGAAGTG
ATATATATGCATTTGGTATAATTTTGTTTGAAATGCTTGAAGGAAAGGTTCCTTTTAATA
ATCATGATGATATTAACCAAATTATGATGATGCACATCAATAATGAATTGCCTAGAATGA
GTGATGTCAATGTTATTATTCCACAAGCATTAGAAAATATTGTAATTCGTTGCACTGCAA
AATCTGCAGAGCAAAGATATACTGATTGCGTTGAACTAATGCATGATTTAGAGACATGTT
TAGATTCAAAAAGAGTAAATGAAAAAAGATTAGAATTAAATCTAAGTAAATCAAAAATGA
AAGCCAAAAGAATCTTTAATAGTAAATTATTCAATATTATTTTTTTCACAACAGGAGGCT
TTTTAGTAGCTTTTATTGTGATATTCGTGGTTTTATTTTTAAAGGGGATATTGTA
>20649 bias=0,e_score=0.0,bit_score=1068.7,score_ratio=1.05,align_strand=-,abs_start=55830,abs_end=56845,allele_start=55830,allele_end=56845,query_name=NODE_2_length_160211_cov_44.2436_ID_69 <unknown description>
TGAATAAGATAAAAGAATTACCCGGCATGTTTGTACTTAATAAGTATTTTACTGATTTCG
AATTAATTGGGACTGGAGGATTTGGTGAAGTTTATTCTGCTACATATAAAAAAGATAATA
AAAGAGTTGCAATTAAAATACTAAATTGTATCGATGATAGCCGTTGGACAGAGCAGAGAA
CGAGATTCATTAACGAAATAAATATATTAAAGGAAATTCATAGTTCTAACGTAGTAAAAA
TATTGGGCTGACATTATAAAGGAAACGAAGTTTTTTATGTAATGGAGTTAATTAAAGGCC
AAGGTTTAAAAACAATAATTGCAAAAAACAAAAAAATCGATCCTGATACTGCAATTATGT
ATGCAAAGCAAATATGTCAAGGTTTGATTGAAATCCATGCTGCTAAAATAGTTCATAGAG
ATTTGAAACCAAGCAATATATTAATTGATGAAGAAACAAATAGCCTAAAATTAATTGATT
TTGGCATCTCAATAGGCGAATCAACTCAACGTGTAACTAGAAATTATAAAGCTGTTGGTT
CTGTTCAATATATGGCGCCTGAATTATTGCGTGGAATAGCTGATCCTTCTCCAAGAAGTG
ATATATATGCATTTGGTATAATTTTGTTTGAAATGCTTGAAGGAAAGGTTCCTTTTAATA
ATCATGATGATATTAACCAAATTATGATGATGCACATCAATAATGAATTGCCCAGAATGA
GTGATGTCAATGTTATTATTCCACAAGCATTAGAAAATATTGTAATTTGTTGCACCGCAA
AATCTGCAGAGCAAAGATATACTGATTGCGTTGAACTAATGCATGATTTAGAGACATGTT
TAGATTCAAAAAGAGTAAATGAAAAAAGATTAGAATTAAATCCAAGTAAATCAAAAATGA
AAGCCAAAAGAATCTTTAATAGTAAATTATTCAATATTATTTTTTTCACAACAGGAGGCT
TTTTAGTAGCCTTTATTGTGATATTCGTGGTTTTATTTTTAAAGGGGATATTGTA
>20650 bias=0,e_score=0.0,bit_score=1059.3,score_ratio=1.04,align_strand=-,abs_start=361260,abs_end=362275,allele_start=361260,allele_end=362275,query_name=NODE_1_length_474534_cov_38.1723_ID_792 <unknown description>
TGAATAAGATAAAAGAATTACCCGGCATGTTTGTACTTAATAAGTATTTTACTGATTTTG
AATTAATTGGGACTGGAGGATTTGGCGAAGTTTATTCTGCTACATATAAAAAAAATAATA
AAAGAGTTGCAATTAAAATACTAAATTGTATCGATGATAGCCGTTGGACAGAGCAGAGAA
CGAGATTCATTAACGAAATAAATATATTAAAGGAAATTCATAGTTCTAACGTAGTAAAAA
TATTAGGCTGACATTATAAAGGAAACGAAGTTTTTTATGTAATGGAGTTAATTAAAGGTC
AGGGTTTAAAAACAATAATTGCAAAAAACAAAAAAATCGATCCGGATACTGCAATTATGT
ATGCAAAGCAAATATGTCAAGGTTTGATTGAAATCCATGCTGCTAAAATAGTTCATAGAG
ATTTGAAACCAAGCAATATATTAATTGATGAAGAAACAAATAGCCTAAAATTAATTGATT
TTGGCATCTCAATAGGCGAATCAACTCAACGTGTAACTAGAAATTATAAAGCTGTTGGTT
CTGTTCAATATATGGCACCTGAATTATTGCGTGGAATAGCTGATCCTTCTCCGAGAAGTG
ATATATATGCATTTGGTATAATTTTGTTTGAAATGCTTGAAGGAAAGGTTCCTTTTAATA
ATCATGATGATATTAACCAAATTATGATGATGCACATCAATAATGAATTGCCTAGAATGA
GTGATGTCAATGTTATTATTCCACAAGCATTAGAAAATATTGTAATTCGTTGCACAGCAA
AATCTGCAGAGCAAAGATATACTGATTGTGTTGAACTAATGCATGATTTAGAGACATGTT
TAGATTCAAAAAGAGTAAACGAAAAAAGATTGGAATTAAATCCAAGTAAGTCAAAAATGA
AAGCCAAAAGAATCTTTAATAGTAAATTATTCAATATTATTTTTTTCACAACAGGTGGAT
TTTTAGTAGCCTTTATTGTGATATTCGTAGTTTTATTTTTAAAGGGGATATTGTA
>20651 bias=0,e_score=0.0,bit_score=1057.8,score_ratio=1.04,align_strand=+,abs_start=10497,abs_end=11513,allele_start=10497,allele_end=11513,query_name=NODE_5_length_53259_cov_49.397_ID_291 <unknown description>
TGAATAAGATAAAAGAATTACCCGGCATGTTTGTACTTAATAAGTATTTTACTGATTTTG
AATTAATTGGGACTGGAGGATTTGGCGAAGTTTATTCTGCTACATATAAAAAAAATAATA
AAAGAGTTGCAATTAAAATACTAAATTGTATCGATGATAGCCGCTGGACAGAGCAGAGAA
CGAGATTCATTAACGAAATAAATATATTAAAGGAAATTCATAGTTCTAACGTAGTAAAGA
TATTAGGCTGGCACCATAATGGAAACGAAGTTTTTTATGTAATGGAGTTAATTAAAGGCC
AAGGTTTAAAAACAATAATTGCAAAAAACAAAAAAATTGATCCGGATACTGCAATTATGT
ACGCAAAGCAAATATGTCAAGGTTTGATTGAAATCCATGCTGCCAAAATAGTTCATAGAG
ATTTGAAGCCAAGCAATATAATAATTGACGAAGAAACAAATAGCCTAAAATTAATTGATT
TTGGTATTTCAATAGGTGAATCAACTCAGCGTGTAACTAGAAATTATAAAACTGTCGGTT
CTGTTCAATATATGGCGCCTGAATTATTGCGGGGAATTGCTGATCCTTCTCCAAGAAGTG
ATATATATGCATTTGGTATAATTTTGTTTGAAATGCTTGAAGGAAAGGTTCCTTTTAATA
ATCATGATGATATTAACCAAATTATGATGATGCACATCAATAATGAATTGCCTAGAATGA
GTGATGTCAATGTTATTATTCCACAAGCATTAGAAAATATTGTAATTCGTTGCACCGCAA
AATCTGCAGAGCAAAGATATACTGATTGCGTTGAACTAATGCATGATTTAGAGACATGTT
TAGATTCAAAAAGAGTAAATGAAAAAAGATTAGAATTAAATCCAAGTAAATCAAAAATGA
AAGCCAAAAGAATCTTTAATAGTAAATTATTCAATATTATTTTTTTCACAACAGGAGGCT
TTTTAGTAGCCTTTATTGTGATATTCGTGGTTTTATTTTTAAAGGGGATATTGTAG
>20652 bias=0,e_score=0.0,bit_score=1057.8,score_ratio=1.04,align_strand=-,abs_start=41747,abs_end=42762,allele_start=41747,allele_end=42762,query_name=NODE_2_length_152465_cov_26.3989_ID_3378 <unknown description>
TGAATAAGATAAAAGAATTACCCGGCATGTTTGTACTTAATAAGTATTTTACTGATTTTG
AATTAATTGGGACTGGAGGATTTGGCGAAGTTTATTCTGCTACATATAAAAAAAATAATA
AAAGAGTTGCAATTAAAATACTAAATTGTATCGATGATAGCCGCTGGACAGAGCAGAGAA
CGAGATTCATTAACGAAATAAATATATTAAAGGAAATTCATAGTTCTAACGTAGTAAAGA
TATTAGGCTGGCACCATAATGGAAACGAAGTTTTTTATGTAATGGAGTTAATTAAAGGCC
AAGGTTTAAAAACAATAATTGCAAAAAACAAAAAAATTGATCCGGATACTGCAATTATGT
ACGCAAAGCAAATATGTCAAGGTTTGATTGAAATCCATGCTGCCAAAATAGTTCATAGAG
ATTTGAAGCCAAGCAATATAATAATTGACGAAGAAACAAATAGCCTAAAATTAATTGATT
TTGGTATTTCAATAGGTGAATCAACTCAGCGTGTAACTAGAAATTATAAAACTGTCGGTT
CTGTTCAATATATGGCGCCTGAATTATTGCGGGGAATTGCTGATCCTTCTCCAAGAAGTG
ATATATATGCATTTGGTATAATTTTGTTTGAAATGCTTGAAGGAAAGGTTCCTTTTAATA
ATCATGATGATATTAACCAAATTATGATGATGCACATCAATAATGAATTGCCTAGAATGA
GTGATGTCAATGTTATTATTCCACAAGCATTAGAAAATATTGTAATTCGTTGCACCGCAA
AATCTGCAGAGCAAAGATATACTGATTGCGTTGAACTAATGCATGATTTAGAGACATGTT
TAGATTCAAAAAGAGTAAATGAAAAAAGATTAGAATTAAATCCAAGTAAATCAAAAATGA
AAGCCAAAAGAATCTTTAATAGTAAATTATTCAATATTATTTTTTTCACAACAGGAGGCT
TTTTAGTAGCCTTTATTGTGATATTCGTGGTTTTATTTTTAAAGGGGATATTGTA
>20653 bias=0,e_score=0.0,bit_score=1082.5,score_ratio=1.06,align_strand=-,abs_start=402290,abs_end=403305,allele_start=402290,allele_end=403305,query_name=NODE_1_length_666248_cov_46.4332_ID_732 <unknown description>
TGAATAAGATAAAAGAATTACCCGGCATGTTTGTACTTAATAAGTATTTTACTGATTTTG
AATTAATTGGGACTGGAGGATTTGGCGAAGTTTATTCTGCTACATATAAAAAAAATAATA
AAAGAGTTGCAATTAAAATACTAAATTGTATCGATGATAGCCGTTGGACAGAGCAGAGAA
CGAGATTCATTAACGAAATAAATATATTAAAGGAAATTCATAGTTCTAACGTAGTAAAGA
TATTAGGCTGACATTATAAAGGAAACGAAGTTTTTTATGTAATGGAGTTAATTAAAGGTC
AGGGTTTAAAAACAATAATTGCAAAAAACAAAAAAATCGATCCTGATACTGCAATTATGT
ATGCAAAGCAAATATGTCAAGGTTTGATTGAAATCCATGCTGCCAAAATAGTTCATAGAG
ATTTAAAACCAAGCAATATATTAATTGATGAAGAAACAAATAGCCTAAAATTAATTGATT
TTGGCATCTCAATAGGCGAATCAACTCAACGTGTAACTAGAAATTATAAAGCTGTTGGTT
CTGTTCAATATATGGCGCCTGAATTATTGCGTGGAATAGCTGATCCTTCTCCGAGAAGTG
ATATATATGCATTTGGTATAATTTTGTTTGAAATGCTTGAAGGAAAGGTTCCTTTTAATA
ATCATGATGATATTAACCAAATTATGATGATGCACATCAATAATGAATTGCCTAGAATGA
GTGATGTCAATGTTATTATTCCACAAGCATTAGAAAATATTGTAATTCGTTGCACAGCAA
AATCTGCAGAGCAAAGATATACTGATTGCGTTGAACTAATGCATGATTTAGAGACATGTT
TAGATTCAAAAAGAGTAAATGAAAAAAGATTGGAATTAAATCCAAGTAAATCAAAAATGA
AAGCCAAAAGAATCTTTAATAGTAAATTATTCAATATTATTTTTTTCACAACAGGAGGCT
TTTTAGTAGCTTTTATTGTGATATTCGTGGTTTTATTTTTAAAGGGGATATTGTA
>20654 bias=0,e_score=0.0,bit_score=1062.9,score_ratio=1.05,align_strand=+,abs_start=11627,abs_end=12643,allele_start=11627,allele_end=12643,query_name=NODE_13_length_17214_cov_1.43403_ID_397 <unknown description>
TGAATAAGATAAAAGAATTACCCGGCATGTTTGTACTTAATAAGTATTTTACTGATTTTG
AATTAATTGGGACTGGAGGATTTGGCGAAGTTTATTCTGCTACATATAAAAAAAATAATA
AAAGAGTTGCAATTAAAATACTAAATTGTATCGATGATAGTCGTTGGACAGAGCAGAGAA
CGAGATTCATTAACGAAATAAATATATTAAAGGAAATTCATAGTTCTAACGTAGTAAAGA
TATTAGGCTGACATTATAAGGGAAACGAAGTTTTTTATGTAATGGAGTTAATTAAAGGAC
AAGGTTTAAAAACAATAATTGCAAAAAACAAAAAAATCGATCCTGATACTGCAATTATGT
ATGCAAAGCAAATATGTCAAGGTTTGATTGAAATCCATGCTGCTAAAATAGTTCATAGAG
ATTTGAAACCAAGCAATATATTAATTGATGAAGAAACAAATAGCCTAAAATTAATTGATT
TTGGTATTTCAATAGGTGAATCAACTCAACGTGTAACTAGAAATTATAAAGCTGTTGGTT
CTGTTCAATATATGGCACCTGAATTATTGCGTGGAATAGCTGATCCTTCTCCGAGAAGTG
ATATATATGCATTTGGTATAATTTTGTTTGAAATGCTTGAAGGAAAGGTTCCTTTTAATA
ATCATGATGATATTAACCAAATTATGATGATGCACATCAATAATGAATTGCCTAGAATGA
GTGATGTCAATGTTATTATTCCACAAGCATTAGAAAATATCGTAATTCGTTGCACAGCAA
AATCTGCAGAGCAAAGATATACTGATTGCATTGAACTAATGCATGACTTAGAGACATGTT
TAGATTCAAAAAGAGTAAATGAAAAAAGATTGGAATTAAATCCAAGTAAGTCAAAAATGA
AAGCCAAAAGAATCTTTAATAGTAAATTATTCAATATTATTTTTTTCACAACAGGAGGCT
TTTTAGTAGCCTTTATTGTGATATTCGTGGTTTTATTTTTAAAGGGGATATTGTAG
