# Supplementary material for: Genomic determination of minimum multi-locus sequence typing schemas to represent the genomic phylogeny of Mycoplasma hominis
Source: BMC Genomics. 2016 Nov 23;17:964. doi: 10.1186/s12864-016-3284-z (PMC5120421; doi:10.1186/s12864-016-3284-z)
Supplement: Additional file 1: — FASTA sequence for all pan genomic alleles identified in this study. (ZIP 1488 kb) [file 12864_2016_3284_MOESM1_ESM.zip › pan_genome/GENE-112.fasta]

>112
ATGAATTATTGTCCAAATTGTGGAACTAAATTAAATAACGCTAATTATTGCCCAAATTGC
GGAAAAAAGGTGGAAAAAGATGCATATGTAACAACACAAACGAATACAACGCAACCATCT
CAACCTTATTTGCAACGTCAACAACAAATCCAAAATTCACCAACTAATGGATTTGCTATT
GCCGGATTTATATTGTCATTTTTCTTTGCAATATTAGGTCTTATTTTTAGCTGTATTGGG
CTTAGCAAGTCAAAATCAATGAATGATTCAGGAAGAACTTTGTCAATAGCAGGAATTATT
ATTTCTTGCTTAACTATGTTTTTTGCCTTTGTCATATTCATTACCGTAATGAGCGTAAGC
CTTTAA
>761
ATGAATTATTGTCCAAATTGTGGAACTAAATTAAATAACGCTAATTATTGCCCAAATTGC
GGAAAAAAGGTGGAAAAAGATGCATATGTAACAACACAAATGAATACAACGCAACCATCT
CAACCTTATTTGCAACGTCAACAACAAATCCAAAATTCACCAACTAATGGATTTGCTATT
GCCGGATTTATATTGTCATTTTTCTTTGCAATGTTAGGTTTTATTTTTAGCTGTATTGGG
CTTAGCAAGTCAAAATCAATGAATGATTCAGGAAGAACTTTGTCAATAGCAGGAATTATT
ATTTCTTGCTTAACTATGTTTTTTGCCTTTGTTGTATTTGTTACTGTAATGAGCGTAAGC
CATTAG
>1188
ATGAATTATTGTCCAAATTGTGGAACTAAATTAAATAACGCTAATTATTGCCCAAATTGC
GGAAAAAAGGTGGAAAAAGATGCATATGTAACAACACAAATGAATACAACGCAACCATCT
CAACCTTATTTGCAACGTCAACAACAAATCCATAATTCACCAACTAATGGATTTGCTATT
GCCGGATTTATATTGTCATTTTTCTTTGCAATGTTAGGTCTTATTTTTAGCTGTATTGGG
CTTAGCAAGTCAAAATCAATGAATGATTCAGGAAGAACTTTGTCAATAGCAGGAATTATT
ATTTCTTGCTTAACTATGTTTTTTGCCTTTGTCATATTCGTTACCGTAATGAGCGTAAGC
CTTTAA
>1551
ATGAATTATTGTCCAAATTGTGGCACTAAATTAAATAATGCTAATTATTGCCCAAATTGT
GGAAAAAAGGTGGAAAAAGATGCATATGTAACAACACAAATGAATACAATGCAACCATCT
CAACCTTATTTGCAACCTCAACAACAAATCCAAAATTCAGCAACTAATGAATTTGCTATT
GTTGGATTTATATTGTCATTTTTCTTTTCAATATTAGGTCTTATTTTTAGTTGTATTGGA
CTTAGCAAGTCAAAATCAATGAATGGTTCAGGAAAAGCTTTGTCAATAGCAGGAATTTTT
ATTTCTTGCTTTACTATATTTTTTGCCTTTGTTATATTCGTTACTTTAATAGGCGTAAGC
CTTTAA
>8062 bias=35.5,bit_score=299.9,abs_start=260,align_strand=-,abs_end=583,score_ratio=0.819398907104,query_name=NODE_7_length_34736_cov_37.069_ID_2116
GAATTATTGCCCAAATTGCGGAAAAAAGGTGAAAAAAGATGCATATGTAACAACACAAAT
GAATACAATGCAACCATCTCAACCTTATTTGCAATCTCAACAACAAATCCGAAATTCAGC
AACTAATGAATTTGCTATTGTTGGATTTATATTGTCATTTTTCTTTTCAATATTAGGTCT
TATTTTTAGTTGTGTTGGACTTAGCAAGTCAAAATCAATGAATGGTTCAGGAAAAGCTTT
GTCAATATCGGGAATTTTTATTTCTTGTTTTACTATATTTTTTGCCCTTGTTATATGCAT
TACTTTAATAGGCGTAAGCCTTTA
>8063 bias=32.1,bit_score=372.7,abs_start=18482,align_strand=+,abs_end=18847,score_ratio=1.01830601093,query_name=NODE_12_length_44715_cov_15.341_ID_1242
ATGAATTATTGTCCAAATTGTGGCACTAAATTAAATAATGCTAATTATTGTCCAAATTGC
GGAAAAAAGGTGGAAAAAGATGCATATGTAACAACAAAAATGAATACAATGCAACCATCG
CAACCTTATTCGCAACCTCAACAACAAATCCAAAATTCACCAACTAATGGATTTGCTATT
GCCGGATTTATATTGTCATTTTTCTTTGCAATGTTAGGTCTTATTTTTAGCTGTATTGGA
CTTAGCAAGTCGAAATCAATGAATGATTCAGGAAGAACTTTGTCAATAGCAGGAATTATT
ATTTCTTGCTTAACTATGTTTTTTGCCTTTGTTGTATTCGTTACTGTAATGAGCGTAAGC
CATTAA
>8067 bias=30.2,bit_score=390.7,abs_start=297805,align_strand=-,abs_end=298169,score_ratio=1.0674863388,query_name=NODE_1_length_644406_cov_31.3649_ID_828
ATGAATTATTGTCCAAATTGTGGAACTAAATTAAATAACGCTAATTATTGCCCAAATTGC
GGAAAAAAGGTGGAAAAAGATGCATATGTAACAACACAAATGAATACAACGCAACCATCT
CAACCTTATTTGCAACGTCAACAACAAATCCAAAATTCACCAACTAATGGATTTGCTATT
GCCGGATTTATATTGTCATTTTTCTTTGCAATGTTAGGTCTTATTTTTAGCTGTATTGGG
CTTAGCAAGTCAAAATCAATGAATGATTCAGGAAGAACTTTGTCAATAGCAGGAATTATT
ATTTCTTGCTTAACTATGTTTTTTGCCTTTGTCATATTCGTTACCGTAATGAGCGTAAGC
CTTTA
>8070 bias=41.2,bit_score=349.5,abs_start=31243,align_strand=-,abs_end=31609,score_ratio=0.954918032787,query_name=NODE_10_length_49371_cov_19.0623_ID_623
ATGAATTATTGTCCAAATTGTGGCACTAAATTAAATAATGCTAATTATTTTGCCCAAATT
GCGGAAAAAAGGTGGAAAAAGATGCATATGTAACAACACAAATGAATACAATGCAACCAT
CTCAACCTTATTTGCAACCTCAACAACAAATCCGAAATTCAGCAACTAATGAATTTGCTA
TTGTTGGATTTATATTGTCATTTTTCTTTTCAATATTAGGTCTTATTTTTAGTTGTATTG
GACTTAGCAAGTCAAAATCAATGAATGGTTCAGGAAAAGCTTTGTCAATAGCAGGAATTT
TTATTTCTTGTTTTACTATATTTTTTGCCCTTGTTATATGCATTACTTTAATAGGCGTAA
GCCTTTA
>8071 bias=32.8,bit_score=323.9,abs_start=34201,align_strand=+,abs_end=34545,score_ratio=0.884972677596,query_name=NODE_2_length_160211_cov_35.3884_ID_103
TAATAAGAGGGAGGTAGTATGAATTATTGCCCAAATTGCGGAAAAAAGGTGGAAAAAGAT
GCATATGTAACAACACAAATGAATACAATGCAACCATCTCAACCTTATTTGCAACCTCAA
CAACAAATCCGAAATTCAGCAACTAATGAATTTGCTATTGTTGGATTTATATTGTCATTT
TTCTTTTCAATATTAGGTCTTATTTTTAGTTGTATTGGACTTAGCAAGTCAAAATCAATG
AATGGTTCAGGAAGAACTTTGTCAATAGCAGGAATTATTATTTCTTGCTTAACTATGTTT
TTTGCCTTTGTTGTATTTGTTACTGTAATGAGTGTAAGCCATTAG
>8072 bias=33.3,bit_score=318.3,abs_start=32950,align_strand=-,abs_end=33273,score_ratio=0.869672131148,query_name=NODE_5_length_51012_cov_32.5591_ID_313
GAATTATTGCCCAAATTGCGGAAAAAAGGTGGAAAAAGATGCATATGTAACAACACAAAT
GAATACAATGCAACCATCTCAACCTTATTTGCAACCTCAACAACAAATCCGAAATTCAGC
AACTAATGAATTTGCTATTGTTGGATTTATATTGTCATTTTTCTTTTCAATATTAGGTCT
TATTTTTAGCTGTATTGGGCTTAGCAAGTCAAAATCAATGAATGATTCAGGAAGAACTTT
GTCAATAGCAGGAATTATTATTTCTTGTTTTACTATATTTTTTGCCCTTGTTATATGCAT
TACTTTAATAGGCGTAAGCCTTTA
>20681 bias=0,e_score=5.9e-95,bit_score=323.1,score_ratio=0.88,align_strand=-,abs_start=127958,abs_end=128281,allele_start=127958,allele_end=128281,query_name=NODE_2_length_147029_cov_48.4721_ID_161 <unknown description>
GAATTATTGCCCAAATTGCGGAAAAAAGGTGGAAAAAGATGCATATGTAACAACACAAAT
GAATACAATGCAACCATCTCAACCTTATTTGCAACCTCAACAACAAATCCGAAATTCAGC
AACTAATGAATTTGCTATTGTTGGATTTATATTGTCATTTTTCTTTTCAATATTAGGTCT
TATTTTTAGTTGTATTGGACTTAGCAAGTCAAAATCAATGAATGGTTCAGGAAGAACTTT
GTCAATAGCAGGAATTATTATTTCTTGCTTAACTATGTTTTTTGCCTTTGTTGTATTTGT
TACTGTAATGAGTGCAAGCCATT
>20682 bias=0,e_score=1.7e-102,bit_score=349.5,score_ratio=0.95,align_strand=+,abs_start=339482,abs_end=339849,allele_start=339482,allele_end=339849,query_name=NODE_1_length_474534_cov_38.1723_ID_792 <unknown description>
TGAATTATTGTCCAAATTGTGGCACTAAATTAAATAATGCTAATTATTTTGCCCAAATTG
CGGAAAAAAGGTGGAAAAAGATGCATATGTAACAACACAAATGAATACAATGCAACCATC
TCAACCTTATTTGCAACCTCAACAACAAATCCGAAATTCAGCAACTAATGAATTTGCTAT
TGTTGGATTTATATTGTCATTTTTCTTTTCAATATTAGGTCTTATTTTTAGTTGTATTGG
ACTTAGCAAGTCAAAATCAATGAATGGTTCAGGAAAAGCTTTGTCAATAGCAGGAATTTT
TATTTCTTGTTTTACTATATTTTTTGCCCTTGTTATATGCATTACTTTAATAGGCGTAAG
CCTTTAA
>20683 bias=0,e_score=1.7e-93,bit_score=318.3,score_ratio=0.87,align_strand=+,abs_start=19966,abs_end=20310,allele_start=19966,allele_end=20310,query_name=NODE_2_length_152465_cov_26.3989_ID_3378 <unknown description>
AATAAGAGAGAGGTAGTATGAATTATTGCCCAAATTGCGGAAAAAAGGTGGAAAAAGATG
CATATGTAACAACACAAATGAATACAATGCAACCATCTCAACCTTATTTGCAACCTCAAC
AACAAATCCGAAATTCAGCAACTAATGAATTTGCTATTGTTGGATTTATATTGTCATTTT
TCTTTTCAATATTAGGTCTTATTTTTAGCTGTATTGGGCTTAGCAAGTCAAAATCAATGA
ATGATTCAGGAAGAACTTTGTCAATAGCAGGAATTATTATTTCTTGTTTTACTATATTTT
TTGCCCTTGTTATATGCATTACTTTAATAGGCGTAAGCCTTTAA
>20684 bias=0,e_score=2e-91,bit_score=312.0,score_ratio=0.85,align_strand=+,abs_start=78134,abs_end=78478,allele_start=78134,allele_end=78478,query_name=NODE_2_length_211336_cov_54.0217_ID_107 <unknown description>
AATAAGAGGGGGGTAGTATGAATTATTGCCCAAATTGCGGAAAAAAGGTGGAAAAAGATG
CATATGTAACAACACAAATGAATACAATGCAACCATCTCAGCCTTATTTGCAACCTCAAC
AACAAATCCAAAATTCAACAACTAATGAATTTGCTATTGTTGGATTTATATTGTCTTTTT
TCTTTTCGATATTAGGTCTTATTTTTAGTTGTATTGGACTTAGCAAGTCAAAATCAATGA
ATGGTTCAGGAAAAGCTTTGTCAATAGCGGGAATTTTTATTTCTTGCTTTACTATATTTT
TTGCCTTTGTTGTATTCATTACTTTAATAGGCGTAAGCCTTTAA
>20685 bias=0,e_score=3.5e-95,bit_score=323.9,score_ratio=0.88,align_strand=+,abs_start=34201,abs_end=34545,allele_start=34201,allele_end=34545,query_name=NODE_2_length_160211_cov_44.2436_ID_69 <unknown description>
AATAAGAGGGAGGTAGTATGAATTATTGCCCAAATTGCGGAAAAAAGGTGGAAAAAGATG
CATATGTAACAACACAAATGAATACAATGCAACCATCTCAACCTTATTTGCAACCTCAAC
AACAAATCCGAAATTCAGCAACTAATGAATTTGCTATTGTTGGATTTATATTGTCATTTT
TCTTTTCAATATTAGGTCTTATTTTTAGTTGTATTGGACTTAGCAAGTCAAAATCAATGA
ATGGTTCAGGAAGAACTTTGTCAATAGCAGGAATTATTATTTCTTGCTTAACTATGTTTT
TTGCCTTTGTTGTATTTGTTACTGTAATGAGTGTAAGCCATTAG
>20686 bias=0,e_score=1.6e-88,bit_score=299.9,score_ratio=0.82,align_strand=+,abs_start=34135,abs_end=34479,allele_start=34135,allele_end=34479,query_name=NODE_7_length_34744_cov_42.7524_ID_803 <unknown description>
AATAAGAGGGAGGTAGTATGAATTATTGCCCAAATTGCGGAAAAAAGGTGAAAAAAGATG
CATATGTAACAACACAAATGAATACAATGCAACCATCTCAACCTTATTTGCAATCTCAAC
AACAAATCCGAAATTCAGCAACTAATGAATTTGCTATTGTTGGATTTATATTGTCATTTT
TCTTTTCAATATTAGGTCTTATTTTTAGTTGTGTTGGACTTAGCAAGTCAAAATCAATGA
ATGGTTCAGGAAAAGCTTTGTCAATATCGGGAATTTTTATTTCTTGTTTTACTATATTTT
TTGCCCTTGTTATATGCATTACTTTAATAGGCGTAAGCCTTTAA
>20687 bias=0,e_score=2.3e-110,bit_score=372.7,score_ratio=1.02,align_strand=-,abs_start=57124,abs_end=57488,allele_start=57124,allele_end=57488,query_name=NODE_5_length_75969_cov_36.3116_ID_445 <unknown description>
ATGAATTATTGTCCAAATTGTGGCACTAAATTAAATAATGCTAATTATTGTCCAAATTGC
GGAAAAAAGGTGGAAAAAGATGCATATGTAACAACAAAAATGAATACAATGCAACCATCG
CAACCTTATTCGCAACCTCAACAACAAATCCAAAATTCACCAACTAATGGATTTGCTATT
GCCGGATTTATATTGTCATTTTTCTTTGCAATGTTAGGTCTTATTTTTAGCTGTATTGGA
CTTAGCAAGTCGAAATCAATGAATGATTCAGGAAGAACTTTGTCAATAGCAGGAATTATT
ATTTCTTGCTTAACTATGTTTTTTGCCTTTGTTGTATTCGTTACTGTAATGAGCGTAAGC
CATT
>20688 bias=0,e_score=1.8e-115,bit_score=390.7,score_ratio=1.07,align_strand=+,abs_start=17876,abs_end=18241,allele_start=17876,allele_end=18241,query_name=NODE_2_length_179046_cov_45.3973_ID_251 <unknown description>
TGAATTATTGTCCAAATTGTGGAACTAAATTAAATAACGCTAATTATTGCCCAAATTGCG
GAAAAAAGGTGGAAAAAGATGCATATGTAACAACACAAATGAATACAACGCAACCATCTC
AACCTTATTTGCAACGTCAACAACAAATCCAAAATTCACCAACTAATGGATTTGCTATTG
CCGGATTTATATTGTCATTTTTCTTTGCAATGTTAGGTCTTATTTTTAGCTGTATTGGGC
TTAGCAAGTCAAAATCAATGAATGATTCAGGAAGAACTTTGTCAATAGCAGGAATTATTA
TTTCTTGCTTAACTATGTTTTTTGCCTTTGTCATATTCGTTACCGTAATGAGCGTAAGCC
TTTAA
>20689 bias=0,e_score=5.1e-107,bit_score=362.9,score_ratio=0.99,align_strand=+,abs_start=17896,abs_end=18261,allele_start=17896,allele_end=18261,query_name=NODE_2_length_174641_cov_50.6885_ID_2769 <unknown description>
TGAATTATTGCCCAAATTGTGGCACTAAATTAAATAATGCTAATTATTGCCCAAATTGCG
GAAAAAAGGTGGAAAAAGATGCATATGTAACAACACAAATGAATACAACGCAACCGTCTC
AGCCTTATTTGCAACCTCAACAACAAATCCAAAGTTCAGAAACTAATGGATTTGCTATTG
CCGGATTTATATTGTCGTTTTTCTTTGCGATGTTGGGTCTTATTTTTAGCTGTATTGGAC
TTAGCAAATCAAAATCAATGAATGATTCAGGAAGAACTTTGTCAATAGCAGGAATTATTA
TTTCTTGCTTAACTATGTTTTTTGCCTTTGTTGTATTTGTTACTGTAATGAGTGTAAGCC
ATTAG
>20690 bias=0,e_score=1.6e-88,bit_score=299.9,score_ratio=0.82,align_strand=-,abs_start=260,abs_end=583,allele_start=260,allele_end=583,query_name=NODE_7_length_34736_cov_37.069_ID_2116 <unknown description>
GAATTATTGCCCAAATTGCGGAAAAAAGGTGAAAAAAGATGCATATGTAACAACACAAAT
GAATACAATGCAACCATCTCAACCTTATTTGCAATCTCAACAACAAATCCGAAATTCAGC
AACTAATGAATTTGCTATTGTTGGATTTATATTGTCATTTTTCTTTTCAATATTAGGTCT
TATTTTTAGTTGTGTTGGACTTAGCAAGTCAAAATCAATGAATGGTTCAGGAAAAGCTTT
GTCAATATCGGGAATTTTTATTTCTTGTTTTACTATATTTTTTGCCCTTGTTATATGCAT
TACTTTAATAGGCGTAAGCCTTT
>20691 bias=0,e_score=5.9e-102,bit_score=348.2,score_ratio=0.95,align_strand=+,abs_start=374846,abs_end=375213,allele_start=374846,allele_end=375213,query_name=NODE_1_length_666248_cov_46.4332_ID_732 <unknown description>
TGAATTATTGTCCAAATTGTGGCACTAAATTAAATAATGCTAATTATTTTGCCCAAATTG
CGGAAAAAAGGTGGAAAAAGATGCATATGTAACAACACAAATGAATACAATGCAACCATC
TCAACCTTATTTGCAACCTCAACAACAAATCCGAAATTCAGCAACTAATGAATTTGCTAT
TGTTGGATTTATATTGTCATTTTTCTTTTCAATATTAGGTCTTATTTTTAGTTGTATTGG
ACTTAGCAAGTCAAAATCAATGAATGGTTCAGGAAAAGCTTTGTCAATAGCGGGAATTTT
TATTTCTTGTTTTACTATATTTTTTGCCCTTGTTATATGCATTACTTTAATAGGCGTAAG
CCTTTAA
>20692 bias=0,e_score=4.3e-110,bit_score=372.7,score_ratio=1.02,align_strand=+,abs_start=106926,abs_end=107291,allele_start=106926,allele_end=107291,query_name=NODE_3_length_145382_cov_20.187_ID_361 <unknown description>
TGAATTATTGTCCAAATTGTGGCACTAAATTAAATAATGCTAATTATTGTCCAAATTGCG
GAAAAAAGGTGGAAAAAGATGCATATGTAACAACAAAAATGAATACAATGCAACCATCGC
AACCTTATTCGCAACCTCAACAACAAATCCAAAATTCACCAACTAATGGATTTGCTATTG
CCGGATTTATATTGTCATTTTTCTTTGCAATGTTAGGTCTTATTTTTAGCTGTATTGGAC
TTAGCAAGTCGAAATCAATGAATGATTCAGGAAGAACTTTGTCAATAGCAGGAATTATTA
TTTCTTGCTTAACTATGTTTTTTGCCTTTGTTGTATTCGTTACTGTAATGAGCGTAAGCC
ATTAA
>20693 bias=0,e_score=5.9e-94,bit_score=318.3,score_ratio=0.87,align_strand=-,abs_start=32951,abs_end=33274,allele_start=32951,allele_end=33274,query_name=NODE_5_length_53259_cov_49.397_ID_291 <unknown description>
GAATTATTGCCCAAATTGCGGAAAAAAGGTGGAAAAAGATGCATATGTAACAACACAAAT
GAATACAATGCAACCATCTCAACCTTATTTGCAACCTCAACAACAAATCCGAAATTCAGC
AACTAATGAATTTGCTATTGTTGGATTTATATTGTCATTTTTCTTTTCAATATTAGGTCT
TATTTTTAGCTGTATTGGGCTTAGCAAGTCAAAATCAATGAATGATTCAGGAAGAACTTT
GTCAATAGCAGGAATTATTATTTCTTGTTTTACTATATTTTTTGCCCTTGTTATATGCAT
TACTTTAATAGGCGTAAGCCTTT
