# Supplementary material for: Genomic determination of minimum multi-locus sequence typing schemas to represent the genomic phylogeny of Mycoplasma hominis
Source: BMC Genomics. 2016 Nov 23;17:964. doi: 10.1186/s12864-016-3284-z (PMC5120421; doi:10.1186/s12864-016-3284-z)
Supplement: Additional file 1: — FASTA sequence for all pan genomic alleles identified in this study. (ZIP 1488 kb) [file 12864_2016_3284_MOESM1_ESM.zip › pan_genome/GENE-113.fasta]

>113
ATGAATATTAATAGTATAAAAATTGCAATTCAATTATTTGGAATTTTTGGTTCAATTGTA
ACGATTTGTTTAGGAATTCCACAATTAATTAGATTAAAAAAAACAAAAAACACGGGCAAA
GTTAGTTTTGCAGCATTTTGAGTTTTTTATTATGGAATTTTAGCGTGACTAGTTTTAGGA
GTATTTACTTCTAGCGAAAATTCATGATATTTATTCTTATCAAACTTTGCATGTGTTACA
ATAACATCCTTTACAGTATTTTACTTGTATTGATATTATGAAAAATTAACTAAAAAAATG
TTAATAAGGGCTATTGTTGGAATAAGCATTAATCAAGTTATTTCATTAATTTTCTTGTGC
CTATTTTTTGTTACGGTATATCAAAAGTTGAAATTTGGTAAATTTTATCCCGATAATTCA
ATTATTCCTGTTCTTCCGGGTAATGCGCAACTTGCATTTGGACTAATATGTCCCGCCTTT
ACAAGTGCAGCATTTTTCCCTGGATTAATTGTTAGTTTAATTAAAAAAGAAGAAATAAGT
TTAAGCCCATGAATGGCTCTTGTTTATATGCTAAATAATACTTTTTGAATATTGTATTTC
TCATTAAATATTGTTTATTCGAAGTTTGGCGTGGATCAAGCAGCTCTTAATAGTATGCCA
GGATTTATCGGGGGACTAGTTTGACAATTACTAGCGTTAGGAATGTTTGCTTTCCAATTT
GGAGTTACATTACACTTTGATATTAAGCACAAAAAACAACAAAAGCAAGCAATGGTTAAC
GTTATCAATCAAAATTAA
>551
ATGAATATTAATAGTATAAAAATTGCAATTCAATTATTTGGAATTTTTGGTTCAATTGTA
ACGATTTGTTTAGTAATTCCACAATTAATTAGATTAAAAAAAACAAAAAACACGGGCAAA
GTTAGTTTTGCAGCATTTTGAGTTTTTTATTATGGAATTTTAGCGTGACTAGTTTTAGGA
GTATTTACTTCTAGCGAAAATTCATGATATTTATTCCTATCAAACTTTGCATGTGTTACA
ATAACATCCTTTACAGTATTTTACTTGTATTGATATTATGAAAAATTAACTAAAAAAATG
TTAATAAGGGCTATTGTTGGAATAAGCATTAATCAAGTTATTTCATTAATTTTCTTGTGC
TTATTTTTTGTTACGGTATATCAAAAGTTGAAATTTGGTAAATTTTATCCCGATAATTCA
ATTATTCCTGTTCTTCCGGGTAATGCACAACTTGCATTTGGACTAATATGTCCCGCCTTT
ACAAGTGCAGCATTTTTCCCTGGATTAATTGTTAGTTTAATTAAAAAAGAAGAAATAAGT
TTAAGCCCATGAATGGCTCTTGTTTATATGCTAAATAATACTTTTTGAATATTGTATTTC
TCATTAAATATTGTTTATTCGAAGTTTGGCGTGGATCAAGCAGCTCTTAATAGTATGCCA
GGATTTATCGGGGGACTAGTTTGACAATTACTAGCATTAGGAATGTTTGCTTTCCAATTT
GGAGTTACATTACACTTTGATATTAAGCACAAAAAACAACAAAAGCAAGCAATGGTTAAC
GTTATCAATCAAAATTAA
>1264
ATGAATATTAATAGTATAAAAATTGCAATTCAATTATTTGGAATTTTTGGTTCAATTGTA
ACGATTTGTTTAGGAATTCCACAATTAATTAGATTAAAAAAAACAAAAAACACGGGCAAA
GTTAGTTTTGCAGCATTTTGAGTTTTTTATTATGGAATTTTAGCGTGACTAGTTTTAGGA
GTATTTACTTCTAGCGAAAATTCATGATATTTATTCCTATCAAACTTTGCATGTGTTACA
ATAACATCCTTTACAGTATTTTACTTGTATTGATATTATGAAAAATTAACTAAAAAAATG
TTAATAAGGGCTATTGTTGGAATAAGCATTAATCAAGTTATTTCATTAATTTTCTTGTGT
CTATTTTTTGTTACGGTATATCAAAAGTTGAAATTTGGTAAATTTTATCCCGATAATTCA
ATTATTCCTGTTCTTCCGGGTAATGCACAACTTGCATTTGGACTAATATGTCCCGCCTTT
ACAAGTGCAGCATTTTTCCCTGGATTAATTGTTAGTTTAATTAAAAAAGAAGAAATAAGT
TTAAGCCCATGAATGGCTCTTGTTTATATGCTAAATAATACTTTTTGGATATTGTATTTC
TCATTAAATATTGTTTATTCGAAGTTTGGCGTGGATCAAGCAGCTCTTAATAGTATGCCA
GGATTTATCGGGGGACTAGTTTGACAATTACTAGCATTAGGAATGTTTGCTTTCCAATTT
GGAGTTACATTACACTTTGATATTAAGCACAAAAAACAACAAAAGCAAGCAATGGTTAAC
GTTATCAATCAAAATTAA
>8049 bias=106.6,bit_score=834.1,abs_start=10566,align_strand=+,abs_end=11363,score_ratio=1.04523809524,query_name=NODE_2_length_111295_cov_32.5633_ID_5155
ATGAATATTAATAGTATAAAAATTGCAATTCAATTATTTGGAATTTTTGGTTCAATTGTA
ACGATTTGTTTAGGAATTCCACAATTAATTAGATTAAAAAAAACAAAAAACACGGGCAAA
GTTAGTTTTGCAGCATTTTGAGTTTTTTATTATGGAATTTTAGCGTGACTAGTTTTAGGA
GTATTTACTTCTAGCGAAAATTCATGATATTTATTCTTATCAAACTTTGCATGTGTTACA
ATAACATCCTTTACAGTATTTTACTTGTATTGATATTATGAAAAATTAACTAAAAAAATG
TTAATAAGGGCTATTGTTGGAATAAGCATTAATCAAGTTATTTCATTAATTTTCTTGTGC
CTATTTTTTGTTACGGTATATCAAAAGTTGAAATTTGGTAAATTTTATCCCGATAATTCA
ATTATTCCCGTTCTTCCGGGTAATGCACAACTTGCATTTGGACTAATATGTCCCGCCTTT
ACAAGTGCAGCATTTTTCCCTGGATTAATTGTTAGTTTAATTAAAAAAGAAGAAATAAGT
TTAAGCCCATGAATGGCTCTTGTTTATATGCTAAATAATACTTTTTGAATATTGTATTTC
TCATTAAATATTGTTTATTCGAAGTTTGGCGTGGATCAAGCAGCTCTTAATAGTATGCCA
GGATTTATCGGGGGACTAGTTTGACAATTACTGGCATTTGGAATGTTTGCTTTTCAATTT
GGAGTTACATTACACTTTGATATTAAGCACAAAAAACAACAAAAGCAAGCAATGGTTAAC
TCTATCAATCAAAATTAA
>8054 bias=111.2,bit_score=835.6,abs_start=33687,align_strand=-,abs_end=34482,score_ratio=1.04711779449,query_name=NODE_1_length_201530_cov_37.1757_ID_177
TGAATATTAATAGTATAAAAATTGCAATTCAATTATTTGGAATTTTTGGTTCAATTGTAA
CGATTTGTTTAGGAATTCCACAATTAATTAGATTAAAAAAAACAAAAAACACGGGCAAAG
TTAGTTTTGCAGCATTTTGAGTTTTTTATTATGGAATTTTAGCGTGATTAGTTTTAGGAG
TATTTACTTCTAGCGAAAATTCATGATATTTATTCTTATCAAACTTTGCATGTGTTACAA
TAACATCCTTTACAGTATTTTACTTGTATTGATATTATGAAAAATTAACTAAAAAAATGT
TAATAAGGGCTATTGTTGGAATAAGCATTAATCAAGTTATTTCATTAATTTTCTTGTGCC
TATTTTTTGTTACGGTATATCAAAAGTTAAAATTTGGTAAATTTTATCCCGATAATTCAA
TTATTCCTGTTCTTCCAGGTAATGCACAACTTGCATTTGGACTAATATGTCCCGCCTTTA
CAAGTGCAGCATTTTTCCCTGGATTAATTGTTAGTTTAATTAAAAAAGAAGAAATAAGTT
TAAGCCCATGAATGGCTCTTGTTTATATGCTAAATAATACTTTTTGAATATTGTATTTCT
CATTAAATATTGTTTATTCGAAGTTTGGCGTGGATCAAGCAGCTCTTAATAGTATGCCAG
GATTTATCGGGGGACTAGTTTGACAATTACTAGCATTAGGAATGTTTGCTTTCCAATTTG
GAGTTACATTACACTTTGATATTAAGCACAAAAAACAACAAAAGCAAGCAATGGTTAACG
TTATCAATCAAAATTA
>8056 bias=113.6,bit_score=821.3,abs_start=181375,align_strand=+,abs_end=182172,score_ratio=1.02919799499,query_name=NODE_1_length_337690_cov_20.0179_ID_3593
ATGAATATTAATAGTATAAAAATTGCAATTCAATTATTTGGAATTTTTGGTTCAATTGTA
ACGATTTGTTTAGGAATTCCACAATTAATTAGATTAAAAAAAACAAAAAACACGGGCAAA
GTTAGTTTTGCAGCATTTTGAGTTTTTTATTATGGAATTTTAGCGTGACTAGTTTTAGGA
GTATTTACTTCTAGCGAAAATTCATGATATTTATTCCTATCAAACTTTGCATGTGTTACA
ATAACATCCTTTACAGTATTTTACTTGTATTGATATTATGAAAAATTAACTAAAAAAATG
TTAATCAGGGCTATTGTTGGAATAAGCATTAATCAAGTTATTTCATTAATTTTCTTGTGC
TTATTTTTTGTTACGGTATATCAAAAGTTAAAATTTGGTAAATTTTATCCTGATAATTCA
ATTATTCCCGTTCTTCCGGGTAATGCACAACTTGCATTTGGACTAATATGTCCTGCCTTT
ACAAGTGCAGCATTTTTCCCTGGATTAATTGTTAGTTTAATTAAAAAAGAAGAAATAAGT
TTAAGCCCATGAATGGCTCTTGTTTATATGCTAAATAATACTTTTTGAATATTGTATTTC
TCATTAAATATTGTTTATTCGAAGTTTGGTGTGGATGAAGCAGCTCTTAATAGTATGCCA
GGATTTATTGGGGGACTAGTTTGACAATTACTAGCATTAGGAATGTTTGCTTTTCAATTT
GGAGTTACATTACACTTTGATATTAAGCACAAAAAACAACAAAAGCAAGCAATGGTTAAC
GTTATCAATCAAAATTAA
>8057 bias=107.5,bit_score=835.4,abs_start=39539,align_strand=+,abs_end=40336,score_ratio=1.04686716792,query_name=NODE_7_length_67344_cov_18.7618_ID_828
ATGAATATTAATAGTATAAAAATTGCAATTCAATTATTTGGAATTTTTGGTTCAATTGTA
ACGATTTGTTTAGGAATTCCACAATTAATTAGATTAAAAAAAACAAAAAACACGGGCAAA
GTTAGTTTTGCGGCATTTTGAGTTTTTTATTATGGAATTTTAGCGTGACTAGTTTTAGGA
GTATTTACTTCTAGCGAAAATTCATGATATTTATTCCTATCAAACTTTGCATGTGTTACA
ATAACATCCTTTACAGTATTTTACTTGTATTGATATTATGAAAAATTAACTAAAAAAATG
TTAATAAGGGCTATTGTTGGAATAAGCATTAATCAAGTTATTTCATTAATTTTCTTGTGC
TTATTTTTTGTTACGGTATATCAAAAGTTAAAATTTGGAAAATTTTATCCTGATAATTCA
ATTATTCCCGTTCTTCCGGGTAATGCACAACTTGCATTTGGACTAATATGTCCCGCCTTT
ACAAGTGCAGCATTTTTCCCTGGATTAATTGTTAGTTTAATTAAAAAAGAAGAAATAAGT
TTAAGCCCATGAATGGCTCTTGTTTATATGCTAAATAATACTTTTTGAATATTGTATTTC
TCATTAAATATTGTTTATTCGAAGTTTGGCGTGGATCAAGCAGCTCTTAATAGTATGCCA
GGATTTATCGGGGGACTAGTTTGACAATTACTAGCATTAGGAATGTTTGCTTTCCAATTT
GGAGTTACATTACACTTTGATATTAAGCACAAAAAACAACAAAAGCAAGCAATGGTTAAC
GTTATCAATCAAAATTAA
>8058 bias=109.1,bit_score=842.7,abs_start=499794,align_strand=+,abs_end=500591,score_ratio=1.05601503759,query_name=NODE_1_length_644406_cov_31.3649_ID_828
ATGAATATTAATAGTATAAAAATTGCAATTCAATTATTTGGAATTTTTGGTTCAATTGTA
ACGATTTGTTTAGGAATTCCACAATTAATTAGATTAAAAAAAACAAAAAACACGGGCAAA
GTTAGTTTTGCAGCATTTTGAGTTTTTTATTATGGAATTTTAGCGTGACTAGTTTTAGGA
GTATTTACTTCTAGCGAAAATTCATGATATTTATTCTTATCAAACTTTGCATGTGTTACA
ATAACATCCTTTACAGTATTTTACTTGTATTGATATTATGAAAAATTAACTAAAAAAATG
TTAATAAGGGCTATTGTTGGAATAAGCATTAATCAAGTTATTTCATTAATTTTCTTGTGC
CTATTTTTTGTTACGGTATATCAAAAGTTGAAATTTGGTAAATTTTATCCTGATAATTCA
ATTATTCCTGTTCTTCCGGGTAATGCACAACTTGCATTTGGACTAATATGTCCCGCCTTT
ACAAGTGCAGCATTTTTCCCTGGATTAATTGTTAGTTTAATTAAAAAAGAAGAAATAAGT
TTAAGCCCATGAATGGCTCTTGTTTATATGCTAAATAATACTTTTTGAATATTGTATTTC
TCATTAAATATTGTTTATTCGAAGTTTGGCGTGGATCAAGCAGCTCTTAATAGTATGCCA
GGATTTATCGGGGGACTAGTTTGACAATTACTAGCATTAGGAATGTTTGCTTTCCAATTT
GGAGTTACATTACACTTTGATATTAAGCACAAAAAACAACAAAAGCAAGCAATGGTTAAC
GTTATCAATCAAAATTAA
>20669 bias=0,e_score=7.4e-250,bit_score=835.6,score_ratio=1.05,align_strand=-,abs_start=33687,abs_end=34482,allele_start=33687,allele_end=34482,query_name=NODE_1_length_201531_cov_37.8145_ID_143 <unknown description>
TGAATATTAATAGTATAAAAATTGCAATTCAATTATTTGGAATTTTTGGTTCAATTGTAA
CGATTTGTTTAGGAATTCCACAATTAATTAGATTAAAAAAAACAAAAAACACGGGCAAAG
TTAGTTTTGCAGCATTTTGAGTTTTTTATTATGGAATTTTAGCGTGATTAGTTTTAGGAG
TATTTACTTCTAGCGAAAATTCATGATATTTATTCTTATCAAACTTTGCATGTGTTACAA
TAACATCCTTTACAGTATTTTACTTGTATTGATATTATGAAAAATTAACTAAAAAAATGT
TAATAAGGGCTATTGTTGGAATAAGCATTAATCAAGTTATTTCATTAATTTTCTTGTGCC
TATTTTTTGTTACGGTATATCAAAAGTTAAAATTTGGTAAATTTTATCCCGATAATTCAA
TTATTCCTGTTCTTCCAGGTAATGCACAACTTGCATTTGGACTAATATGTCCCGCCTTTA
CAAGTGCAGCATTTTTCCCTGGATTAATTGTTAGTTTAATTAAAAAAGAAGAAATAAGTT
TAAGCCCATGAATGGCTCTTGTTTATATGCTAAATAATACTTTTTGAATATTGTATTTCT
CATTAAATATTGTTTATTCGAAGTTTGGCGTGGATCAAGCAGCTCTTAATAGTATGCCAG
GATTTATCGGGGGACTAGTTTGACAATTACTAGCATTAGGAATGTTTGCTTTCCAATTTG
GAGTTACATTACACTTTGATATTAAGCACAAAAAACAACAAAAGCAAGCAATGGTTAACG
TTATCAATCAAAATT
>20670 bias=0,e_score=1.3e-250,bit_score=837.5,score_ratio=1.05,align_strand=+,abs_start=97706,abs_end=98503,allele_start=97706,allele_end=98503,query_name=NODE_3_length_132017_cov_31.7138_ID_1553 <unknown description>
TGAATATTAATAGTATAAAAATTGCAATTCAATTATTTGGAATTTTTGGTTCAATTGTAA
CGATTTGTTTAGGAATTCCACAATTAATTAGATTAAAAAAAACAAAAAACACGGGCAAAG
TTAGTTTTGCAGCATTTTGAGTTTTTTATTATGGAATTTTAGCGTGATTAGTTTTAGGAG
TATTTACTTCTAGCGAAAATTCATGATATTTATTCTTATCAAACTTTGCATGTGTTACAA
TAACATCCTTTACAGTATTTTACTTGTATTGATATTATGAAAAATTAACTAAAAAAATGT
TAATAAGGGCTATTGTTGGAATAAGCATTAATCAAGTTATTTCATTAATTTTCTTGTGCT
TATTTTTTGTTACGGTATATCAAAAGTTGAAATTTGGTAAATTTTATCCCGATAATTCAA
TTATTCCTGTTCTTCCGGGTAATGCACAACTTGCATTTGGACTAATATGTCCCGCCTTTA
CAAGTGCAGCATTTTTCCCTGGATTAATTGTTAGTTTAATTAAAAAAGAAGAAATAAGTT
TAAGCCCATGAATGGCTCTTGTTTATATGCTAAATAATACTTTTTGAATATTGTATTTCT
CATTAAATATTGTTTATTCGAAGTTTGGCGTGGATCAAGCAGCTCTTAATAGTATGCCAG
GATTTATCGGGGGACTAGTTTGACAATTACTAGCATTAGGAATGTTTGCTTTCCAATTTG
GAGTTACATTACACTTTGATATTAAGCACAAAAAACAACAAAAGCAAGCAATGGTTAATG
TTATCAATCAAAATTAA
>20671 bias=0,e_score=2.5e-252,bit_score=845.5,score_ratio=1.06,align_strand=-,abs_start=175357,abs_end=176152,allele_start=175357,allele_end=176152,query_name=NODE_1_length_666248_cov_46.4332_ID_732 <unknown description>
TGAATATTAATAGTATAAAAATTGCAATTCAATTATTTGGAATTTTTGGTTCAATTGTAA
CGATTTGTTTAGGAATTCCACAATTAATTAGATTAAAAAAAACAAAAAACACGGGCAAAG
TTAGTTTTGCAGCATTTTGAGTTTTTTATTATGGAATTTTAGCGTGACTAGTTTTAGGAG
TATTTACTTCTAGCGAAAATTCATGATATTTATTCTTATCAAACTTTGCATGTGTTACAA
TAACATCCTTTACAGTATTTTACTTGTATTGATATTATGAAAAATTAACTAAAAAAATGT
TAATAAGGGCTATTGTTGGAATAAGCATTAATCAAGTTATTTCATTAATTTTCTTGTGCC
TATTTTTTGTTACGGTATATCAAAAGTTGAAATTTGGTAAATTTTATCCCGATAATTCAA
TTATTCCCGTTCTTCCGGGTAATGCACAACTTGCATTTGGACTAATATGTCCCGCCTTTA
CAAGTGCAGCATTTTTCCCTGGATTAATTGTTAGTTTAATTAAAAAAGAAGAAATAAGTT
TAAGCCCATGAATGGCTCTTGTTTATATGCTAAATAATACTTTTTGAATATTGTATTTCT
CATTAAATATTGTTTATTCGAAGTTTGGCGTGGATCAAGCAGCTCTTAATAGTATGCCAG
GATTTATCGGGGGACTAGTTTGACAATTACTAGCATTAGGAATGTTTGCTTTCCAATTTG
GAGTTACATTACACTTTGATATTAAGCACAAAAAACAACAAAAGCAAGCAATGGTTAACG
TTATCAATCAAAATT
>20672 bias=0,e_score=1.1e-250,bit_score=839.2,score_ratio=1.05,align_strand=-,abs_start=166562,abs_end=167357,allele_start=166562,allele_end=167357,query_name=NODE_1_length_344309_cov_36.0595_ID_85 <unknown description>
TGAATATTAATAGTATAAAAATTGCAATTCAATTATTTGGAATTTTTGGTTCAATTGTAA
CGATTTGTTTAGGAATTCCACAATTAATTAGATTAAAAAAAACAAAAAACACGGGCAAAG
TTAGTTTTGCAGCATTTTGAGTTTTTTATTATGGAATTTTAGCGTGACTAGTTTTAGGAG
TATTTACTTCTAGCGAAAATTCATGATATTTATTCTTATCAAACTTTGCATGTGTTACAA
TAACATCCTTTACAGTATTTTACTTGTATTGATATTATGAAAAATTAACTAAAAAAATGT
TAATAAGGGCTATTGTTGGAATAAGCATTAATCAAGTTATTTCATTAATTTTCTTGTGCC
TATTTTTTGTTACGGTATATCAAAAGTTGAAATTTGGTAAATTTTATCCTGATAATTCAA
TTATTCCTGTTCTTCCAGGTAATGCACAACTTGCATTTGGACTAATATGTCCCGCCTTTA
CAAGTGCAGCATTTTTCCCTGGATTAATTGTTAGTTTAATTAAAAAAGAAGAAATAAGTT
TAAGCCCATGAATGGCTCTTGTTTATATGCTAAATAATACTTTTTGAATATTGTATTTCT
CATTAAATATTGTTTATTCGAAGTTTGGCGTGGATCAAGCAGCTCTTAATAGTATGCCAG
GATTTATCGGGGGACTAGTTTGACAATTACTAGCATTAGGAATGTTTGCTTTCCAATTTG
GAGTTACATTACACTTTGATATTAAGCACAAAAAACAACAAAAGCAAGCAATGGTTAACG
TTATCAATCAAAATT
>20673 bias=0,e_score=6.8e-252,bit_score=842.7,score_ratio=1.06,align_strand=-,abs_start=104202,abs_end=104997,allele_start=104202,allele_end=104997,query_name=NODE_1_length_253687_cov_41.2364_ID_219 <unknown description>
TGAATATTAATAGTATAAAAATTGCAATTCAATTATTTGGAATTTTTGGTTCAATTGTAA
CGATTTGTTTAGGAATTCCACAATTAATTAGATTAAAAAAAACAAAAAACACGGGCAAAG
TTAGTTTTGCAGCATTTTGAGTTTTTTATTATGGAATTTTAGCGTGACTAGTTTTAGGAG
TATTTACTTCTAGCGAAAATTCATGATATTTATTCTTATCAAACTTTGCATGTGTTACAA
TAACATCCTTTACAGTATTTTACTTGTATTGATATTATGAAAAATTAACTAAAAAAATGT
TAATAAGGGCTATTGTTGGAATAAGCATTAATCAAGTTATTTCATTAATTTTCTTGTGCC
TATTTTTTGTTACGGTATATCAAAAGTTGAAATTTGGTAAATTTTATCCTGATAATTCAA
TTATTCCTGTTCTTCCGGGTAATGCACAACTTGCATTTGGACTAATATGTCCCGCCTTTA
CAAGTGCAGCATTTTTCCCTGGATTAATTGTTAGTTTAATTAAAAAAGAAGAAATAAGTT
TAAGCCCATGAATGGCTCTTGTTTATATGCTAAATAATACTTTTTGAATATTGTATTTCT
CATTAAATATTGTTTATTCGAAGTTTGGCGTGGATCAAGCAGCTCTTAATAGTATGCCAG
GATTTATCGGGGGACTAGTTTGACAATTACTAGCATTAGGAATGTTTGCTTTCCAATTTG
GAGTTACATTACACTTTGATATTAAGCACAAAAAACAACAAAAGCAAGCAATGGTTAACG
TTATCAATCAAAATT
>20674 bias=0,e_score=6.9e-249,bit_score=833.4,score_ratio=1.04,align_strand=+,abs_start=214968,abs_end=215765,allele_start=214968,allele_end=215765,query_name=NODE_1_length_386744_cov_32.1807_ID_133 <unknown description>
TGAATATTAATAGTATAAAAATTGCAATTCAATTATTTGGAATTTTTGGTTCAATTGTAA
CGATTTGTTTAGGAATTCCACAATTAATTAGATTAAAAAAAACAAAAAACACGGGCAAAG
TTAGTTTTGCAGCATTTTGAGTTTTTTATTATGGAATTTTAGCGTGACTAGTTTTAGGAG
TATTTACTTCTAGCGAAAATTCATGATATTTATTCTTATCAAACTTTGCATGTGTTACAA
TAACATCCTTTACAGTATTTTACTTGTATTGATATTATGAAAAATTAACTAAAAAAATGT
TAATCAGGGCTATTGTTGGAATAAGCATTAATCAAGTTATTTCATTAATTTTCTTGTGCT
TATTTTTTGTTACGGTATATCAAAAGTTAAAATTTGGTAAATTTTATCCCGATAATTCAA
TTATTCCTGTTCTTCCAGGTAATGCACAACTTGCATTTGGACTAATATGTCCCGCCTTTA
CAAGTGCAGCATTTTTCCCTGGATTAATTGTTAGTTTAATTAAAAAAGAAGAAATAAGTT
TAAGCCCATGAATGGCTCTTGTTTATATGCTAAATAATACTTTTTGAATATTGTATTTCT
CTTTAAATATTGTTTATTCGAAGTTTGGCGTGGATCAAGCAGCTCTTAATAGTATGCCAG
GATTTATCGGGGGACTAGTTTGACAATTACTAGCATTAGGAATGTTTGCTTTCCAATTTG
GAGTTACATTACACTTTGATATTAAGCACAAAAAACAACAAAAGCAAGCAATGGTTAACG
TTATCAATCAAAATTAA
>20675 bias=0,e_score=2.6e-246,bit_score=824.4,score_ratio=1.03,align_strand=+,abs_start=183603,abs_end=184400,allele_start=183603,allele_end=184400,query_name=NODE_1_length_290949_cov_36.4267_ID_342 <unknown description>
TGAATATTAATAGTATAAAAATTGCAATTCAATTATTTGGAATTTTTGGTTCAATTGTAA
CGATTTGTTTAGGAATTCCACAATTAATTAGATTAAAAAAAACAAAAAACACGGGCAAAG
TTAGTTTTGCGGCATTTTGAGTTTTTTATTATGGAATTTTAGCGTGACTAGTTTTAGGAG
TATTTACTTCTAGCGAAAATTCATGATATTTATTCTTATCAAACTTTGCATGTGTTACAA
TAACATCCTTTACAGTATTTTACTTGTATTGATATTATGAAAAATTAACTAAAAAAATGT
TAATAAGGGCTATTGTTGGGATAAGCATTAATCAAGTTATTTCATTAATTTTCTTGTGTC
TATTTTTTGTTACGGTATATCAAAAGTTGAAATTTGGTAAATTTTATCCCGATAATTCAA
TTATTCCTGTTCTTCCGGGTAATGCACAACTTGCATTTGGACTAATATGTCCCGCCTTTA
CAAGTGCAGCATTTTTCCCTGGATTAATTGTTAGTTTAATTAAAAAAGAAGAAATAAGTT
TAAGCCCATGAATGGCTCTTGTTTATATGGTAAATAATACTTTTTGAATATTGTATTTCT
CATTAAATATTGTTTATTCGAAGTTTGGCGTGGATCAAGCAGCACTTAATAGTATGCCAG
GATTTATTGGGGGACTAGTTTGACAATTACTGGCATTTGGAATGTTTGCTTTCCAATTTG
GAGTAACATTACACTTTGATATTAAGCACAAAAAACAACAAAAGCAAGCAATGGTTAACG
TTATTAATCAAAATTAA
>20676 bias=0,e_score=4e-253,bit_score=847.7,score_ratio=1.06,align_strand=-,abs_start=141056,abs_end=141851,allele_start=141056,allele_end=141851,query_name=NODE_1_length_474534_cov_38.1723_ID_792 <unknown description>
TGAATATTAATAGTATAAAAATTGCAATTCAATTATTTGGAATTTTTGGTTCAATTGTAA
CGATTTGTTTAGGAATTCCACAATTAATTAGATTAAAAAAAACAAAAAACACGGGCAAAG
TTAGTTTTGCAGCATTTTGAGTTTTTTATTATGGAATTTTAGCGTGACTAGTTTTAGGAG
TATTTACTTCTAGCGAAAATTCATGATATTTATTCTTATCAAACTTTGCATGTGTTACAA
TAACATCCTTTACAGTATTTTACTTGTATTGATATTATGAAAAATTAACTAAAAAAATGT
TAATAAGGGCTATTGTTGGAATAAGCATTAATCAAGTTATTTCATTAATTTTCTTGTGCC
TATTTTTTGTTACGGTATATCAAAAGTTGAAATTTGGTAAATTTTATCCCGATAATTCAA
TTATTCCTGTTCTTCCGGGTAATGCGCAACTTGCATTTGGACTAATATGTCCCGCCTTTA
CAAGTGCAGCATTTTTCCCTGGATTAATTGTTAGTTTAATTAAAAAAGAAGAAATAAGTT
TAAGCCCATGAATGGCTCTTGTTTATATGCTAAATAATACTTTTTGAATATTGTATTTCT
CATTAAATATTGTTTATTCGAAGTTTGGCGTGGATCAAGCAGCTCTTAATAGTATGCCAG
GATTTATCGGGGGACTAGTTTGACAATTACTAGCGTTAGGAATGTTTGCTTTCCAATTTG
GAGTTACATTACACTTTGATATTAAGCACAAAAAACAACAAAAGCAAGCAATGGTTAACG
TTATCAATCAAAATT
>20677 bias=0,e_score=1.2e-249,bit_score=834.1,score_ratio=1.05,align_strand=+,abs_start=10566,abs_end=11363,allele_start=10566,allele_end=11363,query_name=NODE_2_length_111295_cov_32.5633_ID_5155 <unknown description>
TGAATATTAATAGTATAAAAATTGCAATTCAATTATTTGGAATTTTTGGTTCAATTGTAA
CGATTTGTTTAGGAATTCCACAATTAATTAGATTAAAAAAAACAAAAAACACGGGCAAAG
TTAGTTTTGCAGCATTTTGAGTTTTTTATTATGGAATTTTAGCGTGACTAGTTTTAGGAG
TATTTACTTCTAGCGAAAATTCATGATATTTATTCTTATCAAACTTTGCATGTGTTACAA
TAACATCCTTTACAGTATTTTACTTGTATTGATATTATGAAAAATTAACTAAAAAAATGT
TAATAAGGGCTATTGTTGGAATAAGCATTAATCAAGTTATTTCATTAATTTTCTTGTGCC
TATTTTTTGTTACGGTATATCAAAAGTTGAAATTTGGTAAATTTTATCCCGATAATTCAA
TTATTCCCGTTCTTCCGGGTAATGCACAACTTGCATTTGGACTAATATGTCCCGCCTTTA
CAAGTGCAGCATTTTTCCCTGGATTAATTGTTAGTTTAATTAAAAAAGAAGAAATAAGTT
TAAGCCCATGAATGGCTCTTGTTTATATGCTAAATAATACTTTTTGAATATTGTATTTCT
CATTAAATATTGTTTATTCGAAGTTTGGCGTGGATCAAGCAGCTCTTAATAGTATGCCAG
GATTTATCGGGGGACTAGTTTGACAATTACTGGCATTTGGAATGTTTGCTTTTCAATTTG
GAGTTACATTACACTTTGATATTAAGCACAAAAAACAACAAAAGCAAGCAATGGTTAACT
CTATCAATCAAAATTAA
>20678 bias=0,e_score=2.8e-245,bit_score=821.3,score_ratio=1.03,align_strand=+,abs_start=181339,abs_end=182136,allele_start=181339,allele_end=182136,query_name=NODE_1_length_337655_cov_39.5735_ID_506 <unknown description>
TGAATATTAATAGTATAAAAATTGCAATTCAATTATTTGGAATTTTTGGTTCAATTGTAA
CGATTTGTTTAGGAATTCCACAATTAATTAGATTAAAAAAAACAAAAAACACGGGCAAAG
TTAGTTTTGCAGCATTTTGAGTTTTTTATTATGGAATTTTAGCGTGACTAGTTTTAGGAG
TATTTACTTCTAGCGAAAATTCATGATATTTATTCCTATCAAACTTTGCATGTGTTACAA
TAACATCCTTTACAGTATTTTACTTGTATTGATATTATGAAAAATTAACTAAAAAAATGT
TAATCAGGGCTATTGTTGGAATAAGCATTAATCAAGTTATTTCATTAATTTTCTTGTGCT
TATTTTTTGTTACGGTATATCAAAAGTTAAAATTTGGTAAATTTTATCCTGATAATTCAA
TTATTCCCGTTCTTCCGGGTAATGCACAACTTGCATTTGGACTAATATGTCCTGCCTTTA
CAAGTGCAGCATTTTTCCCTGGATTAATTGTTAGTTTAATTAAAAAAGAAGAAATAAGTT
TAAGCCCATGAATGGCTCTTGTTTATATGCTAAATAATACTTTTTGAATATTGTATTTCT
CATTAAATATTGTTTATTCGAAGTTTGGTGTGGATGAAGCAGCTCTTAATAGTATGCCAG
GATTTATTGGGGGACTAGTTTGACAATTACTAGCATTAGGAATGTTTGCTTTTCAATTTG
GAGTTACATTACACTTTGATATTAAGCACAAAAAACAACAAAAGCAAGCAATGGTTAACG
TTATCAATCAAAATTAA
>20679 bias=0,e_score=1.1e-249,bit_score=835.4,score_ratio=1.05,align_strand=+,abs_start=100277,abs_end=101074,allele_start=100277,allele_end=101074,query_name=NODE_1_length_264014_cov_18.1843_ID_149 <unknown description>
TGAATATTAATAGTATAAAAATTGCAATTCAATTATTTGGAATTTTTGGTTCAATTGTAA
CGATTTGTTTAGGAATTCCACAATTAATTAGATTAAAAAAAACAAAAAACACGGGCAAAG
TTAGTTTTGCGGCATTTTGAGTTTTTTATTATGGAATTTTAGCGTGACTAGTTTTAGGAG
TATTTACTTCTAGCGAAAATTCATGATATTTATTCCTATCAAACTTTGCATGTGTTACAA
TAACATCCTTTACAGTATTTTACTTGTATTGATATTATGAAAAATTAACTAAAAAAATGT
TAATAAGGGCTATTGTTGGAATAAGCATTAATCAAGTTATTTCATTAATTTTCTTGTGCT
TATTTTTTGTTACGGTATATCAAAAGTTAAAATTTGGAAAATTTTATCCTGATAATTCAA
TTATTCCCGTTCTTCCGGGTAATGCACAACTTGCATTTGGACTAATATGTCCCGCCTTTA
CAAGTGCAGCATTTTTCCCTGGATTAATTGTTAGTTTAATTAAAAAAGAAGAAATAAGTT
TAAGCCCATGAATGGCTCTTGTTTATATGCTAAATAATACTTTTTGAATATTGTATTTCT
CATTAAATATTGTTTATTCGAAGTTTGGCGTGGATCAAGCAGCTCTTAATAGTATGCCAG
GATTTATCGGGGGACTAGTTTGACAATTACTAGCATTAGGAATGTTTGCTTTCCAATTTG
GAGTTACATTACACTTTGATATTAAGCACAAAAAACAACAAAAGCAAGCAATGGTTAACG
TTATCAATCAAAATTAA
>20680 bias=0,e_score=1.6e-252,bit_score=844.3,score_ratio=1.06,align_strand=+,abs_start=83521,abs_end=84318,allele_start=83521,allele_end=84318,query_name=NODE_1_length_185828_cov_1.25555_ID_69 <unknown description>
TGAATATTAATAGTATAAAAATTGCAATTCAATTATTTGGAATTTTTGGTTCAATTGTAA
CGATTTGTTTAGGAATTCCACAATTAATTAGATTAAAAAAAACAAAAAACACGGGCAAAG
TTAGTTTTGCAGCATTTTGAGTTTTTTATTATGGAATTTTAGCGTGACTAGTTTTAGGAG
TATTTACTTCTAGCGAAAATTCATGATATTTATTCCTATCAAACTTTGCATGTGTTACAA
TAACATCCTTTACAGTATTTTACTTGTATTGATATTATGAAAAATTAACTAAAAAAATGT
TAATAAGGGCTATTGTTGGAATAAGCATTAATCAAGTTATTTCATTAATTTTCTTGTGCT
TATTTTTTGTTACGGTATATCAAAAGTTGAAATTTGGTAAATTTTATCCCGATAATTCAA
TTATTCCTGTTCTTCCGGGTAATGCGCAACTTGCATTTGGACTAATATGTCCCGCCTTTA
CAAGCGCAGCATTTTTCCCTGGATTAATTGTTAGTTTAATTAAAAAAGAAGAAATAAGTT
TAAGCCCATGAATGGCTCTTGTTTATATGCTAAATAATACTTTTTGAATATTGTATTTCT
CATTAAATATTGTTTATTCGAAGTTTGGCGTGGATCAAGCAGCACTTAATAGTATGCCAG
GATTTATCGGGGGACTAGTTTGACAATTACTAGCATTAGGAATGTTTGCTTTCCAATTTG
GAGTTACATTACACTTTGATATTAAGCACAAAAAACAACAAAAGCAAGCAATGGTTAACG
TTATCAATCAAAATTAA
