# Supplementary material for: Genomic determination of minimum multi-locus sequence typing schemas to represent the genomic phylogeny of Mycoplasma hominis
Source: BMC Genomics. 2016 Nov 23;17:964. doi: 10.1186/s12864-016-3284-z (PMC5120421; doi:10.1186/s12864-016-3284-z)
Supplement: Additional file 1: — FASTA sequence for all pan genomic alleles identified in this study. (ZIP 1488 kb) [file 12864_2016_3284_MOESM1_ESM.zip › pan_genome/GENE-114.fasta]

>114
ATGGCAAATCCAAAACAACTATTTCGTAGAAATACTGAGTGATGAGACCACGTTGAAAGA
TCACTTGTAACAGATTTATTGATTAATGGCAAAGTAACAACCACATTAGAACGTGCTAAA
AGAATTCGTTCAAATGCAGAAAAAATGATTACTCTAGGTAAGAAAAATACCCTAGCTTCG
CGTAGACAAGCAGCCAAATATTTAAGATTAATTGCAACAGAAAACAAAAATAAAAATTCA
TTACAATATTTATTTGATGTTGTGGCACCAAAATACGTTGAACGTAATGGTGGATATACA
AGAATTACAAAATTAGCCAATCGTGCTGGTGATAATGCTAAAATGGCAATAATCGAATTG
GTATAA
>1199
ATGGCAAATCCAAAACAACTATTTCGTAGAAATACTGAGTGATGAGACCACGTTGAAAGA
TCACTTGTAACAGATTTATTGATTAATGGTAAAGTAACAACCACATTAGAACGTGCTAAA
AGAATTCGTTCAAATGCAGAAAAAATGATTACTCTAGGTAAGAAAAATACCCTAGCTTCG
CGTAGACAAGCAGCCAAATATTTAAGATTAATTGCAACAGAAAACAAAAATAAAAATTCA
TTACAATATTTATTTGATGTTGTGGCACCAAAATACGTTGAACGTAATGGTGGATATACA
AGAATTACAAAATTAGCCAATCGTGCTGGTGATAATGCTAAAATGGCAATAATCGAATTG
GTATAA
>1629
ATGGCAAATCCAAAACAACTATTTCGTAGAAATACTGAGTGATGAGACCACGTTGAAAGA
TCACTTGTAACAGATTTATTGATTAATGGCAAGGTAACAACCACATTAGAACGTGCTAAA
AGAATTCGTTCAAATGCAGAAAAAATGATTACTCTAGGTAAGAAAAATACCCTAGCTTCG
CGTAGACAAGCAGCCAAATATTTAAGATTAATTGCAACAGAAAACAAAAATAAAAATTCA
TTACAATATTTATTTGATGTTGTGGCACCAAAATACGTTGAACGTAATGGTGGATATACA
AGAATTACAAAATTAGCCAATCGTGCTGGTGATAATGCTAAAATGGCAATAATCGAATTG
GTATAA
>8577 bias=40.8,bit_score=385.2,abs_start=60607,align_strand=+,abs_end=60972,score_ratio=1.05245901639,query_name=NODE_4_length_61590_cov_21.7453_ID_18413
ATGGCAAATCCAAAACAACTATTTCGTAGAAATACTGAGTGATGAGACCACGTTGAAAGA
TCACTTGTAACAGATTTATTGATTAATGGCAAAGTAACAACCACATTAGAACGTGCTAAA
AGAATTCGTTCAAATGCAGAAAAAATGATTACTCTAGGTAAGAAAAATACCCTAGCTTCG
CGTAGACAAGCAGCCAAATATTTAAGATTAATTGCAACAGAAAACAAAAATAAAAATTCA
TTACAATACTTATTTGATGTTGTGGCACCAAAATACGTTGAACGTAATGGTGGATATACA
AGAATTACAAAATTAGCCAATCGTGCTGGTGATAATGCTAAAATGGCAATAATCGAATTG
GTATAA
>8578 bias=42.3,bit_score=385.3,abs_start=619,align_strand=-,abs_end=982,score_ratio=1.05273224044,query_name=NODE_1_length_644406_cov_31.3649_ID_828
TGGCAAATCCAAAACAACTATTTCGTAGAAATACTGAGTGATGAGACCACGTTGAAAGAT
CACTTGTAACAGATTTATTGATTAATGGTAAAGTAACAACCACATTAGAACGTGCTAAAA
GAATTCGTTCAAATGCAGAAAAAATGATTACTCTAGGTAAGAAAAATACCCTAGCTTCGC
GTAGACAAGCAGCCAAATATTTAAGATTAATTGCAACAGAAAACAAAAATAAAAATTCAT
TACAATATTTATTTGATGTTGTGGCACCAAAATACGTTGAACGTAATGGTGGATATACAA
GAATTACAAAATTAGCCAATCGTGCTGGTGATAATGCTAAAATGGCAATAATCGAATTGG
TATA
>8580 bias=40.8,bit_score=385.2,abs_start=619,align_strand=-,abs_end=982,score_ratio=1.05245901639,query_name=NODE_3_length_56296_cov_39.9706_ID_615
TGGCAAATCCAAAACAACTATTTCGTAGAAATACTGAGTGATGAGACCACGTTGAAAGAT
CACTTGTAACAGATTTATTGATTAATGGCAAAGTAACAACCACATTAGAACGTGCTAAAA
GAATTCGTTCAAATGCAGAAAAAATGATTACTCTAGGTAAGAAAAATACCCTAGCTTCGC
GTAGACAAGCAGCCAAATATTTAAGATTAATTGCAACAGAAAACAAAAATAAAAATTCAT
TACAATACTTATTTGATGTTGTGGCACCAAAATACGTTGAACGTAATGGTGGATATACAA
GAATTACAAAATTAGCCAATCGTGCTGGTGATAATGCTAAAATGGCAATAATCGAATTGG
TATA
>21116 bias=0,e_score=8.6e-115,bit_score=387.4,score_ratio=1.06,align_strand=-,abs_start=619,abs_end=982,allele_start=619,allele_end=982,query_name=NODE_4_length_54458_cov_20.9254_ID_471 <unknown description>
TGGCAAATCCAAAACAACTATTTCGTAGAAATACTGAGTGATGAGACCACGTTGAAAGAT
CACTTGTAACAGATTTATTGATTAATGGCAAGGTAACAACCACATTAGAACGTGCTAAAA
GAATTCGTTCAAATGCAGAAAAAATGATTACTCTAGGTAAGAAAAATACCCTAGCTTCGC
GTAGACAAGCAGCCAAATATTTAAGATTAATTGCAACAGAAAACAAAAATAAAAATTCAT
TACAATATTTATTTGATGTTGTGGCACCAAAATACGTTGAACGTAATGGTGGATATACAA
GAATTACAAAATTAGCCAATCGTGCTGGTGATAATGCTAAAATGGCAATAATCGAATTGG
TAT
>21117 bias=0,e_score=5.5e-114,bit_score=386.4,score_ratio=1.06,align_strand=-,abs_start=699,abs_end=1062,allele_start=699,allele_end=1062,query_name=NODE_3_length_174249_cov_45.7083_ID_381 <unknown description>
TGGCAAATCCAAAACAACTATTTCGTAGAAATACTGAGTGATGAGACCACGTTGAAAGAT
CACTTGTAACAGATTTATTGATTAATGGCAAAGTAACAACCACATTAGAACGTGCTAAAA
GAATTCGTTCAAATGCAGAAAAAATGATTACTCTAGGTAAGAAAAATACCCTAGCTTCGC
GTAGACAAGCAGCCAAATATTTAAGATTAATTGCAACAGAAAACAAAAATAAAAATTCAT
TACAATATTTATTTGATGTTGTGGCACCAAAATACGTTGAACGTAATGGTGGATATACAA
GAATTACAAAATTAGCCAATCGTGCTGGTGATAATGCTAAAATGGCAATAATCGAATTGG
TAT
>21118 bias=0,e_score=4.6e-114,bit_score=385.2,score_ratio=1.05,align_strand=+,abs_start=60608,abs_end=60973,allele_start=60608,allele_end=60973,query_name=NODE_4_length_61591_cov_42.5651_ID_1123 <unknown description>
TGGCAAATCCAAAACAACTATTTCGTAGAAATACTGAGTGATGAGACCACGTTGAAAGAT
CACTTGTAACAGATTTATTGATTAATGGCAAAGTAACAACCACATTAGAACGTGCTAAAA
GAATTCGTTCAAATGCAGAAAAAATGATTACTCTAGGTAAGAAAAATACCCTAGCTTCGC
GTAGACAAGCAGCCAAATATTTAAGATTAATTGCAACAGAAAACAAAAATAAAAATTCAT
TACAATACTTATTTGATGTTGTGGCACCAAAATACGTTGAACGTAATGGTGGATATACAA
GAATTACAAAATTAGCCAATCGTGCTGGTGATAATGCTAAAATGGCAATAATCGAATTGG
TATAA
>21119 bias=0,e_score=4.2e-114,bit_score=385.2,score_ratio=1.05,align_strand=-,abs_start=619,abs_end=982,allele_start=619,allele_end=982,query_name=NODE_3_length_56296_cov_39.9706_ID_615 <unknown description>
TGGCAAATCCAAAACAACTATTTCGTAGAAATACTGAGTGATGAGACCACGTTGAAAGAT
CACTTGTAACAGATTTATTGATTAATGGCAAAGTAACAACCACATTAGAACGTGCTAAAA
GAATTCGTTCAAATGCAGAAAAAATGATTACTCTAGGTAAGAAAAATACCCTAGCTTCGC
GTAGACAAGCAGCCAAATATTTAAGATTAATTGCAACAGAAAACAAAAATAAAAATTCAT
TACAATACTTATTTGATGTTGTGGCACCAAAATACGTTGAACGTAATGGTGGATATACAA
GAATTACAAAATTAGCCAATCGTGCTGGTGATAATGCTAAAATGGCAATAATCGAATTGG
TAT
>21120 bias=0,e_score=1.1e-113,bit_score=385.3,score_ratio=1.05,align_strand=-,abs_start=619,abs_end=982,allele_start=619,allele_end=982,query_name=NODE_2_length_156220_cov_38.7853_ID_1653 <unknown description>
TGGCAAATCCAAAACAACTATTTCGTAGAAATACTGAGTGATGAGACCACGTTGAAAGAT
CACTTGTAACAGATTTATTGATTAATGGTAAAGTAACAACCACATTAGAACGTGCTAAAA
GAATTCGTTCAAATGCAGAAAAAATGATTACTCTAGGTAAGAAAAATACCCTAGCTTCGC
GTAGACAAGCAGCCAAATATTTAAGATTAATTGCAACAGAAAACAAAAATAAAAATTCAT
TACAATATTTATTTGATGTTGTGGCACCAAAATACGTTGAACGTAATGGTGGATATACAA
GAATTACAAAATTAGCCAATCGTGCTGGTGATAATGCTAAAATGGCAATAATCGAATTGG
TAT
