# Supplementary material for: Genomic determination of minimum multi-locus sequence typing schemas to represent the genomic phylogeny of Mycoplasma hominis
Source: BMC Genomics. 2016 Nov 23;17:964. doi: 10.1186/s12864-016-3284-z (PMC5120421; doi:10.1186/s12864-016-3284-z)
Supplement: Additional file 1: — FASTA sequence for all pan genomic alleles identified in this study. (ZIP 1488 kb) [file 12864_2016_3284_MOESM1_ESM.zip › pan_genome/GENE-115.fasta]

>115
ATGATTGATTTTAAACCTAAGGCATATTTTTTGGATATGGATGGCACATATCTAGATTTG
CCTCGCAAAAAACAAATTATGATAAGCGAAAAAAATGTTGAGGTTGCTAAGGACTTCAAT
AATAGAGGAATCCCTGTTATTTTGTCAACAGGTAGAGGAAATTCAAAGTTTGTTTTGGAT
TTAACTAATAAAATAAATGCACCGTTTGCTGTTTGCCAAAATGGTGGAGTAATTGTAGAC
AAAAATAATAATGTTTTGAAACGCCATGAAATTAACCCTGATACATTGAAATCAATAATT
GAAATTTTAATTGCACAAAAAATGTTTTTTATTTTTAATAGTGGCGATACAATATATGGA
ACAAAAACAAAATTTAGAATCGCTAGAGCTTGATTAAAGAAGCTAAACAAAGTTACATAT
GATGAAATTCAATCATTGCCAGCAACAACAAAAATTTTAACTTTTGGGAAGTCAAAAAAA
GGAATAATAAAACTTAGAGATGAATTATTAAATGCTTTTCATGATATTTCAACACATATT
GTATCAAAAGGATATTCAATTGAAATTAGCGATATTAATGCTAATAAAGGAATTGGCGAT
CGATTTGTATGTGATTTGTTAAATATTGATTATAAAGAAGCAGTTCACTTAGGCGATTCG
GGCAATGATGTTGTTACTCAAAAATATTTAGGTGGCTTTGTAGCGATGAAAAATTCTACA
AAGAACATAAAACAAAAAGCAGATTATGTAGGATATTCATATAAAAAATCTGGAGTAGCA
AAAACATTGCAAGAACTTCAAAAATAA
>806
ATGATTAATTTTAAACCTAAGGCATATTTTTTGGATATGGATGGCACATATCTAGATTTG
CCTCGCAAAAAACAAATTATGATAAGCGAAAAAAATGTTGAGGTTGCTAAGGACTTCAAC
AATAGAGGAATCCCTGTTATTTTGTCAACAGGTAGAGGAAATTCAAAGTTTGTTTTGGAT
TTAACTAATAAAATAAATGCACCGTTTGCTGTTTGCCAAAATGGTGGAGTAATTGTAGAT
AAAAATAATAATGTTTTGAAACGCCATGAAATTAATCCTGATACATTGAAATCAATAATT
GAAATTTTAATTGCACAAAAAATGTTTTTTATTTTTAATAGTGGCGATACAATATATGGA
ACAAAAACAAAATTTAGAATTGCTAGAGCCTGATTAAAGAAGCTAAACAAAGTTACATAT
GACGAAATTCAATCATTGCCAGCAACAACAAAAATTTTAACTTTTGGGAAGTCAAAAAAA
GGAATAATAAAACTTAGAGATGAATTATTAAATGCTTTTCATGATATTTCAACACATATT
GTATCAAAAGGATATTCAATTGAAATTAGCGATATTAATGCTAATAAGGGAATTGGCGAT
CGATTTGTATGTGATTTGTTAAATATTGATTATAAAGAAGCAGTTCACTTAGGCGATTCG
GGCAATGATGTTGTTACTCAAAAATATTTAGGTGGCTTTGTAGCGATGAAAAATTCTACA
AAGAACATAAAGCAAAAAGCAGATTATGTAGGATATTCATATAAAAAATCTGGAGTAGCA
AAAACATTGCAAGAACTTCAAAAATAA
>1052
ATGATTAATTTTAAACCTAAGGCATATTTTTTGGATATGGATGGCACATATCTAGATTTG
CCTCGCAAAAAACAAATTATGATAAGTGAAAAAAATGTTGAGGTTGCTAAGGACTTCAAC
AATAGAGGAATCCCTGTTATTTTGTCAACAGGTAGAGGAAATTCAAAGTTTGTTTTGGAT
TTAACAAATAAAATAAATGCACCGTTTGCTGTTTGCCAAAATGGTGGAGTAATTGTAGAT
AAAAATAATAATGTTTTGAAACGCCATGAAATTAACCCTGATACATTGAAATCAATAATT
GAAATTTTAATTGCACAAAAAATGTTTTTTATTTTTAATAGTGGCGATACAATATATGGA
ACAAAAACAAAATTTAGAATCGCTAGAGCTTGATTAAAGAAGCTAAACAAAGTTACATAT
GACGAAATTCAATCATTGCCAGCAACAACAAAAATTTTAACTTTTGGGAAGTCAAAAAAA
GGAATAATAAAACTTAGAGATGAATTATTAAATGCTTTTCATGATATTTCAACACATATT
GTATCAAAAGGATATTCAATTGAAATTAGCGATATTAATGCTAATAAAGGAATTGGCGAT
CGATTTGTATGTGATTTGTTAAATATTGATTATAAAGAAGCAGTTCACTTAGGCGATTCG
GGCAATGATGTTGTTACTAAGAAATATTTAGGTGGCTTTGTAGCGATGAAAAATTCTACA
AAGAACATAAAACAAAAAGCAGATTATGTAGGATATTCATATAAAAAATCTGGAGTAGCA
AAAACATTGCAAGAACTTCAAAAATAA
>1853
ATGATTGATTTTAAACCTAAGGCATATTTTTTGGATATGGATGGCACATATCTAGATTTG
CCTCGCAAAAAACAAATTATGATAAGCGAAAAAAATGTTAAGGTTGCTAAGGACTTCAAT
AATAGAGGAATCCCTGTTATTTTGTCAACAGGTAGAGGAAATTCAAAGTTTGTTTTGGAT
TTAACTAATAAAATAAATGCACCGTTTGCTGTTTGCCAAAATGGTGGAGTAATTGTAGAC
AAAAATAATAATGTTTTGAAACGCCATGAAATTAACCCTGATACATTGAAATCAATAATT
GAAATTTTAATTGCACAAAAAATGTTTTTTATTTTTAATAGTGGCGATACAATATATGGA
ACAAAAACAAAATTTAGAATCGCTAGAGCTTGATTAAAGAAGCTAAACAAAGTTACATAT
GATGAAATTCAATCATTGCCAGCAACAACAAAAATTTTAACTTTTGGGAAGTCAAAAAAA
GGAATAATAAAACTTAGAGATGAATTATTAAATGCTTTTCATGATATTTCAACACATATT
GTATCAAAAGGATATTCAATTGAAATTAGCGATATTAATGCTAATAAAGGAATTGGCGAT
CGATTTGTATGTGATTTGTTAAATATTGATTATAAAGAAGCAGTTCACTTAGGCGATTCG
GGCAATGATGTTGTTACTCAAAAATATTTAGGTGGCTTTGTAGCGATGAAAAATTCTACA
AAGAACATAAGACAAAAAGCAGATTATGTAGGATATTCATATAAAAAATCTGGAGTAGCA
AAAACATTGCAAGAACTTCAAAAATAA
>7977 bias=116.7,bit_score=843.4,abs_start=19866,align_strand=-,abs_end=20670,score_ratio=1.04510532838,query_name=NODE_1_length_171438_cov_18.2479_ID_1802
TGATTGATTTTAAACCTAAGGCATATTTTTTGGATATGGATGGCACATATCTAGATTTGC
CTCGCAAAAAACAAATTATGATAAGCGAAAAAAATGTTAAGGTTGCTAAGGACTTCAATA
ATAGAGGAATCCCTGTTATTTTGTCAACAGGTAGAGGAAATTCAAAGTTTGTTTTGGATT
TAACTAATAAAATAAATGCACCGTTTGCTGTTTGCCAAAATGGTGGAGTAATTGTAGACA
AAAATAATAATGTTTTGAAACGCCATGAAATTAACCCTGATACATTGAAATCAATAATTG
AAATTTTAATTGCACAAAAAATGTTTTTTATTTTTAATAGTGGCGATACAATATATGGAA
CAAAAACAAAATTTAGAATCGCTAGAGCTTGATTAAAGAAGCTAAACAAAGTTACATATG
ATGAAATTCAATCATTGCCAGCAACAACAAAAATTTTAACTTTTGGGAAGTCAAAAAAAG
GAATAATAAAACTTAGAGATGAATTATTAAATGCTTTTCATGATATTTCAACACATATTG
TATCAAAAGGATATTCAATTGAAATTAGCGATATTAATGCTAATAAAGGAATTGGCGATC
GATTTGTATGTGATTTGTTAAATATTGATTATAAAGAAGCAGTTCACTTAGGCGATTCGG
GCAATGATGTTGTTACTCAAAAATATTTAGGTGGCTTTGTAGCGATGAAAAATTCTACAA
AGAACATAAGACAAAAAGCAGATTATGTAGGATATTCATATAAAAAATCTGGAGTAGCAA
AAACATTGCAAGAACTTCAAAAATA
>7978 bias=119.2,bit_score=839.5,abs_start=453875,align_strand=+,abs_end=454681,score_ratio=1.04027261462,query_name=NODE_1_length_474534_cov_38.1723_ID_792
ATGATTAATTTTAAACCTAAGGCATATTTTTTGGATATGGATGGCACATATCTAGATTTG
CCTCGCAAAAAACAAATTATGATAAGTGAAAAAAATGTTGAGGTTGCTAAGGACTTCAAC
AATAGAGGAATCCCTGTTATTTTGTCAACAGGTAGAGGAAATTCAAAGTTTGTTTTGGAT
TTAACTAATAAAATAAATGCACCGTTTGCTGTTTGCCAAAATGGTGGAGTAATTGTAGAT
AAAAATAATAATGTTTTGAAACGCCATGAAATTAATCCTGATACATTGAAATCAATAATT
GAAATTTTAATTGCACAAAAAATGTTTTTTATTTTTAATAGTGGCGATACAATATATGGA
ACAAAAACAAAATTTAGAATTGCTAGAGCCTGATTAAAGAAGCTAAACAAAGTTACATAT
GACGAAATTCAATCATTGCCAGCAACAACAAAAATTTTAACTTTTGGGAAGTCAAAAAAA
GGAATAATAAAACTTAGAGATGAATTATTAAATGCTTTTCATGATATTTCAACACATATT
GTATCAAAAGGATATTCAATTGAAATTAGCGATATTAATGCTAATAAAGGAATTGGCGAT
CGATTTGTATGTGATTTGTTAAATATTGATTATAAAGAAGCAGTTCACTTAGGCGATTCG
GGCAATGATGTTGTTACTCAAAAATATTTAGGTGGCTTTGTAGCGATGAAAAATTCTACA
AAGAACATAAAACAAAAAGCAGATTATGTAGGATATTCATATAAAAAATCTGGAGTAGCA
AAAACATTGCAAGAACTTCAAAAATAA
>7980 bias=120.6,bit_score=821.1,abs_start=80198,align_strand=+,abs_end=81004,score_ratio=1.01747211896,query_name=NODE_3_length_100871_cov_34.7696_ID_246
ATGATTAATTTTAAACCTAAGGCATATTTTTTGGATATGGATGGTACATATCTAGATTTG
CCTCACAAAAAACAAATTATGATAAGTGAAAAAAATGTTGAGGTTGCTAAGGACTTCAAC
AATAGAGGAATCCCTGTTATTTTGTCAACAGGTAGAGGAAATTCAAAGTTTGTTTTGGAT
TTAACTAATAAAATAAATGCACCGTTTGCTGTTTGCCAAAATGGTGGAGTAATTGTAGAT
AAAAATAATAATGTTTTGAAACGCCATGAAATTAACCCTGATACATTGAAATCAATAATT
GAAATTTTAATTGCACAAAAAATGTTTTTTATTTTTAATAGTGGCGATACAATATATGGA
ACAAAAACAAAATTTAGAATTGCTAGAGCTTGATTAAAAAAACTAAACAAAGTTACGTAT
GACGAAATTCAATCATTGCCAGCAACAACAAAAATTTTAACTTTTGGGAAGTCAAAAAAG
GGAATAATAAAACTTAGAGATGAATTATTAAATGCTTTTCATGATATTTCGACACATATT
GTATCAAAAGGATATTCAATTGAAATTAGCGATATTAATGCTAATAAAGGAATTGGCGAT
CGATTTGTATGTGATTTGTTAAATATTGATTATAAAGAAGCAGTTCACTTAGGCGATTCG
GGCAATGATGTTGTTACTCAAAAATATTTAGGTGGCTTTGTAGCGATGAAAAATTCTACA
AAGAACATAAGACAAAAAGCAGATTATGTAGGATATTCATATAAAAAATCTGGAGTAGTA
AAAACATTGCAAGAACTTCAAAAATAA
>7981 bias=116.5,bit_score=845.2,abs_start=19935,align_strand=-,abs_end=20739,score_ratio=1.04733581165,query_name=NODE_2_length_147029_cov_48.4721_ID_161
TGATTGATTTTAAACCTAAGGCATATTTTTTGGATATGGATGGCACATATCTAGATTTGC
CTCGCAAAAAACAAATTATGATAAGCGAAAAAAATGTTGAGGTTGCTAAGGACTTCAATA
ATAGAGGAATCCCTGTTATTTTGTCAACAGGTAGAGGAAATTCAAAGTTTGTTTTGGATT
TAACTAATAAAATAAATGCACCGTTTGCTGTTTGCCAAAATGGTGGAGTAATTGTAGACA
AAAATAATAATGTTTTGAAACGCCATGAAATTAACCCTGATACATTGAAATCAATAATTG
AAATTTTAATTGCACAAAAAATGTTTTTTATTTTTAATAGTGGCGATACAATATATGGAA
CAAAAACAAAATTTAGAATCGCTAGAGCTTGATTAAAGAAGCTAAACAAAGTTACATATG
ATGAAATTCAATCATTGCCAGCAACAACAAAAATTTTAACTTTTGGGAAGTCAAAAAAAG
GAATAATAAAACTTAGAGATGAATTATTAAATGCTTTTCATGATATTTCAACACATATTG
TATCAAAAGGATATTCAATTGAAATTAGCGATATTAATGCTAATAAAGGAATTGGCGATC
GATTTGTATGTGATTTGTTAAATATTGATTATAAAGAAGCAGTTCACTTAGGCGATTCGG
GCAATGATGTTGTTACTCAAAAATATTTAGGTGGCTTTGTAGCGATGAAAAATTCTACAA
AGAACATAAAACAAAAAGCAGATTATGTAGGATATTCATATAAAAAATCTGGAGTAGCAA
AAACATTGCAAGAACTTCAAAAATA
>7982 bias=120.8,bit_score=834.2,abs_start=19864,align_strand=-,abs_end=20668,score_ratio=1.03370508055,query_name=NODE_3_length_93369_cov_17.5684_ID_566
TGATTAATTTTAAACCTAAGGCATATTTTTTGGATATGGATGGTACATATCTAGATTTGC
CTCACAAAAAACAAATTATGATAAGTGAAAAAAATGTTGAGGTTGCTAAGGACTTCAACA
ATAGAGGAATCCCTGTTATTTTGTCAACAGGTAGAGGAAATTCAAAGTTTGTTTTGGATT
TAACTAATAAAATAAATGCACCGTTTGCTGTTTGCCAAAATGGTGGAGTAATTGTAGATA
AAAATAATAATGTTTTGAAACGCCATGAAATTAACCCTGATACATTGAAATCAATAATTG
AAATTTTAATTGCACAAAAAATGTTTTTTATTTTTAATAGTGGCGATACAATATATGGAA
CAAAAACAAAATTTAGAATCGCTAGAGCTTGATTAAAGAAGCTAAACAAAGTTACATATG
ACGAAATTCAATCATTGCCAGCAACAACAAAAATTTTAACTTTTGGGAAGTCAAAAAAAG
GAATAATAAAACTTAGAGATGAATTATTAAATGCTTTTCATGATATTTCAACACATATTG
TATCAAAAGGATATTCAATTGAAATTAGCGATATTAATGCTAATAAAGGAATTGGCGATC
GATTTGTATGTGATTTGTTAAATATTGATTATAAAGAAGCAGTTCACTTAGGCGATTCGG
GCAATGATGTTGTTACTAAGAAATATTTAGGTGGCTTTGTAGCGATGAAAAATTCTACAA
AGAACATAAAACAAAAAGCAGATTATGTAGGATATTCATATAAAAAATCTGGAGTAGCAA
AAACATTGCAAGAACTTCAAAAATA
>20610 bias=0,e_score=2.2e-246,bit_score=824.3,score_ratio=1.02,align_strand=+,abs_start=131792,abs_end=132598,allele_start=131792,allele_end=132598,query_name=NODE_2_length_152465_cov_26.3989_ID_3378 <unknown description>
TGATTAATTTTAAACCTAAGGCATATTTTTTGGATATGGATGGTACATATCTAGATTTGC
CTCACAAAAAACAAATTATGATAAGTGAAAAAAATGTTGAGGTTGCTAAGGACTTCAACA
ATAGAGGAATCCCTGTTATTTTGTCAACAGGTAGAGGAAATTCAAAGTTTGTTTTGGATT
TAACTAATAAAATAAATGCACCGTTTGCTGTTTGCCAAAATGGTGGAGTAATTGTAGATA
AAAATAATAATGTTTTGAAACGCCATGAAATTAACCCTGATACATTGAAATCAATAATTG
AAATTTTAATTGCACAAAAAATGTTTTTTATTTTTAATAGTGGCGATACAATATATGGAA
CAAAAACAAAATTTAGAATTGCTAGAGCTTGATTAAAAAAACTAAACAAAGTTACGTATG
ACGAAATTCAATCATTGCCAGCAACAACAAAAATTTTAACTTTTGGGAAGTCAAAAAAGG
GAATAATAAAACTTAGAGATGAATTATTAAATGCTTTTCATGATATTTCGACACATATTG
TATCAAAAGGATATTCAATTGAAATTAGCGATATTAATGCTAATAAAGGAATTGGCGATC
GATTTGTATGTGATTTGTTAAATATTGATTATAAAGAAGCAGTTCACTTAGGCGATTCGG
GCAATGATGTTGTTACTCAAAAATATTTAGGTGGCTTTGTAGCGATGAAAAATTCTACAA
AGAACATAAGACAAAAAGCAGATTATGTAGGATATTCATATAAAAAATCTGGAGTAGCAA
AAACATTGCAAGAACTTCAAAAATAA
>20611 bias=0,e_score=1.3e-245,bit_score=821.1,score_ratio=1.02,align_strand=+,abs_start=78341,abs_end=79147,allele_start=78341,allele_end=79147,query_name=NODE_3_length_99014_cov_51.1683_ID_224 <unknown description>
TGATTAATTTTAAACCTAAGGCATATTTTTTGGATATGGATGGTACATATCTAGATTTGC
CTCACAAAAAACAAATTATGATAAGTGAAAAAAATGTTGAGGTTGCTAAGGACTTCAACA
ATAGAGGAATCCCTGTTATTTTGTCAACAGGTAGAGGAAATTCAAAGTTTGTTTTGGATT
TAACTAATAAAATAAATGCACCGTTTGCTGTTTGCCAAAATGGTGGAGTAATTGTAGATA
AAAATAATAATGTTTTGAAACGCCATGAAATTAACCCTGATACATTGAAATCAATAATTG
AAATTTTAATTGCACAAAAAATGTTTTTTATTTTTAATAGTGGCGATACAATATATGGAA
CAAAAACAAAATTTAGAATTGCTAGAGCTTGATTAAAAAAACTAAACAAAGTTACGTATG
ACGAAATTCAATCATTGCCAGCAACAACAAAAATTTTAACTTTTGGGAAGTCAAAAAAGG
GAATAATAAAACTTAGAGATGAATTATTAAATGCTTTTCATGATATTTCGACACATATTG
TATCAAAAGGATATTCAATTGAAATTAGCGATATTAATGCTAATAAAGGAATTGGCGATC
GATTTGTATGTGATTTGTTAAATATTGATTATAAAGAAGCAGTTCACTTAGGCGATTCGG
GCAATGATGTTGTTACTCAAAAATATTTAGGTGGCTTTGTAGCGATGAAAAATTCTACAA
AGAACATAAGACAAAAAGCAGATTATGTAGGATATTCATATAAAAAATCTGGAGTAGTAA
AAACATTGCAAGAACTTCAAAAATAA
>20612 bias=0,e_score=1.6e-250,bit_score=839.5,score_ratio=1.04,align_strand=+,abs_start=453875,abs_end=454681,allele_start=453875,allele_end=454681,query_name=NODE_1_length_474534_cov_38.1723_ID_792 <unknown description>
TGATTAATTTTAAACCTAAGGCATATTTTTTGGATATGGATGGCACATATCTAGATTTGC
CTCGCAAAAAACAAATTATGATAAGTGAAAAAAATGTTGAGGTTGCTAAGGACTTCAACA
ATAGAGGAATCCCTGTTATTTTGTCAACAGGTAGAGGAAATTCAAAGTTTGTTTTGGATT
TAACTAATAAAATAAATGCACCGTTTGCTGTTTGCCAAAATGGTGGAGTAATTGTAGATA
AAAATAATAATGTTTTGAAACGCCATGAAATTAATCCTGATACATTGAAATCAATAATTG
AAATTTTAATTGCACAAAAAATGTTTTTTATTTTTAATAGTGGCGATACAATATATGGAA
CAAAAACAAAATTTAGAATTGCTAGAGCCTGATTAAAGAAGCTAAACAAAGTTACATATG
ACGAAATTCAATCATTGCCAGCAACAACAAAAATTTTAACTTTTGGGAAGTCAAAAAAAG
GAATAATAAAACTTAGAGATGAATTATTAAATGCTTTTCATGATATTTCAACACATATTG
TATCAAAAGGATATTCAATTGAAATTAGCGATATTAATGCTAATAAAGGAATTGGCGATC
GATTTGTATGTGATTTGTTAAATATTGATTATAAAGAAGCAGTTCACTTAGGCGATTCGG
GCAATGATGTTGTTACTCAAAAATATTTAGGTGGCTTTGTAGCGATGAAAAATTCTACAA
AGAACATAAAACAAAAAGCAGATTATGTAGGATATTCATATAAAAAATCTGGAGTAGCAA
AAACATTGCAAGAACTTCAAAAATAA
>20613 bias=0,e_score=1.7e-253,bit_score=845.2,score_ratio=1.05,align_strand=-,abs_start=19119,abs_end=19923,allele_start=19119,allele_end=19923,query_name=NODE_10_length_24881_cov_2.00355_ID_475 <unknown description>
TGATTGATTTTAAACCTAAGGCATATTTTTTGGATATGGATGGCACATATCTAGATTTGC
CTCGCAAAAAACAAATTATGATAAGCGAAAAAAATGTTGAGGTTGCTAAGGACTTCAATA
ATAGAGGAATCCCTGTTATTTTGTCAACAGGTAGAGGAAATTCAAAGTTTGTTTTGGATT
TAACTAATAAAATAAATGCACCGTTTGCTGTTTGCCAAAATGGTGGAGTAATTGTAGACA
AAAATAATAATGTTTTGAAACGCCATGAAATTAACCCTGATACATTGAAATCAATAATTG
AAATTTTAATTGCACAAAAAATGTTTTTTATTTTTAATAGTGGCGATACAATATATGGAA
CAAAAACAAAATTTAGAATCGCTAGAGCTTGATTAAAGAAGCTAAACAAAGTTACATATG
ATGAAATTCAATCATTGCCAGCAACAACAAAAATTTTAACTTTTGGGAAGTCAAAAAAAG
GAATAATAAAACTTAGAGATGAATTATTAAATGCTTTTCATGATATTTCAACACATATTG
TATCAAAAGGATATTCAATTGAAATTAGCGATATTAATGCTAATAAAGGAATTGGCGATC
GATTTGTATGTGATTTGTTAAATATTGATTATAAAGAAGCAGTTCACTTAGGCGATTCGG
GCAATGATGTTGTTACTCAAAAATATTTAGGTGGCTTTGTAGCGATGAAAAATTCTACAA
AGAACATAAAACAAAAAGCAGATTATGTAGGATATTCATATAAAAAATCTGGAGTAGCAA
AAACATTGCAAGAACTTCAAAAAT
>20614 bias=0,e_score=1.9e-250,bit_score=837.9,score_ratio=1.04,align_strand=+,abs_start=158286,abs_end=159092,allele_start=158286,allele_end=159092,query_name=NODE_2_length_179046_cov_45.3973_ID_251 <unknown description>
TGATTAATTTTAAACCTAAGGCATATTTTTTGGATATGGATGGCACATATCTAGATTTGC
CTCGCAAAAAACAAATTATGATAAGTGAAAAAAATGTTGAGGTTGCTAAGGACTTCAACA
ATAGAGGAATCCCTGTTATTTTGTCAACAGGTAGAGGAAATTCAAAGTTTGTTTTGGATT
TAACTAATAAAATAAATGCACCATTTGCTGTTTGCCAAAATGGTGGAGTAATTGTAGATA
AAAATAATAATGTTTTGAAACGCCATGAAATTAACCCTGATACATTGAAATCAATAATTG
AAATTTTAATTGCACAAAAAATGTTTTTTATTTTTAATAGTGGCGATACAATATATGGAA
CAAAAACAAAATTTAGAATCGCTAGAGCTTGATTAAAGAAGCTAAACAAAGTTACATATG
ATGAAATTCAATCATTGCCAGCAACAACAAAAATTTTAACTTTTGGGAAGTCAAAAAAAG
GAATAATAAAACTTAGAGATGAATTATTAAATGCTTTTCATGATATTTCAACACATATTG
TATCAAAAGGATATTCAATTGAAATTAGCGATATTAATGCTAATAAAGGAATTGGCGATC
GATTTGTATGTGATTTGTTAAATATTGATTATAAAGAAGCAGTTCACTTAGGCGATTCGG
GCAATGATGTTGTTACTCAAAAATATTTAGGTGGCTTTGTAGCGATGAAAAATTCTACAA
AGAACATAAAACAAAAAGCAGATTATGTAGGATATTCATATAAAAAATCTGGAGTAGCAA
AAACATTGCAAGAACTTCAAAAATAA
>20615 bias=0,e_score=3.1e-249,bit_score=834.2,score_ratio=1.03,align_strand=-,abs_start=128908,abs_end=129712,allele_start=128908,allele_end=129712,query_name=NODE_2_length_226046_cov_22.58_ID_866 <unknown description>
TGATTAATTTTAAACCTAAGGCATATTTTTTGGATATGGATGGTACATATCTAGATTTGC
CTCACAAAAAACAAATTATGATAAGTGAAAAAAATGTTGAGGTTGCTAAGGACTTCAACA
ATAGAGGAATCCCTGTTATTTTGTCAACAGGTAGAGGAAATTCAAAGTTTGTTTTGGATT
TAACTAATAAAATAAATGCACCGTTTGCTGTTTGCCAAAATGGTGGAGTAATTGTAGATA
AAAATAATAATGTTTTGAAACGCCATGAAATTAACCCTGATACATTGAAATCAATAATTG
AAATTTTAATTGCACAAAAAATGTTTTTTATTTTTAATAGTGGCGATACAATATATGGAA
CAAAAACAAAATTTAGAATCGCTAGAGCTTGATTAAAGAAGCTAAACAAAGTTACATATG
ACGAAATTCAATCATTGCCAGCAACAACAAAAATTTTAACTTTTGGGAAGTCAAAAAAAG
GAATAATAAAACTTAGAGATGAATTATTAAATGCTTTTCATGATATTTCAACACATATTG
TATCAAAAGGATATTCAATTGAAATTAGCGATATTAATGCTAATAAAGGAATTGGCGATC
GATTTGTATGTGATTTGTTAAATATTGATTATAAAGAAGCAGTTCACTTAGGCGATTCGG
GCAATGATGTTGTTACTAAGAAATATTTAGGTGGCTTTGTAGCGATGAAAAATTCTACAA
AGAACATAAAACAAAAAGCAGATTATGTAGGATATTCATATAAAAAATCTGGAGTAGCAA
AAACATTGCAAGAACTTCAAAAAT
>20616 bias=0,e_score=1.3e-249,bit_score=834.2,score_ratio=1.03,align_strand=+,abs_start=78055,abs_end=78861,allele_start=78055,allele_end=78861,query_name=NODE_3_length_98724_cov_39.7872_ID_265 <unknown description>
TGATTAATTTTAAACCTAAGGCATATTTTTTGGATATGGATGGTACATATCTAGATTTGC
CTCACAAAAAACAAATTATGATAAGTGAAAAAAATGTTGAGGTTGCTAAGGACTTCAACA
ATAGAGGAATCCCTGTTATTTTGTCAACAGGTAGAGGAAATTCAAAGTTTGTTTTGGATT
TAACTAATAAAATAAATGCACCGTTTGCTGTTTGCCAAAATGGTGGAGTAATTGTAGATA
AAAATAATAATGTTTTGAAACGCCATGAAATTAACCCTGATACATTGAAATCAATAATTG
AAATTTTAATTGCACAAAAAATGTTTTTTATTTTTAATAGTGGCGATACAATATATGGAA
CAAAAACAAAATTTAGAATCGCTAGAGCTTGATTAAAGAAGCTAAACAAAGTTACATATG
ACGAAATTCAATCATTGCCAGCAACAACAAAAATTTTAACTTTTGGGAAGTCAAAAAAAG
GAATAATAAAACTTAGAGATGAATTATTAAATGCTTTTCATGATATTTCAACACATATTG
TATCAAAAGGATATTCAATTGAAATTAGCGATATTAATGCTAATAAAGGAATTGGCGATC
GATTTGTATGTGATTTGTTAAATATTGATTATAAAGAAGCAGTTCACTTAGGCGATTCGG
GCAATGATGTTGTTACTAAGAAATATTTAGGTGGCTTTGTAGCGATGAAAAATTCTACAA
AGAACATAAAACAAAAAGCAGATTATGTAGGATATTCATATAAAAAATCTGGAGTAGCAA
AAACATTGCAAGAACTTCAAAAATAA
