# Supplementary material for: Genomic determination of minimum multi-locus sequence typing schemas to represent the genomic phylogeny of Mycoplasma hominis
Source: BMC Genomics. 2016 Nov 23;17:964. doi: 10.1186/s12864-016-3284-z (PMC5120421; doi:10.1186/s12864-016-3284-z)
Supplement: Additional file 1: — FASTA sequence for all pan genomic alleles identified in this study. (ZIP 1488 kb) [file 12864_2016_3284_MOESM1_ESM.zip › pan_genome/GENE-117.fasta]

>117
ATGCCCAAATTGATAATTTCAAATAAATTTATAAAATCAAATTATGAAATTGATTCCACA
TATGAATGTGGAATTTCGTTATTAGGTTGAGAAGTCAAGAGTTTAAGGGCAAAAAATGCA
AAACTTGATAATTCTTTTTGTTCAATTAGCAATAACCTAGAATTATGAATCAATAATTTA
AATATTGCTCAATATATGCAGGTAAAAGGCGATTTAAAAAGAAGTAGAAAATTACTAATG
CATAAATCAGAAATATTAAAATTAAAAAACAAGCAAGAAAAATTTTCTTTTGTTATTGTT
CCGGCTTCGATATATTGAAGCAATAATCATATCAAGGTAGAAATAGCTTTAGCTAAAGCT
TTAAAAAAATATGATAAGCGAGCTAAAGAAAGAGAAAACGAAATAAAGAAACAAATAAAA
TCAAGTTATTAA
>656
ATGCCCAAATTGATAATTTCAAATAAATTTATAAAATCAAATTATGAAATTGATTCCACA
TATGAATGTGGCATTTCGTTATTAGGTTGAGAAGTCAAGAGTTTAAGGGCAAAAAATGCA
AAACTTGATAATTCTTTTTGTTCAATTAGTAATAACCTAGAATTATGAATCAATAATTTA
AATATTGCTCAATATATGCAGGTAAAAGGCGATTTAAAAAGAAGTAGAAAATTGCTAATG
CATAAATCAGAAATATTAAAATTAAAAAACAAGCAAGAAAAATTTTCTTTTGTTATTGTT
CCGGCTTCGATATATTGAAGCAATAATCATATTAAGGTAGAAATAGCTTTAGCTAAAGCT
TTAAAAAAATATGATAAGCGAGCTAAAGAAAGAGAAAACGAAATAAAGAAACAAATAAAA
TCAAGTTATTAA
>1157
ATGCCCAAATTGATAATTTCAAATAAATTTATAAAATCAAATTATGAAATTGATTCCACA
TATGAATGTGGAATTTCGTTATTAGGTTGAGAAGTCAAGAGTTTGAGGGCAAAAAATGCA
AAACTTGATAATTCTTTTTGTTCAATTAGTAATAACCTAGAATTATGAATCAATAATTTA
AACATTGCTCAATATATGCAGGTAAAAGGCGATTTAAAAAGAAGTAGAAAATTACTAATG
CATAAATCAGAAATATTAAAATTAAAAAACAAGCAAGAAAAATTTTCTTTTGTTATTGTT
CCAACTTCGATATATTGAAGCAATAATCATATTAAGGTAGAAATAGCTTTAGCTAAAGCT
TTAAAAAAATATGATAAGCGAGCTAAAGAAAGAGAAAACGAAATAAAGAAACAAATAAAA
TCAAGTTATTAA
>1775
ATGCCCAAATTGATAATTTCAAATAAATTTATAAAATCAAATTATGAAATTGATTCCACA
TATGAATGTGGCATTTCGTTATTAGGTTGAGAAGTCAAGAGTTTAAGGGCAAAAAATGCA
AAACTTGATAATTCTTTTTGTTCAATTAGTAATAACCTAGAATTATGAATCAATAATTTA
AATATTGCTCAATATATGCAGGTAAAAGGTGATTTAAAAAGAAGTAGAAAATTACTAATG
CATAAATCAGAAATATTAAAATTAAAAAACAAGCAAGAAAAATTTTCTTTTGTTATTGTT
CCAGCTTCGATATATTGAAGCAATAATCATATTAAGGTAGAAATAGCTTTAGCTAAAGCT
TTAAAAAAATATGATAAGCGAGCTAAAGAAAGAGAAAATGAAATAAAGAAACAAATAAAA
TCAAGTTATTAA
>7999 bias=91.4,bit_score=410.9,abs_start=566087,align_strand=+,abs_end=566518,score_ratio=0.951157407407,query_name=NODE_1_length_644406_cov_31.3649_ID_828
ATGCCCAAATTGATAATTTCAAATAAATTTATAAAATCAAATTATGAAATTGATTCCACA
TATGAATGTGGAATTTCGTTATTAGGTTGAGAAGTCAAGAGTTTAAGGGCAAAAAATGCA
AAACTTGATAATTCTTTTTGTTCAATTAGCAATAAACTAGAATTATGAATCAATAATTTA
AATATTGCTCAATATATGCAGGTAAAAGGCGATTTAAAAAGAAGTAGAAAATTACTAATG
CATAAATCAGAAATATTAAAATTAAAAAACAAGCAAGAAAAATTTTCTTTTGTTATTGTT
CCGGCTTCGATATATTGAAGCAATAATCATATCAAGGTAGAAATAGCTTTAGCTAAAGCT
TTAAAAAAATATGATAAGCGAGCTAAAGAAAGAGAAAACGAAATAAAGAAACAAATAAAA
TCAAGTTATTAA
>8002 bias=94.8,bit_score=405.1,abs_start=76877,align_strand=+,abs_end=77308,score_ratio=0.937731481481,query_name=NODE_2_length_111295_cov_32.5633_ID_5155
ATGCCCAAATTGATAATTTCAAATAAATTTATAAAATCAAATTATGAAATTGATTCCACA
TATGAATGTGGCATTTCGTTATTAGGTTGAGAAGTCAAGAGTTTAAGGGCAAAAAATGCA
AAACTTGATAATTCTTTTTGTTCAATTAGTAATAATCTAGAATTATGAATCAATAATTTA
AATATTGCTCAATATATGCAGGTAAAAGGCGATTTAAAAAGAAGTAGAAAATTGCTAATG
CATAAATCAGAAATATTAAAATTAAAAAACAAACAAGAAAAATTTTCTTTTGTTATTGTT
CCAACTTCGATATATTGAAGCAATAATCATATTAAGGTAGAAATAGCTTTAGCTAAAGCT
TTAAAAAAATATGATAAGCGAGCTAAAGAAAGAGAAAACGAAATAAAGAAACAAATAAAA
TCAAGTTATTAA
>8005 bias=90.2,bit_score=415.1,abs_start=263133,align_strand=+,abs_end=263564,score_ratio=0.96087962963,query_name=NODE_1_length_337690_cov_20.0179_ID_3593
ATGCCCAAATTGATAATTTCAAATAAATTTATAAAATCAAATTATGAAATTGATTCCACA
TATGAATGTGGCATTTCGTTATTAGGTTGAGAAGTCAAGAGTTTAAGGGCAAAAAATGCA
AAACTTGATAATTCTTTTTGTTCAATTAGTAATAACCTAGAATTATGAATCAATAATTTA
AATATTGCTCAATATATGCAGGTAAAAGGCGATTTAAAAAGAAGTAGAAAATTGCTAATG
CATAAATCAGAAATATTAAAATTAAAAAACAAGCAAGAAAAATTTTCTTTTGTTATTGTT
CCAGCTTCGATATATTGAAGCAATAATCATATTAAGGTAGAAATAGCTTTAGCTAAAGCT
TTAAAAAAATATGATAAGCGAGCTAAAGAAAGAGAAAACGAAATAAAGAAACAAATAAAA
TCAAGTTATTAA
>20629 bias=0,e_score=3.2e-122,bit_score=415.1,score_ratio=0.96,align_strand=-,abs_start=75554,abs_end=75983,allele_start=75554,allele_end=75983,query_name=NODE_1_length_474534_cov_38.1723_ID_792 <unknown description>
TGCCCAAATTGATAATTTCAAATAAATTTATAAAATCAAATTATGAAATTGATTCCACAT
ATGAATGTGGCATTTCGTTATTAGGTTGAGAAGTCAAGAGTTTAAGGGCAAAAAATGCAA
AACTTGATAATTCTTTTTGTTCAATTAGTAATAACCTAGAATTATGAATCAATAATTTAA
ATATTGCTCAATATATGCAGGTAAAAGGCGATTTAAAAAGAAGTAGAAAATTGCTAATGC
ATAAATCAGAAATATTAAAATTAAAAAACAAGCAAGAAAAATTTTCTTTTGTTATTGTTC
CAGCTTCGATATATTGAAGCAATAATCATATTAAGGTAGAAATAGCTTTAGCTAAAGCTT
TAAAAAAATATGATAAGCGAGCTAAAGAAAGAGAAAACGAAATAAAGAAACAAATAAAAT
CAAGTTATT
>20630 bias=0,e_score=2.3e-122,bit_score=415.1,score_ratio=0.96,align_strand=+,abs_start=263097,abs_end=263528,allele_start=263097,allele_end=263528,query_name=NODE_1_length_337655_cov_39.5735_ID_506 <unknown description>
TGCCCAAATTGATAATTTCAAATAAATTTATAAAATCAAATTATGAAATTGATTCCACAT
ATGAATGTGGCATTTCGTTATTAGGTTGAGAAGTCAAGAGTTTAAGGGCAAAAAATGCAA
AACTTGATAATTCTTTTTGTTCAATTAGTAATAACCTAGAATTATGAATCAATAATTTAA
ATATTGCTCAATATATGCAGGTAAAAGGCGATTTAAAAAGAAGTAGAAAATTGCTAATGC
ATAAATCAGAAATATTAAAATTAAAAAACAAGCAAGAAAAATTTTCTTTTGTTATTGTTC
CAGCTTCGATATATTGAAGCAATAATCATATTAAGGTAGAAATAGCTTTAGCTAAAGCTT
TAAAAAAATATGATAAGCGAGCTAAAGAAAGAGAAAACGAAATAAAGAAACAAATAAAAT
CAAGTTATTAA
>20631 bias=0,e_score=3e-119,bit_score=404.6,score_ratio=0.94,align_strand=+,abs_start=249690,abs_end=250121,allele_start=249690,allele_end=250121,query_name=NODE_1_length_290949_cov_36.4267_ID_342 <unknown description>
TGCCCAAATTGATAATTTCAAATAAATTTATAAAATCAAATTATGAAATTGATTCCACAT
ATGAATGTGGCATTTCTTTATTAGGTTGAGAAGTCAAGAGTTTAAGGGCAAAAAATGCAA
AACTTGATAATTCTTTTTGTTCAATTAGTAATAACCTAGAATTATGAATCAATAATTTAA
ATATTGCTCAATATATGCAGGTAAAAGGTGATTTAAAAAGAAGTAGAAAATTGCTAATGC
ATAAATCAGAAATATTAAAATTAAAAAACAAGCAAGAAAAATTTTCTTTTGTTATTGTTC
CAACTTCGATATATTGAAGCAATAATCATATTAAGGTAGAAATAGCTTTAGCTAAAGCTT
TAAAAAAATATGATAAGCGAGCTAAAGAAAGAGAAAATGAAATAAAGAAACAAATAAAAT
CAAGTTATTAA
>20632 bias=0,e_score=8.3e-120,bit_score=405.1,score_ratio=0.94,align_strand=+,abs_start=76877,abs_end=77308,allele_start=76877,allele_end=77308,query_name=NODE_2_length_111295_cov_32.5633_ID_5155 <unknown description>
TGCCCAAATTGATAATTTCAAATAAATTTATAAAATCAAATTATGAAATTGATTCCACAT
ATGAATGTGGCATTTCGTTATTAGGTTGAGAAGTCAAGAGTTTAAGGGCAAAAAATGCAA
AACTTGATAATTCTTTTTGTTCAATTAGTAATAATCTAGAATTATGAATCAATAATTTAA
ATATTGCTCAATATATGCAGGTAAAAGGCGATTTAAAAAGAAGTAGAAAATTGCTAATGC
ATAAATCAGAAATATTAAAATTAAAAAACAAACAAGAAAAATTTTCTTTTGTTATTGTTC
CAACTTCGATATATTGAAGCAATAATCATATTAAGGTAGAAATAGCTTTAGCTAAAGCTT
TAAAAAAATATGATAAGCGAGCTAAAGAAAGAGAAAACGAAATAAAGAAACAAATAAAAT
CAAGTTATTAA
>20633 bias=0,e_score=2.5e-121,bit_score=411.8,score_ratio=0.95,align_strand=+,abs_start=281263,abs_end=281694,allele_start=281263,allele_end=281694,query_name=NODE_1_length_386744_cov_32.1807_ID_133 <unknown description>
TGCCCAAATTGATAATTTCAAATAAATTTATAAAATCAAATTATGAAATTGATTCCACAT
ATGAATGTGGCATTTCGTTATTAGGTTGAGAAGTCAAGAGTTTAAGGGCAAAAAATGCAA
AACTTGATAATTCTTTTTGTTCAATTAGTAATAACCTAGAATTATGAATCAATAATTTAA
ATATTGCTCAATATATGCAGGTAAAAGGCGATTTAAAAAGAAGTAGAAAATTGCTAATGC
ATAAATCAGAAATATTAAAATTAAAAAACAAGCAAGAAAAATTTTCTTTTGTTATTGTTC
CAACTTCGATATATTGAAGCAATAATCATATTAAGGTAGAAATAGCTTTAGCTAAAGCCT
TAAAAAAATATGATAAGCGAGCTAAAGAAAGAGAAAACGAAATAAAGAAACAAATAAAAT
CAAGTTATTAA
>20634 bias=0,e_score=2.8e-121,bit_score=409.9,score_ratio=0.95,align_strand=-,abs_start=98921,abs_end=99350,allele_start=98921,allele_end=99350,query_name=NODE_4_length_110030_cov_30.8764_ID_291 <unknown description>
TGCCCAAATTGATAATTTCAAATAAATTTATAAAATCAAATTATGAAATTGATTCCACAT
ATGAATGTGGCATTTCGTTATTAGGTTGAGAAGTCAAGAGTTTAAGGGCAAAAAATGCAA
AACTTGATAATTCTTTTTGTTCAATTAGTAATAACCTAGAATTATGAATCAATAATTTAA
ATATTGCTCAATATATGCAGGTAAAAGGTGATTTAAAAAGAAGTAGAAAATTACTAATGC
ATAAATCAGAAATATTAAAATTAAAAAACAAGCAAGAAAAATTTTCTTTTGTTATTGTTC
CAGCTTCGATATATTGAAGCAATAATCATATTAAGGTAGAAATAGCTTTAGCTAAAGCTT
TAAAAAAATATGATAAGCGAGCTAAAGAAAGAGAAAATGAAATAAAGAAACAAATAAAAT
CAAGTTATT
>20635 bias=0,e_score=4.7e-121,bit_score=410.3,score_ratio=0.95,align_strand=-,abs_start=41380,abs_end=41809,allele_start=41380,allele_end=41809,query_name=NODE_1_length_253687_cov_41.2364_ID_219 <unknown description>
TGCCCAAATTGATAATTTCAAATAAATTTATAAAATCAAATTATGAAATTGATTCCACAT
ATGAATGTGGAATTTCGTTATTAGGTTGAGAAGTCAAGAGTTTAAGGGCAAAAAATGCAA
AACTTGATAATTCTTTTTGTTCAATTAGTAATAACCTAGAATTATGAATCAATAATTTAA
ATATAGCTCAATATATGCAGGTAAAAGGCGATTTAAAAAGAAGTAGAAAATTGCTAATGC
ATAAATCAGAAATATTAAAATTAAAAAACAAGCAAGAAAAATTTTCTTTTGTTATTGTTC
CAGCTTCGATATATTGAAGCAATAATCATATTAAGGTAGAAATAGCTTTAGCTAAAGCTT
TAAAAAAATATGATAAGCGAGCTAAAGAAAGAGAAAACGAAATAAAGAAACAAATAAAAT
CAAGTTATT
>20636 bias=0,e_score=5.8e-122,bit_score=412.9,score_ratio=0.96,align_strand=+,abs_start=148535,abs_end=148966,allele_start=148535,allele_end=148966,query_name=NODE_1_length_185828_cov_1.25555_ID_69 <unknown description>
TGCCCAAATTGATAATTTCAAATAAATTTATAAAATCAAATTATGAAATTGATTCCACAT
ATGAATGTGGCATTTCGTTATTAGGTTGAGAAGTCAAGAGTTTAAGGGCAAAAAATGCAA
AACTTGATAATTCTTTTTGTTCAATTAGTAATAACCTAGAATTATGGATTAATAATTTAA
ATATTGCTCAATATATGCAGGTAAAAGGCGATTTAAAAAGAAGTAGAAAATTGCTAATGC
ATAAATCAGAAATATTAAAATTAAAAAACAAGCAAGAAAAATTTTCTTTTGTTATTGTTC
CGGCTTCGATATATTGAAGCAATAATCATATTAAGGTAGAAATAGCTTTAGCTAAAGCTT
TAAAAAAATATGATAAGCGAGCTAAAGAAAGAGAAAACGAAATAAAGAAACAAATAAAAT
CAAGTTATTAA
>20637 bias=0,e_score=6.8e-120,bit_score=407.0,score_ratio=0.94,align_strand=-,abs_start=101034,abs_end=101463,allele_start=101034,allele_end=101463,query_name=NODE_1_length_344309_cov_36.0595_ID_85 <unknown description>
TGCCCAAATTGATAATTTCAAATAAATTTATAAAATCAAATTATGAAATTGATTCCACAT
ATGAATGTGGAATTTCGTTATTAGGTTGAGAAGTCAAGAGTTTAAGGGCAAAAAATGCAA
AACTTGATAATTCTTTTTGTTCAATTAGTAATAACCTAGAATTATGAATCAATAATTTAA
ATATTGCTCAATATATGCAAGTAAAAGGTGATTTAAAAAGAAGTAGAAAATTGCTAATGC
ATAAATCAGAAATATTAAAATTAAAAAACAAGCAAGAAAAATTTTCTTTTGTTATTGTTC
CAGCTTCGATATATTGAAGCAATAATCATATTAAGGTAGAAATAGCTTTAGCTAAAGCTT
TAAAAAAATATGATAAGCGAGCTAAAGAAAGAGAAAACGAAATAAAGAAACAAATAAAAT
CAAGTTATT
>20638 bias=0,e_score=4.1e-122,bit_score=415.2,score_ratio=0.96,align_strand=-,abs_start=109846,abs_end=110275,allele_start=109846,allele_end=110275,query_name=NODE_1_length_666248_cov_46.4332_ID_732 <unknown description>
TGCCCAAATTGATAATTTCAAATAAATTTATAAAATCAAATTATGAAATTGATTCCACAT
ATGAATGTGGAATTTCGTTATTAGGTTGAGAAGTCAAGAGTTTAAGGGCAAAAAATGCAA
AACTTGATAATTCTTTTTGTTCAATTAGCAATAACCTAGAATTATGAATCAATAATTTAA
ATATTGCTCAATATATGCAGGTAAAAGGCGATTTAAAAAGAAGTAGAAAATTACTAATGC
ATAAATCAGAAATATTAAAATTAAAAAACAAGCAAGAAAAATTTTCTTTTGTTATTGTTC
CGGCTTCGATATATTGAAGCAATAATCATATCAAGGTAGAAATAGCTTTAGCTAAAGCTT
TAAAAAAATATGATAAGCGAGCTAAAGAAAGAGAAAACGAAATAAAGAAACAAATAAAAT
CAAGTTATT
>20639 bias=0,e_score=6.5e-121,bit_score=410.9,score_ratio=0.95,align_strand=-,abs_start=101305,abs_end=101734,allele_start=101305,allele_end=101734,query_name=NODE_1_length_507951_cov_41.4538_ID_1311 <unknown description>
TGCCCAAATTGATAATTTCAAATAAATTTATAAAATCAAATTATGAAATTGATTCCACAT
ATGAATGTGGAATTTCGTTATTAGGTTGAGAAGTCAAGAGTTTAAGGGCAAAAAATGCAA
AACTTGATAATTCTTTTTGTTCAATTAGCAATAAACTAGAATTATGAATCAATAATTTAA
ATATTGCTCAATATATGCAGGTAAAAGGCGATTTAAAAAGAAGTAGAAAATTACTAATGC
ATAAATCAGAAATATTAAAATTAAAAAACAAGCAAGAAAAATTTTCTTTTGTTATTGTTC
CGGCTTCGATATATTGAAGCAATAATCATATCAAGGTAGAAATAGCTTTAGCTAAAGCTT
TAAAAAAATATGATAAGCGAGCTAAAGAAAGAGAAAACGAAATAAAGAAACAAATAAAAT
CAAGTTATT
