# Supplementary material for: Genomic determination of minimum multi-locus sequence typing schemas to represent the genomic phylogeny of Mycoplasma hominis
Source: BMC Genomics. 2016 Nov 23;17:964. doi: 10.1186/s12864-016-3284-z (PMC5120421; doi:10.1186/s12864-016-3284-z)
Supplement: Additional file 1: — FASTA sequence for all pan genomic alleles identified in this study. (ZIP 1488 kb) [file 12864_2016_3284_MOESM1_ESM.zip › pan_genome/GENE-118.fasta]

>118
TTGAATTTTTATAGTAATATTGAAAAACAAAGAATAATTTTTGAAGCATACGAAAACCCA
AAATTTAAAATAAAAAATGATGAAGATTTTAAGAAAACTGATAAGACATTATTTGAACAT
TCAAATGTATGCGTTGACGATATTAAGTTAAATTTTTTATTCGATGAAAAAAATACTTTG
AAAAAAGTGGAATATTGTGCTAAAGGGTGTTCAATTTTTTTGTCATCTGTTGAATTAATG
ATTCAGCAAATTTTGAATAAAAATAAATTAGAAATAAATGAAATTTTAAATGAATATAAA
ACAATGATAGATACATCTACAATTTCGCAACGTGGTGGAGAAATATTGGGAAAATTGGTT
GTATATCAAAATGTAAGAGTTCATTTAAATAGGTTAGAATGTGCATCAATAATTTTTAGG
TTAATAAAAAAAGCAGTTTCTAATGAATAA
