# Supplementary material for: Genomic determination of minimum multi-locus sequence typing schemas to represent the genomic phylogeny of Mycoplasma hominis
Source: BMC Genomics. 2016 Nov 23;17:964. doi: 10.1186/s12864-016-3284-z (PMC5120421; doi:10.1186/s12864-016-3284-z)
Supplement: Additional file 1: — FASTA sequence for all pan genomic alleles identified in this study. (ZIP 1488 kb) [file 12864_2016_3284_MOESM1_ESM.zip › pan_genome/GENE-119.fasta]

>119
ATGATAAATGTTAACGATTTAAAACCAGGAGTTACATTTAAATTAGAAGGCAATATTTAT
GTAGTGCTTGAAGCAGCACATTCAAAACAAGGCCGCGGCCAAGCAAATGTTAAAGCAAAA
GTTAAAGATCTAAGAACAGGTTCGACAACAATTAAGTCATTTACTGGTGGCGAAAAAGTT
GAACCAGCAATGATTGAAAAATCTAATATGGATTATCTATACAATGCAGGAGACGTTGTA
GTTTTAATGGATCAAGAAACTTTTGAACAAATTGAAATACCTTCGGAACATCTTAATTGA
GAATTAAACTTTCTTAAAGAAGGACAAAAGGTAATAGTAAGAAAATTTCAAAATGAGGTT
TTAGACATTGAATTACCTGCCAATGTAAATTTAAAAGTTGTCGAAGCACCAGATGCAGTT
AAAGGCAACACAGCTCAAGCAGCACAAAAAAAGGTTACTCTAGAAACCGGCTATGTTGTT
GAAACACCATTATTTATAAAAGAAGGTGAAATAGTTACTATTTCAACCGAAACTGGTAAA
TACACTGGAAGAGCGTAA
>754
ATGATAAATGTTAACGATTTAAAACCAGGAGTTACATTTAAATTAGAAGGCAATATTTAT
GTAGTGCTTGAAGCAGCGCATTCAAAACAAGGCCGCGGCCAAGCAAATGTTAAAGCAAAA
GTTAAAGATCTAAGAACAGGTTCAACAACAATTAAGTCATTTACTGGTGGCGAAAAAGTT
GAACCAGCAATGATTGAAAAATCAAATATGGATTATCTATACAATGCAGGAGACGTTGTA
GTTTTAATGGATCAAGAAACTTTTGAACAAATTGAAATACCTTCGGAACATCTTAATTGA
GAATTAAACTTTCTTAAAGAAGGACAAAAGGTAATAGTAAGAAAATTTCAAAATGAGGTT
TTAGACATTGAATTACCTGCCAATGTAAATTTAAAAGTTGTCGAAGCACCAGATGCAGTT
AAAGGCAACACAGCTCAAGCAGCACAAAAAAAGGTTACTCTAGAAACCGGCTATGTTGTT
GAAACACCATTATTTATAAAAGAAGGTGAAATAGTTACTATTTCAACCGAAACTGGTAAA
TACACTGGAAGAGCGTAA
>1029
ATGATAAATGTTAACGATTTAAAACCAGGAGTTACATTTAAATTAGAAGGCAATATTTAT
GTAGTGCTTGAAGCAGCGCATTCAAAACAAGGCCGCGGCCAAGCAAATGTTAAAGCAAAA
GTTAAAGATCTAAGAACAGGTTCAACAACAATTAAGTCATTTACTGGTGGCGAAAAAGTT
GAACCAGCAATGATTGAAAAATCAAATATGGATTATCTATACAATGCAGGAGACGTTGTA
GTTTTAATGGATCAAGAAACTTTTGAACAAATTGAAATACCTTCGGAACATCTTAATTGA
GAATTAAACTTTCTTAAAGAAGGACAAAAGGTAATAGTAAGAAAATTTCAAAATGAGGTT
TTAGACATTGAATTACCTGCCAATGTAAATTTAAAAGTTGTCGAAGCACCAGATGCAGTT
AAAGGCAACACAGCTCAAGCAGCACAAAAAAAGGTTACTCTAGAAACCGGATATGTTGTT
GAAACACCATTATTTATAAAAGAAGGTGAAATAGTTACTATTTCAACCGAAACTGGTAAA
TACACTGGAAGAGCGTAA
>1915
ATGATAAATGTTAACGATTTAAAACCAGGAGTTACATTTAAATTAGAAGGCAATATTTAT
GTAGTGCTTGAAGCAGCGCATTCAAAACAAGGCCGCGGCCAAGCAAATGTTAAAGCAAAA
GTTAAAGATCTAAGAACAGGTTCAACAACAATTAAGTCATTTACTGGTGGCGAAAAAGTT
GAACCAGCAATGATTGAAAAATCAAATATGGATTATCTATACAATGCAGGAGACGTTGTA
GTTTTAATGGATCAAGAAACTTTCGAACAAATTGAAATACCTTCGGAACATCTTAATTGA
GAATTAAACTTTCTTAAAGAAGGACAAAAGGTAATAGTAAGAAAATTTCAAAATGAGGTT
TTAGACATTGAATTACCTGCCAATGTAAATTTAAAAGTTGTCGAAGCACCAGATGCAGTT
AAAGGCAACACAGCTCAAGCAGCACAAAAAAAGGTTACTTTAGAAACCGGTTATGTTGTT
GAAACACCATTATTTATAAAAGAAGGTGAAATAGTTACTATTTCAACCGAAACTGGTAAA
TACACTGGAAGAGCGTAA
>8084 bias=57.7,bit_score=600.3,abs_start=24150,align_strand=-,abs_end=24705,score_ratio=1.07580645161,query_name=NODE_14_length_42366_cov_11.3659_ID_1322
TGATAAATGTTAACGATTTAAAACCAGGAGTTACATTTAAATTAGAAGGCAATATTTATG
TAGTGCTTGAAGCAGCACATTCAAAACAAGGCCGCGGCCAAGCAAATGTTAAAGCAAAAG
TTAAAGATCTAAGAACAGGTTCGACAACAATTAAGTCATTTACTGGTGGCGAAAAAGTTG
AACCAGCAATGATTGAAAAATCAAATATGGATTATCTATACAATGCAGGAGACGTTGTAG
TTTTAATGGATCAAGAAACTTTCGAACAAATTGAAATACCTTCGGAACATCTTAATTGAG
AATTAAACTTTCTTAAAGAAGGACAAAAGGTAATAGTAAGAAAATTTCAAAATGAGGTTT
TAGACATTGAATTACCTGCCAATGTAAATTTAAAAGTTGTCGAAGCACCAGATGCAGTTA
AAGGCAACACAGCTCAAGCAGCACAAAAAAAGGTTACTCTAGAAACCGGCTATGTTGTTG
AAACACCATTATTTATAAAAGAAGGTGAAATAGTTACTATTTCAACCGAAACTGGTAAAT
ACACTGGAAGAGCGTA
>8087 bias=58.5,bit_score=601.9,abs_start=249201,align_strand=-,abs_end=249756,score_ratio=1.07867383513,query_name=NODE_1_length_337690_cov_20.0179_ID_3593
TGATAAATGTTAACGATTTAAAACCAGGAGTTACATTTAAATTAGAAGGCAATATTTATG
TAGTGCTTGAAGCAGCGCATTCAAAACAAGGCCGCGGCCAAGCAAATGTTAAAGCAAAAG
TTAAAGATCTAAGAACAGGTTCAACAACAATTAAGTCATTTACTGGTGGCGAAAAAGTTG
AACCAGCAATGATTGAAAAATCAAATATGGATTATCTATACAATGCAGGAGACGTTGTAG
TTTTAATGGATCAAGAAACTTTTGAACAAATTGAAATACCTTCGGAACATCTTAATTGAG
AATTAAACTTTCTTAAAGAAGGACAAAAGGTAATAGTAAGAAAATTTCAAAATGAGGTTT
TAGACATTGAATTACCTGCCAATGTAAATTTAAAAGTTGTCGAAGCACCAGATGCAGTTA
AAGGCAACACAGCTCAAGCAGCACAAAAAAAGGTTACTCTAGAAACCGGCTATGTTGTTG
AAACACCATTATTTATAAAAGAAGGTGAAATAGTTACTATTTCAACCGAAACTGGTAAAT
ACACTGGAAGAGCGTA
>8088 bias=59.3,bit_score=599.6,abs_start=17692,align_strand=-,abs_end=18247,score_ratio=1.07455197133,query_name=NODE_1_length_194000_cov_43.9897_ID_1724
TGATAAATGTTAACGATTTAAAACCAGGAGTTACATTTAAATTAGAAGGCAATATTTATG
TAGTGCTTGAAGCAGCGCATTCAAAACAAGGCCGCGGCCAAGCAAATGTTAAAGCAAAAG
TTAAAGATCTAAGAACAGGTTCAACAACAATTAAGTCATTTACTGGTGGCGAAAAAGTTG
AACCAGCAATGATTGAAAAATCAAATATGGATTATCTATACAATGCAGGAGACGTTGTAG
TTTTAATGGATCAAGAAACTTTCGAACAAATTGAAATACCTTCGGAACATCTTAATTGAG
AATTAAACTTTCTTAAAGAAGGACAAAAGGTAATAGTAAGAAAATTTCAAAATGAGGTTT
TAGACATTGAATTACCTGCCAATGTAAATTTAAAAGTTGTCGAAGCACCAGATGCAGTTA
AAGGCAACACAGCTCAAGCAGCACAAAAAAAGGTTACTTTAGAAACCGGTTATGTTGTTG
AAACACCATTATTTATAAAAGAAGGTGAAATAGTTACTATTTCAACCGAAACTGGTAAAT
ACACTGGAAGAGCGTA
>8089 bias=57.8,bit_score=600.4,abs_start=381986,align_strand=-,abs_end=382541,score_ratio=1.07598566308,query_name=NODE_1_length_497571_cov_28.1511_ID_540
TGATAAATGTTAACGATTTAAAACCAGGAGTTACATTTAAATTAGAAGGCAATATTTATG
TAGTGCTTGAAGCAGCACATTCAAAACAAGGCCGCGGCCAAGCAAATGTTAAAGCAAAAG
TTAAAGATCTAAGAACAGGTTCGACAACAATTAAGTCATTTACTGGTGGCGAAAAAGTTG
AACCAGCAATGATTGAAAAATCTAATATGGATTATCTATACAATGCAGGAGACGTTGTAG
TTTTAATGGATCAAGAAACTTTTGAACAAATTGAAATACCTTCGGAACATCTTAATTGAG
AATTAAACTTTCTTAAAGAAGGACAAAAGGTAATAGTAAGAAAATTTCAAAATGAGGTTT
TAGACATTGAATTACCTGCCAATGTAAATTTAAAAGTTGTCGAAGCACCAGATGCAGTTA
AAGGCAACACAGCTCAAGCAGCACAAAAAAAGGTTACTCTAGAAACCGGCTATGTTGTTG
AAACACCATTATTTATAAAAGAAGGTGAAATAGTTACTATTTCAACCGAAACTGGTAAAT
ACACTGGAAGAGCGTA
>8091 bias=56.8,bit_score=599.2,abs_start=17595,align_strand=-,abs_end=18150,score_ratio=1.07383512545,query_name=NODE_4_length_107452_cov_30.9088_ID_628
TGATAAATGTTAACGATTTAAAACCAGGAGTTACATTTAAATTAGAAGGCAATATTTATG
TAGTGCTTGAAGCAGCACATTCAAAACAAGGCCGCGGCCAAGCAAATGTTAAAGCAAAAG
TTAAAGATCTGAGAACAGGTTCGACAACAATTAAGTCATTTACTGGTGGCGAAAAAGTTG
AACCAGCAATGATTGAAAAATCTAATATGGATTATCTATACAATGCAGGAGACGTTGTAG
TTTTAATGGATCAAGAAACTTTTGAACAAATTGAAATACCTTCGGAACATCTTAATTGAG
AATTAAACTTTCTTAAAGAAGGACAAAAGGTAATAGTAAGAAAATTTCAAAATGAGGTTT
TAGACATTGAATTACCTGCCAATGTAAATTTAAAAGTTGTCGAAGCACCAGATGCAGTTA
AAGGCAACACAGCTCAAGCAGCACAAAAAAAGGTTACTCTAGAAACCGGCTATGTTGTTG
AAACACCATTATTTATAAAAGAAGGTGAAATAGTTACTATTTCAACCGAAACTGGTAAAT
ACACTGGAAGAGCGTA
>8094 bias=60.1,bit_score=596.7,abs_start=230400,align_strand=-,abs_end=230955,score_ratio=1.06935483871,query_name=NODE_1_length_423494_cov_19.5452_ID_878
TGATAAATGTTAACGATTTAAAACCAGGAGTTACATTTAAATTAGAAGGCAATATTTATG
TAGTGCTTGAAGCAGCGCATTCAAAACAAGGTCGCGGCCAAGCAAATGTTAAAGCAAAAG
TTAAAGATCTAAGAACAGGTTCAACAACAATTAAGTCATTTACTGGTGGCGAAAAAGTTG
AACCAGCAATGATTGAAAAATCAAATATGGATTATCTATACAATGCAGGAGATGTTGTAG
TTTTAATGGATCAAGAAACTTTTGAACAAATTGAAATACCTTCGGAACATCTTAATTGAG
AATTAAACTTTCTTAAAGAAGGACAAAAGGTAATAGTAAGAAAATTTCAAAATGAGGTTT
TAGACATTGAATTACCTGCCAATGTAAATTTAAAAGTTGTCGAAGCACCAGATGCAGTTA
AAGGCAACACAGCTCAAGCAGCACAAAAAAAGGTTACTCTAGAAACCGGCTATGTTGTTG
AAACACCATTATTTATAAAAGAAGGTGAAATAGTTACTATTTCAACCGAAACTGGTAAAT
ACACTGGAAGAGCGTA
>20701 bias=0,e_score=3.4e-177,bit_score=596.7,score_ratio=1.07,align_strand=+,abs_start=89359,abs_end=89916,allele_start=89359,allele_end=89916,query_name=NODE_1_length_474534_cov_38.1723_ID_792 <unknown description>
TGATAAATGTTAACGATTTAAAACCAGGAGTTACATTTAAATTAGAAGGCAATATTTATG
TAGTGCTTGAAGCAGCGCATTCAAAACAAGGTCGCGGCCAAGCAAATGTTAAAGCAAAAG
TTAAAGATCTAAGAACAGGTTCAACAACAATTAAGTCATTTACTGGTGGCGAAAAAGTTG
AACCAGCAATGATTGAAAAATCAAATATGGATTATCTATACAATGCAGGAGATGTTGTAG
TTTTAATGGATCAAGAAACTTTTGAACAAATTGAAATACCTTCGGAACATCTTAATTGAG
AATTAAACTTTCTTAAAGAAGGACAAAAGGTAATAGTAAGAAAATTTCAAAATGAGGTTT
TAGACATTGAATTACCTGCCAATGTAAATTTAAAAGTTGTCGAAGCACCAGATGCAGTTA
AAGGCAACACAGCTCAAGCAGCACAAAAAAAGGTTACTCTAGAAACCGGCTATGTTGTTG
AAACACCATTATTTATAAAAGAAGGTGAAATAGTTACTATTTCAACCGAAACTGGTAAAT
ACACTGGAAGAGCGTAA
>20702 bias=0,e_score=1.2e-178,bit_score=599.2,score_ratio=1.07,align_strand=-,abs_start=17595,abs_end=18150,allele_start=17595,allele_end=18150,query_name=NODE_4_length_107060_cov_28.1066_ID_600 <unknown description>
TGATAAATGTTAACGATTTAAAACCAGGAGTTACATTTAAATTAGAAGGCAATATTTATG
TAGTGCTTGAAGCAGCACATTCAAAACAAGGCCGCGGCCAAGCAAATGTTAAAGCAAAAG
TTAAAGATCTGAGAACAGGTTCGACAACAATTAAGTCATTTACTGGTGGCGAAAAAGTTG
AACCAGCAATGATTGAAAAATCTAATATGGATTATCTATACAATGCAGGAGACGTTGTAG
TTTTAATGGATCAAGAAACTTTTGAACAAATTGAAATACCTTCGGAACATCTTAATTGAG
AATTAAACTTTCTTAAAGAAGGACAAAAGGTAATAGTAAGAAAATTTCAAAATGAGGTTT
TAGACATTGAATTACCTGCCAATGTAAATTTAAAAGTTGTCGAAGCACCAGATGCAGTTA
AAGGCAACACAGCTCAAGCAGCACAAAAAAAGGTTACTCTAGAAACCGGCTATGTTGTTG
AAACACCATTATTTATAAAAGAAGGTGAAATAGTTACTATTTCAACCGAAACTGGTAAAT
ACACTGGAAGAGCGT
>20703 bias=0,e_score=1.5e-178,bit_score=600.3,score_ratio=1.08,align_strand=-,abs_start=152214,abs_end=152769,allele_start=152214,allele_end=152769,query_name=NODE_1_length_264014_cov_18.1843_ID_149 <unknown description>
TGATAAATGTTAACGATTTAAAACCAGGAGTTACATTTAAATTAGAAGGCAATATTTATG
TAGTGCTTGAAGCAGCACATTCAAAACAAGGCCGCGGCCAAGCAAATGTTAAAGCAAAAG
TTAAAGATCTAAGAACAGGTTCGACAACAATTAAGTCATTTACTGGTGGCGAAAAAGTTG
AACCAGCAATGATTGAAAAATCAAATATGGATTATCTATACAATGCAGGAGACGTTGTAG
TTTTAATGGATCAAGAAACTTTCGAACAAATTGAAATACCTTCGGAACATCTTAATTGAG
AATTAAACTTTCTTAAAGAAGGACAAAAGGTAATAGTAAGAAAATTTCAAAATGAGGTTT
TAGACATTGAATTACCTGCCAATGTAAATTTAAAAGTTGTCGAAGCACCAGATGCAGTTA
AAGGCAACACAGCTCAAGCAGCACAAAAAAAGGTTACTCTAGAAACCGGCTATGTTGTTG
AAACACCATTATTTATAAAAGAAGGTGAAATAGTTACTATTTCAACCGAAACTGGTAAAT
ACACTGGAAGAGCGT
>20704 bias=0,e_score=2e-175,bit_score=590.4,score_ratio=1.06,align_strand=+,abs_start=114839,abs_end=115396,allele_start=114839,allele_end=115396,query_name=NODE_1_length_344309_cov_36.0595_ID_85 <unknown description>
TGATAAATGTAAACGATTTAAAACCAGGAGTTACATTTAAATTAGAAGGCAATATTTATG
TAGTGCTTGAAGCAGCGCATTCAAAACAAGGTCGCGGCCAAGCAAATGTTAAAGCAAAAG
TTAAAGATCTAAGAACAGGTTCAACAACAATTAAGTCATTTACTGGTGGCGAAAAAGTTG
AACCAGCAATGATTGAAAAATCAAATATGGATTATCTATACAATGCAGGAGATGTTGTAG
TTTTAATGGATCAAGAAACTTTTGAACAAATTGAAATACCTTCGGAACATCTTAATTGAG
AATTAAACTTTCTTAAAGAAGGACAAAAGGTAATAGTAAGAAAATTTCAAAATGAGGTTT
TAGACATTGAATTACCTGCCAATGTAAATTTAAAAGTTGTCGAAGCACCAGATGCAGTTA
AAGGCAACACAGCTCAAGCAGCACAAAAAAAGGTTACTCTAGAAACCGGCTATGTTGTTG
AAACACCATTATTTATAAAAGAAGGTGAAATAATTACTATTTCAACCGAAACTGGTAAAT
ACACTGGAAGAGCGTAA
>20705 bias=0,e_score=6.2e-179,bit_score=601.9,score_ratio=1.08,align_strand=-,abs_start=249165,abs_end=249720,allele_start=249165,allele_end=249720,query_name=NODE_1_length_337655_cov_39.5735_ID_506 <unknown description>
TGATAAATGTTAACGATTTAAAACCAGGAGTTACATTTAAATTAGAAGGCAATATTTATG
TAGTGCTTGAAGCAGCGCATTCAAAACAAGGCCGCGGCCAAGCAAATGTTAAAGCAAAAG
TTAAAGATCTAAGAACAGGTTCAACAACAATTAAGTCATTTACTGGTGGCGAAAAAGTTG
AACCAGCAATGATTGAAAAATCAAATATGGATTATCTATACAATGCAGGAGACGTTGTAG
TTTTAATGGATCAAGAAACTTTTGAACAAATTGAAATACCTTCGGAACATCTTAATTGAG
AATTAAACTTTCTTAAAGAAGGACAAAAGGTAATAGTAAGAAAATTTCAAAATGAGGTTT
TAGACATTGAATTACCTGCCAATGTAAATTTAAAAGTTGTCGAAGCACCAGATGCAGTTA
AAGGCAACACAGCTCAAGCAGCACAAAAAAAGGTTACTCTAGAAACCGGCTATGTTGTTG
AAACACCATTATTTATAAAAGAAGGTGAAATAGTTACTATTTCAACCGAAACTGGTAAAT
ACACTGGAAGAGCGT
>20706 bias=0,e_score=2.1e-176,bit_score=593.1,score_ratio=1.06,align_strand=+,abs_start=55189,abs_end=55746,allele_start=55189,allele_end=55746,query_name=NODE_1_length_253687_cov_41.2364_ID_219 <unknown description>
TGATAAATGTTAACGATTTAAAACCAGGAGTTACATTTAAATTAGAAGGCAATATTTATG
TAGTGCTTGAAGCAGCGCATTCAAAACAAGGTCGCGGCCAAGCAAATGTTAAAGCAAAAG
TTAAAGATCTAAGAACAGGTTCAACAACAATTAAGTCATTTACTGGTGGCGAAAAAGTTG
AACCAGCAATGATTGAAAAATCAAATATGGATTATCTATACAATGCAGGAGATGTTGTAG
TTTTAATGGATCAAGAAACTTTTGAACAAATTGAAATACCTTCGGAACATCTTAATTGAG
AATTAAACTTTCTTAAAGAAGGACAAAAGGTAATAGTAAGAAAATTTCAAAATGAAGTTT
TAGACATTGAATTACCTGCCAATGTAAATTTAAAAGTTGTCGAAGCACCAGATGCAGTTA
AAGGCAACACAGCTCAAGCAGCACAAAAAAAGGTTACTCTAGAAACCGGCTATGTTGTTG
AAACACCATTATTTATAAAAGAAGGTGAAATAGTTACTATTTCAACCGAAACTGGTAAAT
ACACTGGAAGAGCGTAA
>20707 bias=0,e_score=6.3e-178,bit_score=598.4,score_ratio=1.07,align_strand=-,abs_start=235758,abs_end=236313,allele_start=235758,allele_end=236313,query_name=NODE_1_length_290949_cov_36.4267_ID_342 <unknown description>
TGATAAATGTTAACGATTTAAAACCAGGAGTTACATTTAAATTAGAAGGCAATATTTATG
TAGTGCTTGAAGCAGCGCATTCAAAACAAGGCCGCGGCCAAGCAAATGTTAAAGCAAAAG
TTAAAGATCTAAGAACAGGTTCAACAACAATTAAGTCATTTACTGGTGGCGAAAAAGTTG
AACCAGCAATGATTGAAAAATCAAATATGGATTATCTATACAATGCAGGAGACGTTGTAG
TTTTAATGGATCAAGAAACTTTTGAACAAATTGAAATACCTTCGGAACATCTTAATTGAG
AATTAAACTTTCTTAAAGAAGGACAAAAGGTAATAGTAAGAAAATTTCAAAATGAGGTTT
TAGACATTGAATTACCTGCCAATGTAAATTTAAAAGTTGTCGAAGCACCAGATGCAGTTA
AAGGCAACACAGCTCAAGCAGCACAAAAAAAGGTTACTCTAGAAACCGGCTATGTTGTTG
AAACACCATTATTTATAAAAGAAGGTGAAATAATTACTATTTCAACCGAAACTGGTAAAT
ACACTGGAAGAGCGT
>20708 bias=0,e_score=9.4e-179,bit_score=600.4,score_ratio=1.08,align_strand=-,abs_start=134603,abs_end=135158,allele_start=134603,allele_end=135158,query_name=NODE_1_length_185828_cov_1.25555_ID_69 <unknown description>
TGATAAATGTTAACGATTTAAAACCAGGAGTTACATTTAAATTAGAAGGCAATATTTATG
TAGTGCTTGAAGCAGCACATTCAAAACAAGGCCGCGGCCAAGCAAATGTTAAAGCAAAAG
TTAAAGATCTAAGAACAGGTTCGACAACAATTAAGTCATTTACTGGTGGCGAAAAAGTTG
AACCAGCAATGATTGAAAAATCTAATATGGATTATCTATACAATGCAGGAGACGTTGTAG
TTTTAATGGATCAAGAAACTTTTGAACAAATTGAAATACCTTCGGAACATCTTAATTGAG
AATTAAACTTTCTTAAAGAAGGACAAAAGGTAATAGTAAGAAAATTTCAAAATGAGGTTT
TAGACATTGAATTACCTGCCAATGTAAATTTAAAAGTTGTCGAAGCACCAGATGCAGTTA
AAGGCAACACAGCTCAAGCAGCACAAAAAAAGGTTACTCTAGAAACCGGCTATGTTGTTG
AAACACCATTATTTATAAAAGAAGGTGAAATAGTTACTATTTCAACCGAAACTGGTAAAT
ACACTGGAAGAGCGT
>20709 bias=0,e_score=1.7e-178,bit_score=599.6,score_ratio=1.07,align_strand=-,abs_start=17692,abs_end=18247,allele_start=17692,allele_end=18247,query_name=NODE_1_length_194000_cov_43.9897_ID_1724 <unknown description>
TGATAAATGTTAACGATTTAAAACCAGGAGTTACATTTAAATTAGAAGGCAATATTTATG
TAGTGCTTGAAGCAGCGCATTCAAAACAAGGCCGCGGCCAAGCAAATGTTAAAGCAAAAG
TTAAAGATCTAAGAACAGGTTCAACAACAATTAAGTCATTTACTGGTGGCGAAAAAGTTG
AACCAGCAATGATTGAAAAATCAAATATGGATTATCTATACAATGCAGGAGACGTTGTAG
TTTTAATGGATCAAGAAACTTTCGAACAAATTGAAATACCTTCGGAACATCTTAATTGAG
AATTAAACTTTCTTAAAGAAGGACAAAAGGTAATAGTAAGAAAATTTCAAAATGAGGTTT
TAGACATTGAATTACCTGCCAATGTAAATTTAAAAGTTGTCGAAGCACCAGATGCAGTTA
AAGGCAACACAGCTCAAGCAGCACAAAAAAAGGTTACTTTAGAAACCGGTTATGTTGTTG
AAACACCATTATTTATAAAAGAAGGTGAAATAGTTACTATTTCAACCGAAACTGGTAAAT
ACACTGGAAGAGCGT
>20710 bias=0,e_score=3.2e-178,bit_score=599.7,score_ratio=1.07,align_strand=-,abs_start=267329,abs_end=267884,allele_start=267329,allele_end=267884,query_name=NODE_1_length_386744_cov_32.1807_ID_133 <unknown description>
TGATAAATGTTAACGATTTAAAACCAGGAGTTACATTTAAATTAGAAGGCAATATTTATG
TAGTGCTTGAAGCAGCACATTCAAAACAAGGCCGCGGCCAAGCAAATGTTAAAGCAAAAG
TTAAAGATCTAAGAACAGGTTCAACAACAATTAAGTCATTTACTGGTGGCGAAAAAGTTG
AACCAGCAATGATTGAAAAATCAAATATGGATTATCTATACAATGCAGGAGACGTTGTAG
TTTTAATGGATCAAGAAACTTTTGAACAAATTGAAATACCTTCGGAACATCTTAATTGAG
AATTAAACTTTCTTAAAGAAGGACAAAAGGTAATAGTAAGAAAATTTCAAAATGAGGTTT
TAGACATTGAATTACCTGCCAATGTAAATTTAAAAGTTGTCGAAGCACCAGATGCAGTTA
AAGGCAACACAGCTCAAGCAGCACAAAAAAAGGTTACTCTAGAAACCGGCTATGTTGTTG
AAACACCATTATTTATAAAAGAAGGTGAAATAGTTACTATTTCAACCGAAACTGGTAAAT
ACACTGGAAGAGCGT
