# Supplementary material for: Genomic determination of minimum multi-locus sequence typing schemas to represent the genomic phylogeny of Mycoplasma hominis
Source: BMC Genomics. 2016 Nov 23;17:964. doi: 10.1186/s12864-016-3284-z (PMC5120421; doi:10.1186/s12864-016-3284-z)
Supplement: Additional file 1: — FASTA sequence for all pan genomic alleles identified in this study. (ZIP 1488 kb) [file 12864_2016_3284_MOESM1_ESM.zip › pan_genome/GENE-11.fasta]

>11
ATGAAATTACCTTATATAGCAATAAAAAATCAGATTATTATTCCATATACTTCTGACAAA
ATTAGAGTTGGAAAAGCTAAATCAGTGTCAGCTTTATTAAAGGCTTTTAATGGAAATAAA
AATATAGTTATTACATTTTTAAATCCAAATTATAAACAATCAAATGAGGAACATACAATT
AATGATATTGCTCCTGTAGGTGTACTTGTTAATATTACTAACATTAGTGAAGAATCAGGA
ATTTATCATGTTAATTTAGAAGCAAAAGAACCGGTTAATATTAATAAAATCTCAATAGTT
GATGAAAAATCAACAAATAGTGAGGATAATTTTTATGTTGATATTTCGTCTATTCAAGTC
AATTCATATGATTCATATTTACCAAAAATTGAAGAAATAAGACAAAAGTTCTTCTCACTA
TCTAAACAAGTTATTAACGAAGGTATAGGAACAGTTTTATTTCGAGATTTAGAAAAAGAA
TTTGAAACTAACAAACCTAAACAATCATTAGTTGAATATGAAACTGAATCATGACAACTT
ATAAAGTTTTTGAAAAAGTACTTTTTGAGTGATGAACTTCTTTCTTTAATTGAAAGCAAT
GACGTTTTAGCTAGATACAATGAACTAATTAAAAAGGCAAATAAACAAGTTCAATTTGAA
AAAATAGAAAACGAAATTAATAGTAATTTACGTGAAGATATGGAAGACCAACAAAGAGAT
TTCTTCCTAAGAGAAAAAATGCGTCAAATTAGAAAAATGTTGAAGGATGATGAAGGTGGA
AAATCTGCTGACGACATTGAAAAAGACAGTACTTTAAAAGAACAATATCCTGAATATGTT
CTAGAAGCGTTAAGATCTGAACAATCAAGAATGGCCTCAATGATGCCATCTAGCCCGGAA
GCTAATATATCTAAAACATATATTGATTTAATCTTGGCATTACCTTGAAGAAAAGTAAGT
AAAGAATTAATTGATATTAACAAAGTTAGAGAAGTATTGAATAAGAATCACTATGGACTT
GAAAAGCCAAAGGAAAGAATTCTTGAATTTATTTCGGTTTTAACTCATCTTAAAATCAAG
GAAGAAAAAACTGAATATTTACCAATAAAAGGAAATGATCAAGAATTTATTGATACTAAA
TTATTCGTTCATAAAACGGGTCAAACCACAAACAAACCAGTAAATAATATTCCTATTTTA
ACATTAATTGGTCCCCCAGGAACTGGTAAAACTACACTTGCTAAATCAATCGCCGAATCA
TTAAATCGTAGATTTATAAAGGTTTCATTGGGCGGTGTTAAGGATGAAAGCGAAATAAGA
GGACATAGAAGAACTTATGTCGGGGCAATGCCTGGAAAAATAATATCAGCAATTAAAAAA
GCCGGAGTTTCAAACCCAGTCATTTTGTTAGATGAAATAGATAAGATGTCATCAGATTTT
CGAGGCGATCCAACAAGCGCAATGCTTGAAGTGTTAGACCCTGAACAAAATGTTAATTTT
CAAGATCACTACTTGGATTTAGAATACGACTTATCAAAAGTATTATTCATCGCTACTGCT
AACTACTATGATTCAATACCAGCAGCACTAATTGATCGTGTTGAATTGCTTGAACTTTCA
ACATATACTACTAAAGAAAAAGTAGAAATTGCTAAATCACATTTACTTCCAAAAGTGTAT
GAACAAAATGCCTTAAATCCTGAACAATTTCAAATTTCTGACGAAGTTTTAGAATTTTTA
GTTCGTTACTACACAAGGGAAAGTGGAGTTCGTGAATTAAAACGTATTTTAGATAGTATA
GCAAGAAAGATTGTTGTTGAAATTCTTGACAAAAAAATCAACGATAGTTTTGTTGTTACA
AAAGAAGTTGTAATTGAATTTTTAGGGCCAATTAAATTCGATGATGATGAAAATGAAAAT
AAAGCACAGATTGGTGTTGTTAATGGGTTAGCATATACAAGTTTTGGTGGTTCAACATTA
GCTATTGAAGTTACAACATTCCCTGGAAAAGAAGGCTTAAAAATGACAGGGCAACTAAAA
GATGTTATGCGTGAATCTGCTCAAATTGCATTAGCTTATGTAAGAGCAAATGCTGCCAAA
TTCAATATTGACTTTGATTTTGAAAATACAGCAATTCATATTCACGTTCCAGCGGGTGCT
ATTCCAAAAGATGGTCCAAGTGCCGGAGTAACATTCACAACCTCAATAATTAGTGCCTTG
TCTAAAAGACCAGTCCCTGCTAATATCGGTATGACTGGAGAAATTACATTGCGTGGAAAA
GTTCTACCAATTGGTGGTTTAAAAGAAAAATCATTGGCAGCTGCTCAATTTGGTATTAAA
AAGATTTTTATTCCATATGATAATTATAAGAATCTAAAAGATGTTCCTGCTGAAGTTAAA
AATGTTGTTGAATTTGTGCCGGTTCATTATTATGACGAAATATTTGAACAAATATTTGGC
GCCAAAGAAGCAAAAAATAATTAA
>749
ATGAAATTACCTTATATAGCAATAAAAAATCAGATTATTATTCCATATACTTCTGACAAA
ATTAGAGTTGGAAAAGCTAAATCAGTGTCAGCTTTATTAAAGGCTTTTAATGGAAATAAA
AATATAGTTATTACGTTTTTAAATCCAAATTATAAACAATCAAATGAGGAACATACAATT
AATGATATTGCTCCTGTAGGCGTACTTGCTAATATTACTAACATTAGTGAAGAATCAGGA
ATTTATCATGTTAATTTAGAGGCAAAAGAACCGGTTAATATTAATAAAATCTCAATAGTT
GATGAAAAATCAACAAATAGTGAGGACAATTTTTATGTTGATATTTCGCCTATTCAAGTC
AATTCATATGATTCATATTTACCAAAAATTGAAGAAATAAGACAAAAGTTCTTCTCACTA
TCTAAACAAGTTATTAACGAAGGTATAGGAACAGTTTTATTTCGAGATTTAGAAAAAGAA
TTTGAAACTAACAAACCTAAACAATCATTAGTTGAATATGAAACTGAATCATGACAACTT
ATAAAGTTTTTGAAAAAGTACTTTTTGAGTGATGAACTTCTTTCTTTAATTGAAAGCAAT
GACGTTTTAGCTAGATACAATGAACTAATTAAAAAGGCAAATAAACAAGTTCAATTTGAA
AAAATAGAAAACGAAATTAATAGTAATTTACGTGAAGATATGGAAGACCAACAAAGAGAT
TTCTTCCTAAGAGAAAAAATGCGTCAAATTAGAAAAATGTTGAAGGATGATGAAGGTGGA
AAATCTGCTGACGACATTGAAAAAGACAGTACTTTAAAAGAACAATATCCTGAATATGTT
CTAGAAGCGTTAAGATCTGAACAATCAAGAATGGCCTCAATGATGCCATCTAGCCCGGAA
GCTAATATATCTAAAACATATATTGATTTAATCTTGGCATTACCTTGAAGAAAAGTAAGT
AAAGAATTAATTGATATTAACAAAGTTAGAGAAGTATTGAATAAGAATCACTATGGACTT
GAAAAGCCAAAGGAAAGAATTCTTGAATTTATTTCGGTTTTAACTCATCTTAAAATCAAG
GAAGAAAAAACTGAATATTTACCAATAAAAGGAAATGATCAAGAATTTATTGATACTAAA
TTATTCGTTCATAAAACGGGTCAAACCACAAACAAACCAGTAAATAATATTCCTATTCTA
ACATTAATTGGTCCCCCAGGAACTGGTAAAACTACACTTGCTAAATCAATTGCCGAATCA
TTAAATCGTAGATTTATAAAGGTTTCATTGGGTGGTGTTAAGGATGAAAGCGAAATAAGA
GGACACAGAAGAACTTATGTTGGGGCAATGCCTGGAAAAATAATATCAGCAATTAAAAAA
GCCGGAGTTTCAAACCCAGTCATTTTGTTAGATGAAATTGACAAGATGTCATCAGATTTT
CGAGGCGATCCAACAAGTGCAATGCTTGAAGTATTAGACCCTGAACAAAATGTTAATTTT
CAAGATCACTACTTGGATTTAGAATACGACTTATCAAAAGTATTATTCATCGCTACTGCT
AACTACTATGATTCAATACCAGCAGCACTAATTGATCGTGTTGAATTGCTTGAACTTTCA
ACATATACTACTAAAGAAAAAGTAGAAATTGCTAAATCACATTTACTTCCAAAAGTGTAT
GAACAAAATGCCTTAAATCCTGAACAATTTCAAATTTCTGACGAAGTTTTAGAATTTTTA
GTTCGTTACTACACAAGGGAAAGTGGAGTTCGTGAATTAAAACGTATTTTAGATAGTATA
GCAAGAAAGATTGTTGTCGAAATTCTTGATAAAAAAATCAACGATAGTTTTGTTGTTACA
AAAGAAGTTGTAATTGAATTTTTAGGGCCAATTAAATTCGATGATGATGAAAACGAAAAT
AAAGCACAGATTGGTGTTGTTAATGGGCTAGCATATACAAGTTTTGGTGGTTCAACACTA
GCTATTGAAGTTACAACATTCCCTGGAAAAGAAGGCTTAAAAATGACAGGGCAACTAAAA
GATGTTATGCGTGAATCTGCTCAAATTGCATTAGCCTATGTAAGAGCAAACGCCGCCAAA
TTTAATATTGACTTTGATTTTGAAAATACAGCAATTCATATTCACGTTCCAGCGGGTGCT
ATTCCAAAAGATGGTCCAAGTGCCGGAGTAACATTCACAACCTCAATAATTAGTGCCTTA
TCTAAAAGACCAGTCCCTGCTAATATCGGTATGACTGGAGAAATTACATTGCGTGGAAAA
GTTCTACCAATTGGTGGTTTAAAAGAAAAATCATTGGCGGCTGCTCAATTTGGTATTAAA
AAGATTTTTATTCCATATGATAATTATAAGAATCTAAAAGATGTTCCTGCTGAAGTTAAA
AATGTTGTTGAATTTGTGCCAGTTCATTATTATGACGAAATATTTGAACAAATATTTGGT
GCCAAAGAAACAAAAAATAATTAA
>1345
ATGAAATTACCTTATATAGCAATAAAAAATCAGATTATTATTCCATATACTTCTGACAAA
ATTAGAGTTGGAAAAGCTAAATCGGTGTCAGCTTTATTAAAGGCTTTTAATGGAAATAAA
AATATAGTTATTACGTTTTTAAATCCAAATTATAAACAATCAAATGAGGAACATACAATT
AATGATATTGCTCCTGTAGGCGTACTTGCTAATATTACTAACATTAGTGAAGAATCAGGA
ATTTATCATGTTAATTTAGAAGCAAAAGAACCGGTTAATATTAATAAAATCTCAATAGTT
GATGAAAAATCAACAAATAGTGAGGATAATTTTTATGTTGATATTTCGCCTATTCAAGTC
AATTCATATGATTCATATTTACCAAAAATTGAAGAAATAAGACAAAAGTTCTTCTCACTA
TCTAAACAAGTTATTAACGAAGGTATAGGAACAGTTTTATTTCGAGATTTAGAAAAAGAA
TTTGAAACTAACAAACCTAAACAATCATTAGTTGAATATGAAACTGAATCATGACAACTT
ATAAAGTTTTTGAAAAAGTACTTTTTGAGTGATGAACTTCTTTCTTTAATTGAAAGCAAT
GACGTTTTAGCTAGATACAATGAACTAATTAAAAAGGCAAATAAACAAGTTCAATTTGAA
AAAATAGAAAACGAAATTAATAGTAATTTACGTGAAGATATGGAAGACCAACAAAGAGAT
TTCTTCCTAAGAGAAAAAATGCGTCAAATTAGAAAAATGTTGAAGGATGATGAAGGTGGA
AAATCTGCTGACGACATTGAAAAAGACAGCACTTTAAAAGAACAATATCCTGAATATGTT
CTAGAAGCGTTAAGATCTGAACAATCAAGAATGACCTCAATGATGCCATCTAGCCCAGAA
GCTAATATATCTAAAACATATATTGATTTAATCTTGGCATTGCCTTGAAGAAAAGTAAGT
AAAGAATTAATTGATATTAACAAAGTTAGAGAAGTATTGAATAAGAATCACTATGGACTT
GAAAAGCCAAAGGAAAGAATTCTTGAATTTATTTCGGTTTTAACTCATCTTAAAATCAAG
GAAGAAAAAACTGAATATTTACCAATAAAAGGAAATGATCAAGAATTTATTGATACTAAA
TTATTCGTTCATAAAACGGGTCAAACCACAAATAAACCAGTAAATAATATTCCTATTTTA
ACATTAATTGGTCCCCCAGGAACTGGTAAAACTACACTTGCTAAATCAATCGCCGAATCA
CTAAATCGTAGATTTATAAAGGTTTCATTGGGCGGTGTTAAGGATGAAAGCGAAATAAGA
GGACACAGAAGAACTTATGTTGGGGCAATGCCTGGAAAAATAATATCAGCAATTAAAAAA
GCCGGAGTTTCGAACCCAGTCATTTTGTTAGATGAAATAGATAAGATGTCATCAGATTTT
CGAGGCGATCCAACAAGCGCAATGCTTGAAGTGTTAGACCCTGAACAAAATGTTAATTTT
CAAGATCACTACTTGGATTTAGAATACGACTTATCAAAAGTATTATTCATCGCTACTGCT
AACTACTATGATTCAATACCAGCAGCACTAATTGATCGTGTTGAATTGCTTGAACTTTCA
ACATATACTACTAAAGAAAAAGTAGAAATTGCTAAATCACATTTACTTCCAAAAGTGTAT
GAACAAAATGCTTTAAATCCTGAACAATTTCAAATTTCTGACGAAGTTTTAGAATTTTTA
GTTCGTTACTACACAAGGGAAAGTGGAGTTCGTGAATTAAAACGTATTTTAGATAGTATA
GCAAGAAAGATTGTTGTTGAAATTCTTGACAAAAAAATTAATGATAGTTTTGTTGTTACA
AAAGAAGTTGTAATTGAATTTTTAGGGCCAATTAAATTCGATGATGATGAAAACGAAAAT
AAAGCACAGATTGGTGTTGTTAATGGGTTAGCATATACAAGTTTTGGTGGTTCAACATTA
GCTATTGAAGTTACAACATTCCCTGGAAAAGAAGGCTTAAAAATGACAGGGCAACTAAAA
GATGTTATGCGTGAATCTGCTCAAATTGCATTAGCTTATGTAAGAGCAAACGCCGCCAAA
TTTAATATTGACTTTGATTTTGAAAATACAGCAATTCATATTCACGTTCCAGCGGGTGCT
ATTCCAAAAGATGGTCCAAGTGCCGGAGTAACATTCACAACCTCAATAATTAGTGCCTTA
TCTAAAAGACCAGTCCCTGCTAATATCGGTATGACTGGAGAAATTACATTGCGTGGAAAA
GTTCTACCAATTGGTGGTTTAAAAGAAAAATCATTGGCAGCTGCTCAATTTGGTATTAAA
AAGATTTTTATTCCATATGATAATTATAAGAATCTAAAAGATGTTCCTGCTGAAGTTAAA
AATGTTGTTGAATTTGTGCCAGTTCATTATTATGACGAAATATTTGAACAAATATTTGGT
GCCAAAGAAACAAAAAATAATTAA
>1580
ATGAAATTACCTTATATAGCAATAAAAAATCAGATTATTATTCCATATACTTCTGACAAA
ATTAGAGTTGGAAAAGCTAAATCAGTGTCAGCTTTATTAAAGGCTTTTAATGGAAATAAA
AATATAGTTATTACGTTTTTAAATCCAAATTATAAACAATTAAATGAGGAACATACAATT
AATGATATTGCCCCTGTAGGCGTACTTGTTAATATTACTAACATTAGTGAAGAATCGGGA
ATTTATCATGTTAATTTAGAAGCAAAAGAACCGGTTAATATTAATAAAATCTCAATAGTT
GATGAAAAATCAACAAATAGTGAGGATAATTTTTATGTTGATATTTCGCCTATTCAAGTC
AATTCATATGATTCATATTTACCAAAAATTGAAGAAATAAGACAAAAGTTCTTCTCACTA
TCTAAACAAGTTATTAACGAAGGTATAGGAACAGTTTTATTTCGAGATTTAGAAAAAGAA
TTTGAAACTAGCAAACCTAAACAATCATTAGTTGAATATGAAACTGAATCATGACAACTT
ATAAAGTTTTTGAAAAAGTACTTTTTGAGTGATGAACTTCTTTCTTTAATTGAAAGCAAT
GACGTTTTAGCTAGATACAATGAACTAATTAAAAAGGCAAATAAACAAGTTCAATTTGAA
AAAATAGAAAACGAAATTAATAGTAATTTACGTGAAGATATGGAAGACCAACAAAGAGAT
TTCTTCCTAAGAGAAAAAATGCGTCAAATTAGAAAAATGTTGAAGGATGATGAAGGTGGA
AAATCTGCTGACGACATTGAAAAAGACAGCACTTTAAAAGAACAATATCCTGAATATGTT
CTAGAAGCGTTAAGATCTGAACAATCAAGAATGGCCTCAATGATGCCATCTAGCCCGGAA
GCTAATATATCTAAAACATATATTGATTTAATCTTGGCATTACCTTGAAGAAAAGTAAGT
AAAGAATTAATTGATATTAACAAAGTTAGAGAAGTATTGAATAAGAATCACTATGGACTT
GAAAAGCCAAAGGAAAGAATTCTTGAATTTATTTCGGTTTTAACTCATCTTAAAATCAAG
GAAGAAAAAACTGAATATTTACCAATAAAAGGAAATGATCAAGAATTTATTGATACTAAA
TTATTCGTTCATAAAACGGGTCAAACCACAAATAAACCAGTAAATAATATTCCTATTTTA
ACATTAATTGGTCCCCCAGGAACTGGTAAAACTACACTTGCCAAATCAATCGCCGAATCA
TTAAATCGTAGATTTATAAAGGTTTCATTGGGCGGTGTTAAGGATGAAAGCGAAATAAGA
GGACACAGAAGAACTTATGTTGGGGCAATGCCTGGAAAAATAATATCAGCAATTAAAAAA
GCTGGAGTTTCAAACCCAGTCATTTTGTTAGATGAAATAGATAAGATGTCATCAGATTTT
CGAGGCGATCCAACAAGCGCAATGCTTGAAGTGTTAGACCCTGAACAAAATGTTAATTTT
CAAGATCACTACTTGGATTTAGAATACGACTTATCAAAAGTATTATTCATCGCTACTGCT
AACTACTATGATTCAATACCAGCAGCACTAATTGATCGTGTTGAATTGCTTGAACTTTCA
ACATATACTACTAAAGAAAAAGTAGAAATTGCTAAATCACATTTACTTCCAAAAGTGTAT
GAACAAAATGCTTTAAATCCTGAACAATTTCAAATTTCTGATGAAGTTTTAGAATTTTTA
GTTCGTTACTACACAAGGGAAAGTGGAGTTCGTGAATTAAAACGTATTTTAGATAGTATA
GCAAGAAAGATTGTTGTTGAAATTCTTGACAAAAAAATTAATGATAGTTTTGTTGTTACA
AAAGAAGTTGTAATTGAATTTTTAGGGCCAATTAAATTCGATGATGATGAAAATGAAAAT
AAAGCACAGATTGGCGTTGTTAATGGGTTAGCATATACAAGTTTTGGTGGTTCAACATTA
GCTATTGAAGTTACAACATTCCCTGGAAAAGAAGGCTTAAAAATGACAGGGCAACTAAAA
GATGTTATGCGTGAATCTGCTCAAATTGCATTAGCTTATGTAAGAGCAAATGCTGCCAAA
TTCAATATTGACTTTGATTTTGAAAATACAGCAATTCATATTCACGTTCCAGCAGGTGCT
ATTCCAAAAGATGGCCCAAGTGCCGGAGTAACATTCACAACCTCAATAATTAGTGCCTTA
TCTAAAAGACCAGTCCCTGCTAATATCGGTATGACTGGAGAAATTACATTGCGTGGAAAA
GTTCTACCAATTGGTGGTTTAAAAGAAAAATCATTGGCAGCCGCTCAATTTGGTATTAAA
AAGATTTTTATTCCATATGATAATTATAAGAATCTAAAAGATGTTCCTGCTGAAGTTAAA
AATGTTGTTGAATTTGTGCCAGTTCATTATTATGACGAAATATTTGAACAAATATTTGGC
GTCAAAGAAACAAAAAATAATTAA
>5375 bias=293.9,bit_score=2699.3,abs_start=8955,align_strand=-,abs_end=11436,score_ratio=1.0866747182,query_name=NODE_3_length_93369_cov_17.5684_ID_566
TGAAATTACCTTATATAGCAATAAAAAATCAGATTATTATTCCATATACTTCTGACAAAA
TTAGAGTTGGAAAAGCTAAATCAGTGTCAGCTTTATTAAAGGCTTTTAATGGAAATAAAA
ATATAGTTATTACGTTTTTAAATCCAAATTATAAACAATTAAATGAGGAACATACAATTA
ATGATATTGCTCCTGTAGGCGTACTTGCTAATATTACTAACATTAGTGAAGAATCAGGAA
TTTATCATGTTAATTTAGAAGCAAAAGAACCGGTTAATATTAATAAAATCTCAATAGTTG
ATGAAAAATCAACAAATAGTGAGGATAATTTTTATGTTGATATTTCGCCTATTCAAGTCA
ATTCATATGATTCATATTTACCAAAAATTGAAGAAATAAGACAAAAGTTTTTCTCGCTAT
CTAAACAAGTTATTAACGAAGGTATAGGAACAGTTTTATTTCGAGATTTAGAAAAAGAAT
TTGAAACTAACAAACCTAAACAATCATTAGTTGAATATGAAACTGAATCATGACAACTTA
TAAAGTTTTTGAAAAAGTACTTTTTGAGTGATGAACTTCTTTCTTTAATTGAAAGCAATG
ACGTTTTAGCTAGATACAATGAACTAATTAAAAAGGCAAATAAACAAGTTCAATTTGAAA
AAATAGAAAACGAAATTAATAGTAATTTACGTGAAGATATGGAAGACCAACAAAGAGATT
TCTTCCTAAGAGAAAAAATGCGTCAAATTAGAAAAATGTTGAAGGATGATGAAGGTGGAA
AATCTGCTGACGACATTGAAAAAGACAGCACTTTAAAAGAACAATATCCTGAATATGTTC
TAGAAGCGTTAAGATCTGAACAATCAAGAATGGCCTCAATGATGCCATCTAGCCCAGAAG
CTAATATATCTAAAACATATATTGATTTAATCTTGGCATTGCCTTGAAGAAAAGTAAGTA
AAGAATTAATTGATATTAACAAAGTTAGAGAAGTATTGAATAAGAATCACTATGGACTTG
AAAAGCCAAAGGAAAGAATTCTTGAATTTATTTCGGTTTTAACTCATCTTAAAATCAAGG
AAGAAAAAACTGAATATTTACCAATAAAAGGAAATGATCAAGAATTTATTGATACTAAAT
TATTCGTTCATAAAACGGGTCAAACCACAAATAAACCAGTAAATAATATTCCTATTTTAA
CATTAATTGGTCCTCCAGGAACTGGTAAAACTACGCTTGCTAAATCAATCGCCGAATCAC
TAAATCGTAGATTTATAAAGGTTTCATTGGGCGGTGTTAAGGATGAAAGCGAAATAAGAG
GACATAGAAGAACTTATGTTGGGGCAATGCCTGGAAAAATAATATCAGCAATTAAAAAAG
CCGGAGTTTCAAACCCAGTCATTTTGTTAGATGAAATAGATAAGATGTCATCAGATTTTC
GAGGCGATCCAACAAGCGCAATGCTTGAAGTGTTAGACCCTGAACAAAATGTTAATTTTC
AAGATCACTACTTGGATTTAGAATACGACTTATCAAAAGTATTATTCATCGCTACTGCTA
ACTACTATGATTCAATACCAGCAGCACTAATTGATCGTGTTGAATTGCTTGAACTTTCAA
CATATACTACTAAAGAAAAAGTAGAAATTGCTAAATCACATTTACTTCCAAAAGTGTATG
AACAAAATGCCTTAAATCCTGAACAATTTCAAATTTCTGACGAAGTTTTAGAATTTTTAG
TTCGTTACTACACAAGGGAAAGTGGAGTTCGTGAATTAAAACGTATTTTAGATAGTATAG
CAAGAAAGATTGTTGTCGAAATTCTTGACAAAAAAATCAACGATAGTTTTGTTGTTACAA
AAGAAGTTGTAATTGAATTTTTAGGGCCAATTAAATTCGATGATGATGAAAATGAAAATA
AAGCACAGATTGGTGTTGTTAATGGGTTAGCATATACAAGTTTTGGTGGTTCAACATTAG
CTATTGAAGTTACAACATTCCCTGGAAAAGAAGGCTTAAAAATGACAGGGCAACTAAAAG
ATGTTATGCGTGAATCTGCTCAAATTGCATTAGCTTATGTAAGAGCAAATGCTGCCAAAT
TCAATATTGACTTTGATTTTGAAAATACAGCAATTCATATTCACGTTCCAGCGGGTGCTA
TTCCAAAAGATGGTCCAAGTGCCGGAGTAACATTCACAACCTCAATAATTAGTGCCTTGT
CTAAAAGACCAGTCCCTGCTAATATCGGTATGACTGGAGAAATTACATTGCGTGGAAAAG
TTCTACCAATTGGTGGTTTAAAAGAAAAATCATTGGCAGCTGCTCAATTTGGTATTAAAA
AGATTTTTATTCCATATGATAATTATAAGAATCTAAAAGATGTTCCTACTGAAGTTAAAA
ATGTTGTTGAATTTGTGCCAGTTCATTATTATGACGAAATATTTGAACAAATATTTGGTG
TCAAAGAAACAAAAAATAATTA
>5379 bias=292.3,bit_score=2622.4,abs_start=412055,align_strand=+,abs_end=414538,score_ratio=1.05571658615,query_name=NODE_1_length_423494_cov_19.5452_ID_878
ATGAAATTACCTTATATAGCAATAAAAAATCAGATTATTATTCCATATACTTCTGACAAA
ATTAGAGTTGGAAAAGCTAAATCAGTATCAGCTTTATTAAAGGCTTTTAATGGAAATAAA
AATATAGTTATTACATTTTTAAATCCAAATTATAAACAATCAAATGAGGAACATACAATT
AATGATATTGCTCCTGTAGGTGTGCTTGCTAATATTACAAACATTAGTGAAGAATCAGGA
ATTTATCATGTTAATTTAGAAGCAAAAGAACCCGTTAATATTAATGAAATCTCAATAGTT
GACGAAAAATCATCAAATAGTGAGGATAATTTTTATGTTAATATTTCGCCTATTCAAGCC
AATTCATATGATTCATTTTTACCAAAAATTGAAGAAATAAGACAAAAGTTCTTCTTGCTA
TCTAAACAAGTTATTAATGAAGGCGTAGGAACAGTTTTATTTCGAGATTTAGAAAAAGAA
TTTGAAACTAACAAACCTAAACAATCATTAGTTGAATATGAAATTGAATCATGACAACTT
ATAAAGTTTTTGAAGAAGTACTTTTTGAGTGATGAACTTCTTTCTTTAATTGAAAGTAAT
GATGTTTTAGCTAGATACAATGAACTAATTAAAAAAGCAAATAAACAAGTTCAATTTGAA
AAAATAGAAAACGAAATTAATAGTAATTTACGTGAAGATATGGAAGACCAACAAAAAGAT
TTCTTCCTAAGAGAAAAAATGCGTCAAATTAGAAAAATGTTGAAGGATGATGAAGGTGGA
AAATCTGCTGACGACATTGAAAAAGACAGCACTTTAAAAGAACAATATCCTGAATATGTT
CTAGAAGCATTAAGATCTGAACAATCAAGAATGGCTTCAATGATGCCATCTAGCCCAGAA
GCTAATATATCTAAAACATACATCGATTTGATCCTTGCATTGCCTTGAAGAAAAGTAAGT
AAGGAATTAATTGATATTAACAAAGTTAGAGAAGTATTGAATAAAAATCACTATGGACTT
GAAAAGCCAAAGGAAAGAATTCTTGAATTTATTTCGGTTTTAACTCATCTTAAAATCAAG
GAAGAAAAAACTGAATATTTACCAATAAAAGGAAATGATCAAGAATTTATTGATACTAAA
TTATTCGTTCATAAAACAGGTCAAACCACAAATAAACCAGTAAATAATATTCCTATTTTA
ACATTAATCGGTCCTCCAGGAACTGGTAAAACTACACTTGCTAAATCAATCGCCGAATCA
TTAAATCGTAGATTTATAAAAGTTTCATTGGGCGGTGTTAAGGATGAAAGCGAAATAAGA
GGACATAGAAGAACTTATGTCGGGGCAATGCCTGGAAAAATAATATCAGCAATTAAAAAA
GCCGGAGTTTCAAACCCAGTCATTTTGTTAGATGAAATAGATAAGATGTCATCAGATTTT
CGAGGCGATCCAACAAGCGCAATGCTTGAAGTGTTAGACCCTGAACAAAATGTTAATTTT
CAAGATCACTACTTGGATTTAGAATACGACTTATCAAAAGTATTATTCATCGCTACTGCT
AACTACTATGATTCAATACCAGCAGCACTAATTGATCGTGTTGAATTGCTTGAACTTTCA
ACATATACTACTAAAGAAAAAGTAGAAATTGCTAAATCACATTTACTTCCAAAAGTGTAT
GAACAAAATGCCTTAAATCCTGAACAATTTCAAATTTCTGACGAGGTTTTAGAATTTTTA
GTTCGCTACTACACAAGGGAAAGTGGAGTTCGTGAATTAAAACGTATTTTAGATAGTATA
GCAAGAAAGATCGTTGTTGAAATTCTTGACAAAAAAATTAATGATAGTTTTGTTGTTACA
AAAGAAGTTGTAATTGAATTTTTAGGACCAATTAAATTCGATGATGATGAAAATGAAAAT
AAAGCACAGATTGGTGTTGTTAATGGGTTAGCATATACAAGTTTTGGTGGTTCAACATTA
GCTATTGAAGTTACAACATTCCCTGGAAAAGAAGGCTTAAAAATGACAGGGCAACTAAAA
GATGTTATGCGTGAATCTGCTCAAATTGCATTAGCTTATGTAAGAGCAAATGCTGCCAAA
TTCAATATTGACTTTGATTTTGAAAATACAGCAATTCATATTCACGTTCCAGCAGGTGCT
ATTCCAAAAGATGGCCCAAGTGCCGGAGTAACATTCACAACCTCAATAATTAGTGCCTTG
TCTAAAAGACCAGTCCCTGCTAATATCGGTATGACCGGAGAAATTACATTGCGTGGAAAA
GTTCTACCAATTGGTGGTTTAAAAGAAAAATCATTGGCAGCTGCTCAATTTGGTATTAAA
AAGATTTTTATTCCATATGATAATTATAAGAATCTAAAAGATGTTCCTGCCGAAGTTAAA
AATGTTGTTGAATTTGTGCCGGTTCATTATTATGACGAAATATTTGAACAAATATTTGGT
GCCAAAGAAACAAAAAATAATTAA
>5382 bias=292.9,bit_score=2715.0,abs_start=141025,align_strand=+,abs_end=143508,score_ratio=1.09299516908,query_name=NODE_2_length_152465_cov_26.3989_ID_3378
ATGAAATTACCTTATATAGCAATAAAAAATCAGATTATTATTCCATATACTTCTGACAAA
ATTAGAGTTGGAAAAGCTAAATCGGTGTCAGCTTTATTAAAGGCTTTTAATGGAAATAAA
AATATAGTTATTACGTTTTTAAATCCAAATTATAAACAATCAAATGAGGAACATACAATT
AATGATATTGCTCCTGTAGGCGTACTTGCTAATATTACTAACATTAGTGAAGAATCAGGA
ATTTATCATGTTAATTTAGAAGCAAAAGAACCGGTTAATATTAATAAAATCTCAATAGTT
GATGAAAAATCAACAAATAGTGAGGATAATTTTTATGTTGATATTTCGCCTATTCAAGTC
AATTCATATGATTCATATTTACCAAAAATTGAAGAAATAAGACAAAAGTTCTTCTCACTA
TCTAAACAAGTTATTAACGAAGGTATAGGAACAGTTTTATTTCGAGATTTAGAAAAAGAA
TTTGAAACTAACAAACCTAAACAATCATTAGTTGAATATGAAACTGAATCATGACAACTT
ATAAAGTTTTTGAAAAAGTACTTTTTGAGTGATGAACTTCTTTCTTTAATTGAAAGCAAT
GACGTTTTAGCTAGATACAATGAACTAATTAAAAAGGCAAATAAACAAGTTCAATTTGAA
AAAATAGAAAACGAAATTAATAGTAATTTACGTGAAGATATGGAAGACCAACAAAGAGAT
TTCTTCCTAAGAGAAAAAATGCGTCAAATTAGAAAAATGTTGAAGGATGATGAAGGTGGA
AAATCTGCTGACGACATTGAAAAAGACAGCACTTTAAAAGAACAATATCCTGAATATGTT
CTAGAAGCGTTAAGATCTGAACAATCAAGAATGGCCTCAATGATGCCATCTAGCCCGGAA
GCTAATATATCTAAAACATATATTGATTTAATCTTGGCATTGCCTTGAAGAAAAGTAAGT
AAAGAATTAATTGATATTAACAAAGTTAGAGAAGTATTGAATAAGAATCACTATGGACTT
GAAAAGCCAAAGGAAAGAATTCTTGAATTTATTTCGGTTTTAACTCATCTTAAAATCAAG
GAAGAAAAAACTGAATATTTACCAATAAAAGGAAATGATCAAGAATTTATTGATACTAAA
TTATTCGTTCATAAAACGGGTCAAACCACAAATAAACCAGTAAATAATATTCCTATTTTA
ACATTAATTGGTCCCCCAGGAACTGGTAAAACTACACTTGCTAAATCAATCGCCGAATCA
TTAAATCGTAGATTTATAAAGGTTTCATTGGGCGGTGTTAAGGATGAAAGCGAAATAAGA
GGACACAGAAGAACTTATGTTGGGGCAATGCCTGGAAAAATAATATCAGCAATTAAAAAA
GCTGGAGTTTCAAACCCAGTCATTTTGTTAGATGAAATAGATAAGATGTCATCAGATTTT
CGAGGCGATCCAACAAGCGCAATGCTTGAAGTGTTAGACCCTGAACAAAATGTTAATTTT
CAAGATCACTACTTGGATTTAGAATACGACTTATCAAAAGTATTATTCATCGCTACTGCT
AACTACTATGATTCAATACCAGCAGCACTAATTGATCGTGTTGAATTGCTTGAACTTTCA
ACATATACTACTAAAGAAAAAGTAGAAATTGCTAAATCACATTTACTTCCAAAAGTGTAT
GAACAAAATGCTTTAAATCCTGAACAATTTCAAATTTCTGACGAAGTTTTAGAATTTTTA
GTTCGTTACTACACAAGGGAAAGTGGAGTTCGTGAATTAAAACGTATTTTAGATAGTATA
GCAAGAAAGATTGTTGTTGAAATTCTTGACAAAAAAATTAATGATAGTTTTGTTGTTACA
AAAGAAGTTGTAATTGAATTTTTAGGGCCAATTAAATTCGATGATGATGAAAACGAAAAT
AAAGCACAGATTGGTGTTGTTAATGGGTTAGCATATACAAGTTTTGGTGGTTCAACATTA
GCTATTGAAGTTACAACATTCCCTGGAAAAGAAGGCTTAAAAATGACAGGGCAACTAAAA
GATGTTATGCGTGAATCTGCTCAAATTGCATTAGCTTATGTAAGAGCAAACGCCGCCAAA
TTTAATATTGACTTTGATTTTGAAAATACAGCAATTCATATTCACGTTCCAGCGGGTGCT
ATTCCAAAAGATGGTCCAAGTGCCGGAGTAACATTCACAACCTCAATAATTAGTGCCTTA
TCTAAAAGACCAGTCCCTGCTAATATCGGTATGACTGGAGAAATTACATTGCGTGGAAAA
GTTCTACCAATTGGTGGTTTAAAAGAAAAATCATTGGCAGCTGCTCAATTTGGTATTAAA
AAGATTTTTATTCCATATGATAATTATAAGAATCTAAAAGATGTTCCTGCTGAAGTTAAA
AATGTTGTTGAATTTGTGCCAGTTCATTATTATGACGAAATATTTGAACAAATATTTGGT
GCCAAAGAAACAAAAAATAATTAA
>5383 bias=301.3,bit_score=2667.6,abs_start=148688,align_strand=+,abs_end=151171,score_ratio=1.07391304348,query_name=NODE_2_length_160211_cov_35.3884_ID_103
ATGAAATTACCTTATATAGCAATAAAAAATCAGATTATTATTCCATATACTTCTGACAAA
ATTAGAGTTGGAAAAGCTAAATCAGTGTCAGCTTTATTAAAGGCTTTTAATGGAAATAAA
AATATAGTTATTACATTTTTAAATCCAAATTATAAACAATCAAATGAGGAACATACAATT
AATGATATTGCTCCTGTAGGCGTACTTGTTAATATTACTAACATTAGTGAAGAATCAGGA
ATTTATCATGTTAATTTAGAAGCAAAAGAACCGGTTAATATTAATAAAATCTCAATAGTT
GATGAAAAATCAACAAATAGTGAGGATAATTTTTATGTTGATATTTCGCCTATTCAAGTC
AATTCATATGATTCATATTTACCAAAAATTGAAGAAATAAGACAAAAATTCTTCTCACTA
TCTAAACAAGTTATTAACGAAGGTATAGGAACAGTTTTATTTCGAGATTTAGAAAAAGAA
TTTGAAACTAACAAACCTAAACAATCATTAGTTGAATATGAAACTGAATCATGGCAACTT
ATAAAGTTTTTGAAAAAGTACTTTTTGAGTGATGAACTTCTTTCTTTAATTGAAAGCAAT
GACGTTTTAGCTAGATACAATGAACTAATTAAAAAGGCAAATAAACAAGTTCAATTTGAA
AAAATAGAAAACGAAATTAATAGTAATTTACGTGAAGATATGGAAGACCAACAAAGAGAT
TTCTTCCTAAGAGAAAAAATGCGTCAAATTAGAAAAATGTTGAAGGATGATGAAGGCGGA
AAATCTGCTGACGACATTGAAAAAGACAGCACTTTAAAAGAACAATATCCTGAATATGTT
CTAGAAGCATTAAGATCCGAACAATCAAGAATAGCCTCAATGATGCCATCTAGCCCGGAA
GCTAATATATCTAAAACATATATTGATTTAATCTTGGCATTGCCTTGAAGAAAAGTAAGT
AAAGAATTAATTGATATTAACAAAGTTAGAGAAGTATTGAATAAGAATCACTATGGACTT
GAAAAGCCAAAGGAAAGAATTCTTGAATTTATTTCGGTTTTAACTCATCTTAAAATTAAG
GAAGAAAAAACTGAATATTTACCAATAAAAGGAAATGATCAAGAATTTATTGATACTAAA
TTATTCGTTCATAAAACGGGTCAAACCACAAACAAACCAGTAAATAATATTCCTATTTTA
ACATTAATTGGTCCTCCAGGAACTGGTAAAACTACACTTGCTAAATCAATTGCTGAATCA
TTAAATCGTAGATTTATAAAGGTTTCATTGGGCGGTGTTAAAGATGAAAGCGAAATAAGA
GGACATAGAAGAACTTATGTTGGGGCAATGCCTGGAAAAATAATATCAGCAATTAAAAAA
GCCGGAGTTTCAAACCCAGTCATTTTGTTGGATGAAATAGATAAGATGTCATCAGATTTT
CGAGGCGATCCAACAAGCGCAATGCTTGAAGTGTTAGACCCTGAACAAAATGTTAATTTT
CAAGATCACTACTTGGATTTAGAATACGACTTATCAAAAGTATTATTCATCGCTACTGCT
AACTACTATGATTCAATACCAGCAGCACTAATTGATCGTGTTGAATTGCTTGAACTTTCA
ACATATACTACTAAAGAAAAAGTAGAAATTGCTAAATCACATTTACTTCCAAAAGTGTAT
GAACAAAATGCCTTAAATCCTGAACAATTTCAAATTTCTGACGAAGTTTTAGAATTTTTA
GTTCGCTACTACACAAGGGAAAGTGGAGTTCGTGAATTAAAACGTATTTTAGATAGTATA
GCAAGAAAGATTGTTGTCGAAATTCTTGACAAAAAAATTAATGATAGTTTTGTTGTTACA
AAAGAAGTTGTAATTGAATTTTTAGGACCAATTAAATTCGATGATGATGAAAACGAAAAT
AAAGCACAGATTGGTGTTGTTAATGGGTTAGCATATACAAGTTTTGGTGGTTCAACATTA
GCTATTGAAGTTACAACATTCCCTGGAAAAGAAGGCTTAAAAATGACAGGGCAACTAAAA
GATGTTATGCGTGAATCTGCTCAAATTGCATTAGCTTATGTAAGAGCAAATGCTGCCAAA
TTCAATATTGACTTTGATTTTGAAAATACAGCAATTCATATTCACGTTCCAGCAGGCGCT
ATTCCAAAAGATGGCCCAAGTGCCGGAGTAACATTCACAACCTCAATAATTAGTGCCTTA
TCTAAAAGACCAGTCCCTGCTAATATCGGTATGACTGGAGAAATTACATTGCGTGGAAAA
GTTCTACCAATTGGTGGTTTAAAAGAAAAATCATTGGCAGCTGCTCAATTTGGTATTAAA
AAGATTTTTATTCCATATGATAATTATAAGAATCTAAAAGATGTTCCTGTTGAAGTTAAA
AATGTTGTTGAATTTGTGCCAGTTCATTATTATGACGAAATATTTGAACAAATATTTGGT
GTAAAAGAAACAAAAAATAATTAA
>5387 bias=292.9,bit_score=2711.3,abs_start=169661,align_strand=-,abs_end=172142,score_ratio=1.09150563607,query_name=NODE_1_length_644406_cov_31.3649_ID_828
TGAAATTACCTTATATAGCAATAAAAAATCAGATTATTATTCCATATACTTCTGACAAAA
TTAGAGTTGGAAAAGCTAAATCAGTGTCAGCTTTATTAAAGGCTTTTAATGGAAATAAAA
ATATAGTTATTACATTTTTAAATCCAAATTATAAACAATCAAATGAGGAACATACAATTA
ATGATATTGCTCCTGTAGGTGTACTTGTTAATATTACTAACATTAGTGAAGAATCAGGAA
TTTATCATGTTAATTTAGAAGCAAAAGAACCGGTTAATATTAATAAAATCTCAATAGTTG
ATGAAAAATCAACAAATAGTGAGGATAATTTTTATGTTGATATTTCGTCTATTCAAGTCA
ATTCATATGATTCATATTTACCAAAAATTGAAGAAATAAGACAAAAGTTCTTCTCACTAT
CTAAACAAGTTATTAACGAAGGTATAGGAACAGTTTTATTTCGAGATTTAGAAAAAGAAT
TTGAAACTAACAAACCTAAACAATCATTAGTTGAATATGAAACTGAATCATGACAACTTA
TAAAGTTTTTGAAAAAGTACTTTTTGAGTGATGAACTTCTTTCTTTAATTGAAAGCAATG
ACGTTTTAGCTAGATACAATGAACTAATTAAAAAGGCAAATAAACAAGTTCAATTTGAAA
AAATAGAAAACGAAATTAATAGTAATTTACGTGAAGATATGGAAGACCAACAAAGAGATT
TCTTCCTAAGAGAAAAAATGCGTCAAATTAGAAAAATGTTGAAGGATGATGAAGGTGGAA
AATCTGCTGACGACATTGAAAAAGACAGTACTTTAAAAGAACAATATCCTGAATATGTTC
TAGAAGCGTTAAGATCTGAACAATCAAGAATGGCCTCAATGATGCCATCTAGCCCGGAAG
CTAATATATCTAAAACATATATTGATTTAATCTTGGCATTACCTTGAAGAAAAGTAAGTA
AAGAATTAATTGATATTAACAAAGTTAGAGAAGTATTGAATAAGAATCACTATGGACTTG
AAAAGCCAAAGGAAAGAATTCTTGAATTTATTTCGGTTTTAACTCATCTTAAAATCAAGG
AAGAAAAAACTGAATATTTACCAATAAAAGGAAATGATCAAGAATTTATTGATACTAAAT
TATTCGTTCATAAAACGGGTCAAACCACAAACAAACCAGTAAATAATATTCCTATTTTAA
CATTAATTGGTCCCCCAGGAACTGGTAAAACTACACTTGCTAAATCAATCGCCGAATCAT
TAAATCGTAGATTTATAAAGGTTTCATTGGGCGGTGTTAAGGATGAAAGCGAAATAAGAG
GACATAGAAGAACTTATGTCGGGGCAATGCCTGGAAAAATAATATCAGCAATTAAAAAAG
CCGGAGTTTCAAACCCAGTCATTTTGTTAGATGAAATAGATAAGATGTCATCAGATTTTC
GAGGCGATCCAACAAGCGCAATGCTTGAAGTGTTAGACCCTGAACAAAATGTTAATTTTC
AAGATCACTACTTGGATTTAGAATACGACTTATCAAAAGTATTATTCATCGCTACTGCTA
ACTACTATGATTCAATACCAGCAGCACTAATTGATCGTGTTGAATTGCTTGAACTTTCAA
CATATACTACTAAAGAAAAAGTAGAAATTGCTAAATCACATTTACTTCCAAAAGTGTATG
AACAAAATGCCTTAAATCCTGAACAATTTCAAATTTCTGACGAAGTTTTAGAATTTTTAG
TTCGTTACTACACAAGGGAAAGTGGAGTTCGTGAATTAAAACGTATTTTAGATAGTATAG
CAAGAAAGATTGTTGTTGAAATTCTTGACAAAAAAATCAACGATAGTTTTGTTGTTACAA
AAGAAGTTGTAATTGAATTTTTAGGGCCAATTAAATTCGATGATGATGAAAATGAAAATA
AAGCACAGATTGGTGTTGTTAATGGGTTAGCATATACAAGTTTTGGTGGTTCAACATTAG
CTATTGAAGTTACAACATTCCCTGGAAAAGAAGGCTTAAAAATGACAGGGCAACTAAAAG
ATGTTATGCGTGAATCTGCTCAAATTGCATTAGCTTATGTAAGAGCAAATGCTGCCAAAT
TCAATATTGACTTTGATTTTGAAAATACAGCAATTCATATTCACGTTCCAGCGGGTGCTA
TTCCAAAAGATGGTCCAAGTGCCGGAGTAACATTCACAACCTCAATAATTAGTGCCTTGT
CTAAAAGACCAGTCCCTGCTAATATCGGTATGACTGGAGAAATTACATTGCGTGGAAAAG
TTCTACCAATTGGTGGTTTAAAAGAAAAATCATTGGCAGCTGCTCAATTTGGTATTAAAA
AGATTTTTATTCCATATGATAATTATAAGAATCTAAAAGATGTTCCTGCTGAAGTTAAAA
ATGTTGTTGAATTTGTGCCGGTTCATTATTATGACGAAATATTTGAACAAATATTTGGCG
CCAAAGAAGCAAAAAATAATTA
>5389 bias=301.1,bit_score=2667.5,abs_start=8957,align_strand=-,abs_end=11438,score_ratio=1.07387278583,query_name=NODE_1_length_171438_cov_18.2479_ID_1802
TGAAATTACCTTATATAGCAATAAAAAATCAGATTATTATTCCATATACTTCTGACAAAA
TTAGAGTTGGAAAAGCTAAATCAGTGTCAGCTTTATTAAAGGCTTTTAATGGAAATAAAA
ATATAGTTATTACGTTTTTAAATCCAAATTATAAACAATTAAATGAGGAACATACAATTA
ATGATATTGCTCCTGTAGGCGTACTTGCTAATATTACTAACATTAGTGAAGAATCAGGAA
TTTATCATGTTAATTTAGAAGCAAAAGAACCGGTTAATATTAATAAAATCTCAATAGTTG
ATGAAAAATCAACAAATAGTGAGGATAATTTTTATGTTGATATTTCGCCTATTCAAGTCA
ATTCATATGATTCATATTTACCAAAAATTGAAGAAATAAGACAAAAGTTTTTCTCGCTAT
CTAAACAAGTTATTAACGAAGGTATAGGAACAGTTTTATTTCGAGATTTAGAAAAAGAAT
TTGAAACTAACAAACCTAAACAATCATTAGTTGAATATGAAACTGAATCATGACAACTTA
TAAAGTTTTTGAAAAAGTACTTTTTGAGTGATGAACTTCTTTCTTTAATTGAAAGCAATG
ACGTTTTAGCTAGATACAATGAACTAATTAAAAAGGCAAATAAACAAGTTCAATTTGAAA
AAATAGAAAACGAAATTAATAGTAATTTACGTGAAGATATGGAAGACCAACAAAGAGATT
TCTTCCTAAGAGAAAAAATGCGTCAAATTAGAAAAATGTTGAAGGATGATGAAGGTGGAA
AATCTGCTGACGACATTGAAAAAGACAGTACTTTAAAAGAACAATATCCTGAATATGTTT
TAGAAGCATTAAGATCTGAACAATCAAGAATGGCTTCAATGATGCCATCTAGCCCAGAAG
CTAATATATCTAAAACATATATCGATTTGATTCTTGCATTACCTTGAAGAAAAGTAAGTA
AAGAATTAATTGATATTAACAAAGTTAGAGAAGTATTAAATAAAAATCACTATGGACTTG
AAAAGCCAAAGGAAAGAATTCTTGAATTTATTTCGGTTTTAACTCATCTTAAAATCAAGG
AAGAAAAAACTGAATATTTACCAATAAAAGGAAATGATCAAGAATTTATTGATACTAAAT
TATTCGTTCATAAAACGGGTCAAACCACAAATAAACCAGTAAATAATATTCCTATTTTAA
CATTAATTGGTCCCCCAGGAACTGGTAAAACTACACTTGCTAAATCAATCGCCGAATCAT
TAAATCGTAGATTTATAAAGGTTTCATTGGGCGGTGTTAAGGATGAAAGCGAAATAAGAG
GACACAGAAGAACTTATGTTGGGGCAATGCCTGGAAAAATAATATCAGCAATTAAAAAAG
CCGGAGTTTCAAACCCAGTCATTTTGTTAGATGAAATAGATAAGATGTCATCAGATTTTC
GAGGCGATCCAACAAGCGCAATGCTTGAAGTGTTAGACCCTGAACAAAATGTTAATTTTC
AAGATCACTACTTGGATTTAGAATACGACTTATCAAAAGTATTATTCATCGCTACTGCTA
ACTACTATGATTCAATACCCGCAGCACTAATTGATCGTGTTGAATTACTTGAACTATCAA
CATATACAACTAAAGAAAAAGTAGAAATTGCTAAATCACATTTACTTCCAAAAGTGTATG
AACAAAATGCCTTAAATCCTGAACAATTTCAAATTTCTGACGAAGTTTTAGAATTTTTAG
TTCGTTACTACACAAGGGAAAGTGGAGTTCGTGAATTAAAACGTATTTTAGATAGTATAG
CAAGAAAGATTGTTGTTGAAATTCTTGACAAAAAAATTAATGATAGTTTTGTTGTTACAA
AAGAAGTTGTAATTGAATTTTTAGGGCCAATTAAATTCGATGATGATGAAAATGAAAATA
AAGCACAGATTGGCGTTGTTAATGGGTTAGCATATACAAGTTTTGGTGGTTCAACATTAG
CTATTGAAGTTACAACATTCCCTGGAAAAGAAGGCTTAAAAATGACAGGGCAACTAAAAG
ATGTTATGCGTGAATCTGCTCAAATTGCATTAGCTTATGTAAGAGCAAATGCTGCCAAAT
TCAATATTGACTTTGATTTTGAAAATACAGCAATTCATATTCACGTTCCAGCAGGTGCTA
TTCCAAAAGATGGCCCAAGTGCCGGAGTAACATTCACAACCTCAATAATTAGTGCCTTAT
CTAAAAGACCAGTCCCTGCTAATATCGGTATGACTGGAGAAATTACATTGCGTGGAAAAG
TTCTACCAATTGGTGGTTTAAAAGAAAAATCATTGGCAGCCGCTCAATTTGGTATTAAAA
AGATTTTTATTCCATATGATAATTATAAGAATCTAAAAGATGTTCCTGCTGAAGTTAAAA
ATGTTGTTGAATTTGTGCCAGTTCATTATTATGACGAAATATTTGAACAAATATTTGGCG
TCAAAGAAACAAAAAATAATTA
>18321 bias=0,e_score=0.0,bit_score=2685.2,score_ratio=1.08,align_strand=+,abs_start=199815,abs_end=202298,allele_start=199815,allele_end=202298,query_name=NODE_2_length_211336_cov_54.0217_ID_107 <unknown description>
TGAAATTACCTTATATAGCAATAAAAAATCAGATTATTATTCCATATACTTCTGACAAAA
TTAGAGTTGGAAAAGCTAAATCAGTGTCAGCTTTATTAAAGGCTTTTAATGGAAATAAAA
ATATAGTTATTACGTTTTTAAATCCAAATTATAAACAATTAAATGAGGAACATACAATTA
ATGATATTGCTCCTGTAGGCGTACTTGCTAATATTACTAACATTAGTGAAGAATCAGGAA
TTTATCATGTTAATTTAGAAGCAAAAGAACCGGTTAATATTAATAAAATCTCAATAGTTG
ATGAAAAATCAACAAATAGTGAGGATAATTTTTATGTTGATATTTCGCCTATTCAAGTCA
ATTCATATGATTCATATTTACCAAAAATTGAAGAAATAAGACAAAAGTTTTTCTCGCTAT
CTAAACAAGTTATTAACGAAGGTATAGGAACAGTTTTATTTCGAGATTTAGAAAAAGAAT
TTGAAACTAACAAACCTAAACAATCATTAGTTGAATATGAAACTGAATCATGACAACTTA
TAAAGTTTTTGAAAAAGTACTTTTTGAGTGATGAACTTCTTTCTTTAATTGAAAGCAATG
ACGTTTTAGCTAGATACAATGAACTAATTAAAAAGGCAAATAAACAAGTTCAATTTGAAA
AAATAGAAAACGAAATTAATAGTAATTTACGTGAAGATATGGAAGACCAACAAAGAGATT
TCTTCCTAAGAGAAAAAATGCGTCAAATTAGAAAAATGTTGAAGGATGATGAAGGTGGAA
AATCTGCTGACGACATTGAAAAAGACAGCACTTTAAAAGAACAATATCCTGAATATGTTC
TAGAAGCGTTAAGATCTGAACAATCAAGAATGGCCTCAATGATGCCATCTAGCCCAGAAG
CTAATATATCTAAAACATATATTGATTTAATCTTGGCATTGCCTTGAAGAAAAGTAAGTA
AAGAATTAATTGATATTAACAAAGTTAGAGAAGTATTGAATAAGAATCACTATGGACTTG
AAAAGCCAAAGGAAAGAATTCTTGAATTTATTTCGGTTTTAACTCATCTTAAAATCAAGG
AAGAAAAAACTGAATATTTACCAATAAAAGGAAATGATCAAGAATTTATTGATACTAAAT
TATTCGTTCATAAAACGGGTCAAACCACAAATAAACCAGTAAATAATATTCCTATTTTAA
CATTAATTGGTCCTCCAGGAACTGGTAAAACTACGCTTGCTAAATCAATCGCCGAATCAC
TAAATCGTAGATTTATAAAGGTTTCATTGGGCGGTGTTAAGGATGAAAGCGAAATAAGAG
GACATAGAAGAACTTATGTTGGGGCAATGCCTGGAAAAATAATATCAGCAATTAAAAAAG
CCGGAGTTTCAAACCCAGTCATTTTGTTAGATGAAATAGATAAGATGTCATCAGATTTTC
GAGGCGATCCAACAAGCGCAATGCTTGAAGTGTTAGACCCTGAACAAAATGTTAATTTTC
AAGATCACTACTTGGATTTAGAATACGACTTATCAAAAGTATTATTCATCGCTACTGCTA
ACTACTATGATTCAATACCAGCAGCACTAATTGATCGTGTTGAATTGCTTGAACTTTCAA
CATATACTACTAAAGAAAAAGTAGAAATTGCTAAATCACATTTACTTCCAAAAGTGTATG
AACAAAATGCCTTAAATCCTGAACAATTTCAAATTTCTGACGAAGTTTTAGAATTTTTAG
TTCGTTACTACACAAGGGAAAGTGGAGTTCGTGAATTAAAACGTATTTTAGATAGTATAG
CAAGAAAGATTGTTGTCGAAATTCTTGACAAAAAAATCAACGATAGTTTTGTTGTTACAA
AAGAAGTTGTAATTGAATTTTTAGGGCCAATTAAATTCGATGATGATGAAAATGAAAATA
AAGCACAGATTGGTGTTGTTAATGGGTTAGCATATACAAGTTTTGGTGGTTCAACATTAG
CTATTGAAGTTACAACATTCCCTGGAAAAGAAGGCTTAAAAATGACAGGGCAACTAAAAG
ATGTTATGCGTGAATCTGCTCAAATTGCATTAGCTTATGTAAGAGCAAATGCTGCCAAAT
TCAATATTGACTTTGATTTTGAAAATACAGCAATTCATATTCACGTTCCAGCAGGTGCTA
TTCCAAAAGATGGCCCAAGTGCCGGAGTAACATTTACAACCTCAATAATTAGTGCCTTAT
CTAAAAGACCAGTCCCAGCTAATATCGGTATGACTGGAGAAATTACATTGCGTGGAAAAG
TTCTACCAATTGGCGGTTTAAAAGAAAAATCATTGGCAGCTGCTCAATTTGGTATTAAAA
AGATTTTTATTCCATATGATAATTATAAAAATCTAAAAGATGTTCCTGTTGAAGTTAAAA
ATGTTGTTGAATTTGTACCAGTTCATTATTATGACGAAATATTTGAACAAATATTTGGCG
CCAAGGAAACAAAAAATAATTAA
>18322 bias=0,e_score=0.0,bit_score=2699.3,score_ratio=1.09,align_strand=-,abs_start=117999,abs_end=120480,allele_start=117999,allele_end=120480,query_name=NODE_2_length_226046_cov_22.58_ID_866 <unknown description>
TGAAATTACCTTATATAGCAATAAAAAATCAGATTATTATTCCATATACTTCTGACAAAA
TTAGAGTTGGAAAAGCTAAATCAGTGTCAGCTTTATTAAAGGCTTTTAATGGAAATAAAA
ATATAGTTATTACGTTTTTAAATCCAAATTATAAACAATTAAATGAGGAACATACAATTA
ATGATATTGCTCCTGTAGGCGTACTTGCTAATATTACTAACATTAGTGAAGAATCAGGAA
TTTATCATGTTAATTTAGAAGCAAAAGAACCGGTTAATATTAATAAAATCTCAATAGTTG
ATGAAAAATCAACAAATAGTGAGGATAATTTTTATGTTGATATTTCGCCTATTCAAGTCA
ATTCATATGATTCATATTTACCAAAAATTGAAGAAATAAGACAAAAGTTTTTCTCGCTAT
CTAAACAAGTTATTAACGAAGGTATAGGAACAGTTTTATTTCGAGATTTAGAAAAAGAAT
TTGAAACTAACAAACCTAAACAATCATTAGTTGAATATGAAACTGAATCATGACAACTTA
TAAAGTTTTTGAAAAAGTACTTTTTGAGTGATGAACTTCTTTCTTTAATTGAAAGCAATG
ACGTTTTAGCTAGATACAATGAACTAATTAAAAAGGCAAATAAACAAGTTCAATTTGAAA
AAATAGAAAACGAAATTAATAGTAATTTACGTGAAGATATGGAAGACCAACAAAGAGATT
TCTTCCTAAGAGAAAAAATGCGTCAAATTAGAAAAATGTTGAAGGATGATGAAGGTGGAA
AATCTGCTGACGACATTGAAAAAGACAGCACTTTAAAAGAACAATATCCTGAATATGTTC
TAGAAGCGTTAAGATCTGAACAATCAAGAATGGCCTCAATGATGCCATCTAGCCCAGAAG
CTAATATATCTAAAACATATATTGATTTAATCTTGGCATTGCCTTGAAGAAAAGTAAGTA
AAGAATTAATTGATATTAACAAAGTTAGAGAAGTATTGAATAAGAATCACTATGGACTTG
AAAAGCCAAAGGAAAGAATTCTTGAATTTATTTCGGTTTTAACTCATCTTAAAATCAAGG
AAGAAAAAACTGAATATTTACCAATAAAAGGAAATGATCAAGAATTTATTGATACTAAAT
TATTCGTTCATAAAACGGGTCAAACCACAAATAAACCAGTAAATAATATTCCTATTTTAA
CATTAATTGGTCCTCCAGGAACTGGTAAAACTACGCTTGCTAAATCAATCGCCGAATCAC
TAAATCGTAGATTTATAAAGGTTTCATTGGGCGGTGTTAAGGATGAAAGCGAAATAAGAG
GACATAGAAGAACTTATGTTGGGGCAATGCCTGGAAAAATAATATCAGCAATTAAAAAAG
CCGGAGTTTCAAACCCAGTCATTTTGTTAGATGAAATAGATAAGATGTCATCAGATTTTC
GAGGCGATCCAACAAGCGCAATGCTTGAAGTGTTAGACCCTGAACAAAATGTTAATTTTC
AAGATCACTACTTGGATTTAGAATACGACTTATCAAAAGTATTATTCATCGCTACTGCTA
ACTACTATGATTCAATACCAGCAGCACTAATTGATCGTGTTGAATTGCTTGAACTTTCAA
CATATACTACTAAAGAAAAAGTAGAAATTGCTAAATCACATTTACTTCCAAAAGTGTATG
AACAAAATGCCTTAAATCCTGAACAATTTCAAATTTCTGACGAAGTTTTAGAATTTTTAG
TTCGTTACTACACAAGGGAAAGTGGAGTTCGTGAATTAAAACGTATTTTAGATAGTATAG
CAAGAAAGATTGTTGTCGAAATTCTTGACAAAAAAATCAACGATAGTTTTGTTGTTACAA
AAGAAGTTGTAATTGAATTTTTAGGGCCAATTAAATTCGATGATGATGAAAATGAAAATA
AAGCACAGATTGGTGTTGTTAATGGGTTAGCATATACAAGTTTTGGTGGTTCAACATTAG
CTATTGAAGTTACAACATTCCCTGGAAAAGAAGGCTTAAAAATGACAGGGCAACTAAAAG
ATGTTATGCGTGAATCTGCTCAAATTGCATTAGCTTATGTAAGAGCAAATGCTGCCAAAT
TCAATATTGACTTTGATTTTGAAAATACAGCAATTCATATTCACGTTCCAGCGGGTGCTA
TTCCAAAAGATGGTCCAAGTGCCGGAGTAACATTCACAACCTCAATAATTAGTGCCTTGT
CTAAAAGACCAGTCCCTGCTAATATCGGTATGACTGGAGAAATTACATTGCGTGGAAAAG
TTCTACCAATTGGTGGTTTAAAAGAAAAATCATTGGCAGCTGCTCAATTTGGTATTAAAA
AGATTTTTATTCCATATGATAATTATAAGAATCTAAAAGATGTTCCTACTGAAGTTAAAA
ATGTTGTTGAATTTGTGCCAGTTCATTATTATGACGAAATATTTGAACAAATATTTGGTG
TCAAAGAAACAAAAAATAATT
>18323 bias=0,e_score=0.0,bit_score=2702.0,score_ratio=1.09,align_strand=+,abs_start=138032,abs_end=140515,allele_start=138032,allele_end=140515,query_name=NODE_1_length_497571_cov_28.1511_ID_540 <unknown description>
TGAAATTACCTTATATAGCAATAAAAAATCAGATTATTATTCCATATACTTCTGACAAAA
TTAGAGTTGGAAAAGCTAAATCAGTGTCAGCTTTATTAAAGGCTTTTAATGGAAATAAAA
ATATAGTTATTACATTTTTAAATCCAAATTATAAACAATCAAATGAGGAACATACAATTA
ATGATATTGCCCCTGTAGGCGTACTTGCTAATATTACTAACATTAGTGAAGAATCAGGAA
TTTATCATGTTAATTTAGAAGCAAAAGAACCGGTTAATATTAATAAAATCTCAATAGTTG
ATGAAAAATCAACAAATAGTGAGGATAATTTTTATGTTGATATTTCGCCTATTCAAGTCA
ATTCATATGATTCATATTTACCAAAAATTGAAGAAATAAGACAAAAGTTCTTCTCACTAT
CTAAACAAGTTATTAACGAAGGTATAGGAACAGTTTTATTTCGAGATTTAGAAAAAGAAT
TTGAAACTAACAAACCTAAACAATCATTAGTTGAATATGAAACTGAATCATGACAACTTA
TAAAGTTTTTGAAAAAGTACTTTTTGAGTGATGAACTTCTTTCTTTAATTGAAAGCAATG
ACGTTTTAGCTAGATACAATGAACTAATTAAAAAGGCAAATAAACAAGTTCAATTTGAAA
AAATAGAAAACGAAATTAATAGTAATTTACGTGAAGATATGGAAGACCAACAAAGAGATT
TCTTCCTAAGAGAAAAAATGCGTCAAATTAGAAAAATGTTGAAGGATGATGAAGGTGGAA
AATCTGCTGACGACATTGAAAAAGACAGCACTTTAAAAGAACAATATCCTGAATATGTTC
TAGAAGCATTAAGATCTGAACAATCAAGAATGGCCTCAATGATGCCATCTAGCCCGGAAG
CTAATATATCTAAAACATATATTGATTTAATCTTGGCATTACCTTGAAGAAAAGTAAGTA
AAGAATTAATTGATATTAACAAAGTTAGAGAAGTATTGAATAAGAATCACTATGGACTTG
AAAAGCCAAAGGAAAGAATTCTTGAATTTATTTCGGTTTTAACTCATCTTAAAATCAAGG
AAGAAAAAACTGAATATTTACCAATAAAAGGAAATGATCAAGAATTTATTGATACTAAAT
TATTCGTTCATAAAACGGGTCAAACCACAAATAAACCAGTAAATAATATTCCTATTTTAA
CATTAATTGGTCCCCCAGGAACTGGTAAAACTACACTTGCTAAATCAATCGCCGAATCAT
TAAATCGTAGATTTATAAAGGTTTCATTGGGCGGTGTTAAGGATGAAAGCGAAATAAGAG
GACACAGAAGAACTTATGTTGGGGCAATGCCTGGAAAAATAATATCAGCAATTAAAAAAG
CTGGAGTTTCAAACCCAGTCATTTTGTTAGATGAAATAGATAAGATGTCATCAGATTTTC
GAGGCGATCCAACAAGCGCAATGCTTGAAGTGTTAGACCCTGAACAAAATGTTAATTTTC
AAGATCACTACTTGGATTTAGAATACGACTTATCAAAAGTATTATTCATCGCTACTGCTA
ACTACTATGATTCAATACCAGCAGCACTAATTGATCGTGTTGAATTGCTTGAACTTTCAA
CATATACTACTAAAGAAAAAGTAGAAATTGCTAAATCACATTTACTTCCAAAAGTGTATG
AACAAAATGCTTTAAATCCTGAACAATTTCAAATTTCTGATGAAGTTTTAGAATTTTTAG
TTCGTTACTACACAAGGGAAAGTGGAGTTCGTGAATTAAAACGTATTTTAGATAGTATAG
CAAGAAAGATTGTTGTTGAAATTCTTGACAAAAAAATTAATGATAGTTTTGTTGTTACAA
AAGAAGTTGTAATTGAATTTTTAGGGCCAATTAAATTCGATGATGATGAAAATGAAAATA
AAGCACAGATTGGCGTTGTTAATGGGTTAGCATATACAAGTTTTGGTGGTTCAACATTAG
CTATTGAAGTTACAACATTCCCTGGAAAAGAAGGCTTAAAAATGACAGGGCAACTAAAAG
ATGTTATGCGTGAATCTGCTCAAATTGCATTAGCTTATGTAAGAGCAAATGCTGCCAAAT
TCAATATTGACTTTGATTTTGAAAATACAGCAATTCATATTCACGTTCCAGCAGGTGCTA
TTCCAAAAGATGGCCCAAGTGCCGGAGTAACATTCACAACCTCAATAATTAGTGCCTTAT
CTAAAAGACCAGTCCCTGCTAATATCGGTATGACTGGAGAAATTACATTGCGTGGAAAAG
TTCTACCAATTGGTGGTTTAAAAGAAAAATCATTGGCAGCTGCTCAATTTGGTATTAAAA
AGATTTTTATTCCATATGATAATTATAAGAATCTAAAAGATGTTCCTGCTGAAGTTAAAA
ATGTTGTTGAATTTGTGCCAGTTCATTATTATGACGAAATATTTGAACAAATATTTGGCG
TCAAAGAAACAAAAAATAATTAA
>18324 bias=0,e_score=0.0,bit_score=2667.6,score_ratio=1.07,align_strand=+,abs_start=148688,abs_end=151171,allele_start=148688,allele_end=151171,query_name=NODE_2_length_160211_cov_44.2436_ID_69 <unknown description>
TGAAATTACCTTATATAGCAATAAAAAATCAGATTATTATTCCATATACTTCTGACAAAA
TTAGAGTTGGAAAAGCTAAATCAGTGTCAGCTTTATTAAAGGCTTTTAATGGAAATAAAA
ATATAGTTATTACATTTTTAAATCCAAATTATAAACAATCAAATGAGGAACATACAATTA
ATGATATTGCTCCTGTAGGCGTACTTGTTAATATTACTAACATTAGTGAAGAATCAGGAA
TTTATCATGTTAATTTAGAAGCAAAAGAACCGGTTAATATTAATAAAATCTCAATAGTTG
ATGAAAAATCAACAAATAGTGAGGATAATTTTTATGTTGATATTTCGCCTATTCAAGTCA
ATTCATATGATTCATATTTACCAAAAATTGAAGAAATAAGACAAAAATTCTTCTCACTAT
CTAAACAAGTTATTAACGAAGGTATAGGAACAGTTTTATTTCGAGATTTAGAAAAAGAAT
TTGAAACTAACAAACCTAAACAATCATTAGTTGAATATGAAACTGAATCATGGCAACTTA
TAAAGTTTTTGAAAAAGTACTTTTTGAGTGATGAACTTCTTTCTTTAATTGAAAGCAATG
ACGTTTTAGCTAGATACAATGAACTAATTAAAAAGGCAAATAAACAAGTTCAATTTGAAA
AAATAGAAAACGAAATTAATAGTAATTTACGTGAAGATATGGAAGACCAACAAAGAGATT
TCTTCCTAAGAGAAAAAATGCGTCAAATTAGAAAAATGTTGAAGGATGATGAAGGCGGAA
AATCTGCTGACGACATTGAAAAAGACAGCACTTTAAAAGAACAATATCCTGAATATGTTC
TAGAAGCATTAAGATCCGAACAATCAAGAATAGCCTCAATGATGCCATCTAGCCCGGAAG
CTAATATATCTAAAACATATATTGATTTAATCTTGGCATTGCCTTGAAGAAAAGTAAGTA
AAGAATTAATTGATATTAACAAAGTTAGAGAAGTATTGAATAAGAATCACTATGGACTTG
AAAAGCCAAAGGAAAGAATTCTTGAATTTATTTCGGTTTTAACTCATCTTAAAATTAAGG
AAGAAAAAACTGAATATTTACCAATAAAAGGAAATGATCAAGAATTTATTGATACTAAAT
TATTCGTTCATAAAACGGGTCAAACCACAAACAAACCAGTAAATAATATTCCTATTTTAA
CATTAATTGGTCCTCCAGGAACTGGTAAAACTACACTTGCTAAATCAATTGCTGAATCAT
TAAATCGTAGATTTATAAAGGTTTCATTGGGCGGTGTTAAAGATGAAAGCGAAATAAGAG
GACATAGAAGAACTTATGTTGGGGCAATGCCTGGAAAAATAATATCAGCAATTAAAAAAG
CCGGAGTTTCAAACCCAGTCATTTTGTTGGATGAAATAGATAAGATGTCATCAGATTTTC
GAGGCGATCCAACAAGCGCAATGCTTGAAGTGTTAGACCCTGAACAAAATGTTAATTTTC
AAGATCACTACTTGGATTTAGAATACGACTTATCAAAAGTATTATTCATCGCTACTGCTA
ACTACTATGATTCAATACCAGCAGCACTAATTGATCGTGTTGAATTGCTTGAACTTTCAA
CATATACTACTAAAGAAAAAGTAGAAATTGCTAAATCACATTTACTTCCAAAAGTGTATG
AACAAAATGCCTTAAATCCTGAACAATTTCAAATTTCTGACGAAGTTTTAGAATTTTTAG
TTCGCTACTACACAAGGGAAAGTGGAGTTCGTGAATTAAAACGTATTTTAGATAGTATAG
CAAGAAAGATTGTTGTCGAAATTCTTGACAAAAAAATTAATGATAGTTTTGTTGTTACAA
AAGAAGTTGTAATTGAATTTTTAGGACCAATTAAATTCGATGATGATGAAAACGAAAATA
AAGCACAGATTGGTGTTGTTAATGGGTTAGCATATACAAGTTTTGGTGGTTCAACATTAG
CTATTGAAGTTACAACATTCCCTGGAAAAGAAGGCTTAAAAATGACAGGGCAACTAAAAG
ATGTTATGCGTGAATCTGCTCAAATTGCATTAGCTTATGTAAGAGCAAATGCTGCCAAAT
TCAATATTGACTTTGATTTTGAAAATACAGCAATTCATATTCACGTTCCAGCAGGCGCTA
TTCCAAAAGATGGCCCAAGTGCCGGAGTAACATTCACAACCTCAATAATTAGTGCCTTAT
CTAAAAGACCAGTCCCTGCTAATATCGGTATGACTGGAGAAATTACATTGCGTGGAAAAG
TTCTACCAATTGGTGGTTTAAAAGAAAAATCATTGGCAGCTGCTCAATTTGGTATTAAAA
AGATTTTTATTCCATATGATAATTATAAGAATCTAAAAGATGTTCCTGTTGAAGTTAAAA
ATGTTGTTGAATTTGTGCCAGTTCATTATTATGACGAAATATTTGAACAAATATTTGGTG
TAAAAGAAACAAAAAATAATTAA
>18325 bias=0,e_score=0.0,bit_score=2626.0,score_ratio=1.06,align_strand=+,abs_start=463095,abs_end=465578,allele_start=463095,allele_end=465578,query_name=NODE_1_length_474534_cov_38.1723_ID_792 <unknown description>
TGAAATTACCTTATATAGCAATAAAAAATCAGATTATTATTCCATATACTTCTGACAAAA
TTAGAGTTGGAAAAGCTAAATCAGTATCAGCTTTATTAAAGGCTTTTAATGGAAATAAAA
ATATAGTTATTACATTTTTAAATCCAAATTATAAACAATCAAATGAGGAACATACAATTA
ATGATATTGCTCCTGTAGGTGTGCTTGCTAATATTACAAACATTAGTGAAGAATCAGGAA
TTTATCATGTTAATTTAGAAGCAAAAGAACCCGTTAATATTAATGAAATCTCAATAGTTG
ACGAAAAATCATCAAATAGTGAGGATAATTTTTATGTTAATATTTCGCCTATTCAAGCCA
ATTCATATGATTCATTTTTACCAAAAATTGAAGAAATAAGACAAAAGTTCTTCTTGCTAT
CTAAACAAGTTATTAATGAAGGCGTAGGAACAGTTTTATTTCGAGATTTAGAAAAAGAAT
TTGAAACTAACAAACCTAAACAATCATTAGTTGAATATGAAATTGAATCATGACAACTTA
TAAAGTTTTTGAAGAAGTACTTTTTGAGTGATGAACTTCTTTCTTTAATTGAAAGTAATG
ATGTTTTAGCTAGATACAATGAACTAATTAAAAAAGCAAATAAACAAGTTCAATTTGAAA
AAATAGAAAACGAAATTAATAGTAATTTACGTGAAGATATGGAAGACCAACAAAGAGATT
TCTTCCTAAGAGAAAAAATGCGTCAAATTAGAAAAATGTTGAAGGATGATGAAGGTGGAA
AATCTGCTGACGACATTGAAAAAGACAGCACTTTAAAAGAACAATATCCTGAATATGTTC
TAGAAGCATTAAGATCTGAACAATCAAGAATGGCTTCAATGATGCCATCTAGCCCAGAAG
CTAATATATCTAAAACATACATCGATTTGATCCTTGCATTGCCTTGAAGAAAAGTAAGTA
AGGAATTAATTGATATTAACAAAGTTAGAGAAGTATTGAATAAAAATCACTATGGACTTG
AAAAGCCAAAGGAAAGAATTCTTGAATTTATTTCGGTTTTAACTCATCTTAAAATCAAGG
AAGAAAAAACTGAATATTTACCAATAAAAGGAAATGATCAAGAATTTATTGATACTAAAT
TATTCGTTCATAAAACAGGTCAAACCACAAATAAACCAGTAAATAATATTCCTATTTTAA
CATTAATCGGTCCTCCAGGAACTGGTAAAACTACACTTGCTAAATCAATCGCCGAATCAT
TAAATCGTAGATTTATAAAAGTTTCATTGGGCGGTGTTAAGGATGAAAGCGAAATAAGAG
GACATAGAAGAACTTATGTCGGGGCAATGCCTGGAAAAATAATATCAGCAATTAAAAAAG
CCGGAGTTTCAAACCCAGTCATTTTGTTAGATGAAATAGATAAGATGTCATCAGATTTTC
GAGGCGATCCAACAAGCGCAATGCTTGAAGTGTTAGACCCTGAACAAAATGTTAATTTTC
AAGATCACTACTTGGATTTAGAATACGACTTATCAAAAGTATTATTCATCGCTACTGCTA
ACTACTATGATTCAATACCAGCAGCACTAATTGATCGTGTTGAATTGCTTGAACTTTCAA
CATATACTACTAAAGAAAAAGTAGAAATTGCTAAATCACATTTACTTCCAAAAGTGTATG
AACAAAATGCCTTAAATCCTGAACAATTTCAAATTTCTGACGAGGTTTTAGAATTTTTAG
TTCGCTACTACACAAGGGAAAGTGGAGTTCGTGAATTAAAACGTATTTTAGATAGTATAG
CAAGAAAGATCGTTGTTGAAATTCTTGACAAAAAAATTAATGATAGTTTTGTTGTTACAA
AAGAAGTTGTAATTGAATTTTTAGGACCAATTAAATTCGATGATGATGAAAATGAAAATA
AAGCACAGATTGGTGTTGTTAATGGGTTAGCATATACAAGTTTTGGTGGTTCAACATTAG
CTATTGAAGTTACAACATTCCCTGGAAAAGAAGGCTTAAAAATGACAGGGCAACTAAAAG
ATGTTATGCGTGAATCTGCTCAAATTGCATTAGCTTATGTAAGAGCAAATGCTGCCAAAT
TCAATATTGACTTTGATTTTGAAAATACAGCAATTCATATTCACGTTCCAGCAGGTGCTA
TTCCAAAAGATGGCCCAAGTGCCGGAGTAACATTCACAACCTCAATAATTAGTGCCTTGT
CTAAAAGACCAGTCCCTGCTAATATCGGTATGACCGGAGAAATTACATTGCGTGGAAAAG
TTCTACCAATTGGTGGTTTAAAAGAAAAATCATTGGCAGCTGCTCAATTTGGTATTAAAA
AGATTTTTATTCCATATGATAATTATAAGAATCTAAAAGATGTTCCTGCCGAAGTTAAAA
ATGTTGTTGAATTTGTGCCGGTTCATTATTATGACGAAATATTTGAACAAATATTTGGTG
CCAAAGAAACAAAAAATAATTAA
>18326 bias=0,e_score=0.0,bit_score=2696.4,score_ratio=1.09,align_strand=+,abs_start=167521,abs_end=170004,allele_start=167521,allele_end=170004,query_name=NODE_2_length_179046_cov_45.3973_ID_251 <unknown description>
TGAAATTACCTTATATAGCAATAAAAAATCAGATTATTATTCCATATACTTCTGACAAAA
TTAGAGTTGGAAAAGCTAAATCAGTGTCAGCTTTATTAAAGGCTTTTAATGGAAATAAAA
ATATAGTTATTACGTTTTTAAATCCAAATTATAAACAATCAAATGAGGAACATACAATTA
ATGATATTGCTCCTGTAGGCGTACTTGCTAATATTACTAACATTAGTGAAGAATCAGGAA
TTTATCATGTTAATTTAGAGGCAAAAGAACCGGTTAATATTAATAAAATCTCAATAGTTG
ATGAAAAATCAACAAATAGTGAGGATAATTTTTATGTTGATATTTCGCCTATTCAAGTCA
ATTCATATGATTCATATTTACCAAAAATTGAAGAAATAAGACAAAAGTTCTTCTTACTAT
CTAAACAAGTTATTAACGAAGGTATAGGAACAGTTTTATTTCGAGATTTAGAAAAAGAAT
TTGAAACTAACAAACCTAAACAATCATTAGTTGAATATGAAGCTGAATCATGACAACTTA
TAAAGTTTTTGAAAAAGTACTTTTTGAGTGATGAACTTCTTTCTTTAATTGAAAGCAATG
ACGTTTTAGCTAGATACAATGAACTAATTAAAAAGGCAAATAAGCAAGTTCAATTTGAAA
AAATAGAAAACGAAATTAATAGTAATTTACGTGAAGATATGGAAGACCAACAAAGAGATT
TCTTCCTAAGAGAAAAAATGCGCCAAATTAGAAAAATGTTGAAGGATGATGAAGGTGGAA
AATCTGCTGACGACATTGAAAAAGACAGCACTTTAAAAGAACAATATCCTGAATATGTTC
TAGAAGCGTTAAGATCTGAACAATCAAGAATGGCCTCAATGATGCCATCTAGCCCAGAAG
CTAATATATCTAAAACATATATTGATTTAATCTTGGCATTGCCTTGAAGAAAAGTAAGTA
AAGAATTAATTGATATTAACAAAGTTAGAGAAGTATTGAATAAGAATCACTATGGACTTG
AAAAGCCAAAGGAAAGAATTCTTGAATTTATTTCGGTTTTAACTCATCTTAAAATCAAGG
AAGAAAAAACTGAATATTTACCAATAAAAGGAAATGATCAAGAATTTATTGATACTAAAT
TATTCGTTCATAAAACGGGTCAAACCACAAATAAACCAGTAAATAATATTCCTATTTTAA
CATTAATTGGTCCCCCAGGAACTGGTAAAACTACACTTGCTAAATCAATCGCCGAATCAT
TAAATCGTAGATTTATAAAGGTTTCATTGGGTGGTGTTAAGGATGAAAGTGAAATAAGAG
GACATAGAAGAACTTATGTCGGGGCAATGCCTGGAAAAATAATATCAGCAATTAAAAAAG
CCGGAGTTTCAAACCCAGTCATTTTGTTAGATGAAATAGATAAGATGTCATCAGATTTTC
GAGGCGATCCAACAAGCGCAATGCTTGAAGTGCTAGACCCTGAACAAAATGTTAATTTTC
AAGATCACTACTTGGATTTAGAATACGACTTATCAAAAGTATTATTCATCGCTACTGCTA
ACTACTATGATTCAATACCAGCAGCACTAATTGATCGTGTTGAATTGCTTGAACTTTCAA
CATATACTACTAAAGAAAAAGTAGAAATTGCTAAATCACATTTACTTCCAAAAGTGTATG
AACAAAATGCTTTAAATCCTGAACAATTTCAAATTTCTGACGAAGTTTTAGAATTTTTAG
TTCGTTACTACACAAGGGAAAGTGGAGTTCGTGAATTAAAACGTATTTTAGATAGTATAG
CAAGAAAGATTGTTGTTGAAATTCTTGACAAAAAAATTAATGATAGTTTTGTTGTTACAA
AAGAAGTTGTAATTGAATTTTTAGGGCCAATTAAATTCGATGATGATGAAAACGAAAATA
AAGCACAGATTGGTGTTGTTAATGGGTTAGCATATACAAGTTTTGGTGGTTCAACATTAG
CTATCGAAGTTACAACATTCCCTGGAAAAGAAGGCTTAAAAATGACAGGGCAACTAAAAG
ATGTTATGCGTGAATCTGCTCAAATTGCATTAGCTTATGTAAGAGCAAATGCTGCCAAAT
TCAATATTGACTTTGATTTTGAAAATACAGCAATTCATATTCACGTTCCAGCAGGTGCTA
TTCCAAAAGATGGCCCAAGTGCTGGAGTAACATTCACAACCTCAATAATTAGTGCCTTAT
CTAAAAGACCAGTCCCTGCTAATATCGGTATGACTGGAGAAATTACATTGCGTGGAAAAG
TTCTACCAATTGGTGGTTTAAAAGAAAAATCATTGGCAGCTGCTCAATTTGGTATTAAAA
AGATTTTTATTCCATATGATAATTATAAGAATCTAAAAGATGTTCCTGCTGAAGTTAAAA
ATGTTGTTGAATTTGTGCCGGTTCATTATTATGACGAAATATTTGAACAAATATTTGGCG
CCAAAGAAACAAAAAATAATTAA
>18327 bias=0,e_score=0.0,bit_score=2712.2,score_ratio=1.09,align_strand=-,abs_start=9038,abs_end=11519,allele_start=9038,allele_end=11519,query_name=NODE_2_length_147029_cov_48.4721_ID_161 <unknown description>
TGAAATTACCTTATATAGCAATAAAAAATCAGATTATTATTCCATATACTTCTGACAAAA
TTAGAGTTGGAAAAGCTAAATCGGTGTCAGCTTTATTAAAGGCTTTTAATGGAAATAAAA
ATATAGTTATTACGTTTTTAAATCCAAATTATAAACAATCAAATGAGGAACATACAATTA
ATGATATTGCTCCTGTAGGCGTACTTGCTAATATTACTAACATTAGTGAAGAATCAGGAA
TTTATCATGTTAATTTAGAAGCAAAAGAACCGGTTAATATTAATAAAATCTCAATAGTTG
ATGAAAAATCAACAAATAGTGAGGATAATTTTTATGTTGATATTTCGCCTATTCAAGTCA
ATTCATATGATTCATATTTACCAAAAATTGAAGAAATAAGACAAAAGTTCTTCTCACTAT
CTAAACAAGTTATTAACGAAGGTATAGGAACAGTTTTATTTCGAGATTTAGAAAAAGAAT
TTGAAACTAACAAACCTAAACAATCATTAGTTGAATATGAAACTGAATCATGACAACTTA
TAAAGTTTTTGAAAAAGTACTTTTTGAGTGATGAACTTCTTTCTTTAATTGAAAGCAATG
ACGTTTTAGCTAGATACAATGAACTAATTAAAAAAGCAAATAAACAAGTTCAATTTGAAA
AAATAGAAAACGAAATTAATAGTAATTTACGTGAAGATATGGAAGACCAACAAAGAGATT
TCTTCCTAAGAGAAAAAATGCGTCAAATTAGAAAAATGTTGAAGGATGATGAAGGTGGAA
AATCTGCTGACGACATTGAAAAAGACAGCACTTTAAAAGAACAATATCCTGAATATGTTC
TAGAAGCGTTAAGATCTGAACAATCAAGAATGACCTCAATGATGCCATCTAGCCCAGAAG
CTAATATATCTAAAACATATATTGATTTAATCTTGGCATTGCCTTGAAGAAAAGTAAGTA
AAGAATTAATTGATATTAACAAAGTTAGAGAAGTATTGAATAAGAATCACTATGGACTTG
AAAAGCCAAAGGAAAGAATTCTTGAATTTATTTCGGTTTTAACTCATCTTAAAATCAAGG
AAGAAAAAACTGAATATTTACCAATAAAAGGAAATGATCAAGAATTTATTGATACTAAAT
TATTCGTTCATAAAACGGGTCAAACCACAAATAAACCAGTAAATAATATTCCTATTTTAA
CATTAATTGGTCCCCCAGGAACTGGTAAAACTACACTTGCTAAATCAATCGCCGAATCAC
TAAATCGTAGATTTATAAAGGTTTCATTGGGCGGTGTTAAGGATGAAAGCGAAATAAGAG
GACACAGAAGAACTTATGTTGGGGCAATGCCTGGAAAAATAATATCAGCAATTAAAAAAG
CCGGAGTTTCGAACCCAGTCATTTTGTTAGATGAAATAGATAAGATGTCATCAGATTTTC
GAGGCGATCCAACAAGCGCAATGCTTGAAGTGTTAGACCCTGAACAAAATGTTAATTTTC
AAGATCACTACTTGGATTTAGAATACGACTTATCAAAAGTATTATTCATCGCTACTGCTA
ACTACTATGATTCAATACCAGCAGCACTAATTGATCGTGTTGAATTGCTTGAACTTTCAA
CATATACTACTAAAGAAAAAGTAGAAATTGCTAAATCACATTTACTTCCAAAAGTGTATG
AACAAAATGCCTTAAATCCTGAACAATTTCAAATTTCTGACGAAGTTTTAGAATTTTTAG
TTCGTTACTACACAAGGGAAAGTGGAGTTCGTGAATTAAAACGTATTTTAGATAGTATAG
CAAGAAAGATTGTTGTTGAAATTCTTGACAAAAAAATCAACGATAGTTTTGTTGTTACAA
AAGAAGTTGTAATTGAATTTTTAGGGCCAATTAAATTCGATGATGATGAAAACGAAAATA
AAGCACAGATTGGTGTTGTTAATGGGTTAGCATATACAAGTTTTGGTGGTTCAACATTAG
CTATTGAAGTTACAACATTCCCTGGAAAAGAAGGCTTAAAAATGACAGGGCAACTAAAAG
ATGTTATGCGTGAATCTGCTCAAATTGCATTAGCTTATGTAAGAGCAAACGCCGCCAAAT
TTAATATTGACTTTGATTTTGAAAATACAGCAATTCATATTCACGTTCCAGCGGGTGCTA
TTCCAAAAGATGGTCCAAGTGCCGGAGTAACATTCACAACCTCAATAATTAGTGCCTTAT
CTAAAAGACCAGTCCCTGCTAATATCGGTATGACTGGAGAAATTACATTGCGTGGAAAAG
TTCTACCAATTGGTGGTTTAAAAGAAAAATCATTGGCAGCTGCTCAATTTGGTATTAAAA
AGATTTTTATTCCATATGATAATTATAAGAATCTAAAAGATGTTCCTGCTGAAGTTAAAA
ATGTTGTTGAATTTGTGCCAGTTCATTATTATGACGAAATATTTGAACAAATATTTGGTG
CCAAAGAAACAAAAAATAATT
>18328 bias=0,e_score=0.0,bit_score=2715.0,score_ratio=1.09,align_strand=+,abs_start=87574,abs_end=90057,allele_start=87574,allele_end=90057,query_name=NODE_3_length_99014_cov_51.1683_ID_224 <unknown description>
TGAAATTACCTTATATAGCAATAAAAAATCAGATTATTATTCCATATACTTCTGACAAAA
TTAGAGTTGGAAAAGCTAAATCGGTGTCAGCTTTATTAAAGGCTTTTAATGGAAATAAAA
ATATAGTTATTACGTTTTTAAATCCAAATTATAAACAATCAAATGAGGAACATACAATTA
ATGATATTGCTCCTGTAGGCGTACTTGCTAATATTACTAACATTAGTGAAGAATCAGGAA
TTTATCATGTTAATTTAGAAGCAAAAGAACCGGTTAATATTAATAAAATCTCAATAGTTG
ATGAAAAATCAACAAATAGTGAGGATAATTTTTATGTTGATATTTCGCCTATTCAAGTCA
ATTCATATGATTCATATTTACCAAAAATTGAAGAAATAAGACAAAAGTTCTTCTCACTAT
CTAAACAAGTTATTAACGAAGGTATAGGAACAGTTTTATTTCGAGATTTAGAAAAAGAAT
TTGAAACTAACAAACCTAAACAATCATTAGTTGAATATGAAACTGAATCATGACAACTTA
TAAAGTTTTTGAAAAAGTACTTTTTGAGTGATGAACTTCTTTCTTTAATTGAAAGCAATG
ACGTTTTAGCTAGATACAATGAACTAATTAAAAAGGCAAATAAACAAGTTCAATTTGAAA
AAATAGAAAACGAAATTAATAGTAATTTACGTGAAGATATGGAAGACCAACAAAGAGATT
TCTTCCTAAGAGAAAAAATGCGTCAAATTAGAAAAATGTTGAAGGATGATGAAGGTGGAA
AATCTGCTGACGACATTGAAAAAGACAGCACTTTAAAAGAACAATATCCTGAATATGTTC
TAGAAGCGTTAAGATCTGAACAATCAAGAATGGCCTCAATGATGCCATCTAGCCCGGAAG
CTAATATATCTAAAACATATATTGATTTAATCTTGGCATTGCCTTGAAGAAAAGTAAGTA
AAGAATTAATTGATATTAACAAAGTTAGAGAAGTATTGAATAAGAATCACTATGGACTTG
AAAAGCCAAAGGAAAGAATTCTTGAATTTATTTCGGTTTTAACTCATCTTAAAATCAAGG
AAGAAAAAACTGAATATTTACCAATAAAAGGAAATGATCAAGAATTTATTGATACTAAAT
TATTCGTTCATAAAACGGGTCAAACCACAAATAAACCAGTAAATAATATTCCTATTTTAA
CATTAATTGGTCCCCCAGGAACTGGTAAAACTACACTTGCTAAATCAATCGCCGAATCAT
TAAATCGTAGATTTATAAAGGTTTCATTGGGCGGTGTTAAGGATGAAAGCGAAATAAGAG
GACACAGAAGAACTTATGTTGGGGCAATGCCTGGAAAAATAATATCAGCAATTAAAAAAG
CTGGAGTTTCAAACCCAGTCATTTTGTTAGATGAAATAGATAAGATGTCATCAGATTTTC
GAGGCGATCCAACAAGCGCAATGCTTGAAGTGTTAGACCCTGAACAAAATGTTAATTTTC
AAGATCACTACTTGGATTTAGAATACGACTTATCAAAAGTATTATTCATCGCTACTGCTA
ACTACTATGATTCAATACCAGCAGCACTAATTGATCGTGTTGAATTGCTTGAACTTTCAA
CATATACTACTAAAGAAAAAGTAGAAATTGCTAAATCACATTTACTTCCAAAAGTGTATG
AACAAAATGCTTTAAATCCTGAACAATTTCAAATTTCTGACGAAGTTTTAGAATTTTTAG
TTCGTTACTACACAAGGGAAAGTGGAGTTCGTGAATTAAAACGTATTTTAGATAGTATAG
CAAGAAAGATTGTTGTTGAAATTCTTGACAAAAAAATTAATGATAGTTTTGTTGTTACAA
AAGAAGTTGTAATTGAATTTTTAGGGCCAATTAAATTCGATGATGATGAAAACGAAAATA
AAGCACAGATTGGTGTTGTTAATGGGTTAGCATATACAAGTTTTGGTGGTTCAACATTAG
CTATTGAAGTTACAACATTCCCTGGAAAAGAAGGCTTAAAAATGACAGGGCAACTAAAAG
ATGTTATGCGTGAATCTGCTCAAATTGCATTAGCTTATGTAAGAGCAAACGCCGCCAAAT
TTAATATTGACTTTGATTTTGAAAATACAGCAATTCATATTCACGTTCCAGCGGGTGCTA
TTCCAAAAGATGGTCCAAGTGCCGGAGTAACATTCACAACCTCAATAATTAGTGCCTTAT
CTAAAAGACCAGTCCCTGCTAATATCGGTATGACTGGAGAAATTACATTGCGTGGAAAAG
TTCTACCAATTGGTGGTTTAAAAGAAAAATCATTGGCAGCTGCTCAATTTGGTATTAAAA
AGATTTTTATTCCATATGATAATTATAAGAATCTAAAAGATGTTCCTGCTGAAGTTAAAA
ATGTTGTTGAATTTGTGCCAGTTCATTATTATGACGAAATATTTGAACAAATATTTGGTG
CCAAAGAAACAAAAAATAATTAA
>18329 bias=0,e_score=0.0,bit_score=2667.5,score_ratio=1.07,align_strand=+,abs_start=160110,abs_end=162593,allele_start=160110,allele_end=162593,query_name=NODE_1_length_171548_cov_43.4278_ID_17777 <unknown description>
TGAAATTACCTTATATAGCAATAAAAAATCAGATTATTATTCCATATACTTCTGACAAAA
TTAGAGTTGGAAAAGCTAAATCAGTGTCAGCTTTATTAAAGGCTTTTAATGGAAATAAAA
ATATAGTTATTACGTTTTTAAATCCAAATTATAAACAATTAAATGAGGAACATACAATTA
ATGATATTGCTCCTGTAGGCGTACTTGCTAATATTACTAACATTAGTGAAGAATCAGGAA
TTTATCATGTTAATTTAGAAGCAAAAGAACCGGTTAATATTAATAAAATCTCAATAGTTG
ATGAAAAATCAACAAATAGTGAGGATAATTTTTATGTTGATATTTCGCCTATTCAAGTCA
ATTCATATGATTCATATTTACCAAAAATTGAAGAAATAAGACAAAAGTTTTTCTCGCTAT
CTAAACAAGTTATTAACGAAGGTATAGGAACAGTTTTATTTCGAGATTTAGAAAAAGAAT
TTGAAACTAACAAACCTAAACAATCATTAGTTGAATATGAAACTGAATCATGACAACTTA
TAAAGTTTTTGAAAAAGTACTTTTTGAGTGATGAACTTCTTTCTTTAATTGAAAGCAATG
ACGTTTTAGCTAGATACAATGAACTAATTAAAAAGGCAAATAAACAAGTTCAATTTGAAA
AAATAGAAAACGAAATTAATAGTAATTTACGTGAAGATATGGAAGACCAACAAAGAGATT
TCTTCCTAAGAGAAAAAATGCGTCAAATTAGAAAAATGTTGAAGGATGATGAAGGTGGAA
AATCTGCTGACGACATTGAAAAAGACAGTACTTTAAAAGAACAATATCCTGAATATGTTT
TAGAAGCATTAAGATCTGAACAATCAAGAATGGCTTCAATGATGCCATCTAGCCCAGAAG
CTAATATATCTAAAACATATATCGATTTGATTCTTGCATTACCTTGAAGAAAAGTAAGTA
AAGAATTAATTGATATTAACAAAGTTAGAGAAGTATTAAATAAAAATCACTATGGACTTG
AAAAGCCAAAGGAAAGAATTCTTGAATTTATTTCGGTTTTAACTCATCTTAAAATCAAGG
AAGAAAAAACTGAATATTTACCAATAAAAGGAAATGATCAAGAATTTATTGATACTAAAT
TATTCGTTCATAAAACGGGTCAAACCACAAATAAACCAGTAAATAATATTCCTATTTTAA
CATTAATTGGTCCCCCAGGAACTGGTAAAACTACACTTGCTAAATCAATCGCCGAATCAT
TAAATCGTAGATTTATAAAGGTTTCATTGGGCGGTGTTAAGGATGAAAGCGAAATAAGAG
GACACAGAAGAACTTATGTTGGGGCAATGCCTGGAAAAATAATATCAGCAATTAAAAAAG
CCGGAGTTTCAAACCCAGTCATTTTGTTAGATGAAATAGATAAGATGTCATCAGATTTTC
GAGGCGATCCAACAAGCGCAATGCTTGAAGTGTTAGACCCTGAACAAAATGTTAATTTTC
AAGATCACTACTTGGATTTAGAATACGACTTATCAAAAGTATTATTCATCGCTACTGCTA
ACTACTATGATTCAATACCCGCAGCACTAATTGATCGTGTTGAATTACTTGAACTATCAA
CATATACAACTAAAGAAAAAGTAGAAATTGCTAAATCACATTTACTTCCAAAAGTGTATG
AACAAAATGCCTTAAATCCTGAACAATTTCAAATTTCTGACGAAGTTTTAGAATTTTTAG
TTCGTTACTACACAAGGGAAAGTGGAGTTCGTGAATTAAAACGTATTTTAGATAGTATAG
CAAGAAAGATTGTTGTTGAAATTCTTGACAAAAAAATTAATGATAGTTTTGTTGTTACAA
AAGAAGTTGTAATTGAATTTTTAGGGCCAATTAAATTCGATGATGATGAAAATGAAAATA
AAGCACAGATTGGCGTTGTTAATGGGTTAGCATATACAAGTTTTGGTGGTTCAACATTAG
CTATTGAAGTTACAACATTCCCTGGAAAAGAAGGCTTAAAAATGACAGGGCAACTAAAAG
ATGTTATGCGTGAATCTGCTCAAATTGCATTAGCTTATGTAAGAGCAAATGCTGCCAAAT
TCAATATTGACTTTGATTTTGAAAATACAGCAATTCATATTCACGTTCCAGCAGGTGCTA
TTCCAAAAGATGGCCCAAGTGCCGGAGTAACATTCACAACCTCAATAATTAGTGCCTTAT
CTAAAAGACCAGTCCCTGCTAATATCGGTATGACTGGAGAAATTACATTGCGTGGAAAAG
TTCTACCAATTGGTGGTTTAAAAGAAAAATCATTGGCAGCCGCTCAATTTGGTATTAAAA
AGATTTTTATTCCATATGATAATTATAAGAATCTAAAAGATGTTCCTGCTGAAGTTAAAA
ATGTTGTTGAATTTGTGCCAGTTCATTATTATGACGAAATATTTGAACAAATATTTGGCG
TCAAAGAAACAAAAAATAATTAA
>18330 bias=0,e_score=0.0,bit_score=2699.3,score_ratio=1.09,align_strand=+,abs_start=87287,abs_end=89770,allele_start=87287,allele_end=89770,query_name=NODE_3_length_98724_cov_39.7872_ID_265 <unknown description>
TGAAATTACCTTATATAGCAATAAAAAATCAGATTATTATTCCATATACTTCTGACAAAA
TTAGAGTTGGAAAAGCTAAATCAGTGTCAGCTTTATTAAAGGCTTTTAATGGAAATAAAA
ATATAGTTATTACGTTTTTAAATCCAAATTATAAACAATTAAATGAGGAACATACAATTA
ATGATATTGCTCCTGTAGGCGTACTTGCTAATATTACTAACATTAGTGAAGAATCAGGAA
TTTATCATGTTAATTTAGAAGCAAAAGAACCGGTTAATATTAATAAAATCTCAATAGTTG
ATGAAAAATCAACAAATAGTGAGGATAATTTTTATGTTGATATTTCGCCTATTCAAGTCA
ATTCATATGATTCATATTTACCAAAAATTGAAGAAATAAGACAAAAGTTTTTCTCGCTAT
CTAAACAAGTTATTAACGAAGGTATAGGAACAGTTTTATTTCGAGATTTAGAAAAAGAAT
TTGAAACTAACAAACCTAAACAATCATTAGTTGAATATGAAACTGAATCATGACAACTTA
TAAAGTTTTTGAAAAAGTACTTTTTGAGTGATGAACTTCTTTCTTTAATTGAAAGCAATG
ACGTTTTAGCTAGATACAATGAACTAATTAAAAAGGCAAATAAACAAGTTCAATTTGAAA
AAATAGAAAACGAAATTAATAGTAATTTACGTGAAGATATGGAAGACCAACAAAGAGATT
TCTTCCTAAGAGAAAAAATGCGTCAAATTAGAAAAATGTTGAAGGATGATGAAGGTGGAA
AATCTGCTGACGACATTGAAAAAGACAGCACTTTAAAAGAACAATATCCTGAATATGTTC
TAGAAGCGTTAAGATCTGAACAATCAAGAATGGCCTCAATGATGCCATCTAGCCCAGAAG
CTAATATATCTAAAACATATATTGATTTAATCTTGGCATTGCCTTGAAGAAAAGTAAGTA
AAGAATTAATTGATATTAACAAAGTTAGAGAAGTATTGAATAAGAATCACTATGGACTTG
AAAAGCCAAAGGAAAGAATTCTTGAATTTATTTCGGTTTTAACTCATCTTAAAATCAAGG
AAGAAAAAACTGAATATTTACCAATAAAAGGAAATGATCAAGAATTTATTGATACTAAAT
TATTCGTTCATAAAACGGGTCAAACCACAAATAAACCAGTAAATAATATTCCTATTTTAA
CATTAATTGGTCCTCCAGGAACTGGTAAAACTACGCTTGCTAAATCAATCGCCGAATCAC
TAAATCGTAGATTTATAAAGGTTTCATTGGGCGGTGTTAAGGATGAAAGCGAAATAAGAG
GACATAGAAGAACTTATGTTGGGGCAATGCCTGGAAAAATAATATCAGCAATTAAAAAAG
CCGGAGTTTCAAACCCAGTCATTTTGTTAGATGAAATAGATAAGATGTCATCAGATTTTC
GAGGCGATCCAACAAGCGCAATGCTTGAAGTGTTAGACCCTGAACAAAATGTTAATTTTC
AAGATCACTACTTGGATTTAGAATACGACTTATCAAAAGTATTATTCATCGCTACTGCTA
ACTACTATGATTCAATACCAGCAGCACTAATTGATCGTGTTGAATTGCTTGAACTTTCAA
CATATACTACTAAAGAAAAAGTAGAAATTGCTAAATCACATTTACTTCCAAAAGTGTATG
AACAAAATGCCTTAAATCCTGAACAATTTCAAATTTCTGACGAAGTTTTAGAATTTTTAG
TTCGTTACTACACAAGGGAAAGTGGAGTTCGTGAATTAAAACGTATTTTAGATAGTATAG
CAAGAAAGATTGTTGTCGAAATTCTTGACAAAAAAATCAACGATAGTTTTGTTGTTACAA
AAGAAGTTGTAATTGAATTTTTAGGGCCAATTAAATTCGATGATGATGAAAATGAAAATA
AAGCACAGATTGGTGTTGTTAATGGGTTAGCATATACAAGTTTTGGTGGTTCAACATTAG
CTATTGAAGTTACAACATTCCCTGGAAAAGAAGGCTTAAAAATGACAGGGCAACTAAAAG
ATGTTATGCGTGAATCTGCTCAAATTGCATTAGCTTATGTAAGAGCAAATGCTGCCAAAT
TCAATATTGACTTTGATTTTGAAAATACAGCAATTCATATTCACGTTCCAGCGGGTGCTA
TTCCAAAAGATGGTCCAAGTGCCGGAGTAACATTCACAACCTCAATAATTAGTGCCTTGT
CTAAAAGACCAGTCCCTGCTAATATCGGTATGACTGGAGAAATTACATTGCGTGGAAAAG
TTCTACCAATTGGTGGTTTAAAAGAAAAATCATTGGCAGCTGCTCAATTTGGTATTAAAA
AGATTTTTATTCCATATGATAATTATAAGAATCTAAAAGATGTTCCTACTGAAGTTAAAA
ATGTTGTTGAATTTGTGCCAGTTCATTATTATGACGAAATATTTGAACAAATATTTGGTG
TCAAAGAAACAAAAAATAATTAA
>18331 bias=0,e_score=0.0,bit_score=2708.3,score_ratio=1.09,align_strand=+,abs_start=498633,abs_end=501116,allele_start=498633,allele_end=501116,query_name=NODE_1_length_666248_cov_46.4332_ID_732 <unknown description>
TGAAATTACCTTATATAGCAATAAAAAATCAGATTATTATTCCATATACTTCTGACAAAA
TTAGAGTTGGAAAAGCTAAATCGGTGTCAGCTTTATTAAAGGCTTTTAATGGAAATAAAA
ATATAGTTATTACGTTTTTAAATCCAAATTATAAACAATCAAATGAGGAACATACAATTA
ATGATATTGCTCCTGTAGGCGTACTTGCTAATATTACTAACATTAGTGAAGAATCAGGAA
TTTATCATGTTAATTTAGAAGCAAAAGAACCGGTTAATATTAATAAAATCTCAATAGTTG
ATGAAAAATCAACAAATAGTGAGGATAATTTTTATGTTGATATTTCGCCTATTCAAGTCA
ATTCATATGATTCATATTTACCAAAAATTGAAGAAATAAGACAAAAGTTCTTCTCACTAT
CTAAACAAGTTATTAACGAAGGTATAGGAACAGTTTTATTTCGAGATTTAGAAAAAGAAT
TTGAGACTAACAAACCTAAACAATCATTAGTTGAATATGAAACTGAATCATGACAACTTA
TAAAGTTTTTGAAAAAGTACTTTTTGAGTGATGAACTTCTTTCTTTAATTGAAAGCAATG
ACGTTTTAGCTAGATACAATGAACTAATTAAAAAAGCAAATAAACAAGTTCAATTTGAAA
AAATAGAAAACGAAATTAATAGTAATTTACGTGAAGATATGGAAGACCAACAAAGAGATT
TCTTCCTAAGAGAAAAAATGCGTCAAATTAGAAAAATGTTGAAGGATGATGAAGGTGGAA
AATCTGCTGACGACATTGAAAAAGACAGCACTTTAAAAGAACAATATCCTGAATATGTTC
TAGAAGCGTTAAGATCTGAACAATCAAGAATGACCTCAATGATGCCATCTAGCCCAGAAG
CTAATATATCTAAAACATATATTGATTTAATCTTGGCATTGCCTTGAAGAAAAGTAAGTA
AAGAATTAATTGATATTAACAAAGTTAGAGAAGTATTGAATAAGAATCACTATGGACTTG
AAAAGCCAAAGGAAAGAATTCTTGAATTTATTTCGGTTTTAACTCATCTTAAAATCAAGG
AAGAAAAAACTGAATATTTACCAATAAAAGGAAATGATCAAGAATTTATTGATACTAAAT
TATTCGTTCATAAAACGGGTCAAACCACAAATAAACCAGTAAATAATATTCCTATTTTAA
CATTAATTGGTCCCCCAGGAACTGGTAAAACTACACTTGCTAAATCAATCGCCGAATCAC
TAAATCGTAGATTTATAAAGGTTTCATTGGGCGGTGTTAAGGATGAAAGCGAAATAAGAG
GACACAGAAGAACTTATGTTGGGGCAATGCCTGGAAAAATAATATCAGCAATTAAAAAAG
CCGGAGTTTCGAACCCAGTCATTTTGTTAGATGAAATAGATAAGATGTCATCAGATTTTC
GAGGCGATCCAACAAGCGCAATGCTTGAAGTGTTAGACCCTGAACAAAATGTTAATTTTC
AAGATCACTACTTGGATTTAGAATACGACTTATCAAAAGTATTATTCATCGCTACTGCTA
ACTACTATGATTCAATACCAGCAGCACTAATTGATCGTGTTGAATTGCTTGAACTTTCAA
CATATACTACTAAAGAAAAAGTAGAAATTGCTAAATCACATTTACTTCCAAAAGTGTATG
AACAAAATGCTTTAAATCCTGAACAATTTCAAATTTCTGACGAAGTTTTAGAATTTTTAG
TTCGTTACTACACAAGGGAAAGTGGAGTTCGTGAATTAAAACGTATTTTAGATAGTATAG
CAAGAAAGATTGTTGTTGAAATTCTTGACAAAAAAATTAATGATAGTTTTGTTGTTACAA
AAGAAGTTGTAATTGAATTTTTAGGGCCAATTAAATTCGATGATGATGAAAACGAAAATA
AAGCACAGATTGGTGTTGTTAATGGGTTAGCATATACAAGTTTTGGTGGTTCAACATTAG
CTATTGAAGTTACAACATTCCCTGGAAAAGAAGGCTTAAAAATGACAGGGCAACTAAAAG
ATGTTATGCGTGAATCTGCTCAAATTGCATTAGCTTATGTAAGAGCAAACGCCGCCAAAT
TTAATATTGACTTTGATTTTGAAAATACAGCAATTCATATTCACGTTCCAGCGGGTGCTA
TTCCAAAAGATGGTCCAAGTGCCGGAGTAACATTCACAACCTCAATAATTAGTGCCTTAT
CTAAAAGACCAGTCCCTGCTAATATCGGTATGACTGGAGAAATTACATTGCGTGGAAAAG
TTCTACCAATTGGTGGTTTAAAAGAAAAATCATTGGCAGCTGCTCAATTTGGTATTAAAA
AGATTTTTATTCCATATGATAATTATAAGAATCTAAAAGATGTTCCTGCTGAAGTTAAAA
ATGTTGTTGAATTTGTGCCAGTTCATTATTATGACGAAATATTTGAACAAATATTTGGTG
CCAAAGAAACAAAAAATAATTAA
>18332 bias=0,e_score=0.0,bit_score=2696.0,score_ratio=1.09,align_strand=-,abs_start=6942,abs_end=9423,allele_start=6942,allele_end=9423,query_name=NODE_10_length_24881_cov_2.00355_ID_475 <unknown description>
TGAAATTACCTTATATAGCAATAAAAAATCAGATTATTATTCCATATACTTCTGACAAAA
TTAGAGTTGGAAAAGCTAAATCAGTGTCAGCTTTATTAAAGGCTTTTAATGGAAATAAAA
ATATAGTTATTACATTTTTAAATCCAAATTATAAACAATCAAATGAGGAACATACAATTA
ATGATATTGCCCCTGTAGGCGTACTTGCTAATATTACTAACATTAGTGAAGAATCAGGAA
TTTATCATGTTAATTTAGAAGCAAAAGAACCGGTTAATATTAATAAAATCTCAATAGTTG
ATGAAAAATCAACAAATAGTGAGGATAATTTTTATGTTGATATTTCGCCTATTCAAGTCA
ATTCATATGATTCATATTTACCAAAAATTGAAGAAATAAGACAAAAGTTCTTCTCACTAT
CTAAACAAGTTATTAATGAAGGTATAGGAACAGTTTTATTTCGAGATTTAGAAAAAGAAT
TTGAAACTAACAAGCCTAAACAATCATTAGTTGAATATGAAACTGAATCATGACAACTTA
TAAAGTTTTTGAAAAAGTACTTTTTGAGTGATGAACTTCTTTCTTTAATTGAAAGCAATG
ACGTTTTAGCTAGATACAATGAACTAATTAAAAAGGCAAATAAACAAGTTCAATTTGAAA
AAATAGAAAACGAAATTAATAGTAATTTACGTGAAGATATGGAAGACCAACAAAGAGATT
TCTTCCTAAGAGAAAAAATGCGTCAAATTAGAAAAATGTTGAAGGATGATGAAGGTGGAA
AATCTGCTGACGACATTGAAAAAGACAGCACTTTAAAAGAACAATATCCTGAATATGTTC
TAGAAGCATTAAGATCCGAACAATCAAGAATGGCCTCAATGATGCCATCTAGCCCGGAAG
CTAATATATCTAAAACATATATTGATTTAATCTTGGCATTACCTTGAAGAAAAGTAAGTA
AAGAATTAATTGATATTAACAAAGTTAGAGAAGTATTGAATAAGAATCACTATGGACTTG
AAAAGCCAAAGGAAAGAATTCTTGAATTTATTTCGGTTTTAACTCATCTTAAAATCAAGG
AAGAAAAAACTGAATATTTACCAATAAAAGGAAATGATCAAGAATTTATTGATACTAAAT
TATTCGTTCATAAAACGGGTCAAACCACAAATAAACCAGTAAATAATATTCCTATTTTAA
CATTAATTGGTCCTCCAGGAACTGGTAAAACTACGCTTGCTAAATCAATCGCCGAATCAC
TAAATCGTAGATTTATAAAGGTTTCATTGGGCGGTGTTAAGGATGAAAGCGAAATAAGAG
GACATAGAAGAACTTATGTTGGGGCAATGCCTGGAAAAATAATATCAGCAATTAAAAAAG
CCGGAGTTTCAAACCCAGTCATTTTGTTAGATGAAATAGATAAGATGTCATCAGATTTTC
GAGGCGATCCAACAAGCGCAATGCTTGAAGTGTTAGACCCTGAACAAAATGTTAATTTTC
AAGATCACTACTTGGATTTAGAATACGACTTATCAAAAGTATTATTCATCGCTACTGCTA
ACTACTATGATTCAATACCAGCAGCACTAATTGATCGTGTTGAATTGCTTGAACTTTCAA
CATATACTACTAAAGAAAAAGTAGAAATTGCTAAATCACATTTACTTCCAAAAGTGTATG
AACAAAATGCCTTAAATCCTGAACAATTTCAAATTTCTGACGAAGTTTTAGAATTTTTAG
TTCGTTACTACACAAGGGAAAGTGGAGTTCGTGAATTAAAACGTATTTTAGATAGTATAG
CAAGAAAGATTGTTGTCGAAATTCTTGACAAAAAAATCAACGATAGTTTTGTTGTTACAA
AAGAAGTTGTAATTGAATTTTTAGGGCCAATTAAATTCGATGATGATGAAAATGAAAATA
AAGCACAGATTGGTGTTGTTAATGGGTTAGCATATACAAGTTTTGGTGGTTCAACATTAG
CTATTGAAGTTACAACATTCCCTGGAAAAGAAGGCTTAAAAATGACAGGGCAACTAAAAG
ATGTTATGCGTGAATCTGCTCAAATTGCATTAGCTTATGTAAGAGCAAATGCTGCCAAAT
TCAATATTGACTTTGATTTTGAAAATACAGCAATTCATATTCACGTTCCAGCGGGTGCTA
TTCCAAAAGATGGTCCAAGTGCCGGAGTAACATTCACAACCTCAATAATTAGTGCCTTGT
CTAAAAGACCAGTCCCTGCTAATATCGGTATGACTGGAGAAATTACATTGCGTGGAAAAG
TTCTACCAATTGGTGGTTTAAAAGAAAAATCATTGGCAGCTGCTCAATTTGGTATTAAAA
AGATTTTTATTCCATATGATAATTATAAGAATCTAAAAGATGTTCCTACTGAAGTTAAAA
ATGTTGTTGAATTTGTGCCAGTTCATTATTATGACGAAATATTTGAACAAATATTTGGTG
TCAAAGAAACAAAAAATAATT
>18333 bias=0,e_score=0.0,bit_score=2702.4,score_ratio=1.09,align_strand=+,abs_start=163201,abs_end=165684,allele_start=163201,allele_end=165684,query_name=NODE_2_length_174641_cov_50.6885_ID_2769 <unknown description>
TGAAATTACCTTATATAGCAATAAAAAATCAGATTATTATTCCATATACTTCTGACAAAA
TTAGAGTTGGAAAAGCTAAATCAGTGTCAGCTTTATTAAAGGCTTTTAATGGAAATAAAA
ATATAGTTATTACATTTTTAAATCCAAATTATAAACAATCAAATGAGGAACATACAATTA
ATGATATTGCTCCTGTAGGTGTACTTGTTAATATTACTAACATTAGTGAAGAATCAGGAA
TTTATCATGTTAATTTAGAAGCAAAAGAACCGGTTAATATTAATAAAATCTCAATAGTTG
ATGAAAAATCAACAAATAGTGAGGATAATTTTTATGTTGATATTTCGTCTATTCAAGTCA
ATTCATATGATTCATATTTACCAAAAATTGAAGAAATAAGACAAAAGTTCTTCTCACTAT
CTAAACAAGTTATTAACGAAGGTATAGGAACAGTTTTATTTCGAGATTTAGAAAAAGAAT
TTGAAACTAACAAACCTAAACAATCATTAGTTGAATATGAAACTGAATCATGACAACTTA
TAAAGTTTTTGAAAAAGTACTTTTTGAGTGATGAACTTCTTTCTTTAATTGAAAGCAATG
ACGTTTTAGCTAGATACAATGAACTAATTAAAAAGGCAAATAAACAAGTTCAATTTGAAA
AAATAGAAAACGAAATTAATAGTAATTTACGTGAAGATATGGAAGACCAACAAAGAGATT
TCTTCCTAAGAGAAAAAATGCGTCAAATTAGAAAAATGTTGAAGGATGATGAAGGTGGCA
AATCTGCTGACGACATTGAAAAAGACAGTACTTTAAAAGAACAATATCCTGAATATGTTC
TAGAAGCGTTAAGATCTGAACAATCAAGAATGGCCTCAATGATGCCATCTAGCCCGGAAG
CTAATATATCTAAAACATATATTGATTTAATCTTGGCATTGCCTTGAAGAAAAGTAAGTA
AAGAATTAATTGATATTAACAAAGTTAGAGAAGTGTTGAATAAGAATCACTATGGACTTG
AAAAGCCAAAGGAAAGAATTCTTGAATTTATTTCGGTTTTAACTCATCTTAAAATCAAGG
AAGAAAAAACTGAATATTTACCAATAAAAGGAAATGATCAAGAATTTATTGATACTAAAT
TATTCGTTCATAAAACGGGTCAAACCACAAACAAACCAGTAAATAATATTCCTATTTTAA
CATTAATTGGTCCCCCAGGAACTGGTAAAACTACACTTGCTAAATCAATCGCCGAATCAT
TAAATCGTAGATTTATAAAGGTTTCATTGGGCGGTGTTAAGGATGAAAGTGAAATAAGAG
GACATAGAAGAACTTATGTTGGGGCAATGCCTGGAAAAATAATATCAGCAATTAAAAAAG
CCGGAGTTTCAAACCCAGTCATTTTGTTAGATGAAATAGATAAGATGTCATCAGATTTTC
GAGGCGATCCAACAAGCGCAATGCTTGAAGTGTTAGACCCTGAACAAAATGTTAATTTTC
AAGATCACTACTTGGATTTAGAATACGACTTATCAAAAGTATTATTCATCGCTACTGCTA
ACTACTATGATTCAATACCAGCAGCACTAATTGATCGTGTTGAATTGCTTGAACTTTCAA
CATATACTACTAAAGAAAAAGTAGAAATTGCTAAATCACATTTACTTCCAAAAGTGTATG
AACAAAATGCCTTAAATCCTGAACAATTTCAAATTTCCGACGAAGTTTTAGAATTTTTAG
TTCGTTACTACACAAGGGAAAGTGGAGTTCGTGAATTAAAACGTATTTTAGATAGTATAG
CAAGAAAGATTGTTGTTGAAATTCTTGACAAAAAAATTAATGATAGTTTTGTTGTTACAA
AAGAAGTTGTAATTGAATTTTTAGGGCCAATTAAATTCGATGATGATGAAAATGAAAATA
AAGCACAGATTGGTGTTGTCAATGGGCTAGCATATACAAGTTTTGGTGGTTCAACACTAG
CTATTGAAGTTACAACATTCCCTGGAAAAGAAGGCTTAAAAATGACAGGGCAACTAAAAG
ATGTTATGCGTGAATCTGCTCAAATTGCATTAGCCTATGTAAGAGCAAACGCCGCCAAAT
TTAATATTGACTTTGATTTTGAAAATACAGCAATTCATATTCACGTTCCAGCGGGTGCTA
TTCCAAAAGATGGTCCAAGTGCCGGAGTAACATTCACAACCTCAATAATTAGTGCCTTAT
CTAAAAGACCAGTCCCTGCTAATATCGGTATGACTGGAGAAATTACATTGCGTGGAAAAG
TTCTACCAATTGGTGGTTTAAAAGAAAAATCATTGGCGGCTGCTCAATTTGGTATTAAAA
AGATTTTTATTCCATATGATAATTATAAGAATCTAAAAGATGTTCCTGCTGAAGTTAAAA
ATGTTGTTGAATTTGTGCCAGTTCATTATTATGACGAAATATTTGAACAAATATTTGGTG
CCAAAGAAACAAAAAATAATTAA
