# Supplementary material for: Genomic determination of minimum multi-locus sequence typing schemas to represent the genomic phylogeny of Mycoplasma hominis
Source: BMC Genomics. 2016 Nov 23;17:964. doi: 10.1186/s12864-016-3284-z (PMC5120421; doi:10.1186/s12864-016-3284-z)
Supplement: Additional file 1: — FASTA sequence for all pan genomic alleles identified in this study. (ZIP 1488 kb) [file 12864_2016_3284_MOESM1_ESM.zip › pan_genome/GENE-120.fasta]

>120
ATGTTTCCTATTGTTATGCAGGCAATCAATGATCAAGAACCAACAAAATGGATTGAAAAC
ATAAATGCTTATACAACCAAACAATCATATTTAAATAAATGAACAAATTCATTTCAAAAG
GTTGATTTTAAATTACAAAGGTTAATTGAAAATAATAAATTTATAATTGAATTTAAATAT
TTAAATTACGACCAAGAAATAGATGATATAGATGTTAAATGTTCGATTAACAATCAATTA
TTGAAACTCCAAAAAGTCTTTGATTCAGAAAAACATGAATATACATATACTCTTATTTCT
GAATTTAACGAAGCAACAAAAACTAAAAAAGTTCAGGATTTAAAAAATATTAATTTTGAA
ATTTTTTATAAAGTAAAAGGCTTATTGTATCAAGTAGAAAGATATACATATGAGATATAT
AGCAATAACAATTCAAACAGAGAACTAGTTTCAAATAAAAATGGCGTCGAATATGATTTA
TGAACTAAATTAAGAATTCTATCATTAGCAGATAGAGACATTCCAACAGATATGGAACAT
TATTCATTTGTTGAACAAGTTAAATACAAATTTATGCCAACTACTCTAATGTTGGGAAAA
CATAATAAAAAATTATTTGATGTTGAGATATCAAAGAAAGAAATTTCTAACAAAAGTGGC
ATAATAAGCGATTTTTCTCAACTAATTCAAAGCGATATTAATGGTTTTAATGTATCTATT
GATATTGATAAACAATTTATAAAAGGCAACTTGAATGCGAAAATTAATGATTTCAGTAAA
AATGAGCATAAGCAAATTTCAATAGATTCTTATTCATATTATGACAAGGTTTCTAAGGCA
ATAATAGCAAATAATGATAGTATTGGCGCAGCTAAAGGCTTATTGTTGCCTCTTAATTAT
TCAGGAAATTATTCTTATTTACTAAATATTAATTTTGGTGAGGATTTGAAAGGTTTTAAA
ATTAGATACAATCAAGAAATTTCAAAACCATTTTTTAATAAAAAAAGTGGCTTAGTAAAA
TTAAATGTAAATAATATATTTAAACAACAAAATTTCATAAAATGAAGTGTCGTAAAAGCA
GAGGATATAAGAAGTTTGATTAATAATTCCAATACTCTAGAAGAATTAATGAAGGGAGGG
AAATAA
>1165
ATGTTTCCTATTGTTATGCAGGCAATCAATGATCAAGAACCAACAAAATGGATTGAAAAC
ATAAATGCTTGTACAACCAAACAATTATATTTAGATAAATGAACAAATTCATTTCAAAAG
GTTGATTTTAAATTACAAAGGTTAATTGAAAATAATAAATTTATAATTGAATTTAAATAT
TTGAATTACGACCAAGAAATAGATGATATAGATGTTAAATGTTCGATTAACAATCAATTA
TTGAAACTCCAAAAAGTCTTTGATTCAGATAAACATGAATATACATATACTCTTATTTCT
GAATTTAATGAGGCAACAAAAACTAAAAAAGTTCAGGACATAAAAAATATTAATTTTGAA
ATTTTTTATAAGGTAAAAGGTTTATTGTATCAAGTAGAAAGATATACATATGAGATATAT
AGCAATAACAATTCAAACAGAGAACTAGTTTCAAATAAAAATGGCGTCGAATATGATTTA
TGAACTAAATTAAGAATTCTATCATTAGCAGATAGAGACATTCCAACAGATATGGAACAT
TATTCATTTGTTGAACAAGTTAAATACAAATTTATGCCAACTACTCTAATGTTGGGAAAA
CATAATAAAAAATTATTTGATGTTGAGATATCAAAGAAAGAAATTTCTAACAAAAGTGGC
ATAATAAGCGATTTTTCTCAACTAATTCAAAGCGATATTAATGGTTTTAATGTATCTATT
GATATTGATAAACAATTTATAAAAGGCAATTTGAATGCAAAAATTAATGATTTCAGTAAA
AATGAGCATAAGCAAATTTCAATAGATTCTTATTCATATTATGACAAGGTTTCTAAGGCA
ATAATAGCAAATAATGATAGTATTGGCGCAGCTAAAGGCTTATTGCTGCCTCTTAATTAT
TCAGGAAATTATTCTTATTTACTAAATATTAATTTTGGTGAGGATTTGAAAGGTTTTAAA
ATTAGATACAATCAAGAAATTTCAAAACCATTTTTTAATGAAAAAAGTGGCTTAGTAAAA
TTAAATGTAAATAATATATTTAAACAACAAAATTTCATAAAATGAAGTGTCGTAAAAGCT
GAGGATATAAGAAGCTTGATTAATAATTCCAATACTCTAGAAGAATTAATGAAGGGAGGG
AAATAA
>1947
ATGTTTCCTATTGTTATGCAGGCAATCAATGATCAAGAACCAACAAAATGGATTGAAAAC
ATAAATGCTTATACAACCAAACAATTATATTTAGATAAATGAACAAATTCATTTCAAAAG
GTTGATTTTAAATTACAAAGGTTAATTGAAAATAATAAATTTATAATTGAATTTAAATAT
TTGAATTACGACCAAGAAATAGATGATATAGATGTTAAATGTTCGATTAACAATCAATTA
TTGAAACTCCAAAAAGTCTTTGATTCAGATAAACATGAATATACATATACTCTTATTTCT
GAATTTAATGAGGCAACAAAAACTAAAAAAGTTCAGGACATAAAAAATATTAATTTTGAA
ATTTTTTATAAAGTAAAAGGCTTATTGTATCAAGTAGAAAGATATACATATGAGATATAT
AGCAATAACAATTCAAACAGAGAACTAGTTTCAAATAAAAATGGCGTCGAATATGATTTA
TGAACTAAATTAAGAATTCTATCATTAGCAGATAGAGACATTCCAACAGATATGGAACAT
TATTCATTTGTTGAACAAGTTAAATACAAATTTATGCCAACTACTCTGGTGTTGGGAAAA
CATAATAAAAAATTATTTGATGTTGAGATATCAAAGAAAGAAATTTCTAACAAAAGTAGC
ATAATAAGCGATTTTTCTCAACTAATTCAAAGCGATATTAATGGTTTTAATGTATCTATT
GATATTGATAAACAATTTATAAAAGGCAACTTGAATGCAAAAATTAATGATTTCAGTAAA
AATGAGCATAAGCAAATTTCAATAGATTCTTATTCATATTATGACAAGGTTTCTAAGGCA
ATAATAGCAAATAATGATAGTATTGGCGCAGCTAAAGGCTTATTGTTGCCTCTTAATTAT
TCGGGAAATTATTCTTATTTACTAAATATTAATTTTGGTGAGGATTTGAAAGGTTTTAAA
ATTAGATACAATCAAGAAATTTCAAAACCATTTTTTAATGAAAAAAGTGGCTTAGTAAAA
TTAAATGTAAACAATATATTTAAACAACAAAATTTTACAAAATGAAGTGTCGTAAAAGCA
GAGGATATAAGAAGTTTGATTAATAATTCCAATACTCTAGAAGAATTAATGAAGGGGGGG
AAATAA
>5989 bias=230.7,bit_score=1137.1,abs_start=522178,align_strand=+,abs_end=523323,score_ratio=0.992233856894,query_name=NODE_1_length_644406_cov_31.3649_ID_828
ATGTTTCCTATTGTTATGCAGGCAATCAATGATCAAGAACCAACAAAATGGATTGAAAAC
ATAAATGCTTATACAACCAAACAATTATATTTAGATAAATGAACAAATTCATTTCAAAAG
GTTGATTTTAAATTACAAAGGTTAATTGAAAATAATAAATTTATAATTGAATTTAAATAT
TTGAATTACGACCAAGAAATAGATGATATAGATGTTAAATGTTCGATTAACAATCAATTA
TTGAAACTCCAAAAAGTCTTTGATTCAGATAAACATGAATATACATATACTCTTATTTCT
GAATTTAATGAGGCAACAAAAACTAAAAAAGTTCAGGATATAAAAAATATTAATTTTGAA
ATTTTTTATAAAGTAAAAGGTTTATTGTATCAAGTAGAAAGATATACATATGAGATATAT
AGCAATAACAATTCAAACAGAGAACTAGTTTCAAATAAAAATGGCGTCGAATATGATTTA
TGAACTAAATTAAGAATTCTATCATTAGCAGATAGAGACATTCCAACAGATATGGAACAT
TATTCATTTGTTGAACAAGTTAAATACAAATTTATACCAACTACTCTGGTGTTGGGAAAA
CATAATAAAAAATTATTTGATGTTGAGATATCAAAGAAAGAAATTTCTAACAAAAGTGGC
ATAATAAGCGATTTTTCTCAACTAATTCAAAGCGATATTAATGGTTTTAATGTATCTATT
GATATTGATAAACAATTTATAAAAGGCAACTTGAATGCAAAAATTAATGATTTCAGTAAA
AATGAGCATAAGCAAATTTCAATAGATTCTTATTCATATTACGACAAAGTTTCTAAGGCA
ATAATAGCAAATAATGATAGTATTGGCGCAGCTAAAGGCTTATTGTTGCCTCTTAATTAT
TCAGGAAATTATTCTTATTTACTAAATATTAATTTTGGTGAGGATTTGAAAGGTTTTAAA
ATTAGATACAATCAAGAAATTTCAAAACCATTTTTTAATGAAAAAAGTGGCTTAGTAAAA
TTAAATGTAAATAATATATTTAAACAACAAAATTTCATAAAATGAAGTGTCGTAAAAGCA
GAGGATATAAGAAGTTTGATTAATAATTCCAATACTCTAGAAGAATTAATGAAGGGAGGG
AAATAA
>5991 bias=224.8,bit_score=1144.9,abs_start=61939,align_strand=+,abs_end=63084,score_ratio=0.999040139616,query_name=NODE_7_length_67344_cov_18.7618_ID_828
ATGTTTCCTATTGTTATGCAGGCAATCAATGATCAAGAACCAACAAAATGGATTGAAAAC
ATAAATGCTTATACAACCAAACAATTATACTTAGATAAATGAACAAATTCATTTCAAAAG
GTTGATTTTAAATTACAAAGGTTAATTGAAAACAATAAATTTATAATTGAATTTAAATAT
TTGAATTATGACCAAGAAATAGATGATATAGATGTTAAATGTTCGATTAACAATCAATTA
TTGAAACTCCAAAAAGTCTTTGATTCAGATAAACATGAATATACATATACTCTTATTTCT
GAATTTAATGAGGCAACAAAAACTAAAAAAGTTCAGGACATAAAAAATATTAATTTTGAA
ATTTTTTATAAAGTAAAAGGCTTATTGTATCAAGTAGAAAGATATACATATGAGATATAT
AGCAATAACAATTCAAACAGAGAACTAGTTTCAAATAAAAATGGCGTCGAATATGATTTA
TGAACTAAATTAAGAATTCTATCATTAGCAGATAGAGACATTCCAACAGATATGGAACAT
TATTCATTTGTTGAACAAGTTAAATACAAATTTATGCCAACTACTCTGGTGTTGGGAAAA
CATAATAAAAAATTATTTGATGTTGAGATATCAAAGAAAGAAATTTCTAACAAAAGTGGC
ATAATAAGCGATTTTTCTCAACTAATTCAAAGCGATATTAATGGTTTTAATGTATCTATT
GATATTGATAAACAATTTATAAAAGGCAACTTGAATGCAAAAATTAATGATTTCAGTAAA
AATGAGCATAAGCAAATTTCAATAGATTCTTATTCATATTATGACAAGGTTTCTAAGGCA
ATAATAGCAAATAATGATAGTATTGGCGCAGCTAAAGGCTTATTGTTGCCTCTTAATTAT
TCAGGAAATTATTCTTATTTACTAAATATTAATTTTGGTGAGGATTTGAAAGGTTTTAAA
ATTAGATACAATCAAGAAATTTCAAAACCATTTTTTAATGAAAAAAGTGGCTTAGTAAAA
TTAAATGTAAATAATATATTTAAACAACAAAATTTCATAAAATGAAGTGTCGTAAAAGCA
GAGGATATAAGAAGTTTGATTAATAATTCCAATACTCTAGAAGAATTAATGAAGGGAGGG
AAATAA
>5992 bias=225.4,bit_score=1131.0,abs_start=120107,align_strand=+,abs_end=121252,score_ratio=0.986910994764,query_name=NODE_3_length_132017_cov_31.7138_ID_1553
ATGTTTCCTATCGTTATGCAGGTAATCAATGATCAAGAACCAATAAAATGGATTGAAAAC
ATAAATGCTTATACAACCAAACAATTATATTTAGATAAATGAACAAATTCATTTCAAAAG
GTTGATTTTAAATTACAAAGGTTAATTGAAAATAATAAATTTATAATTGAATTTAAATAT
TTGAATTACGACCAAGAAATAGATGATATAGATGTTAAATGTTCGATTAACAATCAATTA
TTGAAACTCCAAAAAGTCTTTGATTCAGATAAACATGAATATACATATACTCTTATTTCT
GAATTTAATGAGGCAACAAAAACTAAAAAAGTTCAGGATTTAAAAAATATTAATTTTGAA
ATTTTTTATAAGGTAAAAGGTTTATTGTATCAAGTAGAAAGATATACATATGAGATATAT
AGCAATAACAATTCAAGCAGAGAACTAGTTTCAAATAAAAATGGCGTCGAATATGATTTA
TGAACTAAATTAAGAATTCTATCATTAGCAGATAGAGACATTCCAACAGATATGGAACAT
TATTCATTCGTTGAACAAGTTAAATACAAATTTATGCCAACTACTCTAATGTTGGGAAAA
CATAATAAAAAATTATTTGATGTTGAGATATCAAAGAAAGAAATTTCTAACAAAAGTGGC
ATAATAAGCGATTTTTCTCAACTAATTCAAAGCGATATTAATGGTTTTAATGTATCTATT
GATATTGATAAACAATTTATAAAAGGCAACTTGAATGCAAAAATTAATGATTTCAGTAAA
AATGAGCATAAGCAAATTTCAATAGATTCTTATTCATATTATGACAAGGTTTCTAAGGCA
ATAATAGCAAATAATGATAGTATTGGCGCAGCTAAAGGCTTGCTTTTGCCTCTTAATTAT
TCAGGAAATTATTCTTATTTACTAAATATTAATTTTGGTGAGGATTTGAAAGGTTTTAAA
ATTAGATACAATCAAGAAATTTCAAAACCATTTTTTAATGAAAAAAGTGGCTTAGTAAAA
TTAAATGTAAACAATATATTTAAACAACAAAATTTTACAAAATGAAGTGTCGTAAAAGCA
GAGGATATAAGAAGTTTGATTAATAATTCCAATACTCTAGAAGAATTAATGAAGGGAGGG
AAATAA
>5996 bias=227.9,bit_score=1138.7,abs_start=32965,align_strand=+,abs_end=34110,score_ratio=0.993630017452,query_name=NODE_2_length_111295_cov_32.5633_ID_5155
ATGTTTCCTATTGTTATGCAGGCAATCAATGATCAAGAACCAACAAAATGGATTGAAAAC
ATAAATGCTTATACAACCAAACAATCATATTTAAATAAATGAACAAATTCATTTCAAAAG
GTTGATTTTAAATTACAAAGGTTAATTGAAAATAATAAATTTATAATTGAATTTAAATAT
TTAAATTACGACCAAGAAATAGATGATATAGATGTTAAATGTTCGATTAACAATCAATTA
TTGAAACTCCAAAAAGTCTTTGATTCAGAAAAACATGAATATACATATACTCTTATTTCC
GAATTTAACGAAGCAACAAAAACTAAAAAAGTTCAGGATTTAAAAAATATTAATTTTGAA
ATTTTTTATAAAGTAAAAGGCTTATTGTATCAAGTAGAAAGATATACATATGAGATATAT
AGCAATAACAATTCAAACAGAGAACTAGTTTCAAATAAAAATGGCGTCGAATATGATTTA
TGAACTAAATTAAGAATTCTATCATTAGCAGATAGAGACATTCCAACAGATATGGAACAT
TATTCATTTGTTGAACAAGTTAAATACAAATTTATGCCAACTACTCTAATGTTGGGAAAA
CATAATAAAAAATTATTTGATGTTGAGATATCAAAGAAAGAAATTTCTAACAAAAGTGGC
ATAATAAGCGATTTTTCTCAACTAATTCAAAGCGATATTAATGGTTTTAATGTATCTATT
GATATTGATAAACAATTTATAAAAGGCAACTTGAATGCGAAAATTAATGATTTCAGTAAA
AATGAGCATAAGCAAATTTCAATAGATTCTTGTTCATATTATGACAAGGTTTCTAAGGCA
ATAATAGCAAATAATGATAGTATTGGCGCAGCTAAAGGCTTATTGTTGCCTCTTAATTAT
TCAGGAAATTATTCTTATTTACTAAATATTAATTTTGGTGAGGATTTGAAAGGTTTTAAA
ATTAGATACAATCAAGAAATTTCAAAACCATTTTTTAATGAAAAAAGTGGCTTAGTAAAA
TTAAATGTAAATAATATATTTAAACAACAAAATTTCATAAAATGAAGTGTCGTAAAAGCA
GAGGATATAAGAAGTTTGATTAATAATTCCAATACTCTAGAAGAATTAATGAAGGGAGGG
AAATAA
>5999 bias=243.7,bit_score=1032.1,abs_start=203778,align_strand=+,abs_end=204923,score_ratio=0.900610820244,query_name=NODE_1_length_337690_cov_20.0179_ID_3593
ATGTTTCCTATTGTTATGCAAGCAATCAATGATCAAGAGCCAACAAAATGAATTGAAAAC
ATAAATGCTTATACAACCAAACAATCATATTTAAATAAATGAACAAATTCATTTCAAAAG
GTTGATTTTAAATTACAAAGGTTAATTGAAAATAATAAATTTATAATTGAATTTAAATAT
TTAAATTATGAACAAGAAATAGATGATATAGATGTTAAATGTTCGATTAACAATCAATTA
TTGAAACTCCAAAAAGTCTTTGATTCAGATAAACACGAATATACATATACTCTTATTTCT
GAATTTAACGAAGCTACAAAAACTAAAAAAGTTCAGGATATAAAAAATATTAATTTTGAG
ATTTTTTATAAAGTAAAAGGTTTATTGTATCAAGTAGAAAGATATACATATGAGATATAT
AGCAATAACAATTCAAATAAAGAATTAGTTTCAAATAAAAATGGCGTTGAATATGATTTA
TGAACTAAATTAAGAATTATGTCATTGCCAGATAGAGATATTCCGACAGATATGGAACAT
CATTCATTTGTTGAACAAGTTAAATACAAATTTATACCAACTACACTAGTATTGGGAAAA
CATAATGAAAAATTATTTGATGTTGAAATATCAAAAAAAGAAATTTCTAACAAAAGTGGC
ATAACTAGTGATTTTTCTCAATTAATTCAAAGTGATATTAACGGTTTTAATGTATCTATT
GATATTGATAAACAATTTGTAAAGGGCAACTTGAATGCAAAAATTAATGATTTCGACAAA
AATAAACATAAGCAAATTTCAATAGATTCTTATTCATATTACGACAAAGTTGCTAAGGCA
ATAATAGCAAATAATGATAGTATTGGAGCAGCTAAAGGCTTATTGTTGCCTCTTAATTAT
TCAGGAAATTATTCTTATTTACTAAATATTAATTTTGGTGAGGATTTGAAAGGTTTTAAA
ATTAGATACAATCAAGAAATTTCAAAACCATTTTTTAATGAAAAAAGTGGCTTAGTAAAA
TTAAATGTAAATAATATATTTAAACAACAAAATTTCATAAAATGAAGTGTCGTAAAAGCA
GAGGATATAAGAAGTTTGATTAATAATTCCAATACTTTAGAAGAATTAATGAAGGGAGGG
AAATAA
>6000 bias=228.8,bit_score=1137.1,abs_start=10959,align_strand=-,abs_end=12102,score_ratio=0.992233856894,query_name=NODE_1_length_201530_cov_37.1757_ID_177
TGTTTCCTATTGTTATGCAGGCAATCAATGATCAAGAACCAACAAAATGGATTGAAAACA
TAAATGCTTATACAACCAAACAATTATATTTGGATAAATGAACAAATTCATTTCAAAAGG
TTGATTTTAAATTACAAAGGTTAATTGAAAATAATAAATTTATAATTGAATTTAAATATT
TGAATTACGACCAAGAAATAGATGATATAGATGTTAAATGTTCGATTAACAATCAATTAT
TAAAACTCCAAAAAGTCTTTGATTCAGATAAACATGAATATACATATACTCTTATTTCTG
AATTTAATGAGGCAACAAAAACTAAAAAAGTTCAGGATTTAAAAAATATTAATTTTGAAA
TTTTTTATAAAGTAAAAGGTTTATTGTATCAAGTAGAAAGATATACATATGAGATATATA
GCAATAACAATTCAAACAGAGAACTAGTTTCAAATAAAAATGGCGTCGAATATGATTTAT
GAACTAAATTAAGAATTCTATCATTAGCAGATAGAGACATTCCGACAGATATGGAACATT
ATTCATTTGTTGAACAAGTTAAATACAAATTTATGCCAACTACTCTAATGTTGGGAAAAC
ATAATAAAAAATTATTTGATGTTGAGATATCAAAGAAAGAAATTTCTAACAAAAGTGGCA
TAATAAGCGATTTTTCTCAACTAATTCAAAGCGATATTAATGGTTTTAATGTATCTATTG
ATATTGATAAACAATTTATAAAAGGCAATTTGAATGCAAAAATTAATGATTTCAGTAAAA
ATGAGCATAAGCAAATTTCAATAGATTCTTATTCATATTATGACAAGGTTTCTAAGGCAA
TAATAGCAAATAATGATAGTATTGGCGCAGCTAAAGGCTTATTGTTGCCTCTTAATTATT
CGGGAAATTATTCTTATTTACTAAATATTAATTTTGGTGAGGATTTGAAAGGTTTTAAAA
TTAGATACAATCAAGAAATTTCAAAACCATTTTTTAATGAAAAAAGTGGCTTAGTAAAAT
TAAATGTAAACAATATATTTAAACAACAAAATTTTACAAAATGAAGTGTCGTAAAAGCAG
AGGATATAAGAAGTTTGATTAATAATTCCAATACTCTAGAAGAATTAATGAAGGGAGGGA
AATA
>18859 bias=0,e_score=0.0,bit_score=1032.1,score_ratio=0.90,align_strand=+,abs_start=203742,abs_end=204887,allele_start=203742,allele_end=204887,query_name=NODE_1_length_337655_cov_39.5735_ID_506 <unknown description>
TGTTTCCTATTGTTATGCAAGCAATCAATGATCAAGAGCCAACAAAATGAATTGAAAACA
TAAATGCTTATACAACCAAACAATCATATTTAAATAAATGAACAAATTCATTTCAAAAGG
TTGATTTTAAATTACAAAGGTTAATTGAAAATAATAAATTTATAATTGAATTTAAATATT
TAAATTATGAACAAGAAATAGATGATATAGATGTTAAATGTTCGATTAACAATCAATTAT
TGAAACTCCAAAAAGTCTTTGATTCAGATAAACACGAATATACATATACTCTTATTTCTG
AATTTAACGAAGCTACAAAAACTAAAAAAGTTCAGGATATAAAAAATATTAATTTTGAGA
TTTTTTATAAAGTAAAAGGTTTATTGTATCAAGTAGAAAGATATACATATGAGATATATA
GCAATAACAATTCAAATAAAGAATTAGTTTCAAATAAAAATGGCGTTGAATATGATTTAT
GAACTAAATTAAGAATTATGTCATTGCCAGATAGAGATATTCCGACAGATATGGAACATC
ATTCATTTGTTGAACAAGTTAAATACAAATTTATACCAACTACACTAGTATTGGGAAAAC
ATAATGAAAAATTATTTGATGTTGAAATATCAAAAAAAGAAATTTCTAACAAAAGTGGCA
TAACTAGTGATTTTTCTCAATTAATTCAAAGTGATATTAACGGTTTTAATGTATCTATTG
ATATTGATAAACAATTTGTAAAGGGCAACTTGAATGCAAAAATTAATGATTTCGACAAAA
ATAAACATAAGCAAATTTCAATAGATTCTTATTCATATTACGACAAAGTTGCTAAGGCAA
TAATAGCAAATAATGATAGTATTGGAGCAGCTAAAGGCTTATTGTTGCCTCTTAATTATT
CAGGAAATTATTCTTATTTACTAAATATTAATTTTGGTGAGGATTTGAAAGGTTTTAAAA
TTAGATACAATCAAGAAATTTCAAAACCATTTTTTAATGAAAAAAGTGGCTTAGTAAAAT
TAAATGTAAATAATATATTTAAACAACAAAATTTCATAAAATGAAGTGTCGTAAAAGCAG
AGGATATAAGAAGTTTGATTAATAATTCCAATACTTTAGAAGAATTAATGAAGGGAGGGA
AATAA
>18860 bias=0,e_score=0.0,bit_score=1138.7,score_ratio=0.99,align_strand=+,abs_start=32965,abs_end=34110,allele_start=32965,allele_end=34110,query_name=NODE_2_length_111295_cov_32.5633_ID_5155 <unknown description>
TGTTTCCTATTGTTATGCAGGCAATCAATGATCAAGAACCAACAAAATGGATTGAAAACA
TAAATGCTTATACAACCAAACAATCATATTTAAATAAATGAACAAATTCATTTCAAAAGG
TTGATTTTAAATTACAAAGGTTAATTGAAAATAATAAATTTATAATTGAATTTAAATATT
TAAATTACGACCAAGAAATAGATGATATAGATGTTAAATGTTCGATTAACAATCAATTAT
TGAAACTCCAAAAAGTCTTTGATTCAGAAAAACATGAATATACATATACTCTTATTTCCG
AATTTAACGAAGCAACAAAAACTAAAAAAGTTCAGGATTTAAAAAATATTAATTTTGAAA
TTTTTTATAAAGTAAAAGGCTTATTGTATCAAGTAGAAAGATATACATATGAGATATATA
GCAATAACAATTCAAACAGAGAACTAGTTTCAAATAAAAATGGCGTCGAATATGATTTAT
GAACTAAATTAAGAATTCTATCATTAGCAGATAGAGACATTCCAACAGATATGGAACATT
ATTCATTTGTTGAACAAGTTAAATACAAATTTATGCCAACTACTCTAATGTTGGGAAAAC
ATAATAAAAAATTATTTGATGTTGAGATATCAAAGAAAGAAATTTCTAACAAAAGTGGCA
TAATAAGCGATTTTTCTCAACTAATTCAAAGCGATATTAATGGTTTTAATGTATCTATTG
ATATTGATAAACAATTTATAAAAGGCAACTTGAATGCGAAAATTAATGATTTCAGTAAAA
ATGAGCATAAGCAAATTTCAATAGATTCTTGTTCATATTATGACAAGGTTTCTAAGGCAA
TAATAGCAAATAATGATAGTATTGGCGCAGCTAAAGGCTTATTGTTGCCTCTTAATTATT
CAGGAAATTATTCTTATTTACTAAATATTAATTTTGGTGAGGATTTGAAAGGTTTTAAAA
TTAGATACAATCAAGAAATTTCAAAACCATTTTTTAATGAAAAAAGTGGCTTAGTAAAAT
TAAATGTAAATAATATATTTAAACAACAAAATTTCATAAAATGAAGTGTCGTAAAAGCAG
AGGATATAAGAAGTTTGATTAATAATTCCAATACTCTAGAAGAATTAATGAAGGGAGGGA
AATAA
>18861 bias=0,e_score=0.0,bit_score=1131.0,score_ratio=0.99,align_strand=+,abs_start=120107,abs_end=121252,allele_start=120107,allele_end=121252,query_name=NODE_3_length_132017_cov_31.7138_ID_1553 <unknown description>
TGTTTCCTATCGTTATGCAGGTAATCAATGATCAAGAACCAATAAAATGGATTGAAAACA
TAAATGCTTATACAACCAAACAATTATATTTAGATAAATGAACAAATTCATTTCAAAAGG
TTGATTTTAAATTACAAAGGTTAATTGAAAATAATAAATTTATAATTGAATTTAAATATT
TGAATTACGACCAAGAAATAGATGATATAGATGTTAAATGTTCGATTAACAATCAATTAT
TGAAACTCCAAAAAGTCTTTGATTCAGATAAACATGAATATACATATACTCTTATTTCTG
AATTTAATGAGGCAACAAAAACTAAAAAAGTTCAGGATTTAAAAAATATTAATTTTGAAA
TTTTTTATAAGGTAAAAGGTTTATTGTATCAAGTAGAAAGATATACATATGAGATATATA
GCAATAACAATTCAAGCAGAGAACTAGTTTCAAATAAAAATGGCGTCGAATATGATTTAT
GAACTAAATTAAGAATTCTATCATTAGCAGATAGAGACATTCCAACAGATATGGAACATT
ATTCATTCGTTGAACAAGTTAAATACAAATTTATGCCAACTACTCTAATGTTGGGAAAAC
ATAATAAAAAATTATTTGATGTTGAGATATCAAAGAAAGAAATTTCTAACAAAAGTGGCA
TAATAAGCGATTTTTCTCAACTAATTCAAAGCGATATTAATGGTTTTAATGTATCTATTG
ATATTGATAAACAATTTATAAAAGGCAACTTGAATGCAAAAATTAATGATTTCAGTAAAA
ATGAGCATAAGCAAATTTCAATAGATTCTTATTCATATTATGACAAGGTTTCTAAGGCAA
TAATAGCAAATAATGATAGTATTGGCGCAGCTAAAGGCTTGCTTTTGCCTCTTAATTATT
CAGGAAATTATTCTTATTTACTAAATATTAATTTTGGTGAGGATTTGAAAGGTTTTAAAA
TTAGATACAATCAAGAAATTTCAAAACCATTTTTTAATGAAAAAAGTGGCTTAGTAAAAT
TAAATGTAAACAATATATTTAAACAACAAAATTTTACAAAATGAAGTGTCGTAAAAGCAG
AGGATATAAGAAGTTTGATTAATAATTCCAATACTCTAGAAGAATTAATGAAGGGAGGGA
AATAA
>18862 bias=0,e_score=0.0,bit_score=1139.0,score_ratio=0.99,align_strand=+,abs_start=352016,abs_end=353161,allele_start=352016,allele_end=353161,query_name=NODE_1_length_497571_cov_28.1511_ID_540 <unknown description>
TGTTTCCTATTGTTATGCAGGCAATCAATGATCAAGAACCAACAAAATGGATTGAAAACA
TAAATGCTTATACAACCAAACAATTATACTTAGATAAATGAACAAATTCATTTCAAAAGG
TTGATTTTAAATTACAAAGGTTAATTGAAAACAATAAATTTATAATTGAATTTAAATATT
TGAATTATGACCAAGAAATAGATGATATAGATGTTAAATGTTCGATTAACAATCAATTAT
TGAAACTCCAAAAAGTCTTTGATTCAGATAAACATGAATATACATATACTCTTATTTCTG
AATTTAATGAGGCAACAAAAACTAAAAAAGTTCAGGACATAAAAAATATTAATTTTGAAA
TTTTTTATAAAGTAAAAGGCTTATTGTATCAAGTAGAAAGATATACATATGAGATATATA
GCAATAACAATTCAAACAGAGAACTAGTTTCAAATAAAAATGGCGTCGAATATGATTTAT
GAACTAAATTAAGAATTCTATCATTAGCAGATAGAGACATTCCAACAGATATGGAACATT
ATTCATTTGTTGAACAAGTTAAATACAAATTTATACCAACTACTCTGGTGTTGGGAAAAC
ATAATAAAAAATTATTTGATGTTGAGATATCAAAGAAAGAAATTTCTAACAAAAGTGGCA
TAATAAGCGATTTTTCTCAACTAATTCAAAGCGATATTAATGGTTTTAATGTATCTATTG
ATATTGATAAACAATTTATAAAAGGCAACTTGAATGCAAAAATTAATGATTTCAGTAAAA
ATGAGCATAAGCAAATTTCAATAGATTCTTATTCATATTATGACAAGGTTTCTAAGGCAA
TAATAGCAAATAATGATAGTATTGGCGCAGCTAAAGGCTTATTGTTGCCTCTTAATTATT
CAGGAAATTATTCTTATTTACTAAATATTAATTTTGGTGAGGATTTGAAAGGTTTTAAAA
TTAGATACAATCAAGAAATTTCAAAACCATTTTTTAATGAAAAAAGTGGCTTAGTAAAAT
TAAATGTAAATAATATATTTAAACAACAAAATTTCATAAAATGAAGTGTCGTAAAAGCAG
AGGATATAAGAAGTTTGATTAATAATTCCAATACTCTAGAAGAATTAATGATGGGAGGGA
AATAA
>18863 bias=0,e_score=0.0,bit_score=1123.5,score_ratio=0.98,align_strand=+,abs_start=237349,abs_end=238494,allele_start=237349,allele_end=238494,query_name=NODE_1_length_386744_cov_32.1807_ID_133 <unknown description>
TGTTTCCTATTGTTATGCAGGCAATCAATGATCAAGAACCAACAAAATGGATTGAAAACA
TAAATGCTTATACAACCAAACAATTATATTTGGATAAATGAACAAATTCATTTCAAAAGG
TTGATTTTAAATTACAAAGGTTAATTGAAAACAATAAATTTATAATTGAATTTAAATATT
TGAATTATGACCAAGAAATAGATGATATAGATGTTAAATGTTCGATTAACAATCAATTAT
TGAAACTCCAAAAAGTCTTTGATTCAGATAAACATGAATATACATATACTCTTATTTCTG
AATTTAATGAGGCAACAAAAACTAAAAAAGTTCAGGACATAAAAAATATTAATTTTGAAA
TTTTTTATAAAGTAAAAGGTTTATTGTATCAAGTAGAAAGATATACATATGAGATATACA
GCAATAACAATTCAAACAGAGAACTAGTTTCAAATAAAAATGGCGTCGAATATGATTTAT
GAACTAAATTAAGAATTCTATCATTAGCAGATAGAGACATTCCAACAGATATGGAACATT
ATTCATTTGTTGAACAAGTTAAATACAAATTTATGCCAACTACTCTAATGTTGGGAAAAC
ATAATAAAAAATTATTTGATGTTGAAATATCAAAAAAAGAAATTTCTAACAAAAGTGGCA
TAATAAGCGATTTTTCTCAACTAATTCAAAGTGATATTAATGGTTTTAATGTATCTATTG
ATATTGATAAACAATTTATAAAGGGCAACTTGAATGCAAAAATTAATGATTTCAGTAAAA
ATGAGCATAAGCAAATTTCAATAGATTCTTATTCATATTATGACAAGGTTTCTAAGGCAA
TAATAGCAAATAATGATAGTATTGGCGCAGCTAAAGGCTTATTGTTGCCTCTTAATTATT
CAGGAAATTATTCTTATTTACTAAATATTAATTTTGGTGAGGATTTGAAAGGTTTTAAAA
TTAGATATAATCAAGAAATTTCAAAACCATTTTTTAATGAAAAAAGTGGCTTAGTAAAAT
TAAATGTAAACAATATATTTAAACAACAAAATTTTACAAAATGAGGTGTCGTAAAAGCAG
AGGATATAAGAAGTTTGATTAATAATTCCAATACTCTAGAAGAATTAATGAAGGGAGGGA
AATAA
>18864 bias=0,e_score=0.0,bit_score=1138.4,score_ratio=0.99,align_strand=-,abs_start=152614,abs_end=153757,allele_start=152614,allele_end=153757,query_name=NODE_1_length_666248_cov_46.4332_ID_732 <unknown description>
TGTTTCCTATTGTTATGCAGGCAATCAATGATCAAGAACCGACAAAATGGATTGAAAACA
TAAATGCTTATACAACCAAACAATCATATTTAAATAAATGAACAAATTCATTTCAAAAGG
TTGATTTTAAATTACAAAGGTTAATTGAAAATAATAAATTTATAATTGAATTTAAATATT
TAAATTACGACCAAGAAATAGATGATATAGATGTTAAATGTTCGATTAACAATCAATTAT
TGAAACTCCAAAAAGTCTTTGATTCAGATAAACATGAATATACATATACTCTTATTTCTG
AATTTAATGAGGCAATAAAAACTAAAAAAGTTCAGGACATAAAAAATATTAATTTTGAAA
TTTTTTATAAGGTAAAAGGTTTATTGTATCAAGTAGAAAGATATACATATGAGATATATA
GCAATAACAATTCAAACAGAGAACTAGTTTCAAATAAAAATGGCGTCGAATATGATTTAT
GAACTAAATTAAGAATTCTATCATTAGCAGATAGAGACATTCCAACAGATATGGAACATT
ATTCATTTGTTGAACAAGTTAAATACAAATTTATGCCAACTACTCTAATGTTGGGAAAAC
ATAATAAAAAATTATTTGATGTTGAGATATCAAAGAAAGAAATTTCTAACAAAAGTGGCA
TAATAAGCGATTTTTCTCAACTAATTCAAAGCGATATTAATGGTTTTAATGTATCTATTG
ATATTGATAAACAATTTATAAAAGGCAATTTGAATGCAAAAATTAATGATTTCAGTAAAA
ATGAGCATAAGCAAATTTCAATAGATTCTTATTCATATTATGACAAGGTTTCTAAGGCAA
TAATAGCAAATAATGATAGTATTGGCGCAGCTAAAGGCTTATTGCTGCCTCTTAATTATT
CAGGAAATTATTCTTATTTACTAAATATTAATTTTGGTGAGGATTTGAAAGGTTTTAAAA
TTAGATACAATCAAGAAATTTCAAAACCATTTTTTAATGAAAAAAGTGGCTTAGTAAAAT
TAAATGTAAATAATATATTTAAACAACAAAATTTCATAAAATGAAGTGTCGTAAAAGCTG
AGGATATAAGAAGCTTGATTAATAATTCCAATACTCTAGAAGAATTAATGAAGGGAGGGA
AAT
>18865 bias=0,e_score=0.0,bit_score=1137.1,score_ratio=0.99,align_strand=-,abs_start=144500,abs_end=145643,allele_start=144500,allele_end=145643,query_name=NODE_1_length_507951_cov_41.4538_ID_1311 <unknown description>
TGTTTCCTATTGTTATGCAGGCAATCAATGATCAAGAACCAACAAAATGGATTGAAAACA
TAAATGCTTATACAACCAAACAATTATATTTAGATAAATGAACAAATTCATTTCAAAAGG
TTGATTTTAAATTACAAAGGTTAATTGAAAATAATAAATTTATAATTGAATTTAAATATT
TGAATTACGACCAAGAAATAGATGATATAGATGTTAAATGTTCGATTAACAATCAATTAT
TGAAACTCCAAAAAGTCTTTGATTCAGATAAACATGAATATACATATACTCTTATTTCTG
AATTTAATGAGGCAACAAAAACTAAAAAAGTTCAGGATATAAAAAATATTAATTTTGAAA
TTTTTTATAAAGTAAAAGGTTTATTGTATCAAGTAGAAAGATATACATATGAGATATATA
GCAATAACAATTCAAACAGAGAACTAGTTTCAAATAAAAATGGCGTCGAATATGATTTAT
GAACTAAATTAAGAATTCTATCATTAGCAGATAGAGACATTCCAACAGATATGGAACATT
ATTCATTTGTTGAACAAGTTAAATACAAATTTATACCAACTACTCTGGTGTTGGGAAAAC
ATAATAAAAAATTATTTGATGTTGAGATATCAAAGAAAGAAATTTCTAACAAAAGTGGCA
TAATAAGCGATTTTTCTCAACTAATTCAAAGCGATATTAATGGTTTTAATGTATCTATTG
ATATTGATAAACAATTTATAAAAGGCAACTTGAATGCAAAAATTAATGATTTCAGTAAAA
ATGAGCATAAGCAAATTTCAATAGATTCTTATTCATATTACGACAAAGTTTCTAAGGCAA
TAATAGCAAATAATGATAGTATTGGCGCAGCTAAAGGCTTATTGTTGCCTCTTAATTATT
CAGGAAATTATTCTTATTTACTAAATATTAATTTTGGTGAGGATTTGAAAGGTTTTAAAA
TTAGATACAATCAAGAAATTTCAAAACCATTTTTTAATGAAAAAAGTGGCTTAGTAAAAT
TAAATGTAAATAATATATTTAAACAACAAAATTTCATAAAATGAAGTGTCGTAAAAGCAG
AGGATATAAGAAGTTTGATTAATAATTCCAATACTCTAGAAGAATTAATGAAGGGAGGGA
AAT
>18866 bias=0,e_score=0.0,bit_score=1144.9,score_ratio=1.00,align_strand=+,abs_start=122677,abs_end=123822,allele_start=122677,allele_end=123822,query_name=NODE_1_length_264014_cov_18.1843_ID_149 <unknown description>
TGTTTCCTATTGTTATGCAGGCAATCAATGATCAAGAACCAACAAAATGGATTGAAAACA
TAAATGCTTATACAACCAAACAATTATACTTAGATAAATGAACAAATTCATTTCAAAAGG
TTGATTTTAAATTACAAAGGTTAATTGAAAACAATAAATTTATAATTGAATTTAAATATT
TGAATTATGACCAAGAAATAGATGATATAGATGTTAAATGTTCGATTAACAATCAATTAT
TGAAACTCCAAAAAGTCTTTGATTCAGATAAACATGAATATACATATACTCTTATTTCTG
AATTTAATGAGGCAACAAAAACTAAAAAAGTTCAGGACATAAAAAATATTAATTTTGAAA
TTTTTTATAAAGTAAAAGGCTTATTGTATCAAGTAGAAAGATATACATATGAGATATATA
GCAATAACAATTCAAACAGAGAACTAGTTTCAAATAAAAATGGCGTCGAATATGATTTAT
GAACTAAATTAAGAATTCTATCATTAGCAGATAGAGACATTCCAACAGATATGGAACATT
ATTCATTTGTTGAACAAGTTAAATACAAATTTATGCCAACTACTCTGGTGTTGGGAAAAC
ATAATAAAAAATTATTTGATGTTGAGATATCAAAGAAAGAAATTTCTAACAAAAGTGGCA
TAATAAGCGATTTTTCTCAACTAATTCAAAGCGATATTAATGGTTTTAATGTATCTATTG
ATATTGATAAACAATTTATAAAAGGCAACTTGAATGCAAAAATTAATGATTTCAGTAAAA
ATGAGCATAAGCAAATTTCAATAGATTCTTATTCATATTATGACAAGGTTTCTAAGGCAA
TAATAGCAAATAATGATAGTATTGGCGCAGCTAAAGGCTTATTGTTGCCTCTTAATTATT
CAGGAAATTATTCTTATTTACTAAATATTAATTTTGGTGAGGATTTGAAAGGTTTTAAAA
TTAGATACAATCAAGAAATTTCAAAACCATTTTTTAATGAAAAAAGTGGCTTAGTAAAAT
TAAATGTAAATAATATATTTAAACAACAAAATTTCATAAAATGAAGTGTCGTAAAAGCAG
AGGATATAAGAAGTTTGATTAATAATTCCAATACTCTAGAAGAATTAATGAAGGGAGGGA
AATAA
>18867 bias=0,e_score=0.0,bit_score=1146.9,score_ratio=1.00,align_strand=+,abs_start=205986,abs_end=207131,allele_start=205986,allele_end=207131,query_name=NODE_1_length_290949_cov_36.4267_ID_342 <unknown description>
TGTTTCCTATTGTTATGCAGGCAATCAATGATCAAGAACCAACAAAATGGATTGAAAACA
TAAATGCTTATACAACCAAACAATTATACTTAGATAAATGAACAAATTCATTTCAAAAGG
TTGATTTTAAATTACAAAGGTTAATTGAAAACAATAAATTTATAATTGAATTTAAATATT
TGAATTACGACCAAGAAATAGATGATATAGATGTTAAATGTTCGATTAACAATCAATTAT
TGAAACTCCAAAAAGTCTTTGATTCAGATAAACATGAATATACATATACTCTTATTTCTG
AATTTAATGAGGCAACAAAAACTAAAAAAGTTCAGGACATAAAAAATATTAATTTTGAAA
TTTTTTATAAAGTAAAAGGTTTATTGTATCAAGTAGAAAGATATACATATGAGATATATA
GCAATAACAATTCAAACAGAGAACTAGTTTCAAATAAAAATGGCGTCGAATATGATTTAT
GAACTAAATTAAGAATTCTATCATTAGCAGATAGAGACATTCCAACAGATATGGAACATT
ATTCATTTGTTGAACAAGTTAAATACAAATTTATGCCAACTACTCTGGTGTTGGGAAAAC
ATAATAAAAAATTATTTGATGTTGAGATATCAAAGAAAGAAATTTCTAACAAAAGTGGCA
TAATAAGCGATTTTTCTCAACTAATTCAAAGCGATATTAATGGTTTTAATGTATCTATTG
ATATTGATAAACAATTTATAAAAGGCAACTTGAATGCAAAAATTAATGATTTCAGTAAAA
ATGAGCATAAGCAAATTTCAATAGATTCTTATTCATATTATGACAAGGTTTCTAAGGCAA
TAATAGCAAATAATGATAGTATTGGCGCAGCTAAAGGCTTATTGTTGCCTCTTAATTATT
CAGGAAATTATTCTTATTTACTAAATATTAATTTTGGTGAGGATTTGAAAGGTTTTAAAA
TTAGATACAATCAAGAAATTTCAAAACCATTTTTTAATGAAAAAAGTGGCTTAGTAAAAT
TAAATGTAAATAATATATTTAAACAACAAAATTTCATAAAATGAAGTGTCGTAAAAGCGG
AGGATATAAGAAGTTTGATTAATAATTCCAATACTCTAGAAGAATTAATGAAGGGAGGGA
AATAA
>18868 bias=0,e_score=0.0,bit_score=1037.2,score_ratio=0.91,align_strand=+,abs_start=105908,abs_end=107053,allele_start=105908,allele_end=107053,query_name=NODE_1_length_185828_cov_1.25555_ID_69 <unknown description>
TGTTTCCTATTGTTATGCAGGCAATCAATGATCAAGAACCAACAAAATGGATTGAAAACA
TAAATGCTTATACAACCAAACAATTATATTTAAATAAATGAACAAATTCATTTCAAAAGG
TTGATTTTAAATTACAAAGGTTAATTGAAAATAATAAATTTATAATTGAATTTAAATATT
TAAATTACGAACAAGAAATAGATGATATAGATGTTAAATGTTCGATTAACAATCAATTAT
TGAAACTCCAAAAAGTCTTTGATTCAGAAAAACATGAATATACATATACTCTTATTTCTG
AATTTAACGAAGCAACAAAAACTAAAAAAGTTCAGGATATAAAAAATATTAATTTTGAGA
TTTTTTATAAAGTAAAAGGTTTATTGTATCAAGTAGAAAGATATACATATGAAATATATA
GTAATAACAATTCAAACAGAGAATTAGTTTCAAATAAAAATGGCGTCGAATATGATTTAT
GAACTAAATTAAGAATTATGTCATTAGCAGATAGAGACATTCCAACAGATATGGAACATT
ATTCATTTGTTGAACAAGTTAAATACAAATTTATACCAACTACACTAGTATTGGGAAAAC
ATAATGAAAAATTATTTGATGTTGAAATATCAAAAAAAGAAATTTCTAACAAAAGTGGCA
TAATAAGCGATTTTTCTCAACTAATTCAAAGCGATATTAATGGTTTTAATGTATCCATTG
ATATTGATAAACAATTTGTAAAGGGCAACTTGAATGCAAAAATTAATGATTTCGACAAAA
ATAAACATAAGCAAATTTCAATAGATTCTTATTCATATTACGACAAAGTTGCTAAGGCAA
TAATAGCAAATAATGATAGTATTGGAGCAACTAGAGGTTTACTTTTGCCACTTAATTATT
CAGGAAATTATTCATATTTACTAAATATTAATTTTGGCGAGGATTTGAAAGGCTTTAAAA
TTAGATACAATCAAGAAATCTCAAAACCATTTTTTAATGAAAAAAGTGGTTTAGTAAAAT
TAAGTGTAAACAATATATTTAAACAACAAAATTTTACAAAATGAAGTGTCGTAAAAGCAG
AGAATATAAGAAGTTTGATTAATAATTCCAATACTTTAGAAGAATTAATGAAGGGAGGAA
AATAA
>18869 bias=0,e_score=0.0,bit_score=1131.1,score_ratio=0.99,align_strand=-,abs_start=81709,abs_end=82852,allele_start=81709,allele_end=82852,query_name=NODE_1_length_253926_cov_31.5063_ID_280 <unknown description>
TGTTTCCTATTGTTATGCAGGCAATCAATGGTCAAGAACCAACAAAATGGATTGAAAACA
TAAATGTTTATACAACCAAACAATTATATTTAGATAAATGAACAAATTCATTTCAAAAGG
TTGATTTTAAATTACAAAGGTTAATTGAAAATAATAAAATTATAATTGAATTTAAATATT
TGAATTACGACCAAGAAATAGATGATATAGATGTTAAATGTTCGATTAACAATCAATTAT
TGAAACTCCAAAAAGTCTTTGATTCAGATAAACATGAATATACATATACTCTTATTTCTG
AATTTAATGAGGCAACAAAAACTAAAAAAGTTCAGGATTTAAAAAATATTAATTTTGAAA
TTTTTTATAAAGTAAAAGGCTTATTGTATCAAGTAGAAAGATATACATATGAGATATATA
GCAATAACAATTCAAACAGAGAACTAGTTTCAAATAAAAATGGCGTCGAATATGATTTAT
GAACTAAATTAAGAATTCTATCATTAGCAGATAGAGACATTCCAACAGATATGGAACATT
ATTCATTTGTTGAACAAGTTAAATACAAATTTATGCCAACTACTCTAATGTTGGGAAAAC
ATAATAAAAAATTATTTGATGTTGAAATATCAAAAAAAGAAATTTCTAACAAAAGTGGCA
TAATAAGCGATTTTTCTCAACTAATTCAAAGCGATATTAATGGTTTTAATGTATCCATTG
ATATTGATAAACAATTTATAAAAGGCAACTTGAATGCAAAAATTAATGATTTCAGTAAAA
ATGAGCATAAGCAAATTTCAATAGATTCTTATTCATATTATGACAAGGTTTCTAAGGCAA
TAATAGCAAATAATGATAGTATTGGCGCAGCTAAAGGCTTATTGCTGCCCCTTAATTATT
CAGGAAATTATTCTTATTTACTAAATATTAATTTTGGTGAGGATTTGAAAGGTTTTAAAA
TTAGATACAATCAAGAAATTTCAAAACCATTTTTTAATGAAAAAAGTGGCTTAGTAAAAT
TAAATGTAAATAATATATTTAAACAACAAAATTTCATAAAATGAAGTGTCGTAAAAGCTG
AGGATATAAGAAGCTTGATTAATAATTCCAATACTCTAGAAGAATTAATGAAGGGAGGGA
AAT
>18870 bias=0,e_score=0.0,bit_score=1133.7,score_ratio=0.99,align_strand=-,abs_start=81469,abs_end=82612,allele_start=81469,allele_end=82612,query_name=NODE_1_length_253687_cov_41.2364_ID_219 <unknown description>
TGTTTCCTATTGTTATGCAGGCAATCAATGGTCAAGAACCAACAAAATGGATTGAAAACA
TAAATGTTTATACAACCAAACAATTATATTTAGATAAATGAACAAATTCATTTCAAAAGG
TTGATTTTAAATTACAAAGGTTAATTGAAAATAATAAATTTATAATTGAATTTAAATATT
TGAATTACGACCAAGAAATAGATGATATAGATGTTAAATGTTCGATTAACAATCAATTAT
TGAAACTCCAAAAAGTCTTTGATTCAGATAAACATGAATATACATATACTCTTATTTCTG
AATTTAATGAGGCAACAAAAACTAAAAAAGTTCAGGATTTAAAAAATATTAATTTTGAAA
TTTTTTATAAAGTAAAAGGCTTATTGTATCAAGTAGAAAGATATACATATGAGATATATA
GCAATAACAATTCAAACAGAGAACTAGTTTCAAATAAAAATGGCGTCGAATATGATTTAT
GAACTAAATTAAGAATTCTATCATTAGCAGATAGAGACATTCCAACAGATATGGAACATT
ATTCATTTGTTGAACAAGTTAAATACAAATTTATGCCAACTACTCTAATGTTGGGAAAAC
ATAATAAAAAATTATTTGATGTTGAAATATCAAAAAAAGAAATTTCTAACAAAAGTGGCA
TAATAAGCGATTTTTCTCAACTAATTCAAAGCGATATTAATGGTTTTAATGTATCCATTG
ATATTGATAAACAATTTATAAAAGGCAACTTGAATGCAAAAATTAATGATTTCAGTAAAA
ATGAGCATAAGCAAATTTCAATAGATTCTTATTCATATTATGACAAGGTTTCTAAGGCAA
TAATAGCAAATAATGATAGTATTGGCGCAGCTAAAGGCTTATTGCTGCCCCTTAATTATT
CAGGAAATTATTCTTATTTACTAAATATTAATTTTGGTGAGGATTTGAAAGGTTTTAAAA
TTAGATACAATCAAGAAATTTCAAAACCATTTTTTAATGAAAAAAGTGGCTTAGTAAAAT
TAAATGTAAATAATATATTTAAACAACAAAATTTCATAAAATGAAGTGTCGTAAAAGCTG
AGGATATAAGAAGCTTGATTAATAATTCCAATACTCTAGAAGAATTAATGAAGGGAGGGA
AAT
>18871 bias=0,e_score=0.0,bit_score=1127.0,score_ratio=0.98,align_strand=-,abs_start=143832,abs_end=144975,allele_start=143832,allele_end=144975,query_name=NODE_1_length_344309_cov_36.0595_ID_85 <unknown description>
TGTTTCCTATTGTTATGCAGGCAATCAATGATCAAGAACCAACAAAATGGATTGAAAACA
TAAATGCTTATACAACCAAACAATTATACTTAGATAAATGAACAAATTCATTTCAAAAGG
TTGATTTTAAATTACAAAGGTTAATTGAAAACAATAAATTTATAATTGAATTTAAATATT
TGAATTATGACCAAGAAATAGATGATATAGATGTTAAATGTTCGATTAACAATCAATTAT
TGAAACTCCAAAAAGTCTTTGATTCAGATAAACATGAATATACATATACTCTTATTTCTG
AATTTAATGAGGCAACAAAAACTAAAAAAGTTCAGGACATAAAAAATATTAATTTTGAAA
TTTTTTATAAAGTAAAAGGCTTATTGTATCAAGTAGAAAGATATACATATGAGATATATA
GCAATAACAATTCAAACAGAGAACTAGTTTCAAATAAAAATGGCGTCGAATATGATTTAT
GAACTAAATTAAGAATTATGTCATTGCCAGATAGAGACATTCCAACAGATATGGAACATT
ATTCATTTGTTGAACAAGTTAAATACAAATTTATACCAACTACTCTAATGTTGGGAAAAC
ATAATAAAAAATTATTTGATGTTGAGATATCAAAGAAAGAAATTTCTAACAAAAGTAGCA
TAATAAGCGATTTTTCTCAACTAATTCAAAGCGATATTAATGGTTTTAATGTATCTATTG
ATATTGATAAACAATTTATAAAAGGCAACTTGAATGCAAAAATTAATGATTTCAGTAAAA
ATGAGCATAAGCAAATTTCAATAGATTCTTATTCATATTATGACAAGGTTTCTAAGGCAA
TAATAGCAAATAATGATAGTATTGGCGCAGCTAAAGGCTTATTGTTGCCTCTTAATTATT
CGGGAAATTATTCTTATTTACTAAATATTAATTTTGGTGAGGATTTGAAAGGTTTTAAAA
TTAGATACAATCAAGAAATTTCAAAACCATTTTTTAATGAAAAAAGTGGCTTAGTAAAAT
TAAATGTAAACAATATATTTAAACAACAAAATTTTACAAAATGAAGTGTCGTAAAAGCAG
AGGATATAAGAAGTTTGATTAATAATTCCAATACTCTAGAAGAATTAATGATGGGAGGGA
AAT
>18872 bias=0,e_score=0.0,bit_score=1131.0,score_ratio=0.99,align_strand=-,abs_start=118312,abs_end=119455,allele_start=118312,allele_end=119455,query_name=NODE_1_length_474534_cov_38.1723_ID_792 <unknown description>
TGTTTCCTATCGTTATGCAGGTAATCAATGATCAAGAACCAATAAAATGGATTGAAAACA
TAAATGCTTATACAACCAAACAATTATATTTAGATAAATGAACAAATTCATTTCAAAAGG
TTGATTTTAAATTACAAAGGTTAATTGAAAATAATAAATTTATAATTGAATTTAAATATT
TGAATTACGACCAAGAAATAGATGATATAGATGTTAAATGTTCGATTAACAATCAATTAT
TGAAACTCCAAAAAGTCTTTGATTCAGATAAACATGAATATACATATACTCTTATTTCTG
AATTTAATGAGGCAACAAAAACTAAAAAAGTTCAGGATTTAAAAAATATTAATTTTGAAA
TTTTTTATAAGGTAAAAGGTTTATTGTATCAAGTAGAAAGATATACATATGAGATATATA
GCAATAACAATTCAAGCAGAGAACTAGTTTCAAATAAAAATGGCGTCGAATATGATTTAT
GAACTAAATTAAGAATTCTATCATTAGCAGATAGAGACATTCCAACAGATATGGAACATT
ATTCATTCGTTGAACAAGTTAAATACAAATTTATGCCAACTACTCTAATGTTGGGAAAAC
ATAATAAAAAATTATTTGATGTTGAGATATCAAAGAAAGAAATTTCTAACAAAAGTGGCA
TAATAAGCGATTTTTCTCAACTAATTCAAAGCGATATTAATGGTTTTAATGTATCTATTG
ATATTGATAAACAATTTATAAAAGGCAACTTGAATGCAAAAATTAATGATTTCAGTAAAA
ATGAGCATAAGCAAATTTCAATAGATTCTTATTCATATTATGACAAGGTTTCTAAGGCAA
TAATAGCAAATAATGATAGTATTGGCGCAGCTAAAGGCTTGCTTTTGCCTCTTAATTATT
CAGGAAATTATTCTTATTTACTAAATATTAATTTTGGTGAGGATTTGAAAGGTTTTAAAA
TTAGATACAATCAAGAAATTTCAAAACCATTTTTTAATGAAAAAAGTGGCTTAGTAAAAT
TAAATGTAAACAATATATTTAAACAACAAAATTTTACAAAATGAAGTGTCGTAAAAGCAG
AGGATATAAGAAGTTTGATTAATAATTCCAATACTCTAGAAGAATTAATGAAGGGAGGGA
AAT
>18873 bias=0,e_score=0.0,bit_score=1137.1,score_ratio=0.99,align_strand=-,abs_start=10959,abs_end=12102,allele_start=10959,allele_end=12102,query_name=NODE_1_length_201531_cov_37.8145_ID_143 <unknown description>
TGTTTCCTATTGTTATGCAGGCAATCAATGATCAAGAACCAACAAAATGGATTGAAAACA
TAAATGCTTATACAACCAAACAATTATATTTGGATAAATGAACAAATTCATTTCAAAAGG
TTGATTTTAAATTACAAAGGTTAATTGAAAATAATAAATTTATAATTGAATTTAAATATT
TGAATTACGACCAAGAAATAGATGATATAGATGTTAAATGTTCGATTAACAATCAATTAT
TAAAACTCCAAAAAGTCTTTGATTCAGATAAACATGAATATACATATACTCTTATTTCTG
AATTTAATGAGGCAACAAAAACTAAAAAAGTTCAGGATTTAAAAAATATTAATTTTGAAA
TTTTTTATAAAGTAAAAGGTTTATTGTATCAAGTAGAAAGATATACATATGAGATATATA
GCAATAACAATTCAAACAGAGAACTAGTTTCAAATAAAAATGGCGTCGAATATGATTTAT
GAACTAAATTAAGAATTCTATCATTAGCAGATAGAGACATTCCGACAGATATGGAACATT
ATTCATTTGTTGAACAAGTTAAATACAAATTTATGCCAACTACTCTAATGTTGGGAAAAC
ATAATAAAAAATTATTTGATGTTGAGATATCAAAGAAAGAAATTTCTAACAAAAGTGGCA
TAATAAGCGATTTTTCTCAACTAATTCAAAGCGATATTAATGGTTTTAATGTATCTATTG
ATATTGATAAACAATTTATAAAAGGCAATTTGAATGCAAAAATTAATGATTTCAGTAAAA
ATGAGCATAAGCAAATTTCAATAGATTCTTATTCATATTATGACAAGGTTTCTAAGGCAA
TAATAGCAAATAATGATAGTATTGGCGCAGCTAAAGGCTTATTGTTGCCTCTTAATTATT
CGGGAAATTATTCTTATTTACTAAATATTAATTTTGGTGAGGATTTGAAAGGTTTTAAAA
TTAGATACAATCAAGAAATTTCAAAACCATTTTTTAATGAAAAAAGTGGCTTAGTAAAAT
TAAATGTAAACAATATATTTAAACAACAAAATTTTACAAAATGAAGTGTCGTAAAAGCAG
AGGATATAAGAAGTTTGATTAATAATTCCAATACTCTAGAAGAATTAATGAAGGGAGGGA
AAT
