# Supplementary material for: Genomic determination of minimum multi-locus sequence typing schemas to represent the genomic phylogeny of Mycoplasma hominis
Source: BMC Genomics. 2016 Nov 23;17:964. doi: 10.1186/s12864-016-3284-z (PMC5120421; doi:10.1186/s12864-016-3284-z)
Supplement: Additional file 1: — FASTA sequence for all pan genomic alleles identified in this study. (ZIP 1488 kb) [file 12864_2016_3284_MOESM1_ESM.zip › pan_genome/GENE-121.fasta]

>121
ATGGCAATTACAAGTACACAAGATCCAAAAATTTTGAAATATAAAAAATTACTTACCCCC
AAAGGCAGACAAGAACAACAATTGTTTATTGTTGAAGGGTATCATTTAGTAAAAGAAGCA
ATCGAAGCAAATATAGTTATTGACATTTTAGAATTCAATGACATACTAACTTATAAAAAC
TCAACTCAAGTAACTAGAGCAATTATTAAAACATTATCAACAACGCAAACACCTCAAAAT
ATCATTGCAATTTGTAAAATACAAAATTTAAATGTTAAAGCAAACAAAATAATAGCCCTT
AATAAATTACAAGATCCCGGAAATATTGGTACTATTTTTCGACTTGCTAAATCTTTTGGC
TTTGATAGTGTTATAGTTGAAAATATAGATATATACAATGAAAAGATAATTCGTTCATCA
CAAGGAGCAATGTTTTCACTAAACATTATTAAGACAAATGATTTAAGCAAAGAACTGTCA
GCCTTTAAAAAAGATGATTTTTTAGTTTATAGTACAACATTAAATAAAAATTCAATTAAG
CTCAATAACATTGATTTTAGAAATAAAAAAATTGTTATTGTTTTAGGAAATGAAGGAAAT
GGTATAGACAAAAAAATTATTGACTTAAGTGATTTTAATGTTTACGTTCCTATTGAATTT
GAAAGTCTCAATGTTGCTTGCTGTGGCGCAATTATTATGAATAAAATTTATAATGGAGAT
AAATAA
>734
ATGGCAATTACAAGTACACAAGATCCAAAAATTCTAAAATATAAAAAATTACTTACTCCC
AAAGGCAGACAAGAACAACAATTGTTTATTGTTGAAGGTTATCATTTAGTAAAAGAAGCA
ATCGAAGCAAATATAGTTATTGACATTTTAGAATTCAATGACATACTAACTTATAAAAAC
TCAACTCAAGTAACTAGAGCAATTATTAAAACATTATCAACAACGCAAACACCTCAAAAT
ATCATTGCAATTTGTAAAATACAAAATTTAAATATTAAAGCAAATAAAATAATAGCCCTT
AATAAATTACAAGATCCCGGAAATATTGGTACTATTTTTCGACTTGCTAAATCTTTTGGC
TTTGATAGTGTTATAGTTGAAAATATAGATATATACAATGAAAAGATAATTCGTTCATCA
CAAGGAGCAATGTTTTCACTAAACATTATTAAGACAAATGATTTAAGCAAAGAACTGTCA
GCCTTTAAAAAAGATGATTTTTTAGTTTATAGTACAACATTAAATAAAAATTCAATTAAG
CTCAATGACATTGATTTTAGAAATAAAAAAATTGTTATTGTTTTAGGGAATGAAGGAAAT
GGTATAGACGAAAAAATTATTGACTTAAGTGATTTTAATGTTTACGTTCCTATTGAATTT
GAAAGTCTCAATGTTGCTTGCTGCGGCGCAATTATTATGAATAAAATTTATAATGGAGAT
AAATAA
>1131
ATGGCAATTACAAGTACACAAGATCCAAAAATTCTAAAATATAAAAAATTACTTACCCCC
AAAGGCAGACAAGAACAACAATTGTTTATTGTTGAAGGTTATCATTTAGTAAAAGAAGCA
ATCGAAGCAAATATAGTTATTGACATTTTAGAATTCAATGACATACTAACTTATAAAAAC
TCAACTCAAGTAACTAGAGCAATTATTAAAACACTATCAACAACGCAAACACCTCAAAAT
ATCATTGCAATTTGTAAAATACAAAATTTAAATATTAAAGCAAATAAAATAATAGCCCTT
AATAAATTACAAGATCCCGGAAATATTGGTACTATTTTTCGACTTGCTAAATCTTTTGGC
TTTGATAGTGTTATAGTTGAAAATATAGATATATACAATGAAAAGATAATTCGTTCATCA
CAAGGAGCAATGTTTTCACTAAACATTATTAAGACAAATGATTTAAGCAAAGAACTGTCA
GCCTTTAAAAAAGATGATTTTTTAGTTTATAGTACAACATTAAATAAAAATTCAATTAAG
CTCAATAACATTGATTTTAGAAATAAAAAAATTGTTATTGTTTTAGGAAATGAAGGAAAT
GGTATAGACAAAAAAATTATTGACTTAAGTGATTTTAATGTTTACGTTCCTATTGAATTT
GAAAGTCTCAATGTTGCTTGCTGTGGCGCAATTATTATGAATAAAATTTATAATGGAGAT
AAATAA
>1767
ATGGCAATTACAAGTACACAAGATCCAAAAATTCTGAAATATAAAAAATTACTTACCCCC
AAAGGCAGACAAGAACAACAATTGTTTATTGTTGAAGGTTATCATTTAGTAAAAGAAGCA
ATCAAGGCAAATATAGTTATTGACATTTTAGAATTCAATGACATACTAACTTATAAAAAC
TCAACTCAAGTAACTAGAGCAATTATTAAAACATTATCAACAACGCAAACACCTCAAAAT
ATCATTGCAATTTGTAAAATACAAAATTTAAATATTAAAGCAAATAAAATAATAGCCCTT
AATAAATTACAAGATCCCGGAAATATTGGTACTATTTTTCGACTTGCTAAATCTTTTGGC
TTTGATAGTGTTATAGTTGAAAATATAGATATATACAATGAAAAAATAATTCGTTCATCA
CAAGGAGCAATGTTTTCACTAAACATTATTAAGACAAATGATTTGAGCAAAGAACTGTCA
GCCTTTAAAAAAGATGATTTTTTAGTTTATAGTACAACATTAAATAAAAATTCAATTAAG
CTCAATGACATTGATTTTAGAAATAAAAAAATTGTTATTGTTTTGGGAAATGAAGGAAAT
GGTATAGACAAAAAAATTATTGACTTAAGTGATTTTAATGTTTATATTCCTATTGAATTT
GAAAGTCTCAATGTTGCTTGCTGCGGCGCAATTATTATGAATAAAATTTATAATGGAGAT
AAATAA
>6005 bias=130.5,bit_score=713.7,abs_start=29782,align_strand=+,abs_end=30507,score_ratio=0.98305785124,query_name=NODE_10_length_51759_cov_17.7443_ID_1028
ATGGCAATTACAAGTACACAAGATCCAAAAATTCTAAAATATAAAAAATTACTTACCCCC
AAAGGCAGACAAGAACAACAATTATTTATTGTTGAAGGTTATCATTTAGTAAAAGAAGCA
ATCGAAGCAAATATAGTTATTGACATTTTAGAATTCAATGACATACTAACTTATAAAAAC
TCAACCCAAGTAACTAGAGCAATTATTAAAACACTATCAACAACGCAAACACCTCAAAAT
ATCATTGCAATTTGTAAAATACAAAATTTAAATGTTAAAGCAAACAAAATAATAGCCCTT
AATAAATTACAAGATCCCGGAAATATTGGTACTATTTTTCGACTTGCTAAATCTTTTGGC
TTTGATAGTGTTATAGTTGAAAATATAGATATATACAATGAAAAAATAATTCGTTCATCA
CAAGGAGCAATGTTTTCACTAAACATTATTAAGACAAATGATTTAAGCAAAGAACTGTCA
GCCTTTAAAAAAGATGATTTTTTAGTTTATAGTACAACATTAAATAAAAATTCAATTAAA
CTCAATGACATTGATTTTAGAAATAAAAAAATTATTGTTGTTTTGGGAAATGAAGGAAAT
GGTATAGACAAAAAAATTATTGACTTAAGTGATTTTAATGTTTATATTCCTATTGAATTT
GAAAGTCTCAATGTTGCTTGCTGCGGCACAATTATTATGAATAAAATTTATAATGGAGAT
AAATAA
>6006 bias=126.3,bit_score=729.0,abs_start=87471,align_strand=+,abs_end=88196,score_ratio=1.0041322314,query_name=NODE_4_length_107452_cov_30.9088_ID_628
ATGGCAATTACAAGTACACAAGATCCAAAAATTTTGAAATATAAAAAATTACTTACCCCC
AAAGGCAGACAAGAACAACAATTGTTTATTGTTGAAGGGTATCATTTAGTAAAAGAAGCA
ATCGAAGCAAATATAGTTATTGACATTTTAGAATTCAATAACATACTAACTTATAAAAAC
TCAACTCAAGTAACTAGAGCAATTATTAAAACATTATCAACAACGCAAACACCTCAAAAT
ATCATTGCAATTTGTAAAATACAAAATTTAAATATTAAAGCAAATAAAATAATAGCCCTT
AATAAATTACAAGATCCCGGAAATATTGGTACTATTTTTCGACTTGCTAAATCTTTTGGC
TTTGATAGTGTTATAGTTGAAAATATAGATATATACAATGAAAAGATAATTCGTTCATCG
CAAGGAGCAATGTTTTCACTAAACATTATTAAGACAAATGATTTGAGCAAAGAACTGTCA
GCCTTTAAAAAAGATGATTTTTTAGTTTATAGTACAACATTAAATAAAAATTCAATTAAG
CTCAATGACATTGATTTTAGAAATAAAAAAATTGTTATTGTTTTAGGGAATGAAGGAAAT
GGTATAGACAAAAAAATTATTGACTTAAGTGATTTTAATGTTTATATTCCTATTGAATTT
GAAAGTCTCAATGTTGCTTGCTGCGGCGCAATTATTATGAATAAAATTTATAATGGAGAT
AAATAA
>6007 bias=129.3,bit_score=731.0,abs_start=317762,align_strand=+,abs_end=318487,score_ratio=1.00688705234,query_name=NODE_1_length_337690_cov_20.0179_ID_3593
ATGGCAATTACAAGTACACAAGATCCAAAAATTCTAAAATATAAAAAATTACTTACCCCC
AAAGGCAGACAAGAACAACAATTGTTTATTGTTGAAGGTTATCATTTAGTAAAAGAAGCA
ATCGAAGCAAATATAGTTATTGACATTTTAGAATTCAATGACATACTAACTTATAAAAAT
TCAACTCAAGTAACTAGAGCAATTATTAAAACATTATCAACAACGCAAACACCTCAAAAT
ATCATTGCAATTTGTAAAATACAAAATTTAAATATTAAAGCAAATAAAATAATAGCCCTT
AATAAATTACAAGATCCCGGAAATATTGGTACTATTTTTCGACTTGCTAAATCTTTTGGC
TTTGATAGTGTTATAGTTGAAAATATAGATATATACAATGAAAAAATAATTCGTTCATCA
CAAGGAGCAATGTTTTCACTAAACATTATTAAGACAAATGATTTAAGCAAAGAACTGTCA
GCCTTTAAAAAAGATGATTTTTTAGTTTATAGTACAACATTAAATAAAAATTCAATTAAG
CTCAATGACATTGATTTTAGAAATAAAAAAATTGTTATTGTTTTAGGGAATGAAGGAAAT
GGTATAGACAAAAAAATTATTGACTTAAGTGATTTTAATGTTTACGTTCCTATTGAATTT
GAAAGTCTCAATGTTGCTTGCTGCGGCGCAATTATTATGAATAAAATTTATAATGGAGAT
AAATAA
>6009 bias=130.9,bit_score=732.7,abs_start=39090,align_strand=-,abs_end=39813,score_ratio=1.00922865014,query_name=NODE_5_length_65338_cov_34.5_ID_5307
TGGCAATTACAAGTACACAAGATCCAAAAATTCTAAAATATAAAAAATTACTTACCCCCA
AAGGCAGACAAGAACAACAATTGTTTATTGTTGAAGGTTATCATTTAGTAAAAGAAGCAA
TCGAAGCAAATATAGTTATTGACATTTTAGAATTCAATGACATACTAACTTATAAAAACT
CAACTCAAGTAACTAGAGCAATTATTAAAACATTATCAACAACGCAAACACCTCAAAATA
TCATTGCAATTTGTAAAATACAAAATTTAAATATTAAAGCAAATAAAATAATAGCCCTTA
ATAAATTACAAGATCCCGGAAATATTGGTACTATTTTTCGACTTGCTAAATCTTTTGGCT
TTGATAGTGTTATAGTTGAAAATATAGATATATACAATGAAAAGATAATTCGTTCATCAC
AAGGAGCAATGTTTTCACTAAACATTATTAAGACAAATGATTTAAGCAAAGAACTGTCAG
CCTTTAAAAAAGATGATTTTTTAGTTTATAGTACAACATTAAATAAAAATTCAATTAAGC
TCAATAACATTGATTTTAGAAATAAAAAAATTGTTATTGTTTTAGGAAATGAAGGAAATG
GTATAGACAAAAAAATTATTGACTTAAGTGATTTTAATGTTTACGTTCCTATTGAATTTG
AAAGTCTCAATGTTGCTTGCTGTGGCGCAATTATTATGAATAAAATTTATAATGGAGATA
AATA
>18874 bias=0,e_score=4.1e-219,bit_score=732.7,score_ratio=1.01,align_strand=-,abs_start=39090,abs_end=39813,allele_start=39090,allele_end=39813,query_name=NODE_5_length_65338_cov_34.5_ID_5307 <unknown description>
TGGCAATTACAAGTACACAAGATCCAAAAATTCTAAAATATAAAAAATTACTTACCCCCA
AAGGCAGACAAGAACAACAATTGTTTATTGTTGAAGGTTATCATTTAGTAAAAGAAGCAA
TCGAAGCAAATATAGTTATTGACATTTTAGAATTCAATGACATACTAACTTATAAAAACT
CAACTCAAGTAACTAGAGCAATTATTAAAACATTATCAACAACGCAAACACCTCAAAATA
TCATTGCAATTTGTAAAATACAAAATTTAAATATTAAAGCAAATAAAATAATAGCCCTTA
ATAAATTACAAGATCCCGGAAATATTGGTACTATTTTTCGACTTGCTAAATCTTTTGGCT
TTGATAGTGTTATAGTTGAAAATATAGATATATACAATGAAAAGATAATTCGTTCATCAC
AAGGAGCAATGTTTTCACTAAACATTATTAAGACAAATGATTTAAGCAAAGAACTGTCAG
CCTTTAAAAAAGATGATTTTTTAGTTTATAGTACAACATTAAATAAAAATTCAATTAAGC
TCAATAACATTGATTTTAGAAATAAAAAAATTGTTATTGTTTTAGGAAATGAAGGAAATG
GTATAGACAAAAAAATTATTGACTTAAGTGATTTTAATGTTTACGTTCCTATTGAATTTG
AAAGTCTCAATGTTGCTTGCTGTGGCGCAATTATTATGAATAAAATTTATAATGGAGATA
AAT
>18875 bias=0,e_score=6.3e-214,bit_score=718.4,score_ratio=0.99,align_strand=+,abs_start=450702,abs_end=451427,allele_start=450702,allele_end=451427,query_name=NODE_1_length_497571_cov_28.1511_ID_540 <unknown description>
TGGCAATTACAAGTACACAAGATCCAAAAATTCTAAAATATAAAAAATTACTTACCCCCA
AAGGCAGACAAGAACAACAATTATTTATTGTTGAAGGTTATCATTTAGTAAAAGAAGCAA
TCGAAGCAAATATAGTTATTGACATTTTAGAATTCAATGACATACTAACTTATAAAAACT
CAACTCAAGTAACTAGAGCAATTATTAAAACACTATCAACAACGCAAACACCTCAAAATA
TCATTGCAATTTGTAAAATACAAAATTTAAATGTTAAAGCAAACAAAATAATAGCCCTTA
ATAAATTACAAGATCCCGGAAATATTGGTACTATTTTTCGACTTGCTAAATCTTTTGGCT
TTGATAGTGTTATAGTTGAAAATATAGATATATACAATGAAAAAATAATACGTTCATCAC
AAGGAGCAATGTTTTCACTAAACATTATTAAGACAAATGATTTAAGCAAAGAACTGTCAG
CCTTTAAAGAAGATGATTTTTTAGTTTATAGTACAACATTAAATAAAAATTCAATTAAGC
TCAATGACATTGATTTTAGAAATAAAAAAATTGTTATTGTTTTAGGAAATGAAGGAAATG
GTATAGACAAAAAAATTATCGATTTAAGTGATTTTAATGTTTATATTCCTATTGAATTTG
AAAGCCTCAATGTTGCTTGCTGCGGCGCAATTATTATGAATAAAATTTATAATGGAGATA
AATAA
>18876 bias=0,e_score=9.6e-212,bit_score=708.1,score_ratio=0.98,align_strand=+,abs_start=12699,abs_end=13424,allele_start=12699,allele_end=13424,query_name=NODE_4_length_54767_cov_34.0638_ID_558 <unknown description>
TGGCAATTACAAGTACACAAGATCCAAAAATTCTAAAATATAAAAAATTACTTACTCCCA
AAGGCAGACAAGAACAACAATTGTTTATTGTTGAAGGTTATCATTTAGTAAAAGAAGCAA
TCAAGGCAAATATAGTTATTGACATTTTAGAATTCAATGACATACTAACTTATAAAAACT
CAACTCAAGTAACTAGAGCAATTATTAAAACACTATCAACAACACAAACACCTCAAAATA
TCATTGCAATTTGTAAAATACAAAATTTAAATATTAAAACAAACAAAATAATAGCCCTCA
ATAAATTACAAGATCCGGGAAATATTGGTACTATTTTTCGACTTGCTAAATCTTTTGGAT
TTGATAGTGTTATAGTTGAAAATATAGATATATACAATGAAAAAATAATTCGTTCATCAC
AAGGAGCAATGTTTTCACTAAACATTATTAAGACAAATGATTTAAGCAAAGAACTGTCAG
CCTTTAAAAAAGATGATTTTTTAGTTTATAGTACAACATTAAATAAAAATTCAATTAAGC
TCAATGACATTGATTTTAGAAATAAAAAAATTGTTATTGTTTTAGGAAATGAAGGAAATG
GTATAGACAAAAAAATTATTGACTTAAGTGATTTTAATGTTTACATTCCTATTGAATTTG
AAAGTCTCAATGTTGCTTGCTGTGGTGCAATTATTATGAATAAAATTTATAATGGAGATA
AATAA
>18877 bias=0,e_score=9.1e-213,bit_score=713.7,score_ratio=0.98,align_strand=+,abs_start=220553,abs_end=221278,allele_start=220553,allele_end=221278,query_name=NODE_1_length_264014_cov_18.1843_ID_149 <unknown description>
TGGCAATTACAAGTACACAAGATCCAAAAATTCTAAAATATAAAAAATTACTTACCCCCA
AAGGCAGACAAGAACAACAATTATTTATTGTTGAAGGTTATCATTTAGTAAAAGAAGCAA
TCGAAGCAAATATAGTTATTGACATTTTAGAATTCAATGACATACTAACTTATAAAAACT
CAACCCAAGTAACTAGAGCAATTATTAAAACACTATCAACAACGCAAACACCTCAAAATA
TCATTGCAATTTGTAAAATACAAAATTTAAATGTTAAAGCAAACAAAATAATAGCCCTTA
ATAAATTACAAGATCCCGGAAATATTGGTACTATTTTTCGACTTGCTAAATCTTTTGGCT
TTGATAGTGTTATAGTTGAAAATATAGATATATACAATGAAAAAATAATTCGTTCATCAC
AAGGAGCAATGTTTTCACTAAACATTATTAAGACAAATGATTTAAGCAAAGAACTGTCAG
CCTTTAAAAAAGATGATTTTTTAGTTTATAGTACAACATTAAATAAAAATTCAATTAAAC
TCAATGACATTGATTTTAGAAATAAAAAAATTATTGTTGTTTTGGGAAATGAAGGAAATG
GTATAGACAAAAAAATTATTGACTTAAGTGATTTTAATGTTTATATTCCTATTGAATTTG
AAAGTCTCAATGTTGCTTGCTGCGGCACAATTATTATGAATAAAATTTATAATGGAGATA
AATAA
>18878 bias=0,e_score=6.6e-218,bit_score=731.0,score_ratio=1.01,align_strand=+,abs_start=317727,abs_end=318452,allele_start=317727,allele_end=318452,query_name=NODE_1_length_337655_cov_39.5735_ID_506 <unknown description>
TGGCAATTACAAGTACACAAGATCCAAAAATTCTAAAATATAAAAAATTACTTACCCCCA
AAGGCAGACAAGAACAACAATTGTTTATTGTTGAAGGTTATCATTTAGTAAAAGAAGCAA
TCGAAGCAAATATAGTTATTGACATTTTAGAATTCAATGACATACTAACTTATAAAAATT
CAACTCAAGTAACTAGAGCAATTATTAAAACATTATCAACAACGCAAACACCTCAAAATA
TCATTGCAATTTGTAAAATACAAAATTTAAATATTAAAGCAAATAAAATAATAGCCCTTA
ATAAATTACAAGATCCCGGAAATATTGGTACTATTTTTCGACTTGCTAAATCTTTTGGCT
TTGATAGTGTTATAGTTGAAAATATAGATATATACAATGAAAAAATAATTCGTTCATCAC
AAGGAGCAATGTTTTCACTAAACATTATTAAGACAAATGATTTAAGCAAAGAACTGTCAG
CCTTTAAAAAAGATGATTTTTTAGTTTATAGTACAACATTAAATAAAAATTCAATTAAGC
TCAATGACATTGATTTTAGAAATAAAAAAATTGTTATTGTTTTAGGGAATGAAGGAAATG
GTATAGACAAAAAAATTATTGACTTAAGTGATTTTAATGTTTACGTTCCTATTGAATTTG
AAAGTCTCAATGTTGCTTGCTGCGGCGCAATTATTATGAATAAAATTTATAATGGAGATA
AATAA
>18879 bias=0,e_score=1.3e-219,bit_score=733.4,score_ratio=1.01,align_strand=-,abs_start=22476,abs_end=23199,allele_start=22476,allele_end=23199,query_name=NODE_5_length_36654_cov_1.22529_ID_173 <unknown description>
TGGCAATTACAAGTACACAAGATCCAAAAATTCTGAAATATAAAAAATTACTTACCCCCA
AAGGCAGACAAGAACAACAATTGTTTATTGTTGAAGGTTATCATTTAGTAAAAGAAGCAA
TCGAAGCAAATATAGTTATTGACATTTTAGAATTCAATGACATACTAACTTATAAAAACT
CAACTCAAGTAACTAGAGCAATTATTAAAACATTATCAACAACGCAAACACCTCAAAATA
TCATTGCAATTTGTAAAATACAAAATTTAAATGTTAAAGCAAACAAAATAATAGCCCTTA
ATAAATTACAAGATCCCGGAAATATTGGTACTATTTTTCGACTTGCTAAATCTTTTGGCT
TTGATAGTGTTATAGTTGAAAATATAGATATATACAATGAAAAAATAATTCGTTCATCAC
AAGGAGCAATGTTTTCACTAAACATTATTAAGACAAATGATTTAAGCAAAGAACTGTCAG
CCTTTAAAAAAGATGATTTTTTAGTTTATAGTACAACATTAAATAAAAATTCAATTAAGC
TCAATAACATTGATTTTAGAAATAAAAAAATTGTTATTGTTTTAGGAAATGAAGGAAATG
GTATAGACAAAAAAATTATTGACTTAAGTGATTTTAATGTTTACGTTCCTATTGAATTTG
AAAGTCTCAATGTTGCTTGCTGTGGCGCAATTATTATGAATAAAATTTATAATGGAGATA
AAT
>18880 bias=0,e_score=8.5e-218,bit_score=729.0,score_ratio=1.00,align_strand=+,abs_start=87470,abs_end=88195,allele_start=87470,allele_end=88195,query_name=NODE_4_length_107060_cov_28.1066_ID_600 <unknown description>
TGGCAATTACAAGTACACAAGATCCAAAAATTTTGAAATATAAAAAATTACTTACCCCCA
AAGGCAGACAAGAACAACAATTGTTTATTGTTGAAGGGTATCATTTAGTAAAAGAAGCAA
TCGAAGCAAATATAGTTATTGACATTTTAGAATTCAATAACATACTAACTTATAAAAACT
CAACTCAAGTAACTAGAGCAATTATTAAAACATTATCAACAACGCAAACACCTCAAAATA
TCATTGCAATTTGTAAAATACAAAATTTAAATATTAAAGCAAATAAAATAATAGCCCTTA
ATAAATTACAAGATCCCGGAAATATTGGTACTATTTTTCGACTTGCTAAATCTTTTGGCT
TTGATAGTGTTATAGTTGAAAATATAGATATATACAATGAAAAGATAATTCGTTCATCGC
AAGGAGCAATGTTTTCACTAAACATTATTAAGACAAATGATTTGAGCAAAGAACTGTCAG
CCTTTAAAAAAGATGATTTTTTAGTTTATAGTACAACATTAAATAAAAATTCAATTAAGC
TCAATGACATTGATTTTAGAAATAAAAAAATTGTTATTGTTTTAGGGAATGAAGGAAATG
GTATAGACAAAAAAATTATTGACTTAAGTGATTTTAATGTTTATATTCCTATTGAATTTG
AAAGTCTCAATGTTGCTTGCTGCGGCGCAATTATTATGAATAAAATTTATAATGGAGATA
AATAA
>18881 bias=0,e_score=1.2e-218,bit_score=733.5,score_ratio=1.01,align_strand=-,abs_start=45830,abs_end=46553,allele_start=45830,allele_end=46553,query_name=NODE_1_length_344309_cov_36.0595_ID_85 <unknown description>
TGGCAATTACAAGTACACAAGATCCGAAAATTCTAAAATATAAAAAATTACTTACCCCCA
AAGGCAGACAAGAACAACAATTGTTTATTGTTGAAGGTTATCATTTAGTAAAAGAAGCAA
TCGAAGCAAATATAGTTATTGACATTTTAGAATTCAATGACATACTAACTTATAAAAACT
CAACTCAAGTAACTAGAGCAATTATTAAAACATTATCAACAACGCAAACACCTCAAAATA
TCATTGCAATTTGTAAAATACAAAATTTAAATGTTAAAGCAAACAAAATAATAGCCCTTA
ATAAATTACAAGATCCCGGAAATATTGGTACTATTTTTCGACTTGCTAAATCTTTTGGCT
TTGATAGTGTTATAGTTGAAAATATAGATATATACAATGAAAAGATAATTCGTTCATCAC
AAGGAGCAATGTTTTCACTAAACATTATTAAGACAAATGATTTAAGCAAAGAACTGTCAG
CCTTTAAAAAAGATGATTTTTTAGTTTATAGTACAACATTAAATAAAAATTCAATTAAGC
TCAATAACATTGATTTTAGAAATAAAAAAATTGTTATTGTTTTAGGAAATGAAGGAAATG
GTATAGACAAAAAAATTATTGACTTAAGTGATTTTAATGTTTACGTTCCTATTGAATTTG
AAAGTCTCAATGTTGCTTGCTGTGGCGCAATTATTATGAATAAAATTTATAATGGAGATA
AAT
>18882 bias=0,e_score=1.5e-217,bit_score=728.2,score_ratio=1.00,align_strand=+,abs_start=67994,abs_end=68719,allele_start=67994,allele_end=68719,query_name=NODE_4_length_110046_cov_29.7683_ID_1631 <unknown description>
TGGCAATTACAAGTACACAAGATCCAAAAATTCTAAAATATAAAAAATTACTTACCCCCA
AAGGCAGACAAGAACAACAATTATTTATTGTTGAAGGTTATCATTTAGTAAAAGAAGCAA
TCGAAGCAAATATAGTTATTGACATTCTAGAATTCAATGACATACTAACTTATAAAAACT
CAACTCAAGTAACTAGAGCAATTATTAAAACACTATCAACAACGCAAACACCTCAAAATA
TCATTGCAATTTGTAAAATACAAAATTTAAATATTAAAGCAAATAAAATAATAGCCCTTA
ATAAATTACAAGATCCCGGAAATATTGGTACTATTTTTCGACTTGCTAAATCTTTTGGCT
TTGATAGTGTTATAGTTGAAAATATAGATATATACAATGAAAAGATAATTCGTTCATCAC
AAGGAGCAATGTTTTCACTAAACATTATTAAGACAAATGATTTAAGCAAAGAACTGTCAG
CCTTTAAAAAAGATGATTTTTTAGTTTATAGTACAACATTAAATAAAAATTCAATTAAGC
TCAATAACATTGATTTTAGAAATAAAAAAATTGTTATTGTTTTAGGAAATGAAGGAAATG
GTATAGACAAAAAAATTATTGACTTAAGTGATTTTAATGTTTACGTTCCTATTGAATTTG
AAAGTCTCAATGTTGCTTGCTGTGGCGCAATTATTATGAATAAAATTTATAATGGAGATA
AATAA
>18883 bias=0,e_score=1.5e-217,bit_score=728.2,score_ratio=1.00,align_strand=-,abs_start=41314,abs_end=42037,allele_start=41314,allele_end=42037,query_name=NODE_4_length_110030_cov_30.8764_ID_291 <unknown description>
TGGCAATTACAAGTACACAAGATCCAAAAATTCTAAAATATAAAAAATTACTTACCCCCA
AAGGCAGACAAGAACAACAATTATTTATTGTTGAAGGTTATCATTTAGTAAAAGAAGCAA
TCGAAGCAAATATAGTTATTGACATTCTAGAATTCAATGACATACTAACTTATAAAAACT
CAACTCAAGTAACTAGAGCAATTATTAAAACACTATCAACAACGCAAACACCTCAAAATA
TCATTGCAATTTGTAAAATACAAAATTTAAATATTAAAGCAAATAAAATAATAGCCCTTA
ATAAATTACAAGATCCCGGAAATATTGGTACTATTTTTCGACTTGCTAAATCTTTTGGCT
TTGATAGTGTTATAGTTGAAAATATAGATATATACAATGAAAAGATAATTCGTTCATCAC
AAGGAGCAATGTTTTCACTAAACATTATTAAGACAAATGATTTAAGCAAAGAACTGTCAG
CCTTTAAAAAAGATGATTTTTTAGTTTATAGTACAACATTAAATAAAAATTCAATTAAGC
TCAATAACATTGATTTTAGAAATAAAAAAATTGTTATTGTTTTAGGAAATGAAGGAAATG
GTATAGACAAAAAAATTATTGACTTAAGTGATTTTAATGTTTACGTTCCTATTGAATTTG
AAAGTCTCAATGTTGCTTGCTGTGGCGCAATTATTATGAATAAAATTTATAATGGAGATA
AAT
>18884 bias=0,e_score=7.3e-219,bit_score=734.7,score_ratio=1.01,align_strand=-,abs_start=19414,abs_end=20137,allele_start=19414,allele_end=20137,query_name=NODE_1_length_474534_cov_38.1723_ID_792 <unknown description>
TGGCAATTACAAGTACACAAGATCCAAAAATTTTGAAATATAAAAAATTACTTACCCCCA
AAGGCAGACAAGAACAACAATTGTTTATTGTTGAAGGGTATCATTTAGTAAAAGAAGCAA
TCGAAGCAAATATAGTTATTGACATTTTAGAATTCAATGACATACTAACTTATAAAAACT
CAACTCAAGTAACTAGAGCAATTATTAAAACATTATCAACAACGCAAACACCTCAAAATA
TCATTGCAATTTGTAAAATACAAAATTTAAATGTTAAAGCAAACAAAATAATAGCCCTTA
ATAAATTACAAGATCCCGGAAATATTGGTACTATTTTTCGACTTGCTAAATCTTTTGGCT
TTGATAGTGTTATAGTTGAAAATATAGATATATACAATGAAAAGATAATTCGTTCATCAC
AAGGAGCAATGTTTTCACTAAACATTATTAAGACAAATGATTTAAGCAAAGAACTGTCAG
CCTTTAAAAAAGATGATTTTTTAGTTTATAGTACAACATTAAATAAAAATTCAATTAAGC
TCAATAACATTGATTTTAGAAATAAAAAAATTGTTATTGTTTTAGGAAATGAAGGAAATG
GTATAGACAAAAAAATTATTGACTTAAGTGATTTTAATGTTTACGTTCCTATTGAATTTG
AAAGTCTCAATGTTGCTTGCTGTGGCGCAATTATTATGAATAAAATTTATAATGGAGATA
AAT
>18885 bias=0,e_score=3.4e-218,bit_score=729.2,score_ratio=1.00,align_strand=-,abs_start=35554,abs_end=36277,allele_start=35554,allele_end=36277,query_name=NODE_4_length_49777_cov_39.8407_ID_520 <unknown description>
TGGCAATTACAAGTACACAAGATCCAAAAATTCTAAAATATAAAAAATTACTTACCCCCA
AAGGCAGACAAGAACAACAATTGTTTATTGTTGAAGGTTATCATTTAGTAAAAGAAGCAA
TCGAAGCAAATATAGTTATTGACATTTTAGAATTCAATGACATACTAACTTATAAAAACT
CAACTCAAGTAACTAGAGCAATTATTAAAACATTATCAACAACGCAAACACCTCAAAATA
TCATTGCAATTTGTAAAATACAAAATTTAAATATTAAAGCAAATAAAATAATAGCCCTTA
ATAAATTACAAGATCCCGGAAATATTGGTACTATTTTTCGACTTGCTAAATCTTTTGGCT
TTGATAGTGTTATAGTTGAAAATATAGATATATACAATGAAAAAATAATTCGTTCATCAC
AAGGAGCAATGTTTTCACTAAACATTATTAAGACAAATGATTTAAGCAAAGAACTGTCAG
CCTTTAAAAAAGATGATTTTTTAGTTTATAGTACAACATTAAATAAAAATTCAATTAAGC
TCAATAACATTGATTTTAGAAATAAAAAAATTGTTATTGTTTTAGGAAATGAAGGAAATG
GTATAGACAAAAAAATTATTGACTTAAGTGATTTTAATGTTTACGTTCCTATTGAATTTG
AAAGTCTCAATGTTGCTTGCTGTGGCGCAATTATTATGAATAAAATTTATAACGGAGATA
AAT
