# Supplementary material for: Genomic determination of minimum multi-locus sequence typing schemas to represent the genomic phylogeny of Mycoplasma hominis
Source: BMC Genomics. 2016 Nov 23;17:964. doi: 10.1186/s12864-016-3284-z (PMC5120421; doi:10.1186/s12864-016-3284-z)
Supplement: Additional file 1: — FASTA sequence for all pan genomic alleles identified in this study. (ZIP 1488 kb) [file 12864_2016_3284_MOESM1_ESM.zip › pan_genome/GENE-122.fasta]

>122
ATGGCAAAAGAACAAAAAACAGTATTAGAAAAATACTATATTTCTGAAACTTTTGATAAA
GATAGAAATATTTCATTTAACTTTAAAAAGGCAAATAAGGGCATTTCAGGAAACTTTTTA
AATTTTTCTAGCGCAGTTGAAGAATTTATTAAAGTTAGCGAAAATACACAAAACCCAACC
AAATGTTGATTCCACCGTGATGGCGCTTACCGCGGATGCGTAAACATTGATGGTGCCCGT
ATTATTGTTGAAAAAGTTGCTGAAAAACAAGTTAAAAACGAAGAAGCTATTGAATTTATC
GAAAGAGAAGAATTGGTTGAAAAACCTGCATCAAAGGCTAAGAAAGTTGAAGAACCAAAA
CAAGAATGTGAATGCTCATGCTCTTGCGATTGTTTAACTGGTATAGAAAACAACAAACAT
TGAAAAGAATATTGAACAAAGAAATCTTCAAATAACATTGTTTGTTCAGGTATACAAGAC
CACAAAGGCGGGGAAAAACTATTTATTACTCTAACAGTGCTTTTATCGCTTCTAACAATT
ATTAATTTGATTTTGATTATTTTGTTAGCAACAAACGTTATTTAA
>681
ATGGCAAAAGAACAAAAAACAGTATTAGAAAAATACTATATTTCTGAAACTTTTGATAAA
GATAGAAATATTTCATTTAACTTTAAAAAGGCAAATAAGGGCATTTCAGGAAACTTTTTA
AATTTTTCTAGCGCAGTTGAAGAATTTATTAAAGTTAGCGAAAATACACAAAACCCAACC
AAATGTTGATTCCACCGTGATGGCGCTTACCGCGGATGCGTAAACATTGATGGTGCCCGT
GTTATTGTTGAAAAAGTTGCTGAAAAACAAGTTAAAAACGAAGAAGCTATTGAATTTATC
GAAAGAGAAGAATTGGTTGAAAAACCTGCATCAAAGGCTAAGAAAGTTGAAGAACCAAAA
CAAGAATGTGAATGCTCATGCTCTTGCGATTGTTTAACTGGTATAGAAAACAACAAACAT
TGAAAAGAATATTGAACAAAGAAATCTTCAAATAACATTGTTTGTTCAGGTATACAAGAC
CACAAAGGCGGAGAAAAACTATTTATTACTCTAACAGTGCTTTTATCGCTTCTAACAATT
ATTAATTTGATTTTGATTATTTTGTTAGCAACAAACGTTATTTAA
>1224
ATGGCAAAAGAACAAAAAACAGTATTAGAAAAATACTATATTTCTGAAGCTTTTGATAAA
GATAGAAATATTTCATTTAACTTTAAAAAGGCAAATAAGGGCATTTCAGGAAACTTTTTA
AATTTTTCTAGCGCAGTTGAAGAATTTATTAAAGTTAGTGAAAATACACAAAACCCAACC
AAATGTTGATTCCACCGTGATGGCGCTTACCGTGGATGCGTAAACATTGATGGTGCCCGT
GTTATTGTTGAAAAAGTTGCTGAAAAACAAGTTAAAAATGAAGAAGCTATTGAATTCATC
GAAAGAGAACAATTGGTTGAAAAACCTGCAGCAAAAGCTAAGAAAGTTGAAGAACCAAAA
CAAGAATGTGAATGCTCATGCTCTTGTGATTGTTTAACCGGTATTGAAAACAACAAACAC
TGAAAAGAATATTGAACAAAGAAATCTTCAAATAATATTGTTTGTTCAGCAACACAAGAC
CACAAAGGTGGAGAAAAACTATTTATTGGTCTAACAGTGTGTTTATCGCTTCTAACAATT
ATCAATTTAATCTTGATTATTTTGTTAGCAACAAATGTTATTTAA
>1848
ATGGCAAAAGAACAAAAAACAGTATTAGAAAAATACTATATTTCTGAAGCTTTTGATAAA
GATAGAAATATTTCATTTAACTTTAAAAAGGCAAATAAGGGCATTTCAGGAAACTTTTTA
AATTTTTCTAGCGCAGTTGAAGAATTTATTAAAGTTAGTGAAAATACACAAAACCCAACC
AAATGTTGATTCCACCGTGATGGCGCTTACCGTGGATGCGTAAACATTGATGGTGCCCGT
GTTATTGTTGAAAAAGTTGCTGAAAAACAAGTTAAAAATGAAGAAGCTATTGAATTCATC
GAAAGAGAACAATTGGTTGAAAAACCTGCAGCAAAAGCTAAGAAAGTTGAAGAACCAAAA
CAAGAATGTGAATGCTCATGCTCTTGTGATTGTTTAACCGGTATTGAAAACAACAAACAC
TGAAAAGAATATTGAACAAAGAAATCTTCAAATAATATTGTTTGTTCAGCAATACAAGAC
CACAAAGGTGGAGAAAAACTATTTATTGGTCTAACAGTGTGTCTATCGCTTCTAACAATT
ATCAATTTAATCTTGATTATTTTGTTAGCAACAAATGTTATTTAA
>6013 bias=67.7,bit_score=609.7,abs_start=60905,align_strand=+,abs_end=61489,score_ratio=1.04222222222,query_name=NODE_3_length_132017_cov_31.7138_ID_1553
ATGGCAAAAGAACAAAAAACAGTATTAGAAAAATACTATATTTCTGAAGCTTTTGATAAA
GATAGAAATATTTCATTTAACTTTAAAAAGGCAAATAAGGGCATTTCAGGAAACTTTTTA
AATTTTTCTAGCGCAGTTGAAGAATTTATTAAAGTTAGTGAAAATACACAAAACCCAACC
AAATGTTGATTCCACCGTGATGGCGCTTACCGTGGATGCGTAAACATTGATGGTGCCCGT
GTTATTGTTGAAAAAGTTGCTGAAAAACAAGTTAAAAATGAAGAAGCTATTGAATTCATC
GAAAGAGAACAATTGGTTGAAAAACCTGCAGCAAAAGCTAAGAAAGTTGAAGAACCAAAA
CAAGAATGTGAATGCTCATGCTCTTGTGATTGTTTAACCGGTATTGAAAACAACAAACAC
TGAAAAGAATATTGAACAAAGAAATCTTCAAATAATATTGTTTGTTCAGCAACACAAGAC
CACAAAGGTGGAGAAAAATTATTTATTGGTCTAACAGTGTGTTTATCGCTTCTAACAATC
ATCAATTTAATCTTGATTATTTTGTTAGCAACAAATGTTATTTAA
>6016 bias=65.4,bit_score=612.6,abs_start=144576,align_strand=+,abs_end=145160,score_ratio=1.04717948718,query_name=NODE_1_length_337690_cov_20.0179_ID_3593
ATGGCAAAAGAACAAAAAACAGTATTGGAAAAATACTATATTTCTGAAGCTTTTGATAAA
GATAGAAATATTTCATTTAACTTTAAAAAGGCAAATAAGGGCATTTCAGGAAACTTTTTA
AATTTTTCTAGCGCAGTTGAAGAATTTATTAAAGTTAGTGAAAATACACAAAACCCAACC
AAATGTTGATTCCACCGTGATGGCGCTTACCGTGGATGCGTAAACATTGATGGTGCCCGT
GTTATTGTTGAAAAAGTTGCTGAAAAACAAGTTAAAAATGAAGAAGCTATTGAATTCATC
GAAAGAGAACAATTGGTTGAAAAACCTGCAGCAAAAGCTAAGAAAGTTGAAGAACCAAAA
CAAGAATGTGAATGCTCATGCTCTTGTGATTGTTTAACCGGTATTGAAAACAACAAACAC
TGAAAAGAATATTGAACAAAGAAATCTTCAAATAACATTGTTTGTTCAGGTATACAAGAC
CACAAAGGTGGAGAAAAACTATTTATTGGTCTAACAGTGTGTTTATCGCTTCTAACAATC
ATCAATTTAATCTTGATTATTTTGTTAGCAACAAATGTTATTTAA
>6019 bias=66.4,bit_score=613.4,abs_start=146801,align_strand=+,abs_end=147385,score_ratio=1.04854700855,query_name=NODE_1_length_290949_cov_36.4267_ID_342
ATGGCAAAAGAACAAAAAACAGTATTAGAAAAATACTATATTTCTGAAACTTTTGATAAA
GATAGAAATATTTCATTTAACTTTAAAAAGGCAAATAAGGGCATTTCAGGAAACTTTTTA
AATTTTTCTAGCGCAGTTGAAGAATTTATTAAAGTTAGCGAAAATACACAAAACCCAACC
AAATGTTGATTCCACCGTGATGGCGCTTACCGCGGATGCGTAAACATTGATGGTGCCCGT
GTTATTGTTGAAAAAGTTGCTGAAAAACAAGTTAAAAACGAAGAAGCTATTGAATTTATC
GAAAGAGAAGAATTGGTTGAAAAACCTGCATCAAAGGCTAAGAAAGTTGAAGAACCAAAA
CAAGAATGCGAATGCTCATGCTCTTGCGATTGTTTAACTGGTATAGAAAACAACAAACAT
TGAAAAGAATATTGAACAAAGAAATCTTCAAATAACATTGTTTGTTCAGGTATACAAGAC
CACAAAGGCGGAGAAAAACTATTTATTACTCTAACAGTGCTTTTATCGCTTCTAACAATT
ATTAATTTGATTTTGATTATTTTGTTAGCAACAAACGTTATTTAA
>6020 bias=68.0,bit_score=614.2,abs_start=70702,align_strand=-,abs_end=71284,score_ratio=1.04991452991,query_name=NODE_1_length_201530_cov_37.1757_ID_177
TGGCAAAAGAACAAAAAACAGTATTAGAAAAATACTATATTTCTGAAACTTTTGATAAAG
ATAGAAATATTTCATTTAACTTTAAAAAGGCAAATAAGGGCATTTCAGGAAACTTTTTAA
ATTTTTCTAGCGCAGTTGAAGAATTTATTAAAGTTAGCGAAAATACACAAAACCCAACCA
AATGTTGATTCCACCGTGATGGCGCTTACCGCGGATGCGTAAACATTGATGGTGCCCGTG
TTATTGTTGAAAAAGTTGCTGAAAAACAAGTTAAAAACGAAGAAGCTATTGAATTTATCG
AAAGAGAAGAATTGGTTGAAAAACCTGCATCAAAGGCTAAGAAAGTTGAAGAACCAAAAC
AAGAATGTGAATGCTCATGCTCTTGCGATTGTTTAACTGGTATAGAAAACAACAAACATT
GAAAAGAATATTGAACAAAGAAATCTTCAAATAACATTGTTTGTTCAGGTATACAAGACC
ACAAAGGTGGAGAAAAACTATTTATTGGTCTAACAGTGTGTTTATCGCTTCTAACAATTA
TCAATTTAATCTTGATTATTTTGTTAGCAACAAATGTTATTTA
>18886 bias=0,e_score=2.4e-181,bit_score=609.7,score_ratio=1.04,align_strand=-,abs_start=203585,abs_end=204167,allele_start=203585,allele_end=204167,query_name=NODE_1_length_344309_cov_36.0595_ID_85 <unknown description>
TGGCAAAAGAACAAAAAACAGTATTAGAAAAATACTATATTTCTGAAACTTTTGATAAAG
ATAGAAATATTTCATTTAACTTTAAAAAGGCAAATAAGGGCATTTCAGGAAACTTTTTAA
ATTTTTCTAGCGCAGTTGAAGAATTTATTAAAGTTAGCGAAAATACACAAAACCCAACCA
AATGTTGATTCCACCGTGATGGCGCTTACCGCGGATGCGTAAACATTGATGGTGCCCGTG
TTATTGTTGAAAAAGTTGCTGAAAAACAAGTTAAAAACGAAGAAGCTATTGAATTTATCG
AAAGAGAAGAATTGGTTGAAAAACCTGCATCAAAGGCTAAGAAAGTTGAAGAACCAAAAC
AAGAATGCGAATGCTCATGCTCTTGCAATTGTTTAACTGGTATAGAAAACAACAAACATT
GAAAAGAATATTGAACAAAGAAATCTTCAAATAACATTGTTTGTTCAGGTATACAAGACC
ACAAAGGCGGAGAAAAACTATTTATTACTCTAACAGTGCTTTTATCGCTTCTAACAATTA
TTAATTTGATTTTGATTATTTTGTTAGCAACAAACGTTATTT
>18887 bias=0,e_score=6.7e-183,bit_score=614.4,score_ratio=1.05,align_strand=-,abs_start=141205,abs_end=141787,allele_start=141205,allele_end=141787,query_name=NODE_1_length_253687_cov_41.2364_ID_219 <unknown description>
TGGCAAAAGAACAAAAAACAGTATTAGAAAAATACTATATTTCTGAAACTTTTGATAAAG
ATAGAAATATTTCATTTAACTTTAAAAAGGCAAATAAGGGCATTTCAGGAAACTTTTTAA
ATTTTTCTAGCGCAGTTGAAGAATTTATTAAAGTTAGCGAAAATACACAAAACCCAACCA
AATGTTGATTCCACCGTGATGGCGCTTACCGCGGATGCGTAAACATTGATGGTGCCCGTG
TTATTGTTGAAAAAGTTGCTGAAAAACAAGTTAAAAACGAAGAAGCTATTGAATTTATCG
AAAGAGAAGAATTGGTTGAAAAACCTGCATCAAAGGCTAAGAAAGTTGAAGAACCAAAAC
AAGAATGTGAATGCTCATGCTCTTGCGATTGTTTAACTGGTATAGAAAACAACAAACATT
GAAAAGAATATTGAACAAAGAAATCTTCAAATAACATTGTTTGTTCAGGTATACAAGACC
ACAAAGGCGGAGAAAAACTATTTATTACTCTAACAGTGCTTTTATCGCTTCTAACAATTA
TTAATTTGATTTTGATTATTTTGTTAGCAACAAACGTTATTT
>18888 bias=0,e_score=2.8e-181,bit_score=609.7,score_ratio=1.04,align_strand=+,abs_start=178168,abs_end=178752,allele_start=178168,allele_end=178752,query_name=NODE_1_length_386744_cov_32.1807_ID_133 <unknown description>
TGGCAAAAGAACAAAAAACAGTATTGGAAAAATACTATATTTCTGAAGCTTTTGATAAAG
ATAGAAATATTTCATTTAACTTTAAAAAGGCAAATAAGGGCATTTCAGGAAACTTTTTAA
ATTTTTCTAGCGCAGTTGAAGAATTTATTAAAGTTAGTGAAAATACACAAAACCCAACCA
AATGTTGATTCCACCGTGATGGCGCTTACCGCGGATGTGTAAACATTGATGGTGCCCGTG
TTATTGTTGAAAAAGTTGCTGAAAAACAAGTTAAAAACGAAGAAGCTATTGAATTCATCG
AAAGAGAAAAATTGGTTGAAAAACCTGCAGCAAAAGCTAAGAAAGTTGAAGAACCAAAAC
AAGAATGTGAATGCTCATGCTCTTGCGATTGTTTAACTGGTATAGAAAACAACAAACATT
GAAAAGAATATTGAACAAAGAAATCTTCAAATAACATTGTTTGTTCAGGTATACAAGACC
ACAAAGGCGGAGAAAAACTATTTATTGGTCTAACAGTGTGTTTATCGCTTCTAACAATTA
TCAATTTAATCTTGATTATTTTGTTAGCAACAAATGTTATTTAA
>18889 bias=0,e_score=2.6e-182,bit_score=613.4,score_ratio=1.05,align_strand=-,abs_start=178069,abs_end=178651,allele_start=178069,allele_end=178651,query_name=NODE_1_length_474534_cov_38.1723_ID_792 <unknown description>
TGGCAAAAGAACAAAAAACAGTATTAGAAAAATACTATATTTCTGAAACTTTTGATAAAG
ATAGAAATATTTCATTTAACTTTAAAAAGGCAAATAAGGGCATTTCAGGAAACTTTTTAA
ATTTTTCTAGCGCAGTTGAAGAATTTATTAAAGTTAGCGAAAATACACAAAACCCAACCA
AATGTTGATTCCACCGTGATGGCGCTTACCGCGGATGCGTAAACATTGATGGTGCCCGTG
TTATTGTTGAAAAAGTTGCTGAAAAACAAGTTAAAAACGAAGAAGCTATTGAATTTATCG
AAAGAGAAGAATTGGTTGAAAAACCTGCATCAAAGGCTAAGAAAGTTGAAGAACCAAAAC
AAGAATGCGAATGCTCATGCTCTTGCGATTGTTTAACTGGTATAGAAAACAACAAACATT
GAAAAGAATATTGAACAAAGAAATCTTCAAATAACATTGTTTGTTCAGGTATACAAGACC
ACAAAGGCGGAGAAAAACTATTTATTACTCTAACAGTGCTTTTATCGCTTCTAACAATTA
TTAATTTGATTTTGATTATTTTGTTAGCAACAAACGTTATTT
>18890 bias=0,e_score=3.2e-182,bit_score=612.6,score_ratio=1.05,align_strand=+,abs_start=144543,abs_end=145127,allele_start=144543,allele_end=145127,query_name=NODE_1_length_337655_cov_39.5735_ID_506 <unknown description>
TGGCAAAAGAACAAAAAACAGTATTGGAAAAATACTATATTTCTGAAGCTTTTGATAAAG
ATAGAAATATTTCATTTAACTTTAAAAAGGCAAATAAGGGCATTTCAGGAAACTTTTTAA
ATTTTTCTAGCGCAGTTGAAGAATTTATTAAAGTTAGTGAAAATACACAAAACCCAACCA
AATGTTGATTCCACCGTGATGGCGCTTACCGTGGATGCGTAAACATTGATGGTGCCCGTG
TTATTGTTGAAAAAGTTGCTGAAAAACAAGTTAAAAATGAAGAAGCTATTGAATTCATCG
AAAGAGAACAATTGGTTGAAAAACCTGCAGCAAAAGCTAAGAAAGTTGAAGAACCAAAAC
AAGAATGTGAATGCTCATGCTCTTGTGATTGTTTAACCGGTATTGAAAACAACAAACACT
GAAAAGAATATTGAACAAAGAAATCTTCAAATAACATTGTTTGTTCAGGTATACAAGACC
ACAAAGGTGGAGAAAAACTATTTATTGGTCTAACAGTGTGTTTATCGCTTCTAACAATCA
TCAATTTAATCTTGATTATTTTGTTAGCAACAAATGTTATTTAA
>18891 bias=0,e_score=7.2e-183,bit_score=613.9,score_ratio=1.05,align_strand=+,abs_start=46719,abs_end=47303,allele_start=46719,allele_end=47303,query_name=NODE_1_length_185828_cov_1.25555_ID_69 <unknown description>
TGGCAAAAGAACAAAAAACAGTATTGGAAAAATACTATATTTCTGAAGCTTTTGATAAAG
ATAGAAATATTTCATTTAACTTTAAAAAGGCAAATAAGGGCATTTCAGGAAACTTTTTAA
ATTTTTCTAGCGCAGTTGAAGAATTTATTAAAGTTAGTGAAAATACACAAAACCCAACCA
AATGTTGATTCCACCGTGATGGCGCTTACCGCGGATGCGTAAACATTGATGGTGCCCGTG
TTATTGTTGAAAAAGTTGCTGAAAAACAAGTTAAAAACGAAGAAGCTATTGAATTTATCG
AAAGAGAAGAATTGGTTGAAAAACCTGCATCAAAGGCTAAGAAAGTTGAAGAACCAAAAC
AAGAATGTGAATGCTCATGCTCTTGCGATTGTTTAACTGGTATAGAAAACAACAAACATT
GAAAAGAATATTGAACAAAGAAATCTTCAAATAACATTGTTTGTTCAGGTATACAAGACC
ACAAAGGCGGAGAAAAACTATTTATTACTCTAACAGTGCTTTTATCGCTTCTAACAATTA
TTAATTTGATTTTGATTATTTTGTTAGCAACAAACGTTATTTAA
>18892 bias=0,e_score=2.4e-182,bit_score=613.6,score_ratio=1.05,align_strand=-,abs_start=204246,abs_end=204828,allele_start=204246,allele_end=204828,query_name=NODE_1_length_507951_cov_41.4538_ID_1311 <unknown description>
TGGCAAAAGAACAAAAAACAGTATTAGAAAAATACTATATTTCTGAAGCTTTTGATAAAG
ATAGAAATATTTCATTTAACTTTAAAAAGGCAAATAAGGGCATTTCAGGAAACTTTTTAA
ATTTTTCTAGCGCAGTTGAAGAATTTATTAAAGTTAGTGAAAATACACAAAACCCAACCA
AATGTTGATTCCACCGTGATGGCGCTTACCGTGGATGCGTAAACATTGATGGTGCCCGTG
TTATTGTTGAAAAAGTTGCTGAAAAACAAGTTAAAAATGAAGAAGCTATTGAATTCATCG
AAAGAGAACAATTGGTTGAAAAACCTGCAGCAAAAGCTAAGAAAGTTGAAGAACCAAAAC
AAGAATGTGAATGCTCATGCTCTTGTGATTGTTTAACCGGTATTGAAAACAACAAACACT
GAAAAGAATATTGAACAAAGAAATCTTCAAATAATATTGTTTGTTCAGCAACACAAGACC
ACAAAGGTGGAGAAAAACTATTTATTGGTCTAACAGTGTGTTTATCGCTTCTAACAATTA
TCAATTTAATCTTGATTATTTTGTTAGCAACAAATGTTATTT
>18893 bias=0,e_score=9.1e-182,bit_score=609.7,score_ratio=1.04,align_strand=+,abs_start=60905,abs_end=61489,allele_start=60905,allele_end=61489,query_name=NODE_3_length_132017_cov_31.7138_ID_1553 <unknown description>
TGGCAAAAGAACAAAAAACAGTATTAGAAAAATACTATATTTCTGAAGCTTTTGATAAAG
ATAGAAATATTTCATTTAACTTTAAAAAGGCAAATAAGGGCATTTCAGGAAACTTTTTAA
ATTTTTCTAGCGCAGTTGAAGAATTTATTAAAGTTAGTGAAAATACACAAAACCCAACCA
AATGTTGATTCCACCGTGATGGCGCTTACCGTGGATGCGTAAACATTGATGGTGCCCGTG
TTATTGTTGAAAAAGTTGCTGAAAAACAAGTTAAAAATGAAGAAGCTATTGAATTCATCG
AAAGAGAACAATTGGTTGAAAAACCTGCAGCAAAAGCTAAGAAAGTTGAAGAACCAAAAC
AAGAATGTGAATGCTCATGCTCTTGTGATTGTTTAACCGGTATTGAAAACAACAAACACT
GAAAAGAATATTGAACAAAGAAATCTTCAAATAATATTGTTTGTTCAGCAACACAAGACC
ACAAAGGTGGAGAAAAATTATTTATTGGTCTAACAGTGTGTTTATCGCTTCTAACAATCA
TCAATTTAATCTTGATTATTTTGTTAGCAACAAATGTTATTTAA
>18894 bias=0,e_score=6.3e-183,bit_score=614.2,score_ratio=1.05,align_strand=-,abs_start=70702,abs_end=71284,allele_start=70702,allele_end=71284,query_name=NODE_1_length_201531_cov_37.8145_ID_143 <unknown description>
TGGCAAAAGAACAAAAAACAGTATTAGAAAAATACTATATTTCTGAAACTTTTGATAAAG
ATAGAAATATTTCATTTAACTTTAAAAAGGCAAATAAGGGCATTTCAGGAAACTTTTTAA
ATTTTTCTAGCGCAGTTGAAGAATTTATTAAAGTTAGCGAAAATACACAAAACCCAACCA
AATGTTGATTCCACCGTGATGGCGCTTACCGCGGATGCGTAAACATTGATGGTGCCCGTG
TTATTGTTGAAAAAGTTGCTGAAAAACAAGTTAAAAACGAAGAAGCTATTGAATTTATCG
AAAGAGAAGAATTGGTTGAAAAACCTGCATCAAAGGCTAAGAAAGTTGAAGAACCAAAAC
AAGAATGTGAATGCTCATGCTCTTGCGATTGTTTAACTGGTATAGAAAACAACAAACATT
GAAAAGAATATTGAACAAAGAAATCTTCAAATAACATTGTTTGTTCAGGTATACAAGACC
ACAAAGGTGGAGAAAAACTATTTATTGGTCTAACAGTGTGTTTATCGCTTCTAACAATTA
TCAATTTAATCTTGATTATTTTGTTAGCAACAAATGTTATTT
>18895 bias=0,e_score=1.6e-182,bit_score=613.4,score_ratio=1.05,align_strand=+,abs_start=146801,abs_end=147385,allele_start=146801,allele_end=147385,query_name=NODE_1_length_290949_cov_36.4267_ID_342 <unknown description>
TGGCAAAAGAACAAAAAACAGTATTAGAAAAATACTATATTTCTGAAACTTTTGATAAAG
ATAGAAATATTTCATTTAACTTTAAAAAGGCAAATAAGGGCATTTCAGGAAACTTTTTAA
ATTTTTCTAGCGCAGTTGAAGAATTTATTAAAGTTAGCGAAAATACACAAAACCCAACCA
AATGTTGATTCCACCGTGATGGCGCTTACCGCGGATGCGTAAACATTGATGGTGCCCGTG
TTATTGTTGAAAAAGTTGCTGAAAAACAAGTTAAAAACGAAGAAGCTATTGAATTTATCG
AAAGAGAAGAATTGGTTGAAAAACCTGCATCAAAGGCTAAGAAAGTTGAAGAACCAAAAC
AAGAATGCGAATGCTCATGCTCTTGCGATTGTTTAACTGGTATAGAAAACAACAAACATT
GAAAAGAATATTGAACAAAGAAATCTTCAAATAACATTGTTTGTTCAGGTATACAAGACC
ACAAAGGCGGAGAAAAACTATTTATTACTCTAACAGTGCTTTTATCGCTTCTAACAATTA
TTAATTTGATTTTGATTATTTTGTTAGCAACAAACGTTATTTAA
