# Supplementary material for: Genomic determination of minimum multi-locus sequence typing schemas to represent the genomic phylogeny of Mycoplasma hominis
Source: BMC Genomics. 2016 Nov 23;17:964. doi: 10.1186/s12864-016-3284-z (PMC5120421; doi:10.1186/s12864-016-3284-z)
Supplement: Additional file 1: — FASTA sequence for all pan genomic alleles identified in this study. (ZIP 1488 kb) [file 12864_2016_3284_MOESM1_ESM.zip › pan_genome/GENE-123.fasta]

>123
ATTGACATGGAAATAAAACTATTAATTGTTTTACTAGTGTTGCTAGCAGGTGTTATTATT
TTCATAATTGCTAATTATTCAATTACTTGAATTAAAAACAAAAAAAATTCAAAAAGTAAC
AAAAAGGTTTTGGGTGAATCTACAAAAATAAGAATTATTTATCAATTAAAAGAAGCCCTT
GAATTTTTATCAAAGACAAAGACTGGTGCAATTATCACCATCGAAAACAAAGATAATCTT
GATTTGCTAAGAACTGACGGTGTAATATTAAATGCTAACATTTCTGCTTCTTTAATTATT
TCTATTTTTAATAAACACGCTCCACTTCACGATGGCGCAATAATTATTAGAAATAACAAA
ATTTATTATGCTGCCACATATTATAAAATAACAAAAAAATCAATTGATAATAAATATGGT
GCAAGACACCGTGCTGCTATGGGTATTTCAGAAATTTGTGATGCTACAACTATAGTTGTT
AGTGAAGAAAATGGCGGAATTACAATAGCTAAAAATGGAACTTTTAGCCCTGTTTTGCTA
GAAAATCTACAAGAAAGATTAGTCAATATTTTTAAGGATAATAATTAA
>1356
ATTGACATGGAAATAAAACTATTAATTGTTTTACTAGTGTTGCTAGCAGGTGTTATTATT
TTCATAATTGCTAATTATTCAATTACTTGAATTAAAAACAAAAAAAATTCAAAAAGTAAC
AAAAAGGTTTTGGGTGAATCTACAAAAATAAGAATTATTTATCAATTAAAAGAAGCCCTT
GAATTTTTATCAAAGACAAAGACTGGTGCAATTATCACCATCGAAAATAAAGATAATCTT
GATTTGCTAAGAACTGACGGCGTAATATTAAATGCTAACATTTCTGCTTCTCTAATTATT
TCAATTTTTAATAAACACGCTCCACTTCACGATGGTGCAATAATTATTAGAAATAACAAA
ATTTATTATGCTGCCACATATTATAAAATAACAAAAAAATCAATTGATAATAAATATGGC
GCAAGACACCGTGCTGCTATGGGTATTTCGGAAATTTGTGATGCTACAACTATAGTTGTT
AGTGAAGAAAATGGTGGAATTACAATAGCTAAAAACGGAACTTTTAGCCCTGTTTTACTA
GAAAATCTACAAGAAAGATTAGTCAATATTTTTAAGGATAATAATTAA
>1710
ATTGACATGGAAATAAAACTATTAATTGTTTTACTAGTGTTGCTAGCAGGTGTTATTATT
TTCATAATTGCTAATTATTCAATTACTTGAATTAAAAACAAAAAAAATTCAAAAAGTAAC
AAAAAGGTTTTGGGTGAATCTACAAAAATAAGAATTATTTATCAATTAAAAGAAGCCCTT
GAATTTTTATCAAAGACAAAGACTGGTGCAATTATCACCATCGAAAATAAAGATAATCTT
GATTTGCTAAGAACTGACGGCGTGATATTAAATGCTAACATTTCTGCTTCTCTAATTATT
TCTATTTTTAATAAACACGCTCCACTTCACGATGGTGCAATAATTATTAGAAATAACAAA
ATTTATTATGCTGCCACATATTATAAAATAACAAAAAAATCAATTGATAATAAATATGGT
GCAAGACACCGTGCTGCCATGGGTATTTCAGAAATTTGCGATGCTACAACTATAGTTGTT
AGTGAAGAAAATGGTGGAATTACAATAGCTAAAAACGGAACTTTTAGTCCTGTTTTGCTA
GAAAATCTACAAGAAAGATTAGTCAATATTTTTAAGGATAATAATTAA
>6025 bias=87.5,bit_score=603.0,abs_start=432,align_strand=-,abs_end=1017,score_ratio=1.02551020408,query_name=NODE_7_length_40078_cov_33.6164_ID_5600
TTGACATGGAAATAAAACTATTAATTGTTTTACTAGTGTTGCTAGCAGGTGTTATTATTT
TCATAATTGCTAATTATTCAATTACTTGAATTAAAAACAAAAAAAATTCAAAAAGTAACA
AAAAGGTTTTGGGTGAATCTACAAAAATAAGAATTATTTATCAATTAAAAGAAGCCCTTG
AATTTTTATCAAAGACAAAGACTGGTGCAATTATCACCATCGAAAATAAAGATAATCTTG
ATTTGCTAAGAACTGACGGCGTGATATTAAATGCTAACATTTCTGCTTCTTTAATTATTT
CTATTTTTAATAAACACGCTCCACTTCACGATGGCGCAATAATTATTAGAAATAACAAAA
TTTATTATGCTGCCACATATTATAAAATAACAAAAAAATCAATTGATAATAAATATGGCG
CAAGACACCGCGCTGCTATGGGTATTTCAGAAATTTGTGATGCTACAACTATAGTTGTTA
GTGAAGAAAATGGTGGAATTACAATAGCTAAAAATGGAACTTTTAGCCCTGTTTTACTAG
AAAATCTACAAGAAAGATTAGTCAATATTTTTAAGGATAATAATTA
>6029 bias=86.3,bit_score=604.5,abs_start=228153,align_strand=+,abs_end=228740,score_ratio=1.02806122449,query_name=NODE_1_length_497571_cov_28.1511_ID_540
ATTGACATGGAAATAAAACTATTAATTGTTTTACTAGTGTTGCTAGCAGGTGTTATTATT
TTCATAATTGCTAATTATTCAATTACTTGAATTAAAAACAAAAAAAATTCAAAAAGTAAC
AAAAAGGTTTTGGGTGAATCTACAAAAATAAGAATTATTTATCAATTAAAAGAAGCCCTT
GAATTTTTATCAAAGACAAAGACTGGTGCAATTATCACCATCGAAAATAAAGATAATCTT
GATTTGCTAAGAACTGACGGCGTGATATTAAATGCTAACATTTCTGCTTCTCTAATTATT
TCTATTTTTAATAAACACGCTCCACTTCACGATGGCGCAATAATTATTAGAAATAACAAA
ATTTATTATGCTGCCACATATTATAAAATAACAAAAAAATCAATTGATAATAAATATGGC
GCAAGACACCGCGCTGCTATGGGTATTTCAGAAATTTGTGATGCTACAACTATAGTTGTT
AGTGAAGAAAATGGTGGAATTACAATAGCTAAAAATGGAACTTTTAGCCCTGTTTTACTA
GAAAATCTACAAGAAAGATTAGTCAATATTTTTAAGGATAATAATTAA
>6031 bias=93.9,bit_score=588.3,abs_start=135400,align_strand=-,abs_end=135985,score_ratio=1.00051020408,query_name=NODE_1_length_201530_cov_37.1757_ID_177
TTGACATGGAAATAAAACTATTAATTGTTTTACTAGTGTTGCTAGCAGGTGTTATTATTT
TCATAATTGCTAATTATTCAATTACTTGAATTAAAAACAAAAAAAATTCAAAAAGTAACA
AAAAGGTTTTGGGTGAATCTACAAAAATAAGAATTATTTATCAATTAAAAGAAGCCCTTG
AATTTTTATCAAAGACAAAGACTGGTGCAATTATTACTATTGAAAACAAAGATAATCTTG
ATTTGCTAAGAACTGATGGTGTAATATTAAATGCTAACATTTCTGCTTCTTTAATTATTT
CTATTTTTAATAAACACGCTCCACTTCACGATGGCGCAATAATTATTAGAAATAACAAAA
TTTATTATGCTGCCACATATTATAAAATAACAAAAAAATCAATTGATAATAAATATGGTG
CAAGACACCGTGCTGCTATGGGTATTTCAGAAATTTGCGATGCTACAACTATAGTTGTTA
GTGAAGAAAATGGCGGAATTACAATAGCTAAAAACGGAACTTTTAGCCCTGTTTTACTAG
AAAATCTACAAGAAAGATTAGTTAATATTTTTAAGGATAATAATTA
>6033 bias=88.7,bit_score=603.7,abs_start=79867,align_strand=+,abs_end=80454,score_ratio=1.02670068027,query_name=NODE_1_length_337690_cov_20.0179_ID_3593
ATTGACATGGAAATAAAACTATTAATTGTTTTACTAGTGTTGCTAGCAGGTGTTATTATT
TTCATAATTGCTAATTATTCAATTACTTGAATTAAAAACAAAAAAAATTCAAAAAGTAAC
AAAAAGGTTTTGGGTGAATCTACAAAAATAAGAATTATTTATCAATTAAAAGAAGCCCTT
GAATTTTTATCAAAGACAAAGACTGGTGCAATTATCACCATCGAAAATAAAGATAATCTT
GATTTGCTAAGAACTGACGGTGTGATATTAAATGCTAACATTTCTGCTTCTCTAATTATT
TCTATTTTTAATAAACACGCTCCACTTCACGATGGCGCAATAATTATTAGAAATAACAAA
ATTTATTATGCTGCCACATATTATAAAATAACAAAAAAATCAATTGATAATAAATATGGT
GCAAGACACCGTGCTGCTATGGGTATTTCAGAAATTTGCGATGCTACAACTATAGTTGTT
AGTGAAGAAAATGGTGGAATTACAATAGCTAAAAATGGAACTTTTAGCCCTGTTTTACTA
GAAAATCTACAAGAAAGATTAGTCAATATTTTTAAGGATAATAATTAA
>18896 bias=0,e_score=1.2e-180,bit_score=607.3,score_ratio=1.03,align_strand=+,abs_start=77109,abs_end=77696,allele_start=77109,allele_end=77696,query_name=NODE_1_length_290949_cov_36.4267_ID_342 <unknown description>
TTGACATGGAAATAAAACTATTAATTGTTTTACTAGTGTTGCTAGCAGGTGTTATTATTT
TCATAATTGCTAATTATTCAATTACTTGAATTAAAAACAAAAAAAATTCAAAAAGTAACA
AAAAGGTTTTGGGTGAATCTACAAAAATAAGAATTATTTATCAATTAAAAGAAGCCCTTG
AATTTTTATCAAAGACAAAGACTGGTGCAATTATCACCATCGAAAATAAAGATAATCTTG
ATTTGCTAAGAACTGACGGCGTGATATTAAATGCTAACATTTCTGCTTCTCTAATTATTT
CTATTTTTAATAAACACGCTCCACTTCACGATGGCGCAATAATTATTAGAAATAACAAAA
TTTATTATGCTGCCACATATTATAAAATAACAAAAAAATCAATTGATAATAAATATGGCG
CAAGACACCGCGCTGCTATGGGTATTTCAGAAATTTGCGATGCTACAACTATAGTTGTTA
GTGAAGAAAATGGCGGAATTACAATAGCTAAAAACGGAACTTTTAGCCCTGTTTTACTAG
AAAATCTACAAGAAAGATTAGTCAATATTTTTAAGGATAATAATTAA
>18897 bias=0,e_score=4.2e-180,bit_score=604.5,score_ratio=1.03,align_strand=-,abs_start=2958,abs_end=3543,allele_start=2958,allele_end=3543,query_name=NODE_3_length_145382_cov_20.187_ID_361 <unknown description>
TTGACATGGAAATAAAACTATTAATTGTTTTACTAGTGTTGCTAGCAGGTGTTATTATTT
TCATAATTGCTAATTATTCAATTACTTGAATTAAAAACAAAAAAAATTCAAAAAGTAACA
AAAAGGTTTTGGGTGAATCTACAAAAATAAGAATTATTTATCAATTAAAAGAAGCCCTTG
AATTTTTATCAAAGACAAAGACTGGTGCAATTATCACCATCGAAAATAAAGATAATCTTG
ATTTGCTAAGAACTGACGGCGTGATATTAAATGCTAACATTTCTGCTTCTCTAATTATTT
CTATTTTTAATAAACACGCTCCACTTCACGATGGCGCAATAATTATTAGAAATAACAAAA
TTTATTATGCTGCCACATATTATAAAATAACAAAAAAATCAATTGATAATAAATATGGCG
CAAGACACCGCGCTGCTATGGGTATTTCAGAAATTTGTGATGCTACAACTATAGTTGTTA
GTGAAGAAAATGGTGGAATTACAATAGCTAAAAATGGAACTTTTAGCCCTGTTTTACTAG
AAAATCTACAAGAAAGATTAGTCAATATTTTTAAGGATAATAATT
>18898 bias=0,e_score=1.1e-176,bit_score=594.6,score_ratio=1.01,align_strand=+,abs_start=82391,abs_end=82978,allele_start=82391,allele_end=82978,query_name=NODE_1_length_386744_cov_32.1807_ID_133 <unknown description>
TTGACATGGAAATAAAACTATTAATTGTTTTACTAGTGTTGCTAGCAGGTGTTATTATTT
TCATAATTGCTAATTATTCAATTACTTGAATTAAAAACAAAAAAAATTCAAAAAGTAACA
AAAAGGTTTTGGGTGAATCTACAAAAATAAGAATTATTTATCAATTAAAAGAAGCCCTTG
AATTTTTATCAAAGACAAAGACTGGTGCAATTATTACTATTGAAAACAAAGATAATCTTG
ATTTGCTAAGAACTGACGGTGTAATATTAAATGCTAACATTTCTGCTTCTCTAATTATTT
CTATTTTTAATAAACACGCTCCACTTCACGATGGCGCAATAATTATTAGAAATAACAAAA
TTTATTATGCTGCCACATATTATAAAATAACAAAAAAATCAATTGATAATAAATATGGTG
CAAGACACCGTGCTGCCATGGGTATTTCAGAAATTTGCGATGCTACAACTATAGTTGTTA
GTGAAGAAAATGGTGGAATTACAATAGCTAAAAATGGAACTTTTAGCCCTGTTTTACTAG
AAAATCTACAAGAAAGATTAGTCAATATTTTTAAGGATAATAATTAA
>18899 bias=0,e_score=7.7e-180,bit_score=605.3,score_ratio=1.03,align_strand=-,abs_start=241690,abs_end=242275,allele_start=241690,allele_end=242275,query_name=NODE_1_length_474534_cov_38.1723_ID_792 <unknown description>
TTGACATGGAAATAAAACTATTAATTGTTTTACTAGTGTTGCTAGCAGGTGTTATTATTT
TCATAATTGCTAATTATTCAATTACTTGAATTAAAAACAAAAAAAATTCAAAAAGTAACA
AAAAGGTTTTGGGTGAATCTACAAAAATAAGAATTATTTATCAATTAAAAGAAGCCCTTG
AATTTTTATCAAAGACAAAGACTGGTGCAATTATCACCATCGAAAATAAAGATAATCTTG
ATTTGCTAAGAACTGACGGCGTAATATTAAATGCTAACATTTCTGCTTCTCTAATTATTT
CAATTTTTAATAAACACGCTCCACTTCACGATGGTGCAATAATTATTAGAAATAACAAAA
TTTATTATGCTGCCACATATTATAAAATAACAAAAAAATCAATTGATAATAAATATGGCG
CAAGACACCGTGCTGCTATGGGTATTTCGGAAATTTGTGATGCTACAACTATAGTTGTTA
GTGAAGAAAATGGTGGAATTACAATAGCTAAAAACGGAACTTTTAGCCCTGTTTTACTAG
AAAATCTACAAGAAAGATTAGTCAATATTTTTAAGGATAATAATT
>18900 bias=0,e_score=1.7e-179,bit_score=603.7,score_ratio=1.03,align_strand=+,abs_start=79835,abs_end=80422,allele_start=79835,allele_end=80422,query_name=NODE_1_length_337655_cov_39.5735_ID_506 <unknown description>
TTGACATGGAAATAAAACTATTAATTGTTTTACTAGTGTTGCTAGCAGGTGTTATTATTT
TCATAATTGCTAATTATTCAATTACTTGAATTAAAAACAAAAAAAATTCAAAAAGTAACA
AAAAGGTTTTGGGTGAATCTACAAAAATAAGAATTATTTATCAATTAAAAGAAGCCCTTG
AATTTTTATCAAAGACAAAGACTGGTGCAATTATCACCATCGAAAATAAAGATAATCTTG
ATTTGCTAAGAACTGACGGTGTGATATTAAATGCTAACATTTCTGCTTCTCTAATTATTT
CTATTTTTAATAAACACGCTCCACTTCACGATGGCGCAATAATTATTAGAAATAACAAAA
TTTATTATGCTGCCACATATTATAAAATAACAAAAAAATCAATTGATAATAAATATGGTG
CAAGACACCGTGCTGCTATGGGTATTTCAGAAATTTGCGATGCTACAACTATAGTTGTTA
GTGAAGAAAATGGTGGAATTACAATAGCTAAAAATGGAACTTTTAGCCCTGTTTTACTAG
AAAATCTACAAGAAAGATTAGTCAATATTTTTAAGGATAATAATTAA
>18901 bias=0,e_score=3.4e-180,bit_score=603.0,score_ratio=1.03,align_strand=-,abs_start=432,abs_end=1017,allele_start=432,allele_end=1017,query_name=NODE_7_length_40078_cov_33.6164_ID_5600 <unknown description>
TTGACATGGAAATAAAACTATTAATTGTTTTACTAGTGTTGCTAGCAGGTGTTATTATTT
TCATAATTGCTAATTATTCAATTACTTGAATTAAAAACAAAAAAAATTCAAAAAGTAACA
AAAAGGTTTTGGGTGAATCTACAAAAATAAGAATTATTTATCAATTAAAAGAAGCCCTTG
AATTTTTATCAAAGACAAAGACTGGTGCAATTATCACCATCGAAAATAAAGATAATCTTG
ATTTGCTAAGAACTGACGGCGTGATATTAAATGCTAACATTTCTGCTTCTTTAATTATTT
CTATTTTTAATAAACACGCTCCACTTCACGATGGCGCAATAATTATTAGAAATAACAAAA
TTTATTATGCTGCCACATATTATAAAATAACAAAAAAATCAATTGATAATAAATATGGCG
CAAGACACCGCGCTGCTATGGGTATTTCAGAAATTTGTGATGCTACAACTATAGTTGTTA
GTGAAGAAAATGGTGGAATTACAATAGCTAAAAATGGAACTTTTAGCCCTGTTTTACTAG
AAAATCTACAAGAAAGATTAGTCAATATTTTTAAGGATAATAATT
>18902 bias=0,e_score=4.7e-175,bit_score=588.3,score_ratio=1.00,align_strand=-,abs_start=135400,abs_end=135985,allele_start=135400,allele_end=135985,query_name=NODE_1_length_201531_cov_37.8145_ID_143 <unknown description>
TTGACATGGAAATAAAACTATTAATTGTTTTACTAGTGTTGCTAGCAGGTGTTATTATTT
TCATAATTGCTAATTATTCAATTACTTGAATTAAAAACAAAAAAAATTCAAAAAGTAACA
AAAAGGTTTTGGGTGAATCTACAAAAATAAGAATTATTTATCAATTAAAAGAAGCCCTTG
AATTTTTATCAAAGACAAAGACTGGTGCAATTATTACTATTGAAAACAAAGATAATCTTG
ATTTGCTAAGAACTGATGGTGTAATATTAAATGCTAACATTTCTGCTTCTTTAATTATTT
CTATTTTTAATAAACACGCTCCACTTCACGATGGCGCAATAATTATTAGAAATAACAAAA
TTTATTATGCTGCCACATATTATAAAATAACAAAAAAATCAATTGATAATAAATATGGTG
CAAGACACCGTGCTGCTATGGGTATTTCAGAAATTTGCGATGCTACAACTATAGTTGTTA
GTGAAGAAAATGGCGGAATTACAATAGCTAAAAACGGAACTTTTAGCCCTGTTTTACTAG
AAAATCTACAAGAAAGATTAGTTAATATTTTTAAGGATAATAATT
>18903 bias=0,e_score=9.2e-181,bit_score=607.5,score_ratio=1.03,align_strand=-,abs_start=205895,abs_end=206480,allele_start=205895,allele_end=206480,query_name=NODE_1_length_253687_cov_41.2364_ID_219 <unknown description>
TTGACATGGAAATAAAACTATTAATTGTTTTACTAGTGTTGCTAGCAGGTGTTATTATTT
TCATAATTGCTAATTATTCAATTACTTGAATTAAAAACAAAAAAAATTCAAAAAGTAACA
AAAAGGTTTTGGGTGAATCTACAAAAATAAGAATTATTTATCAATTAAAAGAAGCCCTTG
AATTTTTATCAAAGACAAAGACTGGTGCAATTATCACCATCGAAAATAAAGATAATCTTG
ATTTGCTAAGAACTGACGGCGTGATATTAAATGCTAACATTTCTGCTTCTCTAATTATTT
CTATTTTTAATAAACACGCTCCACTTCACGATGGTGCAATAATTATTAGAAATAACAAAA
TTTATTATGCTGCCACATATTATAAAATAACAAAAAAATCAATTGATAATAAATATGGTG
CAAGACACCGTGCTGCCATGGGTATTTCAGAAATTTGCGATGCTACAACTATAGTTGTTA
GTGAAGAAAATGGTGGAATTACAATAGCTAAAAACGGAACTTTTAGTCCTGTTTTGCTAG
AAAATCTACAAGAAAGATTAGTCAATATTTTTAAGGATAATAATT
>18904 bias=0,e_score=6.4e-180,bit_score=603.0,score_ratio=1.03,align_strand=+,abs_start=70929,abs_end=71516,allele_start=70929,allele_end=71516,query_name=NODE_5_length_74718_cov_32.8728_ID_1892 <unknown description>
TTGACATGGAAATAAAACTATTAATTGTTTTACTAGTGTTGCTAGCAGGTGTTATTATTT
TCATAATTGCTAATTATTCAATTACTTGAATTAAAAACAAAAAAAATTCAAAAAGTAACA
AAAAGGTTTTGGGTGAATCTACAAAAATAAGAATTATTTATCAATTAAAAGAAGCCCTTG
AATTTTTATCAAAGACAAAGACTGGTGCAATTATCACCATCGAAAATAAAGATAATCTTG
ATTTGCTAAGAACTGACGGCGTGATATTAAATGCTAACATTTCTGCTTCTTTAATTATTT
CTATTTTTAATAAACACGCTCCACTTCACGATGGCGCAATAATTATTAGAAATAACAAAA
TTTATTATGCTGCCACATATTATAAAATAACAAAAAAATCAATTGATAATAAATATGGCG
CAAGACACCGCGCTGCTATGGGTATTTCAGAAATTTGTGATGCTACAACTATAGTTGTTA
GTGAAGAAAATGGTGGAATTACAATAGCTAAAAATGGAACTTTTAGCCCTGTTTTACTAG
AAAATCTACAAGAAAGATTAGTCAATATTTTTAAGGATAATAATTAA
>18905 bias=0,e_score=1.4e-179,bit_score=604.5,score_ratio=1.03,align_strand=+,abs_start=228153,abs_end=228740,allele_start=228153,allele_end=228740,query_name=NODE_1_length_497571_cov_28.1511_ID_540 <unknown description>
TTGACATGGAAATAAAACTATTAATTGTTTTACTAGTGTTGCTAGCAGGTGTTATTATTT
TCATAATTGCTAATTATTCAATTACTTGAATTAAAAACAAAAAAAATTCAAAAAGTAACA
AAAAGGTTTTGGGTGAATCTACAAAAATAAGAATTATTTATCAATTAAAAGAAGCCCTTG
AATTTTTATCAAAGACAAAGACTGGTGCAATTATCACCATCGAAAATAAAGATAATCTTG
ATTTGCTAAGAACTGACGGCGTGATATTAAATGCTAACATTTCTGCTTCTCTAATTATTT
CTATTTTTAATAAACACGCTCCACTTCACGATGGCGCAATAATTATTAGAAATAACAAAA
TTTATTATGCTGCCACATATTATAAAATAACAAAAAAATCAATTGATAATAAATATGGCG
CAAGACACCGCGCTGCTATGGGTATTTCAGAAATTTGTGATGCTACAACTATAGTTGTTA
GTGAAGAAAATGGTGGAATTACAATAGCTAAAAATGGAACTTTTAGCCCTGTTTTACTAG
AAAATCTACAAGAAAGATTAGTCAATATTTTTAAGGATAATAATTAA
>18906 bias=0,e_score=2.2e-177,bit_score=596.8,score_ratio=1.01,align_strand=-,abs_start=269344,abs_end=269928,allele_start=269344,allele_end=269928,query_name=NODE_1_length_344309_cov_36.0595_ID_85 <unknown description>
TTGACATGGAAATAAAACTATTAATTGTTTTACTAGTGTTGCTAGCAGGTGTTATTATTT
TCATAATTGCTAATTATTCAATTACTTGAATTAAAAACAAAAAAAATTCAAAAAGTAACA
AAAAGGTTTTGGGTGAATCTACAAAAATAAGAATTATTTATCAATTAAAAGAAGCCCTTG
AATTTTTATCAAAGACAAAGACTGGTGCAATTATTACCATCGAAAATAAAGATAATCTTG
ATTTGCTAAGAACTGACGGCGTGATATTAAATGCTAACATTTCTGCTTCTCTAATTATTT
CTATTTTTAATAAACACGCTCCACTTCACGATGGCGCAATAATTATTAGAAATAACAAAA
TTTATTATGCTGCCACATATTATAAAATAACAAAAAAATCAATTGATAATAAATATGGCG
CAAGACACCGCGCTGCTATGGGTATTTCAGAAATTTGTGATGCTACAACTATAGTTGTTA
GTGAAGAAAATGGTGGAATTACAATAGCTAAAATGGAACTTTTAGCCCTGTTTTACTAGA
AAATCTACAAGAAAGATTAGTCAATATTTTTAAGGATAATAATT
