# Supplementary material for: Genomic determination of minimum multi-locus sequence typing schemas to represent the genomic phylogeny of Mycoplasma hominis
Source: BMC Genomics. 2016 Nov 23;17:964. doi: 10.1186/s12864-016-3284-z (PMC5120421; doi:10.1186/s12864-016-3284-z)
Supplement: Additional file 1: — FASTA sequence for all pan genomic alleles identified in this study. (ZIP 1488 kb) [file 12864_2016_3284_MOESM1_ESM.zip › pan_genome/GENE-124.fasta]

>124
ATGATAAATAAAGGTAATTTAAAAGAAGCAATTTTACAATTAAATGCTGATAAAAATAAT
GCGGTATCCTTTGTTTTTGAGGATGCTCAATTAAAAGAACAAGGACCGCTTGCAAATTGT
GTTTTTACAATTAAGGACAATTATGCAGATTTGAATGTTATTGAAAGCGCTTCAAGCAGA
TTTCTTTCTAATTTTAGACCTTCATATCAATCTACAATCTTAAAATTATTAAATGAAGCA
GGAGCAACGTGCGTCGCAAGAACAAATTTGGACGAATTTGGTATGGGCGGTAGTGGAGAA
TATTCATGCAACGGATTAATAAAAAATCCTTTGAATAGTAATTATTTAGTTGGAGGTTCT
TCATCAGGTGCCGCTGCAACTTTTTCTAAAAATATCTCGTTTGCAATTGGATCGGATACA
GGCGATTCAGTTAGAAAACCCGCATCAAATGTTGGCGTGGTTGGATTTAAACCAAGTTAT
GGCGCCATAAGCCGTTATGGATTGTCTGCTTTTGCTTCATCATTAGATACAGTTGCATAT
TTTACACATAATGTTCAAGATGCAATAACTCTATCATCAGTATTGTTTAAGCAAGATTTA
AAACATGATTTGACATCAGTTGATTTGTCGTTTAATGCAGATAGTGTTATTGAAACAAAA
CCACACAAAATTGCTTATTTGGATTGTTTTGACAAATTGGATATATCTGTTGCTGATGCA
TATAAAAAATTATTGAATAAGCTAGAAAAAATGAATATTGAACTTGTAAAAATTTCAATA
AATGAAAAGTTGCTGCAAGCCATCGATACTGTTTATAAGGTTATTGCTTTTTCAGAATCT
TCATCTAATTTAGCAAATCTTGTAGGTGTTGAATTTGGCAATAGAATTACTGGCAATTCT
TGAGAAGAAACATTTAATTTATCAAGGACAGAAGGTATTGGAAAAATGGTTCAATCAAGA
ATGATTTTAGGATCTTATTTTTTAGAAGATAATAATCAAATAAAGTATTTTGTTAAGGCT
AAAAAAATGAGAAGGTATTTAAGTGATTATTTCACTAATGTTCATAAAAGTGCAGATATA
TTTATCTATCCAGCATCTAACATGTCCGCTCCTCTTATTGGAAAATCATATGAACCAAGT
TATATGGATTATATTTTAACAAATTCTAATTTGACAGGAAATCCTTCTTTGACATTAAAA
TTAGGAATTGACAAAAATAATAATCTTCCATTTAATTTGGCAATTGACGGAGAAATATAT
AAAGATTGCAAGATGCTAAGCCACGCATTATTTATTGAAAGAGTATTGGAAGGTGAAAAA
AATGAATAA
>918
ATGATAAATAAAGGTAATGTAAAAGAAGCAATTTTACAATTAAATGCTGATAAAAATAAT
GCGGTATCATTTGTTTTTAATGATGCTCAATTAAAAGAACAAGGACCGCTTGCAAATTGT
GTTTTTACAATTAAGGACAATTATGCAGATTTGAATGTTATTGAAAGCGCTTCAAGCAGA
TTTCTTTCTAATTTTAGACCTTCATATCAATCTACAATCTTAAAATTATTAAATGAAGCA
GGAGCAACGTGCGTCGCAAGAACAAATTTGGATGAATTTTGTATGGGCGGCAGTGGAGAA
TATTCATGCAATGGATTAATAAAAAATCCTTTGAATAGTAATTATTTAGTTGGGGGTTCT
TCATCAGGCGCCGCTGCGACTTTTTCTAAAAATATTTCGTTTGCAATTGGATCGGATACA
GGCGATTCAGTTAGAAAACCTGCATCAAATATTGGTGAGGTTGGATTTAAACCAAGTTAT
GGTGCTATAAGCCGTTATGGATTGTCTGCTTTTGCTTCGTCATTAGATACAGTTGCATAT
TTTACACATAATGTTCAAGATGCAATAATTCTTTCGTCAGTATTGTTTAAGCAAGATTTA
AAACATGATTTGACATCAGTTGATTTGTCGTTTAATGCAGATAGTGTCATTGAAACAAAA
CCACATAAAATTGCTTATTTGGATTGTTTTGACAAATTGGATATATCTGTTGCTGATGCA
TATAAAAAATTATTGAATAAGCTAGAAAAAATGAATATTGAACTTGTAAAAATTTCAATA
AATGAAAAGTTACTGCAAGCCATTGATACTGTTTATAAGGTTATTGCTTTTTCAGAATCT
TCATCTAATTTAGCAAATCTTGTAGGTGTTGAATTTGGCAATAGAATTACTGGCAATTCT
TGAGAAGAAACATTTAATTTATCAAGGACAGAAGGTATTGGAAAAATGGTTCAATCAAGA
ATGATTTTAGGATCTTATTTTTTAGAAGATAATAATCAAATAAAGTATTTTGTTAAGGCT
AAAAAAATGAGAAGGTATTTAAGCAATTATTTCACTAATGTTCATAAAAGCGCAGATATA
TTTATCTATCCAGCATCTAACATGTCCGCTCCTCTTATTGGAAAATCATATGAACCAAGT
TATATGGATTATATTTTAACAAATTCTAATTTGACAGGAAATCCTTCTTTGACATTAAAA
TTAGGAATTGACAAAAATAATAATCTTCCATTTAATTTGGCAATTGACGGAGAAATATAT
AAAGATTGCAAGATGCTAAGCCACGCATTATTTATTGAAAGAGTATTGGAAGGTGAAAAA
AATGAATAA
>1380
ATGATAAATAAAGGTAATTTAAAAGAAGCAATTTTACAATTAAATGCTGATAAAAATAAT
GCGGTATCATTTGTTTTTAAGGATGCTCAATTAAAAGAATATGGACCACTTGCAAATTGT
GTTTTTACAATTAAAGATAATTATGCGGATTTGAATGTTATTGAAAGCGCTTCAAGCAGA
TTTCTTTCTAATTTTAGACCTTCATATCAATCTACAATCTTAAAATTATTAAATGAAGCA
GGAGCAACGTGCGTCGCAAGAACAAATTTGGACGAATTTGGTATGGGCGGTAGTGGAGAA
TATTCATGCAATGGATTAATAAAAAATCCTTTGAATAGTAATTATTTAGTTGGGGGTTCT
TCATCGGGTGCCGCTGCGACTTTTTCTAAAAATATTTCGTTTGCAATTGGATCGGATACA
GGCGATTCAGTTAGAAAACCTGCATCAAATATTGGTCAGGTTGGATTTAAGCCAAGTTAT
GGCGCCATAAGCCGTTATGGCTTGTCTGCTTTTGCTTCGTCATTAGATACAGTTGCATAT
TTTACACATAATGTTCAAGATGCAATAATTCTTTCATCAGTATTGTTTAAGCAAGATTTA
AAACATGATTTGACATCAGTTGATTTGTCGTTTAATGCAGATAGTGTTATTGAAACAAAA
CCACATAAAATTGCTTATTTGGATTGTTTTGACAAATTGGATATATCTGTTGCTGATGTA
TATAAAAAATTATTGAATAAGCTAGAAAAAATGAATATTGAACTTGTAAAAATTTCAATA
AATGAAAAGTTACTGCAAGCCATCGATACTGTTTATAAGGTTATTGCTTTTTCAGAATCT
TCATCTAATTTAGCAAATCTTGTAGGTGTTGAATTTGGCAATAGAATTACTGGCAATTCT
TGAGAAGAAACATTTAATTTATCAAGGACAGAAGGTATTGGAAAAATGGTTCAATCAAGA
ATGATTTTAGGATCTTATTTTTTAGAAGATAATAATCAAATAAAGTATTTTGTTAAGGCT
AAAAAAATGAGAAGGTATTTAAGTGATTATTTCACTAATGTTCATAAAAGCGCAGATATA
TTTATCTATCCAGCATCTAACATGTCCGCTCCTCTTATTGGAAAATCATATGAACCAAGT
TATATGGATTATATTTTAACAAATTCTAATTTGACAGGAAATCCTTCTTTGACATTAAAA
TTAGGAATTGACAAAAATAATAATCTTCCATTTAATTTGGCAATTGACGGAGAAATATAT
AAAGATTGCAAGATGCTAAGTCATGCATTATTTATTGAAAGAGTATTGGAAGGTGAAAAA
AATGAATAA
>1928
ATGATAAATAAAGGTAATTTAAAAGAAGCCATTTTACAATTAAATGCTGATAAAAATAAT
GCGGTATCATTTGTTTTTAAGGATGCTCAATTAAAAGAACAAGGACCGCTTGCAAATTGT
GTTTTTACAATTAAGGACAATTATGCAGATTTGAATGTTATTGAAAGCGCTTCAAGCAGA
TTTCTTTCTAATTTTAGACCTTCATATCAATCTACAATCTTAAAATTATTAAATGAAGCA
GGAGCAACGTGCGTTGCAAGAACGAATTTGGATGAATTTGGTATGGGCGGTAGTGGAGAA
TATTCATGCAATGGATTAATAAAAAATCCTTTGAATAGTAATTATTTAGTTGGGGGTTCT
TCATCAGGCGCCGCTGCGACTTTTTCTAAAAATATCTCGTTTGCAATTGGATCAGATACA
GGCGATTCAGTTAGAAAACCTGCATCAAATATTGGCGTGGTTGGATTTAAACCAAGTTAT
GGTGCTATAAGCCGTTATGGATTGTCCGCTTTTGCTTCGTCATTAGATACAGTTGCATAT
TTTACACATAATGTTCAAGATGCAATAACTCTCTCATCAGTATTGTTTAAGCAAGATTTA
AAACATGATTTGACATCAGTTGATTTGTCGTTTAATGCAGATAGTGTCATTGAAACAAAA
CCACATAAAATTGCTTATTTGGATTGTTTTGACAAATTGGATATATCTGTTGCTGATGCA
TATAAAAAATTATTGAATAAGCTAGAAAAAATGAATATTGAACTTGTAAAAATTTCAATA
AATGAAAAGTTACTGCAAGCCATTGATACTGTTTATAAGGTTATTGCTTTTTCAGAATCA
TCATCTAATTTAGCAAATCTTGTAGGTGTTGAATTTGGCAATAGAATTACTGGCAATTCT
TGAGAAGAAACATTTAATTTATCAAGGACAGAAGGTATTGGAAAAATGGTTCAATCAAGA
ATGATTTTAGGATCTTATTTTTTAGAAGATAATAATCAAATAAAGTATTTTGTTAAGGCT
AAAAAAATGAGAAGGTATTTGAGCAATTATTTCACTAATGTTCATAAAAGCGCAGATATA
TTTATCTATCCAGCATCTAACATGTCCGCTCCTCTTATTGGAAAATTATATGAACCAAGT
TATATGGATTATATTTTAACAAATTCTAATTTGACAGGAAATCCTTCTTTGACATTAAAA
TTAGGAATTGACAAAAATAATAATCTTCCATTTAATTTGGCAATTGACGGGGAAATATAT
AAAGATTGCAAGATGCTAAGTCATGCATTATTTATTGAAAGAGTATTGGAAGGTGAAAAA
AATGAATAA
>6037 bias=154.9,bit_score=1420.8,abs_start=11286,align_strand=-,abs_end=12612,score_ratio=1.0690744921,query_name=NODE_7_length_40078_cov_33.6164_ID_5600
TGATAAATAAAGGTAATTTAAAAGAAGCAATTTTACAATTAAATGCTGATAAAAATAATG
CGGTATCATTTGTTTTTAAAGATGCTCAATTAAAAGAACAAGGACCGCTTGCAAATTGTG
TTTTTACAATTAAAGATAATTATGCGGATTTGAATGTTATTGAAAGCGCTTCAAGCAGAT
TTCTTTCTAATTTTAGACCTTCATATCAATCTACAATCTTAAAATTATTAAATGAAGCAG
GAGCAACGTGCGTTGCAAGAACAAATTTGGACGAATTTGGTATGGGCGGTAGTGGAGAAT
ATTCATGCAATGGATTAATAAAAAATCCTTTGAATAGTAATTATTTAGTTGGGGGTTCTT
CATCGGGTGCCGCTGCGACTTTTTCTAAAAATATTTCGTTTGCAATTGGATCGGACACAG
GCGATTCAGTTAGAAAACCTGCATCAAATATTGGCGAGGTTGGATTTAAACCAAGTTATG
GTGCTATAAGCCGTTATGGATTGTCCGCTTTTGCTTCGTCATTAGATACAGTTGCATATT
TTACACATAATGTTCAAGATGCAATAACTCTCTCATCAGTATTGTTTAAGCAAGATTTAA
AACATGATTTGACATCAATTGATTTGTCGTTTAATGCAGATAGTGTTATTGAAACAAAAC
CACATAAAATTGCTTATTTGGATTGTTTTGACAAATTGGATATATCTGTTGCTGATGCAT
ATAAAAAATTATTGAATAAGCTAGAAAAAATGAATATTGAACTTGTAAAAATTTCAATAA
ATGAAAAGTTACTGCAAGCCATCGATACTGTTTATAAGGTTATTGCTTTTTCAGAATCAT
CATCTAATTTAGCAAATCTTGTAGGTGTTGAATTTGGCAATAGAATTACTGGCAATTCTT
GAGAAGAAACATTTAATTTATCAAGGACAGAAGGTATTGGAAAAATGGTTCAATCAAGAA
TGATTTTAGGATCTTATTTTTTAGAAGATAATAATCAAATAAAGTATTTTGTTAAGGCTA
AAAAAATGAGAAGGTATTTGAGCAATTATTTCACTAATGTTCATAAAAGCGCAGATATAT
TTATCTATCCAGCATCTAACATGTCCGCTCCTCTTATTGGAAAATCATATGAACCAAGTT
ATATGGACTATATTTTAACAAATTCTAATTTGACAGGAAATCCTTCTTTGACATTAAAAT
TAGGAATTGACAAAAATAATAATCTTCCATTTAATTTGGCAATTGACGGAGAAATATATA
AAGATTGCAAGATGCTAAGCCACGCATTATTTATTGAAAGAGTATTGGAAGGTGAAAAAA
ATGAATA
>6039 bias=159.7,bit_score=1422.0,abs_start=146254,align_strand=-,abs_end=147580,score_ratio=1.06997742664,query_name=NODE_1_length_201530_cov_37.1757_ID_177
TGATAAATAAAGGTAATTTAAAAGAAGCAATTTTACAATTAAATGCTGATAAAAATAATG
CGGTATCATTTGTTTTTAAGGATGCTCAATTAAAAGAACAAGGACCGCTTGCAAATTGTG
TTTTTACAATTAAGGATAATTATGCAGATTTAAATGTTATTGAAAGCGCTTCAAGCAGAT
TTCTTTCTAATTTTAGACCTTCATATCAATCTACAATCTTAAAATTATTAAATGAAGCAG
GAGCAACGTGCGTTGCAAGAACGAATTTGGATGAATTTGGTATGGGCGGTAGTGGAGAAT
ATTCATGCAATGGATTAATAAAAAATCCTTTGAATAGTAATTATTTAGTTGGGGGTTCTT
CATCAGGCGCCGCTGCGACTTTTTCTAAAAATATCTCGTTTGCAATTGGATCAGATACAG
GCGATTCAGTTAGAAAACCTGCATCAAATATTGGCGTGGTTGGATTTAAACCAAGTTATG
GTGCTATAAGCCGTTATGGATTGTCCGCTTTTGCTTCGTCATTAGATACAGTTGCATATT
TTACACATAATGTTCAAGATGCAATAACTCTCTCATCAGTATTGTTTAAGCAAGATTTAA
AACATGATTTGACATCAGTTGATTTGTCGTTTAATGCAGATAGTGTCATTGAAACAAAAC
CACATAAAATTGCTTATTTGGATTGTTTTGACAAATTGGATATATCTGTTGCTGATGCAT
ATAAAAAATTATTGAATAAGCTAGAAAAAATGAATATTGAACTTGTAAAAATTTCAATAA
ATGAAAAGTTACTGCAAGCCATTGATACTGTTTATAAGGTTATTGCTTTTTCAGAATCTT
CATCTAATTTAGCAAATCTTGTAGGTGTTGAATTTGGCAATAGAATTACTGGCAATTCTT
GAGAAGAAACATTTAATTTATCAAGGACAGAAGGTATTGGAAAAATGGTTCAATCAAGAA
TGATTTTAGGATCTTATTTTTTAGAAGATAATAATCAAATAAAGTATTTTGTTAAGGCTA
AAAAAATGAGAAGGTATTTAAGCAATTATTTCACTAATGTTCATAAAAGTGCAGATATAT
TTATCTATCCAGCATCTAACATGTCCGCTCCTCTTATTGGAAAATTATATGAACCAAGTT
ATATGGATTATATTTTAACAAATTCTAATTTGACAGGAAATCCTTCTTTGACATTAAAAT
TAGGAATTGACAAAAATAATAATCTTCCATTTAATTTGGCAATTGACGGAGAAATATATA
AAGATTGCAAGATGCTAAGCCACGCATTATTTATTGAAAGAGTATTGGAAGGTGAAAAAA
ATGAATA
>6041 bias=150.9,bit_score=1431.1,abs_start=66914,align_strand=+,abs_end=68242,score_ratio=1.07682468021,query_name=NODE_1_length_423494_cov_19.5452_ID_878
ATGATAAATAAAGGTAATTTAAAAGAAGCAATTTTACAATTAAATGCTGATAAAAATAAT
GCGGTATCCTTTGTTTTTAAGGATGCTCAATTAAAAGAATATGGACCACTTGCAAATTGT
GTTTTTACAATTAAGGACAATTATGCAGATTTGAATGTTATTGAAAGCGCTTCAAGCAGA
TTTCTTTCTAATTTTAGACCTTCATATCAATCTACAATCTTAAAATTATTAAATGAAGCA
GGAGCAACGTGCGTCGCAAGAACGAATTTGGACGAATTTGGTATGGGCGGTAGTGGAGAA
TATTCATGCAATGGATTAATAAAAAATCCTTTGAATAGTAATTATTTAGTTGGGGGTTCT
TCATCGGGTGCCGCTGCGACTTTTTCTAAAAATATTTCGTTTGCAATTGGATCGGATACA
GGCGATTCAGTTAGAAAACCTGCATCAAATATTGGTCAGGTTGGATTTAAGCCAAGTTAT
GGCGCCATAAGCCGTTATGGCTTGTCTGCTTTTGCTTCGTCATTAGATACAGTTGCATAT
TTTACACATAATGTTCAAGATGCAATAACTCTCTCATCAGTATTGTTTAAGCAAGATTTA
AAACATGATTTGACATCAGTTGATTTGTCGTTTAATGCAGATAGTGTCATTGAAACAAAA
CCACATAAAATTGCTTATTTGGATTGTTTTGACAAATTGGATATATCTGTTGCTGATGCA
TATAAAAAATTATTGAATAAGCTAGAAAAAATGAATATTGAACTTGTAAAAATTTCAATA
AATGAAAAGTTACTGCAAGCCATCGATACTGTTTATAAGGTTATTGCTTTTTCAGAATCT
TCATCTAATTTAGCAAATCTTGTAGGTGTTGAATTTGGCAATAGAATTACTGGCAATTCT
TGAGAAGAAACATTTAATTTATCAAGGACAGAAGGTATTGGAAAAATGGTTCAATCAAGA
ATGATTTTAGGATCTTATTTTTTAGAAGATAATAATCAAATAAAGTATTTTGTTAAGGCT
AAAAAAATGAGAAGGTATTTAAGCAATTATTTCACTAATGTTCATAAAAGTGCAGATATA
TTTATCTATCCAGCATCTAACATGTCCGCTCCTCTTATTGGAAAATCATATGAACCAAGT
TATATGGATTATATTTTAACAAATTCTAATTTGACAGGAAATCCTTCTTTGACATTAAAA
TTAGGAATTGACAAAAATAATAATCTTCCATTTAATTTGGCAATTGACGGAGAAATATAT
AAAGATTGCAAGATGCTAAGCCACGCATTATTTATTGAAAGAGTATTGGAAGGTGAAAAA
AATGAATAA
>6042 bias=149.5,bit_score=1423.4,abs_start=68269,align_strand=+,abs_end=69598,score_ratio=1.07103085026,query_name=NODE_1_length_337690_cov_20.0179_ID_3593
ATGATAAATAAAGGTAATTTAAAAGAAGCAATTTTACAATTAAATGCTGATAAAAATAAT
GCGGTATCCTTTGTTTTTAAGGATGCTCAATTAAAAGAACAAGGACCGCTTGCAAATTGT
GTTTTTACAATTAAGGATAATTATGCAGATTTAAATGTTATTGAAAGCGCTTCAAGCAGA
TTTCTTTCTAATTTTAGACCTTCGTATCAATCTACAATCTTAAAATTATTAAATGAAGCA
GGAGCAACGTGCGTCGCAAGAACAAATTTGGACGAATTTGGTATGGGCGGTAGTGGAGAA
TATTCATGCAATGGATTAATAAAAAATCCTTTGAATAGTAATTATTTAGTTGGGGGTTCT
TCATCAGGCGCCGCTGCGACTTTTTCTAAAAATATCTCGTTTGCAATTGGATCGGATACA
GGCGATTCAGTTAGAAAACCCGCATCAAATATTGGTGAGGTTGGATTTAAGCCAAGTTAT
GGCGCCATAAGCCGTTATGGATTGTCCGCTTTTGCTTCGTCATTAGATACAGTTGCATAT
TTTACACATAATGTTCAAGATGCAATAACTCTATCATCAGTATTGTTTAAGCAAGATTTA
AAACATGATTTGACATCAGTTGATTTGTCGTTTAATGCAGATAGTGTCATTGAAACAAAA
CCACATAAAATTGCTTATTTGGATTGTTTTGACAAATTGGATATATCTGTTGCTGATGCA
TATAAAAAATTATTGAATAAGCTAGAAAAAATGAATATTGAACTTGTAAAAATTTCAATA
AATGAAAAGTTACTGCAAGCCATCGATACTGTTTATAAGGTTATTGCTTTTTCAGAATCT
TCATCTAATTTAGCAAATCTTGTAGGTGTTGAATTTGGCAATAGAATTACTGGCAATTCT
TGAGAAGAAACATTTAATTTATCAAGGACAGAAGGTATTGGAAAAATGGTTCAATCAAGA
ATGATTTTAGGATCTTATTTTTTAGAAGATAATAATCAAATAAAGTATTTTGTTAAGGCT
AAAAAAATGAGAAGGTATTTGAGCAATTATTTCACTAATGTTCATAAAAGCGCAGATATA
TTTATCTATCCAGCATCTAACATGTCCGCTCCTCTTATTGGAAAATTATATGAACCAAGT
TATATGGATTATATTTTAACAAATTCTAATTTGACAGGAAATCCTTCTTTGACATTAAAA
TTAGGAATTGACAAAAATAATAATCTTCCATTTAATTTGGCAATTGACGGGGAAATATAT
GAAGATTGCAAGATGCTAAGTCATGCATTATTTATTGAAAGAGTATTGGAAGGTGAAAAA
AAATGAATAA
>6046 bias=159.3,bit_score=1420.2,abs_start=73074,align_strand=+,abs_end=74402,score_ratio=1.06862302483,query_name=NODE_5_length_88114_cov_18.365_ID_620
ATGATAAATAAAGGTAATTTAAAAGAAGCAATTTTACAATTAAATGCTGATAAAAATAAT
GCGGTATCATTTGTTTTTAAAGATGCTCAATTAAAAGAACAAGGACCGCTTGCAAATTGT
GTTTTTACAATTAAAGATAATTATGCGGATTTGAATGTTATTGAAAGCGCTTCAAGCAGA
TTTCTTTCTAATTTTAGACCTTCATATCAATCTACAATCTTAAAATTATTAAATGAAGCA
GGAGCAACGTGCGTTGCAAGAACAAATTTGGACGAATTTGGTATGGGCGGTAGTGGAGAA
TATTCATGCAATGGATTAATAAAAAATCCTTTGAATAGTAATTATTTAGTTGGAGGTTCT
TCATCAGGCGCCGCTGCGACTTTTTCTAAAAATATTTCGTTTGCAATTGGATCGGACACA
GGCGATTCAGTTAGAAAACCTGCATCAAATATTGGTCAGGTTGGATTTAAACCAAGTTAT
GGCGCTATAAGCCGTTATGGATTGTCTGCTTTTGCTTCGTCATTAGATACAGTTGCATAT
TTTACACATAATGTTCAAGATGCAATAATTCTTTCATCAGTATTGTTTAAGCAAGATTTA
AAACATGATTTGACATCAGTTGATTTGTCGTTTAATGCAGATAGTGTTATTGAAACAAAA
CCACATAAAATTGCTTATTTGGATTGTTTTGACAAATTGGATATATCTGTTGCTGATGCA
TATAAAAAATTATTGAATAAGCTAGAAAAAATGAATATTGAACTTGTAAAAATTTCAATA
AATGAAAAGTTACTGCAAGCCATCGATACTGTTTATAAGGTTATTGCTTTTTCAGAATCT
TCATCTAATTTAGCAAATCTTGTAGGTGTCGAATTTGGCAATAGAATTACTGGCAATTCT
TGAGAAGAAACATTTAATTTATCAAGGACAGAAGGTATTGGAAAAATGGTTCAATCAAGA
ATGATTTTAGGATCTTATTTTTTAGAAGATAATAATCAAATAAAGTATTTTGTTAAGGCT
AAAAAAATGAGAAGGTATTTAAGTGATTATTTCACTAATGTTCATAAAAGCGCAGATATA
TTTATCTATCCAGCATCTAACATGTCCGCTCCTCTTATTGGAAAATCATATGAACCAAGT
TATATGGATTATATTTTAACAAATTCTAATTTGACAGGAAATCCTTCTTTGACATTAAAA
TTAGGAATTGACAAAAATAATAATCTTCCATTTAATTTGGCAATTGACGGAGAAATATAT
AAAGATTGCAAGATGCTAAGCCACGCATTATTTATTGAAAGAGTATTGGAAGGTGAAAAA
AATGAATAA
>6047 bias=158.4,bit_score=1414.9,abs_start=386627,align_strand=+,abs_end=387955,score_ratio=1.06463506396,query_name=NODE_1_length_644406_cov_31.3649_ID_828
ATGATAAATAAAGGTAATTTAAAAGAAGCAATTTTACAATTAAATGCTGATAAAAATAAT
GCGGTATCCTTTGTTTTTAAGGATGCTCAATTAAAAGAACAAGGACTGCTTGCAAATTGT
GTTTTTACAATTAAGGACAATTATGCAGATTTGAATGTTATTGAAAGCGCTTCAAGCAGA
TTTCTTTCTAATTTTAGACCTTCATATCAATCTACAATCTTAAAATTATTAAATGAAGCA
GGAGCAACGTGCGTCGCAAGAACAAATTTGGACGAATTTGGTATGGGCGGTAGTGGAGAA
TATTCATGCAATGGATTAATAAAAAATCCTTTGAATAGTAATTATTTAGTTGGGGGTTCT
TCATCGGGTGCTGCTGCAACTTTTTCTAAAAATATCTCGTTTGCAATTGGATCGGATACA
GGCGATTCAGTTAGAAAACCTGCATCAAATATTGGCATGGTTGGATTTAAACCAAGTTAT
GGTGCTATAAGCCGTTATGGATTGTCCGCTTTTGCTTCGTCATTAGATACAGTTGCATAT
TTTACACATAATGTTCAAGATGCAATAACTCTCTCATCAGTATTGTTTAAGCAAGATTTA
AAACATGATTTGACATCAGTTGATTTGTCGTTTAATGCAGATAGTGTTATTGAAACAAAA
CCACATAAAATTGCTTATTTGGATTGTTTTGACAAATTGGATATATCTGTTGCTGATGCA
TATAAAAAATTATTGAATAAGCTAGAAAAAATGAATATTGAACTGGTAAAAATTTCAATA
AATGAAAAGTTACTGCAAGCCATTGATACTGTTTATAAGGTTATTGCTTTTTCAGAATCA
TCATCTAATTTAGCAAATCTTGTAGGTGTTGAATTTGGCAATAGAATTACTGGCAATTCT
TGAGAAGAAACATTTAATTTATCAAGGACAGAAAGTATTGGAAAAATGGTTCAATCAAGA
ATGATTTTAGGATCTTATTTTTTAGAAGATAATAATCAAATAAAGTATTTTGTTAAGGCT
AAAAAAATGAGAAGGTATTTAAGTGATTATTTCACTAATGTTCATAAAAGCGCAGATATA
TTTATCTATCCAGCATCTAACATGTCCGCTCCTCTTATTGGAAAATCATATGAACCAAGT
TATATGGATTATATTTTAACAAATTCTAATTTGACAGGAAATCCTTCTTTGACATTAAAA
TTAGGAATTGACAAAAATAATAATCTTCCATTTAATTTGGCAATTGACGGAGAAATATAT
AAAGATTGCAAGATGCTAAGCCACGCATTATTTATTGAAAAAGTATTGGAAGGTGAAAAA
AATGAATAA
>18907 bias=0,e_score=0.0,bit_score=1423.4,score_ratio=1.07,align_strand=+,abs_start=68237,abs_end=69566,allele_start=68237,allele_end=69566,query_name=NODE_1_length_337655_cov_39.5735_ID_506 <unknown description>
TGATAAATAAAGGTAATTTAAAAGAAGCAATTTTACAATTAAATGCTGATAAAAATAATG
CGGTATCCTTTGTTTTTAAGGATGCTCAATTAAAAGAACAAGGACCGCTTGCAAATTGTG
TTTTTACAATTAAGGATAATTATGCAGATTTAAATGTTATTGAAAGCGCTTCAAGCAGAT
TTCTTTCTAATTTTAGACCTTCGTATCAATCTACAATCTTAAAATTATTAAATGAAGCAG
GAGCAACGTGCGTCGCAAGAACAAATTTGGACGAATTTGGTATGGGCGGTAGTGGAGAAT
ATTCATGCAATGGATTAATAAAAAATCCTTTGAATAGTAATTATTTAGTTGGGGGTTCTT
CATCAGGCGCCGCTGCGACTTTTTCTAAAAATATCTCGTTTGCAATTGGATCGGATACAG
GCGATTCAGTTAGAAAACCCGCATCAAATATTGGTGAGGTTGGATTTAAGCCAAGTTATG
GCGCCATAAGCCGTTATGGATTGTCCGCTTTTGCTTCGTCATTAGATACAGTTGCATATT
TTACACATAATGTTCAAGATGCAATAACTCTATCATCAGTATTGTTTAAGCAAGATTTAA
AACATGATTTGACATCAGTTGATTTGTCGTTTAATGCAGATAGTGTCATTGAAACAAAAC
CACATAAAATTGCTTATTTGGATTGTTTTGACAAATTGGATATATCTGTTGCTGATGCAT
ATAAAAAATTATTGAATAAGCTAGAAAAAATGAATATTGAACTTGTAAAAATTTCAATAA
ATGAAAAGTTACTGCAAGCCATCGATACTGTTTATAAGGTTATTGCTTTTTCAGAATCTT
CATCTAATTTAGCAAATCTTGTAGGTGTTGAATTTGGCAATAGAATTACTGGCAATTCTT
GAGAAGAAACATTTAATTTATCAAGGACAGAAGGTATTGGAAAAATGGTTCAATCAAGAA
TGATTTTAGGATCTTATTTTTTAGAAGATAATAATCAAATAAAGTATTTTGTTAAGGCTA
AAAAAATGAGAAGGTATTTGAGCAATTATTTCACTAATGTTCATAAAAGCGCAGATATAT
TTATCTATCCAGCATCTAACATGTCCGCTCCTCTTATTGGAAAATTATATGAACCAAGTT
ATATGGATTATATTTTAACAAATTCTAATTTGACAGGAAATCCTTCTTTGACATTAAAAT
TAGGAATTGACAAAAATAATAATCTTCCATTTAATTTGGCAATTGACGGGGAAATATATG
AAGATTGCAAGATGCTAAGTCATGCATTATTTATTGAAAGAGTATTGGAAGGTGAAAAAA
AATGAATAA
>18908 bias=0,e_score=0.0,bit_score=1420.2,score_ratio=1.07,align_strand=+,abs_start=73076,abs_end=74404,allele_start=73076,allele_end=74404,query_name=NODE_4_length_88116_cov_34.4059_ID_323 <unknown description>
TGATAAATAAAGGTAATTTAAAAGAAGCAATTTTACAATTAAATGCTGATAAAAATAATG
CGGTATCATTTGTTTTTAAAGATGCTCAATTAAAAGAACAAGGACCGCTTGCAAATTGTG
TTTTTACAATTAAAGATAATTATGCGGATTTGAATGTTATTGAAAGCGCTTCAAGCAGAT
TTCTTTCTAATTTTAGACCTTCATATCAATCTACAATCTTAAAATTATTAAATGAAGCAG
GAGCAACGTGCGTTGCAAGAACAAATTTGGACGAATTTGGTATGGGCGGTAGTGGAGAAT
ATTCATGCAATGGATTAATAAAAAATCCTTTGAATAGTAATTATTTAGTTGGAGGTTCTT
CATCAGGCGCCGCTGCGACTTTTTCTAAAAATATTTCGTTTGCAATTGGATCGGACACAG
GCGATTCAGTTAGAAAACCTGCATCAAATATTGGTCAGGTTGGATTTAAACCAAGTTATG
GCGCTATAAGCCGTTATGGATTGTCTGCTTTTGCTTCGTCATTAGATACAGTTGCATATT
TTACACATAATGTTCAAGATGCAATAATTCTTTCATCAGTATTGTTTAAGCAAGATTTAA
AACATGATTTGACATCAGTTGATTTGTCGTTTAATGCAGATAGTGTTATTGAAACAAAAC
CACATAAAATTGCTTATTTGGATTGTTTTGACAAATTGGATATATCTGTTGCTGATGCAT
ATAAAAAATTATTGAATAAGCTAGAAAAAATGAATATTGAACTTGTAAAAATTTCAATAA
ATGAAAAGTTACTGCAAGCCATCGATACTGTTTATAAGGTTATTGCTTTTTCAGAATCTT
CATCTAATTTAGCAAATCTTGTAGGTGTCGAATTTGGCAATAGAATTACTGGCAATTCTT
GAGAAGAAACATTTAATTTATCAAGGACAGAAGGTATTGGAAAAATGGTTCAATCAAGAA
TGATTTTAGGATCTTATTTTTTAGAAGATAATAATCAAATAAAGTATTTTGTTAAGGCTA
AAAAAATGAGAAGGTATTTAAGTGATTATTTCACTAATGTTCATAAAAGCGCAGATATAT
TTATCTATCCAGCATCTAACATGTCCGCTCCTCTTATTGGAAAATCATATGAACCAAGTT
ATATGGATTATATTTTAACAAATTCTAATTTGACAGGAAATCCTTCTTTGACATTAAAAT
TAGGAATTGACAAAAATAATAATCTTCCATTTAATTTGGCAATTGACGGAGAAATATATA
AAGATTGCAAGATGCTAAGCCACGCATTATTTATTGAAAGAGTATTGGAAGGTGAAAAAA
ATGAATAA
>18909 bias=0,e_score=0.0,bit_score=1420.8,score_ratio=1.07,align_strand=+,abs_start=59333,abs_end=60661,allele_start=59333,allele_end=60661,query_name=NODE_5_length_74718_cov_32.8728_ID_1892 <unknown description>
TGATAAATAAAGGTAATTTAAAAGAAGCAATTTTACAATTAAATGCTGATAAAAATAATG
CGGTATCATTTGTTTTTAAAGATGCTCAATTAAAAGAACAAGGACCGCTTGCAAATTGTG
TTTTTACAATTAAAGATAATTATGCGGATTTGAATGTTATTGAAAGCGCTTCAAGCAGAT
TTCTTTCTAATTTTAGACCTTCATATCAATCTACAATCTTAAAATTATTAAATGAAGCAG
GAGCAACGTGCGTTGCAAGAACAAATTTGGACGAATTTGGTATGGGCGGTAGTGGAGAAT
ATTCATGCAATGGATTAATAAAAAATCCTTTGAATAGTAATTATTTAGTTGGGGGTTCTT
CATCGGGTGCCGCTGCGACTTTTTCTAAAAATATTTCGTTTGCAATTGGATCGGACACAG
GCGATTCAGTTAGAAAACCTGCATCAAATATTGGCGAGGTTGGATTTAAACCAAGTTATG
GTGCTATAAGCCGTTATGGATTGTCCGCTTTTGCTTCGTCATTAGATACAGTTGCATATT
TTACACATAATGTTCAAGATGCAATAACTCTCTCATCAGTATTGTTTAAGCAAGATTTAA
AACATGATTTGACATCAATTGATTTGTCGTTTAATGCAGATAGTGTTATTGAAACAAAAC
CACATAAAATTGCTTATTTGGATTGTTTTGACAAATTGGATATATCTGTTGCTGATGCAT
ATAAAAAATTATTGAATAAGCTAGAAAAAATGAATATTGAACTTGTAAAAATTTCAATAA
ATGAAAAGTTACTGCAAGCCATCGATACTGTTTATAAGGTTATTGCTTTTTCAGAATCAT
CATCTAATTTAGCAAATCTTGTAGGTGTTGAATTTGGCAATAGAATTACTGGCAATTCTT
GAGAAGAAACATTTAATTTATCAAGGACAGAAGGTATTGGAAAAATGGTTCAATCAAGAA
TGATTTTAGGATCTTATTTTTTAGAAGATAATAATCAAATAAAGTATTTTGTTAAGGCTA
AAAAAATGAGAAGGTATTTGAGCAATTATTTCACTAATGTTCATAAAAGCGCAGATATAT
TTATCTATCCAGCATCTAACATGTCCGCTCCTCTTATTGGAAAATCATATGAACCAAGTT
ATATGGACTATATTTTAACAAATTCTAATTTGACAGGAAATCCTTCTTTGACATTAAAAT
TAGGAATTGACAAAAATAATAATCTTCCATTTAATTTGGCAATTGACGGAGAAATATATA
AAGATTGCAAGATGCTAAGCCACGCATTATTTATTGAAAGAGTATTGGAAGGTGAAAAAA
ATGAATAA
>18910 bias=0,e_score=0.0,bit_score=1427.2,score_ratio=1.07,align_strand=+,abs_start=216557,abs_end=217885,allele_start=216557,allele_end=217885,query_name=NODE_1_length_497571_cov_28.1511_ID_540 <unknown description>
TGATAAATAAAGGTAATTTAAAAGAAGCAATTTTACAATTAAATGCTGATAAAAATAATG
CGGTATCCTTTGTTTTTGAGGATGCTCAATTAAAAGAACAAGGACCGCTTGCAAATTGTG
TTTTTACAATTAAGGACAATTATGCAGATTTGAATGTTATTGAAAGCGCTTCAAGCAGAT
TTCTTTCTAATTTTAGACCTTCATATCAATCTACAATCTTAAAATTATTAAATGAAGCAG
GAGCAACGTGCGTCGCAAGAACAAATTTGGACGAATTTGGTATGGGCGGTAGTGGAGAAT
ATTCATGCAACGGATTAATAAAAAATCCTTTGAATAGTAATTATTTAGTTGGAGGTTCTT
CATCAGGTGCCGCTGCAACTTTTTCTAAAAATATCTCGTTTGCAATTGGATCGGACACAG
GCGATTCAGTTAGAAAACCCGCATCAAATGTTGGCGTGGTTGGATTTAAACCAAGTTATG
GCGCCATAAGCCGTTATGGATTGTCTGCTTTTGCTTCATCATTAGATACAGTTGCATATT
TTACACATAATGTTCAAGATGCAATAACTCTATCATCAGTATTGTTTAAGCAAGATTTAA
AACATGATTTGACATCAGTTGATTTGTCGTTTAATGCAGATAGTGTTATTGAAACAAAAC
CACACAAAATTGCTTATTTGGATTGTTTTGACAAATTGGATATATCTGTTGCTGATGCAT
ATAAAAAATTATTGAATAAGCTAGAAAAAATGAATATTGAACTTGTAAAAATTTCAATAA
ATGAAAAGTTGCTGCAAGCCATCGATACTGTTTATAAGGTTATTGCTTTTTCAGAATCTT
CATCTAATTTAGCAAATCTTGTAGGTGTTGAATTTGGCAATAGAATTACTGGCAATTCTT
GAGAAGAAACATTTAATTTATCAAGGACAGAAGGTATTGGAAAAATGGTTCAATCAAGAA
TGATTTTAGGATCTTATTTTTTAGAAGATAATAATCAAATAAAGTATTTTGTTAAGGCTA
AAAAAATGAGAAGGTATTTAAGTGATTATTTCACTAATGTTCATAAAAGTGCAGATATAT
TTATTTATCCAGCATCTAACATGTCCGCTCCTCTTATTGGAAAATCATATGAACCAAGTT
ATATGGATTATATTTTAACAAATTCTAATTTGACAGGAAATCCTTCTTTGACATTAAAAT
TAGGAATTGACAAAAATAATAATCTTCCATTTAATTTGGCAATTGACGGAGAAATATATA
AAGATTGCAAGATGCTAAGCCACGCATTATTTATTGAAAGAGTATTGGAAGGTGAAAAAA
ATGAATAA
>18911 bias=0,e_score=0.0,bit_score=1431.0,score_ratio=1.08,align_strand=-,abs_start=216750,abs_end=218076,allele_start=216750,allele_end=218076,query_name=NODE_1_length_253687_cov_41.2364_ID_219 <unknown description>
TGATAAATAAAGGTAATTTAAAAGAAGCAATTTTACAATTAAATGCTGATAAAAATAATG
CGGTATCCTTTGTTTTTGAGGATGCTCAATTAAAAGAACAAGGACCGCTTGCAAATTGTG
TTTTTACAATTAAGGACAATTATGCAGATTTGAATGTTATTGAAAGCGCTTCAAGCAGAT
TTCTTTCTAATTTTAGACCTTCATATCAATCTACAATCTTAAAATTATTAAATGAAGCAG
GAGCAACGTGCGTCGCAAGAACAAATTTGGACGAATTTGGTATGGGCGGTAGTGGAGAAT
ATTCATGCAACGGATTAATAAAAAATCCTTTGAATAGTAATTATTTAGTTGGAGGTTCTT
CATCAGGTGCCGCTGCAACTTTTTCTAAAAATATCTCGTTTGCAATTGGATCGGATACAG
GCGATTCAGTTAGAAAACCCGCATCAAATGTTGGCGTGGTTGGATTTAAACCAAGTTATG
GCGCCATAAGCCGTTATGGATTGTCTGCTTTTGCTTCATCATTAGATACAGTTGCATATT
TTACACATAATGTTCAAGATGCAATAACTCTATCATCAGTATTGTTTAAGCAAGATTTAA
AACATGATTTGACATCAGTTGATTTGTCGTTTAATGCAGATAGTGTTATTGAAACAAAAC
CACACAAAATTGCTTATTTGGATTGTTTTGACAAATTGGATATATCTGTTGCTGATGCAT
ATAAAAAATTATTGAATAAGCTAGAAAAAATGAATATTGAACTTGTAAAAATTTCAATAA
ATGAAAAGTTGCTGCAAGCCATCGATACTGTTTATAAGGTTATTGCTTTTTCAGAATCTT
CATCTAATTTAGCAAATCTTGTAGGTGTTGAATTTGGCAATAGAATTACTGGCAATTCTT
GAGAAGAAACATTTAATTTATCAAGGACAGAAGGTATTGGAAAAATGGTTCAATCAAGAA
TGATTTTAGGATCTTATTTTTTAGAAGATAATAATCAAATAAAGTATTTTGTTAAGGCTA
AAAAAATGAGAAGGTATTTAAGTGATTATTTCACTAATGTTCATAAAAGTGCAGATATAT
TTATCTATCCAGCATCTAACATGTCCGCTCCTCTTATTGGAAAATCATATGAACCAAGTT
ATATGGATTATATTTTAACAAATTCTAATTTGACAGGAAATCCTTCTTTGACATTAAAAT
TAGGAATTGACAAAAATAATAATCTTCCATTTAATTTGGCAATTGACGGAGAAATATATA
AAGATTGCAAGATGCTAAGCCACGCATTATTTATTGAAAGAGTATTGGAAGGTGAAAAAA
ATGAAT
>18912 bias=0,e_score=0.0,bit_score=1420.2,score_ratio=1.07,align_strand=-,abs_start=13816,abs_end=15142,allele_start=13816,allele_end=15142,query_name=NODE_3_length_145382_cov_20.187_ID_361 <unknown description>
TGATAAATAAAGGTAATTTAAAAGAAGCAATTTTACAATTAAATGCTGATAAAAATAATG
CGGTATCATTTGTTTTTAAAGATGCTCAATTAAAAGAACAAGGACCGCTTGCAAATTGTG
TTTTTACAATTAAAGATAATTATGCGGATTTGAATGTTATTGAAAGCGCTTCAAGCAGAT
TTCTTTCTAATTTTAGACCTTCATATCAATCTACAATCTTAAAATTATTAAATGAAGCAG
GAGCAACGTGCGTTGCAAGAACAAATTTGGACGAATTTGGTATGGGCGGTAGTGGAGAAT
ATTCATGCAATGGATTAATAAAAAATCCTTTGAATAGTAATTATTTAGTTGGAGGTTCTT
CATCAGGCGCCGCTGCGACTTTTTCTAAAAATATTTCGTTTGCAATTGGATCGGACACAG
GCGATTCAGTTAGAAAACCTGCATCAAATATTGGTCAGGTTGGATTTAAACCAAGTTATG
GCGCTATAAGCCGTTATGGATTGTCTGCTTTTGCTTCGTCATTAGATACAGTTGCATATT
TTACACATAATGTTCAAGATGCAATAATTCTTTCATCAGTATTGTTTAAGCAAGATTTAA
AACATGATTTGACATCAGTTGATTTGTCGTTTAATGCAGATAGTGTTATTGAAACAAAAC
CACATAAAATTGCTTATTTGGATTGTTTTGACAAATTGGATATATCTGTTGCTGATGCAT
ATAAAAAATTATTGAATAAGCTAGAAAAAATGAATATTGAACTTGTAAAAATTTCAATAA
ATGAAAAGTTACTGCAAGCCATCGATACTGTTTATAAGGTTATTGCTTTTTCAGAATCTT
CATCTAATTTAGCAAATCTTGTAGGTGTCGAATTTGGCAATAGAATTACTGGCAATTCTT
GAGAAGAAACATTTAATTTATCAAGGACAGAAGGTATTGGAAAAATGGTTCAATCAAGAA
TGATTTTAGGATCTTATTTTTTAGAAGATAATAATCAAATAAAGTATTTTGTTAAGGCTA
AAAAAATGAGAAGGTATTTAAGTGATTATTTCACTAATGTTCATAAAAGCGCAGATATAT
TTATCTATCCAGCATCTAACATGTCCGCTCCTCTTATTGGAAAATCATATGAACCAAGTT
ATATGGATTATATTTTAACAAATTCTAATTTGACAGGAAATCCTTCTTTGACATTAAAAT
TAGGAATTGACAAAAATAATAATCTTCCATTTAATTTGGCAATTGACGGAGAAATATATA
AAGATTGCAAGATGCTAAGCCACGCATTATTTATTGAAAGAGTATTGGAAGGTGAAAAAA
ATGAAT
>18913 bias=0,e_score=0.0,bit_score=1417.1,score_ratio=1.07,align_strand=+,abs_start=65514,abs_end=66842,allele_start=65514,allele_end=66842,query_name=NODE_1_length_290949_cov_36.4267_ID_342 <unknown description>
TGATAAATAAAGGTAATTTAAAAGAAGCAATTTTACAATTAAATGCTGATAAAAATAATG
CGGTATCATTTGTTTTTAAGGATGTTCAATTAAAAGAACAAGGACCGCTTGCAAATTGTG
TTTTTACAATTAAGGATAATTATGCAGATTTGAATGTTATTGAAAGCGCTTCAAGCAGAT
TTCTTTCTAATTTTAGACCTTCATATCAATCTACAATCTTAAAATTATTAAATGAAGCAG
GAGCAACGTGCGTCGCAAGAACAAATTTGGACGAATTTGGTATGGGCGGTAGTGGAGAAT
ATTCATGCAACGGATTAATAAAAAATCCTTTGAATAGTAATTATTTAGTTGGAGGTTCTT
CATCAGGTGCCGCTGCAACTTTTTCTAAAAATATCTCGTTTGCAATTGGATCGGATACAG
GCGATTCAGTTAGAAAACCCGCATCAAATGTTGGCGTGGTTGGATTTAAACCAAGTTATG
GCGCCATAAGCCGTTATGGATTGTCTGCTTTTGCTTCATCATTAGATACAGTTGCATATT
TTACACATAATGTTCAAGATGCAATAACTCTATCATCAGTATTGTTTAAGCAAGATTTAA
AACATGATTTGACATCAGTTGATTTGTCGTTTAATGCAGATAGTGTTATTGAAACAAAAC
CACACAAAATTGCTTATTTGGATTGTTTTGACAAATTGGATATATCTGTTGCTGATGCAT
ATAAAAAATTATTGAATAAGCTAGAAAAAATGAATATTGAACTTGTAAAAATTTCAATAA
ATGAAAAGTTATTACAAGCCATCGATACTGTTTATAAGGTTATTGCTTTTTCAGAATCTT
CATCTAATTTAGCAAATCTTGTAGGTGTTGAATTTGGCAATAGAATTACTGGCAATTCTT
GAGAAGAAACATTTAATTTATCAAGGACAGAAGGTATTGGAAAAATGGTTCAATCAAGAA
TGATTTTAGGATCTTATTTTTTAGAAGATAATAATCAAATAAAGTATTTTGTTAAGGCTA
AAAAAATGAGAAGGTATTTAAGTGATTATTTCACTAATGTTCATAAAAGCGCAGATATAT
TTATCTATCCAGCATCTAACATGTCCGCTCCTCTTATTGGAAAATCATATGAACCAAGTT
ATATGGATTATATTTTAACAAATTCTAATTTGACAGGAAATCCTTCTTTGACATTAAAAT
TAGGAATTGACAAAAATAATAATCTTCCATTTAATTTGGCAATTGACGGAGAAATATATA
AAGATTGCAAGATGCTAAGTCATGCATTATTTATTGAAAGAGTATTGGAAGGTGAAAAAA
ATGAATAA
>18914 bias=0,e_score=0.0,bit_score=1414.2,score_ratio=1.06,align_strand=-,abs_start=280198,abs_end=281524,allele_start=280198,allele_end=281524,query_name=NODE_1_length_344309_cov_36.0595_ID_85 <unknown description>
TGATAAATAAAGGTAATTTAAAAGAAGCAATTTTACAATTAAATGCTGATAAAAATAATG
CGGTATCATTTGTTTTTAACGATGCTCAATTAAAAGAATATGGACCACTTGCAAATTGTG
TTTTTACAATTAAGGACAATTATGCAGATTTAAATGTTATTGAAAGCGCTTCAAGCAGAT
TTCTTTCTAATTTTAGACCTTCATATCAATCTACAATCTTAAAATTATTAAATGAAGCAG
GAGCAACGTGCGTCGCAAGAACAAATTTGGACGAATTTGGTATGGGTGGCAGTGGAGAAT
ACTCATGCAATGGATTAATAAAAAATCCTTTGAATAGTAATTATTTAGTTGGGGGTTCTT
CATCGGGTGCTGCTGCAACTTTTTCTAAAAATATCTCGTTTGCAATTGGATCGGATACAG
GCGATTCAGTTAGAAAACCTGCATCAAATATTGGTCAGGTTGGATTTAAGCCAAGTTATG
GCGCCATAAGCCGTTATGGATTGTCCGCTTTTGCTTCATCATTAGATACAGTTGCATATT
TTACACATAATGTTCAAGATGCAATAACTCTATCATCAGTATTGTTTAAGCAAGATTTAA
AACATGATTTGACATCAGTTGATTTGTCGTTTAATGCAGATAGTGTTATTGAAACAAAAC
CACACAAAATTGCTTATTTGGATTGTTTTGACAAATTGGATATATCTGTTGCTGATGCAT
ATAAAAAATTATTGAATAAGCTAGAAAAAATGAATATTGAACTTGTAAAAATTTCAATAA
ATGAAAAGTTGCTGCAAGCCATCGATACTGTTTATAAGGTTATTGCTTTTTCAGAATCTT
CATCTAATTTAGCAAATCTTGTAGGTGTTGAATTTGGCAATAGAATTACTGGCAATTCTT
GAGAAGAAACATTTAATTTATCAAGGACAGAAGGTATTGGAAAAATGGTTCAATCAAGAA
TGATTTTAGGATCTTATTTTTTAGAAGATAATAATCAAATAAAGTATTTTGTTAAGGCTA
AAAAAATGAGAAGGTATTTAAGTGATTATTTCACTAATGTTCATAAAAGTGCAGATATAT
TTATCTATCCAGCATCTAACATGTCCGCTCCTCTTATTGGAAAATCATATGAACCAAGTT
ATATGGATTATATTTTAACAAATTCTAATTTGACAGGAAATCCTTCTTTGACATTAAAAT
TAGGAATTGACAAAAATAATAATCTTCCATTTAATTTGGCAATTGACGGAGAAATATATA
AAGATTGCAAGATGCTAAGCCACGCATTATTTATTGAAAGAGTATTGGAAGGTGAAAAAA
ATGAAT
>18915 bias=0,e_score=0.0,bit_score=1428.7,score_ratio=1.08,align_strand=-,abs_start=287918,abs_end=289244,allele_start=287918,allele_end=289244,query_name=NODE_1_length_666248_cov_46.4332_ID_732 <unknown description>
TGATAAATAAAGGTAATTTAAAAGAAGCAATTTTACAATTAAATGCTGATAAAAATAATG
CGGTATCCTTTGTTTTTAAGGATGCTCAATTAAAAGAACAAGGACCACTTGCAAATTGTG
TTTTTACAATTAAGGACAATTATGCAGATTTGAATGTTATTGAAAGCGCTTCAAGCAGAT
TTCTTTCTAATTTTAGACCTTCATATCAATCTACAATCTTAAAATTATTAAATGAAGCAG
GAGCAACGTGCGTCGCAAGAACGAATTTGGACGAATTTGGTATGGGCGGTAGTGGAGAAT
ATTCATGCAATGGATTAATAAAAAATCCTTTGAATAGTAATTATTTAGTTGGGGGTTCTT
CATCGGGTGCCGCTGCGACTTTTTCTAAAAATATCTCGTTTGCAATTGGATCAGATACAG
GCGATTCAGTTAGAAAACCTGCATCAAATATTGGCGTGGTTGGATTTAAACCAAGTTATG
GTGCTATAAGCCGTTATGGATTGTCTGCTTTTGCTTCGTCATTAGATACAGTTGCATATT
TTACACATAATGTTCAAGATGCAATAACTCTATCATCAGTATTGTTTAAGCAAGATTTAA
AACATGATTTGACATCAGTTGATTTGTCGTTTAATGCAGATAGTGTTATTGAAACAAAAC
CACACAAAATAGCTTATTTGGATTGTTTTGACAAATTGGATATATCTGTTGCTGATGCAT
ATAAAAAATTATTGAATAAGCTAGAAAAAATGAATATTGAACTTGTAAAAATTTCAATAA
ATGAAAAGTTACTGCAAGCCATCGATACTGTTTATAAGGTTATTGCTTTTTCAGAATCTT
CATCTAATTTAGCAAATCTTGTAGGTGTTGAATTTGGCAATAGAATTACTGGCAATTCTT
GAGAAGAAACATTTAATTTATCAAGGACAGAAGGTATTGGAAAAATGGTTCAATCAAGAA
TGATTTTAGGATCTTATTTTTTAGAAGATAATAATCAAATAAAGTATTTTGTTAAGGCTA
AAAAAATGAGAAGGTATTTAAGCAATTATTTCACTAATGTTCATAAAAGCGCAGATATAT
TTATCTATCCAGCATCTAACATGTCCGCTCCTCTTATTGGAAAATCATATGAACCAAGTT
ATATGGATTATATTTTAACAAATTCTAATTTGACAGGAAATCCTTCTTTGACATTAAAAT
TAGGAATTGACAAAAATAATAATCTTCCATTTAATTTGGCAATTGACGGAGAAATATATA
AAGATTGCAAGATGCTAAGCCACGCATTATTTATTGAAAGAGTATTGGAAGGTGAAAAAA
ATGAAT
>18916 bias=0,e_score=0.0,bit_score=1431.1,score_ratio=1.08,align_strand=-,abs_start=252545,abs_end=253871,allele_start=252545,allele_end=253871,query_name=NODE_1_length_474534_cov_38.1723_ID_792 <unknown description>
TGATAAATAAAGGTAATTTAAAAGAAGCAATTTTACAATTAAATGCTGATAAAAATAATG
CGGTATCCTTTGTTTTTAAGGATGCTCAATTAAAAGAATATGGACCACTTGCAAATTGTG
TTTTTACAATTAAGGACAATTATGCAGATTTGAATGTTATTGAAAGCGCTTCAAGCAGAT
TTCTTTCTAATTTTAGACCTTCATATCAATCTACAATCTTAAAATTATTAAATGAAGCAG
GAGCAACGTGCGTCGCAAGAACGAATTTGGACGAATTTGGTATGGGCGGTAGTGGAGAAT
ATTCATGCAATGGATTAATAAAAAATCCTTTGAATAGTAATTATTTAGTTGGGGGTTCTT
CATCGGGTGCCGCTGCGACTTTTTCTAAAAATATTTCGTTTGCAATTGGATCGGATACAG
GCGATTCAGTTAGAAAACCTGCATCAAATATTGGTCAGGTTGGATTTAAGCCAAGTTATG
GCGCCATAAGCCGTTATGGCTTGTCTGCTTTTGCTTCGTCATTAGATACAGTTGCATATT
TTACACATAATGTTCAAGATGCAATAACTCTCTCATCAGTATTGTTTAAGCAAGATTTAA
AACATGATTTGACATCAGTTGATTTGTCGTTTAATGCAGATAGTGTCATTGAAACAAAAC
CACATAAAATTGCTTATTTGGATTGTTTTGACAAATTGGATATATCTGTTGCTGATGCAT
ATAAAAAATTATTGAATAAGCTAGAAAAAATGAATATTGAACTTGTAAAAATTTCAATAA
ATGAAAAGTTACTGCAAGCCATCGATACTGTTTATAAGGTTATTGCTTTTTCAGAATCTT
CATCTAATTTAGCAAATCTTGTAGGTGTTGAATTTGGCAATAGAATTACTGGCAATTCTT
GAGAAGAAACATTTAATTTATCAAGGACAGAAGGTATTGGAAAAATGGTTCAATCAAGAA
TGATTTTAGGATCTTATTTTTTAGAAGATAATAATCAAATAAAGTATTTTGTTAAGGCTA
AAAAAATGAGAAGGTATTTAAGCAATTATTTCACTAATGTTCATAAAAGTGCAGATATAT
TTATCTATCCAGCATCTAACATGTCCGCTCCTCTTATTGGAAAATCATATGAACCAAGTT
ATATGGATTATATTTTAACAAATTCTAATTTGACAGGAAATCCTTCTTTGACATTAAAAT
TAGGAATTGACAAAAATAATAATCTTCCATTTAATTTGGCAATTGACGGAGAAATATATA
AAGATTGCAAGATGCTAAGCCACGCATTATTTATTGAAAGAGTATTGGAAGGTGAAAAAA
ATGAAT
>18917 bias=0,e_score=0.0,bit_score=1420.8,score_ratio=1.07,align_strand=-,abs_start=11286,abs_end=12612,allele_start=11286,allele_end=12612,query_name=NODE_7_length_40078_cov_33.6164_ID_5600 <unknown description>
TGATAAATAAAGGTAATTTAAAAGAAGCAATTTTACAATTAAATGCTGATAAAAATAATG
CGGTATCATTTGTTTTTAAAGATGCTCAATTAAAAGAACAAGGACCGCTTGCAAATTGTG
TTTTTACAATTAAAGATAATTATGCGGATTTGAATGTTATTGAAAGCGCTTCAAGCAGAT
TTCTTTCTAATTTTAGACCTTCATATCAATCTACAATCTTAAAATTATTAAATGAAGCAG
GAGCAACGTGCGTTGCAAGAACAAATTTGGACGAATTTGGTATGGGCGGTAGTGGAGAAT
ATTCATGCAATGGATTAATAAAAAATCCTTTGAATAGTAATTATTTAGTTGGGGGTTCTT
CATCGGGTGCCGCTGCGACTTTTTCTAAAAATATTTCGTTTGCAATTGGATCGGACACAG
GCGATTCAGTTAGAAAACCTGCATCAAATATTGGCGAGGTTGGATTTAAACCAAGTTATG
GTGCTATAAGCCGTTATGGATTGTCCGCTTTTGCTTCGTCATTAGATACAGTTGCATATT
TTACACATAATGTTCAAGATGCAATAACTCTCTCATCAGTATTGTTTAAGCAAGATTTAA
AACATGATTTGACATCAATTGATTTGTCGTTTAATGCAGATAGTGTTATTGAAACAAAAC
CACATAAAATTGCTTATTTGGATTGTTTTGACAAATTGGATATATCTGTTGCTGATGCAT
ATAAAAAATTATTGAATAAGCTAGAAAAAATGAATATTGAACTTGTAAAAATTTCAATAA
ATGAAAAGTTACTGCAAGCCATCGATACTGTTTATAAGGTTATTGCTTTTTCAGAATCAT
CATCTAATTTAGCAAATCTTGTAGGTGTTGAATTTGGCAATAGAATTACTGGCAATTCTT
GAGAAGAAACATTTAATTTATCAAGGACAGAAGGTATTGGAAAAATGGTTCAATCAAGAA
TGATTTTAGGATCTTATTTTTTAGAAGATAATAATCAAATAAAGTATTTTGTTAAGGCTA
AAAAAATGAGAAGGTATTTGAGCAATTATTTCACTAATGTTCATAAAAGCGCAGATATAT
TTATCTATCCAGCATCTAACATGTCCGCTCCTCTTATTGGAAAATCATATGAACCAAGTT
ATATGGACTATATTTTAACAAATTCTAATTTGACAGGAAATCCTTCTTTGACATTAAAAT
TAGGAATTGACAAAAATAATAATCTTCCATTTAATTTGGCAATTGACGGAGAAATATATA
AAGATTGCAAGATGCTAAGCCACGCATTATTTATTGAAAGAGTATTGGAAGGTGAAAAAA
ATGAAT
>18918 bias=0,e_score=0.0,bit_score=1398.6,score_ratio=1.05,align_strand=+,abs_start=70796,abs_end=72124,allele_start=70796,allele_end=72124,query_name=NODE_1_length_386744_cov_32.1807_ID_133 <unknown description>
TGATAAATAAAGGTAATTTAAAAGAAGCAATTTTACAATTAAATGCTGATAAAAATAATG
CGATATCCTTTGTTTTTAAGGATGCTCAATTAAAAGAACAAGGACCGCTTGCAAATTGTG
TTTTTACAATTAAAGATAATTATGCAGATTTGAATGTTGTTGAAAGCGCTTCAAGCAGAT
TTCTTTCTAATTTTAGACCTTCATATCAATCTACAATCTTAAAATTATTAAATGAAGCAG
GAGCAACGTGCGTTGCAAGAACGAATTTAGATGAATTTGGTATGGGTGGCAGTGGAGAAT
ATTCATGCAATGGATTAATAAAAAATCCTTTGAATAGTAATTATTTAGTTGGGGGTTCTT
CATCAGGCGCCGCTGCGACTTTTTCTAAAAATATTTCGTTTGCAATTGGATCGGATACAG
GCGATTCAGTTAGAAAACCTGCGTCAAATATTGGTGTGGTTGGATTTAAACCAAGTTATG
GTGCTATAAGCCGTTATGGATTGTCTGCTTTTGCTTCGTCATTAGATACAGTTGCATATT
TTACACATAATGTTCAAGATGCAATAACTCTCTCATCAGTATTGTTTAAGCAAGATTTAA
AACATGATTTGACATCAGTTGATTTGTCGTTTAATGCAGATAGTGTTATTGAAACAAAAC
CACATAAAATTGCTTATTTGGATTGTTTTGACAAATTAGATATATCTGTTGCTGATGCAT
ATAAAAAGTTATTGAATAAGCTAGAAAAAATGAATATTGAACTTGTAAAAATTTCAATAA
ATGAAAAGTTACTGCAAGCCATTGATACTGTTTATAAGGTTATTGCTTTTTCAGAATCTT
CATCTAATTTAGCAAATCTTGTAGGTGTTGAATTTGGCAATAGAATTACTGGCAATTCTT
GAGAAGAAACATTTAATTTATCAAGGACAGAAGGTATTGGAAAAATGGTTCAATCAAGAA
TGATTTTAGGATCTTATTTTTTAGAAGATAATAATCAAATAAAGTATTTTGTTAAGGCTA
AAAAAATGAGAAGGTATTTAAGTGATTATTTCACTAATGTTCATAAAAGCGCAGATATAT
TTATCTATCCAGCATCTAACATGTCCGCTCCTCTTATTGGAAAATCATATGAATCAAGTT
ATATGGATTATATTTTAACAAATTCTAATTTGACGGGAAATCCTTCTTTGACATTAAAAT
TAGGAATTGACAAAAATAATAATCTTCCATTTAATTTGGCAATTGATGGAGAAATATATA
AAGATTGCAAGATGCTAAGTCATGCATTATTTATTGAAAGAGTATTGGAAGGTGAAAAAA
ATGAATAA
>18919 bias=0,e_score=0.0,bit_score=1422.0,score_ratio=1.07,align_strand=-,abs_start=146254,abs_end=147580,allele_start=146254,allele_end=147580,query_name=NODE_1_length_201531_cov_37.8145_ID_143 <unknown description>
TGATAAATAAAGGTAATTTAAAAGAAGCAATTTTACAATTAAATGCTGATAAAAATAATG
CGGTATCATTTGTTTTTAAGGATGCTCAATTAAAAGAACAAGGACCGCTTGCAAATTGTG
TTTTTACAATTAAGGATAATTATGCAGATTTAAATGTTATTGAAAGCGCTTCAAGCAGAT
TTCTTTCTAATTTTAGACCTTCATATCAATCTACAATCTTAAAATTATTAAATGAAGCAG
GAGCAACGTGCGTTGCAAGAACGAATTTGGATGAATTTGGTATGGGCGGTAGTGGAGAAT
ATTCATGCAATGGATTAATAAAAAATCCTTTGAATAGTAATTATTTAGTTGGGGGTTCTT
CATCAGGCGCCGCTGCGACTTTTTCTAAAAATATCTCGTTTGCAATTGGATCAGATACAG
GCGATTCAGTTAGAAAACCTGCATCAAATATTGGCGTGGTTGGATTTAAACCAAGTTATG
GTGCTATAAGCCGTTATGGATTGTCCGCTTTTGCTTCGTCATTAGATACAGTTGCATATT
TTACACATAATGTTCAAGATGCAATAACTCTCTCATCAGTATTGTTTAAGCAAGATTTAA
AACATGATTTGACATCAGTTGATTTGTCGTTTAATGCAGATAGTGTCATTGAAACAAAAC
CACATAAAATTGCTTATTTGGATTGTTTTGACAAATTGGATATATCTGTTGCTGATGCAT
ATAAAAAATTATTGAATAAGCTAGAAAAAATGAATATTGAACTTGTAAAAATTTCAATAA
ATGAAAAGTTACTGCAAGCCATTGATACTGTTTATAAGGTTATTGCTTTTTCAGAATCTT
CATCTAATTTAGCAAATCTTGTAGGTGTTGAATTTGGCAATAGAATTACTGGCAATTCTT
GAGAAGAAACATTTAATTTATCAAGGACAGAAGGTATTGGAAAAATGGTTCAATCAAGAA
TGATTTTAGGATCTTATTTTTTAGAAGATAATAATCAAATAAAGTATTTTGTTAAGGCTA
AAAAAATGAGAAGGTATTTAAGCAATTATTTCACTAATGTTCATAAAAGTGCAGATATAT
TTATCTATCCAGCATCTAACATGTCCGCTCCTCTTATTGGAAAATTATATGAACCAAGTT
ATATGGATTATATTTTAACAAATTCTAATTTGACAGGAAATCCTTCTTTGACATTAAAAT
TAGGAATTGACAAAAATAATAATCTTCCATTTAATTTGGCAATTGACGGAGAAATATATA
AAGATTGCAAGATGCTAAGCCACGCATTATTTATTGAAAGAGTATTGGAAGGTGAAAAAA
ATGAAT
>18920 bias=0,e_score=0.0,bit_score=1414.9,score_ratio=1.06,align_strand=-,abs_start=280342,abs_end=281668,allele_start=280342,allele_end=281668,query_name=NODE_1_length_507951_cov_41.4538_ID_1311 <unknown description>
TGATAAATAAAGGTAATTTAAAAGAAGCAATTTTACAATTAAATGCTGATAAAAATAATG
CGGTATCCTTTGTTTTTAAGGATGCTCAATTAAAAGAACAAGGACTGCTTGCAAATTGTG
TTTTTACAATTAAGGACAATTATGCAGATTTGAATGTTATTGAAAGCGCTTCAAGCAGAT
TTCTTTCTAATTTTAGACCTTCATATCAATCTACAATCTTAAAATTATTAAATGAAGCAG
GAGCAACGTGCGTCGCAAGAACAAATTTGGACGAATTTGGTATGGGCGGTAGTGGAGAAT
ATTCATGCAATGGATTAATAAAAAATCCTTTGAATAGTAATTATTTAGTTGGGGGTTCTT
CATCGGGTGCTGCTGCAACTTTTTCTAAAAATATCTCGTTTGCAATTGGATCGGATACAG
GCGATTCAGTTAGAAAACCTGCATCAAATATTGGCATGGTTGGATTTAAACCAAGTTATG
GTGCTATAAGCCGTTATGGATTGTCCGCTTTTGCTTCGTCATTAGATACAGTTGCATATT
TTACACATAATGTTCAAGATGCAATAACTCTCTCATCAGTATTGTTTAAGCAAGATTTAA
AACATGATTTGACATCAGTTGATTTGTCGTTTAATGCAGATAGTGTTATTGAAACAAAAC
CACATAAAATTGCTTATTTGGATTGTTTTGACAAATTGGATATATCTGTTGCTGATGCAT
ATAAAAAATTATTGAATAAGCTAGAAAAAATGAATATTGAACTGGTAAAAATTTCAATAA
ATGAAAAGTTACTGCAAGCCATTGATACTGTTTATAAGGTTATTGCTTTTTCAGAATCAT
CATCTAATTTAGCAAATCTTGTAGGTGTTGAATTTGGCAATAGAATTACTGGCAATTCTT
GAGAAGAAACATTTAATTTATCAAGGACAGAAAGTATTGGAAAAATGGTTCAATCAAGAA
TGATTTTAGGATCTTATTTTTTAGAAGATAATAATCAAATAAAGTATTTTGTTAAGGCTA
AAAAAATGAGAAGGTATTTAAGTGATTATTTCACTAATGTTCATAAAAGCGCAGATATAT
TTATCTATCCAGCATCTAACATGTCCGCTCCTCTTATTGGAAAATCATATGAACCAAGTT
ATATGGATTATATTTTAACAAATTCTAATTTGACAGGAAATCCTTCTTTGACATTAAAAT
TAGGAATTGACAAAAATAATAATCTTCCATTTAATTTGGCAATTGACGGAGAAATATATA
AAGATTGCAAGATGCTAAGCCACGCATTATTTATTGAAAAAGTATTGGAAGGTGAAAAAA
ATGAAT
