# Supplementary material for: Genomic determination of minimum multi-locus sequence typing schemas to represent the genomic phylogeny of Mycoplasma hominis
Source: BMC Genomics. 2016 Nov 23;17:964. doi: 10.1186/s12864-016-3284-z (PMC5120421; doi:10.1186/s12864-016-3284-z)
Supplement: Additional file 1: — FASTA sequence for all pan genomic alleles identified in this study. (ZIP 1488 kb) [file 12864_2016_3284_MOESM1_ESM.zip › pan_genome/GENE-125.fasta]

>125
ATGAGTCATTCAGTTGTTGTAACATTGCAATTAACAAATAAAGAAAAAAATGATTTACGT
TTAACTTGTGATGAATGTGTTGTACAATTAGAAGATGCTTTGAAAAACTTTAGAACTGCA
TTAACTTATAATGATCACATAATCAATTATTTAAATAAACAAATTGTAGATATCAAAAAA
ACTAAAGAAAATATTCAAACCGAAAAAACGGTAAGAATAGGTGACAATAATTCACGCACC
ATTGAAAGTGAATTATTTTTCCAAAGAGAACAACAAAAAGTAATGAAAAAAGTTCAAAAT
ATATTGCAATCAATTGGAAACGGAAGTCAATTTGAAGCACTTTTAAAACATAATGAAGAT
TTAACAAGCTTAGCTTTGGAATATGGAATTACTTTTTGAGAAGCTTGCGAACAAATTGGA
ATTTCAAATTTTAGTAAAATAAATATTGACCAATTAACCAATAAAATAGATGAATTGGTA
AATAAAGAAACTTCTTCAAAAAGGTATGAAAATTATAAAAAGGACTTAATGGAAATACTT
GAAAGAGATTTTCCTAATAATGAAAAATTGAAAGAAGAATTATTCTTAAAAGGACTAAAT
TACAAAACGAATACTGAATTAAATGATTATTTATTATATGTAAAAAATAAAAAATTTAAT
ATAGTGGCTATGAATAAAGTAATAAACACTATAGCTGATGAACTTAAAAAAAGTTATAGA
TATCAAATGGCTAAAAAAGTCCATAAAATTGATCAAGAAACAGGTATGATTAAATACATT
TTTTCATTTAGAAATCATTTAGGTGAGTCATTTGACATTGATATTAATGAAGAATTAAGA
ATGAGTTTTAAATATGGTGATTATAAAAGCCACTGTTGTGAAGCTACAACGCAAAAAATA
TTTGAAGCTTTAGAAAATAATAAATTTATTCAAAGAGGAAAACCACAAATAGTTAGAAAT
GTTGCAGATGCAAAACCTCTTTACAAAAGCATTGATAAATATAAAAGAAAAGGAGAATAA
>16958 bias=0,e_score=1.4e-257,bit_score=862.7,score_ratio=0.85,align_strand=-,abs_start=24242,abs_end=25259,allele_start=24242,allele_end=25259,query_name=NODE_1_length_666248_cov_46.4332_ID_732 <unknown description>
TGAGTCATTCAGTTGTTGTAACATTGCAATTAACAAATAAAGAAAAAAATGATTTACGTT
TAACTTGTGATGAATGTGTTGTACAATTAGAAGATGCTTTGAAAAACTTTAGAACTGCAT
TAACTTATAATGATCACATAATCAATTATTTAAATAAACAAATTGTAGATATCAAAAAAA
CTAAAGAAAATATTCAAACCGAAAAAACGGTAAGAATAGGTGACAATAATTCACGCACCA
TTGAAAGTGAATTATTTTTCCAAAGAGAACAACAAAAAGTAATGAAAAAAGTTCAAAATA
TATTGCAATCAATTGGAAACGGAAGTCAATTTGAAGCACTTTTAAAACATAATGAAGATT
TAACAAGCTTAGCTTTGGAATATGGAATTACTTTTTGAGAAGCTTGCGAACAAATTGGAA
TTTCAAATTTTAGTAAAATAAATATTGACCAATTAACCAATAAAATAGATGAATTGGTAA
ATAAAGAAACTTCTTCAAAAAGGTATGAAAATTATAAAAAGGACTTAATGGAAATACTTG
AAAGAGATTTTCCTAATAATGAAAAATTGAAAGAAGAATTATTCTTAAAAGGACTAAATT
ACAAAACAAATACTGAATTAAATGATTATTTATTATATGTAAAAAATAAAAAATTTAATA
TAGTGGCTATGAATAAAGTAATAAACACTATAGCTGATGAACTTAAAAAAAGTTATAGAT
ATCAAATGGCTAAAAAAGTCCATAAAATTGATCAAGAAACAGGTATGATTAAATACATTT
TTTCATTTAGAAATCATTTAGGTGAGTCATTTGACATTGATATTAATGAAGAATTAAGAA
TGAGTTTTAAATATGGTGATTATAAAAGCCACTGTTGTGAAGCTACAACGCAAAAAATAT
TTGAAGCTTTAGAAAATAATAAATTTATTCAAAGAGGAAAACCACAAATAGTTAGAAATG
TTGCAGATGCAAAACCTCTTTACAAAAGCATTGATAAATATAAAAGAAAAGGAGAAT
