# Supplementary material for: Genomic determination of minimum multi-locus sequence typing schemas to represent the genomic phylogeny of Mycoplasma hominis
Source: BMC Genomics. 2016 Nov 23;17:964. doi: 10.1186/s12864-016-3284-z (PMC5120421; doi:10.1186/s12864-016-3284-z)
Supplement: Additional file 1: — FASTA sequence for all pan genomic alleles identified in this study. (ZIP 1488 kb) [file 12864_2016_3284_MOESM1_ESM.zip › pan_genome/GENE-126.fasta]

>126
ATGAAAAACAAAAAAAGTAAAAAAATTGTGGTTGCACTTTCATTAACATTGATTGCATCC
GCCATCACAATACCCGTTGTAATTTCATCTTTAATTATAAATAAGAATAATTGGGCTAAC
AAATACTATAGCCAAAGATCAGAGGCTACTCATCTAGTTAATTTAATAGAAAAAAATAAG
CATTTTTATTATTTTGCCCTAGAAGATCAAAATAATTTAAATAAGTTATTAAGTGAAATT
AATTTAACTAGCAAAAATAGTTCTGCTGATTTTAAAAACTCATATAATCTACTTAACAAG
ACAAATCTTGATATCAACAAAAAGATAAATATTAACAAAAAAGAATTTGACAAAACTTAT
GCTGATATTTTGCTTTTAAGCTCACAGTTGCAAGATTTATTCAATAAAATTATTGATTTG
AAATTGAACAACAATATAAAAGAAGATGTTGATAGCTTATTACAAAGAGTTGAAAAAGAT
CTAAATAAATGTAGAAAAATAGATGACAGCATTAATCTTATTGATATTAAAGAAATATAC
GCACATAGTTCAAAAACAATCATTGATGTTTCAAATCAATTGAATTCATATTATAAATTA
ATTAGCAGTAAAGATAAAACATATAAAGGCATTGTCTCAGAAATAAAAGATCTTAAAAAG
GATTATTTCGACAAAATTGAAGATGGAAAAGAATATTACAAATTATATAGCAATGAAATA
ACCGATCTTAAAAAGAATTTTAAAAATTTTCAATCAGTTGAAGATTACAATAATTATATA
AATTACGCCAATTCAAAAATAAAGGAAATTAAAGAAGAAATTGTTGAACATAGAAAGCTA
AGCCAAAAGATAAAAAAAGATGGAAATGATATTCTAAATAATGATTATGATAAAAGTGCT
TTAATAAGAAATTCATACTTCCAAGAACCGAAATCATTTTTATTAATGTGAAATACCTTC
ACTAAATTAGATACATTAATAAAGGCAAAATTCATTAATGAACGTCCTAAACAAATAAAA
GAATTCCTAAAGCAATATGAAGAAAGACAAGAATACTTTTATAGAATTAATGAAAACGTT
CCAAACCTTATTTACACATGAGTAATTTATAATAACAAAATTAGAATTATAAAAGAATTC
TATTTTAAAGATAAAAAAGAAAACGAAGAATTTAATTCATTTTATTACAAGGATAAAGAT
ATAGACAATCAATTAAATTCACTTCTTAATGAAGAACGAGAATTTAAAAATAGGCAAGAA
AGACTAGTAAGATTGTTTTATGACAAGGTTATTCAAGACCCAAAAACTAACGAAATTGAT
GAAGAAAAATTAATGAAATTAGATGACATCCATTTTGACCCGGAACAAGATATTAGATAT
TTACACTACCATTTTGGAAGTCTCATAACTCAAAAGGTTAATGAAATAATTAAGCATTAT
AACGAAAAAGCAAAAGCCTTATTAGAAAAAATAAAAAACAATAATAGTTACGAAACACAA
AAAAATAGAATAGAAAAATTATTTGCTAAAAATATTACTTATGTAAATAATTTTAGAGGC
GATTTCAATGATTACGAAAAATTCTATTGGTGAACATATAAATTTCAAAAAGACAGCAAT
GGTGATATAATCACTTCATCAAACAGCGAAATCCCTGATTTTTATAAAAATGAAATTGAA
GTAGCTCAATACCTACATGAACTTGATGAAATACTTGATAATTTAAAAAACATTTAA
>1079
ATGAAAAACAAAAAAAGTAAAAAAATTGTGGTTGCACTTTCATTAACATTGATTGCATCC
GCCATCACAATACCCGTTGTAATTTCATCTTTAATTATAAATAAGAATAATTGGGCTAAT
AAATACTATAGCCAAAGATCAGAGGCTAGTCATCTAGTTAATTTAATAGAAAAAAATAAG
CATTTTTATTATTTTGCCCTAGAGGATAAAAATAATTTAAATAAGTTATTGAATAAAATT
AATTTAACTAGCAAAAATAGTTCTGCTGATTTTAAAAACTCATATAATTTGCTTAACAAG
ACAAATCTTGATATCAACAAAAAGATAAATATTAACAAAAAAGAATTTGATAAAACTTAT
GCTGATATTTTGCTTTTAAGCTCGCAGTTGCAAGATTTATTCAATAAAATTATTGATTTG
AAATTGAACAACAATATAAAAGAAGATGTTGATAGCTTATTACAAAGAGTTGAAAAAGAT
CTAAATAAATGTAGAAAAATAGATGACAGCATTAATCTTATTGATATTAAAGAAATATAC
GCACATAGTTCAAAAACAATCATTGATGTTTCAAATCAATTGAATTCATATTATAAATTA
ATTAGCAGTAAAGATAAAACATATAAAGGCATTGTCTCAGAAATAAAAGATCTTAAAAAG
GATTATTTCGACAAAATTGAAGATGGAAAAGAATATTACAAATTATATAGCAATGAAATA
ACCGATCTTAAAAAGAATTTTAAAAATTTTCAATCAGTTGAAGATTACAATAATTATATA
AATTACGCCAATTCAAAAATAAAGGAAATTAAAGAAGAAATTGTTGAACATAGAAAGCTA
AGCCAAAAGATAAAAAAAGATGGAAATGATATTCTAAATAATGATTATGATAAAAGTGCT
TTAATAAGAAATTCATACTTCCAAGAACCGAAATCATTTTTATTAATGTGAAATACCTTC
ACTAAATTAGATACATTAATAAAGGCAAAATTCATTAATGAACGTCCTAAACAAATAAAA
GAATTCCTAAAGCAATATGAAGAAAGACAAGAATACTTTTATAGAATTAATGAAAACGTT
CCAAACCTTATTTACACATGAGTAATTTATAATAACAAAATTAGAATTATAAAAGAATTC
TATTTTAAAGATAAAAAAGAAAACGAAGAATTTAATTCATTTTATTACAAGGATAAAGAT
ATAGACAATCAATTAAATTCACTTCTTAATGAAGAACGAGAATTTAAAAATAGGCAAGAA
AGACTAGTAAGATTGTTTTATGACAAGGTTATTCAAGACCCAAAAACTAACGAAATTGAT
GAAGAAAAATTAATGAAATTAGATGACATCCATTTTGACCCGGAACAAGATATTAGATAT
TTACACTACCATTTTGGAAGTCTCATAACTCAAAAGGTTAATGAAATAATTAAGCATTAT
AACGAAAAAGCAAAAGCCTTATTAGAAAAAATAAAAAACAATAATAGTTACGAAACACAA
AAAAATAGAATAGAAAAATTATTTGCTAAAAATATTACTTATGTAAATAATTTTAGAGGC
GATTTCAATGATTACGAAAAATTCTATTGGTGAACATATAAATTTCAAAAAGACAGCAAT
GGTGATATAATCACTTCATCAAACAGCGAAATCCCTGATTTTTATAAAAATGAAATTGAA
GTAGCTCAATACCTACATGAACTTGATGAAATACTTGATAATTTAAAAAACATTTAA
>1704
ATGAAAAACAAAAAAAGTAAAAAAATTGTGGTTGCACTTTCATTAACATTGATTGCATCC
GCCATCACAATACCCGTTGTAATTTCATCTTTAATTATAAATAAGAATAATTGGGCTAAT
AAATACTATAGCCAAAGATCAGAGGCTAGTCATCTAGTTAATTTAATAGAAAAAAATAAG
CATTTTTATTATTTTGCCCTAGAGGATAAAAATAATTTAAATAAGTTATTGAATAAAATT
AATTTAACTAGCAAAAATAGTTCTGCTGATTTTAAAAACTCATATAATTTGCTTAACAAG
ACAAATCTTGATATCAACAAAAAGATAAATATTAACAAAAAAGAATTTGATAAAACTTAT
GCTGATGTTTTGCTTTTAAGCTCGCAGTTGCAAGATTTATTCAATAAAATTATTGATTTG
AAATTGAACAACAATATAAAAGAAGATGTTGATGGATTATTACAAAGAGTTGAAAAAGAT
CTAAATAAATGTAGAAAAATAGATGAAAACATTAATCTTATTGATATTAAAGAAATATAC
GCACATAGTTCAAAAACAATCATTGATGTTTCAAATCAATTGAATTCATATTATAAATTA
ATTAGCAATAAAGATAAAACATATAAAGGCATTGTCTCAGAAATAAAAGATCTTAAAAAA
GATTATTTCAACAAAATTGAAGATGGAGAAAAATATTACAAATTATATGGCAATGAAATA
AACAATCTTAAAAAGAATTTTAAAAATTTTCAATCAGTCGAAGATTACAACAATTATATA
AATTACGCCAATTCAAAAATAAAAGAAATTAAAGAAGAAATTGTTGAACACAGAAAGCTA
AGCCAAAAGATAAAAAAAGATGGAAATGATATTCTAAATAATGATTATGATAAAAGTGCT
TTAATAAGAAATTCATACTTCCAAGAACCGAAATCATTTTTATTAATGTGAAATACCTTC
ACTAAATTAGATACGTTAATAAAGGCAAAATTTATTAATGAACGTCCTAAACAAATAAAA
GAATTCCTAAAGCAATATGAAGAAAGACAAGAATACTTTTATAGAATTAATGAAAACGTT
CCAAACCTTATTTACACATGAGTAATTTATAATAACAAAATTAGAATTATAAAAGAATTC
TATTTTAAAGATAAAAAAGAAAACGAAGAATTTAATTCATTTTATTACAAGGATAAAGAT
ATAGACAATCAATTAAATTCACTTCTTAATGAAGAACGAGAATTTAAAAATAGGCAAGAA
AGACTAGTAAGATTGTTTTATGACAAGGTTATTCAAGACCCAAAAACTAACGAAATTGAT
GAAGAAAAATTAATGAAATTAGATGACATCCATTTTGACCCAGAACAAGACATTAGATAT
TTACACTACCATTTTGGAAGTCTCCTAACTCAAAAGGTTAATGAAATAATTGGGTATTAT
AACCAAAAAGCAAAAGCCTTATTAGAAAAAATAAAAAACAATAATAGTTACGAAACACAA
AAAAATAGAATAGAAAAATTATTTGCTAAAAATATTACTTATGTAAATAATTTTAGAGGC
GATTTCAATGATTACGAAAAATTCTATTGGTGAACATATAAATTTCAAAAAGACAGCAAT
GGTGATATAATCACTTCATCAAACAGCGAAATCCCTGATTTTTATAAAAATGAAATTGAA
GTAGCCCAATACCTACATGAACTTGATGAAATACTTGATAATTTAAAAAACATTTAA
>6057 bias=388.3,bit_score=1669.7,abs_start=119089,align_strand=+,abs_end=120825,score_ratio=0.961255037421,query_name=NODE_1_length_644406_cov_31.3649_ID_828
ATGAAAAACAAAAAAAGTAAAAAAATTGTGGTTGCACTTTCATTAACATTGATTGCATCC
GCCATCACAATACCCGTTGTAATTTCATCTTTAATTATAAATAAGAATAATTGGGCTAAC
AAATACTATAGCCAAAGATCAGAGGCTAGTCATCTAGTTAATTTAATAGAAAAAAATAAG
CATTTTTATTATTTTGCCTTAGAGGATCAAAATAATTTAAATAAGTTATTGAATAAAATT
AATTTAACTAGCAAAAATAGTTCTGCCGATTTTAAAAACTCATATAATTTGCTTAACAAG
ACAAATCTTGATATCAACAAAAAGATAAATATTAACAAAAAAGAATTTGACAAAACTTAT
GCTGATATTTTGCTTTTAAGCCCACAGTTGCAAGATTTATTCAATAAAATTATTGATTTG
AAATTGAACAACAATATAAAAGAAGATGTTGATGGACTATTACAAAGAGTTGAAAAAGAT
CTAAATAAATGTAGAAAAATAGATGAAAACATTAATCTTATTGATATTAAAGAAATATAC
GCACATAGTTCAAAAACAATCATTGATGTTTCAAATCAATTGAATTCATATTATAAATTA
ATTAGCAATAAAGATAAAACATATAAAGGCATTGTCTCAGAAATAAAAGATCTTAAAAAA
GATTATTTCAACAAAATTGAAGATGGAGAAGAATATTACAAATTATATGGCAATGAAATA
AACAATCTTAAAAAGAATTTTAAAAATTTTCAATCAGTCGAAGATTACAACAATTATATA
AATTACGCCAATTCAAAAATAAAAGAAATTAAAGAAGAAATTGTTGAACACAGAAAGCTA
AGCCAAAAGATAAAAAAAGATGGAAATGATATTCTAAATAATGATTATGATAAAAGTGCT
TTAATAAGAAATTCATACTTCCAAGAACCGAAATCATTTTTATTAATGTGAAATACCTTC
ACTAAATTAGATGCGTTAATAAAGGCAAAATTTATTAATGAACGTCCTAAACAAATAAAA
GAATTCCTAAAGCAATATGAAGAAAGGCAAGAATACTTTTATAGAATTAATGAAAACGTT
CCAAACCTTATTTACACATGAGTAATTTATAATAATAAAATTAGAATTATAAAAGAATTC
TATTTTAAAGATAAAAAAGAAAACGAAGAATTTAATTTATTTTATTACAAGGATAAAGAT
ATAGACAATCAATTAAATTCGCTTCTTAATGAAGAACGAGAATTTAAAAATAGGCAAGAA
AGACTAGTAAGATTGTTTTATGACAAGGTTATTCAAGACCCAAAAACTAACGAAATTGAT
GAAGAAAAATTAATGAAATTAGATGACATCCATTTTGACCCAGAACAAGACATTAGATAT
TTACACTACCATTTTGGAAGTCTCATAACTCAAAAGTTTAATGAAATAATTAAGCATTAT
AACGAAAAAGCAAAAGCCTTATTAGAAAAAATAAAAAACAATAATAGTTACGAAACACAA
AAAAATAGAATAGAAAAAATACTTGCTAAAAATATTACTTATGTAAATAATTTTAGAGGC
GATTTCAATGATTACGAAAAATTCTATTGGTGAACATATAAATTTCAAAAAGACAGCAAT
GGTGATATAATCACTTCATCAAACAGCGAAATCCCTGATTTTTATAAAAATGAAATTGAA
GTAGCCCAATACCTACATGAACTTGATGAAATACTTGATAATTTAAAAAACATTTAA
>6058 bias=395.8,bit_score=1668.7,abs_start=35300,align_strand=-,abs_end=37034,score_ratio=0.960679332182,query_name=NODE_3_length_108407_cov_40.0256_ID_5518
TGAAAAACAAAAAAAGTAAAAAAATTGTGGTTGCACTTTCATTAACATTGATTGCATCCG
CCATCACAATACCCGTTGTAATTTCATCTTTAATTATAAATAAGAATAATTGGGCTAACA
AATACTATAGCCAAAGATCAGAGGCTAGTCATCTAGTTAATTTAATAGAAAAAAATAAGC
ATTTTTATTATTTTGCCTTAGAGGATAAAAATAATTTAAATAAGTTATTGAATAAAATTA
ATTTAACTAGCAAAAATAGTTCTGCTGATTTTAAAAACTCATATAATTTGCTTAACAAGA
CAAATCTTGATATCAACAAAAAGATAAATATTAACAAAAAAGAATTTGATAAAACTTATG
CTGATATTTTGCTTTTAAGCTCGCAGTTGCAAAATTTATTCAATAAAATTATTGATTTAA
AATTGAATAACAATATAAAAGAAGATGTTGATGGATTATTACAAAGGGTTGAAAAAGATC
TAAATAAATGTAGAAAAATAGATGAAAACATTAATCTTATTGATATTAAAGAAATATACG
CACATAGTTCAAAAACAATCATTGATGTTTCAAATCAATTGAATTCATATTATAAATTAA
TTAGCAATAAAGATAAAACATATAAAGGCATTGTCTCAGAAATAAAAGATCTTAAAAAAG
ATTATTTCGACAAAATTGAAGATGGAAAAGAATATTACAAATTGTATAGCAATGAAATAA
CCGATCTTAAAAAGAATTTTAAAAATTTTCAATCAGTTGAAGATTACAACAATTATATAA
ATTACGCCAATTCAAAAATAAAAGAAATTAAAGAAGAAATTGTTGAACACAGAAAGCTAA
GCCAAAAGATAAAAAAAGATGGAAATGATATTCTAAATAATGATTATGATAAAAGTGCTT
TAATAAGAAATTCATACTTCCAAGAACCGAAATCATTTTTATTAATGTGAAATACCTTCA
CTAAATTAGATACGTTAATAAAGGCAAAATTTATTAATGAACGTCCTAAACAAATAAAAG
AATTCCTAAAGCAATATGAAGAAAGGCAAGAATACTTTTATAGAATTAATGAAAACGTTC
CAAACCTTATTTACACATGAGTAATTTATAATAACAAAATTAGAATTATAAAAGAATTCT
ATTTTAAAGATAAAAAAGAAAACGAAGAATTTAATTCATTTTATTACAAGGATAAAGATA
TAGACAATCAATTAAATTCGCTTCTTAATGAAGAACGAGAATTTAAAAATAGGCAAGAAA
GACTAGTAAGATTGTTTTATGACAAGGTTATTCAAGACCCAAAAACTAACGAAATTGATG
AAGAAAAATTAATGAAATTAGATGACATCCATTTTGACCCAGAACAAGATATTAGATATT
TACACTACCATTTTGGAAGTCTCATAACTCAAAAGGTTAATGAAATAATTAAGCATTATA
ACGAAAAAGCAAAAGCCTTATTAGAAAAAATAAAAAACAATAATAGTTACAAAACACAAA
AAAATAGAATAGAAAAATTACTTGCTAAAAATATTACTTATGTAAATAATTTTAGAGGCG
ATTTCAATGATTACGAAAAATTCTATTGGTGAACATATAAATTTCAAAAAGACAGCAATG
GTGATATAATCACTTCATCAAATAGCGAAATCCCTGATTTTTATAAAAATGAAATTGAAG
TAGCCCAATACCTACATGAACTTGATGAAATACTTGATAATTTAAAAAACATTTA
>6063 bias=393.0,bit_score=1597.0,abs_start=35399,align_strand=-,abs_end=37132,score_ratio=0.919401266552,query_name=NODE_3_length_120284_cov_36.4395_ID_569
TGAAAAACAAAAAAAGTAAAAAAATTGTGGTTGCACTTTCATTAACATTGATTGCATCCG
CCATCACAATACCCGTTGTAATTTCATCTTTAATTATAAATAAGAATAATTGGGCTAACA
AATACTATAGCCAAAGATCAGAAGCTAGTCATCTAGTTAATTTAATAGAAAAAAATAAGC
ATTTTTATTATTTTGCCTTAGAGGATAAAGATAATTTAAATAAGTTATTGAATGAAATTA
ATTTAACTAGCAAAAATAGTTCTGCTGATTTTAAAAATTCATATAATATGTTTAACAAGA
TAAATCTTGATATCAACCAAAAGATAAATGTTAATAAAAAAGAATTTGACAAAACTCATG
CTGATATTTTGCTTTTAAGCTTGCAGTTGCAAGATTTATTCAATAAAATTATTGATTTAA
AATTGAATAACAATATAAAAGAAGATGTTGATGGATTATTACGAAGGGTTGAAAAAGATC
TAAATAAATGTAGAAAAATAGATGAAAACATTAATCTTATTGATATTAAAGAAATATACG
CACATAGTTCAAAAACAATCATTGATGTTTCAAATCAATTGAATTCATATTATAAATTAA
TTAGCAATAAAGATAAAACATATAAAGGCATTGTCTCAGAAATAAAAGATCTTAAAAAAG
ATTATTTCAACAAAATTGAAGATGGAGAAGAATATTACAAATTATATGGCAATGAAATAA
ACCATCTTAAAAAGAATTTTAAAAATTTCCAATCAGTTGAAGATTACAACAATTATATAA
ATTACGCCAATTCAAAAATAAAAGAAATTAAAGAAGAAATTGTTGAACATAGAAAGCTAA
GCCAAAAGATAAAAAAAGATGGAAATGATATTCTAAATAATGATTATGATAAAAGTGCTT
TAATAAGAAATTCATACTTCCAAGAACCGAAATCATTTTTATTAATGTGAAATACCTTCA
CTAAATTAGATACATTAATAAAGGCAAAATTCATTAATGAACGTCCTAAAAAATAAAAGA
ATTCCTAAAGCAATATGAAGAAAGACAAGAATACTTTTATAGAATTAATGAAAATGTTCC
AAACCTTTTTTACACATGAGCAATTTATAATAACAAAATTAAAATTATAAAAGAATTCTA
TTTTAAAGATAAAAAAGAAAACGAAGAATTTAATTTATTTTCTTACAATGATACAAATGT
AGACAATCAATTAAAGTCATTCCTTGACGAGGAAAGAGAATTTAAAAATAGACAAGAAAG
ACTAGTAAGATTGTTTTATGACAAGGTTATTCAAGACCCAAAAACTAACGAAATTGATGA
AGAAAAATTAATGAAATTAGATGACATCCATTTTGACCCAGAACAAGACATTAGATATTT
ACACTACCATTTTGGAAGTCTCCTAACTCAAAAGGTTAATGAAATAATTAGGTATTATAA
TAAAAAAGCAAAAGCCTTAATAGAAAAAATAAAAAACAATAATAGTTACGAAACACAAAA
AAATAGAATAGAAAAATTACTTGCTAAAAATATTACTTATGTAAATAATTTTAGAGGCGA
TTTCAATGATTACGAAAAATTCTATTGGTGAACATATAAATTTCAAAAAGACAGCAATGG
TGATATAATCACTTCATCAAACAGCGAAATCCCTGATTTTTATAAAAATGAAATTGAAGT
AGCCCAATACCTACATGAACTTGATAAAATACTCGATAATTTAAAAAACATTTA
>6064 bias=405.5,bit_score=1637.0,abs_start=39945,align_strand=-,abs_end=41679,score_ratio=0.942429476108,query_name=NODE_15_length_41830_cov_53.7599_ID_6759
TGAAAAACAAAAAAAGTAAAAAAATTGTGGTTGCACTTTCATTAACATTAATTGCATCCG
CCATCACAATACCCGTTGTAATTTCATCTTTAATTATAAATAAGAATAATTGGGCTAACA
AATACTATAGCCAAAGATCAGAAGCTAGTAATCTAGTTAATTTAATAGAAAAAAATAAGC
ATTTTTATTATTTTGCCCTAGAAGATCAAAACAATTTAAATAAGTTATTAAGTGAAATTA
ATTTAACCAGCAAAAATAGTTCTGCTGATTTTAAAAATTCATATAATTTGCTTAACAAGA
CAAATCTTGATATCAACAAAAAGATAAATATTAACAAAAAAGAATTTGACAAAACTTATG
CTGATATTTTGCTTTTAAGCTCACAGTTGCAAGATTTATTCAATAAAATTATTGATTTAA
AATTGAATAACAATATAAAAGAAGATGTTGATGGACTATTACAAAGAGTTGAAAAAGATC
TAAATAAATGTAGAAAAATAGATGAAAACATTAATCTTATTGATATTAAAGAAATATACG
CACATAGTTCAAAAACAATCATTGATGTTTCAAATCAATTGAATTCATATTATAAATTAA
TTAGCAATAAAGATAAAACATATAAAGGCATTGTCTCAGAAATAAAAGATCTTAAAAAAG
ATTATTTCAACAAAATTGAAGATGGAAAAGAATATTACAAATTATATGGCAATGAAATAA
ACAATCTTAAAAAGAATTTTAAAAATTTTCAATCAGTCGAAGATTACAACAATTATATAA
ATTACGCCAATTCAAAAATAAAAGAAATTAAAGAAGAAATTGTTGAACATAGAAAGCTAA
GCCAAAAGATAAAAAAAGATGGAAATGATATTCTAAATAATGATTATGATAAAAGTGCTT
TAATAAGAAATTCATACTTCCAAGAACCAAAATCATTTTTATTAATGTGAAATACCTTCA
CTAAATTAGATATGTTAATAAAGGCAAAATTTATTAATGAACGTCCTAAAAAAATAAAAG
AATTCCTAAAGCAATATGAAGAAAGGCAAGAATACTTTTATAGAATTAATGAAAACGTTC
CAAACCTTATTTACACATGAGTAATTTATAATAATAAAATTAGAATTATAAAAGAATTCT
ATTTTAAAGATAAAAAAGAAAACGAAGAATTTAATTCATTTTATTACAAGGATAAAGATA
TAGACAATCAATTAAATTCGCTTCTTAATGAAGAACGAGAATTTAAAAATAGGCAAGAAA
GACTAGTAAGATTGTTTTATGACAAGGTTATTCAAGACCCAAAAACTAACGAAATTGATG
AAGAAAAATTAATGAAATTAGATGACATCCATTTTGACCCAGAACAAGACATTAGATATT
TACACTACCATTTTGGAAGTCTCATAACTCAAAAGTTTAATGAAATAATTAAGCATTATA
ACGAAAAAGCAAAAGCCTTATTAGAAAAAATAAAAAACAATAATAGTTACGAAACACAAA
AAAATAGAATAGAAAAAATACTTGCTAAAAATATTACTTATGTAAATAATTTTAGAGGCG
ATTTCAATGATTACGAAAAATTCTATTGGTGAACATATAAATTTCAAAAAGACAGCAATG
GTGATATAATCACTTCATCAAACAGCGAAATCCCTGATTTTTATAAAAATGAAATTGAAG
TAGCCCAATACCTACATGAACTTGATGAAATACTTGATAATTTAAAAAACATTTA
>6069 bias=383.6,bit_score=1635.7,abs_start=35528,align_strand=-,abs_end=37262,score_ratio=0.941681059298,query_name=NODE_3_length_108567_cov_21.4029_ID_3453
TGAAAAACAAAAAAAGTAAAAAAATTGTGGTTGCACTTTCATTAACATTGATTGCATCCG
CCATCACAATACCCGTTGTAATTTCATCCTTAATTATAAATAAGAATAATTGGGCTAACA
AATACTATAGCCAAAGATCAGAGGCTAGTCATCTAGTTAATTTAATAGAAAAAAATAAGC
ATTTTTATTATTTTGCCCTAGAAGATCAAAATAATTTAAATAAGTTATTGAATAAAATTA
ATTTAACTAGCAAAAATAGTTCTGCTGATTTTAAAAACTCATATAATCTACTTAACAGGA
CAAATCTTGATATCAACAAAAAGATAAATATTAACAAAAAAGAATTTGACAAAACTTATG
CTGATATTTTGCTTTTAAGCTCACAGTTGCAAGATTTATTCAATAAAATTATTGATTTGA
AATTGAACAACAATATAAAAGAAGATGTTGATGGATTATTACAAAGGGTTGAAAAAGATC
TAAATAAATGTAGAAAAATAGATGAAAACATTAATCTTATTGATATTAAAGAAATATACG
CACATAGTTCAAAAACAATCATTGATGTTTCAAATCAATTGAATTCATATTATAAATTAA
TTAGCAGTAAAGATAAAACATATAAAGGCATTGTCTCAGAAATAAAAGATCTTAAAAAGG
ATTATTTCGACAAAATTGAAGATGGAGAAGAATATTACAAATTATATGGCAATGAAATAA
ACCATCTTAAAAAGAATTTTAAAAATTTCCAATCAGTTGAAGATTACAACAATTATATAA
ATTACGCCAATTCAAAAATAAAAGAAATTAAAGAAGAAATTGTTGAACATAGAAAGCTAA
GCCAAAAGATAAAAAAAGATGGAAATGATATTCTAAATAATGATTATGGTAAAAGTGCTT
TAATAAGAAATTCATACTTCCAAGAACCAAAATCATTTTTATTAATGTGAAATACCTTCA
CTAAATTAGATATGTTAATAAAGGCAAAATTCATTAATGAGCGTCCTAAAAAAATAAAAG
AATTCCTAAAGCAATATGAAGAAAGGCAAGAATACTTTTATAGAATTAATGAAAATGTTC
CAAACCTTATTTACACATGAGTAATTTATAATAACAAAATTAGAATTATAAAAGATTTCT
ATTTTAAAGATAAAAAAGAAAACGAAGAATTTAATTCATTTTATTACAAGGATAAAGATA
TAGACAATCAATTAAATTCATTTCTTAATGAAGAACGAGAATTTAAAAATAGGCAAGAAA
GACTAGTAAGGCTGTTTTATGACAAGGTTATTCAAAACCCAAAAACTAACGAAATTGATG
AAGAAAAATTAATGAAATTAGATGACATCCATTTTGACCCGGAACAAGATATTAGATATT
TACACTACCATTTTGGAAGTCTCATAACTCAAAAGGTTAATGAAATAATTAGGTATTATA
ACCAAAAAGCAAAAACCTTATTAGAAAAAATAAAAAACAATAATAGTTATGAAACACAAA
AAAATAGAATAGAAAAATTACTTGCTAAAAATATTACTTATGTAAATAATTTTAGAGGGG
ATTTCAACGATTACGACAAATACTATTGGTGAACATATAAATTTCAAAAAGACAACAATG
GTGATATAATCCTTTCGCCAAATAGTGAAATCCCTGATTTTTATAAAAATGAAATTGAAG
TAGCTCAATACCTACATGAACTTGATGAAATACTTGATAATTTAAAAAACATTTA
>18926 bias=0,e_score=0.0,bit_score=1672.8,score_ratio=0.96,align_strand=-,abs_start=35289,abs_end=37023,allele_start=35289,allele_end=37023,query_name=NODE_2_length_108164_cov_27.4012_ID_251 <unknown description>
TGAAAAACAAAAAAAGTAAAAAAATTGTGGTTGCACTTTCATTAACATTGATTGCATCCG
CCATCACAATACCCGTTGTAATTTCATCTTTAATTATAAATAAGAATAATTGGGCTAACA
AATACTATAGCCAAAGATCAGAGGCTAGTCATCTAGTTAATTTAATAGAAAAAAATAAGC
ATTTTTATTATTTTGCCTTAGAGGATCAAAATAATTTAAATAAGTTATTGAATAAAATTA
ATTTAACTAGCAAAAATAGTTCTGCCGATTTTAAAAACTCATATAATTTGCTTAACAAGA
CAAATCTTGATATCAACAAAAAGATAAATATTAACAAAAAAGAATTTGACAAAACTTATG
CTGATATTTTGCTTTTAAGCCCACAGTTGCAAGATTTATTCAATAAAATTATTGATTTGA
AATTGAACAACAATATAAAAGAAGATGTTGATGGACTATTACAAAGAGTTGAAAAAGATC
TAAATAAATGTAGAAAAATAGATGAAAACATTAATCTTATTGATATTAAAGAAATATACG
CACATAGTTCAAAAACAATCATTGATGTTTCAAATCAATTGAATTCATATTATAAATTAA
TTAGCAATAAAGATAAAACATATAAAGGCATTGTCTCAGAAATAAAAGATCTTAAAAAAG
ATTATTTCAACAAAATTGAAGATGGAGAAGAATATTACAAATTATATGGCAATGAAATAA
ACAATCTTAAAAAGAATTTTAAAAATTTTCAATCAGTCGAAGATTACAACAATTATATAA
ATTACGCCAATTCAAAAATAAAAGAAATTAAAGAAGAAATTGTTGAACACAGAAAGCTAA
GCCAAAAGATAAAAAAAGATGGAAATGATATTCTAAATAATGATTATGATAAAAGTGCTT
TAATAAGAAATTCATACTTCCAAGAACCGAAATCATTTTTATTAATGTGAAATACCTTCA
CTAAATTAGATGCGTTAATAAAGGCAAAATTTATTAATGAACGTCCTAAACAAATAAAAG
AATTCCTAAAGCAATATGAAGAAAGGCAAGAATACTTTTATAGAATTAATGAAAACGTTC
CAAACCTTATTTACACATGAGTAATTTATAATAATAAAATTAGAATTATAAAAGAATTCT
ATTTTAAAGATAAAAAAGAAAACGAAGAATTTAATTCATTTTATTACAAGGATAAAGATA
TAGACAATCAATTAAATTCGCTTCTTAATGAAGAACGAGAATTTAAAAATAGGCAAGAAA
GACTAGTAAGATTGTTTTATGACAAGGTTATTCAAGACCCAAAAACTAACGAAATTGATG
AAGAAAAATTAATGAAATTAGATGACATCCATTTTGACCCAGAACAAGACATTAGATATT
TACACTACCATTTTGGAAGTCTCATAACTCAAAAGTTTAATGAAATAATTAAGCATTATA
ACGAAAAAGCAAAAGCCTTATTAGAAAAAATAAAAAACAATAATAGTTACGAAACACAAA
AAAATAGAATAGAAAAAATACTTGCTAAAAATATTACTTATGTAAATAATTTTAGAGGCG
ATTTCAATGATTACGAAAAATTCTATTGGTGAACATATAAATTTCAAAAAGACAGCAATG
GTGATATAATCACTTCATCAAACAGCGAAATCCCTGATTTTTATAAAAATGAAATTGAAG
TAGCCCAATACCTACATGAACTTGATGAAATACTTGATAATTTAAAAAACATTT
>18927 bias=0,e_score=0.0,bit_score=1597.0,score_ratio=0.92,align_strand=-,abs_start=35399,abs_end=37132,allele_start=35399,allele_end=37132,query_name=NODE_3_length_122945_cov_38.6883_ID_537 <unknown description>
TGAAAAACAAAAAAAGTAAAAAAATTGTGGTTGCACTTTCATTAACATTGATTGCATCCG
CCATCACAATACCCGTTGTAATTTCATCTTTAATTATAAATAAGAATAATTGGGCTAACA
AATACTATAGCCAAAGATCAGAAGCTAGTCATCTAGTTAATTTAATAGAAAAAAATAAGC
ATTTTTATTATTTTGCCTTAGAGGATAAAGATAATTTAAATAAGTTATTGAATGAAATTA
ATTTAACTAGCAAAAATAGTTCTGCTGATTTTAAAAATTCATATAATATGTTTAACAAGA
TAAATCTTGATATCAACCAAAAGATAAATGTTAATAAAAAAGAATTTGACAAAACTCATG
CTGATATTTTGCTTTTAAGCTTGCAGTTGCAAGATTTATTCAATAAAATTATTGATTTAA
AATTGAATAACAATATAAAAGAAGATGTTGATGGATTATTACGAAGGGTTGAAAAAGATC
TAAATAAATGTAGAAAAATAGATGAAAACATTAATCTTATTGATATTAAAGAAATATACG
CACATAGTTCAAAAACAATCATTGATGTTTCAAATCAATTGAATTCATATTATAAATTAA
TTAGCAATAAAGATAAAACATATAAAGGCATTGTCTCAGAAATAAAAGATCTTAAAAAAG
ATTATTTCAACAAAATTGAAGATGGAGAAGAATATTACAAATTATATGGCAATGAAATAA
ACCATCTTAAAAAGAATTTTAAAAATTTCCAATCAGTTGAAGATTACAACAATTATATAA
ATTACGCCAATTCAAAAATAAAAGAAATTAAAGAAGAAATTGTTGAACATAGAAAGCTAA
GCCAAAAGATAAAAAAAGATGGAAATGATATTCTAAATAATGATTATGATAAAAGTGCTT
TAATAAGAAATTCATACTTCCAAGAACCGAAATCATTTTTATTAATGTGAAATACCTTCA
CTAAATTAGATACATTAATAAAGGCAAAATTCATTAATGAACGTCCTAAAAAATAAAAGA
ATTCCTAAAGCAATATGAAGAAAGACAAGAATACTTTTATAGAATTAATGAAAATGTTCC
AAACCTTTTTTACACATGAGCAATTTATAATAACAAAATTAAAATTATAAAAGAATTCTA
TTTTAAAGATAAAAAAGAAAACGAAGAATTTAATTTATTTTCTTACAATGATACAAATGT
AGACAATCAATTAAAGTCATTCCTTGACGAGGAAAGAGAATTTAAAAATAGACAAGAAAG
ACTAGTAAGATTGTTTTATGACAAGGTTATTCAAGACCCAAAAACTAACGAAATTGATGA
AGAAAAATTAATGAAATTAGATGACATCCATTTTGACCCAGAACAAGACATTAGATATTT
ACACTACCATTTTGGAAGTCTCCTAACTCAAAAGGTTAATGAAATAATTAGGTATTATAA
TAAAAAAGCAAAAGCCTTAATAGAAAAAATAAAAAACAATAATAGTTACGAAACACAAAA
AAATAGAATAGAAAAATTACTTGCTAAAAATATTACTTATGTAAATAATTTTAGAGGCGA
TTTCAATGATTACGAAAAATTCTATTGGTGAACATATAAATTTCAAAAAGACAGCAATGG
TGATATAATCACTTCATCAAACAGCGAAATCCCTGATTTTTATAAAAATGAAATTGAAGT
AGCCCAATACCTACATGAACTTGATAAAATACTCGATAATTTAAAAAACATTT
>18928 bias=0,e_score=0.0,bit_score=1668.7,score_ratio=0.96,align_strand=-,abs_start=35300,abs_end=37034,allele_start=35300,allele_end=37034,query_name=NODE_3_length_108407_cov_40.0256_ID_5518 <unknown description>
TGAAAAACAAAAAAAGTAAAAAAATTGTGGTTGCACTTTCATTAACATTGATTGCATCCG
CCATCACAATACCCGTTGTAATTTCATCTTTAATTATAAATAAGAATAATTGGGCTAACA
AATACTATAGCCAAAGATCAGAGGCTAGTCATCTAGTTAATTTAATAGAAAAAAATAAGC
ATTTTTATTATTTTGCCTTAGAGGATAAAAATAATTTAAATAAGTTATTGAATAAAATTA
ATTTAACTAGCAAAAATAGTTCTGCTGATTTTAAAAACTCATATAATTTGCTTAACAAGA
CAAATCTTGATATCAACAAAAAGATAAATATTAACAAAAAAGAATTTGATAAAACTTATG
CTGATATTTTGCTTTTAAGCTCGCAGTTGCAAAATTTATTCAATAAAATTATTGATTTAA
AATTGAATAACAATATAAAAGAAGATGTTGATGGATTATTACAAAGGGTTGAAAAAGATC
TAAATAAATGTAGAAAAATAGATGAAAACATTAATCTTATTGATATTAAAGAAATATACG
CACATAGTTCAAAAACAATCATTGATGTTTCAAATCAATTGAATTCATATTATAAATTAA
TTAGCAATAAAGATAAAACATATAAAGGCATTGTCTCAGAAATAAAAGATCTTAAAAAAG
ATTATTTCGACAAAATTGAAGATGGAAAAGAATATTACAAATTGTATAGCAATGAAATAA
CCGATCTTAAAAAGAATTTTAAAAATTTTCAATCAGTTGAAGATTACAACAATTATATAA
ATTACGCCAATTCAAAAATAAAAGAAATTAAAGAAGAAATTGTTGAACACAGAAAGCTAA
GCCAAAAGATAAAAAAAGATGGAAATGATATTCTAAATAATGATTATGATAAAAGTGCTT
TAATAAGAAATTCATACTTCCAAGAACCGAAATCATTTTTATTAATGTGAAATACCTTCA
CTAAATTAGATACGTTAATAAAGGCAAAATTTATTAATGAACGTCCTAAACAAATAAAAG
AATTCCTAAAGCAATATGAAGAAAGGCAAGAATACTTTTATAGAATTAATGAAAACGTTC
CAAACCTTATTTACACATGAGTAATTTATAATAACAAAATTAGAATTATAAAAGAATTCT
ATTTTAAAGATAAAAAAGAAAACGAAGAATTTAATTCATTTTATTACAAGGATAAAGATA
TAGACAATCAATTAAATTCGCTTCTTAATGAAGAACGAGAATTTAAAAATAGGCAAGAAA
GACTAGTAAGATTGTTTTATGACAAGGTTATTCAAGACCCAAAAACTAACGAAATTGATG
AAGAAAAATTAATGAAATTAGATGACATCCATTTTGACCCAGAACAAGATATTAGATATT
TACACTACCATTTTGGAAGTCTCATAACTCAAAAGGTTAATGAAATAATTAAGCATTATA
ACGAAAAAGCAAAAGCCTTATTAGAAAAAATAAAAAACAATAATAGTTACAAAACACAAA
AAAATAGAATAGAAAAATTACTTGCTAAAAATATTACTTATGTAAATAATTTTAGAGGCG
ATTTCAATGATTACGAAAAATTCTATTGGTGAACATATAAATTTCAAAAAGACAGCAATG
GTGATATAATCACTTCATCAAATAGCGAAATCCCTGATTTTTATAAAAATGAAATTGAAG
TAGCCCAATACCTACATGAACTTGATGAAATACTTGATAATTTAAAAAACATTT
>18929 bias=0,e_score=0.0,bit_score=1598.0,score_ratio=0.92,align_strand=-,abs_start=35292,abs_end=37026,allele_start=35292,allele_end=37026,query_name=NODE_3_length_105570_cov_41.6042_ID_404 <unknown description>
TGAAAAGTAAAAAAAGTAAAAAAATTGTGGTTGCACTTTCATTAACATTGATTGCTTCTG
CCATCACGATACCCGTTGTAATTTCATCCTTAATTGAAAATAAAAATAATTGGGCTAATA
AATACTATAGCCAAAGATCAGAAGCTAGTCATCTAGTTAATTTAATAGAAAAAAATAAGC
ATTTTTATTATTTTGCCCTAGAAGATCAAAATAATTTAAATAAGTTATTAAGTGAAATTA
ATTTAACCAGCAAAAATAGTTCTGCTGATTTTAAAAATTCATATAATATGTTTAACAAGA
TAAATCTTGATATCAACCAAAAGATAAATGTTAATAAAAAAGAATTTGACAAAACTCATG
CTGATATTTTGCTTTTAAGCTTGCAGTTGCAAGATTTATTCAATAAAATTATTGATTTGA
AATTGAACAACAATATAAAAGAAGATGTTGATAGTTTATTACAAAGAGTTGAAAAATATC
TAAATAAATGTAGAAAAATAGATGAAAGCATTAATCTTATTGACATTAAAGAAATATACG
CACATAGTTCAAAAACAATCATTGATGTATCAAATCAATTAAATTCATATTATAAATTAA
TTAGCAATAAAGATAAAACATATAAAGGTATTGTTTCAAAAATAGAAGACCTTAAAAAAG
ATTATTTCAACAAAATTGAAGATGGAGAAGAATATTACAAATTATATGGCAATGAAATAA
ACAATCTTAAAAAGAATTTTAAAAATTTTCAATCAGTCGAAGATTACAACAATTATATAA
ATTACGCCAATTCAAAAATAAAGGAAATTAAAGAAGAAATTGTTGAACATAGAAAGCTAA
GCCAAAAGATAAAAAAAGATGGAAATGATATTCTAAATAATGATTATGATAAAAGTGCTT
TAATAAGAAATTCATACTTCCAAGAACCGAAATCATTTTTATTAATGTGAAATACCTTCA
CTAAATTAGATACGTTAATAAAGGCAAAATTTATTAATGAACGTCCTAAACAAATAAAAG
AATTCCTAAAGCAATATGAAGAAAGACAAGAATACTTTTATAGAATTAATGAAAATGTTC
CAAACCTTTTTTACACATGAGCAATTTATAATAACAAAATTAGAATTATAAAAGAATTCT
ACTTTAAAGATAAAAAAGAAAACGAAGAATTTAATTCATTTTATTACAAGGATAAAGATA
TAGACAATCAATTAAATTCGCTTCTTAATGAAGAACGAGAATTTAAAAATAGGCAAGAAA
GACTAGTAAGGTTGTTTTATGACAAGGTTATTCAAGATCCAAAAACTAACGAAATTGATG
AAGAAAAATTAATGAAATTAGATGACATCCATTTTGACCCGGAACAAGACACTAGATATT
TACACTACCATTTTGGAAGTCTCATAACTCAAAAGGTTAATGAAATAATTAGGTATTATA
ACCAAAAAGCAAAATCCTTATTAGAAAAAATAAAAAACAATAATAGTTACGAAACACAAA
AAAATAAAATAGAAAAATTACTTGCTAAAAATATTACTTATGTAAATAATTTTAGGGGCG
ATTTCAATGATTACGAAAAATTCTATTGGGGAACATATAAATTTCAAAAGGACAGCAATG
GTAATATAATCACTTCATCAAATAGCGAAATCCCTGATTTTTTTAAAAATGAAATTGAAG
TAGCTCAATACCTACATGAGCTTGATGAAATACTTGATAATTTAAAAAACATTT
>18930 bias=0,e_score=0.0,bit_score=1666.9,score_ratio=0.96,align_strand=-,abs_start=22615,abs_end=24349,allele_start=22615,allele_end=24349,query_name=NODE_9_length_30055_cov_1.29305_ID_1040 <unknown description>
TGAAAAGTAAAAAAAGTAAAAAAATTGTGGTTGCACTTTCATTAACATTGATTGCTTCTG
CCATCACGATACCCGTTGTAATTTCATCCTTAATTATAAATAAGAATAATTGGGCTAACA
AATACTATAGCCAAAGATCAGAGGCTAGTCATCTAGTTAATTTAATAGAAAAAAATAAGC
ATTTTTATTATTTTGCCTTAGAGGATCAAAATAATTTAAATAAGTTATTGAATAAAATTA
ATTTAACTAGCAAAAATAGTTCTGCTGATTTTAAAAACTCATATAATTTGCTTAACAAGA
CAAATCTTGATATCAACAAAAAGATAAATATTAACAAAAAAGAATTTGACAAAACTTATG
CTGATATTTTGCTTTTAAGCCCACAGTTGCAAGATTTATTCAATAAAATTATTGATTTGA
AATTGAACAACAATATAAAAGAAGATGTTGATGGACTATTACAAAGAGTTGAAAAAGATC
TAAATAAATGTAGAAAAATAGATGAAAACATTAATCTTATTGATATTAAAGAAATATACG
CACATAGTTCAAAAACAATCATTGATGTTTCAAATCAATTGAATTCATATTATAAATTAA
TTAGCAATAAAGATAAAACATATAAAGGCATTGTCTCAGAAATAAAAGATCTTAAAAAAG
ATTATTTCAACAAAATTGAAGATGGAGAAGAATATTACAAATTATATGGCAATGAAATAA
ACAATCTTAAAAAGAATTTTAAAAATTTTCAATCAGTCGAAGATTACAACAATTATATAA
ATTACGCCAATTCAAAAATAAAAGAAATTAAAGAAGAAATTGTTGAACACAGAAAGCTAA
GCCAAAAGATAAAAAAAGATGGAAATGATATTCTAAATAATGATTATGATAAAAGTGCTT
TAATAAGAAATTCATACTTCCAAGAACCGAAATCATTTTTATTAATGTGAAATACCTTCA
CTAAATTAGATGCGTTAATAAAGGCAAAATTTATTAATGAACGTCCTAAACAAATAAAAG
AATTCCTAAAGCAATATGAAGAAAGGCAAGAATACTTTTATAGAATTAATGAAAACGTTC
CAAACCTTATTTACACATGAGTAATTTATAATAACAAAATTAGAATTATAAAAGAATTCT
ATTTTAAAGATAAAAAAGAAAACGAAGAATTTAATTCATTTTATTACAAGGATAAAGATA
TAGACAATCAATTAAATTCGCTTCTTAATGAAGAACGAGAATTTAAAAATAGGCAAGAAA
GACTAGTAAGATTGTTTTATGACAAGGTTATTCAAGACCCAAAAACTAACGAAATTGATG
AAGAAAAATTAATGAAATTAGATGACATCCATTTTGACTCAGAACAAGACATTAGATATT
TACACTACCATTTTGGAAGTCTCATAACTCAAAAGTTTAATGAAATAATTAAGCATTATA
ACGAAAAAGCAAAAGCCTTATTAGAAAAAATAAAAAACAATAATAGTTACGAAACACAAA
AAAATAGAATAGAAAAATTACTTGCTAAAAATATTACTTATGTAAATAATTTTAGAGGCG
ATTTCAATGATTACGAAAAATTCTATTGGTGAACATATAAATTTCAAAAAGACAGCAATG
GTGATATAATCACTTCATCAAACAGCGAAATCCCTGATTTTTATAAAAATGAAATTGAAG
TAGCCCAATACCTACATGAACTTGATGAAATACTTGATAATTTAAAAAACATTT
>18931 bias=0,e_score=0.0,bit_score=1635.7,score_ratio=0.94,align_strand=-,abs_start=35529,abs_end=37263,allele_start=35529,allele_end=37263,query_name=NODE_2_length_111520_cov_43.0702_ID_357 <unknown description>
TGAAAAACAAAAAAAGTAAAAAAATTGTGGTTGCACTTTCATTAACATTGATTGCATCCG
CCATCACAATACCCGTTGTAATTTCATCCTTAATTATAAATAAGAATAATTGGGCTAACA
AATACTATAGCCAAAGATCAGAGGCTAGTCATCTAGTTAATTTAATAGAAAAAAATAAGC
ATTTTTATTATTTTGCCCTAGAAGATCAAAATAATTTAAATAAGTTATTGAATAAAATTA
ATTTAACTAGCAAAAATAGTTCTGCTGATTTTAAAAACTCATATAATCTACTTAACAGGA
CAAATCTTGATATCAACAAAAAGATAAATATTAACAAAAAAGAATTTGACAAAACTTATG
CTGATATTTTGCTTTTAAGCTCACAGTTGCAAGATTTATTCAATAAAATTATTGATTTGA
AATTGAACAACAATATAAAAGAAGATGTTGATGGATTATTACAAAGGGTTGAAAAAGATC
TAAATAAATGTAGAAAAATAGATGAAAACATTAATCTTATTGATATTAAAGAAATATACG
CACATAGTTCAAAAACAATCATTGATGTTTCAAATCAATTGAATTCATATTATAAATTAA
TTAGCAGTAAAGATAAAACATATAAAGGCATTGTCTCAGAAATAAAAGATCTTAAAAAGG
ATTATTTCGACAAAATTGAAGATGGAGAAGAATATTACAAATTATATGGCAATGAAATAA
ACCATCTTAAAAAGAATTTTAAAAATTTCCAATCAGTTGAAGATTACAACAATTATATAA
ATTACGCCAATTCAAAAATAAAAGAAATTAAAGAAGAAATTGTTGAACATAGAAAGCTAA
GCCAAAAGATAAAAAAAGATGGAAATGATATTCTAAATAATGATTATGGTAAAAGTGCTT
TAATAAGAAATTCATACTTCCAAGAACCAAAATCATTTTTATTAATGTGAAATACCTTCA
CTAAATTAGATATGTTAATAAAGGCAAAATTCATTAATGAGCGTCCTAAAAAAATAAAAG
AATTCCTAAAGCAATATGAAGAAAGGCAAGAATACTTTTATAGAATTAATGAAAATGTTC
CAAACCTTATTTACACATGAGTAATTTATAATAACAAAATTAGAATTATAAAAGATTTCT
ATTTTAAAGATAAAAAAGAAAACGAAGAATTTAATTCATTTTATTACAAGGATAAAGATA
TAGACAATCAATTAAATTCATTTCTTAATGAAGAACGAGAATTTAAAAATAGGCAAGAAA
GACTAGTAAGGCTGTTTTATGACAAGGTTATTCAAAACCCAAAAACTAACGAAATTGATG
AAGAAAAATTAATGAAATTAGATGACATCCATTTTGACCCGGAACAAGATATTAGATATT
TACACTACCATTTTGGAAGTCTCATAACTCAAAAGGTTAATGAAATAATTAGGTATTATA
ACCAAAAAGCAAAAACCTTATTAGAAAAAATAAAAAACAATAATAGTTATGAAACACAAA
AAAATAGAATAGAAAAATTACTTGCTAAAAATATTACTTATGTAAATAATTTTAGAGGGG
ATTTCAACGATTACGACAAATACTATTGGTGAACATATAAATTTCAAAAAGACAACAATG
GTGATATAATCCTTTCGCCAAATAGTGAAATCCCTGATTTTTATAAAAATGAAATTGAAG
TAGCTCAATACCTACATGAACTTGATGAAATACTTGATAATTTAAAAAACATTT
>18932 bias=0,e_score=0.0,bit_score=1667.0,score_ratio=0.96,align_strand=-,abs_start=549965,abs_end=551699,allele_start=549965,allele_end=551699,query_name=NODE_1_length_666248_cov_46.4332_ID_732 <unknown description>
TGAAAAACAAAAAAAGTAAAAAAATTGTGGTTGCACTTTCATTAACATTGATTGCATCCG
CCATCACAATACCCGTTGTAATTTCATCTTTAATTATAAATAAGAATAATTGGGCTAACA
AATACTATAGCCAAAGATCAGAGGCTAGTCATCTAGTTAATTTAATAGAAAAAAATAAGC
ATTTTTATTATTTTGCCCTAGAAGATCAAAATAATTTAAATAAGTTATTAAGTGAAATTA
ATTTAACTAGCAAAAATAGTTCTGCTGATTTTAAAAACTCATATAATTTGCTTAACAAGA
TAAATCTTGATATCAACCAAAAGATAAATGTTAATAAAAAAGAATTTGACAAAACTCATG
CTGATATTTTGCTTTTAAGCTTGCAGTTGCAAGATTTATTCAATAAAATTATTGATTTGA
AATTGAACAACAATATAAAAGAAGATGTTGATAGCTTATTACAAAGAGTTGAAAAAGATC
TAAATAAATGTAGAAAAATAGATGACAACATTAATCTTATTGATATTAAAGAAATATACG
CACATAGTTCAAAAACAATCATTGATGTTTCAAATCAATTAAATTCATATTATAAATTAA
TTAACAGCAAAGATAAAACATATAAAGGCATTGTCTCAAAAATAAAAGATCTTAAAAAAG
ATTATTTCAACAAAATTGAAGATGGAGAAGAATATTACAAATTATATGGCAATGAAATAA
ACAATCTTAAAAAGAATTTTAAAAATTTTCAATCAGTCGAAGATTACAACAATTATATAA
ATTACGCCAATTCAAAAATAAAAGAAATTAAAGAAGAAATTGTTGAACACAGAAAGCTAA
GCCAAAAGATAAAAAAAGATGGAAATGATATTCTAAATAATGATTATGATAAAAGTGCTT
TAATAAGAAATTCATACTTCCAAGAACCGAAATCATTTTTATTAATGTGAAATACCTTCA
CTAAATTAGATGCGTTAATAAAGGCAAAATTTATTAATGAACGTCCTAAACAAATAAAAG
AATTCCTAAAGCAATATGAAGAAAGGCAAGAATACTTTTATAGAATTAATGAAAACGTTC
CAAACCTTATTTACACATGAGTAATTTATAATAACAAAATTAGAATTATAAAAGAATTCT
ATTTTAAAGATAAAAAAGAAAACGAAGAATTTAATTCATTTTATTACAAGGATAAAGATA
TAGACAATCAATTAAATTCGCTTCTTAATGAAGAACGAGAATTTAAAAATAGGCAAGAAA
GACTAGTAAGATTGTTTTATGACAAGGTTATTCAAGACCCAAAAACTAACGAAATTGATG
AAGAAAAATTAATGAAATTAGATGACATCCATTTTGACCCGGAACAAGATATTAGATATT
TACACTACCATTTTGGAAGTCTCATAACTCAAAAGTTTAATGAAATAATTAAGCATTATA
ACGAAAAAGCAAAAGCCTTATTAGAAAAAATAAAAAACAATAATAGTTACGAAACACAAA
AAAATAGAATAGAAAAATTACTTGCTAAAAATATTACTTATGTAAGTAATTTTAGAGGCG
ATTTCAATGATTACGAAAAATTCTATTGGTGAACATATAAATTTCAAAAAGACAGCAATG
GTGATATAATCACTTCATCAAACAGCGAAATCCCTGATTTTTATAAAAATGAAATTGAAG
TAGCCCAATACCTACATGAACTTGATGAAATACTTGATAATTTAAAAAACATTT
>18933 bias=0,e_score=0.0,bit_score=1633.3,score_ratio=0.94,align_strand=+,abs_start=61567,abs_end=63303,allele_start=61567,allele_end=63303,query_name=NODE_3_length_98613_cov_35.7026_ID_1039 <unknown description>
TGAAAAGTAAAAAAAGTAAAAAAATTGTGGTTGCACTTTCATTAACATTGATTGCATCCG
CCATCACAATACCCGTTGTAATTTCATCTTTAATTATAAATAAGAATAATTGGGCTAACA
AATACTATAGCCAAAGATCAGAAGCTAGTCATCTAGTTAATTTAATAGAAAAAAATAAGC
ATTTTTATTATTTTGCCCTAGAAGATCAAAATAATTTAAATAAGTTATTGAATAAAATTA
ATTTAACCAGCAAAAATAGTTCTGCTGATTTTAAAAATTCATATAATCTACTTAACAAGA
CAAATCTTGATATCAACAAAAAGATAAATATTAACAAAAAAGAATTTGACAAAACTTATG
CTGATATTTTGCTTTTAAGCCCACAGTTGCAAGATTTATTCAATAAAATTATTGATTTAA
AATTGAATAACAATATAAAAGAAGATGTTGATGGATTATTACGAAGGGTTGAAAAAGATC
TAAATAAATGTAGAAAAATAGATGAAAACATTAATCTTATTGATATTAAAGAAATATACG
CACATAGTTCAAAAACAATCATTGATGTTTCAAATCAATTGAATTCATATTATAAATTAA
TTAGCAATAAAGATAAAACATATAAAGGCATTGTCTCAGAAATAAAAGATCTTAAAAAAG
ATTATTTCAACAAAATTGAAGATGGAGAAGAATATTACAAATTATATGGCAATGAAATAA
ACAATCTTAAAAAGAATTTTAAAAATTTTCAATCAGTTGAAGATTACAACAATTATATAA
ATTACGCCAATTCAAAAATAAAAGAAATTAAAGAAGAAATTGTTGAACACAAAAAGCTAA
GCCAAAAGATAAAAAAAGATGGAAATGATATTCTAAATAATGATTATGATAAAAGTGCTT
TAATAAGAAATTCATACTTCCAAGAACCGAAATCATTTTTATTAATGTGAAATACCTTCA
CTAAATTAGATACGTTAATAAAGGCAAAATTTATTAATGAACGTCCTAAACAAATAAAAG
AATTCCTAAAGCAATATGAAGAAAGGCAAGAATACTTTTATAGAATTAATGAAAACGTTC
CAAACCTTATTTACACATGAGTAATTTATAATAACAAAATTAGAATTATAAAAGAATTCT
ATTTTAAAGATAAAAAAGAAAACGAAGAATTTAATTCATTTTATTACAAGGATAAAGATA
TAGACAATCAATTAAATTCGCTTCTTAATGAAGAACGAGAATTTAAAAACAGGCAAGAAA
GACTAGTAAGATTGTTTTATGACAAGGTTATTCAAGACCCAAAAACCAACGAAATTGATG
AAGAAAAATTAATGAAATTAGATGACATCCATTTTGACCCAGAACAAGACATTAGATATT
TACACTACCATTTTGGAAGTCTCCTAACTCAAAAGGTTAATGAAATAATTAGGTATTATA
ATAAAAAAGCAAAAGCCTTATTAGAAAAAATAAAAAACAATAATAGTTACGGAACACAAA
AAAATAGAATAGAAAAATTACTTGCTAAAAATATTACTTATGTAAATAATTTTAGAGGCG
ATTTCAATGATTACGAAAAATTCTATTGATGAACATATAAATTTCAAAAAGACAGCAATG
GTGATATAATCACTTCATCAAATAGCGAAATCCCTGATTTTTATAAAAATGAAATTGAAG
TAGCTCAATACCTACATGAACTTGATGAAATACTAAATAATTTAAAAAATATTTAA
>18934 bias=0,e_score=0.0,bit_score=1687.0,score_ratio=0.97,align_strand=-,abs_start=35308,abs_end=37042,allele_start=35308,allele_end=37042,query_name=NODE_2_length_157878_cov_35.9168_ID_1792 <unknown description>
TGAAAAACAAAAAAAGTAAAAAAATTGTGGTTGCACTTTCATTAACATTGATTGCATCCG
CCATCACAATACCCGTTGTAATTTCATCTTTAATTATAAATAAGAATAATTGGGCTAATA
AATACTATAGCCAAAGATCAGAGGCTAGTCATCTAGTTAATTTAATAGAAAAAAATAAGC
ATTTTTATTATTTTGCCCTAGAGGATAAAAATAATTTAAATAAGTTATTGAATAAAATTA
ATTTAACTAGCAAAAATAGTTCTGCTGATTTTAAAAACTCATATAATTTGCTTAACAAGA
CAAATCTTGATATCAACAAAAAGATAAATATTAACAAAAAAGAATTTGATAAAACTTATG
CTGATGTTTTGCTTTTAAGCTCGCAGTTGCAAGATTTATTCAATAAAATTATTGATTTGA
AATTGAACAACAATATAAAAGAAGATGTTGATGGATTATTACAAAGAGTTGAAAAAGATC
TAAATAAATGTAGAAAAATAGATGAAAACATTAATCTTATTGATATTAAAGAAATATACG
CACATAGTTCAAAAACAATCATTGATGTTTCAAATCAATTGAATTCATATTATAAATTAA
TTAGCAATAAAGATAAAACATATAAAGGCATTGTCTCAGAAATAAAAGATCTTAAAAAAG
ATTATTTCAACAAAATTGAAGATGGAGAAAAATATTACAAATTATATGGCAATGAAATAA
ACAATCTTAAAAAGAATTTTAAAAATTTTCAATCAGTCGAAGATTACAACAATTATATAA
ATTACGCCAATTCAAAAATAAAAGAAATTAAAGAAGAAATTGTTGAACACAGAAAGCTAA
GCCAAAAGATAAAAAAAGATGGAAATGATATTCTAAATAATGATTATGATAAAAGTACTT
TAATAAGAAATTCATACTTCCAAGAACCGAAATCATTTTTATTAATGTGAAATACCTTCA
CTAAATTAGATACGTTAATAAAGGCAAAATTTATTAATGAACGTCCTAAACAAATAAAAG
AATTCCTAAAGCAATATGAAGAAAGACAAGAATACTTTTATAGAATTAATGAAAACGTTC
CAAACCTTATTTACACATGAGTAATTTATAATAACAAAATTAGAATTATAAAAGAATTCT
ATTTTAAAGATAAAAAAGAAAACGAAGAATTTAATTCATTTTATTACAAGGATAAAGATA
TAGACAATCAATTAAATTCACTTCTTAATGAAGAACGAGAATTTAAAAATAGGCAAGAAA
GACTAGTAAGATTGTTTTATGACAAGGTTATTCAAGACCCAAAAACTAACGAAATTGATG
AAGAAAAATTAATGAAATTAGATGACATCCATTTTGACCCAGAACAAGACATTAGATATT
TACACTACCATTTTGGAAGTCTCCTAACTCAAAAGGTTAATGAAATAATTGGGTATTATA
ACCAAAAAGCAAAAGCCTTATTAGAAAAAATAAAAAACAATAATAGTTACGAAACACAAA
AAAATAGAATAGAAAAATTATTTGCTAAAAATATTACTTATGTAAATAATTTTAGAGGCG
ATTTCAATGATTACGAAAAATTCTATTGGTGAACATATAAATTTCAAAAAGACAGCAATG
GTGATATAATCACTTCATCAAACAGCGAAATCCCTGATTTTTATAAAAATGAAATTGAAG
TAGCCCAATACCTACATGAACTTGATGAAATACTTGATAATTTAAAAAACATTT
>18935 bias=0,e_score=0.0,bit_score=1669.7,score_ratio=0.96,align_strand=+,abs_start=119181,abs_end=120917,allele_start=119181,allele_end=120917,query_name=NODE_2_length_156220_cov_38.7853_ID_1653 <unknown description>
TGAAAAACAAAAAAAGTAAAAAAATTGTGGTTGCACTTTCATTAACATTGATTGCATCCG
CCATCACAATACCCGTTGTAATTTCATCTTTAATTATAAATAAGAATAATTGGGCTAACA
AATACTATAGCCAAAGATCAGAGGCTAGTCATCTAGTTAATTTAATAGAAAAAAATAAGC
ATTTTTATTATTTTGCCTTAGAGGATCAAAATAATTTAAATAAGTTATTGAATAAAATTA
ATTTAACTAGCAAAAATAGTTCTGCCGATTTTAAAAACTCATATAATTTGCTTAACAAGA
CAAATCTTGATATCAACAAAAAGATAAATATTAACAAAAAAGAATTTGACAAAACTTATG
CTGATATTTTGCTTTTAAGCCCACAGTTGCAAGATTTATTCAATAAAATTATTGATTTGA
AATTGAACAACAATATAAAAGAAGATGTTGATGGACTATTACAAAGAGTTGAAAAAGATC
TAAATAAATGTAGAAAAATAGATGAAAACATTAATCTTATTGATATTAAAGAAATATACG
CACATAGTTCAAAAACAATCATTGATGTTTCAAATCAATTGAATTCATATTATAAATTAA
TTAGCAATAAAGATAAAACATATAAAGGCATTGTCTCAGAAATAAAAGATCTTAAAAAAG
ATTATTTCAACAAAATTGAAGATGGAGAAGAATATTACAAATTATATGGCAATGAAATAA
ACAATCTTAAAAAGAATTTTAAAAATTTTCAATCAGTCGAAGATTACAACAATTATATAA
ATTACGCCAATTCAAAAATAAAAGAAATTAAAGAAGAAATTGTTGAACACAGAAAGCTAA
GCCAAAAGATAAAAAAAGATGGAAATGATATTCTAAATAATGATTATGATAAAAGTGCTT
TAATAAGAAATTCATACTTCCAAGAACCGAAATCATTTTTATTAATGTGAAATACCTTCA
CTAAATTAGATGCGTTAATAAAGGCAAAATTTATTAATGAACGTCCTAAACAAATAAAAG
AATTCCTAAAGCAATATGAAGAAAGGCAAGAATACTTTTATAGAATTAATGAAAACGTTC
CAAACCTTATTTACACATGAGTAATTTATAATAATAAAATTAGAATTATAAAAGAATTCT
ATTTTAAAGATAAAAAAGAAAACGAAGAATTTAATTTATTTTATTACAAGGATAAAGATA
TAGACAATCAATTAAATTCGCTTCTTAATGAAGAACGAGAATTTAAAAATAGGCAAGAAA
GACTAGTAAGATTGTTTTATGACAAGGTTATTCAAGACCCAAAAACTAACGAAATTGATG
AAGAAAAATTAATGAAATTAGATGACATCCATTTTGACCCAGAACAAGACATTAGATATT
TACACTACCATTTTGGAAGTCTCATAACTCAAAAGTTTAATGAAATAATTAAGCATTATA
ACGAAAAAGCAAAAGCCTTATTAGAAAAAATAAAAAACAATAATAGTTACGAAACACAAA
AAAATAGAATAGAAAAAATACTTGCTAAAAATATTACTTATGTAAATAATTTTAGAGGCG
ATTTCAATGATTACGAAAAATTCTATTGGTGAACATATAAATTTCAAAAAGACAGCAATG
GTGATATAATCACTTCATCAAACAGCGAAATCCCTGATTTTTATAAAAATGAAATTGAAG
TAGCCCAATACCTACATGAACTTGATGAAATACTTGATAATTTAAAAAACATTTAA
>18936 bias=0,e_score=0.0,bit_score=1606.7,score_ratio=0.92,align_strand=+,abs_start=137224,abs_end=138969,allele_start=137224,allele_end=138969,query_name=NODE_3_length_174249_cov_45.7083_ID_381 <unknown description>
TGAAAAGTAAAATAAGTAAAAAAGGTAAAAAAATTGTGGTTGCACTTTCATTAACATTGA
TTGCTTCTGCCATCACGATACCCGTTGTAATTTCATCCTTAATTGAAAATAAGAATAATT
GGGCTAATAAATACTATAGTCAAAGATCGGAAGCTAGTCATCTAGTTAATTTAATAGAAA
AAAATAAGCATTTTTATTATTTTGCCTTAGAAGATCAAAATAATTTAAATAAGTTATTAA
GTGAAATTAATTTAACCAGCAAAAATAGTTCTACTGATTTTAAAAACTCATATAATTTGC
TTAACAAGACAAATCTTGATATCAACAAAAAGATAAATATTAACAAAAAAGAATTTGATA
AAACTTATGCTGATATTTTGCTTTTAAGCCCACAGTTGCAAGATTTATTCAATAAAATTA
TTGATTTGAAATTGAACAACAATATAAAAGAAGATGTTGATAGCTTATTACAAAGAGTTG
AAAAAGATCTAAATAAATGTAGAAAAATAGATGACAGCATTAATCTTATTGATATTAAAG
AAATATACGCACATAGTTCAAAAACAATCATTGATGTTTCAAATCAATTGAATTCATATT
ATAAATTAATTAGCAGTAAAGATAAAACATATAAAGGCATTGTCTCAGAAATAAAAGATC
TTAAAAAAGATTATTTCGACAAAATTGAAGATGGAGAAGAATATTACAAATTATATAGCA
GTGAAATAAACCATCTTAAAAAGAATTTTAAAAATTTCCAATCAGTTGAAGATTACAACA
ATTATATAAATTACGCCAATTCAGAAATAAAAGAAATTAAAGAAGAAATTGTTGAACACA
GAAAGCTAAGCCAAAAGATAAAAAAAGATGGAAATGATATTTTAAATAATGATTATGATA
AAAGTGCTTTAATAAGAAATTCATACTTCCAAGAACCGAAATCATTTTTATTAATGTGAA
ATACCTTCACTAAATTAGATACGTTAATAAAGGCAAAATTCATTAATGAACGTCCTAAGC
AAATAAAAGAATTCTTAAAACAATATGAAGAAAGGCAAGAATACTTTTATAGAATTAATG
AAAACGTTCCAAACCTTATTTACACATGAGTAATTTATAATAACAAAATTAGAATTATAA
AAGAATTCTATTTTAAAGATAAAAAAGAAAACGAAGAATTTAATTCATTTTATTACAATG
ATACAGATGTAGACAATCAATTAAAGTCGCTTCTTAATGAAGAACGAGAATTTAAAAATA
GGCAAGAAAGACTAGTAAGATTATTTTATGACAAGGTTATTCAAGACCCAAAAACCAACG
AAATTGATGAAGAAAAATTAATGAAATTAGATGACATCCATTTTGACCCTGAACAAGATA
TTAGATATTTACACTACCATTTTGGAAGTCTCATAACTCAAAAGGTTAATGAAATAATTA
GGTATTATAACCAAAAAGCAAAAACCTTATTAGAAAAAATAAAAAACAATAATAGTTATG
AAACACAAAAAAATAGAATAGAAAAATTACTTGCTAAAAATATTACTTATGTAAATAATT
TTAGAGGTGATTTCAACGATTACGACAAATACTATTGGTGAACATATAAGTTTCAAAAAG
ACAGCAATGGTGATATAATCCTTTCTCCAAATAGTGAAATCCCTGATTTTTATAAAAATG
AAATTGAAGTAGCCCAATACCTACATGAACTTGATGAAATACTTGATAATTTAAAAAATG
TTTAA
>18937 bias=0,e_score=0.0,bit_score=1702.5,score_ratio=0.98,align_strand=-,abs_start=35294,abs_end=37028,allele_start=35294,allele_end=37028,query_name=NODE_3_length_102414_cov_39.3629_ID_516 <unknown description>
TGAAAAACAAAAAAAGTAAAAAAATTGTGGTTGCACTTTCATTAACATTGATTGCATCCG
CCATCACAATACCCGTTGTAATTTCATCTTTAATTATAAATAAGAATAATTGGGCTAACA
AATACTATAGCCAAAGATCAGAGGCTACTCATCTAGTTAATTTAATAGAAAAAAATAAGC
ATTTTTATTATTTTGCCCTAGAAGATCAAAATAATTTAAATAAGTTATTAAGTGAAATTA
ATTTAACTAGCAAAAATAGTTCTGCTGATTTTAAAAACTCATATAATCTACTTAACAAGA
CAAATCTTGATATCAACAAAAAGATAAATATTAACAAAAAAGAATTTGACAAAACTTATG
CTGATATTTTGCTTTTAAGCTCACAGTTGCAAGATTTATTCAATAAAATTATTGATTTGA
AATTGAACAACAATATAAAAGAAGATGTTGATAGCTTATTACAAAGAGTTGAAAAAGATC
TAAATAAATGTAGAAAAATAGATGACAGCATTAATCTTATTGATATTAAAGAAATATACG
CACATAGTTCAAAAACAATCATTGATGTTTCAAATCAATTGAATTCATATTATAAATTAA
TTAGCAGTAAAGATAAAACATATAAAGGCATTGTCTCAGAAATAAAAGATCTTAAAAAGG
ATTATTTCGACAAAATTGAAGATGGAAAAGAATATTACAAATTATATAGCAATGAAATAA
CCGATCTTAAAAAGAATTTTAAAAATTTTCAATCAGTTGAAGATTACAATAATTATATAA
ATTACGCCAATTCAAAAATAAAGGAAATTAAAGAAGAAATTGTTGAACATAGAAAGCTAA
GCCAAAAGATAAAAAAAGATGGAAATGATATTCTAAATAATGATTATGATAAAAGTGCTT
TAATAAGAAATTCATACTTCCAAGAACCGAAATCATTTTTATTAATGTGAAATACCTTCA
CTAAATTAGATACATTAATAAAGGCAAAATTCATTAATGAACGTCCTAAACAAATAAAAG
AATTCCTAAAGCAATATGAAGAAAGACAAGAATACTTTTATAGAATTAATGAAAACGTTC
CAAACCTTATTTACACATGAGTAATTTATAATAACAAAATTAGAATTATAAAAGAATTCT
ATTTTAAAGATAAAAAAGAAAACGAAGAATTTAATTCATTTTATTACAAGGATAAAGATA
TAGACAATCAATTAAATTCACTTCTTAATGAAGAACGAGAATTTAAAAATAGGCAAGAAA
GACTAGTAAGATTGTTTTATGACAAGGTTATTCAAGACCCAAAAACTAACGAAATTGATG
AAGAAAAATTAATGAAATTAGATGACATCCATTTTGACCCGGAACAAGATATTAGATATT
TACACTACCATTTTGGAAGTCTCATAACTCAAAAGGTTAATGAAATAATTAAGCATTATA
ACGAAAAAGCAAAAGCCTTATTAGAAAAAATAAAAAACAATAATAGTTACGAAACACAAA
AAAATAGAATAGAAAAATTATTTGCTAAAAATATTACTTATGTAAATAATTTTAGAGGCG
ATTTCAATGATTACGAAAAATTCTATTGGTGAACATATAAATTTCAAAAAGACAGCAATG
GTGATATAATCACTTCATCAAACAGCGAAATCCCTGATTTTTATAAAAATGAAATTGAAG
TAGCTCAATACCTACATGAACTTGATGAAATACTTGATAATTTAAAAAACATTT
>18938 bias=0,e_score=0.0,bit_score=1637.0,score_ratio=0.94,align_strand=+,abs_start=67457,abs_end=69193,allele_start=67457,allele_end=69193,query_name=NODE_2_length_226046_cov_22.58_ID_866 <unknown description>
TGAAAAACAAAAAAAGTAAAAAAATTGTGGTTGCACTTTCATTAACATTAATTGCATCCG
CCATCACAATACCCGTTGTAATTTCATCTTTAATTATAAATAAGAATAATTGGGCTAACA
AATACTATAGCCAAAGATCAGAAGCTAGTAATCTAGTTAATTTAATAGAAAAAAATAAGC
ATTTTTATTATTTTGCCCTAGAAGATCAAAACAATTTAAATAAGTTATTAAGTGAAATTA
ATTTAACCAGCAAAAATAGTTCTGCTGATTTTAAAAATTCATATAATTTGCTTAACAAGA
CAAATCTTGATATCAACAAAAAGATAAATATTAACAAAAAAGAATTTGACAAAACTTATG
CTGATATTTTGCTTTTAAGCTCACAGTTGCAAGATTTATTCAATAAAATTATTGATTTAA
AATTGAATAACAATATAAAAGAAGATGTTGATGGACTATTACAAAGAGTTGAAAAAGATC
TAAATAAATGTAGAAAAATAGATGAAAACATTAATCTTATTGATATTAAAGAAATATACG
CACATAGTTCAAAAACAATCATTGATGTTTCAAATCAATTGAATTCATATTATAAATTAA
TTAGCAATAAAGATAAAACATATAAAGGCATTGTCTCAGAAATAAAAGATCTTAAAAAAG
ATTATTTCAACAAAATTGAAGATGGAAAAGAATATTACAAATTATATGGCAATGAAATAA
ACAATCTTAAAAAGAATTTTAAAAATTTTCAATCAGTCGAAGATTACAACAATTATATAA
ATTACGCCAATTCAAAAATAAAAGAAATTAAAGAAGAAATTGTTGAACATAGAAAGCTAA
GCCAAAAGATAAAAAAAGATGGAAATGATATTCTAAATAATGATTATGATAAAAGTGCTT
TAATAAGAAATTCATACTTCCAAGAACCAAAATCATTTTTATTAATGTGAAATACCTTCA
CTAAATTAGATATGTTAATAAAGGCAAAATTTATTAATGAACGTCCTAAAAAAATAAAAG
AATTCCTAAAGCAATATGAAGAAAGGCAAGAATACTTTTATAGAATTAATGAAAACGTTC
CAAACCTTATTTACACATGAGTAATTTATAATAATAAAATTAGAATTATAAAAGAATTCT
ATTTTAAAGATAAAAAAGAAAACGAAGAATTTAATTCATTTTATTACAAGGATAAAGATA
TAGACAATCAATTAAATTCGCTTCTTAATGAAGAACGAGAATTTAAAAATAGGCAAGAAA
GACTAGTAAGATTGTTTTATGACAAGGTTATTCAAGACCCAAAAACTAACGAAATTGATG
AAGAAAAATTAATGAAATTAGATGACATCCATTTTGACCCAGAACAAGACATTAGATATT
TACACTACCATTTTGGAAGTCTCATAACTCAAAAGTTTAATGAAATAATTAAGCATTATA
ACGAAAAAGCAAAAGCCTTATTAGAAAAAATAAAAAACAATAATAGTTACGAAACACAAA
AAAATAGAATAGAAAAAATACTTGCTAAAAATATTACTTATGTAAATAATTTTAGAGGCG
ATTTCAATGATTACGAAAAATTCTATTGGTGAACATATAAATTTCAAAAAGACAGCAATG
GTGATATAATCACTTCATCAAACAGCGAAATCCCTGATTTTTATAAAAATGAAATTGAAG
TAGCCCAATACCTACATGAACTTGATGAAATACTTGATAATTTAAAAAACATTTAA
>18939 bias=0,e_score=0.0,bit_score=1633.3,score_ratio=0.94,align_strand=-,abs_start=35312,abs_end=37046,allele_start=35312,allele_end=37046,query_name=NODE_3_length_97159_cov_18.0381_ID_750 <unknown description>
TGAAAAGTAAAAAAAGTAAAAAAATTGTGGTTGCACTTTCATTAACATTGATTGCATCCG
CCATCACAATACCCGTTGTAATTTCATCTTTAATTATAAATAAGAATAATTGGGCTAACA
AATACTATAGCCAAAGATCAGAAGCTAGTCATCTAGTTAATTTAATAGAAAAAAATAAGC
ATTTTTATTATTTTGCCCTAGAAGATCAAAATAATTTAAATAAGTTATTGAATAAAATTA
ATTTAACCAGCAAAAATAGTTCTGCTGATTTTAAAAATTCATATAATCTACTTAACAAGA
CAAATCTTGATATCAACAAAAAGATAAATATTAACAAAAAAGAATTTGACAAAACTTATG
CTGATATTTTGCTTTTAAGCCCACAGTTGCAAGATTTATTCAATAAAATTATTGATTTAA
AATTGAATAACAATATAAAAGAAGATGTTGATGGATTATTACGAAGGGTTGAAAAAGATC
TAAATAAATGTAGAAAAATAGATGAAAACATTAATCTTATTGATATTAAAGAAATATACG
CACATAGTTCAAAAACAATCATTGATGTTTCAAATCAATTGAATTCATATTATAAATTAA
TTAGCAATAAAGATAAAACATATAAAGGCATTGTCTCAGAAATAAAAGATCTTAAAAAAG
ATTATTTCAACAAAATTGAAGATGGAGAAGAATATTACAAATTATATGGCAATGAAATAA
ACAATCTTAAAAAGAATTTTAAAAATTTTCAATCAGTTGAAGATTACAACAATTATATAA
ATTACGCCAATTCAAAAATAAAAGAAATTAAAGAAGAAATTGTTGAACACAAAAAGCTAA
GCCAAAAGATAAAAAAAGATGGAAATGATATTCTAAATAATGATTATGATAAAAGTGCTT
TAATAAGAAATTCATACTTCCAAGAACCGAAATCATTTTTATTAATGTGAAATACCTTCA
CTAAATTAGATACGTTAATAAAGGCAAAATTTATTAATGAACGTCCTAAACAAATAAAAG
AATTCCTAAAGCAATATGAAGAAAGGCAAGAATACTTTTATAGAATTAATGAAAACGTTC
CAAACCTTATTTACACATGAGTAATTTATAATAACAAAATTAGAATTATAAAAGAATTCT
ATTTTAAAGATAAAAAAGAAAACGAAGAATTTAATTCATTTTATTACAAGGATAAAGATA
TAGACAATCAATTAAATTCGCTTCTTAATGAAGAACGAGAATTTAAAAACAGGCAAGAAA
GACTAGTAAGATTGTTTTATGACAAGGTTATTCAAGACCCAAAAACCAACGAAATTGATG
AAGAAAAATTAATGAAATTAGATGACATCCATTTTGACCCAGAACAAGACATTAGATATT
TACACTACCATTTTGGAAGTCTCCTAACTCAAAAGGTTAATGAAATAATTAGGTATTATA
ATAAAAAAGCAAAAGCCTTATTAGAAAAAATAAAAAACAATAATAGTTACGGAACACAAA
AAAATAGAATAGAAAAATTACTTGCTAAAAATATTACTTATGTAAATAATTTTAGAGGCG
ATTTCAATGATTACGAAAAATTCTATTGATGAACATATAAATTTCAAAAAGACAGCAATG
GTGATATAATCACTTCATCAAATAGCGAAATCCCTGATTTTTATAAAAATGAAATTGAAG
TAGCTCAATACCTACATGAACTTGATGAAATACTAAATAATTTAAAAAATATTT
