# Supplementary material for: Genomic determination of minimum multi-locus sequence typing schemas to represent the genomic phylogeny of Mycoplasma hominis
Source: BMC Genomics. 2016 Nov 23;17:964. doi: 10.1186/s12864-016-3284-z (PMC5120421; doi:10.1186/s12864-016-3284-z)
Supplement: Additional file 1: — FASTA sequence for all pan genomic alleles identified in this study. (ZIP 1488 kb) [file 12864_2016_3284_MOESM1_ESM.zip › pan_genome/GENE-127.fasta]

>127
ATGAAAAATAAAGAAATTATTAAAAAAAATAATAATACCGAGGCTAACAAAAATAAGTTT
TTAGGAATATTAGCAATTATTAATAAACATTTTTGAAAATCATTTGTAGGACCATTTTTT
GCATTCGGCTATCCAATTATTTTTGTTGCTATTTTAGGAACGATATTTGGTTATGAAATG
ATTTTAGGAAGTACAATTACCATTGGTCCGGTGGCAATAGCCTGTATTTCACTGCCAACG
GCAATATTTGAGTTTAAAAAATCAACAATTTTAAAAAGAATTGGTGCCTCTAGCATTAGG
CCTAAATCGTTCTTGGCATATACAGCAATATTTTATTTGATTATAATGATTTGTTCTGGT
CTTTGAACAATGCTGGTTGCCTTAATGTTTTTTTGCGAATATTTTAAAACAGGTCGTTCT
TTAGGAACAATTAATAATATAAAAATTGGGGAAGCAAGTCTAAATATAACTTTATACGGA
AGTAGTATTAAAGAGATGTTTTCAGGGATATTTTGACCAGGTTATATATTTAGTTTTGTC
ATTATAATTTTTGTAAGTATATCTGTTGGGCTATTCATTATAAGCGTTTCAAAATCAGTA
TTAACTATTCAAGCAATCGGTTGTTCGCTATTAATAATCACAATGTTCTTATCGGGCCAA
GTGTTGCCTATTTCTCAAATTTCAAATATAAAAGGAATGTGATATGTCTCTTATTTAACG
CCCTTTAAGAGTGCAATAATTCAAAACACAATTTCTTTTCAAGGACAAGCATCCTTATCA
AATGAGTATAATATTGCTTCAATAAAGGCAACTCTTAACATCGGAAATGAAATAAAAAAT
ATAGATTTATTAAAGACTTTTTCAAGTGCTGATTCAAGCAATAAAATCTATACAATTGAA
GAACTTCAAAAATATATTGAAGGTGTTACAAAATATGCAAATTTATTGAAAGAAGCAAAT
AGCAAACAAGATCTAATTGCTAAGTTTACAATCTTGAAATTTTTGAATCAACAAAAAGAT
TTATTTCTAGCAAATAATAATGCATTGCCAGCCAATACACCAATTGGAATAAAATATAGT
CAATATAACATATTTAATATTAACAATGAATATAAGACACTAAATATTTTAAATGTTTAT
CAACCTATAATTTTAAAATACTCAACCATTGCTGAAGCATTCAATCAAAATGGTTTAGAT
CAATTGTTAAAGAATAATGAATTTGCAAACTATTTTAAATTTTTAGACAGTAGTTACATT
CAATTTTCAAATAACGTTTTAAGCAATGATAGTTTAACAAAAATAGGTTCAAAAACAGAA
AATTTATTGAACTTCATATTGCCTTGAATTTGAATTGTAATATTGAGTTTATTGTCAATA
AAAACATTTGCTTGAAATACAAGATAA
>979
ATGAAAAATAAAGAAATTATTAAAAAAAACAATAATACTGAGGCTAACAAAAACAAGTTT
TTAGGAATATTAGCAATTATTAATAAACATTTTTGAAAATCATTTGTAGGACCATTTTTT
GCATTCGGCTATCCAATTATTTTTGTTGCTATTTTAGGAACGATATTTGGTTATGAAATG
ATTTTGGGAAGTACAATAACCATTGGGCCGGTGGCAATAGCCTGCATTTCACTGCCAACA
GCAATATTTGAATTTAAAAAATCCACAATTTTAAAAAGAATTGGCGCCTCTAGCATTAAG
CCTAAATCGTTTTTGGCATATACAGCAATATTTTATTTGATTATAATGATTTGTTCTGGC
CTTTGAACAATGCTAGTTGCCTTAATGTTTTTTTGCGAATATTTTAAAACCGGTCGTTCT
TTAGGAACAATTAATAATATAAAAATAGGGGAAGCAAGTCTAAATATAACTTTATACGGA
AGCAGTATTAAAGAGATGTTTTCAAGGATATTTTGACCAGGTTACATATTTAGCTTTGTC
ATTATAATTTTTGTAAGTATATCTGTTGGATTGTTCATTATAAGCGTTTCAAAATCAGTC
TTAACTATTCAAGCAATCGGTTGTTCACTATTAATAATCACAATGTTCTTATCGGGTCAA
GTGTTGCCTATTTCTCAAATTTCAAATATAAAAGGAATGTGATATGTCTCTTATTTAACA
CCCTTTAAGAGTGCAATAATTCAAAACACAATTTCTTTTCAAGGACAAGCATCCTTATCA
AATGAGTATAATATTGCTTCAATAAAGGCAACTCTTAACATCGGAAATGAAATAAAAAAT
ATAGATTTATTAAAACCTTTTTCAAGTGCTGATTCAAGCAATAAAATCTATACAATTGAA
GAACTTCAAAAATACATTGAAGGTGTTACAAAATATGCAAATTTATTGAAAGAAGCAAAT
AGCAAAGATCTAATTGCAAGGTTAACAATTTTGAAATTCTTGAATCAACAAAAAGATTTA
TTTCTAGCAAATAATAATGCATTGCCAGCCAATACACCAATTGGAATAAAATATAGTCAA
TATAATATATTTAATATTAACAACGAATATAAAACACTAAATATTTTAAATGTTTATCAA
CCTGTAATTTTAAAATATTCAACCATTGCTGAAGCATTCAATCAAAATGGTTTAGACCAA
TTGTTAAAGAATAATGAATTTGCAAACTATTTTAAATTTTTAGACAGTAGTTACATTCAA
TTTTCAAATAACGTTTTAAGCAATGATAGTTTAACAAAAATAGGTTCAAAAACAGAAAAT
TTATTGAACTTCATATTGCCTTGAATTTGAATTGTAATATTGAGTTTATTGTCAATAAAA
ACATTTGCTTGAAATACAAGATAA
>1085
ATGAAAAATAAAGAAATCATTAAAAAAAACAATAATACTGAGGCTAACAAAAATAAGTTT
TTGGGAATATTAGCAATTATTAATAAACATTTTTGAAAATCATTTGTAGGACCATTTTTT
GCATTCGGTTATCCAATTATTTTCGTTGCTATTTTAGGAACGATATTTGGTTATGAAATG
ATTTTGGGAAGTACAATAACCATTGGGCCGGTGGCAATAGCCTGCATTTCACTGCCAACA
GCAATATTTGAATTTAAAAAATCCACAATTTTAAAAAGAATTGGCGCCTCTAGCATTAAG
CCTAAATCGTTTTTGGCATATACAGCAATATTTTATTTGATTATAATGATTTGTTCTGGC
CTTTGAACAATGCTAGTTGCCTTAATGTTTTTTTGCGAATATTTTAAAACCGGTCGTTCT
TTAGGAACAATTAATAATATAAAAATAGGGGAAGCAAGTCTAAATATAACTTTATACGGA
AGTAGTATTAAAGAGATGTTTTCAAGGATATTTTGACCAGGTTACATATTTAGCTTTGTC
ATTATAATTTTTGTAAGTATATCTGTTGGATTGTTCATTATAAGCGTTTCAAAATCAGTC
TTAACTATTCAAGCAATCGGTTGCTCGCTATTAATAATCACAATGTTCTTATCGGGTCAA
GTGTTGCCTATTTCTCAAATTTCAAATATAAAGGGAATGTGATACGTTTCCTACTTAACG
CCCTTTAAGAGTGCAATAATTCAAAACACAATTTCTTTTCAAGGACAAGCGTCCTTATCA
AATGAGTATAATATTGCTTCAATAAAGGCAACTCTTAACATCGGAAATGAAATAAAAAAT
ATAGATTTATTAAAGCCTTTTTCAAGTGCTGATTCAAGCAATAAAATCTATACAATTGAA
GAACTTCAAAAATATATTGAAGGTGTTACAAAATATGCAAATTTATTGAAAGAAGCAAAT
AGCAAAGATCTAATTGCAAGGTTAACAATTTTGAAATTCTTGAATCAACAAAAAGATTTA
TTTCTAGCAAATAATAATGCATTGCCAGCCAATACACCAATTGGAATAAAATATAGTCAA
TATAACATATTTAATATTAACAACGAATATAAGACACTAAATATTTTAAATGTTTATCAA
CCTGTAATTTTAAAATATTCAACCATTGCTGAAGCATTCAATCAAAATGGTTTAGACCAA
TTGTTAAAGAATAATGAATTTGCAAACTATTTTAAATTTTTAGACAGTAGTTACATTCAA
TTTTCAAATAACGTTTTAAGCAATGATAGTTTAACAAAAATAGGTTCAAAAACAGAAAAT
TTATTGAACTTCATATTGCCTTGAATTTGAATTGTAATATTGAGTTTATTGTCAATAAAA
ACATTTGCTTGAAATACAAGATAA
>1746
ATGAAAAATAAAGAAATTATTAAAAAAAACAATAATACCGAGGCTAACAAAAATAAGTTT
TTAGGAATATTAGCAATTATTAATAAACATTTTTGAAAATCATTTGTAGGACCATTTTTT
GCATTCGGCTATCCAATTATTTTTGTTGCTATTTTAGGAACGATATTTGGTTATGAAATG
ATTTTAGGAAGTACAATTACCATTGGTCCGGTGGCAATAGCCTGTATTTCACTGCCAACA
GCAATATTTGAATTTAAAAAATCCACAATTTTAAAAAGAATTGGTGCCTCTAGCATTAGG
CCTAAATCGTTCTTGGCATATACAGCAATATTTTATTTGATTATAATGATTTGTTCTGGC
CTTTGAACAATGCTGGTTGCCTTAATGTTTTTTTGCGAATATTTTAAAACCGGTCGTTCT
TTAGGAACAATTAATAATATAAAAATAGGGGAAGCAAGTCTAAATATAACTTTATACGGA
AGTAGTATCAAAGAGATGTTCTCAAGGATATTTTGGCCAGGTTATATATTTAGTTTTGTC
ATTATAATTTTTGTAAGTATATCTGTTGGATTGTTCATTATAAGCGTTTCAAAATCAGTA
TTAACTATTCAAGCAATCGGTTGCTCGCTATTAATAATCACAATGTTTTTGTCGGGTCAA
GTGTTGCCTATTTCTCAAATTTCAAATATAAAAGGAATGTGATATGTCTCTTATTTAACG
CCCTTTAAGAGTGCAATAATTCAAAACACAATTTCTTTTCAAGGTCAAGCATCCTTATCA
AATGAGTATAATATTGCTTCAATAAAGGCAACTCTTAACATCGGAAATGAAATAAAAAAT
ATAGATTTATTAAAGACTTTTTCAAGTGCTGATTCAAGCAATAAAATCTATACAATTGAA
GAACTTCAAAAATACATTGAAGGTGTTACAAAATATGCAAATTTATTGAAAGAAGCAAAT
AGCAAAGATCTAATTGCAAGGTTAACAATTTTGAAATTCTTGAATCAACAAAAAGATTTA
TTTCTAGCAAATAATAATGCATTGCCAGCCAATACACCAATTGGAATAAAATATAGTCAA
TATAATATATTTAATATTAACAACGAATATAAAACACTAAATATTTTAAATGTTTATCAA
CCTATAATTTTAAAATACTCAACCATTGCTGAAACATTCAATCAAAATGGTTTGGACCAA
TTGTTAAAGAATAATGAATTTGCAAACTATTTTAAATTTTTAGACAGTAGTTACATTCAA
TTTTCAAATAACGTTTTAAGCAATGATAGTTTAACAAAAATAGGTTCAAAAACAGAAAAT
TTATTGAACTTCATATTGCCTTGAATTTGAATTGTAATATTGAGTTTATTGTCAATAAAA
ACATTTGCTTGAAATACAAGATAA
>6073 bias=221.1,bit_score=1416.6,abs_start=206312,align_strand=-,abs_end=207712,score_ratio=1.00682302772,query_name=NODE_1_length_644406_cov_31.3649_ID_828
TTATGAAAAATAAAGAAATTATTAAAAAAAACAATAATACTGAGGCTAACAAAAACAAGT
TTTTAGGAATATTAGCTATTATTAATAAACATTTTTGAAAATCATTTGTAGGACCATTTT
TTGCATTTGGCTATCCAATTATTTTTGTTGCTATTTTAGGAACGATATTTGGTTATGAAA
TGATTTTAGGAAGCACAATTACCATTGGGCCGGTGGCAATAGCCTGTATTTCACTGCCAA
CGGCAATATTTGAGTTTAAAAAATCAACAATTTTAAAAAGAATTGGTGCTTCTAGCATTA
GGCCTAAATCGTTCTTGGCATATACAGCAATATTTTATTTAATTATAATGATTTGTTCTG
GTCTTTGAACAATGCTGGTTGCCTTAATGTTTTTTTGCGAATATTTTAAAACAGGTCGTT
CTTTAGGAACAATTAATAATATAAAAATTGGAGAAGCAAGTCTAAATATAACTTTATACG
GAAGTAGTATTAAAGAAATGTTCTCAAGGATATTTTGGCCAGGTTATATATTTATTTTGT
TATTATAATTTTTGTAAGCATATCTGTTGGATTGTTCATTATAAGCGTTTCAAAATCAGT
ATTAACTATTCAAGCAATAGGTTGTTCGCTATTAATAATCACAATGTTCTTATCGGGCCA
AGTGTTGCCTATTTCTCAAATTTCAAATATAAAAGGAATGTGATACGTTTCCTACTTAAC
GCCCTTTAAGAGTGCAATAATTCAAAACACAATTTCTTTTCAAGGACAAGCATCCTTATC
AAATGAGTATAATATTGCTTCAATAAAGGCAACTCTTAACATCGGAAATGAAATAAAAAA
TATAGATTTATTAAAACCTTTTTTAAGTGCTGATTCAAGCAATAAAATCTATACAATTGA
AGAACTTCAAAAATACATTGAAGGTGTTACAAAATATGCAAATTTATTGAAAGAAGCAAA
TAGCAAAGATCTAATTGCAAGGTTAACAATTTTGAAATTCTTGAATCAACAAAAAGATTT
ATTTCTAGCAAATAATAATGCATTGCCAGCCAATACACCAATTGGAATAAAATATAGTCA
ATATAATATATTTAATATTAACAACGAATATAAGACACTAAATATTTTAAATGTTTATCA
ACCTGTAATTTTAAAATATTCAACCATTGCTGAAGCATTCAATCAAAATGGTTTAGACCA
ATTTTTAAAGAATAATGAATTTGCAAACTATTTTAAATTTTTAGACAGTAGTTACATTCA
ATTTTCAAATAACGTTTTAAGCAATGATAGTTTAACAAAAATAGGTTCAAAAACAGAAAA
TTTATTGAACTTCATATTGCCTTGAATTTGAATTGTAATATTGAGTTTATTGTCAATAAA
AACATTTGCTTGAAATACAAGATAATA
>6075 bias=221.8,bit_score=1450.4,abs_start=113294,align_strand=+,abs_end=114700,score_ratio=1.03084577114,query_name=NODE_2_length_160211_cov_35.3884_ID_103
ATTATGAAAAATAAAGAAATTATTAAAAAAAATAATAATACCGAGGCTAACAAAAATAAG
TTTTTAGGAATATTAGCAATTATTAATAAACATTTTTGAAAATCATTTGTAGGACCATTT
TTTGCATTCGGCTATCCAATTATTTTTGTTGCTATTTTAGGAACGATATTTGGTTATGAA
ATGATTTTAGGAAGTACAATTACCATTGGTCCGGTGGCAATAGCCTGTATTTCACTGCCA
ACGGCAATATTTGAGTTTAAAAAATCAACAATTTTAAAAAGAATTGGTGCCTCTAGCATT
AGGCCTAAATCGTTCTTGGCATATACAGCAATATTTTATTTGATTATAATGATTTGTTCT
GGTCTTTGAACAATGCTGGTTGCCTTAATGTTTTTTTGCGAATATTTTAAAACAGGTCGT
TCTTTAGGAACAATTAATAATATAAAAATTGGGGAAGCAAGTCTAAATATAACTTTATAC
GGAAGTAGTATTAAAGAGATGTTTTCAAGGATATTTTGACCAGGTTATATATTTAGTTTT
GTCATTATAATTTTTGTAAGTATATCTGTTGGGCTATTCATTATAAGCGTTTCAAAATCA
GTATTAACTATTCAAGCAATCGGTTGTTCGCTATTAATAATCACAATGTTCTTATCGGGC
CAAGTGTTGCCTATTTCTCAAATTTCAAATATAAAAGGAATGTGATATGTCTCTTATTTA
ACGCCCTTTAAGAGTGCAATAATTCAAAACACAATTTCTTTTCAAGGACAAGCATCCTTA
TCAAATGAGTATAATATTGCTTCAATAAAGGCAACTCTTAACATCGGAAATGAAATAAAA
AATATAGATTTATTAAAGACTTTTTCAAGTGCTGATTCAAGCAATAAAATCTATACAATT
GAAGAACTTCAAAAATATATTGAAGGTGTTACAAAATATGCAAATTTATTGAAAGAAGCA
AATAGCAAACAAGATCTAATTGCTAAGTTTACAATCTTGAAATTTTTGAATCAACAAAAA
GATTTATTTCTAGCAAATAATAATGCATTGCCAGCCAATACACCAATTGGAATAAAATAT
AGTCAATATAACATATTTAATATTAACAATGAATATAAGACACTAAATATTTTAAATGTT
TATCAACCTATAATTTTAAAATACTCAACCATTGCTGAAGCATTCAATCAAAATGGTTTA
GATCAATTGTTAAAGAATAATGAATTTGCAAACTATTTTAAATTTTTAGACAGTAGTTAC
ATTCAATTTTCAAATAACGTTTTAAGCAATGATAGTTTAACAAAAATAGGTTCAAAAACA
GAAAATTTATTGAACTTCATATTGCCTTGAATTTGAATTGTAATATTGAGTTTATTGTCA
ATAAAAACATTTGCTTGAAATACAAGATAATAA
>6076 bias=212.2,bit_score=1439.0,abs_start=45441,align_strand=-,abs_end=46842,score_ratio=1.02274342573,query_name=NODE_3_length_93369_cov_17.5684_ID_566
TTATGAAAAATAAAGAAATTATTAAAAAAAACAATAATGCTGAGGCTAACAAAAATAAGT
TTTTAGGAATATTAGCAATTATTAATAAACATTTTTGAAAATCATTTGTAGGACCATTTT
TTGCATTTGGTTACCCAATTATTTTTGTTGCTATTTTAGGAACGATATTTGGTTATGAAA
TGATTTTAGGAAGCACAATTACCATTGGGCCGGTGGCAATAGCTTGTATTTCACTGCCAA
CAGCAATATTTGAATTTAAAAAATCCACAATTTTAAAAAGAATTGGTGCCTCTAGCATTA
GGCCTAAATCGTTCTTGGCATATACAGCAATATTTTATTTGATTATAATGATTTGTTCTG
GCCTTTGAACAATGCTGGTTGCCTTAACGTTTTTTTGCGAATATTTTAAAACCGGTCGTT
CTTTAGGAACAATTAATAATATAAAAATAGGGGAAGCAAGTCTAAATATAACTTTATACG
GAAGTAGTATCAAAGAAATGTTCTCAAGGATATTTTGGCCAGGTTATATATTTAGTTTTG
TCATTATAATTTTTGTAAGTATATCTGTTGGGCTATTCATTATAAGCGTTTCAAAATCAG
TATTAACTATTCAAGCAATCGGTTGCTCGCTATTAATAATCACAATGTTCTTATCGGGCC
AAGTGTTGCCTATTTCTCAAATTTCAAATATAAAAGGAATGTGATATGTCTCTTATTTAA
CGCCCTTTAAGAGTGCAATAATTCAAAACACAATTTCTTTTCAAGGTCAAGCATCCTTAT
CAAATGAGTATAATATTGCTTCAATAAAGGCAACTCTTAACATCGGAAATGAAATAAAAA
ATATAGATTTATTAAAGACTTTTTCAAGTGCTGATTCAAGCAATAAAATCTATACAATTG
AAGAACTTCAAAAATATATTGAAGGTGTTACAAAATATGCAAATTTATTGAAAGAAGCAA
ATAGCAAAGATCTAATTGCAAGGTTAACAATTTTGAAATTCTTGAATCAACAAAAAGATT
TATTTCTAGCAAATAATAATGCATTACCAGCCAATACACCAATTGGAATAAAATATAGTC
AATATAATATATTTAATATTAACAACGAATATAAAACACTAAATATTTTAAATGTTTATC
AACCTATAATTTTAAAATACTCAGCCATTGCTGAAACATTCAATCAAAATGGTTTGGACC
AATTGTTAAAGAATAATGAATTTGCAAACTATTTTAAATTTTTAGACTGTAGTTACATTC
AATTTTCAAATAACGTTTTAAGCAATGATAGTTTAACAAAAATAGGTTCAAAAACAGAAA
ATTTATTGAACTTCATATTGCCTTGAATTTGAATTGTAATATTGAGTTTATTGTCAATAA
AAACATTTGCTTGAAATACAAGATAATA
>6082 bias=208.7,bit_score=1452.0,abs_start=105622,align_strand=+,abs_end=107025,score_ratio=1.03198294243,query_name=NODE_2_length_152465_cov_26.3989_ID_3378
ATTATGAAAAATAAAGAAATTATTAAAAAAAACAATAATACCGAGGCTAACAAAAATAAG
TTTTTAGGAATATTAGCAATTATTAATAAACATTTTTGAAAATCATTTGTAGGACCATTT
TTTGCATTCGGCTATCCAATTATTTTTGTTGCTATTTTAGGAACGATATTTGGTTATGAA
ATGATTTTGGGAAGCACAATTACCATTGGGCCGGTGGCAATAGCATGTATTTCACTGCCA
ACGGCAATATTTGAGTTTAAAAAATCAACAATTTTAAAAAGAATTGGTGCCTCTAGCATT
AGGCCTAAATCGTTCTTGGCATATACAGCAATATTTTATTTGATTATAATGATTTGTTCT
GGCCTTTGAACAATGCTGGTTGCCTTAATGTTTTTTTGCGAATATTTTAAAACCGGTCGT
TCTTTAGGAACAATTAATAATATAAAAATAGGGGAAGCAAGTCTAAATATAACTTTATAC
GGAAGTAGTATTAAAGAAATGTTCTCAAGGATATTTTGGCCAGGTTATATATTTAGTTTT
GTCATTATAATTTTTGTAAGCATATCTGTTGGATTGTTCATTATAAGCGTTTCAAAATCA
GTATTAACTATTCAAGCAATCGGTTGCTCGCTATTAATAATCACAATGTTCTTATCGGGC
CAAGTGTTGCCTATTTCTCAAATTTCAAATATAAAAGGAATGTGATACGTTTCCTACTTA
ACGCCCTTTAAGAGTGCAATAATTCAAAACACAATTTCTTTTCAAGGACAAGCATCCTTA
TCAAATGAGTATAATATTGCTTCAATAAAGGCAACTCTTAACATCGGAAATGAAATAAAA
AATATAGATTTATTAAAACCTTTTTTAAGTGCTGATTCAAGCAATAAAATCTATACAATT
GAAGAACTTCAAAAATACATTGAAGGTGTTACAAAATATGCAAATTTATTGAAAGAAGCA
AATAGCAAAGATCTAATTGCAAGGTTAACAATTTTGAAATTCTTGAATCAACAAAAAGAT
TTATTTCTAGCAAATAATAATGCATTGCCAGCCAATACACCAATTGGAATAAAATATAGT
CAATATAATATATTTAATATTAACAACGAATATAAAACACTAAATATTTTAAATGTTTAT
CAACCTATAATTTTAAAATACTCAACCATTGCTGAAACATTCAATCAAAATGGTTTGGAC
CAATTGTTAAAGAATAATGAATTTGCAAACTATTTTAAATTTTTAGACAGTAGTTACATT
CAATTTTCAAATAACGTTTTAAGCAATGATAGTTTAACAAAAATAGGTTCAAAAACAGAA
AATTTATTGAACTTCATATTGCCTTGAATTTGAATTGTAATATTGAGTTTATTGTCAATA
AAAACATTTGCTTGAAATACAAGATAATAA
>6083 bias=214.6,bit_score=1438.5,abs_start=424277,align_strand=+,abs_end=425680,score_ratio=1.0223880597,query_name=NODE_1_length_474534_cov_38.1723_ID_792
ATTATGAAAAATAAAGAAATTATTAAAAAAAATAATAATACCGAGGCTAACAAAAATAAG
TTTTTAGGAATATTAGCAATTATTAATAAACATTTTTGAAAATCATTTGTAGGACCATTT
TTTGCATTCGGTTATCCAATTATTTTTGTTGCTATTTTAGGAACGATATTTGGTTATGAA
ATGATTTTAGGAAGTACAATTACCATTGGTCCGGTGGCAATAGCCTGTATTTCACTGCCA
ACAGCAATATTTGAATTTAAAAAATCCACAATTTTAAAAAGAATTGGTGCCTCTAGCATT
AGGCCTAAATCGTTCTTGGCATATACAGCAATATTTTATTTGATTATAATGATTTGTTCT
GGCCTTTGAACAATGCTGGTTGCCTTAATGTTTTTTTGCGAATATTTTAAAACGGGTCGT
TCTTTAGGAACAATTAATAATATAAAAATTGGAGAAGCAAGTCTAAATATAACTTTATAC
GGAAGTAGTATCAAAGAAATGTTCTCAAGGATATTTTGGCCAGGTTATATATTTAGTTTT
GTCATTATAATTTTTGTAAGTATATCTGTTGGGCTATTCATTATAAGCGTTTCAAAATCA
GTATTAACTATTCAAGCAATCGGTTGCTCGCTATTAATAATCACAATGTTCTTATCGGGC
CAAGTGTTGCCTATTTCTCAAATTTCAAATATAAAAGGAATGTGATATGTCTCTTATTTA
ACGCCCTTTAAGAGTGCAATAATTCAAAACACAATTTCTTTTCAAGGTCAAGCATCCTTA
TCAAATGAGTATAATATTGCTTCAATAAAGGCAACTCTTAACATTGGCAATGAAATAAAA
AATATAGATTTGTTAAAGCCTTTTTCAAGCGCTGATTCAAGCAATAAAATCTATACAATT
GAAGAACTTCAAAAATACATTGAAGGTGTTACAAAATATGCAAATTTATTGAAAGAAGCA
AATAGCAAAGATCTAATTGCAAGGTTAACAATTTTGAAATTCTTGAATCAACAAAAAGAT
TTATTTCTAGCAAATAATAATGCATTACCAGCCAATACACCAATTGGAATAAAATATAGT
CAATATAATATATTTAATATTAACAACGAATATAAAACACTAAATATTTTAAATGTTTAT
CAACCTATAATTTTAAAATACTCAACCATTGCTGAAACATTCAATCAAAATGGTTTGGAT
CAATTGTTAAAGAATAATGAATTTGCAAACTATTTTAAATTTTTAGACAGTAGTTACATT
CAATTTTCAAATAACGTTTTAAGCAATGATAGTTTAACAAAAATAGGTTCAAAAACAGAA
AATTTATTGAACTTCATATTGCCTTGAATTTGAATTGTAATATTGAGTTTATTGTCAATA
AAAACATTTGCTTGAAATACAAGATAATAA
>18940 bias=0,e_score=0.0,bit_score=1459.8,score_ratio=1.04,align_strand=+,abs_start=127572,abs_end=128975,allele_start=127572,allele_end=128975,query_name=NODE_2_length_174641_cov_50.6885_ID_2769 <unknown description>
TGAAAAATAAAGAAATTATTAAAAAAAACAATAATACTGAGGCTAACAAAAACAAGTTTT
TAGGAATATTAGCAATTATTAATAAACATTTTTGAAAATCATTTGTAGGACCATTTTTTG
CATTCGGCTATCCAATTATTTTTGTTGCTATTTTAGGAACGATATTTGGTTATGAAATGA
TTTTGGGAAGTACAATAACCATTGGGCCGGTGGCAATAGCCTGCATTTCACTGCCAACAG
CAATATTTGAATTTAAAAAATCCACAATTTTAAAAAGAATTGGCGCCTCTAGCATTAAGC
CTAAATCGTTTTTGGCATATACAGCAATATTTTATTTGATTATAATGATTTGTTCTGGCC
TTTGAACAATGCTAGTTGCCTTAATGTTTTTTTGCGAATATTTTAAAACCGGTCGTTCTT
TAGGAACAATTAATAATATAAAAATAGGGGAAGCAAGTCTAAATATAACTTTATACGGAA
GTAGTATTAAAGAGATGTTTTCAAGGATATTTTGACCAGGTTACATATTTAGCTTTGTCA
TTATAATTTTTGTAAGTATATCTGTTGGATTGTTCATTATAAGCGTTTCAAAATCAGTCT
TAACTATTCAAGCAATCGGTTGTTCACTATTAATAATCACAATGTTCTTATCGGGTCAAG
TGTTGCCTATTTCTCAAATTTCAAATATAAAAGGAATGTGATATGTCTCTTATTTAACAC
CCTTTAAGAGTGCAATAATTCAAAACACAATTTCTTTTCAAGGACAAGCATCCTTATCAA
ATGAGTATAATATTGCTTCAATAAAGGCAACTCTTAACATCGGAAATGAAATAAAAAATA
TAGATTTATTAAAACCTTTTTCAAGTGCTGATTCAAGCAATAAAATCTATACAATTGAAG
AACTTCAAAAATACATTGAAGGTGTTACAAAATATGCAAATTTATTGAAAGAAGCAAATA
GCAAAGATCTAATTGCAAGGTTAACAATTTTGAAATTCTTGAATCAACAAAAAGATTTAT
TTCTAGCAAATAATAATGCATTGCCAGCCAATACACCAATTGGAATAAAATATAGTCAAT
ATAATATATTTAATATTAACAACGAATATAAAACACTAAATATTTTAAATGTTTATCAAC
CTGTAATTTTAAAATATTCAACCATTGCTGAAGCATTCAATCAAAATGGTTTAGACCAAT
TGTTAAAGAATAATGAATTTGCAAACTATTTTAAATTTTTAGACAGTAGTTACATTCAAT
TTTCAAATAACGTTTTAAGCAATGATAGTTTAACAAAAATAGGTTCAAAAACAGAAAATT
TATTGAACTTCATATTGCCTTGAATTTGAATTGTAATATTGAGTTTATTGTCAATAAAAA
CATTTGCTTGAAATACAAGATAA
>18941 bias=0,e_score=0.0,bit_score=1449.7,score_ratio=1.03,align_strand=+,abs_start=102625,abs_end=104031,allele_start=102625,allele_end=104031,query_name=NODE_1_length_497571_cov_28.1511_ID_540 <unknown description>
TGAAAAATAAAGAAATTATTAAAAAAAATAATAATACCGAGGCTAACAAAAATAAGTTTT
TAGGAATATTAGCAATTATTAATAAACATTTTTGAAAATCATTTGTAGGACCATTTTTTG
CATTCGGCTATCCAATTATTTTTGTTGCTATTTTAGGAACGATATTTGGTTATGAAATGA
TTTTAGGAAGTACAATTACCATTGGTCCGGTGGCAATAGCCTGTATTTCACTGCCAACGG
CAATATTTGAGTTTAAAAAATCAACAATTTTAAAAAGAATTGGTGCCTCTAGCATTAGGC
CTAAATCGTTCTTGGCATATACAGCAATATTTTATTTGATTATAATGATTTGTTCTGGTC
TTTGAACAATGCTGGTTGCCTTAATGTTTTTTTGCGAATATTTTAAAACAGGTCGTTCTT
TAGGAACAATTAATAATATAAAAATTGGGGAAGCAAGTCTAAATATAACTTTATACGGAA
GTAGTATTAAAGAGATGTTTTCAAGGATATTTTGACCAGGTTATATATTTAGTTTTGTCA
TTATAATTTTTGTAAGTATATCTGTTGGGCTATTCATTATAAGCGTTTCAAAATCAGTAT
TAACTATTCAAGCAATCGGTTGTTCGCTATTAATAATCACAATGTTCTTATCGGGCCAAG
TGTTGCCTATTTCTCAAATTTCAAATATAAAAGGAATGTGATATGTCTCTTATTTAACGC
CCTTTAAGAGTGCAATAATTCAAAACACAATTTCTTTTCAAGGACAAGCATCCTTATCAA
ATGAGTATAATATTGCTTCAATAAAGGCAACTCTTAACATCGGAAATGAAATAAAAAATA
TAGATTTATTAAAGACTTTTTCAAGTGCTGATTCAAGCAATAAAATCTATACAATTGAAG
AACTTCAAAAATATATTGAAGGTGTTACAAAATATGCAAATTTATTGAAAGAAGCAAATA
GCAAACAAGATCTAATTGCTAAGTTTACAATCTTGAAATTTTTGAATCAACAAAAAGATT
TATTTCTAGCAAATAATAATGCATTGCCAGCCAATACACCAATTGGAATAAAATATAGTC
AATATAACATATTTAATATTAACAATGAATATAAGACACTAAATATTTTAAATGTTTATC
AACCTATAATTTTAAAATACTCAACCATTGCTGAAGCATTCAATCAAAATGGTTTAGATC
AATTGTTAAAGAATAATGAATTTGCAAACTATTTTAAATTTTTAGACAGTAGTTACATTC
AATTTTCAAATAACGTTTTAAGCAATGATAGTTTAACAAAAATAGGTTCAAAAACAGAAA
ATTTATTGAACTTCATATTGCCTTGAATTTGAATTGTAATATTGAGTTTATTGTCAATAA
AAACATTTGCTTGAAACACAAGATAA
>18942 bias=0,e_score=0.0,bit_score=1451.3,score_ratio=1.03,align_strand=+,abs_start=164410,abs_end=165816,allele_start=164410,allele_end=165816,query_name=NODE_2_length_211336_cov_54.0217_ID_107 <unknown description>
TGAAAAATAAAGAAATTATTAAAAAAAATAATAATACCGAGGCTAACAAAAATAAGTTTT
TAGGAATATTAGCAATTATTAATAAACATTTTTGAAAATCATTTGTAGGACCATTTTTTG
CATTCGGCTATCCAATTATTTTTGTTGCTATTTTAGGAACGATATTTGGTTATGAAATGA
TTTTAGGAAGTACAATTACCATTGGTCCGGTGGCAATAGCCTGTATTTCACTGCCAACGG
CAATATTTGAGTTTAAAAAATCAACAATTTTAAAAAGAATTGGTGCCTCTAGCATTAGGC
CTAAATCGTTCTTGGCATATACAGCAATATTTTATTTGATTATAATGATTTGTTCTGGTC
TTTGAACAATGCTGGTTGCCTTAATGTTTTTTTGCGAATATTTTAAAACAGGTCGTTCTT
TAGGAACAATTAATAATATAAAAATTGGGGAAGCAAGTCTAAATATAACTTTATACGGAA
GTAGTATTAAAGAGATGTTTTCAAGGATATTTTGACCAGGTTATATATTTAGTTTTGTCA
TTATAATTTTTGTAAGTATATCTGTTGGATTGTTCATTATAAGCGTTTCAAAATCAGTAT
TAACTATTCAAGCAATCGGTTGTTCGCTATTAATAATCACAATGTTCTTATCGGGCCAAG
TGTTGCCTATTTCTCAAATTTCAAATATAAAAGGAATGTGATATGTCTCTTATTTAACGC
CCTTTAAGAGTGCAATAATTCAAAACACAATTTCTTTTCAAGGACAAGCATCCTTATCAA
ATGAGTATAATATTGCTTCAATAAAGGCAACTCTTAACATCGGAAATGAAATAAAAAATA
TAGATTTATTAAAGACTTTTTCAAGTGCTGATTCAAGCAATAAAATCTATACAATTGAAG
AACTTCAAAAATATATTGAAGGTGTTACAAAATATGCAAATTTATTGAAAGAAGCAAATA
GCAAACAAGATCTAATTGCTAAGTTTACAATCTTGAAATTTTTGAATCAACAAAAAGATT
TATTTCTAGCAAATAATAATGCATTGCCAGCCAATACACCAATTGGAATAAAATATAGTC
AATATAACATATTTAATATTAACAATGAATATAAGACACTAAATATTTTAAATGTTTATC
AACCTATAATTTTAAAATACTCAACCATTGCTGAAGCATTCAATCAAAATGGTTTAGATC
AATTGTTAAAGAATAATGAATTTGCAAACTATTTTAAATTTTTAGACAGTAGTTACATTC
AATTTTCAAATAACGTTTTAAGCAATGATAGTTTAACAAAAATAGGTTCAAAAACAGAAA
ATTTATTGAACTTCATATTGCCTTGAATTTGAATTGTAATATTGAGTTTATTGTCAATAA
AAACATTTGCTTGAAATACAAGATAA
>18943 bias=0,e_score=0.0,bit_score=1450.4,score_ratio=1.03,align_strand=+,abs_start=113294,abs_end=114700,allele_start=113294,allele_end=114700,query_name=NODE_2_length_160211_cov_44.2436_ID_69 <unknown description>
TGAAAAATAAAGAAATTATTAAAAAAAATAATAATACCGAGGCTAACAAAAATAAGTTTT
TAGGAATATTAGCAATTATTAATAAACATTTTTGAAAATCATTTGTAGGACCATTTTTTG
CATTCGGCTATCCAATTATTTTTGTTGCTATTTTAGGAACGATATTTGGTTATGAAATGA
TTTTAGGAAGTACAATTACCATTGGTCCGGTGGCAATAGCCTGTATTTCACTGCCAACGG
CAATATTTGAGTTTAAAAAATCAACAATTTTAAAAAGAATTGGTGCCTCTAGCATTAGGC
CTAAATCGTTCTTGGCATATACAGCAATATTTTATTTGATTATAATGATTTGTTCTGGTC
TTTGAACAATGCTGGTTGCCTTAATGTTTTTTTGCGAATATTTTAAAACAGGTCGTTCTT
TAGGAACAATTAATAATATAAAAATTGGGGAAGCAAGTCTAAATATAACTTTATACGGAA
GTAGTATTAAAGAGATGTTTTCAAGGATATTTTGACCAGGTTATATATTTAGTTTTGTCA
TTATAATTTTTGTAAGTATATCTGTTGGGCTATTCATTATAAGCGTTTCAAAATCAGTAT
TAACTATTCAAGCAATCGGTTGTTCGCTATTAATAATCACAATGTTCTTATCGGGCCAAG
TGTTGCCTATTTCTCAAATTTCAAATATAAAAGGAATGTGATATGTCTCTTATTTAACGC
CCTTTAAGAGTGCAATAATTCAAAACACAATTTCTTTTCAAGGACAAGCATCCTTATCAA
ATGAGTATAATATTGCTTCAATAAAGGCAACTCTTAACATCGGAAATGAAATAAAAAATA
TAGATTTATTAAAGACTTTTTCAAGTGCTGATTCAAGCAATAAAATCTATACAATTGAAG
AACTTCAAAAATATATTGAAGGTGTTACAAAATATGCAAATTTATTGAAAGAAGCAAATA
GCAAACAAGATCTAATTGCTAAGTTTACAATCTTGAAATTTTTGAATCAACAAAAAGATT
TATTTCTAGCAAATAATAATGCATTGCCAGCCAATACACCAATTGGAATAAAATATAGTC
AATATAACATATTTAATATTAACAATGAATATAAGACACTAAATATTTTAAATGTTTATC
AACCTATAATTTTAAAATACTCAACCATTGCTGAAGCATTCAATCAAAATGGTTTAGATC
AATTGTTAAAGAATAATGAATTTGCAAACTATTTTAAATTTTTAGACAGTAGTTACATTC
AATTTTCAAATAACGTTTTAAGCAATGATAGTTTAACAAAAATAGGTTCAAAAACAGAAA
ATTTATTGAACTTCATATTGCCTTGAATTTGAATTGTAATATTGAGTTTATTGTCAATAA
AAACATTTGCTTGAAATACAAGATAA
>18944 bias=0,e_score=0.0,bit_score=1406.4,score_ratio=1.00,align_strand=-,abs_start=45511,abs_end=46914,allele_start=45511,allele_end=46914,query_name=NODE_2_length_147029_cov_48.4721_ID_161 <unknown description>
TGAAAAATAAAGAAATTACTAAAAAAAACAATAATGCCGAGGCTAACAAAAATAAGTTTT
TAGGAATATTAGCAATTATTAATAAACATTTTTGAAAATCATTTGTAGGACCATTTTTTG
CATTTGGTTACCCAATTATTTTTGTTGCTATTTTAGGAACGATATTTGGTTATGAAATGA
TTTTAGGAAGCACAATAACCATTGGGCCGGTAGCAATAGCCTGTATTTCACTGCCAACGG
CAATATTTGAGTTTAAAAAATCAACAATTTTAAAAAGAATTGGTGCTTCTAGCATTAGGC
CTAAATCGTTTTTAGCATATACAGCAATATTTTATTTAATTATAATGATTTGTTCTGGTC
TTTGAACAATGCTGGTTGCCTTAATGTTTTTTGCGAATATTTTAAAACAGGTCGTTCTTT
AGGAACAATTAATAATATAAAAATTGGAGAAGAAAGTCTAAATATAACTTTATACGGAAG
TAGTATTAAAGAAATGTTCTCAAGGATATTTTGGCCAGGTTATATATTTAGTTTTGTCAT
TATAATTTTTGTAAGCATATCTGTTGGGCTATTCATTATAAGCGTTTCAAAATCAGTATT
AACTATTCAAGCAATCGGTTGTTCGCTATTAATAATCACAATGTTTTTGTCGGGTCAAGT
GTTGCCTATTTCTCAAATTTCAAATATAAAGGGAATGTGATACGTTTCCTACTTAACGCC
CTTTAAGAGTGCAATAATTCAAAACACAATTTCTTTTCAAGGGCAAGCGTCCTTATCAAA
TGAGTATAATATTGCTTCAATAAAGGCAACTCTTAACATCGGAAATGAAATAAAAAATAT
AGATTTATTAAAACCTTTTTCAAGCGCTGATTCAAGCAATAAAATCTATGCAATTGAAGA
ACTTCAAAAATACATTGAAGGTGTTGCGAAATATGCAAATTTATTGAAAGAAGCAAATAG
CAAACAAGATCCAATTGCTAAGTTTACAATCTTGAAATTTTTGAATCAACAAAAAGATTT
ATTTCTAGCAAATAATAATGCATTGCCAGCCAATACACCAATTGGAATAAAATATAGTCA
ATATAACATATTTAATATTAACAATGAATATAAAACACTAAATATTTTAAATGTTTATCA
ACCTATAATTTTAAAATACTCAACCATTGCTGAAACATTCAATCAAAATGGTTTGGATCA
ATTGTTAAAGAATAATGAATTTGCAAACTATTTTAAATTTTTAGACAGTAGTTACATTCA
ATTTTCAAATAACGTTTTAAGCAATGATAGTTTAACAAAAATAGGTTCAAAAACAGAAAA
TTTATTGAACTTCATATTGCCTTGAATTTGAATTGTAATATTGAGTTTATTGTCAATAAA
AACATTTGCTTGAAATACAAGAT
>18945 bias=0,e_score=0.0,bit_score=1445.1,score_ratio=1.03,align_strand=+,abs_start=132117,abs_end=133520,allele_start=132117,allele_end=133520,query_name=NODE_2_length_179046_cov_45.3973_ID_251 <unknown description>
TGAAAAATAAAGAAATTATTAAAAAAAACAATAATACTGAGGCTAACAAAAACAAGTTTT
TAGGAATATTAGCAATTATTAATAAACATTTTTGAAAATCATTTGTAGGACCATTTTTTG
CATTCGGCTATCCAATTATTTTCGTTGCCATTTTAGGAACGATATTTGGTTATGAAATGA
TTTTAGGAAGTACAATTACCATTGGTCCGGTGGCAATAGCCTGTATTTCACTGCCAACAG
CAATATTTGAATTTAAAAAATCAACAATTTTAAAAAGAATTGGCGCCTCTAGCATTAGGC
CTAAATCGTTCTTGGCATATACAGCAATATTTTATTTGATTATAATGATTTGTTCTGGCC
TTTGAACAATGCTGGTTGCCTTAATGTTTTTTTGCGAATATTTTAAAACCGGTCGTTCTT
TAGGAACAATTAATAATATAAAAATTGGGGAAGCAAGTCTAAATATAACTTTATACGGAA
GTAGTATTAAAGAGATGTTTTCAAGGATATTTTGACCAGGTTATTTATTTAGTTTTGTCA
TTATAATTTTTGTAAGTATATCTGTTGGATTGTTCATTATAAGCGTTTCAAAATCAGTAT
TAACTATTCAAGCAATCGGTTGCTCGCTATTAATAATCACAATGTTCTTATCGGGTCAAG
TGTTGCCTATTTCTCAAATTTCAAATATAAAAGGAATGTGATACGTTTCCTACTTAACGC
CCTTTAAGAGTGCAATAATTCAAAACACAATTTCTTTTCAAGGTCAAGCATCCTTATCAA
ATGAGTATAATATTGCTTCAATAAAGGCAACTCTTAACATTGGCAATGAAATAAAAAATA
TAGATTTATTAAAGACTTTTTCAAGCGCTGATTCAAGCAATAAAATCTATACAATTGAAG
AACTTCAAAAATACATTGAAGGTGTTACAAAATATGCAAATTTATTGAAAGAAGCAAATA
GCAAAGACCCAATTGCAAGGTTAACAATTTTGAAATTCTTGAATCAACAAAAAGATTTAT
TTCTAGCAAATAATAATGCATTACCAGCCAATACACCAATTGGAATAAAATATAGTCAAT
ATAATATATTTAATATTAACAACGAATATAAAACACTAAATATTTTAAATGTTTATCAAC
CTATAATTTTAAAATACTCAACCATTGCTGAAACATTCAATCAAAATGGTTTGGACCAAT
TGCTAAAGAATAATGAATTTGCAAACTATTTTAAATTTTTAGACAGTAGTTACATTCAAT
TTTCAAATAACGTTTTAAGCAATGATAGTTTAACAAAAATAGGTTCAAAAACAGAAAATT
TATTGAACTTCATATTGCCTTGAATTTGAATTGTAATATTGAGTTTATTGTCAATAAAAA
CATTTGCTTGAAATACAAGATAA
>18946 bias=0,e_score=0.0,bit_score=1452.0,score_ratio=1.03,align_strand=+,abs_start=52171,abs_end=53574,allele_start=52171,allele_end=53574,query_name=NODE_3_length_99014_cov_51.1683_ID_224 <unknown description>
TGAAAAATAAAGAAATTATTAAAAAAAACAATAATACCGAGGCTAACAAAAATAAGTTTT
TAGGAATATTAGCAATTATTAATAAACATTTTTGAAAATCATTTGTAGGACCATTTTTTG
CATTCGGCTATCCAATTATTTTTGTTGCTATTTTAGGAACGATATTTGGTTATGAAATGA
TTTTGGGAAGCACAATTACCATTGGGCCGGTGGCAATAGCATGTATTTCACTGCCAACGG
CAATATTTGAGTTTAAAAAATCAACAATTTTAAAAAGAATTGGTGCCTCTAGCATTAGGC
CTAAATCGTTCTTGGCATATACAGCAATATTTTATTTGATTATAATGATTTGTTCTGGCC
TTTGAACAATGCTGGTTGCCTTAATGTTTTTTTGCGAATATTTTAAAACCGGTCGTTCTT
TAGGAACAATTAATAATATAAAAATAGGGGAAGCAAGTCTAAATATAACTTTATACGGAA
GTAGTATTAAAGAAATGTTCTCAAGGATATTTTGGCCAGGTTATATATTTAGTTTTGTCA
TTATAATTTTTGTAAGCATATCTGTTGGATTGTTCATTATAAGCGTTTCAAAATCAGTAT
TAACTATTCAAGCAATCGGTTGCTCGCTATTAATAATCACAATGTTCTTATCGGGCCAAG
TGTTGCCTATTTCTCAAATTTCAAATATAAAAGGAATGTGATACGTTTCCTACTTAACGC
CCTTTAAGAGTGCAATAATTCAAAACACAATTTCTTTTCAAGGACAAGCATCCTTATCAA
ATGAGTATAATATTGCTTCAATAAAGGCAACTCTTAACATCGGAAATGAAATAAAAAATA
TAGATTTATTAAAACCTTTTTTAAGTGCTGATTCAAGCAATAAAATCTATACAATTGAAG
AACTTCAAAAATACATTGAAGGTGTTACAAAATATGCAAATTTATTGAAAGAAGCAAATA
GCAAAGATCTAATTGCAAGGTTAACAATTTTGAAATTCTTGAATCAACAAAAAGATTTAT
TTCTAGCAAATAATAATGCATTGCCAGCCAATACACCAATTGGAATAAAATATAGTCAAT
ATAATATATTTAATATTAACAACGAATATAAAACACTAAATATTTTAAATGTTTATCAAC
CTATAATTTTAAAATACTCAACCATTGCTGAAACATTCAATCAAAATGGTTTGGACCAAT
TGTTAAAGAATAATGAATTTGCAAACTATTTTAAATTTTTAGACAGTAGTTACATTCAAT
TTTCAAATAACGTTTTAAGCAATGATAGTTTAACAAAAATAGGTTCAAAAACAGAAAATT
TATTGAACTTCATATTGCCTTGAATTTGAATTGTAATATTGAGTTTATTGTCAATAAAAA
CATTTGCTTGAAATACAAGATAA
>18947 bias=0,e_score=0.0,bit_score=1416.6,score_ratio=1.01,align_strand=+,abs_start=460941,abs_end=462343,allele_start=460941,allele_end=462343,query_name=NODE_1_length_507951_cov_41.4538_ID_1311 <unknown description>
TGAAAAATAAAGAAATTATTAAAAAAAACAATAATACTGAGGCTAACAAAAACAAGTTTT
TAGGAATATTAGCTATTATTAATAAACATTTTTGAAAATCATTTGTAGGACCATTTTTTG
CATTTGGCTATCCAATTATTTTTGTTGCTATTTTAGGAACGATATTTGGTTATGAAATGA
TTTTAGGAAGCACAATTACCATTGGGCCGGTGGCAATAGCCTGTATTTCACTGCCAACGG
CAATATTTGAGTTTAAAAAATCAACAATTTTAAAAAGAATTGGTGCTTCTAGCATTAGGC
CTAAATCGTTCTTGGCATATACAGCAATATTTTATTTAATTATAATGATTTGTTCTGGTC
TTTGAACAATGCTGGTTGCCTTAATGTTTTTTTGCGAATATTTTAAAACAGGTCGTTCTT
TAGGAACAATTAATAATATAAAAATTGGAGAAGCAAGTCTAAATATAACTTTATACGGAA
GTAGTATTAAAGAAATGTTCTCAAGGATATTTTGGCCAGGTTATATATTTATTTTGTTAT
TATAATTTTTGTAAGCATATCTGTTGGATTGTTCATTATAAGCGTTTCAAAATCAGTATT
AACTATTCAAGCAATAGGTTGTTCGCTATTAATAATCACAATGTTCTTATCGGGCCAAGT
GTTGCCTATTTCTCAAATTTCAAATATAAAAGGAATGTGATACGTTTCCTACTTAACGCC
CTTTAAGAGTGCAATAATTCAAAACACAATTTCTTTTCAAGGACAAGCATCCTTATCAAA
TGAGTATAATATTGCTTCAATAAAGGCAACTCTTAACATCGGAAATGAAATAAAAAATAT
AGATTTATTAAAACCTTTTTTAAGTGCTGATTCAAGCAATAAAATCTATACAATTGAAGA
ACTTCAAAAATACATTGAAGGTGTTACAAAATATGCAAATTTATTGAAAGAAGCAAATAG
CAAAGATCTAATTGCAAGGTTAACAATTTTGAAATTCTTGAATCAACAAAAAGATTTATT
TCTAGCAAATAATAATGCATTGCCAGCCAATACACCAATTGGAATAAAATATAGTCAATA
TAATATATTTAATATTAACAACGAATATAAGACACTAAATATTTTAAATGTTTATCAACC
TGTAATTTTAAAATATTCAACCATTGCTGAAGCATTCAATCAAAATGGTTTAGACCAATT
TTTAAAGAATAATGAATTTGCAAACTATTTTAAATTTTTAGACAGTAGTTACATTCAATT
TTCAAATAACGTTTTAAGCAATGATAGTTTAACAAAAATAGGTTCAAAAACAGAAAATTT
ATTGAACTTCATATTGCCTTGAATTTGAATTGTAATATTGAGTTTATTGTCAATAAAAAC
ATTTGCTTGAAATACAAGATAA
>18948 bias=0,e_score=0.0,bit_score=1438.5,score_ratio=1.02,align_strand=+,abs_start=424277,abs_end=425680,allele_start=424277,allele_end=425680,query_name=NODE_1_length_474534_cov_38.1723_ID_792 <unknown description>
TGAAAAATAAAGAAATTATTAAAAAAAATAATAATACCGAGGCTAACAAAAATAAGTTTT
TAGGAATATTAGCAATTATTAATAAACATTTTTGAAAATCATTTGTAGGACCATTTTTTG
CATTCGGTTATCCAATTATTTTTGTTGCTATTTTAGGAACGATATTTGGTTATGAAATGA
TTTTAGGAAGTACAATTACCATTGGTCCGGTGGCAATAGCCTGTATTTCACTGCCAACAG
CAATATTTGAATTTAAAAAATCCACAATTTTAAAAAGAATTGGTGCCTCTAGCATTAGGC
CTAAATCGTTCTTGGCATATACAGCAATATTTTATTTGATTATAATGATTTGTTCTGGCC
TTTGAACAATGCTGGTTGCCTTAATGTTTTTTTGCGAATATTTTAAAACGGGTCGTTCTT
TAGGAACAATTAATAATATAAAAATTGGAGAAGCAAGTCTAAATATAACTTTATACGGAA
GTAGTATCAAAGAAATGTTCTCAAGGATATTTTGGCCAGGTTATATATTTAGTTTTGTCA
TTATAATTTTTGTAAGTATATCTGTTGGGCTATTCATTATAAGCGTTTCAAAATCAGTAT
TAACTATTCAAGCAATCGGTTGCTCGCTATTAATAATCACAATGTTCTTATCGGGCCAAG
TGTTGCCTATTTCTCAAATTTCAAATATAAAAGGAATGTGATATGTCTCTTATTTAACGC
CCTTTAAGAGTGCAATAATTCAAAACACAATTTCTTTTCAAGGTCAAGCATCCTTATCAA
ATGAGTATAATATTGCTTCAATAAAGGCAACTCTTAACATTGGCAATGAAATAAAAAATA
TAGATTTGTTAAAGCCTTTTTCAAGCGCTGATTCAAGCAATAAAATCTATACAATTGAAG
AACTTCAAAAATACATTGAAGGTGTTACAAAATATGCAAATTTATTGAAAGAAGCAAATA
GCAAAGATCTAATTGCAAGGTTAACAATTTTGAAATTCTTGAATCAACAAAAAGATTTAT
TTCTAGCAAATAATAATGCATTACCAGCCAATACACCAATTGGAATAAAATATAGTCAAT
ATAATATATTTAATATTAACAACGAATATAAAACACTAAATATTTTAAATGTTTATCAAC
CTATAATTTTAAAATACTCAACCATTGCTGAAACATTCAATCAAAATGGTTTGGATCAAT
TGTTAAAGAATAATGAATTTGCAAACTATTTTAAATTTTTAGACAGTAGTTACATTCAAT
TTTCAAATAACGTTTTAAGCAATGATAGTTTAACAAAAATAGGTTCAAAAACAGAAAATT
TATTGAACTTCATATTGCCTTGAATTTGAATTGTAATATTGAGTTTATTGTCAATAAAAA
CATTTGCTTGAAATACAAGATAA
>18949 bias=0,e_score=0.0,bit_score=1439.0,score_ratio=1.02,align_strand=-,abs_start=154485,abs_end=155886,allele_start=154485,allele_end=155886,query_name=NODE_2_length_226046_cov_22.58_ID_866 <unknown description>
TGAAAAATAAAGAAATTATTAAAAAAAACAATAATGCTGAGGCTAACAAAAATAAGTTTT
TAGGAATATTAGCAATTATTAATAAACATTTTTGAAAATCATTTGTAGGACCATTTTTTG
CATTTGGTTACCCAATTATTTTTGTTGCTATTTTAGGAACGATATTTGGTTATGAAATGA
TTTTAGGAAGCACAATTACCATTGGGCCGGTGGCAATAGCTTGTATTTCACTGCCAACAG
CAATATTTGAATTTAAAAAATCCACAATTTTAAAAAGAATTGGTGCCTCTAGCATTAGGC
CTAAATCGTTCTTGGCATATACAGCAATATTTTATTTGATTATAATGATTTGTTCTGGCC
TTTGAACAATGCTGGTTGCCTTAACGTTTTTTTGCGAATATTTTAAAACCGGTCGTTCTT
TAGGAACAATTAATAATATAAAAATAGGGGAAGCAAGTCTAAATATAACTTTATACGGAA
GTAGTATCAAAGAAATGTTCTCAAGGATATTTTGGCCAGGTTATATATTTAGTTTTGTCA
TTATAATTTTTGTAAGTATATCTGTTGGGCTATTCATTATAAGCGTTTCAAAATCAGTAT
TAACTATTCAAGCAATCGGTTGCTCGCTATTAATAATCACAATGTTCTTATCGGGCCAAG
TGTTGCCTATTTCTCAAATTTCAAATATAAAAGGAATGTGATATGTCTCTTATTTAACGC
CCTTTAAGAGTGCAATAATTCAAAACACAATTTCTTTTCAAGGTCAAGCATCCTTATCAA
ATGAGTATAATATTGCTTCAATAAAGGCAACTCTTAACATCGGAAATGAAATAAAAAATA
TAGATTTATTAAAGACTTTTTCAAGTGCTGATTCAAGCAATAAAATCTATACAATTGAAG
AACTTCAAAAATATATTGAAGGTGTTACAAAATATGCAAATTTATTGAAAGAAGCAAATA
GCAAAGATCTAATTGCAAGGTTAACAATTTTGAAATTCTTGAATCAACAAAAAGATTTAT
TTCTAGCAAATAATAATGCATTACCAGCCAATACACCAATTGGAATAAAATATAGTCAAT
ATAATATATTTAATATTAACAACGAATATAAAACACTAAATATTTTAAATGTTTATCAAC
CTATAATTTTAAAATACTCAGCCATTGCTGAAACATTCAATCAAAATGGTTTGGACCAAT
TGTTAAAGAATAATGAATTTGCAAACTATTTTAAATTTTTAGACTGTAGTTACATTCAAT
TTTCAAATAACGTTTTAAGCAATGATAGTTTAACAAAAATAGGTTCAAAAACAGAAAATT
TATTGAACTTCATATTGCCTTGAATTTGAATTGTAATATTGAGTTTATTGTCAATAAAAA
CATTTGCTTGAAATACAAGAT
>18950 bias=0,e_score=0.0,bit_score=1426.7,score_ratio=1.01,align_strand=+,abs_start=33097,abs_end=34503,allele_start=33097,allele_end=34503,query_name=NODE_6_length_36082_cov_1.44411_ID_199 <unknown description>
TGAAAAATAAAGAAATTATTAAAAAAAACAATAATGCTGAGGCTAACAAAAATAAGTTTT
TAGGAATATTAGCAATTATTAATAAACATTTTTGAAAATCATTTGTAGGACCATTTTTTG
CATTCGGCTATCCAATTATTTTTGTTGCTATTTTAGGAACGATATTTGGTTATGAAATGA
TTCTGGGAAGTACAATAACCATCGGGCCGGTAGCAATAGCCTGTATTTCACTGCCAACGG
CAATATTTGAGTTTAAAAAATCAACAATTTTAAAAAGAATTGGTGCTTCTAGCATTAGGC
CTAAATCGTTCTTGGCATATACAGCAATATTTTATTTGATTATAATGATTTGTTCTGGCC
TTTGAACAATGCTGGTTGCCTTAACGTTTTTTTGCGAATATTTTAAAACAGGTCGTTCTT
TAGGAACAATTAATAATATAAAAATTGGAGAAGCAAGTCTAAATATAACTTTATACGGAA
GTAGTATTAAAGAAATGTTCTCAAGGATATTTTGGCCAGGTTATATATTTAGTTTTGTCA
TTATAATTTTTGTAAGTATATCTGTTGGGCTATTCATTATAAGCGTTTCAAAATCAGTAT
TAACTATTCAAGCAATCGGCTGTTCGCTATTAATAATCACAATGTTCTTATCGGGTCAAG
TGTTGCCTATTTCTCAAATTTCAAATATAAAGGGAATGTGATACGTTTCCTACTTAACGC
CCTTTAAGAGTGCAATAATTCAAAACACAATTTCTTTTCAAGGGCAAGCATCCTTATCAA
ATGAGTATAATATTGCTTCAATAAGGGCAACTCTTAACATCGGAAATGAAATAAAAAATA
TAGATTTATTAAAGACTTTTTCAAGTGTTGATTCAAACAATAAAATCTATTCAATTGAAG
AACTTCAAAAATATATTGAAGGTGTTGCAAAATATGCAAATTTATTGAAAGAAGCAAATA
GCAAACAAGATCCAATTGCTAAGTTTACAATCTTGAAATTTTTGAATCAACAAAAAGATT
TATTTCTAGCAAATAATAATGCATTGCCAGCCAATACACCAATTGGAATAAAATATAGTC
AATATAACATATTTAATATTAACAATGAATATAAGACACTAAATATTTTAAATGTTTATC
AACCTGTAATTTTAAAATATTCAACCATTGCTGAAGCATTCAATCAAAACGGTTTAGATC
AATTGTTAAAGAATAATGAATTTGCAAACTATTTTAAATTTTTAGACAGTAGTTACATTC
AATTTTCAAATAACGTTTTAAGCAATGATAGTTTAACAAAAATAGGTTCAAAAACAGAAA
ATTTATTGAACTTCATATTGCCTTGAATTTGAATTGTAATATTGAGTTTATTGTCAATAA
AAACATTTGCTTGAAATACAAGATAA
>18951 bias=0,e_score=0.0,bit_score=1447.1,score_ratio=1.03,align_strand=+,abs_start=459805,abs_end=461211,allele_start=459805,allele_end=461211,query_name=NODE_1_length_666248_cov_46.4332_ID_732 <unknown description>
TGAAAAATAAAGAAATTATTAAAAAAAATAATAATACCGAGGCTAATAAAAATAAGTTTT
TAGGAATATTAGCAATTATTAATAAACATTTTTGAAAATCATTTGTAGGACCATTTTTTG
CATTCGGCTATCCAATTATTTTTGTTGCTATTTTAGGAACGATATTTGGTTATGAAATGA
TTTTAGGAAGTACAATTACCATTGGTCCGGTGGCAATAGCCTGTATTTCACTGCCAACGG
CAATATTTGAGTTTAAAAAATCAACAATTTTAAAAAGAATTGGTGCCTCTAGCATTAGGC
CTAAATCGTTCTTGGCATATACAGCAATATTTTATTTGATTATAATGATTTGTTCTGGTC
TTTGAACAATGCTGGTTGCCTTAATGTTTTTTTGCGAATATTTTAAAACAGGTCGTTCTT
TAGGAACAATTAATAATATAAAAATTGGGGAAGCAAGTCTAAATATAACTTTATACGGAA
GTAGTATTAAAGAGATGTTTTCAAGGATATTTTGACCAGGTTATATATTTAGTTTTGTCA
TTATAATTTTTGTAAGTATATCTGTTGGGCTATTCATTATAAGCGTTTCAAAATCAGTAT
TAACTATTCAAGCAATCGGTTGTTCGCTATTAATAATCACAATGTTCTTATCGGGCCAAG
TGTTGCCTATTTCTCAAATTTCAAATATAAAAGGAATGTGATATGTCTCTTATTTAACGC
CCTTTAAGAGTGCAATAATTCAAAACACAATTTCTTTTCAAGGACAAGCATCCTTATCAA
ATGAGTATAATATTGCTTCAATAAAGGCAACTCTTAACATCGGAAATGAAATAAAAAATA
TAGATTTATTAAAGACTTTTTCAAGTGCTGATTCAAGCAATAAAATCTATACAATTGAAG
AACTTCAAAAATATATTGAAGGTGTTACAAAATATGCAAATTTATTGAAAGAAGCAAATA
GCAAACAAGATCTAATTGCTAAGTTTACAATCTTGAAATTTTTGAATCAACAAAAAGATT
TATTTCTAGCAAATAATAATGCATTGCCAGCCAATACACCAATTGGAATAAAATATAGTC
AATATAACATATTTAATATTAACAATGAATATAAGACACTAAATATTTTAAATGTTTATC
AACCTATAATTTTAAAATACTCAACCATTGCTGAAGCATTCAATCAAAATGGTTTAGATC
AATTGTTAAAGAATAATGAATTTGCAAACTATTTTAAATTTTTAGACAGTAGTTACATTC
AATTTTCAAATAACGTTTTAAGCAATGATAGTTTAACAAAAATAGGTTCAAAAACAGAAA
ATTTATTGAACTTCATATTGCCTTGAATTTGAATTGTAATATTGAGTTTATTGTCAATAA
AAACATTTGCTTGAAATACAAGATAA
>18952 bias=0,e_score=0.0,bit_score=1439.0,score_ratio=1.02,align_strand=+,abs_start=51881,abs_end=53284,allele_start=51881,allele_end=53284,query_name=NODE_3_length_98724_cov_39.7872_ID_265 <unknown description>
TGAAAAATAAAGAAATTATTAAAAAAAACAATAATGCTGAGGCTAACAAAAATAAGTTTT
TAGGAATATTAGCAATTATTAATAAACATTTTTGAAAATCATTTGTAGGACCATTTTTTG
CATTTGGTTACCCAATTATTTTTGTTGCTATTTTAGGAACGATATTTGGTTATGAAATGA
TTTTAGGAAGCACAATTACCATTGGGCCGGTGGCAATAGCTTGTATTTCACTGCCAACAG
CAATATTTGAATTTAAAAAATCCACAATTTTAAAAAGAATTGGTGCCTCTAGCATTAGGC
CTAAATCGTTCTTGGCATATACAGCAATATTTTATTTGATTATAATGATTTGTTCTGGCC
TTTGAACAATGCTGGTTGCCTTAACGTTTTTTTGCGAATATTTTAAAACCGGTCGTTCTT
TAGGAACAATTAATAATATAAAAATAGGGGAAGCAAGTCTAAATATAACTTTATACGGAA
GTAGTATCAAAGAAATGTTCTCAAGGATATTTTGGCCAGGTTATATATTTAGTTTTGTCA
TTATAATTTTTGTAAGTATATCTGTTGGGCTATTCATTATAAGCGTTTCAAAATCAGTAT
TAACTATTCAAGCAATCGGTTGCTCGCTATTAATAATCACAATGTTCTTATCGGGCCAAG
TGTTGCCTATTTCTCAAATTTCAAATATAAAAGGAATGTGATATGTCTCTTATTTAACGC
CCTTTAAGAGTGCAATAATTCAAAACACAATTTCTTTTCAAGGTCAAGCATCCTTATCAA
ATGAGTATAATATTGCTTCAATAAAGGCAACTCTTAACATCGGAAATGAAATAAAAAATA
TAGATTTATTAAAGACTTTTTCAAGTGCTGATTCAAGCAATAAAATCTATACAATTGAAG
AACTTCAAAAATATATTGAAGGTGTTACAAAATATGCAAATTTATTGAAAGAAGCAAATA
GCAAAGATCTAATTGCAAGGTTAACAATTTTGAAATTCTTGAATCAACAAAAAGATTTAT
TTCTAGCAAATAATAATGCATTACCAGCCAATACACCAATTGGAATAAAATATAGTCAAT
ATAATATATTTAATATTAACAACGAATATAAAACACTAAATATTTTAAATGTTTATCAAC
CTATAATTTTAAAATACTCAGCCATTGCTGAAACATTCAATCAAAATGGTTTGGACCAAT
TGTTAAAGAATAATGAATTTGCAAACTATTTTAAATTTTTAGACTGTAGTTACATTCAAT
TTTCAAATAACGTTTTAAGCAATGATAGTTTAACAAAAATAGGTTCAAAAACAGAAAATT
TATTGAACTTCATATTGCCTTGAATTTGAATTGTAATATTGAGTTTATTGTCAATAAAAA
CATTTGCTTGAAATACAAGATAA
