# Supplementary material for: Genomic determination of minimum multi-locus sequence typing schemas to represent the genomic phylogeny of Mycoplasma hominis
Source: BMC Genomics. 2016 Nov 23;17:964. doi: 10.1186/s12864-016-3284-z (PMC5120421; doi:10.1186/s12864-016-3284-z)
Supplement: Additional file 1: — FASTA sequence for all pan genomic alleles identified in this study. (ZIP 1488 kb) [file 12864_2016_3284_MOESM1_ESM.zip › pan_genome/GENE-128.fasta]

>128
ATGATAAATAAAGAAATAATTATAAAAAATGTGCCACATAAACCCGGAGTTTATTTATGA
AAAAATAAAAATGGCAATATTATTTATGTTGGCAAAGCAAAAGATTTGAAAAATAGAATG
TTGCAATACTTTGATATAAAAATGCAAAATTCTTTTAAAACAGAAAAAATGAGGCAAGAG
ATTGCCGATTTTTCTACAATCATTTTAAGCTCGGAACGTGAAGCATTTATTGAAGAAAGA
AAATTGATTGATTTTTACAAACCATTTTACAATGTTCTTTTTCCAACTAGAGATAGTTTC
CCTTATATAAGAGTTAAATTACTAAGTACTAATAAATTAATAATTGATATAAAAAATCAT
TATAAAAAAGAACCAAATTCTATATATTATGGTCCTATTCCCGACAACAAAAATTTCAAA
CCATTAATTAGATATTTGAATCATTTACTACTTTCTAAGGATGGAATCATAATTGAAAAA
CAAAGTCTTGAATTTGCAAAGCAAAGATTTGAACAAGCCAAATCAATCATGAAATTTGGT
CCTGATTTTAAAAGAAATTTAAAACAAAAAATCAATGAGGCAATTGAGGCTAACTTGTTT
GAACAGGCAAGATTTTATGACCAAATTTTAGATTTATTAAATTACAATAAACAAAGTCAA
AATATTTTTATAAAAACTATCAAAGATATTGATGTCTTTGGTTTTTATCAACATCAAAAC
TATATGATGGTTAATGTTATGATTTATAAAAACGGATCATTAGTAAATTCTTACGACTAT
ATTTTTGAAATAATATTGAATGAACATGAATTTGTTAATCAATTTATTGATGAATTTTAT
GTTAATAATCAATTACCGGATCAAATAATAATACCTTTAAAATATTATGAATTAGGTGGA
TTTGATTATAATGACAAAGTAAGCGCGCCATCGAATAAATTAAATAAAAACTTGATCGAT
ATTGCTATTGAGAATGCATCAAATAATATTGAACAAAAAATAAAAAATTATTTGAGTAAG
CAAACAAAAGACAATGAAATTTTCAATAAATTATGTTCATATTTGAATGTTTATGCAGAG
AGAATTGTTTTATTTGACAATTCATTTTTATCAAATACTAACGAAGTAATAGGGGCGGCT
TGCTATTTTAAAAATGGCCAAGCTTTTAAAAAATTCTACCGTTTCTATAATTTAAAATTG
AATTTATTAAGAAATGCAGATGTTGAATATATGCAACAAACTTCCTTTAATTATTTAAAA
GATTTGGGAGATCAAGTTGATGTTGTTATTGTTGATGGTTCAATTGGTCAAATAAATGAA
GTTAAAAAATCAATGGCATTTTTAAATTTAAATATTCCTCTATTCGGGTTGGTTAAAAAT
AGTAAACATGAAACTCAAAAATTAATTGATTCAAACAACAACGAAATTAAAATAGATGAC
CAAGATGTATTTAATTTGCTTTCAAGAATGCAAACAGAGGTTGATAGGTTTGCAAAATAT
AGATATAACCAAAAACAAAGAAAATCAATGTTATCTAATCCTCTATTAAAAATAAAAGGT
ATTGGATTTAAGACAATAGAAAAATTAATTAATTATTTTGGCAGTTATAAAAAAATTCAG
CAAGCTTCTTTTGATGAAATATCAAAGGTGGCAAACAAAAAAGTTGCTAAGCTAATTTGC
GAAGATAAAGGCGAATCGTTTTATTAA
>690
ATGATAAATAAAGAAATAATTATAAAAAATGTGCCACATAAACCCGGAGTTTATTTATGA
AAAAATAAAAATGGCAATATTATTTATGTTGGCAAAGCAAAAGATTTGAAAAATAGAATG
TTGCAATACTTTGATATAAAAATGCAAAATTCTTTTAAAACAGAAAAAATGAGGCAAGAG
ATTGCCGATTTTTCTACAATCATTTTAAGCTCGGAACGTGAAGCATTTATTGAAGAAAGA
AAATTGATTGATTTTTACAAGCCATTTTACAATGTTCTTTTTCCAACTAGAGATAGTTTC
CCTTATATAAGAGTTAAATTACTAAGTACTAATAAATTAATAATTGATATAAAAAATCAT
TATAAAAAAGAACCAAATTCTATATATTATGGTCCTATTCCTGACAATAAAAATTTCAAA
CCATTAATTAGATATTTGAATCATTTACTACTTTCTAAGGATGGAATCATAATTGAAAAA
CAAAGTCCTGAATTTGCAAAGCAGAGATTTGAACAAGCCAAATCAATCATGAAATTTGGT
CCTGATTTTAAAAGAAATTTAAAACAAAAAATCAATGAGGCAATTGAAATGAACCTGTTT
GAGCAGGCGAGATTTTATGACCAAATTTTAGATTTATTAAATTACAATAAACAAAGTCAA
AATATTTTTATAAAAACTATCAAAGATATTGATGTCTTTGGTTTTTATCAATATCAAAAC
TATATGATGGTTAATGTTATGATTTATAAAAATGGATCATTAGTAAATTCTTACGACTAT
ATTTTTGAAATAATATTGAATGAACATGAATTTGTTAATCAATTTATTGATGAATTTTAT
GTTAATAATCAATTACCGGCTCAAATAATAATACCTTTAAAATATTATGAATTAGGTGGA
TTTGATTATAATGACAAAGTAAGCGCGCCATTGAACAAATTAAACAAAAACTTGATTGAT
ATTGCTATTGAGAATGCATCAAATAATATTGAACAAAAAATAAAAAATTATTTGAGTAAG
CAAACAAAAGACAATGAAATTTTCAATAAATTATGTTCATATTTGAATGTTTATGCAGAG
AGAATTGTTTTATTTGACAATTCATTTTTATCAAATACTAACGAAGTAATAGGAGCAGCT
TGCTATTTTAAAAATGGCCAAGCTTTTAAAAAATTCTACCGTTTCTATAATTTAAAATTG
AATTTATTAAGAAATGCTGATGTTGAATATATGCAACAAACTTCCTTTAATTATTTAAAA
GATTTGGGAGATCAAGTTGATGTTGTTATTGTTGATGGTTCAATTGGTCAAATAAATGAA
GTTAAAAAATCAATGGCATTTTTAAATTTAAATATTCCTCTATTCGGGCTGGTTAAAAAT
AGTAAACATGAAACTCAAAAATTAATTGATTCAAACAACAACGAAATTAAAATAGATGAC
CAAGATGTATTTAATTTGCTTTCAAGAATGCAAACAGAGGTTGATAGGTTTGCAAAATAT
AGATATAACCAAAAACAAAGAAAATCAATGTTATCTAATCCTCTATTAAAAATAAAAGGT
ATTGGATTTAAGACAATAGAAAAATTAATTAATTATTTTGGCAGTTATAAAAAAATTCAA
CAAGCTTCTTTTGATGAAATATCAAAGGTAGCAAACAAAAAAGTTGCTAAGCTAATTTGT
GAAGACAAAGGGGAATCGTTTTATTAA
>1074
ATGATAAATAAAGAAATAATTATAAAAAATGTGCCACATAAACCCGGAGTTTATTTATGA
AAAAATAAAAATGGCAATATTATTTATGTTGGCAAAGCAAAAGATTTGAAAAATAGAATG
TTGCAATACTTTGATATAAAAATGCAAAATTCTTTTAAAACAGAAAAAATGAGGCAAGAG
ATTGCTGATTTTTCTACAATCATTTTAAGCTCGGAACGTGAAGCATTTATTGAAGAAAGA
AAATTGATTGATTTTTACAAACCATTTTACAATGTTCTTTTTCCAACTAGAGATAGTTTC
CCTTATATAAGAGTTAAATTACTAAGTACTAATAAATTAATAATTGATATAAAAAATCAT
TATAAAAAAGAACCAAATTCTATATATTATGGTCCTATTCCTGACAACAAAAATTTCAAA
CCATTAATTAGATATTTGAATCATTTACTACTTTCTAAGGATGGAATCATAATTGAAAAA
CAAAGTCCTGAATTTGCAAAGCAGAGATTTGAACAAGCCAAATCAATCATGAAATTTGGT
CCTGATTTTAAAAGAAATTTAAAACAAAAAATAAATGAGGCAATTGAAATGAACCTGTTT
GAGCAGGCGAGATTTTATGACCAAATTTTAGATTTATTAAATTACAATAAACAAAGTCAA
AATATTTTTATAAAAACTATCAAAGATATTGATGTCTTTGGTTTTTATCAATATCAAAAC
TATATGATGGTTAATGTTATGATTTATAAAAATGGATCATTAGTAAATTCTTACGACTAT
ATTTTTGAAATAATATTGAATGAACATGAATTTGTTAATCAATTTATTGATGAATTTTAT
GTCAATAATCAATTACCGGATCAAATAATAATACCTTTAAAATATTATGAATTAGGTGGA
TTTGATTATAACGACAAAGTAAGCGTGCCATTGAATAAATTAAACAAAAACTTGATTGAT
ATTGCTATTGAGAATGCATCAAATAATATTGAACAAAAAATAAAAAATTATTTGAGTAAG
CAAACAAAAGACAATGAAATTTTCAATAAATTATGTTCATATTTGAATGTTTATGCAGAA
AGAATCGTTTTATTTGACAATTCATTTTTATCAAATACTAACGAAGTAATAGGAGCAGCT
TGCTATTTTAAAAATGGACAAGCTTTTAAAAAATTCTACCGTTTCTATAATTTAAAATTG
AATTTATTAAGAAATGCAGATGTTGAATATATGCAACAAACTTCCTTTAATTATTTAAAA
GATTTGGGAGATCAAGTTGATGTTGTTATTGTAGATGGTTCAATTGGTCAAATAAATGAA
GTTAAAAAATCAATGGCATTTTTAAATTTAAATATTCCTCTATTCGGGCTGGTTAAAAAT
AGTAAACATGAAACTCAAAAATTAATTGATTCAAACAACAACGAAATTAAAATAGATGAC
CAAGATGTATTTAATTTGCTTTCAAGAATGCAAACAGAAGTTGATAGGTTTGCAAAATAT
AGATATAACCAAAAACAAAGAAAATCAATGTTATCTAATCCTCTATTAAAAATAAAAGGT
ATTGGATTTAAGACAATAGAAAAATTAATTAATTATTTTGGCAGTTATAAAAAAATTCAA
CAAGCTTCTTTTGATGAAATATCAAAGGTGGCAAACAAAAAGGCTGCTAAGCTAATTTGT
GAAGATAAAGGCGAATCGTTTTATTAA
>1607
ATGATAAATAAAGAAATAATTATAAAAAATGTGCCACATAAACCCGGAGTTTATTTATGA
AAAAATAAAAATGGCAATATTATTTATGTTGGCAAAGCAAAAGATTTGAAAAATAGAATG
TTGCAATACTTTGATATAAAAATGCAAAATTCTTTTAAAACAGAAAAAATGAGGCAAGAG
ATTGCCGATTTTTCTACAATCATTTTAAGCTCGGAACGTGAAGCATTTATTGAAGAAAGA
AAATTGATTGATTTTTACAAACCATTTTACAATGTTCTTTTTCCGACTAGAGATAGTTTC
CCTTATATAAGAGTTAAATTACTAAGTACTAATAAATTAATAATTGATATAAAAAATCAT
TATAAAAAAGAACCAAATTCTATATATTATGGTCCTATTCCCGACAACAAAAATTTCAAA
CCATTAATTAGATATTTGAATCATTTACTACTTTCTAAAGATGGAATTATAATTGAAAAA
CAAAGTCCTGAATTTGCAAAGCAGAGATTTGAACAAGCCAAATCAATCATGAAATTTGGT
CCTGATTTTAAAAGAAATTTAAAACAAAAAATCAATGAGGCAATTGAAATGAACCTGTTT
GAGCAGGCGAGATTTTATGACCAAATTTTAGATTTATTAAATTACAATAAACAAAGTCAA
AATATTTTTATAAAAACTATCAAAGATATTGATGTCTTTGGTTTTTATCAATATCAAAAC
TATATGTTGGTTAATGTTATGATTTATAAAAACGGATCATTAGTAAATTCTTATGACTAT
ATTTTTGAAATAATATTGAATGAACATGAATTTGTTAATCAATTTATTGATGAATTTTAT
GTTAATAATCAATTGCCGGATCAAATAATAATACCTTTAAAATATTATGAATTAGGTGGA
TTTGATTATAATGACAAAGTAAGCGCGCCATTGAATAAATTAAATAAAAACTTGATTGAT
ATTGCTATTGAGAATGCATCAAATAATATTGAACAAAAAATAAAAAATTATTTGAGTAAG
CAAACAAAAGACAATGAAATTTTCAATAAATTATGTTCATATTTGAATGTTTATGCAGAA
AGAATTGTTTTATTTGACAATTCATTTTTATCAAATACTAATGAAGTAATAGGGGCGGCT
TGCTATTTTAAAAATGGCCAAGCTTTTAAAAAATTCTACCGTTTCTATAATTTAAAATTG
AATTTATTAAGAAATGCAGATGTTGAATATATGCAACAAACTTCCTTTAATTATTTAAAA
GATTTGGGAGACCAAGTTGATGTTGTTATTGTTGATGGTTCAATTGGTCAAATAAATGAA
GTTAAAAAATCAATGTCATTTTTAAATTTGAATATTCCTCTATTCGGGTTGGTTAAAAAT
AGTAAACATGAAACTCAAAAATTAATTGATTCAAACAACAACGAAATTAAAATAGACGAC
CAAGATGTATTTAATTTGCTTTCAAGAATGCAAACAGAGGTTGATAGGTTTGCAAAATAT
AGATATAACCAAAAACAAAGAAAATCAATGTTATCTAATCCTCTATTAAAAATAAAAGGT
ATTGGATTTAAGACAATAGAAAAATTAATTAATTATTTTGGCAGTTATAAAAAAATTCAA
CAAGCTTCTTTTGATGAAATATCAAAGGTGGCAAACAAAAAAGTTGCTAAGCTAATTTGT
GAAGATAAAGGCGAATCGTTTTATTAA
>6085 bias=333.9,bit_score=1713.2,abs_start=88647,align_strand=-,abs_end=90351,score_ratio=1.0036321031,query_name=NODE_1_length_201530_cov_37.1757_ID_177
TGATAAATAAAGAAATAATTATAAAAAATGTGCCACATAAACCCGGAGTTTATTTATGAA
AAAATAAAAATGGCAATATTATTTATGTTGGCAAAGCAAAAGATTTGAAAAATAGAATGT
TGCAATACTTTGATATAAAAATGCAAAATTCTTTTAAAACAGAAAAAATGAGGCAAGAGA
TTGCCGATTTTTCTACAATCATTTTAAGCTCGGAACGTGAAGCATTTATTGAAGAAAGAA
AATTGATTGATTTTTACAAGCCATTTTACAATGTTCTTTTTCCAACTAGAGATAGTTTCC
CTTATATAAGAGTTAAATTACTAAGTACTAATAAATTAATAATTGATATAAAAAATCATT
ATAAAAAAGAACCAAATTCTATATATTATGGTCCTATTCCTGACAATAAAAATTTCAAAC
CATTAATTAGATATTTGAATCATTTACTACTTTCTAAGGATGGAATCATAATTGAAAAAC
AAAGTCCTGAATTTGCAAAGCAGAGATTTGAACAAGCCAAATCAATCATGAAATTTGGTC
CTGATTTTAAAAGAAATTTAAAACAAAAAATCAATGAGGCAATTGAAATGAACCTGTTTG
AGCAGGCGAGATTTTATGACCAAATTTTAGATTTATTAAATTACAATAAACAAAGTCAAA
ATATTTTTATAAAAACTATCAAAGATATTGATGTCTTTGGTTTTTATCAATATCAAAACT
ATATGATGGTTAATGTTATGATTTATAAAAATGGATCATTAGTAAATTCTTACGACTATA
TTTTTGAAATAATATTGAATGAACATGAATTTGTTAATCAATTTATTGATGAATTTTATG
TCAATAATCAATTACCGGATCAAATAATAATACCTTTAAAATATTATGAATTAGGTGGAT
TTGATTATAACGACAAAGTAAGCGTGCCATTGAATAAATTAAACAAAAACTTGATTGATA
TTGCTATTGAGAATGCATCAAATAATATTGAACAAAAAATAAAAAATTATTTGAGTAAGC
AAACAAAAGACAATGAAATTTTCAATAAATTATGTTCATATTTGAATGTTTATGCAGAAA
GAATCGTTTTATTTGACAATTCATTTTTATCAAATACTAACGAAGTAATAGGAGCAGCTT
GCTATTTTAAAAATGGACAAGCTTTTAAAAAATTCTACCGTTTCTATAATTTAAAATTGA
ATTTATTAAGAAATGCTGATGTTGAATATATGCAACAAACTTCCCTTAATTATTTAAAAG
ATTTGGGAGATCAAGTTGATGTTGTTATTGTTGATGGTTCAATTGGTCAAATAAATGAAG
TTAAAAAATCAATGGCATTTTTAAATTTAAATATTCCTCTATTCGGGCTGGTTAAAAATA
GTAAACATGAAACTCAAAAATTAATTGATTCAAACAACAACGAAATTAAAATAGATGACC
AAGATGTATTTAATTTGCTTTCAAGAATGCAAACAGAGGTTGATAGGTTTGCAAAATATA
GATATAACCAAAAACAAAGAAAATCAATGTTATCTAATCCTCTATTAAAAATAAAAGGTA
TTGGATTTAAGACAATAGAAAAATTAATTAATTATTTTGGCAGTTATAAAAAAATTCAAC
AAGCTTCTTTTGATGAAATATCAAAGGTAGCAAACAAAAAGGTTGCTAAGCTAATTTGTG
AAGATAAAGGCGAATCGTTTTATTA
>6088 bias=339.3,bit_score=1707.6,abs_start=443916,align_strand=+,abs_end=445622,score_ratio=1.00035149385,query_name=NODE_1_length_644406_cov_31.3649_ID_828
ATGATAAATAAAGAAATAATTATAAAAAATGTGCCACATAAACCCGGAGTTTATTTATGA
AAAAATAAAAATGGCAATATTATTTATGTTGGCAAAGCAAAAGATTTGAAAAATAGAATG
TTGCAATACTTTGATATAAAAATGCAAAATTCTTTTAAAACAGAAAAAATGAGGCAAGAG
ATTGCCGATTTTTCTACAATCATTTTAAGCTCGGAACGTGAAGCATTTATTGAAGAAAGA
AAATTGATTGATTTTTATAAACCATTTTACAATGTTCTTTTTCCAACTAGAGATAGTTTC
CCTTATATAAGAGTTAAATTATTAAGTACTAATAAATTAATAATTGATATAAAAAATCAT
TATAAAAAAGAACCAAATTCTATATATTATGGTCCTATTCCCGACAACAAAAATTTCAAA
CCATTAATTAGATATTTGAATCATTTACTACTTTCTAAAGATGGAATTATAATTGAAAAA
CAAAGTCCTGAATTTGCAAAGCAGAGATTTGAACAAGCCAAATCAATCATGAAATTTGGT
CCTGATTTTAAAAGAAATTTAAAACAAAAAATCAATGAGGCAATTGAAATGAACCTGTTT
GAGCAGGCGAGATTTTATGACCAAATTTTAGATTTATTAAATTACAATAAACAAAGTCAA
AATATTTTTATAAAAACTATCAAAGATATTGATGTCTTTGGTTTTTATCAATATCAAAAC
TATATGTTGGTTAATGTTATGATTTATAAAAACGGATCATTAGTAAATTCTTATGACTAT
ATTTTTGAAATAATATTGAATGAACATGAATTTGTTAATCAATTTATTGATGAATTTTAT
GTTAATAATCAATTGCCGGATCAAATAATAATACCTTTAAAATATTATGAATTAGGTGGA
TTTGATTATAATGACAAAGTAAGCGCGCCATTGAATAAATTAAATAAAAACTTGATTGAT
ATTGCTATTGAGAATGCATCAAATAATATTGAACAAAAAATAAAAAATTATTTGAGTAAG
CAAACAAAAGACAATGAAATTTTCAATAAATTATGTTCATATTTGAATGTTTATGCAGAA
AGAATTGTTTTATTTGACAATTCATTTTTATCAAATACTAATGAAGTAATAGGGGCGGCT
TGCTATTTTAAAAATGGCCAAGCTTTTAAAAAATTCTACCGTTTCTATAATTTAAAATTG
AATTTATTAAGAAATGCTGATGTTGAATATATGCAACAAACTTCCTTTAATTATTTAAAA
GATTTGGGAGATCAAGTTGATGTTGTTATTGTTGATGGTTCAATTGGTCAAATAAATGAA
GTTAAAAAATCAATGGCATTTTTAAATTTAAATATTCCTCTATTCGGGCTGGTTAAAAAT
AGTAAACATGAAACTCAAAAATTAATTGATTCAAACAACAACGAAATTAAAATAGATGAC
CAAGATGTATTTAATTTGCTTTCAAGAATGCAAACAGAGGTTGATAGGTTTGCAAAATAT
AGATATAACCAAAAACAAAGAAAATCAATGTTATCTAATCCTCTATTAAAAATAAAAGGT
ATTGGATTTAAGACAATAGAAAAATTAATTAATTATTTTGGCAGTTATAAAAAAATTCAA
CAAGCTTCTTTTGATGAAATATCAAAGGTAGCAAACAAAAAGGTTGCTAAGCTAATTTGT
GAAGATAAAGGCGAATCGTTTTATTAA
>6090 bias=329.7,bit_score=1707.6,abs_start=125500,align_strand=+,abs_end=127206,score_ratio=1.00035149385,query_name=NODE_1_length_337690_cov_20.0179_ID_3593
ATGATAAATAAAGAAATAATTATAAAAAATGTGCCACATAAACCCGGAGTTTATTTATGA
AAAAATAAAAATGGCAATATTATTTATGTTGGCAAAGCAAAAGATTTGAAAAATAGAATG
TTGCAATACTTTGATATAAAAATGCAAAATTCTTTTAAAACAGAAAAAATGAGGCAAGAG
ATTGCCGATTTTTCTACAATCATTTTAAGCTCGGAACGTGAAGCATTTATTGAAGAAAGA
AAATTGATTGATTTTTACAAACCATTTTACAATGTTCTTTTTCCAACTAGAGATAGTTTC
CCTTATATAAGAGTTAAATTACTAAGTACTAATAAATTAATAATTGATATAAAAAATCAT
TATAAAAAAGAACCAAATTCTATATATTATGGTCCTATTCCTGACAACAAAAATTTCAAA
CCATTAATTAGATATTTGAATCATTTACTACTTTCTAAGGATGGAATCATAATTGAAAAA
CAAAGTCCTGAATTTGCAAAGCAGAGATTTGAACAAGCCAAATCAATCATGAAATTTGGT
CCTGATTTTAAAAGAAATTTAAAACAAAAAATCAATGAGGCAATTGAAGCTAACCTGTTT
GAGCAGGCGAGATTTTATGACCAAATTTTAGATTTATTAAATTACAATAAACAAAGTCAA
AATATTTTTATAAAAACTATCAAAGATATTGATGTCTTTGGTTTTTATCAATATCAAAAC
TATATGTTGGTTAATGTTATGATTTATAAAAACGGATCATTAGTAAATTCTTATGACTAT
ATTTTTGAAATAATATTGAATGAGCATGAATTTGTTAATCAATTTATTGATGAATTTTAT
GTTAATAATCAATTACCGGACCAAATAATAATACCTTTAAAATATTATGAATTAGGTGGA
TTTGATTATAACGACAAAATAAGCGCGCCATTGAACAAATTAAACAAAAACTTGATTGAT
ATTGCTATTGAGAATGCATCAAATAATATTGAACAAAAAATAAAGAATTATTTGAGTAAG
CAAACAAAAGACAATGAAATTTTCAATAAATTATGTTCATATTTGAATGTTTATGCAGAA
AGAATTGTTTTATTTGACAATTCATTTTTATCAAATACTAACGAAGTAATAGGAGCAGCT
TGCTATTTTAAAAATGGCCAAGCTTTTAAAAAATTCTACCGTTTCTATAATTTAAAATTG
AATTTATTAAGAAATGCTGATGTTGAATATATGCAACAAACTTCCTTTAATTATTTAAAA
GATTTTGGAGATCAAGTTGATGTTGTTATTGTTGATGGTTCAATTGGTCAAATAAATGAA
GTTAAAAAATCAATGGCATTTTTAAATTTAAATATTCCTCTATTCGGGCTGGTTAAAAAT
AGTAAACATGAAACTCAAAAATTAATTGATTCAAACAACAACGAAATTAAAATAGATGAC
CAAGATGTATTTAATTTGCTTTCAAGAATGCAAACAGAGGTTGATAGGTTTGCAAAATAT
AGATATAACCAAAAACAAAGAAAATCAATGTTATCTAATCCTCTATTAAAAATAAAAGGT
ATTGGATTTAAGACAATAGAAAAATTAATTAATTATTTTGGCAGTTATAAAAAAATTCAA
CAAGCTTCTTTTGATGAAATATCAAAGGTAGCAAACAAAAAGGTTGCTAAGCTAATTTGT
GAAGATAAAGGCGAATCGTTTTATTAA
>6092 bias=338.0,bit_score=1703.8,abs_start=14601,align_strand=-,abs_end=16305,score_ratio=0.998125366139,query_name=NODE_23_length_21234_cov_18.1046_ID_1742
TGATAAATAAAGAAATAATTATAAAAAATGTGCCACATAAACCTGGAGTTTATTTATGAA
AAAATAAAAATGGCAATATTATTTATGTTGGCAAAGCAAAAGATTTGAAAAATAGAATGT
TGCAATACTTTGATATAAAAATGCAAAATTCTTTTAAAACAGAAAAAATGAGGCAAGAGA
TTGCCGATTTTTCTACAATCATTTTAAGCTCGGAACGTGAAGCATTTATTGAAGAAAGAA
AATTGATTGATTTTTATAAACCATTTTACAATGTTCTTTTTCCAACTAGAGATAGTTTCC
CTTATATAAGAGTTAAATTACTAAGTACTAATAAATTAATAATTGATATAAAAAATCATT
ATAAAAAAGAACCAAATTCTATATATTATGGTCCTATTCCCGACAACAAAAATTTCAAAC
CATTAATTAGATATTTGAATCATTTACTACTTTCTAAAGATGGAATTATAATTGAAAAAC
AAAGTCCTGAATTTGCAAAGCAGAGATTTGAACAAGCTAAATCAATCATGAAATTTGGTC
CTGATTTTAAAAGAAATTTAAAACAAAAAATCAATGAGGCAATTGAAATGAACCTGTTTG
AGCAGGCGAGATTTTATGACCAAATTTTAGATTTATTAAATTACAATAAACAAAGTCAAA
ATATTTTTATAAAAACTATCAAAGATATTGATGTCTTTGGCTTTTATCAATATCAAAACT
ATATGTTGGTTAATGTTATGATTTATAAAAACGGATCATTAGTAAATTCTTATGACTATA
TTTTTGAAATAATATTGAATGAACATGAATTTGTTAATCAATTTATTGATGAATTTTATG
TTAATAATCAATTGCCGGATCAAATAATAATACCTTTAAAATATTATGAATTAGGTGGAT
TTGATTATAATGACAAAGTAAGCGCGCCATTGAATAAATTAAATAAAAACTTGATTGATA
TTGCTATTGAGAATGCATCAAATAATATTGAACAAAAAATAAAAAATTATTTGAGTAAGC
AAACAAAAGACAATGAAATTTTCAATAAATTATGTTCATATTTGAATGTTTATGCAGAGA
GAATTGTTTTATTTGACAATTCATTTTTATCAAATACTAATGAAGTAATAGGGGCGGCTT
GCTATTTTAAAAATGGCCAAGCTTTTAAAAAATTCTACCGTTTCTATAATTTAAAATTGA
ATTTATTAAGAAATGCAGATGTTGAATATATGCAACAAACTTCCTTTAATTATTTAAAAG
ATTTGGGAGATCAAGTTGATGTTGTTATTGTTGATGGTTCAATTGGTCAAATAAATGAAG
TTAAAAAATCAATGGCATTTTTAAATTTAAATATTCCTCTATTCGGGTTGGTTAAAAATA
GTAAACATGAAACTCAAAAATTAATTGATTCAAACAACAACGAAATTAAAATAGACGACC
AAGATGTATTTAATTTGCTTTCAAGAATGCAAACAGAGGTTGATAGGTTTGCAAAATATA
GATATAACCAAAAACAAAGAAAATCAATGTTATCTAATCCTCTATTAAAAATAAAAGGTA
TTGGATTTAAGACAATAGAAAAATTAATTAATTATTTTGGCAGTTATAAAAAAATTCAAC
AAGCTTCTTTTGATGAAATATCAAAGGTGGCAAACAAAAAGGTTGCTAAGCTAATTTGTG
AAGATAAAGGCGAATCATTTTATTA
>6097 bias=340.4,bit_score=1692.7,abs_start=122585,align_strand=+,abs_end=124291,score_ratio=0.991622729936,query_name=NODE_1_length_423494_cov_19.5452_ID_878
ATGATAAATAAAGAAATAATTATAAAAAATGTGCCACATAAACCTGGAGTTTATTTATGA
AAAAATAAAAATGGCAATATTATTTATGTTGGCAAAGCAAAAGATTTGAAAAATAGAATG
TTGCAATACTTTGATATAAAAATGCAAAATTCTTTTAAAACAGAAAAAATGAGGCAAGAG
ATTGCCGATTTTTCTACAATTATTTTAAGCTCGGAACGTGAAGCATTTATTGAAGAAAGA
AAATTGATTGATTTTTATAAACCATTTTATAATGTTCTTTTTCCAACTAGAGATAGTTTC
CCTTATATAAGAGTTAAATTACTAAGTACTAATAAATTAATAATTGATATAAAAAATCAT
TATAAAAAAGAACCAAATTCTATATATTATGGTCCTATTCCCGACAACAAAAATTTCAAA
CCATTAATTAGATATTTGAATCATTTACTACTTTCTAAAGATGGAATTATAATTGAAAAA
CAAAGTCCTGAATTTGCAAAGCAGAGATTTGAACAAGCCAAATCAATCATGAAATTTGGT
CCTGATTTTAAAAGAAATTTAAAACAAAAAATCAATGAGGCAATTGAAATGAACCTGTTT
GAGCAGGCGAGATTTTATGACCAAATTTTAGATTTATTAAATTACAATAAACAAAGTCAA
AATATTTTTATAAAAACTATCAAAGATATTGATGTCTTTGGTTTTTATCAATATCAAAAC
TATATGTTGGTTAATGTTATGATTTATAAAAACGGATCATTAGTAAATTCTTACGACTAT
ATTTTTGAAATAATATTGAATGAACATGAATTTGTTAATCAATTTATTGATGAATTTTAT
GTTAATAATCAATTACCGGACCAAATAATAATACCTTTAAAATATTATGAATTAGGTGGA
TTTGATTATAACGACAAAGTAAGTGCGCCATTGAATAAATTAAACAAAAACTTGATTGAT
ATTGCTATTGAGAATGCATCAAATAATATTGAACAAAAAATAAAAAATTATTTGAGTAAG
CAAACAAAAGACAATGAAATTTTCAATAAATTATGTTCATATTTGAATGTTTATGCAGAA
AGAATTGTTTTATTTGACAATTCATTTTTATCAAATACTAACGAAGTAATAGGAGCAGCT
TGCTATTTTAAAAATGGCCAAGCTTTTAAAAAATTCTACCGTTTCTATAATTTAAAATTG
AATTTATTAAGAAATGCTGATGTTGAATATATGCAACAAACTTCCTTTAATTATTTAAAA
GATTTGGGAGATCAAGTTGATGTTGTTATTGTTGATGGTTCAATTGGTCAAATAAATGAA
GTTAAAAAATCAATGTCATTTTTAAATTTGAATATTCCTCTATTCGGGCTGGTTAAAAAT
AGTAAACATGAAACTCAAAAATTAATTGATTCAAACAACAACGAAATTAAAATAGATGAC
CAAGATGTATTTAATTTGCTTTCAAGAATGCAAACAGAGGTTGATAGGTTTGCAAAATAT
AGATATAACCAAAAGCAAAGAAAATCAATGTTATCTAATCCTCTATTAAAAATAAAAGGT
ATTGGATTTAAGACAATAGAAAAATTAATTAATTATTTTGGTAGTTATAAAAAAATTCAA
CAAGCTTCTTTTGATGAAATATCAAAGGTGGCAAATAAAAAGGTTGCTAAGCTAATTTGT
GAAGATAAAGGCGAATCGTTTTATTAA
>6099 bias=335.0,bit_score=1701.6,abs_start=41832,align_strand=+,abs_end=43538,score_ratio=0.99683655536,query_name=NODE_3_length_132017_cov_31.7138_ID_1553
ATGATAAATAAAGAAATAATTATAAAAAATGTGCCACATAAACCCGGAGTTTATTTATGA
AAAAATAAAAATGGCAATATTATTTATGTTGGCAAAGCAAAAGATTTGAAAAATAGAATG
TTGCAATACTTTGATATAAAAATGCAAAATTCTTTTAAAACAGAAAAAATGAGGCAAGAG
ATTGCCGATTTTTCTACAATCATTTTAAGCTCGGAACGTGAAGCATTTATTGAAGAAAGA
AAATTGATTGATTTTTACAAGCCATTTTACAATGTTCTTTTTCCAACTAGAGATAGTTTC
CCTTATATAAGAGTTAAATTACTAAGTACTAATAAATTAATAATTGACATAAAAAATCAT
TATAAAAAAGAACTAAATTCTATATATTACGGTCCTATTCCTGACAACAAAAATTTCAAA
CCATTAATTAGATATTTGAATCATTTACTACTTTCTAAGGATGGAATCATAATTGAAAAA
CAAAGTCCTGAATTTGCAAAGCAGAGATTTGAACAAGCCAAATCAATTATGAAATTTGGT
CCTGATTTTAAAAGAAATTTAAAACAAAAAATCAATGAGGCAATTGAAATGAACCTGTTT
GAGCAGGCGAGATTTTATGACCAAATTTTAGATTTATTAAATTACAATAAACAAAGTCAA
AATATTTTTATAAAAACTATCAAAGATATTGATGTCTTTGGTTTTTATCAATATCAAAAC
TATATGTTGGTTAATGTTATGATTTATAAAAACGGATCATTAGTAAATTCTTATGACTAT
ATTTTTGAAATAATATTGAATGAACATGAATTTGTTAATCAATTTATTGATGAATTTTAT
GTTAATAATCAATTACCGGATCAAATAATAATACCTTTAAAATATTATGAATTAGGTGGA
TTTGATTATAATGACAAAGTAAGCGCGCCATTGAATAAATTAAACAAAAACTTGATTGAT
ATTGCTATTGAGAATGCATCAAATAATATTGAACAAAAAATAAAAAATTATTTGAGTAAG
CAAACAAAAGACAATGAAATTTTCAATAAATTATGTTCATATTTGAATGTTTATGCAGAA
AGAATTGTTTTATTTGACAATTCATTTTTATCAAATACTAACGAAGTAATAGGAGCAGCT
TGCTATTTTAAAAATGGACAAGCTTTTAAAAAATTCTACCGTTTCTATAATTTAAAATTG
AATTTATTAAGAAATGCCGATGTTGAATATATGCAACAAACTTCCTTTAATTATTTAAAA
GATTTGGGAGATCAAGTTGATGTTGTTATTGTTGATGGTTCAATTGGCCAAATAAATGAA
GTTAAAAAATCAATGGCATTTTTAAATTTAAATATTCCTCTATTCGGGCTGGTTAAAAAT
AGTAAACATGAAACTCAAAAATTAATTGATTCAAACAACAACGAAATTAAAATAGATGAC
CAAGATGTATTTAATTTGCTTTCAAGAATGCAAACAGAGGTTGATAGGTTTGCAAAATAT
AGATATAATCAAAAACAAAGAAAATCAATGTTATCTAATCCTTTATTAAAAATAAAAGGT
ATTGGATTTAAGACAATAGAAAAATTAATTAATTATTTTGGCAGTTATAAAAAAATTCAA
CAAGCTTCTTTTGATGAAATATCAAAGGTGGCAAACAAAAAAGTTGCTAAGCTAATTTGT
GAAGATGAAGGCGAATCGTTTTATTAA
>18953 bias=0,e_score=0.0,bit_score=1707.4,score_ratio=1.00,align_strand=+,abs_start=273765,abs_end=275471,allele_start=273765,allele_end=275471,query_name=NODE_1_length_497571_cov_28.1511_ID_540 <unknown description>
TGATAAATAAAGAAATAATTATAAAAAATGTGCCACATAAACCCGGAGTTTATTTATGAA
AAAATAAAAATGGCAATATTATTTATGTTGGCAAAGCAAAAGATTTGAAAAATAGAATGT
TGCAATACTTTGATATAAAAATGCAAAATTCTTTTAAAACAGAAAAAATGAGGCAAGAGA
TTGCCGATTTTTCTACAATCATTTTAAGCTCGGAACGTGAAGCATTTATTGAAGAAAGAA
AATTGATTGATTTTTACAAGCCATTTTACAATGTTCTTTTTCCAACTAGAGATAGTTTCC
CTTATATAAGAGTTAAATTACTAAGTACTAATAAATTAATAATTGATATAAAAAATCATT
ATAAAAAAGAACCAAATTCTATATATTATGGTCCTATTCCTGACAATAAAAATTTCAAAC
CATTAATTAGATATTTGAATCATTTACTACTTTCTAAGGATGGAATCATAATTGAAAAAC
AAAGTCCCGAATTTGCAAAGCAGAGATTTGAACAAGCCAAATCAATCATGAAATTTGGTC
CTGATTTTAAAAGAAATTTAAAACAAAAAATCAATGAGGCAATTGAAATGAACCTGTTTG
AGCAGGCGAGATTTTATGACCAAATTTTAGATTTATTAAATTACAATAAACAAAGTCAAA
ATATTTTTATAAAAACTATCAAAGATATTGATGTCTTTGGTTTTTATCAATATCAAAACT
ATATGTTGGTTAATGTTATGATTTATAAAAACGGATCATTAGTAAATTCTTACGACTATA
TTTTTGAAATAATATTGAATGAACATGAATTTGTTAATCAATTTATTGATGAATTTTATG
TTAATAATCAATTACCGGATAAAATAATAATACCTTTAAAATATTATGAATTAGGTGGAT
TTGATTATAATGACAAAGTAAGCGCGCCATTGAACAAATTAAACAAAAACTTGATTGATA
TTGCTATTGAAAATGCATCAAATAATATTGAACAAAAAATAAAAAATTATTTGAGTAAGC
AAACAAAAGACAATGAAATTTTCAATAAATTATGTTCATATTTGAATGTTTATGCAGAAA
GAATCGTTTTATTTGACAATTCATTTTTATCAAATACTAACGAAGTAATAGGAGCAGCTT
GCTATTTTAAAAATGGACAAGCTTTTAAAAAATTCTACCGTTTCTATAATTTAAAATTGA
ATTTATTAAGAAATGCAGATGTTGAATATATGCAACAAACTTCCTTTAATTATTTAAAAG
ATTTGGGAGATCAAGTTGATGTTGTTATTGTAGATGGTTCAATTGGTCAAATAAATGAAG
TTAAAAAATCAATGGCATTTTTAAATTTAAATATTCCTCTATTCGGGCTGGTTAAAAATA
GTAAACATGAAACTCAAAAATTAATTGATTCAAACAACAACGAAATTAAAATAGATGACC
AAGATGTATTTAATTTGCTTTCAAGAATGCAAACAGAAGTTGATAGGTTTGCAAAATATA
GATATAACCAAAAACAAAGAAAATCAATGTTATCTAATCCTCTATTAAAAATAAAAGGTA
TTGGATTTAAGACAATAGAAAAATTAATTAATTATTTTGGCAGTTATAAAAAAATTCAAC
AAGCTTCTTTTGATGAAATATCAAAGGTGGCAAACAAAAAGGCTGCTAAGCTAATTTGTG
AAGATAAAGGCGAATCGTTTTATTAA
>18954 bias=0,e_score=0.0,bit_score=1696.2,score_ratio=0.99,align_strand=+,abs_start=130599,abs_end=132305,allele_start=130599,allele_end=132305,query_name=NODE_1_length_386744_cov_32.1807_ID_133 <unknown description>
TGATAAATAAAGAAATAATTATAAAAAATGTGCCACATAAACCTGGAGTTTATTTATGAA
AAAATAAAAATGGCAATATTATTTATGTTGGCAAAGCAAAAGATTTGAAAAATAGAATGT
TGCAATACTTTGATATAAAAATGCAAAATTCTTTTAAAACAGAAAAAATGAGGCAAGAGA
TTGCCGATTTTTCTACAATCATTTTAAGCTCGGAACGTGAAGCATTTATTGAAGAAAGAA
AATTAATTGATTTTTATAAACCATTTTACAATGTTCTTTTTCCAACTAGAGATAGTTTCC
CTTATATAAGAGTTAAATTACTAAGTACTAATAAATTAATAATTGATATAAAAAATCATT
ATAAAAAAGAACCAAATTCTATATATTATGGTCCTATTCCCGACAACAAAAATTTCAAAC
CATTAATTAGATATTTGAATCATTTACTACTTTCTAAAGATGGAATTATAATCGAAAAAC
AAAGTCCTGAATTTGCAAAGCAGAGATTTGAACAAGCTAAATCAATCATGAAATTTGGTC
CTGATTTTAAAAGAAATTTAAAACAAAAAATCAATGAGGCAATTGAAATGAACCTGTTTG
AGCAGGCGAGATTTTATGACCAAATTTTAGATTTATTAAATTACAATAAACAAAGTCAAA
ATATTTTTATAAAAACTATCAAAGATATTGATGTCTTTGGCTTTTATCAATATCAAAACT
ATATGTTGGTTAATGTTATGATTTATAAAAACGGATCATTAGTAAATTCTTATGACTATA
TTTTTGAAATAATATTGAATGAACATGAATTTGTTAATCAATTTATTGATGAATTTTATG
TTAATAATCAATTGCCGGATCAAATAATAATACCTTTAAAATATTATGAATTAGGTGGAT
TTGATTATAATGACAAAGTAAGCGCGCCATTGAATAAATTAAATAAAAACTTGATTGATA
TTGCTATTGAGAATGCATCAAATAATATTGAACAAAAAATAAAAAATTATTTGAGTAAGC
AAACAAAAGACAATGAAATTTTCAATAAATTATGTTCATATTTGAATGTTTATGCAGAGA
GAATTGTTTTATTTGACAATTCATTTTTATCAAATACTAACGAAGTAATAGGAGCAGCTT
GCTATTTTAAAAATGGCCAAGCTTTTAAAAAATTCTACCGTTTCTATAATTTAAAATTAA
ATTTATTAAGAAATGCAGATGTTGAATATATGCAACAAACTTCCTTTAACTATTTAAAAG
ATTTGGGAGATCAAGTTGATGTTGTTATTGTTGATGGTTCAATTGGTCAAATAAATGAAG
TTAAAAAATCAATGGCATTTTTAAATTTAAATATTCCTCTATTCGGGTTGGTTAAAAATA
GTAAACATGAAACTCAAAAATTAATTGATTCAAACAACAACGAAATTAAAATAGACGACC
AAGATGTATTTAATTTGCTTTCAAGAATGCAAACAGAGGTTGATAGGTTTGCAAAATATA
GATATAACCAAAAACAAAGAAAATCAATGTTATCTAATCCTCTATTAAAAATAAAAGGTA
TTGGATTTAAGACAATAGAAAAATTAATTAATTATTTTGGCAGTTATAAAAAAATTCAAC
AAGCTTCTTTTGATGAAATATCAAAGGTGGCAAACAAAAAAGTTGCTAAGCTAATTTGTG
AAGATAAAGGCGAATCGTTTTATTAA
>18955 bias=0,e_score=0.0,bit_score=1704.2,score_ratio=1.00,align_strand=-,abs_start=159160,abs_end=160864,allele_start=159160,allele_end=160864,query_name=NODE_1_length_253687_cov_41.2364_ID_219 <unknown description>
TGATAAATAAAGAAATAATTATAAAAAATGTGCCACATAAACCTGGAGTTTATTTATGAA
AAAATAAAAATGGCAATATTGTTTATGTCGGCAAAGCAAAAGATTTGAAAAATAGAATGT
TGCAATACTTTGATATAAAAATGCAAAATTCTTTTAAAACAGAAAAAATGAGGCAAGAGA
TTGCTGATTTTTCTACAATCATTTTAAGCTCGGAACGTGAAGCATTTATTGAAGAAAGAA
AATTGATTGATTTTTACAAGCCATTTTACAATGTTCTTTTTCCAACTAGAGATAGTTTCC
CTTATATAAGAGTTAAATTACTAAGTACTAATAAATTAATAATTGATATAAAAAATCATT
ATAAAAAAGAACCAAATTCTATATATTATGGTCCTATTCCTGACAACAAAAATTTCAAAC
CATTAATTAGATATTTGAATCATTTACTACTTTCTAAGGATGGAATCATAATTGAAAAAC
AAAGTCCTGAATTTGCAAAGCAGAGATTTGAACAAGCCAAATCAATCATGAAATTTGGTC
CTGATTTTAAAAGAAATTTAAAACAAAAAATCAATGAGGCAATTGAAGCTAACCTGTTTG
AGCAGGCGAGATTTTATGACCAAATTTTAGATTTATTAAATTACAATAAACAAAGTCAAA
ATATTTTTATAAAAACTATCAAAGATATTGATGTCTTTGGTTTTTATCAATATCAAAACT
ATATGTTGGTTAATGTTATGATTTATAAAAACGGATCATTAGTAAATTCTTACGACTATA
TTTTTGAAATAATATTGAATGAACATGAATTTGTTAATCAATTTATTGATGAATTTTATG
TTAATAATCAATTACCGGATCAAATAATAATACCTTTAAAATATTATGAATTAGGTGGAT
TTGATTATAACGACAAAGTAAGTGCGCCATTGAATAAATTAAATAAAAACTTGATTGATA
TTGCTATTGAGAATGCATCAAATAATATTGAACAAAAAATAAAAAATTATTTGAGTAAGC
AAACAAAAGACAATGAAATTTTCAATAAATTATGTTCATATTTGAATGTTTATGCAGAAA
GAATTGTTTTATTTGACAATTCATTTTTATCAAATACTAACGAAGTAATAGGAGCAGCTT
GCTATTTTAAAAATGGCCAAGCTTTTAAAAAATTCTACCGTTTCTATAATTTAAAATTGA
ATTTATTAAGAAATGCCGATGTTGAATATATGCAACAAACTTCCTTTAATTATTTAAAAG
ATTTTGGAGATCAAGTTGATGTTGTTATTGTTGATGGTTCAATTGGTCAAATAAATGAAG
TTAAAAAATCAATGGCATTTTTAAATTTAAATATTCCTCTATTCGGGCTGGTTAAAAATA
GTAAACATGAAACTCAAAAATTAATTGATTCAAACAACAACGAAATTAAAATAGATGACC
AAGATGTATTTAATTTGCTTTCAAGAATGCAAACAGAGGTTGATAGGTTTGCAAAATATA
GATATAACCAAAAACAAAGAAAATCAATGTTATCTAATCCTCTATTAAAAATAAAAGGTA
TTGGAATTAAGACCATAGAAAAATTAATTAATTATTTTGGCAGTTATAAAAAAATTCAGC
AAGCTTCCTTCGATGAAATATCAAAGGCGGCAAACAAAAAGGTTGCTAAGCTAATTTGTG
AAGATAAAGGCGAATCGTTTTATT
>18956 bias=0,e_score=0.0,bit_score=1709.9,score_ratio=1.00,align_strand=-,abs_start=221530,abs_end=223234,allele_start=221530,allele_end=223234,query_name=NODE_1_length_344309_cov_36.0595_ID_85 <unknown description>
TGATAAATAAAGAAATAATTATAAAAAATGTGCCACATAAACCCGGAGTTTATTTATGAA
AAAATAAAAATGGCAATATTATTTATGTTGGCAAAGCAAAAGATTTGAAAAATAGAATGT
TGCAATACTTTGATATAAAAATGCAAAATTCTTTTAAAACAGAAAAAATGAGGCAAGAGA
TTGCTGATTTTTCTACAATCATTTTAAGCTCGGAACGTGAAGCATTTATTGAAGAAAGAA
AATTGATTGATTTTTACAAACCATTTTACAATGTTCTTTTTCCAACTAGAGATAGTTTCC
CTTATATAAGAGTTAAATTACTAAGTACTAATAAATTAATAATTGATATAAAAAATCATT
ATAAAAAAGAACCAAATTCTATATATTATGGTCCTATTCCTGACAACAAAAATTTCAAAC
CATTAATTAGATATTTGAATCATTTACTACTTTCTAAGGATGGAATCATAATTGAAAAAC
AAAGTCCTGAATTTGCAAAGCAGAGATTTGAACAAGCCAAATCAATCATGAAATTTGGTC
CTGATTTTAAAAGAAATTTAAAACAAAAAATAAATGAGGCAATTGAAATGAACCTGTTTG
AGCAGGCGAGATTTTATGACCAAATTTTAGATTTATTAAATTACAATAAACAAAGTCAAA
ATATTTTTATAAAAACTATCAAAGATATTGATGTCTTTGGTTTTTATCAATATCAAAACT
ATATGATGGTTAATGTTATGATTTATAAAAATGGATCATTAGTAAATTCTTACGACTATA
TTTTTGAAATAATATTGAATGAACATGAATTTGTTAATCAATTTATTGATGAATTTTATG
TCAATAATCAATTACCGGATCAAATAATAATACCTTTAAAATATTATGAATTAGGTGGAT
TTGATTATAACGACAAAGTAAGCGTGCCATTGAATAAATTAAACAAAAACTTGATTGATA
TTGCTATTGAGAATGCATCAAATAATATTGAACAAAAAATAAAAAATTATTTGAGTAAGC
AAACAAAAGACAATGAAATTTTCAATAAATTATGTTCATATTTGAATGTTTATGCAGAAA
GAATCGTTTTATTTGACAATTCATTTTTATCAAATACTAACGAAGTAATAGGAGCAGCTT
GCTATTTTAAAAATGGACAAGCTTTTAAAAAATTCTACCGTTTCTATAATTTAAAATTGA
ATTTATTAAGAAATGCAGATGTTGAATATATGCAACAAACTTCCTTTAATTATTTAAAAG
ATTTGGGAGATCAAGTTGATGTTGTTATTGTAGATGGTTCAATTGGTCAAATAAATGAAG
TTAAAAAATCAATGGCATTTTTAAATTTAAATATTCCTCTATTCGGGCTGGTTAAAAATA
GTAAACATGAAACTCAAAAATTAATTGATTCAAACAACAACGAAATTAAAATAGATGACC
AAGATGTATTTAATTTGCTTTCAAGAATGCAAACAGAAGTTGATAGGTTTGCAAAATATA
GATATAACCAAAAACAAAGAAAATCAATGTTATCTAATCCTCTATTAAAAATAAAAGGTA
TTGGATTTAAGACAATAGAAAAATTAATTAATTATTTTGGCAGTTATAAAAAAATTCAAC
AAGCTTCTTTTGATGAAATATCAAAGGTGGCAAACAAAAAGGCTGCTAAGCTAATTTGTG
AAGATAAAGGCGAATCGTTTTATT
>18957 bias=0,e_score=0.0,bit_score=1707.6,score_ratio=1.00,align_strand=-,abs_start=222201,abs_end=223905,allele_start=222201,allele_end=223905,query_name=NODE_1_length_507951_cov_41.4538_ID_1311 <unknown description>
TGATAAATAAAGAAATAATTATAAAAAATGTGCCACATAAACCCGGAGTTTATTTATGAA
AAAATAAAAATGGCAATATTATTTATGTTGGCAAAGCAAAAGATTTGAAAAATAGAATGT
TGCAATACTTTGATATAAAAATGCAAAATTCTTTTAAAACAGAAAAAATGAGGCAAGAGA
TTGCCGATTTTTCTACAATCATTTTAAGCTCGGAACGTGAAGCATTTATTGAAGAAAGAA
AATTGATTGATTTTTATAAACCATTTTACAATGTTCTTTTTCCAACTAGAGATAGTTTCC
CTTATATAAGAGTTAAATTATTAAGTACTAATAAATTAATAATTGATATAAAAAATCATT
ATAAAAAAGAACCAAATTCTATATATTATGGTCCTATTCCCGACAACAAAAATTTCAAAC
CATTAATTAGATATTTGAATCATTTACTACTTTCTAAAGATGGAATTATAATTGAAAAAC
AAAGTCCTGAATTTGCAAAGCAGAGATTTGAACAAGCCAAATCAATCATGAAATTTGGTC
CTGATTTTAAAAGAAATTTAAAACAAAAAATCAATGAGGCAATTGAAATGAACCTGTTTG
AGCAGGCGAGATTTTATGACCAAATTTTAGATTTATTAAATTACAATAAACAAAGTCAAA
ATATTTTTATAAAAACTATCAAAGATATTGATGTCTTTGGTTTTTATCAATATCAAAACT
ATATGTTGGTTAATGTTATGATTTATAAAAACGGATCATTAGTAAATTCTTATGACTATA
TTTTTGAAATAATATTGAATGAACATGAATTTGTTAATCAATTTATTGATGAATTTTATG
TTAATAATCAATTGCCGGATCAAATAATAATACCTTTAAAATATTATGAATTAGGTGGAT
TTGATTATAATGACAAAGTAAGCGCGCCATTGAATAAATTAAATAAAAACTTGATTGATA
TTGCTATTGAGAATGCATCAAATAATATTGAACAAAAAATAAAAAATTATTTGAGTAAGC
AAACAAAAGACAATGAAATTTTCAATAAATTATGTTCATATTTGAATGTTTATGCAGAAA
GAATTGTTTTATTTGACAATTCATTTTTATCAAATACTAATGAAGTAATAGGGGCGGCTT
GCTATTTTAAAAATGGCCAAGCTTTTAAAAAATTCTACCGTTTCTATAATTTAAAATTGA
ATTTATTAAGAAATGCTGATGTTGAATATATGCAACAAACTTCCTTTAATTATTTAAAAG
ATTTGGGAGATCAAGTTGATGTTGTTATTGTTGATGGTTCAATTGGTCAAATAAATGAAG
TTAAAAAATCAATGGCATTTTTAAATTTAAATATTCCTCTATTCGGGCTGGTTAAAAATA
GTAAACATGAAACTCAAAAATTAATTGATTCAAACAACAACGAAATTAAAATAGATGACC
AAGATGTATTTAATTTGCTTTCAAGAATGCAAACAGAGGTTGATAGGTTTGCAAAATATA
GATATAACCAAAAACAAAGAAAATCAATGTTATCTAATCCTCTATTAAAAATAAAAGGTA
TTGGATTTAAGACAATAGAAAAATTAATTAATTATTTTGGCAGTTATAAAAAAATTCAAC
AAGCTTCTTTTGATGAAATATCAAAGGTAGCAAACAAAAAGGTTGCTAAGCTAATTTGTG
AAGATAAAGGCGAATCGTTTTATT
>18958 bias=0,e_score=0.0,bit_score=1707.2,score_ratio=1.00,align_strand=+,abs_start=127728,abs_end=129434,allele_start=127728,allele_end=129434,query_name=NODE_1_length_290949_cov_36.4267_ID_342 <unknown description>
TGATAAATAAAGAAATAATTATAAAAAATGTGCCACATAAACCCGGAGTTTATTTATGAA
AAAATAAAAATGGCAATATTATTTATGTTGGCAAAGCAAAAGATTTGAAAAATAGAATGT
TGCAATACTTTGATATAAAAATGCAAAATTCTTTTAAAACAGAAAAAATGAGGCAAGAGA
TTGCTGATTTTTCTACAATCATTTTAAGCTCGGAACGTGAAGCATTTATTGAAGAAAGAA
AATTGATTGATTTTTACAAGCCATTTTACAATGTTCTTTTTCCAACTAGAGATAGTTTCC
CTTATATAAGAGTTAAATTACTAAGTACTAATAAATTAATAATTGATATAAAAAATCATT
ATAAAAAAGAACCAAATTCTATATATTATGGTCCTATTCCTGACAACAAAAATTTCAAAC
CATTAATTAGATATTTGAATCATTTACTACTTTCTAAGGATGGAATCATAATTGAAAAAC
AAAGTCCTGAATTTGCAAAGCAGAGATTTGAGCAAGCCAAATCAATCATGAAATTTGGTC
CTGATTTTAAAAAAAATTTAAAACAAAAAATCAATGAGGCAATTGAGGCTAACCTGTTTG
AGCAGGCGAGATTTTATGACCAAATTTTAGATTTATTAAATTACAATAAACAAAGTCAAA
ATATTTTTATAAAAACTATCAAAGATATTGATGTCTTTGGTTTTTATCAATATCAAAACT
ATATGTTGGTTAATGTTATGATTTATAAAAACGGATCATTAGTAAATTCTTACGACTATA
TTTTTGAAATAATATTGAATGAACATGAATTTGTTAATCAATTTATTGATGAATTTTATG
TTAATAATCAATTACCAGATCAAATAATAATACCTTTAAAATATTATGAATTAGGTGGAT
TTGATTATAACGACAAAGTAAGCGCGCCGTTGAATAAATTAAACAAAAATTTGATCGATA
TTGCTATTGAGAATGCATCAAATAATATTGAACAAAAAATAAAAAATTATTTGAGTAAGC
AAACAAAAGACAATGAAATTTTCAATAAATTATGTTCATATTTGAATGTTTATGCAGAGA
GAATTGTTTTATTTGACAATTCATTTTTATCAAATACTAACGAAGTAATAGGAGCAGCTT
GCTATTTTAAAAATGGCCAAGCTTTTAAAAAATTCTACCGTTTCTATAATTTAAAATTGA
ATTTATTAAGAAATGCAGATGTTGAATATATGCAACAAACTTCCTTTAATTATTTAAAAG
ATTTGGGAGATCAAGTTGATGTTGTTATTGTTGATGGTTCAATTGGTCAAATAAATGAAG
TTAAAAAATCAATGGCATTTTTAAATTTAAATATTCCTCTATTCGGGCTGGTTAAAAATA
GTAAACATGAAACTCAAAAATTAATTGATTGAAACAACAACGAAATTAAAATAGATGACC
AAGATGTATTTAATTTGCTTTCAAGAATGCAAACAGAGGTTGATAGGTTTGCAAAATATA
GATATAACCAAAAACAAAGAAAATCAATGTTATCTAATCCTCTATTAAAAATAAAAGGTA
TTGGATTTAGGACAATAGAAAAATTAATCAATTATTTTGGCAGTTATAAAAAAATTCAAC
AAGCTTCTTTTGATGAAATATCAAAGGTGGCAAACAAAAAGGTTGCTAAGCTAATTTGTG
AAGATAAAGGCGAATCGTTTTATTAA
>18959 bias=0,e_score=0.0,bit_score=1702.9,score_ratio=1.00,align_strand=+,abs_start=27643,abs_end=29349,allele_start=27643,allele_end=29349,query_name=NODE_1_length_185828_cov_1.25555_ID_69 <unknown description>
TGATAAATAAAGAAATAATTATAAAAAATGTGCCACATAAACCCGGAGTTTATTTATGAA
AAAATAAAAATGGCAATATTATTTATGTTGGCAAAGCAAAAGATTTGAAAAATAGAATGT
TGCAATACTTTGATATAAAAATGCAAAATTCTTTTAAAACAGAAAAAATGAGGCAAGAGA
TTGCCGATTTTTCTACAATCATTTTAAGCTCGGAACGTGAAGCATTTATTGAAGAAAGAA
AATTGATTGATTTTTACAAACCATTTTACAATGTTCTTTTTCCAACTAGAGATAGTTTCC
CTTATATAAGAGTTAAATTACTAAGTACTAATAAATTAATAATTGATATAAAAAATCATT
ATAAAAAAGAACCAAATTCTATATATTATGGTCCTATTCCTGACAACAAAAATTTCAAAC
CATTAATTAGATATTTGAATCATTTACTACTTTCTAAGGATGGAATCATAATTGAAAAAC
AAAGTCCTGAATTTGCAAAGCAGAGATTTGAACAAGCCAAATCAATTATGAAATTTGGTC
CTGATTTTAAAAAAAATTTAAAACAAAAAATCAATGAGGCAATTGAAATGAACCTGTTTG
AGCAGGCGAGATTTTATGACCAAATTTTAGATTTATTAAATTACAATAAACAAAGTCAAA
ATATTTTTATAAAAACTATCAAAGATATTGATGTCTTTGGTTTTTATCAATATCAAAACT
ATATGTTGGTTAATGTTATGATTTATAAAAACGGATCATTAGTAAATTCTTACGACTATA
TTTTTGAAATAATATTGAATGAACATGAATTTGTTAATCAATTTATTGATGAATTTTATG
TTAATAATCAATTACCGGACCAAATAATAATACCTTTAAAATATTATGAATTAGGTGGAT
TTGATTATAACGACAAAGTAAGTGCGCCATTGAACAAATTAAACAAAAACTTGATTGATA
TTGCTATTGAGAATGCATCAAATAATATTGAACAAAAAATAAAAAATTATTTGAGTAAGC
AAACAAAAGACAATGAAATTTTCAATAAATTATGTTCATATTTAAATGTTTATGCAGAAA
GAATTGTTTTATTTGACAATTCATTTTTATCAAATACTAACGAAGTGATAGGAGCAGCTT
GCTATTTTAAAAATGGCCAAGCTTTTAAAAAATTCTACCGTTTCTATAATTTAAAATTGA
ATTTATTAAGAAATGCCGATGTTGAATATATGCAACAAACTTCCTTTAATTATTTAAAAG
ATTTGGGAGATCAAGTTGATGTTGTTATTGTTGATGGTTCAATTGGTCAAATAAATGAAG
TTAAAAAATCAATGGCATTTTTAAATTTAAATATTCCTCTATTCGGGCTGGTTAAAAATA
GTAAACATGAAACTCAAAAATTAATTGATTCAAACAACAACGAAATTAAAATAGATGACC
AAGATGTATTTAATTTGCTTTCAAGAATGCAAACAGAGGTTGATAGGTTTGCAAAATATA
GATATAACCAAAAACAAAGAAAATCAATGTTATCTAATCCTCTATTAAAAATAAAAGGTA
TTGGATTTAAGACAATAGAAAAATTAATTAATTATTTTGGCAGTTATAAAAAAATTCAAC
AAGCTTCCTTTGATGAAATATCAAAGGTAGCAAACAAAAAAGTTGCTAAGCTAATTTGTG
AAGACAAAGGGGAATCGTTTTATTAA
>18960 bias=0,e_score=0.0,bit_score=1713.2,score_ratio=1.00,align_strand=-,abs_start=88647,abs_end=90351,allele_start=88647,allele_end=90351,query_name=NODE_1_length_201531_cov_37.8145_ID_143 <unknown description>
TGATAAATAAAGAAATAATTATAAAAAATGTGCCACATAAACCCGGAGTTTATTTATGAA
AAAATAAAAATGGCAATATTATTTATGTTGGCAAAGCAAAAGATTTGAAAAATAGAATGT
TGCAATACTTTGATATAAAAATGCAAAATTCTTTTAAAACAGAAAAAATGAGGCAAGAGA
TTGCCGATTTTTCTACAATCATTTTAAGCTCGGAACGTGAAGCATTTATTGAAGAAAGAA
AATTGATTGATTTTTACAAGCCATTTTACAATGTTCTTTTTCCAACTAGAGATAGTTTCC
CTTATATAAGAGTTAAATTACTAAGTACTAATAAATTAATAATTGATATAAAAAATCATT
ATAAAAAAGAACCAAATTCTATATATTATGGTCCTATTCCTGACAATAAAAATTTCAAAC
CATTAATTAGATATTTGAATCATTTACTACTTTCTAAGGATGGAATCATAATTGAAAAAC
AAAGTCCTGAATTTGCAAAGCAGAGATTTGAACAAGCCAAATCAATCATGAAATTTGGTC
CTGATTTTAAAAGAAATTTAAAACAAAAAATCAATGAGGCAATTGAAATGAACCTGTTTG
AGCAGGCGAGATTTTATGACCAAATTTTAGATTTATTAAATTACAATAAACAAAGTCAAA
ATATTTTTATAAAAACTATCAAAGATATTGATGTCTTTGGTTTTTATCAATATCAAAACT
ATATGATGGTTAATGTTATGATTTATAAAAATGGATCATTAGTAAATTCTTACGACTATA
TTTTTGAAATAATATTGAATGAACATGAATTTGTTAATCAATTTATTGATGAATTTTATG
TCAATAATCAATTACCGGATCAAATAATAATACCTTTAAAATATTATGAATTAGGTGGAT
TTGATTATAACGACAAAGTAAGCGTGCCATTGAATAAATTAAACAAAAACTTGATTGATA
TTGCTATTGAGAATGCATCAAATAATATTGAACAAAAAATAAAAAATTATTTGAGTAAGC
AAACAAAAGACAATGAAATTTTCAATAAATTATGTTCATATTTGAATGTTTATGCAGAAA
GAATCGTTTTATTTGACAATTCATTTTTATCAAATACTAACGAAGTAATAGGAGCAGCTT
GCTATTTTAAAAATGGACAAGCTTTTAAAAAATTCTACCGTTTCTATAATTTAAAATTGA
ATTTATTAAGAAATGCTGATGTTGAATATATGCAACAAACTTCCCTTAATTATTTAAAAG
ATTTGGGAGATCAAGTTGATGTTGTTATTGTTGATGGTTCAATTGGTCAAATAAATGAAG
TTAAAAAATCAATGGCATTTTTAAATTTAAATATTCCTCTATTCGGGCTGGTTAAAAATA
GTAAACATGAAACTCAAAAATTAATTGATTCAAACAACAACGAAATTAAAATAGATGACC
AAGATGTATTTAATTTGCTTTCAAGAATGCAAACAGAGGTTGATAGGTTTGCAAAATATA
GATATAACCAAAAACAAAGAAAATCAATGTTATCTAATCCTCTATTAAAAATAAAAGGTA
TTGGATTTAAGACAATAGAAAAATTAATTAATTATTTTGGCAGTTATAAAAAAATTCAAC
AAGCTTCTTTTGATGAAATATCAAAGGTAGCAAACAAAAAGGTTGCTAAGCTAATTTGTG
AAGATAAAGGCGAATCGTTTTATT
>18961 bias=0,e_score=0.0,bit_score=1701.6,score_ratio=1.00,align_strand=+,abs_start=41832,abs_end=43538,allele_start=41832,allele_end=43538,query_name=NODE_3_length_132017_cov_31.7138_ID_1553 <unknown description>
TGATAAATAAAGAAATAATTATAAAAAATGTGCCACATAAACCCGGAGTTTATTTATGAA
AAAATAAAAATGGCAATATTATTTATGTTGGCAAAGCAAAAGATTTGAAAAATAGAATGT
TGCAATACTTTGATATAAAAATGCAAAATTCTTTTAAAACAGAAAAAATGAGGCAAGAGA
TTGCCGATTTTTCTACAATCATTTTAAGCTCGGAACGTGAAGCATTTATTGAAGAAAGAA
AATTGATTGATTTTTACAAGCCATTTTACAATGTTCTTTTTCCAACTAGAGATAGTTTCC
CTTATATAAGAGTTAAATTACTAAGTACTAATAAATTAATAATTGACATAAAAAATCATT
ATAAAAAAGAACTAAATTCTATATATTACGGTCCTATTCCTGACAACAAAAATTTCAAAC
CATTAATTAGATATTTGAATCATTTACTACTTTCTAAGGATGGAATCATAATTGAAAAAC
AAAGTCCTGAATTTGCAAAGCAGAGATTTGAACAAGCCAAATCAATTATGAAATTTGGTC
CTGATTTTAAAAGAAATTTAAAACAAAAAATCAATGAGGCAATTGAAATGAACCTGTTTG
AGCAGGCGAGATTTTATGACCAAATTTTAGATTTATTAAATTACAATAAACAAAGTCAAA
ATATTTTTATAAAAACTATCAAAGATATTGATGTCTTTGGTTTTTATCAATATCAAAACT
ATATGTTGGTTAATGTTATGATTTATAAAAACGGATCATTAGTAAATTCTTATGACTATA
TTTTTGAAATAATATTGAATGAACATGAATTTGTTAATCAATTTATTGATGAATTTTATG
TTAATAATCAATTACCGGATCAAATAATAATACCTTTAAAATATTATGAATTAGGTGGAT
TTGATTATAATGACAAAGTAAGCGCGCCATTGAATAAATTAAACAAAAACTTGATTGATA
TTGCTATTGAGAATGCATCAAATAATATTGAACAAAAAATAAAAAATTATTTGAGTAAGC
AAACAAAAGACAATGAAATTTTCAATAAATTATGTTCATATTTGAATGTTTATGCAGAAA
GAATTGTTTTATTTGACAATTCATTTTTATCAAATACTAACGAAGTAATAGGAGCAGCTT
GCTATTTTAAAAATGGACAAGCTTTTAAAAAATTCTACCGTTTCTATAATTTAAAATTGA
ATTTATTAAGAAATGCCGATGTTGAATATATGCAACAAACTTCCTTTAATTATTTAAAAG
ATTTGGGAGATCAAGTTGATGTTGTTATTGTTGATGGTTCAATTGGCCAAATAAATGAAG
TTAAAAAATCAATGGCATTTTTAAATTTAAATATTCCTCTATTCGGGCTGGTTAAAAATA
GTAAACATGAAACTCAAAAATTAATTGATTCAAACAACAACGAAATTAAAATAGATGACC
AAGATGTATTTAATTTGCTTTCAAGAATGCAAACAGAGGTTGATAGGTTTGCAAAATATA
GATATAATCAAAAACAAAGAAAATCAATGTTATCTAATCCTTTATTAAAAATAAAAGGTA
TTGGATTTAAGACAATAGAAAAATTAATTAATTATTTTGGCAGTTATAAAAAAATTCAAC
AAGCTTCTTTTGATGAAATATCAAAGGTGGCAAACAAAAAAGTTGCTAAGCTAATTTGTG
AAGATGAAGGCGAATCGTTTTATTAA
>18962 bias=0,e_score=0.0,bit_score=1703.8,score_ratio=1.00,align_strand=+,abs_start=44398,abs_end=46104,allele_start=44398,allele_end=46104,query_name=NODE_1_length_264014_cov_18.1843_ID_149 <unknown description>
TGATAAATAAAGAAATAATTATAAAAAATGTGCCACATAAACCTGGAGTTTATTTATGAA
AAAATAAAAATGGCAATATTATTTATGTTGGCAAAGCAAAAGATTTGAAAAATAGAATGT
TGCAATACTTTGATATAAAAATGCAAAATTCTTTTAAAACAGAAAAAATGAGGCAAGAGA
TTGCCGATTTTTCTACAATCATTTTAAGCTCGGAACGTGAAGCATTTATTGAAGAAAGAA
AATTGATTGATTTTTATAAACCATTTTACAATGTTCTTTTTCCAACTAGAGATAGTTTCC
CTTATATAAGAGTTAAATTACTAAGTACTAATAAATTAATAATTGATATAAAAAATCATT
ATAAAAAAGAACCAAATTCTATATATTATGGTCCTATTCCCGACAACAAAAATTTCAAAC
CATTAATTAGATATTTGAATCATTTACTACTTTCTAAAGATGGAATTATAATTGAAAAAC
AAAGTCCTGAATTTGCAAAGCAGAGATTTGAACAAGCTAAATCAATCATGAAATTTGGTC
CTGATTTTAAAAGAAATTTAAAACAAAAAATCAATGAGGCAATTGAAATGAACCTGTTTG
AGCAGGCGAGATTTTATGACCAAATTTTAGATTTATTAAATTACAATAAACAAAGTCAAA
ATATTTTTATAAAAACTATCAAAGATATTGATGTCTTTGGCTTTTATCAATATCAAAACT
ATATGTTGGTTAATGTTATGATTTATAAAAACGGATCATTAGTAAATTCTTATGACTATA
TTTTTGAAATAATATTGAATGAACATGAATTTGTTAATCAATTTATTGATGAATTTTATG
TTAATAATCAATTGCCGGATCAAATAATAATACCTTTAAAATATTATGAATTAGGTGGAT
TTGATTATAATGACAAAGTAAGCGCGCCATTGAATAAATTAAATAAAAACTTGATTGATA
TTGCTATTGAGAATGCATCAAATAATATTGAACAAAAAATAAAAAATTATTTGAGTAAGC
AAACAAAAGACAATGAAATTTTCAATAAATTATGTTCATATTTGAATGTTTATGCAGAGA
GAATTGTTTTATTTGACAATTCATTTTTATCAAATACTAATGAAGTAATAGGGGCGGCTT
GCTATTTTAAAAATGGCCAAGCTTTTAAAAAATTCTACCGTTTCTATAATTTAAAATTGA
ATTTATTAAGAAATGCAGATGTTGAATATATGCAACAAACTTCCTTTAATTATTTAAAAG
ATTTGGGAGATCAAGTTGATGTTGTTATTGTTGATGGTTCAATTGGTCAAATAAATGAAG
TTAAAAAATCAATGGCATTTTTAAATTTAAATATTCCTCTATTCGGGTTGGTTAAAAATA
GTAAACATGAAACTCAAAAATTAATTGATTCAAACAACAACGAAATTAAAATAGACGACC
AAGATGTATTTAATTTGCTTTCAAGAATGCAAACAGAGGTTGATAGGTTTGCAAAATATA
GATATAACCAAAAACAAAGAAAATCAATGTTATCTAATCCTCTATTAAAAATAAAAGGTA
TTGGATTTAAGACAATAGAAAAATTAATTAATTATTTTGGCAGTTATAAAAAAATTCAAC
AAGCTTCTTTTGATGAAATATCAAAGGTGGCAAACAAAAAGGTTGCTAAGCTAATTTGTG
AAGATAAAGGCGAATCATTTTATTAA
>18963 bias=0,e_score=0.0,bit_score=1700.5,score_ratio=1.00,align_strand=-,abs_start=230327,abs_end=232031,allele_start=230327,allele_end=232031,query_name=NODE_1_length_666248_cov_46.4332_ID_732 <unknown description>
TGATAAATAAAGAAATAATTATAAAAAATGTGCCACATAAACCCGGAGTTTATTTATGAA
AAAATAAAAATGGCAATATTATTTATGTTGGCAAAGCAAAAGATTTGAAAAATAGAATGT
TGCAATACTTTGATATAAAAATGCAAAATTCTTTTAAAACAGAAAAAATGAGGCAAGAGA
TTGCCGATTTTTCTACAATCATTTTAAGCTCGGAACGTGAAGCATTTATTGAAGAAAGAA
AATTGATTGATTTTTACAAGCCATTTTACAATGTTCTTTTTCCAACTAGAGATAGTTTCC
CTTATATAAGAGTTAAATTACTAAGTACTAATAAATTAATAATTGATATAAAAAATCATT
ATAAAAAAGAACCAAATTCTATATATTATGGTCCTATTCCTGACAACAAAAATTTCAAAC
CATTAATTAGATATTTGAATCATTTACTACTTTCTAAGGATGGAATCATAATTGAAAAAC
AAAGTCCTGAATTTGCAAAGCAGAGATTTGAAAAAGCCAAATCAATCATGAAATTTGGTC
CTGATTTTAAAAGAAATTTAAAACAAAAAATCAATGAGGCAATTGAAATGAACCTGTTTG
AGCAGGCGAGATTTTATGACCAAATTTTAGATTTATTAAATTACAATAAACAAAGTCAAA
ATATTTTTATAAAAACTATCAAAGATATTGATGTCTTTGGTTTTTATCAATATCAAAACT
ATATGTTGGTTAATGTTATGATTTATAAAAACGGATCATTAGTAAATTCTTACGACTATA
TTTTTGAAATAATATTGAATGAACATGAATTTGTTAATCAATTTATTGATGAATTTTATG
TTAATAATCAATTACCGGATCAAATAATAATACCTTTAAAATATTATGAATTAGGTGGAT
TTGATTATAATGACAAAGTAAGCGCGCCATTAAACAAATTAAACAAAAATTTGATCGATA
TTGCTATTGAGAATGCATCAAATAATATTGAACAAAAAATAAAAAATTATTTGAGTAAGC
AAACAAAAGACAATGAAATTTTCAATAAATTATGTTCATATTTGAATGTTTATGCAGAAA
GAATTGTTTTATTTGACAATTCATTTTTATCAAGTACTAACGAAGTAATAGGAGCAGCTT
GCTATTTTAAAAATGGACAAGCTTTTAAAAAATTCTACCGTTTCTATAATTTAAAATTGA
ATTTATTAAGAAATGCCGATGTTGAATATATGCAACAAACTTCCTTTAATTATTTAAAAG
ATTTGGGAGATCAAGTTGATGTTGTTATTGTTGATGGTTCAATTGGCCAAATAAATGAAG
TTAAAAAATCAATGGCATTTTTAAATTTAAATATTCCTCTATTCGGGCTGGTTAAAAATA
GTAAACATGAAACTCAAAAATTAATTGATTCAAACAACAACGAAATTAAAATAGATGACC
AAGATGTATTTAATTTGCTTTCAAGAATGCAAACAGAGGTTGATAGGTTTGCAAAATATA
GATATAATCAAAAACAAAGAAAATCAATGTTATCTAATCCTTTATTAAAAATAAAAGGTA
TTGGATTTAAGACAATAGAAAAATTAATTAATTATTTTGGCAGTTATAAAAAAATTCAAC
AAGCTTCTTTTGATGAAATATCAAAGGTGGCAAACAAAAAAGTTGCTAAGCTAATTTGTG
AAGATGAAGGCGAATCGTTTTATT
>18964 bias=0,e_score=0.0,bit_score=1707.6,score_ratio=1.00,align_strand=+,abs_start=125468,abs_end=127174,allele_start=125468,allele_end=127174,query_name=NODE_1_length_337655_cov_39.5735_ID_506 <unknown description>
TGATAAATAAAGAAATAATTATAAAAAATGTGCCACATAAACCCGGAGTTTATTTATGAA
AAAATAAAAATGGCAATATTATTTATGTTGGCAAAGCAAAAGATTTGAAAAATAGAATGT
TGCAATACTTTGATATAAAAATGCAAAATTCTTTTAAAACAGAAAAAATGAGGCAAGAGA
TTGCCGATTTTTCTACAATCATTTTAAGCTCGGAACGTGAAGCATTTATTGAAGAAAGAA
AATTGATTGATTTTTACAAACCATTTTACAATGTTCTTTTTCCAACTAGAGATAGTTTCC
CTTATATAAGAGTTAAATTACTAAGTACTAATAAATTAATAATTGATATAAAAAATCATT
ATAAAAAAGAACCAAATTCTATATATTATGGTCCTATTCCTGACAACAAAAATTTCAAAC
CATTAATTAGATATTTGAATCATTTACTACTTTCTAAGGATGGAATCATAATTGAAAAAC
AAAGTCCTGAATTTGCAAAGCAGAGATTTGAACAAGCCAAATCAATCATGAAATTTGGTC
CTGATTTTAAAAGAAATTTAAAACAAAAAATCAATGAGGCAATTGAAGCTAACCTGTTTG
AGCAGGCGAGATTTTATGACCAAATTTTAGATTTATTAAATTACAATAAACAAAGTCAAA
ATATTTTTATAAAAACTATCAAAGATATTGATGTCTTTGGTTTTTATCAATATCAAAACT
ATATGTTGGTTAATGTTATGATTTATAAAAACGGATCATTAGTAAATTCTTATGACTATA
TTTTTGAAATAATATTGAATGAGCATGAATTTGTTAATCAATTTATTGATGAATTTTATG
TTAATAATCAATTACCGGACCAAATAATAATACCTTTAAAATATTATGAATTAGGTGGAT
TTGATTATAACGACAAAATAAGCGCGCCATTGAACAAATTAAACAAAAACTTGATTGATA
TTGCTATTGAGAATGCATCAAATAATATTGAACAAAAAATAAAGAATTATTTGAGTAAGC
AAACAAAAGACAATGAAATTTTCAATAAATTATGTTCATATTTGAATGTTTATGCAGAAA
GAATTGTTTTATTTGACAATTCATTTTTATCAAATACTAACGAAGTAATAGGAGCAGCTT
GCTATTTTAAAAATGGCCAAGCTTTTAAAAAATTCTACCGTTTCTATAATTTAAAATTGA
ATTTATTAAGAAATGCTGATGTTGAATATATGCAACAAACTTCCTTTAATTATTTAAAAG
ATTTTGGAGATCAAGTTGATGTTGTTATTGTTGATGGTTCAATTGGTCAAATAAATGAAG
TTAAAAAATCAATGGCATTTTTAAATTTAAATATTCCTCTATTCGGGCTGGTTAAAAATA
GTAAACATGAAACTCAAAAATTAATTGATTCAAACAACAACGAAATTAAAATAGATGACC
AAGATGTATTTAATTTGCTTTCAAGAATGCAAACAGAGGTTGATAGGTTTGCAAAATATA
GATATAACCAAAAACAAAGAAAATCAATGTTATCTAATCCTCTATTAAAAATAAAAGGTA
TTGGATTTAAGACAATAGAAAAATTAATTAATTATTTTGGCAGTTATAAAAAAATTCAAC
AAGCTTCTTTTGATGAAATATCAAAGGTAGCAAACAAAAAGGTTGCTAAGCTAATTTGTG
AAGATAAAGGCGAATCGTTTTATTAA
>18965 bias=0,e_score=0.0,bit_score=1692.7,score_ratio=0.99,align_strand=-,abs_start=196025,abs_end=197729,allele_start=196025,allele_end=197729,query_name=NODE_1_length_474534_cov_38.1723_ID_792 <unknown description>
TGATAAATAAAGAAATAATTATAAAAAATGTGCCACATAAACCTGGAGTTTATTTATGAA
AAAATAAAAATGGCAATATTATTTATGTTGGCAAAGCAAAAGATTTGAAAAATAGAATGT
TGCAATACTTTGATATAAAAATGCAAAATTCTTTTAAAACAGAAAAAATGAGGCAAGAGA
TTGCCGATTTTTCTACAATTATTTTAAGCTCGGAACGTGAAGCATTTATTGAAGAAAGAA
AATTGATTGATTTTTATAAACCATTTTATAATGTTCTTTTTCCAACTAGAGATAGTTTCC
CTTATATAAGAGTTAAATTACTAAGTACTAATAAATTAATAATTGATATAAAAAATCATT
ATAAAAAAGAACCAAATTCTATATATTATGGTCCTATTCCCGACAACAAAAATTTCAAAC
CATTAATTAGATATTTGAATCATTTACTACTTTCTAAAGATGGAATTATAATTGAAAAAC
AAAGTCCTGAATTTGCAAAGCAGAGATTTGAACAAGCCAAATCAATCATGAAATTTGGTC
CTGATTTTAAAAGAAATTTAAAACAAAAAATCAATGAGGCAATTGAAATGAACCTGTTTG
AGCAGGCGAGATTTTATGACCAAATTTTAGATTTATTAAATTACAATAAACAAAGTCAAA
ATATTTTTATAAAAACTATCAAAGATATTGATGTCTTTGGTTTTTATCAATATCAAAACT
ATATGTTGGTTAATGTTATGATTTATAAAAACGGATCATTAGTAAATTCTTACGACTATA
TTTTTGAAATAATATTGAATGAACATGAATTTGTTAATCAATTTATTGATGAATTTTATG
TTAATAATCAATTACCGGACCAAATAATAATACCTTTAAAATATTATGAATTAGGTGGAT
TTGATTATAACGACAAAGTAAGTGCGCCATTGAATAAATTAAACAAAAACTTGATTGATA
TTGCTATTGAGAATGCATCAAATAATATTGAACAAAAAATAAAAAATTATTTGAGTAAGC
AAACAAAAGACAATGAAATTTTCAATAAATTATGTTCATATTTGAATGTTTATGCAGAAA
GAATTGTTTTATTTGACAATTCATTTTTATCAAATACTAACGAAGTAATAGGAGCAGCTT
GCTATTTTAAAAATGGCCAAGCTTTTAAAAAATTCTACCGTTTCTATAATTTAAAATTGA
ATTTATTAAGAAATGCTGATGTTGAATATATGCAACAAACTTCCTTTAATTATTTAAAAG
ATTTGGGAGATCAAGTTGATGTTGTTATTGTTGATGGTTCAATTGGTCAAATAAATGAAG
TTAAAAAATCAATGTCATTTTTAAATTTGAATATTCCTCTATTCGGGCTGGTTAAAAATA
GTAAACATGAAACTCAAAAATTAATTGATTCAAACAACAACGAAATTAAAATAGATGACC
AAGATGTATTTAATTTGCTTTCAAGAATGCAAACAGAGGTTGATAGGTTTGCAAAATATA
GATATAACCAAAAGCAAAGAAAATCAATGTTATCTAATCCTCTATTAAAAATAAAAGGTA
TTGGATTTAAGACAATAGAAAAATTAATTAATTATTTTGGTAGTTATAAAAAAATTCAAC
AAGCTTCTTTTGATGAAATATCAAAGGTGGCAAATAAAAAGGTTGCTAAGCTAATTTGTG
AAGATAAAGGCGAATCGTTTTATT
