# Supplementary material for: Genomic determination of minimum multi-locus sequence typing schemas to represent the genomic phylogeny of Mycoplasma hominis
Source: BMC Genomics. 2016 Nov 23;17:964. doi: 10.1186/s12864-016-3284-z (PMC5120421; doi:10.1186/s12864-016-3284-z)
Supplement: Additional file 1: — FASTA sequence for all pan genomic alleles identified in this study. (ZIP 1488 kb) [file 12864_2016_3284_MOESM1_ESM.zip › pan_genome/GENE-129.fasta]

>129
ATGCAAATAAAAGCTTCTGAAATTACCAAAGAATACGACAAAGGATTGCCCACTTATATA
AAAGTTATTGATAATGTAAGTTTAGAAATATCAGAAGGAGAAGCAATATCTATTATTGGC
CCAACTGGTTCAGGGAAAACAACTCTTATTGAACATTTTAATGGTTTAATTATTCCTACA
ACTGGAAAAATTATCTTTAATGAGTTACCAATAAAAATTAAAACTCCAAAACCTAAAAAA
CCTAACTTAAAAAAAATTAAACATGATTCAAATGAATATGAAATTGTTCTTGAAAAATGA
AAAAAAGATCTAAAAGATTGAAAATTAAAGAAAAAATCCGAAAGGTTTGAGTGAGTTACA
ACCGATTTAGAAATTTCTAAAACCATAAGAAAAATAAAAAATATTAAAGCATTAAGAAAA
CAAGTGGGAGTTGTATTTCAATTTGCTGAATATCAACTTTTTGAATCAACCATTGAAAAA
GATATAATTTTTGGACCTATTTCAATGGGTGTAAGTAAAGATGAGGCTAAAAAATTAGCA
CTTAAATATATTGAAATGGTTGGATTGCCTATTGATTATTTGCAAAGAAGTCCATTTAAT
TTATCAGGCGGTCAAAAACGTAGAGTTGCGTTAGCTGGTATATTAGCAATGGAACCAAAA
TTTCTAGTTTTAGATGAACCAACTGCCGGGCTTGATCCGCAAGGTGTCGAAGAAATGCTA
AACTTATTTCACAATCTCTATTTAAATGGAAAAACGATCATTATTGTAACACATGACCTT
GATAATGCTCTAAAATGAACAAATAGAACAATATTTGTAAAAGATGGAAAAATAATTAGA
GACGGAAATACATATGATATTTTGTCAGACGACAATTTCTTAATAGAAAATAATTTAATT
CCTACTAGATTATTATCATTTGTTAATGAATTAAAAAAGAATAATGTAGATGTAGGTAAG
GTAACAAGTGTTGAGGATTTAGCTGAAAAAATTAATTATTACTTAACCATGAAGCGCAAA
GGAGGAACAAATGAATAA
>586
ATGCAAATAAAAGCTTCTGAAATTACCAAAGAATACGACAAAGGATTGCCCACTTATATA
AAAGTTATTGATAATGTAAGTTTAGAAATATCAGAAGGAGAAGCAATATCCATTATTGGC
CCAACGGGTTCAGGGAAAACAACTCTTATTGAACATTTTAATGGTTTAATTATTCCTACA
ACTGGAAAAATTATCTTTAATGAGCTGCCAATAAAAATTAAAACTCCGAAACCTAGAAAA
CCTAACTTAAAAAAAATTAAACATGATTCAAATGAATATGAAATTGTTCTTGAAAAATGA
AAAAAAGATCTAAAAGATTGAAAATTAAAGAAAAAATCCGAAAGGTTTGAGTGAGTTACA
ACCGATTTAGAGATTTCTAAAACCATAAGAAAAATAAAAAATATTAAGGCATTAAGAAAA
CAAGTGGGAGTTGTATTTCAGTTTGCTGAATATCAACTTTTTGAATCAACCATTGAAAAA
GATATAATTTTTGGACCTATTTCAATGGGTGTAAGTAAAGAAGAGGCTAAGAAATTAGCA
CTTAAATATATTGAAATGGTTGGATTGCCTATTGATTATTTGCAAAGAAGTCCATTTAAT
TTATCAGGCGGTCAAAAACGTAGAGTTGCATTAGCTGGTATATTAGCAATGGAACCAAAA
TTTCTAGTTTTAGATGAACCAACTGCCGGGCTTGATCCACAAGGTGTCGAAGAAATGCTA
AACTTATTTCACAATCTCTATTTAAATGGAAAAACGATCATTATTGTAACACATGACCTT
GATAATGCTCTAAAATGAACAAATAGAACAATATTTGTAAAAGATGGAAAAATAATTAGA
GACGGAAATACATATGATATTTTGTCAGACGACAATTTCTTAATAGAAAATAATTTAATT
CCTACTAGATTATTATCATTTGTTAATGAATTAAAAAAGAATAATGTAGATGTAGGTAAG
GTAACAAGTGTTGAAGATTTAGCTGAAAAAATTAATTATTACTTAGCCACGAAGCGCAGG
GGAGGAACAAATGAATAA
>1471
ATGCAAATAAAAGCTTCTGAAATTACCAAAGAATACGACAAAGGATTGCCCACTTATATA
AAAGTTATTGATAATGTAAGTTTAGAAATATCAGAAGGAGAAGCAATATCTATTATTGGC
CCAACTGGTTCAGGGAAAACAACTCTTATTGAACATTTTAATGGTTTAATTATTCCTACA
ACTGGAAAAATTATCTTTAATGAGTTACCAATAAAAATTAAAACTCCAAAACCTAGAAAA
CCTAACTTAAAAAAAATTAAACAAGATTCAAATGAATATGAAATTGTTCTTGAAAAATGA
AAAAAAGATCTAAAAGATTGAAAATTAAAGAAAAAATCCGAAAGGTTTGAGTGAGTTACA
ACCGATTTAGAGATTTCTAAAACCATAAGAAAAATAAAAAATATTAAAGCATTAAGAAAA
CAAGTGGGAGTTGTATTTCAATTTGCTGAATATCAACTTTTTGAATCAACCATTGAAAAA
GATATAATTTTTGGACCTATTTCAATGGGTGTAAGTAAAGAAGAGGCTAAAAAATTAGCA
CTTAAATATATTGAAATGGTTGGATTGCCTATTGATTATTTGCAAAGAAGTCCATTTAAT
TTATCAGGTGGTCAAAAACGTAGAGTTGCATTAGCCGGTATATTAGCAATGGAACCAAAA
TTTCTAGTTTTAGATGAACCAACTGCCGGGCTTGATCCGCAAGGTGTCGAAGAAATGTTA
AACTTATTTCACAATCTCTATTTAAATGGAAAAACGATTATTATTGTAACACATGACCTT
GATAATGCTCTAAAATGAACAAATAGAACAATATTTGTAAAAGATGGAAAAATAATTAGA
GACGGAAATACATATGATATTTTGTCAGACGACAATTTCTTAATAGAAAATAATTTAATT
CCTACTAGATTATTATCATTTGTTAATGAATTAAAAAAGAATAATGTAGATGTAGGTAAG
GTAACAAGTGTTGAAGATTTAGCTGAAAAAATTAATTATTACTTAACCATGAAGCGCAAG
GGAGGAACAAATGAATAA
>1858
ATGCAAATAAAAGCTTCTGAAATTGCCAAAGAATACGACAAAGGATTGCCCACTTATATA
AAAGTTATTGATAATGTAAGTTTAGAAATATCAGAAGGAGAAGCAATATCCATTATTGGC
CCAACTGGTTCAGGGAAAACAACTCTTATTGAACATTTTAATGGTTTAATTATTCCTACA
ACTGGAAAAATTATCTTTAATGAGTTACCAATAAAAATTAAAACTCCAAAACCTAAAAAA
CCTAACTTAAAAAAAATTAAACATGATTCAAATGAATATGAAATTGTTCTTGAAAAATGA
AAAAAAGATCTAAAAGATTGAAAATTAAAGAAAAAATCCGAAAGGTTTGAGTGAGTTACA
ACCGATTTAGAAATTTCTAAAACCATAAGAAAAATAAAAAATATTAAGGCATTAAGAAAA
CAAGTGGGAGTTGTATTTCAGTTTGCTGAATATCAACTTTTTGAATCAACCATTGAAAAA
GATATAATTTTTGGACCTATTTCAATGGGTGTAAGTAAAGATGAGGCTAAAAAATTAGCA
CTTAAATATATTGAAATGGTTGGATTGCCTATTGATTATTTGCAAAGAAGTCCATTTAAT
TTATCAGGTGGTCAAAAACGTAGAGTTGCGTTAGCTGGTATATTAGCAATGGAACCAAAA
TTTCTAGTTTTAGATGAACCAACTGCCGGGCTTGATCCGCAAGGTGTCGAAGAAATGCTA
AACTTATTTCACAATCTCTATTTAAATGGAAAAACGATCATTATTGTAACACATGACCTT
GATAATGCTCTAAAATGAACAAATAGAACAATATTTGTAAAAGATGGAAAAATAATTAGA
GACGGAAATACATATGATATTTTGTCAGACGACAATTTCTTAATAGAAAATAATTTAATT
CCTACTAGATTATTATCATTTGTTAATGAATTAAAAAAGAATAATGTAGATGTAGGTAAG
GTAACAAGTGTTGAGGATTTAGCTGAAAAAATTAATTATTACTTAACCATGAAGCGCAAA
GGAGGAACAAATGAATAA
>6100 bias=160.0,bit_score=1076.1,abs_start=286949,align_strand=+,abs_end=287986,score_ratio=1.03670520231,query_name=NODE_1_length_386744_cov_32.1807_ID_133
ATGCAAATAAAAGCTTCTGAAATTACCAAAGAATACGACAAGGGATTGCCCACTTATATA
AAAGTTATTGATAATGTAAGTTTAGAAATATCAGAAGGAGAAGCAATATCTATTATTGGC
CCAACTGGTTCAGGGAAAACAACTCTTATTGAACATTTTAATGGTTTAATTATTCCTTCA
ACTGGAAAAATTATCTTTAATGAGTTACCAATAAAAATTAAAACTCCAAAACCTAAAAAA
CCTAACTTAAAAAAAATTAAACATGATTCAAATGAATATGAAATTGTTCTTGAAAAATGA
AAAAAAGATCTAAAAGATTGAAAATTAAAGAAAAAATCCGAAAGGTTTGAGTGAGTTACA
ACCGATTTAGAAATTTCTAAAACCATAAGAAAAATAAAAAATATTAAAGCATTAAGAAAA
CAAGTGGGAGTTGTATTTCAATTTGCTGAATATCAACTTTTTGAATCAACCATTGAAAAA
GATATAATTTTTGGACCTATTTCAATGGGTGTAAGTAAAGAAGAGGCTAAAAAATTAGCA
CTTAAATATATTGAAATGGTTGGATTGCCTATTGATTATTTGCAAAGAAGTCCATTTAAT
TTATCAGGCGGTCAAAAACGTAGAGTTGCGTTAGCTGGTATATTAGCAATGGAACCAAAA
TTTCTAGTTTTAGATGAACCAACTGCCGGGCTTGATCCGCAAGGTGTCGAAGAAATGCTA
AACTTATTTCACAATCTCTATTTAAATGGAAAAACGATCATTATTGTAACACATGACCTT
GATAATGCTCTAAAATGAACAAATAGAACAATATTTGTAAAAGATGGAAAAATAATTAGA
GACGGAAATACATATGATATTTTGTCAGACGACAATTTCTTAATAGAAAATAATTTAATT
CCTACTAGATTATTATCATTTGTTAATGAATTAAAAAAGAATAATGTAGATGTAGGTAAG
GTAACAAGTGTTGAGGATTTAGCTGAAAAAATTAATTATTACTTAACCATGAAGCGCAAA
GGAGGAACAAATGAATAA
>6101 bias=165.7,bit_score=1072.9,abs_start=11798,align_strand=-,abs_end=12833,score_ratio=1.03362235067,query_name=NODE_29_length_14179_cov_7.98438_ID_2210
TGCAAATAAAAGCTTCTGAAATTACCAAAGAATACGACAAAGGATTGCCCACTTATATAA
AAGTTATTGATAATGTAAGTTTAGAAATATCAGAAGGAGAAGCAATATCTATTATTGGCC
CAACTGGTTCAGGGAAAACAACTCTTATTGAACATTTTAATGGTTTAATTATTCCTACAA
CTGGAAAAATTATCTTTAATGAGTTACCAATAAAAATTAAAACTCCAAAACCTAAAAAAC
CTAACTTAAAAAAAATTAAACATGATTCAAATGAATATGAAATTGTTCTTGAAAAATGAA
AAAAAGATCTAAAAGATTGAAAATTAAAGAAAAAATCCGAAAGGTTTGAGTGAGTTACAA
CCGATTTAGAAATTTCTAAAACCATAAGAAAAATAAAAAATATTAAAGCATTAAGAAAAC
AAGTGGGAGTTGTATTTCAATTTGCTGAATATCAACTTTTTGAATCAACCATTGAAAAAG
ATATAATTTTTGGACCTATTTCAATGGGTGTAAGTAAAGAAGAGGCTAAAAAATTAGCAC
TTAAATATATTGAAATGGTTGGATTGCCTATTGATTATTTGCAAAGAAGTCCATTTAATT
TATCAGGTGGTCAAAAACGTAGAGTTGCATTAGCCGGTATATTAGCAATGGAACCAAAAT
TTCTAGTTTTAGATGAACCAACTGCCGGGCTTGATCCGCAAGGTGTCGAAGAAATGTTAA
ACTTATTTCACAATCTCTATTTAAATGGAAAAACGATTATTATTGTAACACATGACCTTG
ATAATGCTCTAAAATGAACAAATAGAACAATATTTGTAAAAGATGGAAAAATAATTAGAG
ACGGAAATACATATGATATTTTGTCAGACGACAATTTCTTAATAGAAAATAATTTAATTC
CTACTAGATTATTATCATTTGTTAATGAATTAAAAAAGAATAATGTAGATGTAGGTAAGG
TAACAAGTGTTGAAGATTTAGCTGAAAAAATTAATTATTACTTAACCATGAAGCGCAAGG
GAGGAACAAATGAATA
>6104 bias=164.6,bit_score=1071.9,abs_start=268819,align_strand=+,abs_end=269858,score_ratio=1.03265895954,query_name=NODE_1_length_337690_cov_20.0179_ID_3593
ATGCAAATAAAAGCTTCTGAAATTACCAAAGAATACGACAAAGGATTGCCCACTTATATA
AAAGTTATTGATAATGTAAGTTTAGAAATATCAGAAGGAGAAGCAATATCTATTATTGGC
CCAACTGGTTCAGGGAAAACAACTCTTATTGAACATTTTAATGGTTTAATTATTCCTACA
ACTGGAAAAATTATCTTTGATGAGTTACCAATAAAAATTAAAACTCCAAAACCTAAAAAA
CCTAACTTAAAAAAAATTAAACATGATTCAAATGAATATGAAATTGTTCTTGAAAAATGA
AAAAAAGATCTAAAAGATTGAAAATTAAAGAAAAAATCCGAAAGGTTTGAGTGAGTTACA
ACCGATTTAGAAATTTCTAAAACCATAAGAAAAATAAAAAATATTAAAGCATTAAGAAAA
CAAGTGGGAGTTGTATTTCAATTTGCTGAATATCAACTTTTTGAATCAACCATTGAAAAA
GATATAATTTTTGGACCTATTTCAATGGGTGTAAGTAAAGAAGAGGCTAAAAAATTAGCA
CTTAAATATATTGAAATGGTTGGATTGCCTATTGATTATTTGCAAAGAAGTCCATTTAAT
TTATCAGGCGGTCAAAAACGTAGAGTTGCATTAGCTGGTATATTAGCAATGGAACCAAAA
TTTCTAGTTTTAGATGAACCAACTGCCGGGCTTGATCCACAAGGTGTCGAAGAAATGCTA
AACTTATTTCACAATCTCTATTTAAATGGAAAAACGATTATTATTGTAACACATGACCTT
GATAATGCTCTAAAATGAACAAATAGAACAATATTTGTAAAAGATGGAAAAATAATTAGA
GACGGAAATACATATGATATTTTGTCAGACGACAATTTCTTAATAGAAAATAATTTAATT
CCTACTAGATTATTATCATTTGTTAATGAATTAAAAAAGAATAATGTAGATGTAGGTAAG
GTAACAAGTGTTGAGGATTTAGCTGAAAAAATTAATTATTACTTAACCATGAAGCGCAAA
GGAGGAACAAATGAATAAAA
>6107 bias=164.5,bit_score=1071.0,abs_start=16364,align_strand=+,abs_end=17401,score_ratio=1.03179190751,query_name=NODE_4_length_110046_cov_29.7683_ID_1631
ATGCAAATAAAAGCTTCTGAAATTACCAAAGAATACGACAAAGGATTGCCCACTTATATA
AAAGTTATTGATAATGTAAGTTTAGAAATATCAGAAGGAGAAGCAATATCTATTATTGGC
CCAACTGGTTCAGGGAAAACAACTCTTATTGAACATTTTAATGGTTTAATTATTCCTACA
ACTGGAAAAATTATCTTTAATGAGTTACCAATAAAAATTAAAACTCCAAAACCTAAAAAA
CCTAACTTAAAAAAAATTAAACATGATTCAAATGAATATGAAATTGTTCTTGAAAAATGA
AAAAAAGATCTAAAAGATTGAAAATTAAAGAAAAAATCCGAAAGGTTTGAGTGAGTTACA
ACCGATTTAGAAATTTCTAAAACTATAAGAAAAATAAAAAATATTAAAGCATTAAGAAAA
CAAGTGGGAGTTGTATTTCAATTCGCTGAATATCAACTTTTTGAATCAACCATTGAAAAA
GATATAATTTTTGGACCTATTTCAATGGGTGTAAGTAAAGAAGAGGCTAAAAAATTAGCA
CTTAAATATATTGAAATGGTTGGATTGCCTATTGATTATTTGCAAAGAAGTCCATTTAAT
TTATCAGGCGGTCAAAAACGTAGAGTTGCATTAGCTGGTATATTAGCAATGGAACCAAAA
TTTCTAGTTTTAGATGAACCAACTGCCGGGCTTGATCCACAAGGTGTCGAAGAAATGCTA
AACTTATTTCACAATCTCTATTTAAATGGAAAAACGATCATTATTGTAACACATGACCTT
GATAATGCTCTAAAATGAACAAATAGAACAATATTTGTAAAAGATGGAAAAATAATTAGA
GACGGAAATACATATGATATTTTGTCAGACGACAATTTCTTAATAGAAAATAATTTAATT
CCTACTAGATTATTATCATTTGTTAATGAATTAAAAAAGAATAATGTAGATGTAGGTAAG
GTAACAAGTGTTGAGGATTTAGCTGAAAAAATTAATTATTACTTAACCATGAAGCGCAAA
GGAGGAACAAATGAATAA
>18966 bias=0,e_score=0.0,bit_score=1071.9,score_ratio=1.03,align_strand=+,abs_start=268783,abs_end=269822,allele_start=268783,allele_end=269822,query_name=NODE_1_length_337655_cov_39.5735_ID_506 <unknown description>
TGCAAATAAAAGCTTCTGAAATTACCAAAGAATACGACAAAGGATTGCCCACTTATATAA
AAGTTATTGATAATGTAAGTTTAGAAATATCAGAAGGAGAAGCAATATCTATTATTGGCC
CAACTGGTTCAGGGAAAACAACTCTTATTGAACATTTTAATGGTTTAATTATTCCTACAA
CTGGAAAAATTATCTTTGATGAGTTACCAATAAAAATTAAAACTCCAAAACCTAAAAAAC
CTAACTTAAAAAAAATTAAACATGATTCAAATGAATATGAAATTGTTCTTGAAAAATGAA
AAAAAGATCTAAAAGATTGAAAATTAAAGAAAAAATCCGAAAGGTTTGAGTGAGTTACAA
CCGATTTAGAAATTTCTAAAACCATAAGAAAAATAAAAAATATTAAAGCATTAAGAAAAC
AAGTGGGAGTTGTATTTCAATTTGCTGAATATCAACTTTTTGAATCAACCATTGAAAAAG
ATATAATTTTTGGACCTATTTCAATGGGTGTAAGTAAAGAAGAGGCTAAAAAATTAGCAC
TTAAATATATTGAAATGGTTGGATTGCCTATTGATTATTTGCAAAGAAGTCCATTTAATT
TATCAGGCGGTCAAAAACGTAGAGTTGCATTAGCTGGTATATTAGCAATGGAACCAAAAT
TTCTAGTTTTAGATGAACCAACTGCCGGGCTTGATCCACAAGGTGTCGAAGAAATGCTAA
ACTTATTTCACAATCTCTATTTAAATGGAAAAACGATTATTATTGTAACACATGACCTTG
ATAATGCTCTAAAATGAACAAATAGAACAATATTTGTAAAAGATGGAAAAATAATTAGAG
ACGGAAATACATATGATATTTTGTCAGACGACAATTTCTTAATAGAAAATAATTTAATTC
CTACTAGATTATTATCATTTGTTAATGAATTAAAAAAGAATAATGTAGATGTAGGTAAGG
TAACAAGTGTTGAGGATTTAGCTGAAAAAATTAATTATTACTTAACCATGAAGCGCAAAG
GAGGAACAAATGAATAAAA
>18967 bias=0,e_score=0.0,bit_score=1071.0,score_ratio=1.03,align_strand=-,abs_start=69263,abs_end=70298,allele_start=69263,allele_end=70298,query_name=NODE_1_length_474534_cov_38.1723_ID_792 <unknown description>
TGCAAATAAAAGCTTCTGAAATTACCAAAGAATACGACAAAGGATTGCCCACTTATATAA
AAGTTATTGATAATGTAAGTTTAGAAATATCAGAAGGAGAAGCAATATCTATTATTGGCC
CAACTGGTTCAGGGAAAACAACTCTTATTGAACATTTTAATGGTTTAATTATTCCTACAA
CTGGAAAAATTATCTTTAATGAGTTACCAATAAAAATTAAAACTCCAAAACCTAAAAAAC
CTAACTTAAAAAAAATTAAACATGATTCAAATGAATATGAAATTGTTCTTGAAAAATGAA
AAAAAGATCTAAAAGATTGAAAATTAAAGAAAAAATCCGAAAGGTTTGAGTGAGTTACAA
CCGATTTAGAAATTTCTAAAACTATAAGAAAAATAAAAAATATTAAAGCATTAAGAAAAC
AAGTGGGAGTTGTATTTCAATTCGCTGAATATCAACTTTTTGAATCAACCATTGAAAAAG
ATATAATTTTTGGACCTATTTCAATGGGTGTAAGTAAAGAAGAGGCTAAAAAATTAGCAC
TTAAATATATTGAAATGGTTGGATTGCCTATTGATTATTTGCAAAGAAGTCCATTTAATT
TATCAGGCGGTCAAAAACGTAGAGTTGCATTAGCTGGTATATTAGCAATGGAACCAAAAT
TTCTAGTTTTAGATGAACCAACTGCCGGGCTTGATCCACAAGGTGTCGAAGAAATGCTAA
ACTTATTTCACAATCTCTATTTAAATGGAAAAACGATCATTATTGTAACACATGACCTTG
ATAATGCTCTAAAATGAACAAATAGAACAATATTTGTAAAAGATGGAAAAATAATTAGAG
ACGGAAATACATATGATATTTTGTCAGACGACAATTTCTTAATAGAAAATAATTTAATTC
CTACTAGATTATTATCATTTGTTAATGAATTAAAAAAGAATAATGTAGATGTAGGTAAGG
TAACAAGTGTTGAGGATTTAGCTGAAAAAATTAATTATTACTTAACCATGAAGCGCAAAG
GAGGAACAAATGAAT
>18968 bias=0,e_score=0.0,bit_score=1079.5,score_ratio=1.04,align_strand=-,abs_start=95014,abs_end=96049,allele_start=95014,allele_end=96049,query_name=NODE_1_length_507951_cov_41.4538_ID_1311 <unknown description>
TGCAAATAAAAGCTTCTGAAATTACCAAAGAATACGACAAAGGATTGCCCACTTATATAA
AAGTTATTGATAATGTAAGTTTAGAAATATCAGAAGGAGAAGCAATATCTATTATTGGCC
CAACTGGTTCAGGGAAAACAACTCTTATTGAACATTTTAATGGTTTAATTATTCCTACAA
CTGGAAAAATTATCTTTAATGAGTTACCAATAAAAATTAAAACTCCAAAACCTAAAAAAC
CTAACTTAAAAAAAATTAAACATGATTCAAATGAATATGAAATTGTTCTTGAAAAATGAA
AAAAAGATCTAAAAGATTGAAAATTAAAGAAAAAATCCGAAAGGTTTGAGTGAGTTACAA
CCGATTTAGAAATTTCTAAAACCATAAGAAAAATAAAAAATATTAAAGCATTAAGAAAAC
AAGTGGGAGTTGTATTTCAATTTGCTGAATATCAACTTTTTGAATCAACCATTGAAAAAG
ATATAATTTTTGGACCTATTTCAATGGGTGTAAGTAAAGATGAGGCTAAAAAATTAGCAC
TTAAATATATTGAAATGGTTGGATTGCCTATTGATTATTTGCAAAGAAGTCCATTTAATT
TATCAGGCGGTCAAAAACGTAGAGTTGCGTTAGCTGGTATATTAGCAATGGAACCAAAAT
TTCTAGTTTTAGATGAACCAACTGCCGGGCTTGATCCGCAAGGTGTCGAAGAAATGCTAA
ACTTATTTCACAATCTCTATTTAAATGGAAAAACGATCATTATTGTAACACATGACCTTG
ATAATGCTCTAAAATGAACAAATAGAACAATATTTGTAAAAGATGGAAAAATAATTAGAG
ACGGAAATACATATGATATTTTGTCAGACGACAATTTCTTAATAGAAAATAATTTAATTC
CTACTAGATTATTATCATTTGTTAATGAATTAAAAAAGAATAATGTAGATGTAGGTAAGG
TAACAAGTGTTGAGGATTTAGCTGAAAAAATTAATTATTACTTAACCATGAAGCGCAAAG
GAGGAACAAATGAAT
>18969 bias=0,e_score=0.0,bit_score=1071.0,score_ratio=1.03,align_strand=+,abs_start=16364,abs_end=17401,allele_start=16364,allele_end=17401,query_name=NODE_4_length_110046_cov_29.7683_ID_1631 <unknown description>
TGCAAATAAAAGCTTCTGAAATTACCAAAGAATACGACAAAGGATTGCCCACTTATATAA
AAGTTATTGATAATGTAAGTTTAGAAATATCAGAAGGAGAAGCAATATCTATTATTGGCC
CAACTGGTTCAGGGAAAACAACTCTTATTGAACATTTTAATGGTTTAATTATTCCTACAA
CTGGAAAAATTATCTTTAATGAGTTACCAATAAAAATTAAAACTCCAAAACCTAAAAAAC
CTAACTTAAAAAAAATTAAACATGATTCAAATGAATATGAAATTGTTCTTGAAAAATGAA
AAAAAGATCTAAAAGATTGAAAATTAAAGAAAAAATCCGAAAGGTTTGAGTGAGTTACAA
CCGATTTAGAAATTTCTAAAACTATAAGAAAAATAAAAAATATTAAAGCATTAAGAAAAC
AAGTGGGAGTTGTATTTCAATTCGCTGAATATCAACTTTTTGAATCAACCATTGAAAAAG
ATATAATTTTTGGACCTATTTCAATGGGTGTAAGTAAAGAAGAGGCTAAAAAATTAGCAC
TTAAATATATTGAAATGGTTGGATTGCCTATTGATTATTTGCAAAGAAGTCCATTTAATT
TATCAGGCGGTCAAAAACGTAGAGTTGCATTAGCTGGTATATTAGCAATGGAACCAAAAT
TTCTAGTTTTAGATGAACCAACTGCCGGGCTTGATCCACAAGGTGTCGAAGAAATGCTAA
ACTTATTTCACAATCTCTATTTAAATGGAAAAACGATCATTATTGTAACACATGACCTTG
ATAATGCTCTAAAATGAACAAATAGAACAATATTTGTAAAAGATGGAAAAATAATTAGAG
ACGGAAATACATATGATATTTTGTCAGACGACAATTTCTTAATAGAAAATAATTTAATTC
CTACTAGATTATTATCATTTGTTAATGAATTAAAAAAGAATAATGTAGATGTAGGTAAGG
TAACAAGTGTTGAGGATTTAGCTGAAAAAATTAATTATTACTTAACCATGAAGCGCAAAG
GAGGAACAAATGAATAA
>18970 bias=0,e_score=0.0,bit_score=1071.9,score_ratio=1.03,align_strand=-,abs_start=94741,abs_end=95776,allele_start=94741,allele_end=95776,query_name=NODE_1_length_344309_cov_36.0595_ID_85 <unknown description>
TGCAAATAAAAGCTTCTGAAATTACCAAAGAATACGACAAAGGATTACCCACTTATATAA
AAGTTATTGATAATGTAAGTTTAGAAATATCAGAAGGAGAAGCAATATCTATTATTGGCC
CAACTGGTTCAGGGAAAACAACTCTTATTGAACATTTTAATGGTTTAATTATTCCTACAA
CTGGAAAAATTATCTTTAATGAGTTACCAATAAAAATTAAAACTCCAAAACCTAAAAAAC
CTAACTTAAAAAAAATTAAACATGATTCAAATGAATATGAAATTGTTCTTGAAAAATGAA
AAAAAGATCTAAAAGATTGAAAATTAAAGAAAAAATTCGAAAGGTTTGAGTGAGTTACAA
CCGATTTAGAAATTTCTAAAACCATAAGAAAAATAAAAAATATTAAAGCATTAAGAAAAC
AAGTGGGAGTTGTATTTCAATTTGCTGAATATCAACTTTTTGAATCAACCATTGAAAAAG
ATATAATTTTTGGACCTATTTCAATGGGTGTAAGTAAAGATGAGGCTAAAAAATTAGCAC
TTAAATATATTGAAATGGTTGGATTGCCTATTGATTATTTGCAAAGAAGTCCATTTAATT
TATCAGGCGGTCAAAAACGTAGAGTTGCGTTAGCTGGTATATTAGCAATGGAACCAAAAT
TTCTAGTTTTAGATGAACCAACTGCCGGGCTTGATCCGCAAGGTGTCGAAGAAATGCTAA
ACTTATTTCACAATCTCTATTTAAATGGAAAAACGATCATTATTGTAACACATGACCTTG
ATAATGCTCTAAAATGAACAAACAGAACAATATTTGTAAAAGATGGAAAAATAATTAGAG
ACGGAAATACATATGATATTTTGTCAGACGACAATTTCTTAATAGAAAATAATTTAATTC
CTACTAGATTATTATCATTTGTTAATGAATTAAAAAAGAATAATGTAGATGTAGGTAAGG
TAACAAGTGTTGAGGATTTAGCTGAAAAAATTAATTATTACTTAACCATGAAGCGCAAAG
GAGGAACAAATGAAT
>18971 bias=0,e_score=0.0,bit_score=1072.9,score_ratio=1.03,align_strand=+,abs_start=171831,abs_end=172869,allele_start=171831,allele_end=172869,query_name=NODE_1_length_264014_cov_18.1843_ID_149 <unknown description>
TGCAAATAAAAGCTTCTGAAATTACCAAAGAATACGACAAAGGATTGCCCACTTATATAA
AAGTTATTGATAATGTAAGTTTAGAAATATCAGAAGGAGAAGCAATATCTATTATTGGCC
CAACTGGTTCAGGGAAAACAACTCTTATTGAACATTTTAATGGTTTAATTATTCCTACAA
CTGGAAAAATTATCTTTAATGAGTTACCAATAAAAATTAAAACTCCAAAACCTAAAAAAC
CTAACTTAAAAAAAATTAAACATGATTCAAATGAATATGAAATTGTTCTTGAAAAATGAA
AAAAAGATCTAAAAGATTGAAAATTAAAGAAAAAATCCGAAAGGTTTGAGTGAGTTACAA
CCGATTTAGAAATTTCTAAAACCATAAGAAAAATAAAAAATATTAAAGCATTAAGAAAAC
AAGTGGGAGTTGTATTTCAATTTGCTGAATATCAACTTTTTGAATCAACCATTGAAAAAG
ATATAATTTTTGGACCTATTTCAATGGGTGTAAGTAAAGAAGAGGCTAAAAAATTAGCAC
TTAAATATATTGAAATGGTTGGATTGCCTATTGATTATTTGCAAAGAAGTCCATTTAATT
TATCAGGTGGTCAAAAACGTAGAGTTGCATTAGCCGGTATATTAGCAATGGAACCAAAAT
TTCTAGTTTTAGATGAACCAACTGCCGGGCTTGATCCGCAAGGTGTCGAAGAAATGTTAA
ACTTATTTCACAATCTCTATTTAAATGGAAAAACGATTATTATTGTAACACATGACCTTG
ATAATGCTCTAAAATGAACAAATAGAACAATATTTGTAAAAGATGGAAAAATAATTAGAG
ACGGAAATACATATGATATTTTGTCAGACGACAATTTCTTAATAGAAAATAATTTAATTC
CTACTAGATTATTATCATTTGTTAATGAATTAAAAAAGAATAATGTAGATGTAGGTAAGG
TAACAAGTGTTGAAGATTTAGCTGAAAAAATTAATTATTACTTAACCATGAAGCGCAAGG
GAGGAACAAATGAATAAA
>18972 bias=0,e_score=0.0,bit_score=1078.5,score_ratio=1.04,align_strand=+,abs_start=154220,abs_end=155258,allele_start=154220,allele_end=155258,query_name=NODE_1_length_185828_cov_1.25555_ID_69 <unknown description>
TGCAAATAAAAGCTTCTGAAATTACCAAAGAATACGACAAAGGATTGCCCACTTATATAA
AAGTTATTGATAATGTAAGTTTAGAAATATCAGAAGGAGAAGCAATATCTATTATTGGCC
CAACTGGTTCAGGGAAAACAACTCTTATTGAACATTTTAATGGTTTAATTATTCCTACAA
CTGGAAAAATTATCTTTAATGAGTTACCAATAAAAATTAAAACTCCAAAACCTAAAAAAC
CTAACTTAAAAAAAATTAAACATGATTCAAATGAATATGAAATTGTTCTTGAAAAATGAA
AAAAAGATCTAAAAGATTGAAAATTAAAGAAAAAATCCGAAAGGTTTGAGTGAGTTACAA
CCGATTTAGAAATTTCTAAAACCATAAGAAAAATAAAAAATATTAAAGCATTAAGAAAAC
AAGTGGGAGTTGTATTTCAATTTGCTGAATATCAACTTTTTGAATCAACCATTGAAAAAG
ATATAATTTTTGGACCTATTTCAATGGGTGTAAGTAAAGATGAGGCTAAAAAATTAGCAC
TTAAATATATTGAAATGGTTGGATTGCCTATTGATTATTTGCAAAGAAGTCCATTTAATT
TATCAGGCGGTCAAAAACGTAGAGTTGCGTTAGCTGGTATATTAGCAATGGAACCAAAAT
TTCTAGTTTTAGATGAACCAACTGCCGGGCTTGATCCGCAAGGTGTCGAAGAAATGCTAA
ACTTATTTCACAATCTCTATTTGAATGGAAAAACGATCATTATTGTAACACATGACCTTG
ATAATGCTCTAAAATGAACAAATAGAACAATATTTGTAAAAGATGGAAAAATAATTAGAG
ACGGAAATACATATGATATTTTGTCAGACGACAATTTCTTAATAGAAAATAATTTAATTC
CTACTAGATTATTATCATTTGTTAATGAATTAAAAAAGAATAATGTAGATGTAGGTAAGG
TAACAAGTGTTGAGGATTTAGCTGAAAAAATTAATTATTACTTAACCATGAAGCGCAAAG
GAGGAACAAATGAATAAA
>18973 bias=0,e_score=0.0,bit_score=1082.7,score_ratio=1.04,align_strand=-,abs_start=35090,abs_end=36125,allele_start=35090,allele_end=36125,query_name=NODE_1_length_253687_cov_41.2364_ID_219 <unknown description>
TGCAAATAAAAGCTTCTGAAATTACCAAAGAATACGACAAAGGATTGCCCACTTATATAA
AAGTTATTGATAATGTAAGTTTAGAAATATCAGAAGGAGAAGCAATATCCATTATTGGCC
CAACGGGTTCAGGGAAAACAACTCTTATTGAACATTTTAATGGTTTAATTATTCCTACAA
CTGGAAAAATTATCTTTAATGAGCTGCCAATAAAAATTAAAACTCCGAAACCTAGAAAAC
CTAACTTAAAAAAAATTAAACATGATTCAAATGAATATGAAATTGTTCTTGAAAAATGAA
AAAAAGATCTAAAAGATTGAAAATTAAAGAAAAAATCCGAAAGGTTTGAGTGAGTTACAA
CCGATTTAGAAATTTCTAAAACCATAAGAAAAATAAAAAATATTAAAGCATTAAGAAAAC
AAGTGGGAGTTGTATTTCAATTTGCTGAATATCAACTTTTTGAATCAACCATTGAAAAAG
ATATAATTTTTGGACCTATTTCAATGGGTGTAAGTAAAGATGAGGCTAAAAAATTAGCAC
TTAAATATATTGAAATGGTTGGATTGCCTATTGATTATTTGCAAAGAAGTCCATTTAATT
TATCAGGCGGTCAAAAACGTAGAGTTGCGTTAGCTGGTATATTAGCAATGGAACCAAAAT
TTCTAGTTTTAGATGAACCAACTGCCGGGCTTGATCCGCAAGGTGTCGAAGAAATGCTAA
ACTTATTTCACAATCTCTATTTAAATGGAAAAACGATCATTATTGTAACACATGACCTTG
ATAATGCTCTAAAATGAACAAATAGAACAATATTTGTAAAAGATGGAAAAATAATTAGAG
ACGGAAATACATATGATATTTTGTCAGACGACAATTTCTTAATAGAAAATAATTTAATTC
CTACTAGATTATTATCATTTGTTAATGAATTAAAAAAGAATAATGTAGATGTAGGTAAGG
TAACAAGTGTTGAAGATTTAGCTGAAAAAATTAATTATTACTTAACCATGAAGCGCAAAG
GAGGAACAAATGAAT
>18974 bias=0,e_score=0.0,bit_score=1072.0,score_ratio=1.03,align_strand=+,abs_start=255375,abs_end=256413,allele_start=255375,allele_end=256413,query_name=NODE_1_length_290949_cov_36.4267_ID_342 <unknown description>
TGCAAATAAAAGCTTCTGAAATTACCAAAGAATACGACAAAGGATTGCCCACTTATATAA
AAGTTATTGATAATGTAAGTTTAGAAATATCAGAAGGAGAAGCAATATCTATTATTGGCC
CAACTGGTTCAGGGAAAACAACTCTTATTGAACATTTTAATGGTTTAATTATTCCTACAA
CTGGAAAAATTATCTTTAATGAGTTACCAATAAAAATTAAAACTCCAAAACCTAAAAAAC
CTAACTTAAAAAAAATTAAACATGATTCAAATGAATATGAAATTGTTCTTGAAAAATGAA
AAAAAGATCTAAAAGATTGAAAATTAAAGAAAAAATCCGAAAGGTTTGAGTGAGTTACAA
CCGATTTAGAAATTTCTAAAACCATAAGAAAAATAAAAAATATTAAAGCATTAAGAAAAC
AAGTGGGAGTTGTATTTCAATTTGCTGAATATCAACTTTTTGAATCAACCATTGAAAAAG
ATATAATTTTTGGACCTATTTCAATGGGTGTAAGTAAAGAAGAGGCTAAAAAATTAGCAC
TTAAATATATTGAAATGGTTGGATTGCCTATTGATTATTTGCAAAGAAGTCCATTTAATT
TATCAGGCGGTCAAAAACGTAGAGTTGCATTAGCTGGTATATTAGCAATGGAACCAAAAT
TTCTAGTTTTAGATGAACCAACTGCCGGGCTTGATCCACAAGGTGTCGAAGAAATGCTAA
ACTTATTTCACAATCTCTATTTAAATGGAAAAACGATTATTATTGTAACACATGACCTTG
ATAATGCTCTAAAATGAACAAATAGAACAATATTTGTAAAAGATGGAAAAATAATTAGAG
ACGGAAATACATATGATATTTTGTCAGACGACAATTTCTTAATAGAAAATAATTTAATTC
CTACTAGATTATTATCATTTGTTAATGAATTAAAAAAGAATAATGTAGATGTAGGTAAGG
TAACAAGTGTTGAAGATTTAGCTGAAAAAATTAATTATTACTTGACCATGAAGCGCAAGG
GAGGAACAAATGAATAAA
>18975 bias=0,e_score=0.0,bit_score=1076.1,score_ratio=1.04,align_strand=+,abs_start=286949,abs_end=287986,allele_start=286949,allele_end=287986,query_name=NODE_1_length_386744_cov_32.1807_ID_133 <unknown description>
TGCAAATAAAAGCTTCTGAAATTACCAAAGAATACGACAAGGGATTGCCCACTTATATAA
AAGTTATTGATAATGTAAGTTTAGAAATATCAGAAGGAGAAGCAATATCTATTATTGGCC
CAACTGGTTCAGGGAAAACAACTCTTATTGAACATTTTAATGGTTTAATTATTCCTTCAA
CTGGAAAAATTATCTTTAATGAGTTACCAATAAAAATTAAAACTCCAAAACCTAAAAAAC
CTAACTTAAAAAAAATTAAACATGATTCAAATGAATATGAAATTGTTCTTGAAAAATGAA
AAAAAGATCTAAAAGATTGAAAATTAAAGAAAAAATCCGAAAGGTTTGAGTGAGTTACAA
CCGATTTAGAAATTTCTAAAACCATAAGAAAAATAAAAAATATTAAAGCATTAAGAAAAC
AAGTGGGAGTTGTATTTCAATTTGCTGAATATCAACTTTTTGAATCAACCATTGAAAAAG
ATATAATTTTTGGACCTATTTCAATGGGTGTAAGTAAAGAAGAGGCTAAAAAATTAGCAC
TTAAATATATTGAAATGGTTGGATTGCCTATTGATTATTTGCAAAGAAGTCCATTTAATT
TATCAGGCGGTCAAAAACGTAGAGTTGCGTTAGCTGGTATATTAGCAATGGAACCAAAAT
TTCTAGTTTTAGATGAACCAACTGCCGGGCTTGATCCGCAAGGTGTCGAAGAAATGCTAA
ACTTATTTCACAATCTCTATTTAAATGGAAAAACGATCATTATTGTAACACATGACCTTG
ATAATGCTCTAAAATGAACAAATAGAACAATATTTGTAAAAGATGGAAAAATAATTAGAG
ACGGAAATACATATGATATTTTGTCAGACGACAATTTCTTAATAGAAAATAATTTAATTC
CTACTAGATTATTATCATTTGTTAATGAATTAAAAAAGAATAATGTAGATGTAGGTAAGG
TAACAAGTGTTGAGGATTTAGCTGAAAAAATTAATTATTACTTAACCATGAAGCGCAAAG
GAGGAACAAATGAATAA
>18976 bias=0,e_score=0.0,bit_score=1077.1,score_ratio=1.04,align_strand=-,abs_start=103554,abs_end=104589,allele_start=103554,allele_end=104589,query_name=NODE_1_length_666248_cov_46.4332_ID_732 <unknown description>
TGCAAATAAAAGCTTCTGAAATTACCAAAGAATACGACAAAGGATTGCCCACTTATATAA
AAGTTATTGATAATGTAAGTTTAGAAATATCAGAAGGAGAAGCAATATCTATTATTGGCC
CAACTGGTTCAGGGAAAACAACTCTTATTGAACATTTTAATGGTTTAATTATTCCTACAA
CTGGAAAAATTATCTTTAATGAGTTACCAATAAAAATTAAAACTCCAAAACCTAAAAAAC
CTAACTTAAAAAAAATTAAACATGATTCAAATGAATATGAAATTGTTCTTGAAAAATGAA
AAAAAGATCTAAAAGATTGAAAATTAAAGAAAAAATCCGAAAGGTTTGAGTGAGTTACAA
CCGATTTAGAAATTTCTAAAACCATAAGAAAAATAAAAAATATTAAAGCATTAAGAAAAC
AAGTGGGAGTTGTATTTCAATTTGCTGAATATCAACTTTTTGAATCAACCATTGAAAAAG
ATATAATTTTTGGACCTATTTCAATGGGTGTAAGTAAAGATGAGGCTAAAAAATTAGCAC
TTAAATATATTGAAATGGTTGGATTGCCTATTGATTATTTGCAAAGAAGTCCATTTAATT
TATCAGGCGGTCAAAAACGTAGAGTTGCGTTAGCTGGTATATTAGCAATGGAACCAAAAT
TTCTAGTTTTAGATGAACCAACTGCCGGGCTTGATCCACAAGGTGTCGAAGAAATGCTAA
ACTTATTTCACAATCTCTATTTAAATGGAAAAACGATCATTATTGTAACACATGACCTTG
ATAATGCTCTAAAATGAACAAATAGAACAATATTTGTAAAAGATGGAAAAATAATTAGAG
ACGGAAATACATATGATATTTTGTCAGACGACAATTTCTTAATAGAAAATAATTTAATTC
CTACTAGATTATTATCATTTGTTAATGAATTAAAAAAGAATAATGTAGATGTAGGTAAGG
TAACAAGTGTTGAGGATTTAGCTGAAAAAATTAATTATTACTTAACCATGAAGCGCAAAG
GAGGAACAAATGAAT
