# Supplementary material for: Genomic determination of minimum multi-locus sequence typing schemas to represent the genomic phylogeny of Mycoplasma hominis
Source: BMC Genomics. 2016 Nov 23;17:964. doi: 10.1186/s12864-016-3284-z (PMC5120421; doi:10.1186/s12864-016-3284-z)
Supplement: Additional file 1: — FASTA sequence for all pan genomic alleles identified in this study. (ZIP 1488 kb) [file 12864_2016_3284_MOESM1_ESM.zip › pan_genome/GENE-12.fasta]

>12
ATGAACAATAAAAGCAAAAAGATCGTTCTTCCATTAGCAATTTTTTGTGGCGGATTATCA
ATAGCTGCCATCGCTACCGTTGCAATAAGATCGTGTCAAAATAAAGTGGATGAAAAGACA
CAAAAAGAATCACTCTTTAAAAAATTTAAAATCCTTCAAGAAGAATTGCAATTATTGCTA
GAAAATAAAAACATTCAAGGAATTTATTCAATTGAAGAACAAAATGTCTTTGATAATTCC
AAAATGATCAATATCGAATCGCCAATTGATAATATTAATCAAGAAATTTTTAAGATTAAA
AGTTCGATTGATTCATTAAATGCAAAAATTCAAAAGCAAAGCATGCAAAAACTACTTTTT
GCAGCAAAGAAACAGTTGGAAAATATTATTCATGTTATGAGGATATCGGAAAATAAATTA
ATTGATAATGATGATGATATTCAAAAAACTAAGGAAGATTTAAATTTGCAAATTATTAAT
GCATTAGAGGTTTATAACAAAAATAATATAGACGAAATAAATAATTTAAATAAATCATTA
ACTTTTAAAATTTCTGAAGTTGAAGATATATTGATCAAATTTAAAAAATCAAAAGAACAA
GAATTTGAAAAATTACAAAAAACTAGAAAATTAGTTGAAGAATTTTTGGCCAAAGATGTT
GTTAAATCTGATTATTATGCAAATATAGTTAGAAATCTTAATAGAGAAGTTGCAAGACGA
GGAAACGTTTCAATTAGTTCTAATAAATCAGAAATAGTAGCTACAAATATTCATTTGAAC
GAAATTTTAAAGCAAAGTAAAGAATTCGTTGAAGATGATATGCAAAAATTAAGGGATAGC
TTAATTTCTTTAATTGTAGAAGCAAAGGAATATATTGAAAATAAAATGCGCCCTAGAGAT
AAATACAATGCATACATTGAAAGAATAGAATGATCTATTAGAAAACATAATATTAGTACT
CTACATACAAGAGAAGAAATAATACAAGTAATTAATGAAATTTTAGTGGAATATCTTGAG
GCTAAAAAATTATTAATAAATAATAGTCTAGATGATGTAAATAATAGTTTACAAAAATTT
AATCAGCTAGATAGCGGTGTAAAAGATCCAGATTTTTTAGGTGTAACACAACAACTAAAT
GAAATAAAACAAAAGGCATTGCAAGAATTAACAAATATCAAAAATAATTCTAGTCAATTG
GCAACTATTGCAGAAGCGTCAAAATATGAAAATAATATACAAGAAGTACAAGAAAAATTT
GTTAAAGATTTAATAAAAATATTTGATGGAAATATAAATACAGATAGGATTAATTGGCTA
TTTCACGATTGAAATACTGCTCCATATATTCGTGGTGAGGTTTTAAAAGAAACTGATGGA
CTTTATTTTGAAGGAATCTCATCCGAATGAAATAATAAATTTGCTAAAAATGCTGTTAAA
TTTGAACAATCCCAATACAAAATTGACAAATCTAAAAACACTGTAGTTGAAACAAAAGAA
AAGAAAATCTTATTTAAAAATATGACCTTTGATGAATATGTATCTAACTTTAATAAAACA
ATGTCAGAAGTTGAAAAAAGATTATGATTTTATTGCGATGTTGTTTGAAAAAAGATTTTG
TCAAACTTTAAAGAATACAAAGCCACAACAACAATCCGCAAAGTTGGATCTTATTCTTTA
ACGCAAACCAGAATCGATAAAGATAAATCAATATACAAAGAAGTTGATGATACCATAAAA
CGCTTAGAACAAACTGGAAAATATGCCTCAAAAATTTCTGAATGAAAAACAAAATTAGAC
GAATTAACGTTAAAATTGCCCAACAATTCAAATCAATTAGAATCTATCAATAAATGAGTT
GAATGATTTGGACTTAAAGATGCATCCGAAGGAATGTTTGAATATTTTAAGGAAGTTGAT
AAAACACCTTGACTATTGAAATCGTTTGAATTAAACAAAGAATTAGAGAAATTTCTTACA
GAATTAAAACAAAACCCAGAAAATTAA
>1277
ATGAACAATAAAAGCAAAAAGATCGTTCTTCCATTAGCAATTTTGGCGGATTATCAATAG
CTGCCATCGCTACCGTAGCAATAAGATCGTGTCAAAATAAAGTGGATAAAAAAGCACAAA
AAGAATCACTCTTCAAAAAATTTAAAATTCTTCAAGAAGAATTGCAATTATTGCTAGAAA
ATAAAAACATTCAAGGAATTTATTCAATTGAAGAACAAAATGTCTTTGATAATTCCAAAA
TGATCAATATCGAATCGCCAATTGATAATATTAATCAAGAAATTTTTAAGATTAAAAGTT
CGATTGATTCATTAAATGCAAAAATTCAAAAGCAAAGCATGCAAAAACTACTTTTTGCAG
CAAAGAAACAGTTGGAAAATATTATTCATGTTATGAGGATATTGGAAAATAAATTAATTG
ATAATGATGATGATATTCAAAAAACTAAGGAAGATTTAAATTTGCAAATTATTAATGCAT
TAGAGGTTTATAACAAAAATAATATAGACGAAATAAATAATTTAAATAAATCATTAACTT
TTAAAATTTCTGAAGTTGAAGATATATTGATCAAATTTAAAAAATCAAAAGAACAAGAAT
TTGAAAAATTACAAAAAACTAGAAAATTAGTTGAAGAATTTTTGGCCAAAGATGTTGTTA
AATCTGATTATTATGCAAATATAGTTAGTAATCTTAATAGAGAAGTTTCAAGACGAGGAA
ACATTTCAATTAGTTCTAACAAATCAGAAATAGTAGCTACAAATATTCATTTGAACGAAA
TTTTAAAGCAAAGTAAAGAATTCGTTGAAGATGATATGCAAAAATTAAGGGATAGATTAA
TTTCTTTAATTGTAGAAGCAAAGGAATATATCGAAAATAAAATGCGCCCTAGAGATAAAT
ATAATGCATACATTGAAAGAATAGAATGATCTATTAGAAAACATAATATTAGTACTCTAC
ATACAAGAGAAGAAATAATACAAGTAATTAATGAAATTTCGGTGGAATATCTTGAGGCTA
AAAAATTATTAATAAATAATAGTCTAGATGATGTAAATAATAGTTTACAAAAATTTAATC
AGCTAGATAGTGGTGTAAAAGATCCGGATTTTTTAGGTGTAACACAACAACTAAATGAAA
TAAAACAAAAGGCATTGCAAGAATTAACAAATATCAAAAATAATTCTAGTCAATTGGCAA
CTATTGCAGAAGCGTCAAAATATGAAAATAATATACAAGAAGTACAAGAAAAATTTGTTA
AAGATTTAATAAAAATATTTGATGGAAATATAAATACAGATAGGATTAATTGGCTATTTC
ACGATTGAAATACTGCTCCATATATTCGTGGTGAGGTTTTAAAAGAAACTGATGGACTTT
ATTTTGAAGGGATCTCATCCGAATGAAATAATAAATTTGCTAAAAATGCTGTTAAATTTG
AACAATCCCAATACGAAATTGGCAAATCTAAAAACACTGTAGTTGAAACAAAAGAAAAGA
AAATCTTATTTAAGAATATGACCTTTGATGAATATGTATCTAACTTTAATAAAACAATGT
CAGAAGTTGAAAAAAGATTATGATTTTATTGCGATGTTGTTTGAAAAAAGATTTTGTCAA
ACTTTAAAGAACACAAAGCCACAACAACGGTCCGCAAATTCGGATCTCATTCTTTAACAC
AAACCAGTGTTTATCCAAACAAATCAATATACAAAGAAGTTAATGATACTATAAAATGCT
TAGAACAAAGTGGAAAATATGCCTCAAAAATTTCTGAATGAAAAACCAAATTAGACGAAT
TAACGTTAAAATTACCCAACAATTCAAATCAATTAGAATCTATCAACAAATGAGTTGAAT
GATTTGGACTTAAAGATGCACCTGAAGGAATGTTTGAATATTTTAAGGAAGTTGATAAAA
CACCTTGACTATTGAAATCACTTGATTTAAACAAAGAATTAGAGAAATTTCTTACAGAAT
TAAAACAAAACCCAGAAAATTAA
>1547
ATGAACAATAAAAGCAAAAAGATCGTTCTTCCATTAGCAATTTTTTGTGGCGGATTATCA
ATAGCTGCCATCGTTACCGTTGCAATAAGATCGTGTCAAAATAAAGTGGATGAAAAGACA
CAAAAAGAATCACTCTTTAAAAAATTTAAAATCCTTCAAGAAGAATTGCAATTATTGCTA
GAAAATAAAAACATTCAAGGAATTTATTCAATTGAAGAACAAAATGTCTTTGATAATTCC
AAAATGATCAATATCGAATCGCCAATTGATAATATTAATCAAGAAATTTTTAAGATTAAA
AGTTCGATTGATTCATTAAATGCAAAAATTCAAAAGCAAAGCATGCAAAAACTACTTTTT
GCAGCAAAGAAACAGTTGGAAAATATTATTCATGTTATGAGGATATTGGAAAATAAATTA
ATTGATAATGATGATGATATTCAAAAAACTAAGGAAGATTTAAATTTGCAAATTATTAAT
GCATTAGAGGTTTATAACAAAAATAATATAGACGAAATAAATAATTTAAATAAATCATTA
ACTTTTAAAATTTCTGAAGTTGAAGATATATTGATCAAATTTAAAAAATCAAAAGAACAA
GAATTTGAAAAATTACAAAAAACTAGAAAATTAGTTGAAGAATTTTTGGCCAAAGATGTT
GTTAAATCTGATTATTATGCAAATATAGTTAGAAATCTTAATAGAGAAGTTGCAAGACGA
GGAAACGTTTCAATTAGTTCTAATAAATCAGAAATAGTAGCTACAAATATTCATTTGAAC
GAAATTTTAAAGCAAAGTAAAGAATTCGTTGAAGATGATATGCAAAAATTAAGGGATAGC
TTAATTTCTTTAATTGTAGAAGCAAAGGAATATATTGAAAATAAAATGCGCCCTAGAGAT
AAATACAATGCATACATTGAAAGAATAGAATGATCTATTAGAAAACATAATATTAGTACT
CTACATACAAGAGAAGAAATAATACAAGTAATTAATGAAATTTCAGTGGAATATCTTGAG
GCTAAAAAATTATTAATAAATAATAGTCTAGATGATGTAAATAATAGTTTACAAAAATTT
AATCAGCTAGATAGCGGTGTAAAAGATCCAGATTTTTTAGGTGTAACACAACAACTAAAT
GAAATAAAACAAAAGGCATTGCAAGAATTAACAAATATCAAAAATAATTCTAGTCAATTG
GCAACTATTGCAGAAGCGTCAAAATATGAAAATAATATACAAGAAGTACAAGAAAAATTT
GTTAAAGATTTAATAAAAATATTTGATGGAAATATAAATACAGATAGGATTAATTGGCTA
TTTCACGATTGAAATACTGCTCCATATATTCGTGGTGAGGTTTTAAAAGAAACTGATGGA
CTTTATTTTGAAGGAATCTTATCCGAATGAAATAATAAATTTGCTAAAAATGCTGTTAAA
TTTGAACAATCCCAATACAAAATTGACAAATCTAAAAACACTGTAGTTGAAACAAAAGAA
AAGAAAATCTTATTTAAAAATATGACCTTTGATGAATATGTATCTAACTTTAATAAAACA
ATGTCAGAAGTTGAAAAAAGATTATGATTTTATTGCGATGTTGTTTGAAAAAAGATTTTG
TCAAACTTTAAAGAATACAAAGCCACAACAACAATCCGCAAAGTTGGATCTTATTCTTTA
ACGCAAACCAGAATCGATAAAGATAAATCAATATACAAAGAAGTTGATGATACCATAAAA
CGCTTAGAACAAACTGGAAAATATGCCTCAAAAATTTCTGAATGAAAAACAAAATTAGAC
GAATTAACGTTAAAATTGCCCAACAATTCAAATCAATTAGAATCTATCAATAAATGAGTT
GAATGATTTGGACTTAAAGATGCATCCGAAGGAATGTTTGAATATTTTAAGGAAGTTGAT
AAAACACCTTGACTATTGAAATCGTTTGAATTAAACAAAGAATTAGAGAAATTTCTTACA
GAATTAAAACAAAACCCAGAAAATTAA
>5425 bias=399.1,bit_score=1862.2,abs_start=37410,align_strand=-,abs_end=39408,score_ratio=0.927852516193,query_name=NODE_3_length_93369_cov_17.5684_ID_566
AAAGAAAAAAGTAGAAAAATTGTTCTTCCATTAGCAATTTTTTGTGGCGGATTATCAATA
GCTGCCATCGCTACCGTTGCAATAAGATCGTGCCAAAATAAAGTGGATAAAAAGGCACAA
AAAGAATCACTTTTCAAAAAATTTAAAATTCTTCAAGAAGAATTGCAATTGTTGCTAGAA
AATAAAAACATTCAAGGAATTTATTCAATTGAAGAACAAAATGTCTTTGATAATTCCAAA
ATGGTCAATATCGAATCGCCAATTGATAATATTAATCAAGAAATTTTTAAGATTAAAAGT
TCGATTGATTCATTAAATGCAAAAATTCAAAAGCAAAGCATGCAAAAACTACTTTTTGCA
GCAAAGAAACAGTTGGAAAATATTATTAATGCTATGAGGATATTGGAAAATAAATTAATT
GATAATGATGATGATATTCAAAAAACTAAGGAAGATTTAAATTCACAAATTATTAATGCA
TTAGAGGTTTATAACAAAAATAATATAGACGAAATAAATAATTTAAATAAATCATTAACT
TTTAAAATTTCTGAAGTTGAAGATATATTGATCAAATTTAAAAAATCAAAAGAACAAGAA
TTTGAAAAATTACAAAAAACTAGAAAATTAGTTGAAGAATTTTTAGCTAAAGACGTTGTT
AAATCTGATTATTATGCAAATATAGTTAGAAATCTTAATAGAGAAGTTTCAAGACGAGGA
AACATTTCAATTAGTTCTAATAAATCAGAAATAGTAGCTGCAAATATTAATTTAAATGAA
GTTTTAAAACAAAGTAAAGAATTTGTTGAAAATGATATGCAAAAATTAAGGGATAGCTTA
ATTTCTTTGATTACAGAAGCAAAAGAATATATTGAAAATAAAATGCGCCCCAGAGATAAA
TACAATGCATACATTGAAAGAATAGAATGATCTATTAGAAAACACAATATTAGTACTCTA
CATACAAGAGAAGAAATAATACAAGTAATTAATGAAATTTCAGTGGCATATCTTGATGCT
AAAAAATTATTAATAAATAATAGCCTAGATGATGTAAATAATAGTTTGCAAAAATTTAAT
AAGCTAGATAATAGCGTAAAAGATCAAGATTTTTTAGGTGTAACACAACAACTAAATGAA
ATAAAACAAAAGGCATTGCAAGAATTAGCAAATATTAAAAACAATTCTAGTCAATTGGCA
ACTATTGATGAAGCATCCAAATATGAAAATAATATACAAGAAGTACAAGAAAAATTTGTT
AAAGATTTAATAAAAATATTTGATGGAAATATAAATACAGATAGGATTAATTGATTATTT
CACGATTGAAATACTGCTCCATATATTCGTGGTGAGGTTTTAAAAGAAACAGATGGACTT
TATTTTGAAGGAATCTCATCCGAATGAAATAATAAATTTGCTAAAAATGCTGTTAAATTT
GAACAATCCCAATACGAAATTGACAAATCTAAAAACACTGTAGTTGAAACAAAAGAAAAG
AAAATATTATTTAAAAATATGACCTTTGATGAATATGTGTCTAACTTTAATAAAACAATG
TCAGAAGTTGAAAAAAGATTATGATTTTATTGTGATGTTGTTTGAAAAAAGATTTTGTCA
AACTTTAAAGAACACAAAGCCACTACAACAGTTCGCAAAATCGGACCTTATTCTACGACA
ATGACCAGAATTGATCCAAACAAATCAATATACAAAGAAGTTAATGATACTATAAAACGC
TTAGAACAAAGTGGAAAATATGCCTCAAAAATTTCTGAATGAAAAACCAAATTAGACGAA
TTAACGTTAAAATTACCAAACAATTCAAATCAATTAGAATCTATCAATAAATGAGTTGAA
TGATTTGGACTTAAAGATGCACCTGAAGGAATGTTTGAATATTTTAAGGAAGTTGATAAA
ACTCCTTGACTATTGAAATCACTTGATTTAAACAAAGAATTAGAGAAATTTCTTACAGAA
TTAAAACAAAACCCAGAAAATTAAACA
>5426 bias=399.1,bit_score=1945.4,abs_start=431705,align_strand=+,abs_end=433711,score_ratio=0.969307424016,query_name=NODE_1_length_474534_cov_38.1723_ID_792
AAAAATGAACAATAAAAGCAAAAAGATCGTTCTTCCATTAGCAATTTTTTGTGGCGGATT
ATCAATAGCTGCCATCGCTACCGTAGCAATAAGATCGTGTCAAAATAAAGTGGATAAAAA
GACACAAAAAGAATCACTCTTCAAAAAATTTAAAATTCTTCAAGAAGAATTGCAATTATT
GCTAGAAAATAAAAACATTCAAGGAATTTATTCAATTGAAGAACAAAATGTCTTTGATAA
TTCCAAAATGATCAATATTGAATCGCCAATTGATAATATTAATCAAGAAATTTTTAAGAT
TAAAAGTTCGATTGATTCATTAAATGCAAAAATTCAAAAGCAAAGCATGCAAAAACTACT
TTTTGCAGCAAAGAAACAGTTGGAAAATATTATTCATGCTATGAGGATATTGGAAAATAA
ATTAATTGATAATGATGATGATATTCAAAAAACTAAAGAAGATTTAAATTCACAAATTAT
TAATGCATTAGAGGTTTATAACAAAAATAATATAGACGAAATAAATAATTTAAATAAATC
ATTAACTTTTAAAATTTCTGAAGTTGAAGATATATTGATCAAATTTAAAAAATCAAAAGA
ACAAGAATTTGAAAAATTACAAAAAACTAGAAAATTAGTTGAAGAATTTTTGGCCAAAGA
TGTTGTTAAATCTGATTATTATGCAAATATAGTTAGAAATCTTAATAGAGAAGTTGCAAG
ACAAGGAAACGTTTCAATTAGTTCTAATAAATCAGAAATAGTAGCTACAAATATTCATTT
GAACGAAATTTTAAAGCAAAGTAAAGAATTCGTTGAAGATGATATGCAAAAATTAAGGGA
TAGATTAATTTCTTTAATTGTAGAAGCAAAGGAATATATCGAAAATAAAATGCGCCCTAG
AGATAAATACAATGCATACATTGAAAGAATAGAATGATCTATTAGAAAACATAATATTAG
TGCTCTACATACAAGAGAAGAAATAATACAAGTAATTAATGAAATTTCAGTGGAATTTCT
TAATGCTAAAAAATTATTAATCAATAATAGTCTAGATGATGTAAATAATAGTTTGCAAAA
ATTTAATAAGCTAGATAGTGGTGTAAAAGATCCAGATTTTTTAGGTATAACACAACAACT
AAATGAAATAAAAGAAAAGGCATTGCAAGAATTAACAAATATTAAAAATAATTCTAGTCA
ATTGGCAACTATTGCAGAAGCGTCAAAATATGAAAATAATGTACAAGAAGTTCAAGAAAA
ATTTGTTAAAGATTTAATAAAAATATTTGATGGAAATATAAATACAGATAGGATTAATTG
ACTATTTCACGATTGAAATACTGCTCCATATAATCGTGGTGAGGTTTTAAAAGAAACTGA
TGGACTTTATTTTGAAGGAATCTCATCCGAATGAAATAATAAATTTGCTAAAAATGCTGT
TAAATTTGAACAATCCCAATACGAAATTGACAAATCTAAAAACACTGTAGTTGAAACAAA
AGAAAAGAAAATATTATTTAAGAATATGACCTTTGATGAATATGTATCTAACTTTAATAA
AACAATGTCAGAGGTTGAAAAAAGATTATGATTTTATTGTGATGTTGTTTGAAAAAAGAT
TTTGTCAAACTTTAAAGAATACAAAGCCACTACAACAGTCCGCAAAGTTGGATCTTATTC
TTTAACACAAACCAGAATCGATAAAGATAAATCAATATACAAAGAAGTTAATGATACTAT
AAAACGTTTAGAACAAACCGGAAAATATGCCTCAAAAATTTCTGAATGAAAAACTAAATT
AGACGAATTAACGTTAAAATTACCAAACAATTCAAATCAATTAGAATCTATCAATAAATG
AGTTGAATGATTTGGACTTAAAGATGCGCCTGAAGGAATGTTTGAATATTTTAAGGAAGT
TGATAAAACTCCTTGACTATTGAAATCGATTGATTTAAACAAAGAATTAGAGAAATTTCT
TACAGAATTAAAACAAAACCCAGAAAATTAAACAT
>5427 bias=389.7,bit_score=2030.4,abs_start=120723,align_strand=+,abs_end=122729,score_ratio=1.01165919283,query_name=NODE_2_length_160211_cov_35.3884_ID_103
AAAAATGAACAATAAAAGCAAAAAGATCGTTCTTCCATTAGCAATTTTTTGTGGCGGATT
ATCAATAGCTGCCATCGCTACCGTTGCAATAAGATCGTGTCAAAATAAAGTGGATGAAAA
GACACAAAAAGAATCACTCTTTAAAAAATTTAAAATCCTTCAAGAAGAATTGCAATTATT
GCTAGAAAATAAAAACATTCAAGGAATTTATTCAATTGAAGAACAAAATGTCTTTGATAA
TTCCAAAATGATCAATATCGAATCGCCAATTGATAATATTAATCAAGAAATTTTTAAGAT
TAAAAGTTCGATTGATTCATTAAATGCAAAAATTCAAAAGCAAAGCATGCAAAAACTACT
TTTTGCAGCAAAGAAACAGTTGGAAAATATTATTCATGTTATGAGGATATTGGAAAATAA
ATTAATTGATAATGATGATGATATTCAAAAAACTAAGGAAGATTTAAATTTGCAAATTAT
TAATGCATTAGAGGTTTATAACAAAAATAATATAGACGAAATAAATAATTTAAATAAATC
ATTAACTTTTAAAATTTCTGAAGTTGAAGATATATTGATCAAATTTAAAAAATCAAAAGA
ACAAGAATTTGAAAAATTACAAAAAACTAGAAAATTAGTTGAAGAATTTTTGGCCAAAGA
TGTTGTTAAATCTGATTATTATGCAAATATAGTTAGAAATCTTAATAGAGAAGTTGCAAG
ACGAGGAAACGTTTCAATTAGTTCTAATAAATCAGAAATAGTAGCTACAAATATTCATTT
GAACGAAATTTTAAAGCAAAGTAAAGAATTCGTTGAAGATGATATGCAAAAATTAAGGGA
TAGCTTAATTTCTTTAATTGTAGAAGCAAAGGAATATATTGAAAATAAAATGCGCCCTAG
AGATAAATACAATGCATACATTGAAAGAATAGAATGATCTATTAGAAAACATAATATTAG
TACTCTACATACAAGAGAAGAAATAATACAAGTAATTAATGAAATTTTAGTGGAATATCT
TGAGGCTAAAAAATTATTAATAAATAATAGTCTAGATGATGTAAATAATAGTTTACAAAA
ATTTAATCAGCTAGATAGCGGTGTAAAAGATCCAGATTTTTTAGGTGTAACACAACAACT
AAATGAAATAAAACAAAAGGCATTGCAAGAATTAACAAATATCAAAAATAATTCTAGTCA
ATTGGCAACTATTGCAGAAGCGTCAAAATATGAAAATAATATACAAGAAGTACAAGAAAA
ATTTGTTAAAGATTTAATAAAAATATTTGATGGAAATATAAATACAGATAGGATTAATTG
GCTATTTCACGATTGAAATACTGCTCCATATATTCGTGGTGAGGTTTTAAAAGAAACTGA
TGGACTTTATTTTGAAGGAATCTCATCCGAATGAAATAATAAATTTGCTAAAAATGCTGT
TAAATTTGAACAATCCCAATACAAAATTGACAAATCTAAAAACACTGTAGTTGAAACAAA
AGAAAAGAAAATCTTATTTAAAAATATGACCTTTGATGAATATGTATCTAACTTTAATAA
AACAATGTCAGAAGTTGAAAAAAGATTATGATTTTATTGCGATGTTGTTTGAAAAAAGAT
TTTGTCAAACTTTAAAGAATACAAAGCCACAACAACAATCCGCAAAGTTGGATCTTATTC
TTTAACGCAAACCAGAATCGATAAAGATAAATCAATATACAAAGAAGTTGATGATACCAT
AAAACGCTTAGAACAAACTGGAAAATATGCCTCAAAAATTTCTGAATGAAAAACAAAATT
AGACGAATTAACGTTAAAATTGCCCAACAATTCAAATCAATTAGAATCTATCAATAAATG
AGTTGAATGATTTGGACTTAAAGATGCATCCGAAGGAATGTTTGAATATTTTAAGGAAGT
TGATAAAACACCTTGACTATTGAAATCGTTTGAATTAAACAAAGAATTAGAGAAATTTCT
TACAGAATTAAAACAAAACCCAGAAAATTAAACAT
>5429 bias=402.3,bit_score=1932.4,abs_start=113050,align_strand=+,abs_end=115056,score_ratio=0.962830094669,query_name=NODE_2_length_152465_cov_26.3989_ID_3378
AAAAATGAACAATAAAAGCAAAAAGATCGTTCTTCCATTAGCAATTTTTTGTGGCGGATT
ATCAATAGCTGCCATCGCTACCGTAGCAATAAGATCGTGTCAAAATAAAGTGGATAAAAA
GACACAAAAAGAATCACTCTTCAAAAAATTTAAAATTCTTCAAGAAGAATTGCAATTATT
GCTAGAAAATAAAAACATTCAAGGAATTTATTCAATTGAAGAACAAAATGTCTTTGATAA
TTCCAAAATGATCAATATTGAATCGCCAATTGATAATATTAATCAAGAAATTTTTAAGAT
TAAAAGTTCGATTGATTCATTAAATGCAAAAATTCAAAAGCAAAGCATGCAAAAACTACT
TTTTGCAGCAAAGAAACAGTTGGAAAATATTATTCATGCTATGAGGATATTGGAAAATAA
ATTAATTGATAATGATGATGATATTCAAAAAACTAAAGAAGATTTAAATTCACAAATTAT
TAATGCATTAGAGGTTTATAACAAAAATAATATAGACGAAATAAATAATTTAAATAAATC
ATTAACTTTTAAAATTTCTGAAGTTGAAGATATATTGATCAAATTTAAAAAATCAAAAGA
ACAAGAATTTGAAAAATTACAAAAAACTAGAAAATTAGTTGAAGAATTTTTGGCCAAAGA
TGTTGTTAAATCTGATTATTATGCAAATATAGTTAGAAATCTTAATAGAGAAGTTGCAAG
ACAAGGAAACGTTTCAATTAGTTCTAATAAATCAGAAATAGTAGCTACAAATATTCATTT
GAACGAAATTTTAAAGCAAAGTAAAGAATTCGTTGAAGATGATATGCAAAAATTAAGGGA
TAGATTAATTTCTTTAATTGTAGAAGCAAAGGAATATATCGAAAATAAAATGCACCCTAG
AGATAAATACAATGCATACATTGAAAGAATAGAATGATCTATTAGAAAACATAATATTAG
TGCTCTACATACAAGAGAAGAAATAATACAAGTAATTAATGAAATTTCAGTGGAATTTCT
TAATGCTAAAAAATTATTAATCAATAATAGTCTAGATGATGTAAATAATAGTTTGCAAAA
ATTTAATAAGCTAGATAGTGGTGTAAAAGATCCAGATTTTTTAGGTATAACACAACAACT
AAATGAAATAAAAGAAAAGGCATTGCAAGAATTAACAAATATTAAAAATAATTCTAGTCA
ATTGGCAACTATTGCAGAAGCGTCAAAATATGAAAATAATGTACAAGAAGTTCAAGAAAA
ATTTGTTAAAGATTTAATAAAAATATTTGATGGAAATATAAATACAGATAGGATTAATTG
ACTATTTCACGATTGAAATACTGCTCCATATAATCGTGGTGAGGTTTTAAAAGAAACTGA
TGGACTTTATTTTGAAGGAATCTCATCCGAATGAAATAATAAATTTGCTAAAAATGCTGT
TAAATTTGAACAATCCCAATACGAAATTGACAAATCTAAAAACACTGTAGTTGAAACAAA
AGAAAAGAAAATATTATTTAAGAATATGACCTTTGATGAATATGTATCTAACTTTAATAA
AACAATGTCAGAGGTTGAAAAAAGATTATGATTTTATTGTGATGTTGTTTGAAAAAAGAT
TTTGTCAAACTTTAAAGAATACAAAGCCACTACAACAGTCCGCAAAGTTGGATCTTATTC
TTTAACACAAACCAGAATCGATAAAGATAAATCAATATACAAAGAAGTTAATGATACTAT
AAAACGCTTAGAACAAAGTGGAAAATATGCCTCAAAAATTTCTGAATGAAAAACAAAATT
AGACGAATTAACGTTAAAATTACCAAACAATTCAAATCAATTAGAATCTATCAATAAATG
AGTTGAATGATTTGGACTTAAAGATGCACCTGAAGGAATGTTTGAATATTTTAAGGGAGT
TGATAAAACTCCTTGACTATTTAAGTCGATTGATTTAAATAAAAAATTAGAGGAATTTCT
TACAGAATTAAAACAAAACCCAGAAAATTAAACAT
>5431 bias=390.9,bit_score=2023.2,abs_start=198283,align_strand=-,abs_end=200287,score_ratio=1.00807174888,query_name=NODE_1_length_644406_cov_31.3649_ID_828
AAAATGAACAATAAAAGCAAAAAGATCGTTCTTCCATTAGCAATTTTTTGTGGCGGATTA
TCAATAGCTGCCATCGCTACCGTTGCAATAAGATCGTGTCAAAATAAAGTGGATGAAAAG
ACACAAAAAGAATCACTCTTTAAAAAATTTAAAATCCTTCAAGAAGAATTGCAATTATTG
CTAGAAAATAAAAACATTCAAGGAATTTATTCAATTGAAGAACAAAATGTCTTTGATAAT
TCCAAAATGATCAATATCGAATCGCCAATTGATAATATTAATCAAGAAATTTTTAAGATT
AAAAGTTCGATTGATTCATTAAATGCAAAAATTCAAAAGCAAAGCATGCAAAAACTACTT
TTTGCAGCAAAGAAACAGTTGGAAAATATTATTCATGTTATGAGGATATTGGAAAATAAA
TTAATTGATAATGATGATGATATTCAAAAAACTAAGGAAGATTTAAATTTGCAAATTATT
AATGCATTAGAGGTTTATAACAAAAATAATATAGACGAAATAAATAATTTAAATAAATCA
TTAACTTTTAAAATTTCTGAAGTTGAAGATATATTGATCAAATTTAAAAAATCAAAAGAA
CAAGAATTTGAAAAATTACAAAAAACTAGAAAATTAGTTGAAGAATTTTTGGCCAAAGAT
GTTGTTAAATCTGATTATTATGCAAATATAGTTAGAAATCTTAATAGAGAAGTTGCAAGA
CGAGGAAACGTTTCAATTAGTTCTAATAAATCAGAAATAGTAGCTACAAATATTCATTTG
AACGAAATTTTAAAGCAAAGTAAAGAATTCGTTGAAGATGATATGCAAAAATTAAGGGAT
AGCTTAATTTCTTTAATTGTAGAAGCAAAGGAATATATTGAAAATAAAATGCGCCCTAGA
GATAAATACAATGCATACATTGAAAGAATAGAATGATCTATTAGAAAACATAATATTAGT
ACTCTACATACAAGAGAAGAAATAATACAAGTAATTAATGAAATTTTAGTGGAATATCTT
GAGGCTAAAAAATTATTAATAAATAATAGTCTAGATGATGCAAATAATAGTTTACAAAAA
TTTAATCAGCTAGATAGCGGTGTAAAAGATCCAGATTTTTTAGGTGTAACACAACAACTA
AATGAAATAAAACAAAAGGCATTGCAAGAATTAACAAATATCAAAAATAATTCTAGTCAA
TTGGCAACTATTGCAGAAGCGTCAAAATATGAAAATAATATACAAGAAGTACAAGAAAAA
TTTGTTAAAGATTTAATAAAAATATTTGATGGAAATATAAATACAGATAGGATTAATTGG
CTATTTCACGATTGAAATACTGCTCCATATATTCGTGGTGAGGTTTTAAAAGAAACTGAT
GGACTTTATTTTGAAGGAATCTCATCCGAATGAAATAATAAATTTGCTAAAAATGCTGTT
AAATTTGAACAATCCCAATACAAAATTGACAAATCTAAAAACACTGTAGTTGAAACAAAA
GAAAAGAAAATCTTATTTAAAAATATGACCTTTGATGAATATGTATCTAACTTTAATAAA
ACAATGTCAGAAGTTGAAAAAAGATTATGATTTTATTGCGATGTTGTTTGAAAAAAGATT
TTGTCAAACTTTAAAGAATACAAAGCCACAACAACAATCCACAAAGTTGGATCTTATTCT
TTAACGCAAACCAGAATCGATAAAGATAAATCAATATACAAAGAAGTTTATGATACCATA
AAACGCTTAGAACAAACTGGAAAATATGCCTCAAAAATTTCTGAATGAAAAACAAAATTA
GACGAATTAACGTTAAAATTGCCCAACAATTCAAATCAATTAGAATCTATCAATAAATGA
GTTGAATGATTTGGACTTAAAGATGCATCCGAAGGAATGTTTGAATATTTTAAGGAAGTT
GATAAAACACCTTGACTATTGAAATCGTTTGAATTAAACAAAGAATTAGAGAAATTTCTT
ACAGAATTAAAACAAAACCCAGAAAATTAAACA
>18359 bias=0,e_score=0.0,bit_score=1918.3,score_ratio=0.96,align_strand=+,abs_start=134999,abs_end=137005,allele_start=134999,allele_end=137005,query_name=NODE_2_length_174641_cov_50.6885_ID_2769 <unknown description>
TGAACAATAAAAGCAAAAAGATCGTTCTTCCATTAGCAATTTTTTGTGGCGGATTATCAA
TAGCTGCCATCGCTACCGTAGCAATAAGATCGTGTCAAAATAAAGTGGATAAAAAGACAC
AAAAAGAATCACTCTTCAAAAAATTTAAAATTCTTCAAGAAGAATTGCAATTATTGCTAG
AAAATAAAAACATTCAAGGAATTTATTCAATTGAAGAACAAAATGTCTTTGATAATTCCA
AAATGATCAATATTGAATCGCCAATTGATAATATTAATCAAGAAATTTTTAAGATTAAAA
GTTCGATTGATTCATTAAATGCAAAAATTCAAAAGCAAAGCATGCAAAAACTACTTTTTG
CAGCAAAGAAACAGTTGGAAAATATTATTCATGCTATGAGGATATTGGAAAATAAATTAA
TTGATAATGATGATGATATTCAAAAAACTAAGAAAGATTTAAATTTGCAAATTATTAATG
CATTAGAGGTTTATAACAAAAATAATATAGACGAAATAAATAATTTAAATAAATCATTAA
CTTTTAAAATTTCTGAAGTTGAAGATATATTGATCAAATTTAAGCAATCGAAAGAACAAG
AATTTGAAAAATTACAAAAAACTAGAAAATTAGTTGAAGAATTTTTGGCCCAAGATGTTG
TTAAATCTGATTATTATGCAAATATAGTTAGAAATCTTAATAGAGAAGTTTCAAGACAAG
GAAACGTTTCAATTAGTTCTAATAAATCAGAAATAGTAGCTACAAATATTCATTTGAACG
AAATTTTAAAGCAAAGTAAAGAATTCGTTGAAGATGATATGCAAAAATTAAGGGACAGAT
TAATTTCTTTAATTATAGAAGCAAAAGAATATATTGAAAATAAAATGCGCCCTAGAGATA
AATATAACGCATACATTGAAAGAATAGAATGATCTATTAGAAAACATAATATTAGTACTC
TACATACAAGAGAAGAAATAATACAAGTAATTAATGAAATTTCAGTGGAATATCTTAATG
CTAAAAAATTATTAATAAATAATAGCCTAGATGATATAAATAATAGTTTGCAAAAATTTA
ATAAGCTAGATAGTGGTGTAAAAGATCCAGATTTTTTAGGTGTAACACAACAACTAAATG
AAATAAAAGAAAAGGCATTGCAAGAATTAACAAATATTAAAAATAATTCTAGTCAATTGG
CAACTATTGCAGAAGCGTCAAAATATGAAAATGATATACAAGAAATCCAAGAAAAATTTG
TTAAAGATTTAATAAAAATATTTGATGGAAATATAAATACTAATAGGATTAATTGGCTAT
TTCACGATTGAAATACTGCTCCATATAATCGTGGTGAGGTTTTAAAAGAAACTGATGGAC
TTTATTTTGAGGGTATCTCATCTGAATGAAATAATAAATTTGCTAAAAATGCTGTTAAAT
TTGAACAATCCCAATACGAAATTGACAAATCTAAAAACACTGTAGTCGAAACAAAAGAAA
AGAAAATATTATTTAAGAATATGACCTTTGATGAATATGTGTCTAACTTTAATAAAACAA
TGTCAGAAGTTGAAAAAAGATTATGATTTTATTGCGATGTTGTTTGAAAAAAGATTTTGT
CAAACTTTAAAGAACACAAAGCCACAACAACAGTTCGCAAGATCGGACCTTATTCTACGA
CAATGACCAGAATCGATCCAAATAAATCAATATACAAAGAAGTTAATGATACTATAAAAC
GCTTAGAACAAAGTGGAAAATATGCCTCAAAAATTTCTGAATGAAAAACAAAATTAGACG
AATTAACGTTAAAATTACCAAACAATTCAAATCAATTAGAATCTATCAATAAATGAGTTG
AATGATTTGGACTTAAAGATGCACCTGAAGGAATGTTTGAATATTTTAAGGGAGTTGATA
AAACTCCTTGACTATTGAAATCGATTGAATTAAACAAAGAATTAGAGAAATTTCTTACAG
AATTAAAACAAAACCCAGAAAATTAA
>18360 bias=0,e_score=0.0,bit_score=1901.9,score_ratio=0.95,align_strand=+,abs_start=25713,abs_end=27719,allele_start=25713,allele_end=27719,query_name=NODE_4_length_39694_cov_1.51314_ID_147 <unknown description>
TGAACAATAAAAGCAAAAAGATCGTTCTTCCATTAGCAATTTTTTGTGGCGGATTATCAA
TAGCTGCCATCGCTACCGTAGCAATAAGATCGTGTCAAAATAAAGTGGATAAAAAGACAC
AAAAAGAATCACTATTTAAAAAATTTAAAATTCTTCAAGAAGAATTGCAATTATTGCTAG
AAAATAAAAACATTCAAGGAATTTATTCAATTGAAGAACAAAATGTCTTTGATAATTCCA
AAATGATCAATATTGAATCGCCAATTGATAATATTAATCAAGAAATTTTTAAGATTAAAA
GTTCGATTGATTCATTAAATGCAAAAATTCAAAAGCAAAGCATGCAAAAACTACTTTTTG
CAGCAAAGAAACAGTTGGAAAATATTATTCATGCTATGAGGATATTGGAAAATAAATTAA
TTGATAATGATGATGATATTCAAAAAACTAAGGAAGATTTAAATTCACAAATTATTAATG
CATTAGAGGTTTATAACAAAAATAATATAGACGAAATAAATAATTTAAATAAATCATTAA
CTTTTAAAATTTCTGAAGTTGAAGATATATTGATCAAATTTAAAAAATCAAAAGAACAAG
AATTTGAAAAATTACAAAAAACTAGAAAATTAGTTGAAGAATTTTTGGCCAAAGATGTTG
TTAAATCTGATTATTATGCAAATATAGTTAGAAAGCTTAATAGAGAAGTTTCAAGACGAG
GAAACGTTTCAATTAGTTCTAATAAATCAGAAATAGTAGCTGCAAATATTAATTTAAATG
AAGTTTTAAAACAAAGTAAAGAATTTGTTGAAAATGATATGCAAAAATTAAGGGATAGCT
TAATTTCTTTAATTGTAGAAGCAAAAGAATATATCGAAAATAAAATGCGCCCTAGAGATA
AATACAATGCATACATTGAAAGAATAGAATGATCTATTAGAAAACATAATATTAGTACTC
TACATACAAGAGAAGAAATAATACAAGTAATTAATGAAATTTCAGTTGAATATCTTAATG
CTAAAAAATTATTAATAAATAATAGTCTAGATGATATAAATAATAGTTTGCAAAAATTTA
ATAAGCTAGATAGTAGTGTAAAAGATCCGGATTTTTTAGGTGTAACACAACAACTAAATG
AAATAAAACAAAAGGCATTGCAAGAATTAACAAATATTAAAAATAATTCTAGTCAATTGG
CAACTATTGCAGAAGCGTCAAAATATGAAAATGATATACAAGAAGTACAAGAAAAATTTG
TTAAAGATTTAATAAAAATATTTGACGGAAATATAAACACAGATAGGATTAATTGACTAT
TTCACGATTGAAATACTGCTCCATATATTCGTGGTGAGGTTTTAAAAGAAACTGATGGAC
TTTATTTTGAAGGAATCTCATCCGAATGAAATAATAAATTTGCTAAAAATGCTGTTAAAT
TTGAACAATCCCAATACGAAATTGACCAATCTAAAAACACTGTAGTTGAAACAAAAGAAA
AGAAAATATTATTTAAAAATATGACCTTTGATGAATATGTATCTAACTTTAATAAAACAA
TGTCAGAGGTTGAAAAAAGATTATGATTTTATTGTGATGTTGTTTGAAAAAAGATTTTGT
CAAACTTTAAAGAATACAAAGCCACTACAACAGTCCGCAAGATCGGACCTTATTCTACGA
CAATGACCAGAATTGATCCAAATAAATCAATATACAAAGAAGTTAATGATACTATAAAAC
GCTTAGAACAAACTGGAAAATATGCCTCAAAAATTTCTGAATGAAAAACTAAATTAGACG
AATTAACGTTAAAATTACCAAACAATTCAAATCAATTAGAATCTATCAATAAATGAGTTG
AATGATTTGGACTTAAAGATGCACCTGAAGGAATGTTTGAATATTTTAAGGGAGTTGATA
AAACTCCTTGACTATTGAAATCGATTGATTTAAATAAAAAATTAGAGAAATTTCTTACAG
AATTAAAACAAAACCCAGAAAATTAA
>18361 bias=0,e_score=0.0,bit_score=2023.2,score_ratio=1.01,align_strand=+,abs_start=468366,abs_end=470372,allele_start=468366,allele_end=470372,query_name=NODE_1_length_507951_cov_41.4538_ID_1311 <unknown description>
TGAACAATAAAAGCAAAAAGATCGTTCTTCCATTAGCAATTTTTTGTGGCGGATTATCAA
TAGCTGCCATCGCTACCGTTGCAATAAGATCGTGTCAAAATAAAGTGGATGAAAAGACAC
AAAAAGAATCACTCTTTAAAAAATTTAAAATCCTTCAAGAAGAATTGCAATTATTGCTAG
AAAATAAAAACATTCAAGGAATTTATTCAATTGAAGAACAAAATGTCTTTGATAATTCCA
AAATGATCAATATCGAATCGCCAATTGATAATATTAATCAAGAAATTTTTAAGATTAAAA
GTTCGATTGATTCATTAAATGCAAAAATTCAAAAGCAAAGCATGCAAAAACTACTTTTTG
CAGCAAAGAAACAGTTGGAAAATATTATTCATGTTATGAGGATATTGGAAAATAAATTAA
TTGATAATGATGATGATATTCAAAAAACTAAGGAAGATTTAAATTTGCAAATTATTAATG
CATTAGAGGTTTATAACAAAAATAATATAGACGAAATAAATAATTTAAATAAATCATTAA
CTTTTAAAATTTCTGAAGTTGAAGATATATTGATCAAATTTAAAAAATCAAAAGAACAAG
AATTTGAAAAATTACAAAAAACTAGAAAATTAGTTGAAGAATTTTTGGCCAAAGATGTTG
TTAAATCTGATTATTATGCAAATATAGTTAGAAATCTTAATAGAGAAGTTGCAAGACGAG
GAAACGTTTCAATTAGTTCTAATAAATCAGAAATAGTAGCTACAAATATTCATTTGAACG
AAATTTTAAAGCAAAGTAAAGAATTCGTTGAAGATGATATGCAAAAATTAAGGGATAGCT
TAATTTCTTTAATTGTAGAAGCAAAGGAATATATTGAAAATAAAATGCGCCCTAGAGATA
AATACAATGCATACATTGAAAGAATAGAATGATCTATTAGAAAACATAATATTAGTACTC
TACATACAAGAGAAGAAATAATACAAGTAATTAATGAAATTTTAGTGGAATATCTTGAGG
CTAAAAAATTATTAATAAATAATAGTCTAGATGATGCAAATAATAGTTTACAAAAATTTA
ATCAGCTAGATAGCGGTGTAAAAGATCCAGATTTTTTAGGTGTAACACAACAACTAAATG
AAATAAAACAAAAGGCATTGCAAGAATTAACAAATATCAAAAATAATTCTAGTCAATTGG
CAACTATTGCAGAAGCGTCAAAATATGAAAATAATATACAAGAAGTACAAGAAAAATTTG
TTAAAGATTTAATAAAAATATTTGATGGAAATATAAATACAGATAGGATTAATTGGCTAT
TTCACGATTGAAATACTGCTCCATATATTCGTGGTGAGGTTTTAAAAGAAACTGATGGAC
TTTATTTTGAAGGAATCTCATCCGAATGAAATAATAAATTTGCTAAAAATGCTGTTAAAT
TTGAACAATCCCAATACAAAATTGACAAATCTAAAAACACTGTAGTTGAAACAAAAGAAA
AGAAAATCTTATTTAAAAATATGACCTTTGATGAATATGTATCTAACTTTAATAAAACAA
TGTCAGAAGTTGAAAAAAGATTATGATTTTATTGCGATGTTGTTTGAAAAAAGATTTTGT
CAAACTTTAAAGAATACAAAGCCACAACAACAATCCACAAAGTTGGATCTTATTCTTTAA
CGCAAACCAGAATCGATAAAGATAAATCAATATACAAAGAAGTTTATGATACCATAAAAC
GCTTAGAACAAACTGGAAAATATGCCTCAAAAATTTCTGAATGAAAAACAAAATTAGACG
AATTAACGTTAAAATTGCCCAACAATTCAAATCAATTAGAATCTATCAATAAATGAGTTG
AATGATTTGGACTTAAAGATGCATCCGAAGGAATGTTTGAATATTTTAAGGAAGTTGATA
AAACACCTTGACTATTGAAATCGTTTGAATTAAACAAAGAATTAGAGAAATTTCTTACAG
AATTAAAACAAAACCCAGAAAATTAA
>18362 bias=0,e_score=0.0,bit_score=1906.6,score_ratio=0.95,align_strand=+,abs_start=171840,abs_end=173846,allele_start=171840,allele_end=173846,query_name=NODE_2_length_211336_cov_54.0217_ID_107 <unknown description>
TGAACAATAAAAGCAAAAAGATCGTTCTTCCATTAGCAATTTTTTGTGGCGGATTATCAA
TAGCTGCCATCGCTACCGTAGCAATAAGATCGTGTCAAAATAAAGTGGATAAAAAGACAC
AAAAAGAATCACTATTTAAAAAATTTAAAATTCTTCAAGAAGAATTGCAATTATTGCTAG
AAAATAAAAACATTCAAGGAATTTATTCAATTGAAGAACAAAATGTCTTTGATAATTCCA
AAATGATCAATATTGAATCGCCAATTGATAATATTAATCAAGAAATTTTTAAGATTAAAA
GTTCGATTGATTCATTAAATGCAAAAATTCAAAAGCAAAGCATGCAAAAACTACTTTTTG
CAGCAAAGAAACAGTTGGAAAATATTATTCATGCTATGAGGATATTGGAAAATAAATTAA
TTGATAATGATGATGATATTCAAAAAACTAAGGAAGATTTAAATTCACAAATTATTAATG
CATTAGAGGTTTATAACAAAAATAATATAGACGAAATAAATAATTTAAATAAATCATTAA
CTTTTAAAATTTCTGAAGTTGAAGATATATTGATCAAATTTAAAAAATCAAAAGAACAAG
AATTTGAAAAATTACAAAAAACTAGAAAATTAGTTGAAGAATTTTTGGCCAAAGATGTTG
TTAAATCTGATTATTATGCAAATATAGTTAGAAAGCTTAATAGAGAAGTTTCAAGACGAG
GAAACGTTTCAATTAGTTCTAATAAATCAGAAATAGTAGCTGCAAATATTAATTTAAATG
AAGTTTTAAAACAAAGTAAAGAATTTGTTGAAAATGATATGCAAAAATTAAGGGATAGCT
TAATTTCTTTAATTGTAGAAGCAAAAGAATATATCGAAAATAAAATGCGCCCTAGAGATA
AATACAATGCATACATTGAAAGAATAGAATGATCTATTAGAAAACATAATATTAGTACTC
TACATACAAGAGAAGAAATAATACAAGTAATTAATGAAATTTCAGTTGAATATCTTAATG
CTAAAAAATTATTAATAAATAATAGTCTAGATGATATAAATAATAGTTTGCAAAAATTTA
ATAAGCTAGATAGTAGTGTAAAAGATCCAGATTTTTTAGGTGTAACACAACAACTAAATG
AAATAAAACAAAAGGCATTGCAAGAATTAACAAATATTAAAAATAATTCTAGTCAATTGG
CAACTATTGCAGAAGCGTCAAAATATGAAAATGATATACAAGAAGTACAAGAAAAATTTG
TTAAAGATTTAATAAAAATATTTGACGGAAATATAAACACAGATAGGATTAATTGACTAT
TTCACGATTGAAATACTGCTCCATATATTCGTGGTGAGGTTTTAAAAGAAACAGATGGAC
TTTATTTTGAAGGAATCTCATCCGAATGAAATAATAAATTTGCTAAAAATGCTGTTAAAT
TTGAACAATCCCAATACGAAATTGACAAATCTAAAAACACTGTAGTTGAAACAAAAGAAA
AGAAAATATTATTTAAAAATATGACCTTTGATGAATATGTGTCTAACTTTAATAAAACAA
TGTCAGAAGTTGAAAAAAGATTATGATTTTATTGTGATGTTGTTTGAAAAAAGATTTTGT
CAAACTTTAAAGAACACAAAGCCACTACAACAGTTCGCAAAATCGGACCTTATTCTACGA
CAATGACCAGAATTGATCCAAACAAATCAATATACAAAGAAGTTAATGATACTATAAAAC
GCTTAGAACAAAGTGGAAAATATGCCTCAAAAATTTCTGAATGAAAAACCAAATTAGACG
AATTAACGTTAAAATTACCAAACAATTCAAATCAATTAGAATCTATCAATAAATGAGTTG
AATGATTTGGACTTAAAGATGCACCTGAAGGAATGTTTGAATATTTTAAGGAAGTTGATA
AAACTCCTTGACTATTGAAATCACTTGATTTAAACAAAGAATTAGAGAAATTTCTTACAG
AATTAAAACAAAACCCAGAAAATTAA
>18363 bias=0,e_score=0.0,bit_score=1932.4,score_ratio=0.96,align_strand=+,abs_start=59599,abs_end=61605,allele_start=59599,allele_end=61605,query_name=NODE_3_length_99014_cov_51.1683_ID_224 <unknown description>
TGAACAATAAAAGCAAAAAGATCGTTCTTCCATTAGCAATTTTTTGTGGCGGATTATCAA
TAGCTGCCATCGCTACCGTAGCAATAAGATCGTGTCAAAATAAAGTGGATAAAAAGACAC
AAAAAGAATCACTCTTCAAAAAATTTAAAATTCTTCAAGAAGAATTGCAATTATTGCTAG
AAAATAAAAACATTCAAGGAATTTATTCAATTGAAGAACAAAATGTCTTTGATAATTCCA
AAATGATCAATATTGAATCGCCAATTGATAATATTAATCAAGAAATTTTTAAGATTAAAA
GTTCGATTGATTCATTAAATGCAAAAATTCAAAAGCAAAGCATGCAAAAACTACTTTTTG
CAGCAAAGAAACAGTTGGAAAATATTATTCATGCTATGAGGATATTGGAAAATAAATTAA
TTGATAATGATGATGATATTCAAAAAACTAAAGAAGATTTAAATTCACAAATTATTAATG
CATTAGAGGTTTATAACAAAAATAATATAGACGAAATAAATAATTTAAATAAATCATTAA
CTTTTAAAATTTCTGAAGTTGAAGATATATTGATCAAATTTAAAAAATCAAAAGAACAAG
AATTTGAAAAATTACAAAAAACTAGAAAATTAGTTGAAGAATTTTTGGCCAAAGATGTTG
TTAAATCTGATTATTATGCAAATATAGTTAGAAATCTTAATAGAGAAGTTGCAAGACAAG
GAAACGTTTCAATTAGTTCTAATAAATCAGAAATAGTAGCTACAAATATTCATTTGAACG
AAATTTTAAAGCAAAGTAAAGAATTCGTTGAAGATGATATGCAAAAATTAAGGGATAGAT
TAATTTCTTTAATTGTAGAAGCAAAGGAATATATCGAAAATAAAATGCACCCTAGAGATA
AATACAATGCATACATTGAAAGAATAGAATGATCTATTAGAAAACATAATATTAGTGCTC
TACATACAAGAGAAGAAATAATACAAGTAATTAATGAAATTTCAGTGGAATTTCTTAATG
CTAAAAAATTATTAATCAATAATAGTCTAGATGATGTAAATAATAGTTTGCAAAAATTTA
ATAAGCTAGATAGTGGTGTAAAAGATCCAGATTTTTTAGGTATAACACAACAACTAAATG
AAATAAAAGAAAAGGCATTGCAAGAATTAACAAATATTAAAAATAATTCTAGTCAATTGG
CAACTATTGCAGAAGCGTCAAAATATGAAAATAATGTACAAGAAGTTCAAGAAAAATTTG
TTAAAGATTTAATAAAAATATTTGATGGAAATATAAATACAGATAGGATTAATTGACTAT
TTCACGATTGAAATACTGCTCCATATAATCGTGGTGAGGTTTTAAAAGAAACTGATGGAC
TTTATTTTGAAGGAATCTCATCCGAATGAAATAATAAATTTGCTAAAAATGCTGTTAAAT
TTGAACAATCCCAATACGAAATTGACAAATCTAAAAACACTGTAGTTGAAACAAAAGAAA
AGAAAATATTATTTAAGAATATGACCTTTGATGAATATGTATCTAACTTTAATAAAACAA
TGTCAGAGGTTGAAAAAAGATTATGATTTTATTGTGATGTTGTTTGAAAAAAGATTTTGT
CAAACTTTAAAGAATACAAAGCCACTACAACAGTCCGCAAAGTTGGATCTTATTCTTTAA
CACAAACCAGAATCGATAAAGATAAATCAATATACAAAGAAGTTAATGATACTATAAAAC
GCTTAGAACAAAGTGGAAAATATGCCTCAAAAATTTCTGAATGAAAAACAAAATTAGACG
AATTAACGTTAAAATTACCAAACAATTCAAATCAATTAGAATCTATCAATAAATGAGTTG
AATGATTTGGACTTAAAGATGCACCTGAAGGAATGTTTGAATATTTTAAGGGAGTTGATA
AAACTCCTTGACTATTTAAGTCGATTGATTTAAATAAAAAATTAGAGGAATTTCTTACAG
AATTAAAACAAAACCCAGAAAATTAA
>18364 bias=0,e_score=0.0,bit_score=1908.8,score_ratio=0.95,align_strand=+,abs_start=139544,abs_end=141550,allele_start=139544,allele_end=141550,query_name=NODE_2_length_179046_cov_45.3973_ID_251 <unknown description>
TGAACAATAAAAGCAAAAAGATCGTTCTTCCATTAGCAATTTTTTGTGGCGGATTATCAA
TAGCTGCCATCGCTACCGTAGCAATAAGATCGTGTCAAAATAAAGTGGATAAAAAGACAC
AAAAAGAATCACTATTTAAAAAATTTAAAATTCTTCAAGAAGAATTGCAATTATTGCTAG
AAAATAAAAACATTCAAGGAATTTATTCAATTGAAGAACAAAATGTCTTTGATAATTCCA
AAATGATCAATATTGAATCGCCAATTGATAATATTAATCAAGAAATTTTTAAGATTAAAA
GTTCGATTGATTCATTAAATGCAAAAATTCAAAAGCAAAGCATGCAAAAACTACTTTTTG
CAGCAAAGAAACAGTTGGAAAATATTATTCATGCTATGAGGATATTGAAAAATAAATTAA
TTGATAATGATGATGATATTCAAAAAACTAAGGAAGATTTAAATTCACAAATTATTAATG
CATTAGAGGTTTATAACAAAAATAATATAGACGAAATAAATAATTTAAATAAATCATTAA
CTTTTAAAATTTCTGAAGTTGAAGATATATTGATCAAATTTAAAAAATCAAAAGAACAAG
AATTTGAAAAATTACAAAAAACTAGAAAATTAGTTGAAGAATTTTTGGCCAAAGATGTTG
TTAAATCTGATTATTATGCAAATATAGTTAGAAAGCTTAATAGAGAAGTTTCAAGACGAG
GAAACGTTTCAATTAGTTCTAATAAATCAGAAATAGTAGCTGCAAATATTAATTTAAATG
AAGTTTTAAAACAAAGTAAAGAATTTGTTGAAAATGATATGCAAAAATTAAGGGATAGAT
TAATTTCTTTAATTACAGAAGCAAAAGAATATATTGAAAATAAAATGCGCCCTAGAGATA
AATACAATGCATACATTGAAAGAATAGAATGATCTATTAGAAAACATAATATTAGTGCTC
TACATACAAGAGAAGAAATAATACAAGTAATTAATGAAATTTCAGTGGAATTTCTTAATG
CTAAAAAATTATTAATCAATAATAGTCTAGATGATGTAAATAATAGTTTGCAAAAATTTA
ATAAGCTAGATAGTGGTGTAAAAGATCCAGATTTTTTAGGTATAACACAACAACTAAATG
AAATAAAAGAAAAGGCATTGCAAGAATTAACAAATATTAAAAATAATTCTAGTCAATTGG
CAACTATTGCAGAAGCGTCAAAATATGAAAATAATGTACAAGAAGTTCAAGAAAAATTTG
TTAAAGATTTAATAAAAATATTTGATGGAAATATAAATACAGATAGGATTAATTGACTAT
TTCACGATTGAAATACTGCTTCATATATTCGTGGTGAGGTTTTAAAAGAAACTGATGGAC
TTTATTTTGAAGGAATCTCATCCGAATGAAATAATAAATTTGCTAAAAATGCTGTTAAAT
TTGAACAATCCCAATACGAAATTGACAAATCTAAAAACACTGTAGTTGAAACAAAAGAAA
AGAAAATATTATTTAAAAATATGACCTTTGATGAATATGTGTCTAACTTTAATAAAACAA
TGTCAGAAGTTGAAAAAAGATTATGATTTTATTGTGATGTTGTTTGAAAAAAGATTTTGT
CAAACTTTAAAGAACACAAAGCCACAACAACGGTCCGCAAATTCGGATCTCATTCTTTAA
CACAAACCAGTGTTTATCCAAATAAATCAATATACAAAGAAGTTAATGATACTATAAAAC
GCTTAGAACAAACCGGAAAATATGCCTCAAAAATTTCTGAATGAAAAACAAAATTAGACG
AATTAACGTTAAAATTACCAAACAATTCAAATCAATTAGAATCTATCAATAAATGAGTTG
AATGATTTGGACTTAAAGATGCACCTGAAGGAATGTTTGAATATTTTAAGGAAGTTGATA
AAACTCCTTGACTATTGAAATCACTTGATTTAAACAAAAAATTAGAGGAATTTCTTACAG
AATTAAAACAAAACCCAGAAAATTAA
>18365 bias=0,e_score=0.0,bit_score=2030.4,score_ratio=1.01,align_strand=+,abs_start=120723,abs_end=122729,allele_start=120723,allele_end=122729,query_name=NODE_2_length_160211_cov_44.2436_ID_69 <unknown description>
TGAACAATAAAAGCAAAAAGATCGTTCTTCCATTAGCAATTTTTTGTGGCGGATTATCAA
TAGCTGCCATCGCTACCGTTGCAATAAGATCGTGTCAAAATAAAGTGGATGAAAAGACAC
AAAAAGAATCACTCTTTAAAAAATTTAAAATCCTTCAAGAAGAATTGCAATTATTGCTAG
AAAATAAAAACATTCAAGGAATTTATTCAATTGAAGAACAAAATGTCTTTGATAATTCCA
AAATGATCAATATCGAATCGCCAATTGATAATATTAATCAAGAAATTTTTAAGATTAAAA
GTTCGATTGATTCATTAAATGCAAAAATTCAAAAGCAAAGCATGCAAAAACTACTTTTTG
CAGCAAAGAAACAGTTGGAAAATATTATTCATGTTATGAGGATATTGGAAAATAAATTAA
TTGATAATGATGATGATATTCAAAAAACTAAGGAAGATTTAAATTTGCAAATTATTAATG
CATTAGAGGTTTATAACAAAAATAATATAGACGAAATAAATAATTTAAATAAATCATTAA
CTTTTAAAATTTCTGAAGTTGAAGATATATTGATCAAATTTAAAAAATCAAAAGAACAAG
AATTTGAAAAATTACAAAAAACTAGAAAATTAGTTGAAGAATTTTTGGCCAAAGATGTTG
TTAAATCTGATTATTATGCAAATATAGTTAGAAATCTTAATAGAGAAGTTGCAAGACGAG
GAAACGTTTCAATTAGTTCTAATAAATCAGAAATAGTAGCTACAAATATTCATTTGAACG
AAATTTTAAAGCAAAGTAAAGAATTCGTTGAAGATGATATGCAAAAATTAAGGGATAGCT
TAATTTCTTTAATTGTAGAAGCAAAGGAATATATTGAAAATAAAATGCGCCCTAGAGATA
AATACAATGCATACATTGAAAGAATAGAATGATCTATTAGAAAACATAATATTAGTACTC
TACATACAAGAGAAGAAATAATACAAGTAATTAATGAAATTTTAGTGGAATATCTTGAGG
CTAAAAAATTATTAATAAATAATAGTCTAGATGATGTAAATAATAGTTTACAAAAATTTA
ATCAGCTAGATAGCGGTGTAAAAGATCCAGATTTTTTAGGTGTAACACAACAACTAAATG
AAATAAAACAAAAGGCATTGCAAGAATTAACAAATATCAAAAATAATTCTAGTCAATTGG
CAACTATTGCAGAAGCGTCAAAATATGAAAATAATATACAAGAAGTACAAGAAAAATTTG
TTAAAGATTTAATAAAAATATTTGATGGAAATATAAATACAGATAGGATTAATTGGCTAT
TTCACGATTGAAATACTGCTCCATATATTCGTGGTGAGGTTTTAAAAGAAACTGATGGAC
TTTATTTTGAAGGAATCTCATCCGAATGAAATAATAAATTTGCTAAAAATGCTGTTAAAT
TTGAACAATCCCAATACAAAATTGACAAATCTAAAAACACTGTAGTTGAAACAAAAGAAA
AGAAAATCTTATTTAAAAATATGACCTTTGATGAATATGTATCTAACTTTAATAAAACAA
TGTCAGAAGTTGAAAAAAGATTATGATTTTATTGCGATGTTGTTTGAAAAAAGATTTTGT
CAAACTTTAAAGAATACAAAGCCACAACAACAATCCGCAAAGTTGGATCTTATTCTTTAA
CGCAAACCAGAATCGATAAAGATAAATCAATATACAAAGAAGTTGATGATACCATAAAAC
GCTTAGAACAAACTGGAAAATATGCCTCAAAAATTTCTGAATGAAAAACAAAATTAGACG
AATTAACGTTAAAATTGCCCAACAATTCAAATCAATTAGAATCTATCAATAAATGAGTTG
AATGATTTGGACTTAAAGATGCATCCGAAGGAATGTTTGAATATTTTAAGGAAGTTGATA
AAACACCTTGACTATTGAAATCGTTTGAATTAAACAAAGAATTAGAGAAATTTCTTACAG
AATTAAAACAAAACCCAGAAAATTAA
>18366 bias=0,e_score=0.0,bit_score=2013.9,score_ratio=1.00,align_strand=-,abs_start=37482,abs_end=39486,allele_start=37482,allele_end=39486,query_name=NODE_2_length_147029_cov_48.4721_ID_161 <unknown description>
TGAACAATAAAAGCAAAAAGATCGTTCTTCCATTAGCAATTTTTTGTGGCGGATTATCAA
TAGCTGCCATCGCTACCGTTGCAATAAGATCGTGTCAAAATAAAGTGGATGAAAAGACAC
AAAAAGAATCACTCTTTAAAAAATTTAAAATTCTTCAAGAAGAATTGCAATTATTGCTAG
AAAATAAAAACATTCAAGGAATTTATTCAATTGAAGAACAAAATGTCTTTGATAATTCCA
AAATGATCAATATCGAATCGCCAATTGATAATATTAATCAAGAAATTTTTAAGATTAAAA
GTTCGATTGATTCATTAAATGCAAAAATTCAAAAGCAAAGCATGCAAAAACTACTTTTTG
CAGCAAAGAAACAGTTGGAAAATATTATTCATGTTATGAGGATATTGGAAAATAAATTAA
TTGATAATGATGATGATATTCAAAAAACTAAGGAAGATTTAAATTTGCAAATTATTAATG
CATTAGAGGTTTATAACAAAAATAATATAGACGAAATAAATAATTTAAATAAATCATTAA
CTTTTAAAATTTCTGAAGTTGAAGATATATTGATCAAATTTAAAAAATCAAAAGAACAAG
AATTTGAAAAATTACAAAAAACTAGAAAATTAGTTGAAGAATTTTTGGCCAAAGATGTTG
TTAAATCTGATTATTATGCAAATATAGTTAGAAATCTTAATAGAGAAGTTGCAAGACGAG
GAAACGTTTCAATTAGTTCTAATAAATCAGAAATAGTAGCTACAAATATTCATTTGAACG
AAATTTTAAAGCAAAGTAAAGAATTCGTTGAAGATGATATGCAAAAATTAAGGGATAGCT
TAATTTCTTTAATTGTAGAAGCAAAGGAATATATTGAAAATAAAATGCGCCCTAGAGATA
AATACAATGCATACATTGAAAGAATAGAATGATCTATTAGAAAACATAATATTAGTACTC
TACATACAAGAGAAGAAATAATACAAGTAATTAATGAAATTTCAGTGGAATATCTTGAGG
CTAAAAAATTATTAATAAATAATAGTCTAGATGATGTAAATAATAGTTTACAAAAATTTA
ATCAGCTAGATAGTGGTGTAAAAGATCCAGATTTTTTAGGTGTAACACAACAACTAAATG
AAATAAAACAAAAGGCATTGCAAGAATTAACAAATATCAAAAATAATTCTAGTCAATTGG
CAACTATTGCAGAAGCGTCAAAATATGAAAATAATATACAAGAAGTACAAGAAAAATTTG
TTAAAGATTTAATAAAAATATTTGATGGAAATATAAATACAGATAGGATTAATTGGCTAT
TTCAGGATTGAAATACTGCTCCATATATTCGTGGTGAGGTTTTAAAAGAAACTGATGGAC
TTTATTTTGAAGGAATCTCATCCGAATGAAATAATAAATTTGCTAAAAATGCTGTTAAAT
TTGAACAATCCCAATACAAAATTGACAAATCTAAAAACACTGTAGTTGAAACAAAAGAAA
AGAAAATCTTATTTAAAAATATGACCTTTGATGAATATGTATCTAACTTTAATAAAACAA
TGTCAGAAGTTGAAAAAAGATTATGATTTTATTGCGATGTTGTTTGAAAAAAGATTTTGT
CAAACTTTAAAGAATACAAAGCCACAACAACGGTCCGCAAAATCGGATCTCATTCTTTAA
CACAAACCAGTGTTTATCCAAACAAATCAATATACAAAGAAGTTGATGATACCATAAAAC
GCTTAGAACAAACTGGAAAATATACCTCAAAAATTTCTGAATGAAAAACAAAATTAGACG
AATTAACGTTAAAATTGCCCAACAATTCAAATCAATTAGAATCTATCAATAAATGAGTTG
AATGATTTGGACTTAAAGATGCATCCGAAGGAATGTTTGAATATTTTAAGGAAGTTGATA
AAACACCTTGACTATTGAAATCACTTGATTTAAACAAAAAATTAGAGGAATTCCTTACAG
AATTAAAACAAAACCCAGAAAATT
>18367 bias=0,e_score=0.0,bit_score=1862.2,score_ratio=0.93,align_strand=+,abs_start=59309,abs_end=61315,allele_start=59309,allele_end=61315,query_name=NODE_3_length_98724_cov_39.7872_ID_265 <unknown description>
TGAAAGAAAAAAGTAGAAAAATTGTTCTTCCATTAGCAATTTTTTGTGGCGGATTATCAA
TAGCTGCCATCGCTACCGTTGCAATAAGATCGTGCCAAAATAAAGTGGATAAAAAGGCAC
AAAAAGAATCACTTTTCAAAAAATTTAAAATTCTTCAAGAAGAATTGCAATTGTTGCTAG
AAAATAAAAACATTCAAGGAATTTATTCAATTGAAGAACAAAATGTCTTTGATAATTCCA
AAATGGTCAATATCGAATCGCCAATTGATAATATTAATCAAGAAATTTTTAAGATTAAAA
GTTCGATTGATTCATTAAATGCAAAAATTCAAAAGCAAAGCATGCAAAAACTACTTTTTG
CAGCAAAGAAACAGTTGGAAAATATTATTAATGCTATGAGGATATTGGAAAATAAATTAA
TTGATAATGATGATGATATTCAAAAAACTAAGGAAGATTTAAATTCACAAATTATTAATG
CATTAGAGGTTTATAACAAAAATAATATAGACGAAATAAATAATTTAAATAAATCATTAA
CTTTTAAAATTTCTGAAGTTGAAGATATATTGATCAAATTTAAAAAATCAAAAGAACAAG
AATTTGAAAAATTACAAAAAACTAGAAAATTAGTTGAAGAATTTTTAGCTAAAGACGTTG
TTAAATCTGATTATTATGCAAATATAGTTAGAAATCTTAATAGAGAAGTTTCAAGACGAG
GAAACATTTCAATTAGTTCTAATAAATCAGAAATAGTAGCTGCAAATATTAATTTAAATG
AAGTTTTAAAACAAAGTAAAGAATTTGTTGAAAATGATATGCAAAAATTAAGGGATAGCT
TAATTTCTTTGATTACAGAAGCAAAAGAATATATTGAAAATAAAATGCGCCCCAGAGATA
AATACAATGCATACATTGAAAGAATAGAATGATCTATTAGAAAACACAATATTAGTACTC
TACATACAAGAGAAGAAATAATACAAGTAATTAATGAAATTTCAGTGGCATATCTTGATG
CTAAAAAATTATTAATAAATAATAGCCTAGATGATGTAAATAATAGTTTGCAAAAATTTA
ATAAGCTAGATAATAGCGTAAAAGATCAAGATTTTTTAGGTGTAACACAACAACTAAATG
AAATAAAACAAAAGGCATTGCAAGAATTAGCAAATATTAAAAACAATTCTAGTCAATTGG
CAACTATTGATGAAGCATCCAAATATGAAAATAATATACAAGAAGTACAAGAAAAATTTG
TTAAAGATTTAATAAAAATATTTGATGGAAATATAAATACAGATAGGATTAATTGATTAT
TTCACGATTGAAATACTGCTCCATATATTCGTGGTGAGGTTTTAAAAGAAACAGATGGAC
TTTATTTTGAAGGAATCTCATCCGAATGAAATAATAAATTTGCTAAAAATGCTGTTAAAT
TTGAACAATCCCAATACGAAATTGACAAATCTAAAAACACTGTAGTTGAAACAAAAGAAA
AGAAAATATTATTTAAAAATATGACCTTTGATGAATATGTGTCTAACTTTAATAAAACAA
TGTCAGAAGTTGAAAAAAGATTATGATTTTATTGTGATGTTGTTTGAAAAAAGATTTTGT
CAAACTTTAAAGAACACAAAGCCACTACAACAGTTCGCAAAATCGGACCTTATTCTACGA
CAATGACCAGAATTGATCCAAACAAATCAATATACAAAGAAGTTAATGATACTATAAAAC
GCTTAGAACAAAGTGGAAAATATGCCTCAAAAATTTCTGAATGAAAAACCAAATTAGACG
AATTAACGTTAAAATTACCAAACAATTCAAATCAATTAGAATCTATCAATAAATGAGTTG
AATGATTTGGACTTAAAGATGCACCTGAAGGAATGTTTGAATATTTTAAGGAAGTTGATA
AAACTCCTTGACTATTGAAATCACTTGATTTAAACAAAGAATTAGAGAAATTTCTTACAG
AATTAAAACAAAACCCAGAAAATTAA
>18368 bias=0,e_score=0.0,bit_score=2025.7,score_ratio=1.01,align_strand=+,abs_start=150910,abs_end=152916,allele_start=150910,allele_end=152916,query_name=NODE_1_length_194000_cov_43.9897_ID_1724 <unknown description>
TGAACAATAAAAGCAAAAAGATCGTTCTTCCATTAGCAATTTTTTGTGGCGGATTATCAA
TAGCTGCCATCGTTACCGTTGCAATAAGATCGTGTCAAAATAAAGTGGATGAAAAGACAC
AAAAAGAATCACTCTTTAAAAAATTTAAAATCCTTCAAGAAGAATTGCAATTATTGCTAG
AAAATAAAAACATTCAAGGAATTTATTCAATTGAAGAACAAAATGTCTTTGATAATTCCA
AAATGATCAATATCGAATCGCCAATTGATAATATTAATCAAGAAATTTTTAAGATTAAAA
GTTCGATTGATTCATTAAATGCAAAAATTCAAAAGCAAAGCATGCAAAAACTACTTTTTG
CAGCAAAGAAACAGTTGGAAAATATTATTCATGTTATGAGGATATTGGAAAATAAATTAA
TTGATAATGATGATGATATTCAAAAAACTAAGGAAGATTTAAATTTGCAAATTATTAATG
CATTAGAGGTTTATAACAAAAATAATATAGACGAAATAAATAATTTAAATAAATCATTAA
CTTTTAAAATTTCTGAAGTTGAAGATATATTGATCAAATTTAAAAAATCAAAAGAACAAG
AATTTGAAAAATTACAAAAAACTAGAAAATTAGTTGAAGAATTTTTGGCCAAAGATGTTG
TTAAATCTGATTATTATGCAAATATAGTTAGAAATCTTAATAGAGAAGTTGCAAGACGAG
GAAACGTTTCAATTAGTTCTAATAAATCAGAAATAGTAGCTACAAATATTCATTTGAACG
AAATTTTAAAGCAAAGTAAAGAATTCGTTGAAGATGATATGCAAAAATTAAGGGATAGCT
TAATTTCTTTAATTGTAGAAGCAAAGGAATATATTGAAAATAAAATGCGCCCTAGAGATA
AATACAATGCATACATTGAAAGAATAGAATGATCTATTAGAAAACATAATATTAGTACTC
TACATACAAGAGAAGAAATAATACAAGTAATTAATGAAATTTCAGTGGAATATCTTGAGG
CTAAAAAATTATTAATAAATAATAGTCTAGATGATGTAAATAATAGTTTACAAAAATTTA
ATCAGCTAGATAGCGGTGTAAAAGATCCAGATTTTTTAGGTGTAACACAACAACTAAATG
AAATAAAACAAAAGGCATTGCAAGAATTAACAAATATCAAAAATAATTCTAGTCAATTGG
CAACTATTGCAGAAGCGTCAAAATATGAAAATAATATACAAGAAGTACAAGAAAAATTTG
TTAAAGATTTAATAAAAATATTTGATGGAAATATAAATACAGATAGGATTAATTGGCTAT
TTCACGATTGAAATACTGCTCCATATATTCGTGGTGAGGTTTTAAAAGAAACTGATGGAC
TTTATTTTGAAGGAATCTTATCCGAATGAAATAATAAATTTGCTAAAAATGCTGTTAAAT
TTGAACAATCCTAATACAAAATTGACAAATCTAAAAACACTGTAGTTGAAACAAAAGAAA
AGAAAATCTTATTTAAAAATATGACCTTTGATGAATATGTATCTAACTTTAATAAAACAA
TGTCAGAAGTTGAAAAAAGATTATGATTTTATTGCGATGTTGTTTGAAAAAAGATTTTGT
CAAACTTTAAAGAATACAAAGCCACAACAACAATCCGCAAAGTTGGATCTTATTCTTTAA
CGCAAACCAGAATCGATAAAGATAAATCAATATACAAAGAAGTTGATGATACCATAAAAC
GCTTAGAACAAACTGGAAAATATGCCTCAAAAATTTCTGAATGAAAAACAAAATTAGACG
AATTAACGTTAAAATTGCCCAACAATTCAAATCAATTAGAATCTATCAATAAATGAGTTG
AATGATTTGGACTTAAAGATGCATCCGAAGGAATGTTTGAATATTTTAAGGAAGTTGATA
AAACACCTTGACTATTGAAATCGTTTGAATTAAACAAAGAATTAGAGAAATTTCTTACAG
AATTAAAACAAAACCCAGAAAATTAA
>18369 bias=0,e_score=0.0,bit_score=1945.4,score_ratio=0.97,align_strand=+,abs_start=431705,abs_end=433711,allele_start=431705,allele_end=433711,query_name=NODE_1_length_474534_cov_38.1723_ID_792 <unknown description>
TGAACAATAAAAGCAAAAAGATCGTTCTTCCATTAGCAATTTTTTGTGGCGGATTATCAA
TAGCTGCCATCGCTACCGTAGCAATAAGATCGTGTCAAAATAAAGTGGATAAAAAGACAC
AAAAAGAATCACTCTTCAAAAAATTTAAAATTCTTCAAGAAGAATTGCAATTATTGCTAG
AAAATAAAAACATTCAAGGAATTTATTCAATTGAAGAACAAAATGTCTTTGATAATTCCA
AAATGATCAATATTGAATCGCCAATTGATAATATTAATCAAGAAATTTTTAAGATTAAAA
GTTCGATTGATTCATTAAATGCAAAAATTCAAAAGCAAAGCATGCAAAAACTACTTTTTG
CAGCAAAGAAACAGTTGGAAAATATTATTCATGCTATGAGGATATTGGAAAATAAATTAA
TTGATAATGATGATGATATTCAAAAAACTAAAGAAGATTTAAATTCACAAATTATTAATG
CATTAGAGGTTTATAACAAAAATAATATAGACGAAATAAATAATTTAAATAAATCATTAA
CTTTTAAAATTTCTGAAGTTGAAGATATATTGATCAAATTTAAAAAATCAAAAGAACAAG
AATTTGAAAAATTACAAAAAACTAGAAAATTAGTTGAAGAATTTTTGGCCAAAGATGTTG
TTAAATCTGATTATTATGCAAATATAGTTAGAAATCTTAATAGAGAAGTTGCAAGACAAG
GAAACGTTTCAATTAGTTCTAATAAATCAGAAATAGTAGCTACAAATATTCATTTGAACG
AAATTTTAAAGCAAAGTAAAGAATTCGTTGAAGATGATATGCAAAAATTAAGGGATAGAT
TAATTTCTTTAATTGTAGAAGCAAAGGAATATATCGAAAATAAAATGCGCCCTAGAGATA
AATACAATGCATACATTGAAAGAATAGAATGATCTATTAGAAAACATAATATTAGTGCTC
TACATACAAGAGAAGAAATAATACAAGTAATTAATGAAATTTCAGTGGAATTTCTTAATG
CTAAAAAATTATTAATCAATAATAGTCTAGATGATGTAAATAATAGTTTGCAAAAATTTA
ATAAGCTAGATAGTGGTGTAAAAGATCCAGATTTTTTAGGTATAACACAACAACTAAATG
AAATAAAAGAAAAGGCATTGCAAGAATTAACAAATATTAAAAATAATTCTAGTCAATTGG
CAACTATTGCAGAAGCGTCAAAATATGAAAATAATGTACAAGAAGTTCAAGAAAAATTTG
TTAAAGATTTAATAAAAATATTTGATGGAAATATAAATACAGATAGGATTAATTGACTAT
TTCACGATTGAAATACTGCTCCATATAATCGTGGTGAGGTTTTAAAAGAAACTGATGGAC
TTTATTTTGAAGGAATCTCATCCGAATGAAATAATAAATTTGCTAAAAATGCTGTTAAAT
TTGAACAATCCCAATACGAAATTGACAAATCTAAAAACACTGTAGTTGAAACAAAAGAAA
AGAAAATATTATTTAAGAATATGACCTTTGATGAATATGTATCTAACTTTAATAAAACAA
TGTCAGAGGTTGAAAAAAGATTATGATTTTATTGTGATGTTGTTTGAAAAAAGATTTTGT
CAAACTTTAAAGAATACAAAGCCACTACAACAGTCCGCAAAGTTGGATCTTATTCTTTAA
CACAAACCAGAATCGATAAAGATAAATCAATATACAAAGAAGTTAATGATACTATAAAAC
GTTTAGAACAAACCGGAAAATATGCCTCAAAAATTTCTGAATGAAAAACTAAATTAGACG
AATTAACGTTAAAATTACCAAACAATTCAAATCAATTAGAATCTATCAATAAATGAGTTG
AATGATTTGGACTTAAAGATGCGCCTGAAGGAATGTTTGAATATTTTAAGGAAGTTGATA
AAACTCCTTGACTATTGAAATCGATTGATTTAAACAAAGAATTAGAGAAATTTCTTACAG
AATTAAAACAAAACCCAGAAAATTAA
>18370 bias=0,e_score=0.0,bit_score=1862.2,score_ratio=0.93,align_strand=-,abs_start=146454,abs_end=148452,allele_start=146454,allele_end=148452,query_name=NODE_2_length_226046_cov_22.58_ID_866 <unknown description>
AAAAAAGTAGAAAAATTGTTCTTCCATTAGCAATTTTTTGTGGCGGATTATCAATAGCTG
CCATCGCTACCGTTGCAATAAGATCGTGCCAAAATAAAGTGGATAAAAAGGCACAAAAAG
AATCACTTTTCAAAAAATTTAAAATTCTTCAAGAAGAATTGCAATTGTTGCTAGAAAATA
AAAACATTCAAGGAATTTATTCAATTGAAGAACAAAATGTCTTTGATAATTCCAAAATGG
TCAATATCGAATCGCCAATTGATAATATTAATCAAGAAATTTTTAAGATTAAAAGTTCGA
TTGATTCATTAAATGCAAAAATTCAAAAGCAAAGCATGCAAAAACTACTTTTTGCAGCAA
AGAAACAGTTGGAAAATATTATTAATGCTATGAGGATATTGGAAAATAAATTAATTGATA
ATGATGATGATATTCAAAAAACTAAGGAAGATTTAAATTCACAAATTATTAATGCATTAG
AGGTTTATAACAAAAATAATATAGACGAAATAAATAATTTAAATAAATCATTAACTTTTA
AAATTTCTGAAGTTGAAGATATATTGATCAAATTTAAAAAATCAAAAGAACAAGAATTTG
AAAAATTACAAAAAACTAGAAAATTAGTTGAAGAATTTTTAGCTAAAGACGTTGTTAAAT
CTGATTATTATGCAAATATAGTTAGAAATCTTAATAGAGAAGTTTCAAGACGAGGAAACA
TTTCAATTAGTTCTAATAAATCAGAAATAGTAGCTGCAAATATTAATTTAAATGAAGTTT
TAAAACAAAGTAAAGAATTTGTTGAAAATGATATGCAAAAATTAAGGGATAGCTTAATTT
CTTTGATTACAGAAGCAAAAGAATATATTGAAAATAAAATGCGCCCCAGAGATAAATACA
ATGCATACATTGAAAGAATAGAATGATCTATTAGAAAACACAATATTAGTACTCTACATA
CAAGAGAAGAAATAATACAAGTAATTAATGAAATTTCAGTGGCATATCTTGATGCTAAAA
AATTATTAATAAATAATAGCCTAGATGATGTAAATAATAGTTTGCAAAAATTTAATAAGC
TAGATAATAGCGTAAAAGATCAAGATTTTTTAGGTGTAACACAACAACTAAATGAAATAA
AACAAAAGGCATTGCAAGAATTAGCAAATATTAAAAACAATTCTAGTCAATTGGCAACTA
TTGATGAAGCATCCAAATATGAAAATAATATACAAGAAGTACAAGAAAAATTTGTTAAAG
ATTTAATAAAAATATTTGATGGAAATATAAATACAGATAGGATTAATTGATTATTTCACG
ATTGAAATACTGCTCCATATATTCGTGGTGAGGTTTTAAAAGAAACAGATGGACTTTATT
TTGAAGGAATCTCATCCGAATGAAATAATAAATTTGCTAAAAATGCTGTTAAATTTGAAC
AATCCCAATACGAAATTGACAAATCTAAAAACACTGTAGTTGAAACAAAAGAAAAGAAAA
TATTATTTAAAAATATGACCTTTGATGAATATGTGTCTAACTTTAATAAAACAATGTCAG
AAGTTGAAAAAAGATTATGATTTTATTGTGATGTTGTTTGAAAAAAGATTTTGTCAAACT
TTAAAGAACACAAAGCCACTACAACAGTTCGCAAAATCGGACCTTATTCTACGACAATGA
CCAGAATTGATCCAAACAAATCAATATACAAAGAAGTTAATGATACTATAAAACGCTTAG
AACAAAGTGGAAAATATGCCTCAAAAATTTCTGAATGAAAAACCAAATTAGACGAATTAA
CGTTAAAATTACCAAACAATTCAAATCAATTAGAATCTATCAATAAATGAGTTGAATGAT
TTGGACTTAAAGATGCACCTGAAGGAATGTTTGAATATTTTAAGGAAGTTGATAAAACTC
CTTGACTATTGAAATCACTTGATTTAAACAAAGAATTAGAGAAATTTCTTACAGAATTAA
AACAAAACCCAGAAAATT
>18371 bias=0,e_score=0.0,bit_score=2027.3,score_ratio=1.01,align_strand=+,abs_start=110054,abs_end=112060,allele_start=110054,allele_end=112060,query_name=NODE_1_length_497571_cov_28.1511_ID_540 <unknown description>
TGAACAATAAAAGCAAAAAGATCGTTCTTCCATTAGCAATTTTTTGTGGCGGATTATCAA
TAGCTGCCATCGCTACCGTTGCAATAAGATCGTGTCAAAATAAAGTGGATGAAAAGACAC
AAAAAGAATCACTCTTTAAAAAATTTAAAATCCTTCAAGAAGAATTGCAATTATTGCTAG
AAAATAAAAACATTCAAGGAATTTATTCAATTGAAGAACAAAATGTCTTTGATAATTCCA
AAATGATCAATATCGAATCGCCAATTGATAATATTAATCAAGAAATTTTTAAGATTAAAA
GTTCGATTGATTCATTAAATGCAAAAATTCAAAAGCAAAGCATGCAAAAATTACTTTTTG
CAGCAAAGAAACAGTTGGAAAATATTATTCATGTTATGAGGATATTGGAAAATAAATTAA
TTGATAATGATGATGATATTCAAAAAACTAAGGAAGATTTAAATTTGCAAATTATTAATG
CATTAGAGGTTTATAACAAAAATAATATAGACGAAATAAATAATTTAAATAAATCATTAA
CTTTTAAAATTTCTGAAGTTGAAGATATATTGATCAAATTTAAAAAATCAAAAGAACAAG
AATTTGAAAAATTACAAAAAACTAGAAAATTAGTTGAAGAATTTTTGGCCAAAGATGTTG
TTAAATCTGATTATTATGCAAATATAGTTAGAAATCTTAATAGAGAAGTTGCAAGACGAG
GAAACGTTTCAATTAGTTCTAATAAATCAGAAATAGTAGCTACAAATATTCATTTGAACG
AAATTTTAAAGCAAAGTAAAGAATTCGTTGAAGATGATATGCAAAAATTAAGGGATAGCT
TAATTTCTTTAATTGTAGAAGCAAAGGAATATATTGAAAATAAAATGCGCCCTAGAGATA
AATACAATGCATACATTGAAAGAATAGAATGATCTATTAGAAAACATAATATTAGTACTC
TACATACAAGAGAAGAAATAATACAAGTAATTAATGAAATTTTAGTGGAATATCTTGAGG
CTAAAAAATTATTAATAAATAATAGTCTAGATGATGTAAATAATAGTTTACAAAAATTTA
ATCAGCTAGATAGCGGTGTAAAAGATCCAGATTTTTTAGGTGTAACACAACAACTAAATG
AAATAAAACAAAAGGCATTGCAAGAATTAACAAATATCAAAAATAATTCTAGTCAATTGG
CAACTATTGCAGAAGCGTCAAAATATGAAAATAATATACAAGAAGTACAAGAAAAATTTG
TTAAAGATTTAATAAAAATATTTGATGGAAATATAAATACAGATAGGATTAATTGGCTAT
TTCACGATTGAAATACTGCTCCATATATTCGTGGTGAGGTTTTAAAAGAAACTGATGGAC
TTTATTTTGAAGGAATCTCATCCGAATGAAATAATAAATTTGCTAAAAATGCTGTTAAAT
TTGAACAATCCCAATACAAAATTGACAAATCTAAAAACACTGTAGTTGAAACAAAAGAAA
AGAAAATCTTATTTAAAAATATGACCTTTGATGAATATGTATCTAACTTTAATAAAACAA
TGTCAGAAGTTGAAAAAAGATTATGATTTTATTGCGATGTTGTTTGAAAAAAGATTTTGT
CAAACTTTAAAGAATACAAAGCCACAACAACAATCCGCAAAGTTGGATCTTATTCTTTAA
CGCAAACCAGAATCGATAAAGATAAATCAATATACAAAGAAGTTGATGATACCATAAAAC
GCTTAGAACAAACTGGAAAATATGCCTCAAAAATTTCTGAATGAAAAACAAAATTAGACG
AATTAACGTTAAAATTGCCCAACAATTCAAATCAATTAGAATCTATCAATAAATGAGTTG
AATGATTTGGACTTAAAGATGCATCCGAAGGAATGTTTGAATATTTTAAGGAAGTTGATA
AAACACCTTGACTATTGAAATCGTTTGAATTAAACAAAGAATTAGAGAAATTTCTTACAG
AATTAAAACAAAACCCAGAAAATTAA
>18372 bias=0,e_score=0.0,bit_score=2012.2,score_ratio=1.00,align_strand=+,abs_start=467236,abs_end=469241,allele_start=467236,allele_end=469241,query_name=NODE_1_length_666248_cov_46.4332_ID_732 <unknown description>
TGAACAATAAAAGCAAAAAGATCGTTCTTCCATTAGCAATTTTTTGTGGCGGATTATCAA
TAGCTGCCATCGCTACCGTTGCAATAAGATCGTGCCAAAATAAAGTGGATAAAAAAGCGC
AAAAAGAATCACTCTTCAAAAAATTTAAAATTCTTCAAGAAGAATTGCAATTATTGCTAG
AAAATAAAAACATTCAAGGAATTTATTCAATTGAAGAACAAAATGTCTTTGATAATTCCA
AAATGATCAATATCGAATCGCCAATTGATAATATTAATCAAGAAATTTTTAAGATTAAAA
GTTCGATTGATTCATTAAATGCAAAAATTCAAAAGCAAAGCATGCAAAACTACTTTTTGC
AGCAAAGAAACAGTTGGAAAATATTATTCATGTTATGAGGATATTGGAAAATAAATTAAT
TGATAATGATGATGATATTCAAAAAACTAAGGAAGATTTAAATTTGCAAATTATTAATGC
ATTAGAGGTTTATAACAAAAATAATATAGACGAAATAAATAATTTAAATAAATCATTAAC
TTTTAAAATTTCTGAAGTTGAAGATATATTGATCAAATTTAAAAAATCAAAAGAACAAGA
ATTTGAAAAATTACAAAAAACTAGAAAATTAGTTGAAGAATTTTTGGCCAAAGATGTTGT
TAAATCTGATTATTATGCAAATATAGTTAGTAATCTTAATAGAGAAGTTTCAAGACGAGG
AAACATTTCAATTAGTTCTAACAAATCAGAAATAGTAGCTACAAATATTCATTTGAACGA
AATTTTAAAGCAAAGTAAAGAATTCGTTGAAGATGATATGCAAAAATTAAGGGATAGATT
AATTTCTTTAATTGTAGAAGCAAAGGAATATATCGAAAATAAAATGCGCCCTAGAGATAA
ATATAATGCATACATTGAAAGAATAGAATGATCTATTAGAAAACATAATATTAGTACTCT
ACATACAAGAGAAGAAATAATACAAGTAATTAATGAAATTTCGGTGGAATATCTTGAGGC
TAAAAAATTATTAATAAATAATAGTCTAGATGATGTAAATAATAGTTTACAAAAATTTAA
TCAGCTAGATAGTGGTGTAAAAGATCCAGATTTTTTAGGTGTAACACAACAACTAAATGA
AATAAAACAAAAGGCATTGCAAGAATTAACAAATATCAAAAATAATTCTAGTCAATTGGC
AACTATTGCAGAAGCGTCAAAATATGAAAATAATATACAAGAAGTACAAGAAAAATTTGT
TAAAGATTTAATAAAAATATTTGATGGAAATATAAATACAGATAGGATTAATTGGCTATT
TCACGATTGAAATACTGCTCCATATATTCGTGGTGAGGTTTTAAAAGAAACTGATGGACT
TTATTTTGAAGGGATCTCATCCGAATGAAATAATAAATTTGCTAAAAATGCTGTTAAATT
TGAACAATCCCAATACGAAATTGACAAATCTAAAAACACTGTAGTTGAAACAAAAGAAAA
GAAAATCTTATTTAAGAATATGACCTTTGATGAATATGTATCTAACTTTAATAAAACAAT
GTCAGAAGTTGAAAAAAGATTATGATTTTATTGCGATGTTGTTTGAAAAAAGATTTTGTC
AAACTTTAAAGAACACAAAGCCACAACAACGGTCCGCAAATTCGGATCTCACTCTTTAAC
ACAAACCAGTGTTTATCCAAACAAATCAATATACAAAGAAGTTAATGATACTATAAAACG
CTTAGAACAAAGTGGAAAATATGCCTCAAAAATTTCTGAATGAAAAACCAAATTAGACGA
ATTAACGTTAAAATTACCCAACAATTCAAATCAATTAGAATCTATCAACAAATGAGTTGA
ATGATTTGGACTTAAAGATGCACCTGAAGGAATGTTTGAATATTTTAAGGAAGTTGATAA
AACACCTTGACTATTGAAATCACTTGATTTAAACAAAGAATTAGAGAAATTTCTTACAGA
ATTAAAACAAAACCCAGAAAATTAA
