# Supplementary material for: Genomic determination of minimum multi-locus sequence typing schemas to represent the genomic phylogeny of Mycoplasma hominis
Source: BMC Genomics. 2016 Nov 23;17:964. doi: 10.1186/s12864-016-3284-z (PMC5120421; doi:10.1186/s12864-016-3284-z)
Supplement: Additional file 1: — FASTA sequence for all pan genomic alleles identified in this study. (ZIP 1488 kb) [file 12864_2016_3284_MOESM1_ESM.zip › pan_genome/GENE-130.fasta]

>130
ATGGCCTATGGAACTAAAAATTTATTAATATTTAAGAATGATTTAATTCAAAATAAACAA
AATTTAAAATCTTTTGCACTTAAATTAAGCTTTTATGTTTTAAAACAAATGCCACAAATT
AAAAGTGTTATATTGGCATATGACAATGAATATTGAAAAAAAATGAGCCAATACGTAACT
TATTATTTAAAATCCAGAGGTATAAATGTTTATTTTTTACATAAGAATCATTTAGGAGTT
CCGTTTTCATTCTTAGAATTTTCTTTCAAGAAATTAAATGCTTTGGACTTAGCAATATAT
TTTTCCTTTTTTGACAGTAAATCATGCAAAATTCAAACTATTTTTAAAAATAATCAAGAG
ATGAATTTTTTTGATTTTAATAATTTCAACCTCAATGAAAATGAATACCAATTTTTAAAT
GATGAGCCAATATATTTAGATACTAAGATGTTGCTTAATGATTATTTAAACCAAATTACT
TCAAATAGAGTAACTAAATATCATAATTCAATCCTTAATTTAATAATTAACAAATATCAA
TATAATTTTGAATTAATTAAGAAGATTATGGGTTTTGATGATTTAGGATATAAATTTATT
AATAAACAAAGATTCACTAATGATACAATTTTTAGAGTTTCTAAAACTTTTTTAACTAGG
GGCATGCAGTTTAATTATTTCGGTAGATTTTTTATAAATCAAGAAGTTAAATATTATTTA
GCATATAAAAAATTATTTAATTATGATTTTAAACAAATTTTAAATGAACATTTAGTTGCA
TTATATATTAAATTTCAAAACACATTCTTTAACTCAATGCTAATAAATGATAATTTTTTT
AAAATAAATAAAGTTTATATAAACCAACTTTATCCCACTCCTATTTTAATAAAAGTATGC
GAAATGTTTGACATAGAATATAGTTTTGTTTTGCAACAACAAGACATTGTTTTAAATGAC
AATGAAAACGTTTTGTATGTTGATAATAATGATATTTCATTTTTAAGCGCTGAGTATAAT
TATAGAGATTCATTTAAGACATTTTTTTATATTAATGAAATGTTAAATTATTTTGAAACT
CAGCAAATTGATATTTTTGACATTGAAAAAGAATTGAAATTAAAATTCTTAACTTATAAA
GAATTTGAAATTGAATGTAGTATTGCAAATTTAGTTCATTTTAAAGACAAATTAAGTATT
CAAAAATCAATATCTCGTATTGACATTGATCAATTAACAGTTTTTGAAAACAAACAAGAC
GCATATATAAAATATCTTGCTAAGATAACATTAAAAACCAATCCTCAATGTTTTATATCT
ATTAGTTATAATGAAATCTCTTGCAAGTTGAAATTTTCTGTTTTTTATTCGCAAACTACA
AAAATTTTCAATAAAATCAAAGAGTATTTTAACAAATTTCTTTTATTAAACAAAAAAATT
CGCAACTAA
