# Supplementary material for: Genomic determination of minimum multi-locus sequence typing schemas to represent the genomic phylogeny of Mycoplasma hominis
Source: BMC Genomics. 2016 Nov 23;17:964. doi: 10.1186/s12864-016-3284-z (PMC5120421; doi:10.1186/s12864-016-3284-z)
Supplement: Additional file 1: — FASTA sequence for all pan genomic alleles identified in this study. (ZIP 1488 kb) [file 12864_2016_3284_MOESM1_ESM.zip › pan_genome/GENE-131.fasta]

>131
ATGAAAAATGAAAATATAAAAATTCTATTTTTGGGAGACATATTTGGTTTACCGGGAATT
AGATTTGTTGAGCAACAATTGCCAAACATAATAAAACAAAATAATATTGATTTTGTAATC
GCTCAAGCAGAAAACGTTTCGGGAAGAAAGGGTTTTGAGCCTAAAGATTACGAAAGATTG
AAAAGAGCGGGAATAAATGCATTTACATTAGGAAATCACGTTTGAGCCAAAGAAAAGATT
CATCAAATAATAAACAATGGAGATTTAATAAGACCAGCAAATATAAATAGTTCATATCCT
GGTAAAGGCATAAGAATATTTGATATTAAAGGTCATAAAGTCGCAATAATGTCTTTTATG
GGCATAACGTTTAATCCTCTATTAGAGCCATGAAAAGAACAAAGCGCAAATAATTTCTTT
GATGAATTTGACGAGTTATATGAAAATAACGGCGCAGATTATTACATAATAGATTTCCAT
GCTGAGACAACATCTGAAAAAGCGGTATTTTCACTATACGTTGATGGTAAAGTTGATGCA
ATTTTTGGAACGCATACGCACGTTCAAACAAACGATGCAAGAATTTTGCCTAAGGGTACA
TATTTTGTAACTGATGCCGGAATGTGTGGCCCAAGAGATTGCGCTATTGGTTCTGACTTC
CAAGAAGTATATGAAAAAATGCGTTACGCAGCATTTTCTGCATTTAAGGTATCAAAAAAT
AAATGTCAATTAAATGGAGTTATTTTTACATTAACCAAGGATCCAGCAGAAAAGCATATT
GAGTTAGTAAATATAAAGGAGCAATAA
>986
ATGAAAAATGAAAATATAAAAATTCTATTTTTGGGAGACATATTTGGTTTACCAGGAATT
AGATTTGTTGAGCAACAATTGCCAAACATAATAAAACAAAATAATATTGATTTTGTAATC
GCTCAAGCAGAAAACGTTTCAGGAAGAAAGGGCTTTGAGCCTAAGGATTATGAAAGATTA
AAAAGAGCAGGAATAAATGCATTTACATTAGGAAATCACGTTTGAGCTAAAGAAAAGATT
CATCAAATAATAAACAACGGAGATTTAATAAGACCAGCAAATATAAATAGTTCATATCCT
GGCAAAGGCATAAGAATATTTGATATTAAAGGCCATAAAGTCGCAATTATGTCTTTTATG
GGCATAACATTTAATCCTCTATTAGAACCATGAAAAGAACAAAGTGCAAATAATTTCTTT
GACGAATTTGATGAGCTATATGAAAATAATGGCGCAGATTATTACATAATAGATTTTCAT
GCTGAGACAACATCTGAAAAAGCAGTATTTTCACTATACGTTGATGGTAAAGTTGATGCA
ATTTTTGGAACGCATACGCACGTTCAAACAAACGATGCAAGAATTTTGCCTAAGGGTACA
TATTTTGTAACTGATGCCGGAATGTGTGGTCCAAGAGATTGCGCTATTGGTTCTGACTTC
CAAGAAGTATATGAAAAAATGCGTTACGCAGCATTTTCTGCATTTAAAGTATCAAAAAAT
AAATGTCAATTAAATGGAGTTATTTTTACATTAACTAAAGATCCAACAGCAAAGCATATT
GAGTTAGTAAATATAAAGGAGCAATAA
>1023
ATGAAAAATGAAAATATAAAAATTCTATTTTTGGGAGACATATTTGGTTTACCAGGAATT
AGATTTGTTGAGCAACAATTGCCAAACATAATAAAACAAAATAATATTGATTTTGTAATC
GCTCAAGCAGAAAACGTTTCGGGAAGAAAGGGTCTTGAGCCTAAAGATTATGAAAGATTG
AAAAGAGCGGGAATAAATGCATTTACATTAGGAAATCACGTTTGAGCCAAAGAAAAGATT
CATCAAATAATAAACAATGGAGATTTAATAAGACCAGCAAATATAAATAGTTCATATCCT
GGTAAAGGCATAAGAATATTTGATATTAAAGGTCATAAAGTCGCAATAATGTCTTTTATG
GGCATAACGTTTAATCCTCTATTAGAGCCATGAAAAGAACAAAGCGCAAATAATTTCTTT
GATGAATTTGATGAGTTATATGAAAATAACGGCGCAGATTATTACATAATAGATTTCCAT
GCTGAGACAACATCTGAAAAAGCGGTATTTTCACTATACGTTGATGGCAAAGTTGATGCA
ATTTTTGGAACGCATACACACGTTCAAACGAATGATGCAAGAATTTTACCTAAGGGCACA
TATTTTGTAACTGATGCCGGGATGTGTGGTCCAAGAGATTGCGCTATTGGTTCTGACTTC
CAAGAAGTATATGAAAAAATGCGTTACGCAGCATTTTCTGCATTTAAAGTATCAAAAAAT
AAATGTCAATTAAATGGAGTTATTTTTACATTAACTAAAGATCCAACAGCAAAGCATATT
GAGTTAGTAAATATAAAGGAGCAATAA
>3824 bias=85.8,bit_score=858.8,abs_start=160716,align_strand=+,abs_end=161522,score_ratio=1.06418835192,query_name=NODE_1_length_423494_cov_19.5452_ID_878
ATGAAAAATGAAAATATAAAAATTCTATTTTTGGGAGACATATTTGGTTTACCAGGAATT
AGATTTGTTGAGCAACAATTGCCAAACATAATAAAACAAAATAATATTGATTTTGTAATC
GCTCAAGCAGAAAACGTTTCGGGAAGAAAGGGTCTTGAGCCTAAAGATTACGAAAGATTG
AAAAGAGCAGGAATAAATGCATTTACATTAGGAAATCACGTTTGAGCCAAAGAAAAGATT
CATCAAATAATAAACAATGGAGATTTAATAAGACCAGCAAATATAAATAGTTCATATCCT
GGTAAAGGCATAAGAATATTTGATATTAAAGGTCATAAAGTCGCAATAATGTCTTTTATG
GGCATAACGTTTAATCCTCTATTAGAGCCATGAAAAGAACAAAGCGCAAATAATTTCTTT
GATGAATTTGATGAGTTATATGAAAATAATGGCGCAGATTATTACATAATAGATTTCCAT
GCTGAGACAACATCTGAAAAAGCGGTATTTTCACTATACGTTGATGGCAAAGTTGATGCA
ATTTTCGGAACGCATACGCACGTTCAAACAAACGATGCAAGAATTTTGCCTAAGGGTACA
TATTTTGTAACTGATGCCGGAATGTGTGGCCCAAGAGATTGCGCTATTGGTTCTGACTTT
CAAGAAGTATATGAAAAAATGCGTTACGCAGCATTTTCAGCATTTAAGGTATCAAAAAAT
AAATGTCAATTAAATGGAGTTATTTTTACATTAACCAAGGATCCAGCAGAAAAGCATATT
GAGTTAGTAAATATAAAGGAGCAATAA
>3826 bias=84.4,bit_score=866.9,abs_start=21791,align_strand=+,abs_end=22597,score_ratio=1.07422552664,query_name=NODE_7_length_67344_cov_18.7618_ID_828
ATGAAAAATGAAAATATAAAAATTCTATTTTTGGGAGACATATTTGGTTTACCGGGAATT
AGATTTGTTGAGCAACAATTGCCAAACATAATAAAACAAAATAATATTGATTTTGTAATC
GCTCAAGCAGAAAACGTTTCGGGAAGAAAGGGTTTTGAGCCTAAAGATTACGAAAGATTG
AAAAGAGCGGGAATAAATGCATTTACATTAGGAAATCACGTTTGAGCCAAAGAAAAGATT
CATCAAATAATAAACAATGGAGATTTAATAAGACCAGCAAATATAAATAGTTCATATCCT
GGTAAAGGCATAAGAATATTTGATATTAAAGGTCATAAAGTCGCAATAATGTCTTTTATG
GGCATAACGTTTAATCCTCTATTAGAGCCATGAAAAGAACAAAGCGCAAATAATTTCTTT
GATGAATTTGACGAGTTATATGAAAATAACGGCGCAGATTATTACATAATAGATTTCCAT
GCTGAGACAACATCTGAAAAAGCAGTATTTTCACTATACGTTGATGGTAAAGTTGATGCA
ATTTTTGGAACGCATACGCACGTTCAAACAAACGATGCAAGAATTTTGCCTAAGGGTACA
TATTTTGTAACTGATGCCGGAATGTGTGGCCCAAGAGATTGCGCTATTGGTTCTGACTTC
CAAGAAGTATATGAAAAAATGCGTTACGCAGCATTTTCTGCATTTAAGGTATCAAAAAAT
AAATGTCAATTAAATGGAGTTATTTTTACATTAACCAAGGATCCAGCAGAAAAGCATATT
GAGTTAGTAAATATAAAGGAGCAATAA
>3827 bias=92.2,bit_score=847.5,abs_start=163629,align_strand=+,abs_end=164435,score_ratio=1.05018587361,query_name=NODE_1_length_337690_cov_20.0179_ID_3593
ATGAAAAATGAAAATATAAAAATTCTATTTTTGGGAGACATATTTGGTTTACCGGGAATT
AGATTTGTTGAGCAACAATTGCCAAACATAATAAAACAAAATAATATTGATTTTGTAATC
GCTCAAGCAGAAAACGTTTCAGGAAGAAAGGGCTTTGAGCCTAAGGATTATGAAAGATTA
AAAAGAGCAGGAATAAATGCATTTACATTAGGAAATCACGTTTGAGCCAAAGAAAAGATT
CATCAAATAATAAACAACGGAGATTTAATAAGACCAGCAAATATAAACAATTCATATCCT
GGCAAAGGCATAAGAATATTTGATATTAAAGGCCATAAAGTCGCAATTATGTCTTTTATG
GGCATAACATTTAATCCTCTATTAGAGCCATGAAAAGAACAAAGTGCAAATAATTTCTTT
GACGAATTTGATGAGTTATATGAAAATAATGGAGCAGATTATTACATAATAGATTTTCAT
GCTGAGACAACATCTGAAAAAGCAGTATTTTCACTATACGTTGATGGTAAAGTTGATGCA
ATTTTTGGAACGCATACGCACGTTCAAACGAATGATGCAAGAATTTTGCCTAAGGGTACA
TATTTTGTAACTGATGCCGGAATGTGTGGTCCAAGAGATTGCGCTATTGGTTCTGACTTC
CAAGAAGTATATGAAAAAATGCGTTACGCAGCATTTTCTGCATTTAAAGTATCAAAAAAT
AAATGTCAATTAAATGGAGTTATTTTTACATTAACTAAAGATCCAACAGCAAAGCATATT
GAGTTAGTAAATATAAAGGAGCAATAA
>3830 bias=87.9,bit_score=861.8,abs_start=51425,align_strand=-,abs_end=52229,score_ratio=1.06790582404,query_name=NODE_1_length_201530_cov_37.1757_ID_177
TGAAAAATGAAAATATAAAAATTCTATTTTTGGGAGACATATTTGGTTTACCAGGAATTA
GATTTGTTGAGCAACAATTGCCAAACATAATAAAACAAAATAATATTGATTTTGTAATCG
CTCAAGCAGAAAACGTTTCGGGAAGAAAGGGTCTTGAGCCTAAAGATTACGAAAGATTGA
AAAGAGCGGGAATAAATGCATTTACATTAGGAAATCACGTTTGAGCCAAAGAAAAGATTC
ATCAAATAATAAACAATGGAGATTTAATAAGACCAGCAAATATAAATAGTTCATATCCTG
GTAAAGGCATAAGAATATTTGATATTAAAGGTCATAAAGTCGCAATAATGTCTTTTATGG
GCATAACGTTTAATCCTCTATTAGAGCCATGAAAAGAACAAAGCGCAAATAATTTCTTTG
ATGAATTTGATGAGTTATATGAAAATAATGGCGCAGATTATTACATAATAGATTTCCATG
CTGAGACAACATCTGAAAAAGCGGTATTTTCACTATACGTTGATGGTAAAGTTGATGCAA
TTTTTGGAACGCATACGCACGTTCAAACAAATGATGCAAGAATTTTGCCTAAGGGTACAT
ATTTTGTAACTGATGCCGGAATGTGTGGCCCAAGAGATTGCGCTATTGGTTCTGACTTCC
AAGAAGTATATGAAAAAATGCGTTACGCAGCATTTTCAGCATTTAAGGTATCAAAAAATA
AATGTCAATTAAATGGAGTTATTTTTACATTAACCAAGGATCCAACAGAAAAGCATATTG
AGTTAGTAAATATAAAGGAGCAATA
>3833 bias=87.2,bit_score=856.5,abs_start=482047,align_strand=+,abs_end=482853,score_ratio=1.06133828996,query_name=NODE_1_length_644406_cov_31.3649_ID_828
ATGAAAAATGAAAATATAAAAATTCTATTTTTGGGAGACATATTTGGTTTACCAGGAATT
AGATTTGTTGAGCAACAATTGCCAAACATAATAAAACAAAATAATATTGATTTTGTAATC
GCTCAAGCAGAAAACGTTTCGGGAAGAAAGGGTCTTGAGCCTAAAGATTATGAAAGATTG
AAAAGAGCGGGAATAAATGCATTTACATTAGGAAATCATGTTTGAGCCAAAGAAAAGATT
CATCAAATAATAAACAATGTAGATTTAATAAGACCAGCAAATATAAATAGTTCATATCCT
GGTAAAGGCATAAGAATATTTGATATTAAAGGTCATAAAGTCGCAATAATGTCTTTTATG
GGCATAACGTTTAATCCTCTATTAGAGCCATGAAAAGAACAAAGCGCAAATAATTTCTTT
GATGAATTTGATGAGTTATATGAAAATAATGGCGCAGATTATTACATAATAGATTTCCAT
GCTGAGACAACATCTGAAAAAGCGGTATTTTCACTATACGTTGATGGTAAAGTTGATGCA
ATTTTTGGAACGCATACGCACGTTCAAACGAATGATGCAAGAATTTTGCCTAAGGGCACA
TATTTTGTAACTGATGCCGGGATGTGTGGTCCAAGAGATTGCGCTATTGGTTCTGACTTC
CAAGAAGTATATGAAAAAATGCGTTACGCAGCATTTTCAGCATTTAAGGTATCAAAAAAT
AAATGTCAATTAAATGGAGTTATTTTTACATTAACCAAGGATTCAGCAGCAAAGCATATT
GAGTTAGTAAATATAAAGGAGCAATAA
>3836 bias=85.8,bit_score=858.4,abs_start=60750,align_strand=+,abs_end=61556,score_ratio=1.06369268897,query_name=NODE_4_length_68136_cov_36.5476_ID_5229
ATGAAAAATGAAAATATAAAAATTCTATTTTTGGGAGACATATTTGGTTTACCAGGAATT
AGATTTGTTGAGCAACAATTGCCAAACATAATAAAACAAAATAATATTGATTTTGTAATC
GCTCAAGCAGAAAACGTTTCGGGAAGAAAGGGTCTTGAGCCCAAAGATTACGAAAGATTG
AAAAGAGCGGGAATAAATGCATTTACATTAGGAAATCACGTTTGAGCCAAAGAAAAGATT
CATCAAATAATAAACAATGGAGATTTAATAAGACCAGCAAATATAAATAGTTCATATCCT
GGTAAAGGCATAAGAATATTTGATATTAAAGGTCATAAAGTTGCAATAATGTCTTTTATG
GGCATAACGTTTAATCCTCTATTAGAGCCATGAAAAGAACAAAGCGCAAATAATTTCTTT
GATGAATTTGATGAGTTATATGAAAATAATGGCGCAGATTATTACATAATAGATTTCCAT
GCTGAGACAACATCTGAAAAAGCGGTATTTTCACTATACGCTGATGGTAAAGTTGATGCA
ATTTTTGGAACGCATACGCACGTTCAAACAAACGATGCAAGAATTTTGCCTAAGGGTACA
TATTTTGTAACTGATGCCGGAATGTGTGGCCCAAGAGATTGCGCTATTGGTTCTGACTTC
CAAGAAGTATATGAAAAAATGCGTTACGCAGCATTTTCAGCATTTAAGGTATCAAAAAAT
AAATGTCAATTAAATGGAGTTATTTTTACATTAACCAAGGATCCAACAGAAAAGCATATT
GAGTTAGTAAATATAAAGGAGCAATAA
>16989 bias=0,e_score=2e-256,bit_score=858.8,score_ratio=1.06,align_strand=-,abs_start=158794,abs_end=159598,allele_start=158794,allele_end=159598,query_name=NODE_1_length_474534_cov_38.1723_ID_792 <unknown description>
TGAAAAATGAAAATATAAAAATTCTATTTTTGGGAGACATATTTGGTTTACCAGGAATTA
GATTTGTTGAGCAACAATTGCCAAACATAATAAAACAAAATAATATTGATTTTGTAATCG
CTCAAGCAGAAAACGTTTCGGGAAGAAAGGGTCTTGAGCCTAAAGATTACGAAAGATTGA
AAAGAGCAGGAATAAATGCATTTACATTAGGAAATCACGTTTGAGCCAAAGAAAAGATTC
ATCAAATAATAAACAATGGAGATTTAATAAGACCAGCAAATATAAATAGTTCATATCCTG
GTAAAGGCATAAGAATATTTGATATTAAAGGTCATAAAGTCGCAATAATGTCTTTTATGG
GCATAACGTTTAATCCTCTATTAGAGCCATGAAAAGAACAAAGCGCAAATAATTTCTTTG
ATGAATTTGATGAGTTATATGAAAATAATGGCGCAGATTATTACATAATAGATTTCCATG
CTGAGACAACATCTGAAAAAGCGGTATTTTCACTATACGTTGATGGCAAAGTTGATGCAA
TTTTCGGAACGCATACGCACGTTCAAACAAACGATGCAAGAATTTTGCCTAAGGGTACAT
ATTTTGTAACTGATGCCGGAATGTGTGGCCCAAGAGATTGCGCTATTGGTTCTGACTTTC
AAGAAGTATATGAAAAAATGCGTTACGCAGCATTTTCAGCATTTAAGGTATCAAAAAATA
AATGTCAATTAAATGGAGTTATTTTTACATTAACCAAGGATCCAGCAGAAAAGCATATTG
AGTTAGTAAATATAAAGGAGCAAT
>16990 bias=0,e_score=3.8e-253,bit_score=847.5,score_ratio=1.05,align_strand=+,abs_start=163593,abs_end=164399,allele_start=163593,allele_end=164399,query_name=NODE_1_length_337655_cov_39.5735_ID_506 <unknown description>
TGAAAAATGAAAATATAAAAATTCTATTTTTGGGAGACATATTTGGTTTACCGGGAATTA
GATTTGTTGAGCAACAATTGCCAAACATAATAAAACAAAATAATATTGATTTTGTAATCG
CTCAAGCAGAAAACGTTTCAGGAAGAAAGGGCTTTGAGCCTAAGGATTATGAAAGATTAA
AAAGAGCAGGAATAAATGCATTTACATTAGGAAATCACGTTTGAGCCAAAGAAAAGATTC
ATCAAATAATAAACAACGGAGATTTAATAAGACCAGCAAATATAAACAATTCATATCCTG
GCAAAGGCATAAGAATATTTGATATTAAAGGCCATAAAGTCGCAATTATGTCTTTTATGG
GCATAACATTTAATCCTCTATTAGAGCCATGAAAAGAACAAAGTGCAAATAATTTCTTTG
ACGAATTTGATGAGTTATATGAAAATAATGGAGCAGATTATTACATAATAGATTTTCATG
CTGAGACAACATCTGAAAAAGCAGTATTTTCACTATACGTTGATGGTAAAGTTGATGCAA
TTTTTGGAACGCATACGCACGTTCAAACGAATGATGCAAGAATTTTGCCTAAGGGTACAT
ATTTTGTAACTGATGCCGGAATGTGTGGTCCAAGAGATTGCGCTATTGGTTCTGACTTCC
AAGAAGTATATGAAAAAATGCGTTACGCAGCATTTTCTGCATTTAAAGTATCAAAAAATA
AATGTCAATTAAATGGAGTTATTTTTACATTAACTAAAGATCCAACAGCAAAGCATATTG
AGTTAGTAAATATAAAGGAGCAATAA
>16991 bias=0,e_score=1.1e-255,bit_score=856.5,score_ratio=1.06,align_strand=-,abs_start=184970,abs_end=185774,allele_start=184970,allele_end=185774,query_name=NODE_1_length_507951_cov_41.4538_ID_1311 <unknown description>
TGAAAAATGAAAATATAAAAATTCTATTTTTGGGAGACATATTTGGTTTACCAGGAATTA
GATTTGTTGAGCAACAATTGCCAAACATAATAAAACAAAATAATATTGATTTTGTAATCG
CTCAAGCAGAAAACGTTTCGGGAAGAAAGGGTCTTGAGCCTAAAGATTATGAAAGATTGA
AAAGAGCGGGAATAAATGCATTTACATTAGGAAATCATGTTTGAGCCAAAGAAAAGATTC
ATCAAATAATAAACAATGTAGATTTAATAAGACCAGCAAATATAAATAGTTCATATCCTG
GTAAAGGCATAAGAATATTTGATATTAAAGGTCATAAAGTCGCAATAATGTCTTTTATGG
GCATAACGTTTAATCCTCTATTAGAGCCATGAAAAGAACAAAGCGCAAATAATTTCTTTG
ATGAATTTGATGAGTTATATGAAAATAATGGCGCAGATTATTACATAATAGATTTCCATG
CTGAGACAACATCTGAAAAAGCGGTATTTTCACTATACGTTGATGGTAAAGTTGATGCAA
TTTTTGGAACGCATACGCACGTTCAAACGAATGATGCAAGAATTTTGCCTAAGGGCACAT
ATTTTGTAACTGATGCCGGGATGTGTGGTCCAAGAGATTGCGCTATTGGTTCTGACTTCC
AAGAAGTATATGAAAAAATGCGTTACGCAGCATTTTCAGCATTTAAGGTATCAAAAAATA
AATGTCAATTAAATGGAGTTATTTTTACATTAACCAAGGATTCAGCAGCAAAGCATATTG
AGTTAGTAAATATAAAGGAGCAAT
>16992 bias=0,e_score=1.3e-256,bit_score=860.0,score_ratio=1.07,align_strand=-,abs_start=193095,abs_end=193899,allele_start=193095,allele_end=193899,query_name=NODE_1_length_666248_cov_46.4332_ID_732 <unknown description>
TGAAAAATGAAAATATAAAAATTCTATTTTTGGGAGACATATTTGGTTTACCAGGAATTA
GATTTGTTGAGCAACAATTGCCAAACATAATAAAACAAAATAATATTGATTTTGTAATCG
CTCAAGCAGAAAACGTTTCGGGAAGAAAGGGTCTTGAGCCTAAAGATTATGAAAGATTGA
AAAGAGCGGGAATAAATGCATTTACATTAGGAAATCACGTTTGAGCCAAAGAAAAGATTC
ATCAAATAATAAACAACGGAGATTTAATAAGACCAGCAAATATAAATAGTTCATATCCTG
GCAAAGGCATAAGAATATTTGATATTAAAGGCCATAAAGTCGCAATTATGTCTTTTATGG
GCATAACATTTAATCCTCTATTAGAACCATGAAAAGAACAAAGTGCAAATAATTTCTTTG
ACGAATTTGATGAGTTATATGAAAATAATGGCGCAGATTATTACATAATAGATTTCCATG
CTGAGACAACATCTGAAAAAGCGGTATTTTCACTATACGTTGATGGCAAAGTTGATGCAA
TTTTCGGAACGCATACGCACGTTCAAACAAACGATGCAAGAATTTTGCCTAAGGGTACAT
ATTTTGTAACTGATGCCGGAATGTGTGGCCCAAGAGATTGCGCTATTGGTTCTGACTTCC
AAGAAGTATATGAAAAAATGCGTTACGCAGCATTTTCAGCATTTAAGGTATCAAAAAATA
AATGTCAATTAAATGGAGTTATTTTTACATTAACCAAGGATCCAGCAGAAAAGCATATTG
AGTTAGTAAATATAAAGGAGCAAT
>16993 bias=0,e_score=4.6e-257,bit_score=860.6,score_ratio=1.07,align_strand=+,abs_start=197221,abs_end=198027,allele_start=197221,allele_end=198027,query_name=NODE_1_length_386744_cov_32.1807_ID_133 <unknown description>
TGAAAAATGAAAATATAAAAATTCTATTTTTGGGAGACATATTTGGTTTACCAGGAATTA
GATTTGTTGAGCAACAATTGCCAAACATAATAAAACAAAATAATATTGATTTTGTAATCG
CTCAAGCAGAAAACGTTTCGGGAAGAAAGGGTCTTGAGCCTAAAGATTACGAAAGATTGA
AAAGAGCGGGAATAAATGCATTTACATTAGGAAATCACGTTTGAGCCAAAGAAAAGATTC
ATCAAATAATAAACAATGGAGATTTAATAAGACCAGCAAATATAAATAGTTCATATCCTG
GTAAAGGCATAAGAATATTTGATATTAAAGGTCATAAAGTCGCAATAATGTCTTTTATGG
GCATAACGTTTAATCCTCTATTAGAGCCATGAAAAGAACAAAGCGCAAATAATTTCTTTG
ATGAATTTGATGAGTTATATGAAAATAATGGCGCAGATTATTACATAATAGATTTCCATG
CTGAGACAACATCTGAAAAAGCGGTATTTTCACTATACGTTGATGGCAAAGTTGATGCAA
TTTTCGGAACGCATACGCACGTTCAAACAAACGATGCAAGAATTTTGCCTAAGGGTACAT
ATTTTGTAACTGATGCCGGAATGTGTGGCCCAAGAGATTGCGCTATTGGTTCTGACTTTC
AAGAAGTATATGAAAAAATGCGTTACGCAGCATTTTCAGCATTTAAGGTATCAAAAAATA
AATGTCAATTAAATGGAGTTATTTTTACATTAACCAAGGATCCAGCAGAAAAGCATATTG
AGTTAGTAAATATAAAGGAGCAATAA
>16994 bias=0,e_score=3.8e-257,bit_score=858.4,score_ratio=1.06,align_strand=+,abs_start=60750,abs_end=61556,allele_start=60750,allele_end=61556,query_name=NODE_4_length_68136_cov_36.5476_ID_5229 <unknown description>
TGAAAAATGAAAATATAAAAATTCTATTTTTGGGAGACATATTTGGTTTACCAGGAATTA
GATTTGTTGAGCAACAATTGCCAAACATAATAAAACAAAATAATATTGATTTTGTAATCG
CTCAAGCAGAAAACGTTTCGGGAAGAAAGGGTCTTGAGCCCAAAGATTACGAAAGATTGA
AAAGAGCGGGAATAAATGCATTTACATTAGGAAATCACGTTTGAGCCAAAGAAAAGATTC
ATCAAATAATAAACAATGGAGATTTAATAAGACCAGCAAATATAAATAGTTCATATCCTG
GTAAAGGCATAAGAATATTTGATATTAAAGGTCATAAAGTTGCAATAATGTCTTTTATGG
GCATAACGTTTAATCCTCTATTAGAGCCATGAAAAGAACAAAGCGCAAATAATTTCTTTG
ATGAATTTGATGAGTTATATGAAAATAATGGCGCAGATTATTACATAATAGATTTCCATG
CTGAGACAACATCTGAAAAAGCGGTATTTTCACTATACGCTGATGGTAAAGTTGATGCAA
TTTTTGGAACGCATACGCACGTTCAAACAAACGATGCAAGAATTTTGCCTAAGGGTACAT
ATTTTGTAACTGATGCCGGAATGTGTGGCCCAAGAGATTGCGCTATTGGTTCTGACTTCC
AAGAAGTATATGAAAAAATGCGTTACGCAGCATTTTCAGCATTTAAGGTATCAAAAAATA
AATGTCAATTAAATGGAGTTATTTTTACATTAACCAAGGATCCAACAGAAAAGCATATTG
AGTTAGTAAATATAAAGGAGCAATAA
>16995 bias=0,e_score=1.1e-257,bit_score=861.8,score_ratio=1.07,align_strand=-,abs_start=51425,abs_end=52229,allele_start=51425,allele_end=52229,query_name=NODE_1_length_201531_cov_37.8145_ID_143 <unknown description>
TGAAAAATGAAAATATAAAAATTCTATTTTTGGGAGACATATTTGGTTTACCAGGAATTA
GATTTGTTGAGCAACAATTGCCAAACATAATAAAACAAAATAATATTGATTTTGTAATCG
CTCAAGCAGAAAACGTTTCGGGAAGAAAGGGTCTTGAGCCTAAAGATTACGAAAGATTGA
AAAGAGCGGGAATAAATGCATTTACATTAGGAAATCACGTTTGAGCCAAAGAAAAGATTC
ATCAAATAATAAACAATGGAGATTTAATAAGACCAGCAAATATAAATAGTTCATATCCTG
GTAAAGGCATAAGAATATTTGATATTAAAGGTCATAAAGTCGCAATAATGTCTTTTATGG
GCATAACGTTTAATCCTCTATTAGAGCCATGAAAAGAACAAAGCGCAAATAATTTCTTTG
ATGAATTTGATGAGTTATATGAAAATAATGGCGCAGATTATTACATAATAGATTTCCATG
CTGAGACAACATCTGAAAAAGCGGTATTTTCACTATACGTTGATGGTAAAGTTGATGCAA
TTTTTGGAACGCATACGCACGTTCAAACAAATGATGCAAGAATTTTGCCTAAGGGTACAT
ATTTTGTAACTGATGCCGGAATGTGTGGCCCAAGAGATTGCGCTATTGGTTCTGACTTCC
AAGAAGTATATGAAAAAATGCGTTACGCAGCATTTTCAGCATTTAAGGTATCAAAAAATA
AATGTCAATTAAATGGAGTTATTTTTACATTAACCAAGGATCCAACAGAAAAGCATATTG
AGTTAGTAAATATAAAGGAGCAAT
>16996 bias=0,e_score=3.3e-258,bit_score=864.0,score_ratio=1.07,align_strand=+,abs_start=165856,abs_end=166662,allele_start=165856,allele_end=166662,query_name=NODE_1_length_290949_cov_36.4267_ID_342 <unknown description>
TGAAAAATGAAAATATAAAAATTCTATTTTTGGGAGACATATTTGGTTTACCAGGAATTA
GATTTGTTGAGCAACAATTGCCAAACATAATAAAACAAAATAATATTGATTTTGTAATCG
CTCAAGCAGAAAACGTTTCGGGAAGAAAGGGTCTTGAGCCTAAAGATTATGAAAGATTGA
AAAGAGCGGGAATAAATGCATTTACATTAGGAAATCACGTTTGAGCCAAAGAAAAGATTC
ATCAAATAATAAACAATGGAGATTTAATAAGACCAGCAAATATAAATAGTTCATATCCTG
GCAAAGGCATAAGAATATTTGATATTAAAGGTCATAAAGTCGCAATAATGTCTTTTATGG
GCATAACGTTTAATCCTCTATTAGAGCCATGAAAAGAACAAAGCGCAAATAATTTCTTTG
ATGAATTTGATGAGTTATATGAAAATAATGGCGCAGATTATTACATAATAGATTTCCATG
CTGAGACAACATCTGAAAAAGCGGTATTTTCACTATACGTTGATGGTAAAGTTGATGCAA
TTTTTGGAACGCATACGCACGTTCAAACAAACGATGCAAGAATTTTGCCTAAGGGCACAT
ATTTTGTAACTGATGCCGGAATGTGTGGTCCAAGAGATTGCGCTATTGGTTCTGACTTCC
AAGAAGTATATGAAAAAATGCGTTACGCAGCATTTTCAGCATTTAAGGTATCAAAAAATA
AATGTCAATTAAATGGAGTTATTTTTACATTAACCAAGGATCCAGCAGAAAAGCATATTG
AGTTAGTAAATATAAAGGAGCAATAA
>16997 bias=0,e_score=9.2e-258,bit_score=862.3,score_ratio=1.07,align_strand=-,abs_start=121939,abs_end=122743,allele_start=121939,allele_end=122743,query_name=NODE_1_length_253687_cov_41.2364_ID_219 <unknown description>
TGAAAAATGAAAATATAAAAATTCTATTTTTGGGAGACATATTTGGTTTACCGGGAATTA
GATTTGTTGAGCAACAATTGCCAAACATAATAAAACAAAATAATATTGATTTTGTAATCG
CTCAAGCAGAAAACGTTTCGGGAAGAAAGGGTCTTGAGCCTAAAGATTACGAAAGATTGA
AAAGAGCGGGAATAAATGCATTTACATTAGGAAATCACGTTTGAGCCAAAGAAAAGATTC
ATCAAATAATAAACAATGGAGATTTAATAAGACCAGCAAATATAAATAGTTCATATCCTG
GTAAAGGCATAAGAATATTTGATATTAAAGGTCATAAAGTCGCAATAATGTCTTTTATGG
GCATAACGTTTAATCCTCTATTAGAGCCATGAAAAGAACAAAGCGCAAATAATTTCTTTG
ATGAATTTGATGAGTTATATGAAAATAACGGCGCAGATTATTACATAATAGATTTCCATG
CTGAGACAACATCTGAAAAAGCGGTATTTTCACTATACGTTGATGGTAAAGTTGATGCAA
TTTTTGGAACGCATACGCACGTTCAAACGAATGATGCAAGAATTTTGCCTAAGGGTACAT
ATTTTGTAACTGATGCCGGAATGTGTGGCCCAAGAGATTGTGCTATTGGTTCTGACTTCC
AAGAAGTATATGAAAAAATGCGTTACGCAGCATTTTCTGCATTTAAGGTATCAAAAAATA
AATGTCAATTAAATGGAGTTATTTTTACATTAACCAAGGATCCAGTAGAAAAGCATATTG
AGTTAGTAAATATAAAGGAGCAAT
>16998 bias=0,e_score=1.6e-259,bit_score=868.6,score_ratio=1.08,align_strand=-,abs_start=184300,abs_end=185104,allele_start=184300,allele_end=185104,query_name=NODE_1_length_344309_cov_36.0595_ID_85 <unknown description>
TGAAAAATGAAAATATAAAAATTCTATTTTTGGGAGACATATTTGGTTTACCGGGAATTA
GATTTGTTGAGCAACAATTGCCAAACATAATAAAACAAAATAATATTGATTTTGTAATCG
CTCAAGCAGAAAACGTTTCGGGAAGAAAGGGTTTTGAGCCTAAAGATTACGAAAGATTGA
AAAGAGCGGGAATAAATGCATTTACATTAGGAAATCACGTTTGAGCCAAAGAAAAGATTC
ATCAAATAATAAACAATGGAGATTTAATAAGACCAGCAAATATAAATAGTTCATATCCTG
GTAAAGGCATAAGAATATTTGATATTAAAGGTCATAAAGTCGCAATAATGTCTTTTATGG
GCATAACGTTTAATCCTCTATTAGAGCCATGAAAAGAACAAAGCGCAAATAATTTCTTTG
ATGAATTTGACGAGTTATATGAAAATAACGGCGCAGATTATTACATAATAGATTTCCATG
CTGAGACAACATCTGAAAAAGCGGTATTTTCACTATACGTTGATGGTAAAGTTGATGCAA
TTTTTGGAACGCATACGCACGTTCAAACAAACGATGCAAGAATTTTGCCTAAGGGTACAT
ATTTTGTAACTGATGCCGGAATGTGTGGCCCAAGAGATTGCGCTATTGGTTCTGACTTCC
AAGAAGTATATGAAAAAATGCGTTACGCAGCATTTTCTGCATTTAAGGTATCAAAAAATA
AATGTCAATTAAATGGAGTTATTTTTACATTAACTAAAGATCCAACAGCAAAGCATATTG
AGTTAGTAAATATAAAGGAGCAAT
>16999 bias=0,e_score=3.9e-259,bit_score=866.9,score_ratio=1.07,align_strand=+,abs_start=82529,abs_end=83335,allele_start=82529,allele_end=83335,query_name=NODE_1_length_264014_cov_18.1843_ID_149 <unknown description>
TGAAAAATGAAAATATAAAAATTCTATTTTTGGGAGACATATTTGGTTTACCGGGAATTA
GATTTGTTGAGCAACAATTGCCAAACATAATAAAACAAAATAATATTGATTTTGTAATCG
CTCAAGCAGAAAACGTTTCGGGAAGAAAGGGTTTTGAGCCTAAAGATTACGAAAGATTGA
AAAGAGCGGGAATAAATGCATTTACATTAGGAAATCACGTTTGAGCCAAAGAAAAGATTC
ATCAAATAATAAACAATGGAGATTTAATAAGACCAGCAAATATAAATAGTTCATATCCTG
GTAAAGGCATAAGAATATTTGATATTAAAGGTCATAAAGTCGCAATAATGTCTTTTATGG
GCATAACGTTTAATCCTCTATTAGAGCCATGAAAAGAACAAAGCGCAAATAATTTCTTTG
ATGAATTTGACGAGTTATATGAAAATAACGGCGCAGATTATTACATAATAGATTTCCATG
CTGAGACAACATCTGAAAAAGCAGTATTTTCACTATACGTTGATGGTAAAGTTGATGCAA
TTTTTGGAACGCATACGCACGTTCAAACAAACGATGCAAGAATTTTGCCTAAGGGTACAT
ATTTTGTAACTGATGCCGGAATGTGTGGCCCAAGAGATTGCGCTATTGGTTCTGACTTCC
AAGAAGTATATGAAAAAATGCGTTACGCAGCATTTTCTGCATTTAAGGTATCAAAAAATA
AATGTCAATTAAATGGAGTTATTTTTACATTAACCAAGGATCCAGCAGAAAAGCATATTG
AGTTAGTAAATATAAAGGAGCAATAA
>17000 bias=0,e_score=1.2e-256,bit_score=857.7,score_ratio=1.06,align_strand=+,abs_start=79959,abs_end=80765,allele_start=79959,allele_end=80765,query_name=NODE_3_length_132017_cov_31.7138_ID_1553 <unknown description>
TGAAAAATGAAAATATAAAAATTCTATTTTTGGGAGACATATTTGGTTTACCAGGAATTA
GATTTGTTGAGCAACAATTGCCAAACATAATAAAACAAAATAATATTGATTTTGTAATCG
CTCAAGCAGAAAACGTTTCGGGAAGAAAGGGTCTTGAGCCTAAAGATTACGAAAGATTGA
AAAGAGCGGGAATAAATGCATTTACATTAGGAAATCACGTTTGAGCCAAAGAAAAGATTC
ATCAAATAATAAACAATGGAGATTTAATAAGACCAGCAAATATAAATAGTTCATATCCTG
GTAAAGGCATAAGAATATTTGATATAAAAGGTCATAAAGTTGCAATAATGTCTTTTATGG
GCATAACGTTTAATCCTCTATTAGAGCCATGAAAAGAACAAAGCGCAAATAATTTCTTTG
ATGAATTTGATGAGTTATATGAAAATAATGGCGCAGATTATTACATAATAGATTTCCATG
CTGAGACAACATCTGAAAAAGCGGTATTTTCACTATACGTTGATGGTAAAGTTGATGCAA
TTTTTGGAACGCATACGCACGTTCAAACAAACGATGCAAGAATTTTGCCTAAGGGTACAT
ATTTTGTAACTGATGCCGGAATGTGTGGCCCAAGAGATTGCGCTATTGGTTCTGACTTCC
AAGAAGTATATGAAAAAATGCGTTACGCAGCATTTTCAGCATTTAAGGTATCAAAAAATA
AATGTCAATTAAATGGAGTTATTTTTACATTAACCAAGGATCCAACAGAAAAGCATATTG
AGTTAGTAAATATAAAGGAGCAATAA
