# Supplementary material for: Genomic determination of minimum multi-locus sequence typing schemas to represent the genomic phylogeny of Mycoplasma hominis
Source: BMC Genomics. 2016 Nov 23;17:964. doi: 10.1186/s12864-016-3284-z (PMC5120421; doi:10.1186/s12864-016-3284-z)
Supplement: Additional file 1: — FASTA sequence for all pan genomic alleles identified in this study. (ZIP 1488 kb) [file 12864_2016_3284_MOESM1_ESM.zip › pan_genome/GENE-132.fasta]

>132
ATGTATAAATATATAGCAATATGAATCTTTCTAATAATTTTATTCTTGGCCGTATCAACC
GTATTAACAATATATTACGTTATTATTAGACGAAAGAAGATAAATGCTCAAACAGGATTT
TTTGTATTTAAAATAGACAGTACAAAAAACAGAATAAAAATCGAAGGCGATATAAATTCA
ATTAACAAAATACCTAAATATTTATGAAAGATTTTAAGTATAGATGGTCAATGGGCAAAA
CTAAATAACTTCTTAAATATTTTTGATTCAGGTGATAAGCGCCTATTACTAGATAATATA
AAGAAAAAAAACTTCTTTAAACTAAAAACAAAGATAGCAGAAGAATCATGATCTAACTAT
TTTTCAAAAGTAGATATTGAGTTTAACAATGTTGTAAATGATGAAATTATTGGAACATTT
ACATGAAGAGACATTGACATTAAAACGGATAATGTTTTCAATAAAGAAATTCATGATTTG
TCTTATATTCCAACCATTGAAAATTATGAAGGCTTGTTTTTCTTTTTAAACAAGAAACAC
ATTACTGATATAAATGCTTTTTTAGATCTGTTTAAAGATTTAGGAAAACAACACAATATT
AATGGCTTAGAAGTTGTATATGAATGAAATGTTCTTTGCATTTTGTTTAATCATGATAAA
TTAGGTATTGAGAAAGCAAAATTTCTTGCACAAAAATTCATCGATATTGCAAAACTATAC
AACAAACTTTATTTTAAACTTTGTTGATTTGATTCGTATATAATGAATAAAAAAATATTG
GATAACGTATTTACATTCTTTGATTATTTAAAATTAGAAACATTTGAAAAAAATGCATAT
AACTTTCAAAAAATCCCAAGCAATATTTGAACCGAACAAAACTTTCAAAAATTTTGTTTA
ACATACGAAAACATTATTTATAATCTAAGAAATAATTTTTCTATTTCGCTAAAAAATATT
TCGCTAAAAAATGCAATTGGCGATAAAACCGAACTTAGAAGGTTTGGACTTCCTAAGATT
TTTAATTCATTAAAATTAAACAAAGATTATGACTATTACCTAGAATTTTTAGACATAACT
AGACTATTTTATAATGTCTTTTATGAAAAAATTGGTGAACTACATCCTAAAAATGCAATA
TTAAAAATTAGTGATTCAATATTTGAAACATTAGATATAAACGTTATTAAAAAAATCGGG
GTTGAATTTCCAACATTTATTCAATCAATAAAATTATTATCAGCAGAAAGAATAAAAGAC
ATATCCCAAAAAATTGTTAAACTACAAGGAACAAAACTCAATTTTTGTCTCGAAATTAAG
GATATTGATTCAACAATAATTTCTCTGGTATCCCCTTGAGTTAAATTCATTTGAATAGAT
GAAGAACTAACCTCTAGATTAACCGAACCTAACATTGTTTTATATCTAAATACCTTATTA
GATAATGTAAAAAATCTAGGTATTAAAGTTATTTTTGAAAAATTAGACTACAAAACATAT
AGGAAATTATTTTATAAACACACATCGATTATTTTATATACGACCAATTAG
>889
ATGTATAAATACATAGCAATATGAATCTTTCTAATAATTTTATTCTTGGCCGTATCAACC
GTATTAACGATATATTACGTTATTATTAGACAAAAGAAGATAAATGCTCAAACAGGATTT
TTTGTATTTAAAATAGACAGTACAAAAAACAGAATAAAAATCGAAGGCGATATAAATTCA
ATTAACAAAATACCTAAATATTTATGAAAGATTTTAAGTATAGATGGTCAATGGGCAAAA
CTAAATAACTTCTTAAATATTTTTGATTCAGGTGATAAGCGCCTATTACTAGATAATATA
AAGAAAAAAAACTTCTTTAAACTAAAAACAAGGATAGCAGAAGAATCATGATCTAACTAT
TTTTCAAAAGTAGATATTGAGTTTAACAATGTTGTAAATGATGAAATTATGGGAACATTT
GCATGAAGAGACATTGACATTAAAATGGATAATGTTTTCAATAAAGAAATTCATGATTTG
TCTTATATTCCAACCATTGAAAATTATGAAGGCTTGTTTTTCTTTTTAAACAAGAAACAC
ATTACTGATATAAATGCTTTTTTAGATCTGTTTAAAGATTTAGGAAAACAACACAATATT
AATGGCTTAGAAGTTGTATATGAATGAAATGTTCTTTGCATTTTGTTTAATCATGATAAA
TTAGGTATTGAGAAAGCAAAATTTCTTGCACAAAAATTCATTGATATTGCAAAACTATAC
AACAAACTTTATTTTAAACTTTGTTGATTTGATTCGTATATAATGAATAAAAAAACATTG
GATAACGTATTTACATTCTTTGATTATTTAAAATTAGAAACATTTGAAAAAAATGCATAT
AACTTTCAAAAAATCCCAAGCAATATTTGAACCGAGCAAAACTTTCAAAAATTTTGTTTA
ACATACGAAAACATTATTTATAATCTAAGAAACAATTTCTCTATTTCACTAAAAAATATT
TCGCTAAAAAATGCAATTGGCGATAAAACCGAACTTAGAAGGTTTGGACTTCCTAAGATT
TTTAATTCATTAAAATTAAACAAAGATTATGACTATTACCTAGAATTTTTAGACATAACT
AGATTGTTTTATAATGTCTTTTATGAAAAAATCGGTGAACTACATCCTAAAAATGCAATA
TTAAAAATTAGTGATTCAATATTTGAAACATTAGATATAAACGTTATTAAAAAAATCGGG
GTTGAATTTCCAACATTTATTCAATCAATAAAATTATTATCAGCAGAAAGAATAAAAGAC
ATATCCCAAAAAATTGTTAAACTACAAGGAACGAAACTCAATTTTTGTCTCGAAATTAAG
GATATTGATTCAACAATAATTTCTCTGGTATCCCCTTGAATTAAATTCATTTGAATAGAT
GAAGAACTAACCTCTAGATTAACCGAACCTAACATTGTTTTATATCTAAATACCTTATTA
GATAATGTAAAAAATCTAGGTATTAAAGTTATTTTTGAAAAATTAGACTACAAAACATAC
AGGAAATTATTTTATAAACACACATCGATTATTTTATATACGACCAATTAG
>1608
ATGTATAAATACATAGCAATATGAATCTTTCTAATAATTTTATTCTTGGCCGTATCAACC
GTATTAACAATATATTACGTTATTATTAGACAAAAGAAGATAAATGCTCAAACAGGATTT
TTTGTATTTAAAATAGACAGTACAAAAAACAGAATAAAAATCGAAGGCGATATAAATTCA
ATTAACAAAATACCTAAATATTTATGAAAGATTTTAAGTATAGATGGTCAATGGGCAAAA
CTAAATAACTTCTTAAATATTTTTGATTCAGGTGATAAGCGCCTATTACTAGATAATATA
AAGAAAAAAAACTTCTTTAAACTAAAAACAAAGATAGCAGAAGAATCATGATCTAACTAT
TTTTCAAAAGTAGATATTGAGTTTAACAATGTTGTAAATGATGAAATTATTGGAACATTT
ACATGAAGAGACATTGACATTAAAATGGATAATGTTTTCAACAAAGAAATTCATGATTTG
TCTTATATTCCAACCATTGAAAATTATGAAGGTTTGTTTTTCTTTTTAAACAAGAAACAC
ATTACTGATATAAATGCTTTTTTAGATCTATTTAAAGATTTAGGAAAACAACACAATATT
AATGGCTTAGAAGTTGTATATGAATGAAATGTTCTTTGCATTTTGTTTAATCATGATAAA
TTAGGTATTGAGAAAGCAAAATTTCTTGCACAAAAATTCATTGATATTGCAAAGCTATAC
AACAAACTTTATTTTAAACTTTGTTGATTTGATTCGTATATAATGAATAAAAAAACATTG
GATAACGTATTTACATTCTTTGATTATTTAAAATTAGAAACATTTGAAAAAAATGCATAT
AACTTTCAAAAAATCCCAAGCAATATTTGAACCGATCAAAACTTTCAAAAATTTTGTTTA
ACATACGAAAACATTATTTATAATCTAAGAAACAATTTCTCTATTTCACTAAAAAATATT
TCGCTAAAAAATGCAATTGGCGATAAAACCGAACTTAGAAGGTTTGGACTTCCTAAGATT
TTTAATTCATTAAAATTAAACAAAGATTATGACTATTACCTAGAATTTTTAGACATAACT
AGATTATTTTATAATGTCTTTTATGAAAAAATTGGTGAACTACATCCTAAAAATGCAATA
TTAAAAATTAGTGATTCAATATTTGAAACATTAGATATAAACGTTATTAAAAAAATCGGG
GTTGAATTTCCAACATTTATTCAATCAATAAAATTATCTTCCGCAGAAAGAATAAAAGAT
ATATCCCAAAAAATTCTTAAACTACAAGGAACAAAACTCAATATTTCCCTTGAAATTAAG
GATATTGATTCAACAATAATTTCACTTGTATCGCCTTGAGTAAAATTTATTTGAATAGAT
GAAGAACTAACCTCAAGATTGACCGAGCCTAACATTGTTTTATATCTAAATACCTTATTA
GATAACGTAAAAAATCTTGGTGTTAAAGTTATTTTTGAAAAATTAGACTACAAAACATAC
AGGAAATTATTTTACAAACACACATCGATTATTTTATATACGACCAATTAG
>3810 bias=307.2,bit_score=1550.4,abs_start=66763,align_strand=+,abs_end=68313,score_ratio=0.999613152805,query_name=NODE_3_length_93369_cov_17.5684_ID_566
ATGTATAAATACATAGCAATATGAATCTTTCTAATAATTTTATTCTTGGCCGTATCAACC
GTATTAACGATATATTACGTTATTATTAAACAAAAGAAGATAAATGCTCAAACAGGATTT
TTTGTATTTAAAATAGACAGTACAAAAAACAGAATAAAAATCGAAGGCGATATAAATTCA
ATTAACAAAACACCTAAATATTTATGAAAGATTTTAAGTATAGATGGTCAATGGGCAAAA
CTAAATAACTTCTTAAATATTTTTGATTCAGGTGATAAGCGCCTATTACTAGATAATATA
AAGAAAAAAAACTTCTTTAAACTAAAAACAAAGATAGCAGAAGAATCATGATCTAACTAT
TTTTCAAAAGTAGATATTGAGTTTAACAATGTTGTAAATGATGAAATTATTGGAACATTT
ACATGAAGAGACATTGACATTAAAACGGATAATGTTTTCAATAAAGAAATTCATGATTTG
TCTTATATTCCAACCATTGAAAATTATGAAGGCTTGTTTTTCTTTTTAAACAAGAAACAC
ATTACTGATATAAATGCTTTTTTAGATCTGTTTAAAGATTTAGGAAAACAACACAATATT
AATGGCTTAGAAGTTGTATATGAATGAAATGTTCTTTGCATTTTGTTTAATCATGATAAA
TTAGGTATTGAGAAAGCAAAATTTCTTGCACAAAAATTCATCGATATTGCAAAACTATAC
AACAAACTTTATTTTAAACTTTGTTGATTTGATTCGTATATAATGAATAAAAAAATATTG
GATAACGTATTTACATTCTTTGATTATTTAAAATTAGAAACATTTGAAAAAAATGCATAT
AACTTTCAAAAAATCCCAAGCAATATTTGAACCGAACAAAACTTTCAAAAATTTTGTTTA
ACATACGAAAACATTATTTATAATCTAAGAAATAATTTTTCTATTTCGCTAAAAAATATT
TCGCTAAAAAATGCAATTGGCGATAAAACCGAACTTAGAAGGTTTGGACTTCCTAAGATT
TTTAATTCATTAAAATTAAACAAAGATTATGACTATTACCTAGAATTTTTAGACATAACT
AGACTATTTTATAATGTCTTTTATGAAAAAATTGGTGAACTACATCCTAAAAATGCAATA
TTAAAAATTAGTGATTCAATATTTGAAACATTAGATATAAACGTTATTAAAAAAATCGGG
GTTGAATTTCCAACATTTATTCAATCAATAAAATTATTATCAGCAGAAAGAATAAAAGAC
ATATCCCAAAAAATTGTTAAACTACAAGGAACAAAACTCAATTTTTGTCTCGAAATTAAG
GATATTGATTCAACAATAATTTCTCTGGTATCCCCTTGAGTTAAATTCATTTGAATAGAT
GAAGAACTAACCTCTAGATTAACCGAACCTAACATTGTTTTATATCTAAATACCTTATTA
GATAATGTAAAAAATCTAGGTATTAAAGTTATTTTTGAAAAATTAGACTACAAAACATAT
AGGAAATTATTTTATAAACACACATCGATTATTTTATATACGACCAATTAG
>3812 bias=306.6,bit_score=1553.2,abs_start=91826,align_strand=-,abs_end=93375,score_ratio=1.00141843972,query_name=NODE_2_length_160211_cov_35.3884_ID_103
TGTATAAATACATAGCAATATGAATCTTTCTAATAATTTTATTCTTGGCCGTATCAACCG
TATTAACAATATATTACGTTATTATTAGACGAAAGAAGATAAATGCACAAACAGGATTTT
TTGTATTTAAAATAGACAGTACAAAAAACAGAATAAAAATCGAAGGCGATATAAATTCAA
TTAACAAAATACCTAAATATTTATGAAAGATTTTAAGTATAGATGGTCAATGGGCAAAAC
TAAATAACTTCTTAAATATTTTTGATTCAGGTGATAAGCGCCTATTACTAGATAATATAA
AGAAAAAAAACTTCTTTAAACTAAAAACAAAGATAGCAGAAGAATCATGATCTAACTATT
TTTCAAAAGTAGATATTGAGTTTAACAATGTTGTAAATGATGAAATTATTGGAACATTTA
CATGAAGAGACATTGACATTAAAATGGATAATGTTTTCAATAAAGAAATTCATGATTTGT
CTTATATTCCAACCATTGAAAATTATGAAGGCTTGTTTTTCTTTTTAAACAAGAAACACA
TTACTGATATAAATGCTTTTTTAGATCTGTTTAAAGATTTAGGAAAACAACACAATATTA
ATGGCTTAGAAGTTGTGTATGAATGAAATGTTCTTTGCATTTTGTTTAATCATGATAAAT
TAGGTATTGAGAAAGCAAAATTTCTTGCACAAAAATTCATTGATATTGCAAAACTATACA
ACAAACTTTATTTTAAACTTTGTTGATTTGATTCGTATATAATGAATAAAAAAACATTGG
ATAACGTATTTACATTCTTTGATTATTTAAAATTAGAAACATTTGAAAAAAATGCATATA
ACTTTCAAAAAATCCCAAGCAATATTTGAACCGAGCAAAACTTTCAAAAATTTTGTTTAA
CATACGAAAACATTATTTATAATCTAAGAAATAATTTTTCTATTTCGCTAAAAAATATTT
CGCTAAAAAATGCAATTGGCGATAAAACCGAACTTAGAAGGTTTGGACTTCCTAAGATTT
TTAATTCATTAAAATTAAACAAAGATTATGACTATTACCTAGAATTTTTAGACATAACTA
GATTATTTTATAATGTCTTTTATGAAAAAATTGGTGAACTACATCCTAAAAATGCAATAT
TAAAAATTAGTGATTCAATATTTGAAACATTAGATATAAACGTTATTAAAAAAATCGGGG
TTGAATTTCCAACATTTATTCAATCAATAAAATTATTATCAGCAGAAAGAATAAAAGACA
TATCCCAAAAAATTGTTAAACTACAAGGAACAAAACTCAATTTTTGTCTCGAAATTAAGG
ATATTGATTCAACAATAATTTCTCTGGTATCCCCTTGAGTTAAATTCATTTGAATAGATG
AAGAACTAACCTCTAGATTAACCGAACCTAACATTGTTTTATATCTAAATACCTTATTAG
ATAATGTAAAAAATCTAGGTATTAAAGTTATTTTTGAAAAATTAGACTACAAAACATATA
GGAAATTATTTTATAAACACACATCGATTATTTTATATACGACCAATTAG
>3813 bias=307.2,bit_score=1535.3,abs_start=84152,align_strand=-,abs_end=85701,score_ratio=0.989877498388,query_name=NODE_2_length_152465_cov_26.3989_ID_3378
TGTATAAATACATAGCAATATGAATCTTTCTAATAATTTTATTCTTGGCCGTATCAACCG
TATTAACGATATATTACGTTATTATTAAACAAAAGAAGATAAATGCTCAAACAGGATTTT
TTGTATTTAAAATAGACAGTACAAAAAACAGAATAAAAATCGAAGGCGATATAAATTCAA
TTAACAAAACACCTAAATATTTATGAAAAATTTTAAGCATAGATGGACAATGAGCAAAGC
TAAATAACTTCCTAAATATTTTTGATTCAGGTGATAAGCGCCTATTACTAGATAATATAA
AGAAAAAAAACTTCTTTAAACTAAAAACAAAGATAGCAGAAGAATCATGATCTAACTATT
TTTCAAAAGTAGATATTGAGTTTAACAATGTTGTAAATGATGAAATTATTGGAACATTTA
CATGAAGAGACATTGACATTAAAATGGATAATGTTTTCAATAAAGAAATTCATGATTTGT
CTTATATTCCAACCATTGAAAATTATGAAGGTTTGTTTTTCTTTTTAAACAAGAAACACA
TTACTGATATAAATGCTTTTTTAGATCTGTTTAAAGATTTAGGAAAACAACACAATATTA
ATGGCTTAGAAGTTGTATATGAATGAAATGTTCTTTGCATTTTGTTTAATCATGATAAAT
TAGGTATTGAGAAAGCAAAATTTCTTGCACAAAAATTCATTGATATTGCAAAACTATACA
ACAAACTTTATTTTAAACTTTGTTGATTTGATTCGTATATAATGAATAAAAAAACATTGG
ATAACGTATTTACATTCTTTGATTATTTAAAATTAGAAACATTTGAAAAAAATGCATATA
ACTTTCAAAAAATTCCAAGCAATATTTGAACCGAGCAAAACTTTCAAAAATTTTGTTTAA
CATACGAAAACATTATTTATAATCTAAGAAATAATTTCTCTATTTCGCTAAAAAATATTT
CGCTAAAAAATGCTATTGGCGATAAAACCGAACTTAGAAGGTTTGGACTTCCTAAGATTT
TTAATTCATTAAAATTAAACAAAGATTATGACTATTACCTAGAATTTTTAGACATAACTA
GATTATTTTATAATGTCTTTTATGAAAAAATTGGTGAACTACATCCTAAAAATGCAATAT
TAAAAATTAGTGATTCAATATTTGAAACATTAGATATAAACGTTATTAAAAAAATCGGGG
TTGAATTTCCAACATTTATTCAATCAATAAAATTATTATCAGCAGAAAGAATAAAAGACA
TATCCCAAAAAATTGTTAAACTACAAGGAACAAAACTCAATTTTTGTCTCGAAATTAAGG
ATATTGATTCAACAATAATTTCTCTGGTATCCCCTTGAGTTAAATTCATTTGAATAGATG
AAGAACTAACCTCTAGATTAACCGAACCTAACATTGTTTTATATCTAAATACCTTATTAG
ATAATGTAAAAAATCTAGGTATTAAAGTTATTTTTGAAAAATTAGACTACAAAACATACA
GGAAATTATTTTATAAACACACATCGATTATTTTATATACGACCAATTAG
>3817 bias=305.9,bit_score=1538.3,abs_start=402808,align_strand=-,abs_end=404357,score_ratio=0.991811734365,query_name=NODE_1_length_474534_cov_38.1723_ID_792
TGTATAAATACATAGCAATATGAATCTTTCTAATAATTTTATTCTTGGCTGTATCAACCG
TATTAACGATATATTACGTTATTATTAGACAAAAGAAGATAAATGCTCAAACAGGATTTT
TTGTATTTAAAATAGACAGTACAAAAAACAGAATAAAAATCGAAGGCGATATAAATTCAA
TTAACAAAATACCTAAATATTTATGAAAGATTTTAAGTATAGATGGACAATGGGCAAAAC
TAAATAACTTCTTAAATATTTTTGATTCAGGTGATAAGCGCCTATTACTAGATAATATAA
AGAAAAAAAACTTCTTTAAACTAAAAACAAAGATAGCAGAAGAATCATGATCTAACTATT
TTTCAAAAGTAGATATTGAGTTTAACAATGTTGTAAATGATGAAATTATTGGAACATTTA
CATGAAGAGACATTGACATTAAAATGGATAATGTTTTCAATAAAGAAATTCATGATTTGT
CGTATATTCCAACCATTGAAAATTATGAAGGCTTGTTTTTCTTTTTAAACAAGAAACACA
TTACTGATATAAATGCTTTTTTAGATCTGTTTAAAGATTTAGGAAAACAACACAATATTA
ATGGCTTAGAAGTTGTATATGAATGAAATATTCTTTGCATTTTGTTTAATCATGATAAAT
TAGGTATTGAGAAAGCAAAATTTCTTGCACAAAAATTCATCGATATTGCAAAACTATACA
ACAAACTTTATTTTAAACTTTGTTGATTTGATTCGTATATAATGAATAAAAAAACATTGG
ATAACGTATTTACATTCTTTGATTATTTAAAATTAGAAACATTTGAAAAAAATGCATATA
ACTTTCAAAAAATTCCAAGCAATATTTGAACTCAACAAGACTTTCAAAAATTTTGTTTAA
CATACGAAAACATTATTTATAATCTAAGAAACAATTTCTCTATTTCACTAAAAAATATTT
CGCTAAAAAATGCAATTGGCGATAAAACCGAACTTAGAAGGTTTGGACTTCCTAAGATTT
TTAATTCATTAAAATTAAGCAAAGATTATGACTATTACCTAGAATTTTTAGACATAACTA
GATTATTTTATAATGTCTTTTATGAAAAAATTGGTGAACTACATCCTAAAAATGCAATAT
TAAAAATTAGTGATTCAATATTTGAAACATTAGATATAAACGTTATTAAAAAAATCGGGG
TTGAATTTCCAACATTTATTCAATCAATAAAATTATTATCAGCAGAAAGAATAAAAGACA
TATCCCAAAAAATTGTTAAACTACAAGGAACAAAACTCAATTTTTGTCTCGAAATTAAGG
ATATTGATTCAACAATAATTTCTCTGGTATCCCCTTGAGTTAAATTCATTTGAATAGATG
AAGAACTAACCTCTAGATTAACCGAACCTAACATTGTTTTATATCTAAATACCTTATTAG
ATAACGTAAAAAATCTAGGTATTAAAGTTATTTTTGAAAAATTAGACTACAAAACATACA
GGAAATTATTTTATAAACACACATCGATTATTTTATATACGACCAATTAG
>3821 bias=305.6,bit_score=1557.1,abs_start=82650,align_strand=+,abs_end=84200,score_ratio=1.00393294649,query_name=NODE_1_length_171438_cov_18.2479_ID_1802
ATGTATAAATACATAGCAATATGAATCTTTCTAATAATTTTATTCTTGGCCGTATCAACC
GTATTAACGATATATTACGTTATTATTAGACAAAAGAAGATAAATGCTCAAACAGGATTT
TTTGTATTTAAAATAGACAGTACAAAAAACAGAATAAAAATCGAAGGCGATATAAATTCA
ATTAACAAAATACCTAAATATTTATGAAAGATTTTAAGTATAGATGGTCAATGGGCAAAA
CTAAATAACTTCTTAAATATTTTTGATTCAGGTGATAAGCGCCTATTACTAGATAATATA
AAGAAAAAAAACTTCTTTAAACTAAAAACAAAGATAGCAGAAGAATCATGATCTAACTAT
TTTTCAAAAGTAGATATTGAGTTTAACAATGTTGTAAATGATGAAATTATTGGAACATTT
ACATGAAGAGACATTGACATTAAAATGGATAATGTTTTCAACAAAGAAATTCATGATTTG
TCTTATATTCCAACCATTGAAAATTATGAAGGTTTGTTTTTCTTTTTAAACAAGAAACAC
ATTACTGATATAAATGCTTTTTTAGATCTATTTAAAGATTTAGGAAAACAACACAATATT
AATGGCTTAGAAGTTGTATATGAATGAAATGTTCTTTGCATTTTGTTTAATCATGATAAA
TTAGGTATTGAGAAAGCAAAATTTCTTGCACAAAAATTCATTGATATTGCAAAGCTATAC
AACAAACTTTATTTTAAACTTTGTTGATTTGATTCGTATATAATGAATAAAAAAACATTG
GATAACGTATTTACATTCTTTGATTATTTAAAATTAGAAACATTTGAAAAAAATGCATAT
AACTTTCAAAAAATCCCAAGCAATATTTGAACCGAGCAAAACTTTCAAAAATTTTGTTTA
ACATACGAAAACATTATTTATAATCTAAGAAACAATTTCTCTATTTCACTAAAAAATATT
TCGCTAAAAAATGCAATTGGCGATAAAACCGAACTTAGAAGGTTTGGACTTCCTAAGATT
TTTAATTCATTAAAATTAAACAAAGATTATGACTATTACCTAGAATTTTTAGACATAACT
AGATTATTTTATAATGTCTTTTATGAAAAAATTGGTGAACTACATCCTAAAAATGCAATA
TTAAAAATTAGTGATTCAATATTTGAAACATTAGATATAAACGTTATTAAAAAAATCGGG
GTTGAATTTCCAACATTTATTCAATCAATAAAATTATTATCAGCAGAAAGAATAAAAGAC
ATATCCCAAAAAATTGTTAAACTACAAGGAACGAAACTCAATTTTTGTCTCGAAATTAAG
GATATTGATTCAACAATAATTTCTCTGGTATCCCCTTGAATTAAATTCATTTGAATAGAT
GAAGAACTAACCTCTAGATTAACCGAACCTAACATTGTTTTATATCTAAATACCTTATTA
GATAATGTAAAAAATCTAGGTATTAAAGTTATTTTTGAAAAATTAGACTACAAAACATAC
AGGAAATTATTTTATAAACACACATCGATTATTTTATATACGACCAATTAG
>3823 bias=306.6,bit_score=1553.2,abs_start=227631,align_strand=+,abs_end=229181,score_ratio=1.00141843972,query_name=NODE_1_length_644406_cov_31.3649_ID_828
ATGTATAAATACATAGCAATATGAATCTTTCTAATAATTTTATTCTTGGCCGTATCAACC
GTATTAACAATATATTACGTTATTATTAGACGAAAGAAGATAAATGCACAAACAGGATTT
TTTGTATTTAAAATAGACAGTACAAAAAACAGAATAAAAATCGAAGGCGATATAAATTCA
ATTAACAAAATACCTAAATATTTATGAAAGATTTTAAGTATAGATGGTCAATGGGCAAAA
CTAAATAACTTCTTAAATATTTTTGATTCAGGTGATAAGCGCCTATTACTAGATAATATA
AAGAAAAAAAACTTCTTTAAACTAAAAACAAAGATAGCAGAAGAATCATGATCTAACTAT
TTTTCAAAAGTAGATATTGAGTTTAACAATGTTGTAAATGATGAAATTATTGGAACATTT
ACATGAAGAGACATTGACATTAAAATGGATAATGTTTTCAATAAAGAAATTCATGATTTG
TCTTATATTCCAACCATTGAAAATTATGAAGGCTTGTTTTTCTTTTTAAACAAGAAACAC
ATTACTGATATAAATGCTTTTTTAGATCTGTTTAAAGATTTAGGAAAACAACACAATATT
AATGGCTTAGAAGTTGTGTATGAATGAAATGTTCTTTGCATTTTGTTTAATCATGATAAA
TTAGGTATTGAGAAAGCAAAATTTCTTGCACAAAAATTCATTGATATTGCAAAACTATAC
AACAAACTTTATTTTAAACTTTGTTGATTTGATTCGTATATAATGAATAAAAAAACATTG
GATAACGTATTTACATTCTTTGATTATTTAAAATTAGAAACATTTGAAAAAAATGCATAT
AACTTTCAAAAAATCCCAAGCAATATTTGAACCGAGCAAAACTTTCAAAAATTTTGTTTA
ACATACGAAAACATTATTTATAATCTAAGAAATAATTTTTCTATTTCGCTAAAAAATATT
TCGCTAAAAAATGCAATTGGCGATAAAACCGAACTTAGAAGGTTTGGACTTCCTAAGATT
TTTAATTCATTAAAATTAAACAAAGATTATGACTATTACCTAGAATTTTTAGACATAACT
AGATTATTTTATAATGTCTTTTATGAAAAAATTGGTGAACTACATCCTAAAAATGCAATA
TTAAAAATTAGTGATTCAATATTTGAAACATTAGATATAAACGTTATTAAAAAAATCGGG
GTTGAATTTCCAACATTTATTCAATCAATAAAATTATTATCAGCAGAAAGAATAAAAGAC
ATATCCCAAAAAATTGTTAAACTACAAGGAACAAAACTCAATTTTTGTCTCGAAATTAAG
GATATTGATTCAACAATAATTTCTCTGGTATCCCCTTGAGTTAAATTCATTTGAATAGAT
GAAGAACTAACCTCTAGATTAACCGAACCTAACATTGTTTTATATCTAAATACCTTATTA
GATAATGTAAAAAATCTAGGTATTAAAGTTATTTTTGAAAAATTAGACTACAAAACATAT
AGGAAATTATTTTATAAACACACATCGATTATTTTATATACGACCAATTAG
>16975 bias=0,e_score=0.0,bit_score=1550.4,score_ratio=1.00,align_strand=+,abs_start=175807,abs_end=177357,allele_start=175807,allele_end=177357,query_name=NODE_2_length_226046_cov_22.58_ID_866 <unknown description>
TGTATAAATACATAGCAATATGAATCTTTCTAATAATTTTATTCTTGGCCGTATCAACCG
TATTAACGATATATTACGTTATTATTAAACAAAAGAAGATAAATGCTCAAACAGGATTTT
TTGTATTTAAAATAGACAGTACAAAAAACAGAATAAAAATCGAAGGCGATATAAATTCAA
TTAACAAAACACCTAAATATTTATGAAAGATTTTAAGTATAGATGGTCAATGGGCAAAAC
TAAATAACTTCTTAAATATTTTTGATTCAGGTGATAAGCGCCTATTACTAGATAATATAA
AGAAAAAAAACTTCTTTAAACTAAAAACAAAGATAGCAGAAGAATCATGATCTAACTATT
TTTCAAAAGTAGATATTGAGTTTAACAATGTTGTAAATGATGAAATTATTGGAACATTTA
CATGAAGAGACATTGACATTAAAACGGATAATGTTTTCAATAAAGAAATTCATGATTTGT
CTTATATTCCAACCATTGAAAATTATGAAGGCTTGTTTTTCTTTTTAAACAAGAAACACA
TTACTGATATAAATGCTTTTTTAGATCTGTTTAAAGATTTAGGAAAACAACACAATATTA
ATGGCTTAGAAGTTGTATATGAATGAAATGTTCTTTGCATTTTGTTTAATCATGATAAAT
TAGGTATTGAGAAAGCAAAATTTCTTGCACAAAAATTCATCGATATTGCAAAACTATACA
ACAAACTTTATTTTAAACTTTGTTGATTTGATTCGTATATAATGAATAAAAAAATATTGG
ATAACGTATTTACATTCTTTGATTATTTAAAATTAGAAACATTTGAAAAAAATGCATATA
ACTTTCAAAAAATCCCAAGCAATATTTGAACCGAACAAAACTTTCAAAAATTTTGTTTAA
CATACGAAAACATTATTTATAATCTAAGAAATAATTTTTCTATTTCGCTAAAAAATATTT
CGCTAAAAAATGCAATTGGCGATAAAACCGAACTTAGAAGGTTTGGACTTCCTAAGATTT
TTAATTCATTAAAATTAAACAAAGATTATGACTATTACCTAGAATTTTTAGACATAACTA
GACTATTTTATAATGTCTTTTATGAAAAAATTGGTGAACTACATCCTAAAAATGCAATAT
TAAAAATTAGTGATTCAATATTTGAAACATTAGATATAAACGTTATTAAAAAAATCGGGG
TTGAATTTCCAACATTTATTCAATCAATAAAATTATTATCAGCAGAAAGAATAAAAGACA
TATCCCAAAAAATTGTTAAACTACAAGGAACAAAACTCAATTTTTGTCTCGAAATTAAGG
ATATTGATTCAACAATAATTTCTCTGGTATCCCCTTGAGTTAAATTCATTTGAATAGATG
AAGAACTAACCTCTAGATTAACCGAACCTAACATTGTTTTATATCTAAATACCTTATTAG
ATAATGTAAAAAATCTAGGTATTAAAGTTATTTTTGAAAAATTAGACTACAAAACATATA
GGAAATTATTTTATAAACACACATCGATTATTTTATATACGACCAATTAG
>16976 bias=0,e_score=0.0,bit_score=1558.9,score_ratio=1.01,align_strand=-,abs_start=106103,abs_end=107652,allele_start=106103,allele_end=107652,query_name=NODE_2_length_174641_cov_50.6885_ID_2769 <unknown description>
TGTATAAATACATAGCAATATGAATCTTTCTAATAATTTTATTCTTGGCCGTATCAACCG
TATTAACGATATATTACGTTATTATTAGACAAAAGAAGATAAATGCTCAAACAGGATTTT
TTGTATTTAAAATAGACAGTACAAAAAACAGAATAAAAATCGAAGGCGATATAAATTCAA
TTAACAAAATACCTAAATATTTATGAAAGATTTTAAGTATAGATGGTCAATGGGCAAAAC
TAAATAACTTCTTAAATATTTTTGATTCAGGTGATAAGCGCCTATTACTAGATAATATAA
AGAAAAAAAACTTCTTTAAACTAAAAACAAGGATAGCAGAAGAATCATGATCTAACTATT
TTTCAAAAGTAGATATTGAGTTTAACAATGTTGTAAATGATGAAATTATGGGAACATTTA
CATGAAGAGACATTGACATTAAAATGGATAATGTTTTCAATAAAGAAATTCATGATTTGT
CTTATATTCCAACCATTGAAAATTATGAAGGCTTGTTTTTCTTTTTAAACAAGAAACACA
TTACTGATATAAATGCTTTTTTAGATCTATTTAAAGATTTAGGAAAACAACACAATATTA
ATGGCTTAGAAGTTGTATATGAATGAAATGTTCTTTGCATTTTGTTTAATCATGATAAAT
TAGGTATTGAGAAAGCAAAATTTCTTGCACAAAAATTCATTGATATTGCAAAACTATACA
ACAAACTTTATTTTAAACTTTGTTGATTTGATTCGTATATAATGAATAAAAAAACATTGG
ATAACGTATTTACATTCTTTGATTATTTAAAATTAGAAACATTTGAAAAAAATGCATATA
ACTTTCAAAAAATCCCAAGCAATATTTGAACCGAGCAAAACTTTCAAAAATTTTGTTTAA
CATACGAAAACATTATTTATAATCTAAGAAACAATTTCTCTATTTCACTAAAAAATATTT
CGCTAAAAAATGCAATTGGCGATAAAACCGAACTTAGAAGGTTTGGACTTCCTAAGATTT
TTAATTCATTAAAATTAAACAAAGATTATGACTATTACCTAGAATTTTTAGACATAACTA
GATTATTTTATAATGTCTTTTATGAAAAAATTGGTGAACTACATCCTAAAAATGCAATAT
TAAAAATTAGTGATTCAATATTTGAAACATTAGATATAAACGTTATTAAAAAAATCGGGG
TTGAATTTCCAACATTTATTCAATCAATAAAATTATTATCAGCAGAAAGAATAAAAGACA
TATCCCAAAAAATTGTTAAACTACAAGGAACGAAACTCAATTTTTGTCTCGAAATTAAGG
ATATTGATTCAACAATAATTTCTCTGGTATCCCCTTGAATTAAATTCATTTGAATAGATG
AAGAACTAACCTCTAGATTAACCGAACCTAACATTGTTTTATATCTAAATACCTTATTAG
ATAATGTAAAAAATCTAGGTATTAAAGTTATTTTTGAAAAATTAGACTACAAAACATACA
GGAAATTATTTTATAAACACACATCGATTATTTTATATACGACCAATTA
>16977 bias=0,e_score=0.0,bit_score=1550.4,score_ratio=1.00,align_strand=-,abs_start=30411,abs_end=31960,allele_start=30411,allele_end=31960,query_name=NODE_3_length_98724_cov_39.7872_ID_265 <unknown description>
TGTATAAATACATAGCAATATGAATCTTTCTAATAATTTTATTCTTGGCCGTATCAACCG
TATTAACGATATATTACGTTATTATTAAACAAAAGAAGATAAATGCTCAAACAGGATTTT
TTGTATTTAAAATAGACAGTACAAAAAACAGAATAAAAATCGAAGGCGATATAAATTCAA
TTAACAAAACACCTAAATATTTATGAAAGATTTTAAGTATAGATGGTCAATGGGCAAAAC
TAAATAACTTCTTAAATATTTTTGATTCAGGTGATAAGCGCCTATTACTAGATAATATAA
AGAAAAAAAACTTCTTTAAACTAAAAACAAAGATAGCAGAAGAATCATGATCTAACTATT
TTTCAAAAGTAGATATTGAGTTTAACAATGTTGTAAATGATGAAATTATTGGAACATTTA
CATGAAGAGACATTGACATTAAAACGGATAATGTTTTCAATAAAGAAATTCATGATTTGT
CTTATATTCCAACCATTGAAAATTATGAAGGCTTGTTTTTCTTTTTAAACAAGAAACACA
TTACTGATATAAATGCTTTTTTAGATCTGTTTAAAGATTTAGGAAAACAACACAATATTA
ATGGCTTAGAAGTTGTATATGAATGAAATGTTCTTTGCATTTTGTTTAATCATGATAAAT
TAGGTATTGAGAAAGCAAAATTTCTTGCACAAAAATTCATCGATATTGCAAAACTATACA
ACAAACTTTATTTTAAACTTTGTTGATTTGATTCGTATATAATGAATAAAAAAATATTGG
ATAACGTATTTACATTCTTTGATTATTTAAAATTAGAAACATTTGAAAAAAATGCATATA
ACTTTCAAAAAATCCCAAGCAATATTTGAACCGAACAAAACTTTCAAAAATTTTGTTTAA
CATACGAAAACATTATTTATAATCTAAGAAATAATTTTTCTATTTCGCTAAAAAATATTT
CGCTAAAAAATGCAATTGGCGATAAAACCGAACTTAGAAGGTTTGGACTTCCTAAGATTT
TTAATTCATTAAAATTAAACAAAGATTATGACTATTACCTAGAATTTTTAGACATAACTA
GACTATTTTATAATGTCTTTTATGAAAAAATTGGTGAACTACATCCTAAAAATGCAATAT
TAAAAATTAGTGATTCAATATTTGAAACATTAGATATAAACGTTATTAAAAAAATCGGGG
TTGAATTTCCAACATTTATTCAATCAATAAAATTATTATCAGCAGAAAGAATAAAAGACA
TATCCCAAAAAATTGTTAAACTACAAGGAACAAAACTCAATTTTTGTCTCGAAATTAAGG
ATATTGATTCAACAATAATTTCTCTGGTATCCCCTTGAGTTAAATTCATTTGAATAGATG
AAGAACTAACCTCTAGATTAACCGAACCTAACATTGTTTTATATCTAAATACCTTATTAG
ATAATGTAAAAAATCTAGGTATTAAAGTTATTTTTGAAAAATTAGACTACAAAACATATA
GGAAATTATTTTATAAACACACATCGATTATTTTATATACGACCAATTA
>16978 bias=0,e_score=0.0,bit_score=1553.2,score_ratio=1.00,align_strand=-,abs_start=439473,abs_end=441022,allele_start=439473,allele_end=441022,query_name=NODE_1_length_507951_cov_41.4538_ID_1311 <unknown description>
TGTATAAATACATAGCAATATGAATCTTTCTAATAATTTTATTCTTGGCCGTATCAACCG
TATTAACAATATATTACGTTATTATTAGACGAAAGAAGATAAATGCACAAACAGGATTTT
TTGTATTTAAAATAGACAGTACAAAAAACAGAATAAAAATCGAAGGCGATATAAATTCAA
TTAACAAAATACCTAAATATTTATGAAAGATTTTAAGTATAGATGGTCAATGGGCAAAAC
TAAATAACTTCTTAAATATTTTTGATTCAGGTGATAAGCGCCTATTACTAGATAATATAA
AGAAAAAAAACTTCTTTAAACTAAAAACAAAGATAGCAGAAGAATCATGATCTAACTATT
TTTCAAAAGTAGATATTGAGTTTAACAATGTTGTAAATGATGAAATTATTGGAACATTTA
CATGAAGAGACATTGACATTAAAATGGATAATGTTTTCAATAAAGAAATTCATGATTTGT
CTTATATTCCAACCATTGAAAATTATGAAGGCTTGTTTTTCTTTTTAAACAAGAAACACA
TTACTGATATAAATGCTTTTTTAGATCTGTTTAAAGATTTAGGAAAACAACACAATATTA
ATGGCTTAGAAGTTGTGTATGAATGAAATGTTCTTTGCATTTTGTTTAATCATGATAAAT
TAGGTATTGAGAAAGCAAAATTTCTTGCACAAAAATTCATTGATATTGCAAAACTATACA
ACAAACTTTATTTTAAACTTTGTTGATTTGATTCGTATATAATGAATAAAAAAACATTGG
ATAACGTATTTACATTCTTTGATTATTTAAAATTAGAAACATTTGAAAAAAATGCATATA
ACTTTCAAAAAATCCCAAGCAATATTTGAACCGAGCAAAACTTTCAAAAATTTTGTTTAA
CATACGAAAACATTATTTATAATCTAAGAAATAATTTTTCTATTTCGCTAAAAAATATTT
CGCTAAAAAATGCAATTGGCGATAAAACCGAACTTAGAAGGTTTGGACTTCCTAAGATTT
TTAATTCATTAAAATTAAACAAAGATTATGACTATTACCTAGAATTTTTAGACATAACTA
GATTATTTTATAATGTCTTTTATGAAAAAATTGGTGAACTACATCCTAAAAATGCAATAT
TAAAAATTAGTGATTCAATATTTGAAACATTAGATATAAACGTTATTAAAAAAATCGGGG
TTGAATTTCCAACATTTATTCAATCAATAAAATTATTATCAGCAGAAAGAATAAAAGACA
TATCCCAAAAAATTGTTAAACTACAAGGAACAAAACTCAATTTTTGTCTCGAAATTAAGG
ATATTGATTCAACAATAATTTCTCTGGTATCCCCTTGAGTTAAATTCATTTGAATAGATG
AAGAACTAACCTCTAGATTAACCGAACCTAACATTGTTTTATATCTAAATACCTTATTAG
ATAATGTAAAAAATCTAGGTATTAAAGTTATTTTTGAAAAATTAGACTACAAAACATATA
GGAAATTATTTTATAAACACACATCGATTATTTTATATACGACCAATTA
>16979 bias=0,e_score=0.0,bit_score=1553.8,score_ratio=1.00,align_strand=-,abs_start=122013,abs_end=123562,allele_start=122013,allele_end=123562,query_name=NODE_1_length_194000_cov_43.9897_ID_1724 <unknown description>
TGTATAAATACATAGCAATATGAATCTTTCTAATAATTTTATTCTTGGCCGTATCAACCG
TATTAACGATATATTACGTTATTATTAGACAAAAGAAGATAAATGCTCAAACAGGATTTT
TTGTATTTAAAATAGACAGTACAAAAAACAGAATAAAAATCGAAGGCGATATAAATTCAA
TTAACAAAATACCTAAATATTTATGAAAGATTTTAAGTATAGATGGTCAATGGGCAAAAC
TAAATAACTTCTTAAATATTTTTGATTCAGGTGATAAGCGCCTATTACTAGATAATATAA
AGAAAAAAAACTTCTTTAAACTAAAAACAAAGATAGCAGAAGAATCATGATCTAACTATT
TTTCAAAAGTAGATATTGAGTTTAACAATGTTGTAAATGATGAAATTATTGGAACATTTA
CATGAAGAGACATTGACATTAAAATGGATAATGTTTTCAACAAAGAAATTCATGATTTGT
CTTATATTCCAACCATTGAAAATTATGAAGGTTTGTTTTTCTTTTTAAACAAGAAACACA
TTACTGATATAAATGCTTTTTTAGATCTATTTAAAGATTTAGGAAAACAACACAATATTA
ATGGCTTAGAAGTTGTATATGAATGAAATGTTCTTTGCATTTTGTTTAATCATGATAAAT
TAGGTATTGAGAAAGCAAAATTTCTTGCACAAAAATTCATTGATATTGCAAAGCTATACA
ACAAACTTTATTTTAAACTTTGTTGATTTGATTCGTATATAATGAATAAAAAAACATTGG
ATAACGTATTTACATTCTTTGATTATTTAAAATTAGAAACATTTGAAAAAAATGCATATA
ACTTTCAAAAAATCCCAAGCAATATTTGAACCGAGCAAAACTTTCAAAAATTTTGTTTAA
CATACGAAAACATTATTTATAATCTAAGAAACAATTTCTCTATTTCACTAAAAAATATTT
CGCTAAAAAATGCAATTGGTGATAAAACCGAACTTAGAAGGTTTGGACTTCCTAAGATTT
TTAATTCATTAAAATTAAACAAAGATTATGACTATTACCTAGAATTTTTAGACATAACTA
GATTATTTTATAATGTCTTTTATGAAAAAATTGGTGAACTACATCCTAAAAATGCAATAT
TAAAAATTAGTGATTCAATATTTGAAACATTAGATATAAACGTTATTAAAAAAATCGGGG
TTGAATTTCCAACATTTATTCAATCAATAAAATTATTATCAGCAGAAAGAATAAAAGACA
TATCCCAAAAAATTGTTAAACTACAAGGAACGAAACTCAATTTTTGTCTCGAAATTAAGG
ATATTGATTCAACAATAATTTCTCTGGTATCCCCTTGAATTAAATTCATTTGAATAGATG
AAGAACTAACCTCTAGATTAACCGAACCTAACATTGTTTTATATCTAAATACCTTATTAG
ATAATGTAAAAAATCTAGGTATTAAAGTTATTTTTGAAAAATTAGACTACAAAACATACA
GGAAATTATTTTATAAACACACATCGATTATTTTATATACGACCAATTA
>16980 bias=0,e_score=0.0,bit_score=1464.4,score_ratio=0.94,align_strand=-,abs_start=142940,abs_end=144489,allele_start=142940,allele_end=144489,query_name=NODE_2_length_211336_cov_54.0217_ID_107 <unknown description>
TGTATAAATACATAGCAATATGAATCTTTCTAATAATTTCATTCTTGGCCGTATCAACCG
TATTAACGATATATTACGTTATTATTAGACAAAAGAAGATAAATGCACAAACAGGATTTT
TTGTATTTAAAATAGACAGTACAAAAAACAGAATAAAAATCGAAGGCGATATAAATTCAA
TTAACAAAACACCTAAATATTTATGAAGGATTTTAAGCATAGATGGACAATGAGCAAAAC
TAAATAACTTCCTAAATATTTTTGATTCAGGTGATAAGCGTCTATTACTGGACAATATAA
AGAAAAAAAACTTCTTTAAACTAAAAACAAAAATAGTAGAAGAATCAAGATCTAACTATT
TTTCAAAAGTAGATATTGAGTTTAACAATGTTGTAAATGATGAAATTATTGGGACATTTA
CATGAAGAGACATTGACGTTAAAATGGATAATGTTTTCAACAAAGAAATTCATGATTTAT
CATATATTCCAACCATTGAAAATTATGAAGGTTTGTTTTTCTTTTTAAACAAGAAACACA
TTACTGATATAAATGCTTTTTTAGACTTGTTTAAAGATTTAGGAAAGCAACACAATATTA
ATGGCTTAGAAGTTGTATATGAATGAAATGTTCTTTGCATCTTATTTAATCATGATAAAT
TAGGCATTGAAAAAGCAAAATTTCTTGCGCAAAGGTTTATTGATATTGCAAAGCTATACA
ACAAACTTTATTTTAAACTTTGTTGGTTTGATTCATATATAATGGATAAAAAAACATTAG
ATAACGTATTTACATTCTTTGATTATTTAAAATTAGAAACATTTGAAAAAAATGCATATA
ACTTTCAAAAAATTCCAAGCAATATTTGAACTCAACAAGACTTTCAAAAGTTTTGTTTGA
CATATGAAAACATTATTTATAATCTAAGAAATAATTTTTCTATTTCACTAAAAAATATTT
CGCTAAAAAATGCAATTGGCGATAAAACCGAACTTAGAAGGTTTGGACTTCCTAAAATTT
TTAATTCATTAAAATTAAACAAAGATTATGACTATTACCTAGAATTTTTAGACATAACTA
GATTATTTTATAATGTCTTTTATGAAAAAATTGGTGAACTGCATCCCAAAAATGCAATAT
TAAAAATTAGTGATTCAATATTTGAAACATTAGATATAAACGTTATTAAAAAAATCGGGG
TTGAATTTCCAACATTTATTCAATCAATAAAATTATCATCAGCAGAAAGAATAAAAGACA
TATCCCAAAAAATTCTTAAACTACAAGGAACAAAACTCAATATTTCCCTTGAAATTAAGG
ATATTGATTCAACAATAATTTCACTTGTATCACCTTGAGTAAAATTTATTTGAATAGATG
AAGAACTAACCTCTAGATTGACCGAACCTAACATTGTTTTATATCTAAATACCTTATTAG
ATAACGTAAAAAACCTTGGTGTTAAAGTTATTTTTGAAAAATTAGACTACAAAACATACA
GGAAATTATTTTATAAACACACATCGATTATTTTATATACGACCAATTA
>16981 bias=0,e_score=0.0,bit_score=1552.3,score_ratio=1.00,align_strand=-,abs_start=81157,abs_end=82706,allele_start=81157,allele_end=82706,query_name=NODE_1_length_497571_cov_28.1511_ID_540 <unknown description>
TGTATAAATATATAGCAATATGAATCTTTCTAATAATTTTATTCTTGGCCGTATCAACCG
TATTAACAATATATTACGTTATTATTAGACGAAAGAAGATAAATGCTCAAACAGGATTTT
TTGTATTTAAAATAGACAGTACAAAAAACAGAATAAAAATCGAAGGCGATATAAATTCAA
TTAACAAAATACCTAAATATTTATGAAAGATTTTAAGTATAGATGGTCAATGGGCAAAAC
TAAATAACTTCTTAAATATTTTTGATTCAGGTGATAAGCGCCTATTACTAGATAATATAA
AGAAAAAAAACTTCTTTAAACTAAAAACAAAGATAGCAGAAGAATCATGATCTAACTATT
TTTCAAAAGTAGATATTGAGTTTAACAATGTTGTAAATGATGAAATTATTGGAACATTTA
CATGAAGAGACATTGACATTAAAATGGATAATGTTTTCAATAAAGAAATTCATGATTTGT
CTTATATTCCAACCATTGAAAATTATGAAGGCTTGTTTTTCTTTTTAAACAAGAAACACA
TTACTGATATAAATGCTTTTTTAGATCTGTTTAAAGATTTAGGAAAACAACACAATATTA
ATGGCTTAGAAGTTGTATATGAATGAAATGTTCTTTGCATTTTGTTTAATCATGATAAAT
TAGGTATTGAGAAAGCAAAATTTCTTGCACAAAAATTCATTGATATTGCAAAGCTATACA
ACAAACTTTATTTTAAACTTTGTTGATTTGATTCGTATATAATGAATAAAAAAACATTGG
ATAACTTATTTACATTCTTTGATTATTTAAAATTAGAAACATTTGAAAAAAATGCATATA
ACTTTCAAAAAATCCCAAGCAATATTTGAACCGAGCAAAACTTTCAAAAATTTTGTTTAA
CATACGAAAACATTATTTATAATCTAAGAAACAATTTCTCTATTTCACTAAAAAATATTT
CGCTAAAAAATGCAATTGGCGATAAAACCGAACTTAGAAGGTTTGGACTTCCTAAGATTT
TTAATTCATTAAAATTAAACAAAGATTATGACTATTACCTAGAATTTTTAGACATAACTA
GATTATTTTATAATGTCTTTTATGAAAAAATTGGTGAACTACATCCTAAAAATGCAATAT
TAAAAATTAGTGATTCAATATTTGAAACATTAGATATAAACGTTATTAAAAAAATCGGGG
TTGAATTTCCAACATTTATTCAATCAATAAAATTATCTTCCGCAGAAAGAATAAAAGATA
TATCCCAAAAAATTCTTAAACTACAAGGAACAAAACTCAATATTTCCCTTGAAATTAAGG
ATATTGATTCAACAATAATTTCACTTGTATCGCCTTGAGTAAAATTTATTTGAATAGATG
AAGAACTAACCTCAAGATTGACCGAGCCTAACATTGTTTTATATCTAAATACCTTATTAG
ATAACGTAAAAAATCTTGGTGTTAAAGTTATTTTTGAAAAATTAGACTACAAAACATACA
GGAAATTATTTTACAAACACACATCGATTATTTTATATACGACCAATTA
>16982 bias=0,e_score=0.0,bit_score=1535.3,score_ratio=0.99,align_strand=-,abs_start=30701,abs_end=32250,allele_start=30701,allele_end=32250,query_name=NODE_3_length_99014_cov_51.1683_ID_224 <unknown description>
TGTATAAATACATAGCAATATGAATCTTTCTAATAATTTTATTCTTGGCCGTATCAACCG
TATTAACGATATATTACGTTATTATTAAACAAAAGAAGATAAATGCTCAAACAGGATTTT
TTGTATTTAAAATAGACAGTACAAAAAACAGAATAAAAATCGAAGGCGATATAAATTCAA
TTAACAAAACACCTAAATATTTATGAAAAATTTTAAGCATAGATGGACAATGAGCAAAGC
TAAATAACTTCCTAAATATTTTTGATTCAGGTGATAAGCGCCTATTACTAGATAATATAA
AGAAAAAAAACTTCTTTAAACTAAAAACAAAGATAGCAGAAGAATCATGATCTAACTATT
TTTCAAAAGTAGATATTGAGTTTAACAATGTTGTAAATGATGAAATTATTGGAACATTTA
CATGAAGAGACATTGACATTAAAATGGATAATGTTTTCAATAAAGAAATTCATGATTTGT
CTTATATTCCAACCATTGAAAATTATGAAGGTTTGTTTTTCTTTTTAAACAAGAAACACA
TTACTGATATAAATGCTTTTTTAGATCTGTTTAAAGATTTAGGAAAACAACACAATATTA
ATGGCTTAGAAGTTGTATATGAATGAAATGTTCTTTGCATTTTGTTTAATCATGATAAAT
TAGGTATTGAGAAAGCAAAATTTCTTGCACAAAAATTCATTGATATTGCAAAACTATACA
ACAAACTTTATTTTAAACTTTGTTGATTTGATTCGTATATAATGAATAAAAAAACATTGG
ATAACGTATTTACATTCTTTGATTATTTAAAATTAGAAACATTTGAAAAAAATGCATATA
ACTTTCAAAAAATTCCAAGCAATATTTGAACCGAGCAAAACTTTCAAAAATTTTGTTTAA
CATACGAAAACATTATTTATAATCTAAGAAATAATTTCTCTATTTCGCTAAAAAATATTT
CGCTAAAAAATGCTATTGGCGATAAAACCGAACTTAGAAGGTTTGGACTTCCTAAGATTT
TTAATTCATTAAAATTAAACAAAGATTATGACTATTACCTAGAATTTTTAGACATAACTA
GATTATTTTATAATGTCTTTTATGAAAAAATTGGTGAACTACATCCTAAAAATGCAATAT
TAAAAATTAGTGATTCAATATTTGAAACATTAGATATAAACGTTATTAAAAAAATCGGGG
TTGAATTTCCAACATTTATTCAATCAATAAAATTATTATCAGCAGAAAGAATAAAAGACA
TATCCCAAAAAATTGTTAAACTACAAGGAACAAAACTCAATTTTTGTCTCGAAATTAAGG
ATATTGATTCAACAATAATTTCTCTGGTATCCCCTTGAGTTAAATTCATTTGAATAGATG
AAGAACTAACCTCTAGATTAACCGAACCTAACATTGTTTTATATCTAAATACCTTATTAG
ATAATGTAAAAAATCTAGGTATTAAAGTTATTTTTGAAAAATTAGACTACAAAACATACA
GGAAATTATTTTATAAACACACATCGATTATTTTATATACGACCAATTA
>16983 bias=0,e_score=0.0,bit_score=1539.2,score_ratio=0.99,align_strand=+,abs_start=66833,abs_end=68383,allele_start=66833,allele_end=68383,query_name=NODE_2_length_147029_cov_48.4721_ID_161 <unknown description>
TGTATAAATACATAGCAATATGAATCTTTCTAATAATTTTATTCTTGGCTGTATCAACCG
TATTAACGATATATTACGTTATTATTAGACAAAAGAAGATAAATGCTCAAACAGGATTTT
TTGTATTTAAAATAGACAGTACAAAAAACAGAATAAAAATCGAAGGCGATATAAATTCAA
TTAACAAAATACCTAAATATTTATGAAAGATTTTAAGTATAGATGGACAATGGGCAAAAC
TAAATAACTTCTTAAATATTTTTGATTCAGGTGATAAGCGCCTATTACTAGATAATATAA
AGAAAAAAAACTTCTTTAAACTAAAAACAAAGATAGCAGAAGAATCATGATCTAACTATT
TTTCAAAAGTAGATATTGAGTTTAACAATGTTGTAAATGATGAAATTATTGGAACATTTA
CATGAAGAGACATTGACATTAAAATGGATAATGTTTTCAATAAAGAAATTCATGATTTGT
CTTATATTCCAACCATTGAAAATTATGAAGGCTTGTTTTTCTTTTTAAACAAGAAACACA
TTACTGATATAAATGCTTTTTTAGATCTGTTTAAAGATTTAGGAAAACAACACAATATTA
ATGGCTTAGAAGTTGTATATGAATGAAATATTCTTTGCATTTTGTTTAATCATGATAAAT
TAGGTATTGAGAAAGCAAAATTTCTTGCACAAAAATTCATCGATATTGCAAAACTATACA
ACAAACTTTATTTTAAACTTTGTTGATTTGATTCGTATATAATGAATAAAAAAACATTGG
ATAACGTATTTACATTCTTTGATTATTTAAAATTAGAAACATTTGAAAAAAATGCATATA
ACTTTCAAAAAATTCCAAGCAATATTTGAACTCAACAAGACTTTCAAAAATTTTGTTTAA
CATACGAAAACATTATTTATAATCTAAGAAACAATTTCTCTATTTCACTAAAAAATATTT
CGCTAAAAAATGCAATTGGCGATAAAACCGAACTTAGAAGGTTTGGACTTCCTAAGATTT
TTAATTCATTAAAATTAAGCAAAGATTATGACTATTACCTAGAATTTTTAGACATAACTA
GATTATTTTATAATGTCTTTTATGAAAAAATTGGTGAACTACATCCTAAAAATGCAATAT
TAAAAATTAGTGATTCAATATTTGAAACATTAGATATAAACGTTATTAAAAAAATCGGGG
TTGAATTTCCAACATTTATTCAATCAATAAAATTATTATCAGCAGAAAGAATAAAAGACA
TATCCCAAAAAATTGTTAAACTACAAGGAACAAAACTCAATTTTTGTCTCGAAATTAAGG
ATATTGATTCAACAATAATTTCTCTGGTATCCCCTTGAGTTAAATTCATTTGAATAGATG
AAGAACTAACCTCTAGATTAACCGAACCTAACATTGTTTTATATCTAAATACCTTATTAG
ATAACGTAAAAAATCTAGGTATTAAAGTTATTTTTGAAAAATTAGACTACAAAACATACA
GGAAATTATTTTATAAACACACATCGATTATTTTATATACGACCAATTAG
>16984 bias=0,e_score=0.0,bit_score=1555.7,score_ratio=1.00,align_strand=-,abs_start=11627,abs_end=13176,allele_start=11627,allele_end=13176,query_name=NODE_6_length_36082_cov_1.44411_ID_199 <unknown description>
TGTATAAATACATAGCAATATGAATCTTTCTAATAATTTTATTCTTGGCCGTATCAACCG
TATTAACGATATATTACGTTATTATTAGACGAAAGAAGATAAATGCACAAACAGGATTTT
TTGTATTTAAAATAGACAGTACAAAAAACAGAATAAAAATCGAAGGCGATATAAATTCAA
TTAACAAAATACCTAAATATTTATGAAAGATTTTAAGTATAGATGGTCAATGGGCAAAAC
TAAATAACTTCTTAAATATTTTTGATTCAGGTGATAAGCGCCTATTACTAGATAATATAA
AGAAAAAAAACTTCTTTAAACTAAAAACAAAGATAGCAGAAGAATCGTGATCTAACTATT
TTTCAAAAGTAGATATTGAGTTTAACAATGTTGTAAATGATGAAATTATTGGAACATTTA
CATGAAGAGACATTGACATTAAAATGGATAATGTTTTCAATAAAGAAATTCATGATTTGT
CTTATATTCCAACCATTGAAAATTATGAAGGCTTGTTTTTCTTTTTAAACAAGAAACACA
TTACTGATATAAATGCTTTTTTAGATCTGTTTAAAGATTTAGGAAAACAACACAATATTA
ATGGCTTAGAAGTTGTGTATGAATGAAATGTTCTTTGCATTTTGTTTAATCATGATAAAT
TAGGTATTGAGAAAGCAAAATTTCTTGCACAAAAATTCATTGATATTGCAAAACTATACA
ACAAACTTTATTTTAAACTTTGTTGATTTGATTCGTATATAATGAATAAAAAAACATTGG
ATAACGTATTTACATTCTTTGATTATTTAAAATTAGAAACATTTGAAAAAAATGCATATA
ACTTTCAAAAAATCCCAAGCAATATTTGAACCGAGCAAAACTTTCAAAAATTTTGTTTAA
CATACGAAAACATTATTTATAATCTAAGAAATAATTTTTCTATTTCGCTAAAAAATATTT
CGCTAAAAAATGCAATTGGCGATAAAACCGAACTTAGAAGGTTTGGACTTCCTAAGATTT
TTAATTCATTAAAATTAAACAAAGATTATGACTATTACCTAGAATTTTTAGACATAACTA
GATTATTTTATAATGTCTTTTATGAAAAAATTGGTGAACTACATCCTAAAAATGCAATAT
TAAAAATTAGTGATTCAATATTTGAAACATTAGATATAAACGTTATTAAAAAAATCGGGG
TTGAATTTCCAACATTTATTCAATCAATAAAATTATTATCAGCAGAAAGAATAAAAGACA
TATCCCAAAAAATTGTTAAACTACAAGGAACAAAACTCAATTTTTGTCTCGAAATTAAGG
ATATTGATTCAACAATAATTTCTCTGGTATCCCCTTGAGTTAAATTCATTTGAATAGATG
AAGAACTAACCTCTAGATTAACCGAACCTAACATTGTTTTATATCTAAATACCTTATTAG
ATAATGTAAAAAATCTAGGTATTAAAGTTATTTTTGAAAAATTAGACTACAAAACATACA
GGAAATTATTTTATAAACACACATCGATTATTTTATATACGACCAATTA
>16985 bias=0,e_score=0.0,bit_score=1557.1,score_ratio=1.00,align_strand=-,abs_start=87349,abs_end=88898,allele_start=87349,allele_end=88898,query_name=NODE_1_length_171548_cov_43.4278_ID_17777 <unknown description>
TGTATAAATACATAGCAATATGAATCTTTCTAATAATTTTATTCTTGGCCGTATCAACCG
TATTAACGATATATTACGTTATTATTAGACAAAAGAAGATAAATGCTCAAACAGGATTTT
TTGTATTTAAAATAGACAGTACAAAAAACAGAATAAAAATCGAAGGCGATATAAATTCAA
TTAACAAAATACCTAAATATTTATGAAAGATTTTAAGTATAGATGGTCAATGGGCAAAAC
TAAATAACTTCTTAAATATTTTTGATTCAGGTGATAAGCGCCTATTACTAGATAATATAA
AGAAAAAAAACTTCTTTAAACTAAAAACAAAGATAGCAGAAGAATCATGATCTAACTATT
TTTCAAAAGTAGATATTGAGTTTAACAATGTTGTAAATGATGAAATTATTGGAACATTTA
CATGAAGAGACATTGACATTAAAATGGATAATGTTTTCAACAAAGAAATTCATGATTTGT
CTTATATTCCAACCATTGAAAATTATGAAGGTTTGTTTTTCTTTTTAAACAAGAAACACA
TTACTGATATAAATGCTTTTTTAGATCTATTTAAAGATTTAGGAAAACAACACAATATTA
ATGGCTTAGAAGTTGTATATGAATGAAATGTTCTTTGCATTTTGTTTAATCATGATAAAT
TAGGTATTGAGAAAGCAAAATTTCTTGCACAAAAATTCATTGATATTGCAAAGCTATACA
ACAAACTTTATTTTAAACTTTGTTGATTTGATTCGTATATAATGAATAAAAAAACATTGG
ATAACGTATTTACATTCTTTGATTATTTAAAATTAGAAACATTTGAAAAAAATGCATATA
ACTTTCAAAAAATCCCAAGCAATATTTGAACCGAGCAAAACTTTCAAAAATTTTGTTTAA
CATACGAAAACATTATTTATAATCTAAGAAACAATTTCTCTATTTCACTAAAAAATATTT
CGCTAAAAAATGCAATTGGCGATAAAACCGAACTTAGAAGGTTTGGACTTCCTAAGATTT
TTAATTCATTAAAATTAAACAAAGATTATGACTATTACCTAGAATTTTTAGACATAACTA
GATTATTTTATAATGTCTTTTATGAAAAAATTGGTGAACTACATCCTAAAAATGCAATAT
TAAAAATTAGTGATTCAATATTTGAAACATTAGATATAAACGTTATTAAAAAAATCGGGG
TTGAATTTCCAACATTTATTCAATCAATAAAATTATTATCAGCAGAAAGAATAAAAGACA
TATCCCAAAAAATTGTTAAACTACAAGGAACGAAACTCAATTTTTGTCTCGAAATTAAGG
ATATTGATTCAACAATAATTTCTCTGGTATCCCCTTGAATTAAATTCATTTGAATAGATG
AAGAACTAACCTCTAGATTAACCGAACCTAACATTGTTTTATATCTAAATACCTTATTAG
ATAATGTAAAAAATCTAGGTATTAAAGTTATTTTTGAAAAATTAGACTACAAAACATACA
GGAAATTATTTTATAAACACACATCGATTATTTTATATACGACCAATTA
>16986 bias=0,e_score=0.0,bit_score=1539.1,score_ratio=0.99,align_strand=-,abs_start=438337,abs_end=439886,allele_start=438337,allele_end=439886,query_name=NODE_1_length_666248_cov_46.4332_ID_732 <unknown description>
TGTATAAATACATAGCAATATGAATCTTTCTAATAATTTTATTCTTGGCCGTATCAACCG
TATTAACGATATATTACGTTATTATTAGACAAAAGAAGATAAATGCACAAACAGGATTTT
TTGTATTTAAAATAGATAGCACAAAAAACAGAATAAAAATCGAAGGCGATATAAATTCAA
TTAACAAAATACCTAAATATTTATGAAAGATTTTAAGTATAGATGGACAATGGGCAAAAC
TAAATAACTTCTTAAATATTTTTGATTCAGGTGATAAGCGCCTATTACTAGATAATATAA
AGAAAAAAAACTTCTTTAAACTAAAAACAAAGATAGCAGAAGAATCATGATCTAACTATT
TTTCAAAAGTAGATATTGAGTTTAACAATGTTGTAAATGATGAAATTATTGGAACATTTA
TATGAAGAGACATTGACATTAAAATGGATAATGTTTTCAATAAAGAAATTCATGATTTGT
CTTATATTCCAACCATTGAAAATTATGAAGGCTTGTTTTTCTTTTTAAACAAGAAACACA
TTACTGATATAAATGCTTTTTTAGATCTGTTTAAAGATTTAGGAAAACAACACAATATTA
ATGGCTTAGAAGTTGTATATGAATGAAATGTTCTTTGCATTTTGTTTAATCATGATAAAT
TAGGTATTGAGAAAGCAAAATTTCTTGCACAAAAATTCATTGATATTGCAAAACTATACA
ACAAACTTTATTTTAAACTTTGTTGATTTGATTCGTATATAATGAATAAAAAAACATTGG
ATAACGTATTTACATTCTTTGATTATTTAAAATTAGAAACATTTGAAAAAAATGCATATA
ACTTTCAAAAAATCCCAAGCAATATTTGAACCGAGCAAAACTTTCAAAAATTTTGTTTAA
CATATGAAAACATTATTTATAATCTAAGAAACAATTTCTCTATTTCACTAAAAAATATTT
CGCTAAAAAATGCAATTGGCGATAAAACCGAACTTAGAAGGTTTGGACTTCCTAAGATTT
TTAATTCATTAAAATTAAACAAAGATTATGACTATTACCTAGAATTTTTAGACATAACTA
GATTATTTTATAATGTCTTTTATGAAAAAATTGGTGAACTACATCCTAAAAATGCAATAT
TAAAAATTAGTGATTCAATATTTGAAACATTAGATATAAACGTTATTAAAAAAATCGGGG
TTGAATTTCCAACATTTATTCAATCAATAAAATTATTATCAGCAGAAAGAATAAAAGACA
TATCCCAAAAAATTTTTAAACTACAAGGAACAAAACTCAATTTTTGTCTAGAAATTAAGG
ATATTGATTCAACAATAATTTCTCTGGTATCCCCTTGAGTTAAATTCATTTGAATAGATG
AAGAACTAACCTCTAGATTAACCGAACCTAACATTGTTTTATATCTAAATACCTTATTAG
ATAATGTAAAAAATCTAGGTATTAAAGTTATTTTTGAAAAATTAGACTACAAAACATACA
GGAAATTATTTTATAAACACACATCGATTATTTTATATACGACCAATTA
>16987 bias=0,e_score=0.0,bit_score=1538.3,score_ratio=0.99,align_strand=-,abs_start=402808,abs_end=404357,allele_start=402808,allele_end=404357,query_name=NODE_1_length_474534_cov_38.1723_ID_792 <unknown description>
TGTATAAATACATAGCAATATGAATCTTTCTAATAATTTTATTCTTGGCTGTATCAACCG
TATTAACGATATATTACGTTATTATTAGACAAAAGAAGATAAATGCTCAAACAGGATTTT
TTGTATTTAAAATAGACAGTACAAAAAACAGAATAAAAATCGAAGGCGATATAAATTCAA
TTAACAAAATACCTAAATATTTATGAAAGATTTTAAGTATAGATGGACAATGGGCAAAAC
TAAATAACTTCTTAAATATTTTTGATTCAGGTGATAAGCGCCTATTACTAGATAATATAA
AGAAAAAAAACTTCTTTAAACTAAAAACAAAGATAGCAGAAGAATCATGATCTAACTATT
TTTCAAAAGTAGATATTGAGTTTAACAATGTTGTAAATGATGAAATTATTGGAACATTTA
CATGAAGAGACATTGACATTAAAATGGATAATGTTTTCAATAAAGAAATTCATGATTTGT
CGTATATTCCAACCATTGAAAATTATGAAGGCTTGTTTTTCTTTTTAAACAAGAAACACA
TTACTGATATAAATGCTTTTTTAGATCTGTTTAAAGATTTAGGAAAACAACACAATATTA
ATGGCTTAGAAGTTGTATATGAATGAAATATTCTTTGCATTTTGTTTAATCATGATAAAT
TAGGTATTGAGAAAGCAAAATTTCTTGCACAAAAATTCATCGATATTGCAAAACTATACA
ACAAACTTTATTTTAAACTTTGTTGATTTGATTCGTATATAATGAATAAAAAAACATTGG
ATAACGTATTTACATTCTTTGATTATTTAAAATTAGAAACATTTGAAAAAAATGCATATA
ACTTTCAAAAAATTCCAAGCAATATTTGAACTCAACAAGACTTTCAAAAATTTTGTTTAA
CATACGAAAACATTATTTATAATCTAAGAAACAATTTCTCTATTTCACTAAAAAATATTT
CGCTAAAAAATGCAATTGGCGATAAAACCGAACTTAGAAGGTTTGGACTTCCTAAGATTT
TTAATTCATTAAAATTAAGCAAAGATTATGACTATTACCTAGAATTTTTAGACATAACTA
GATTATTTTATAATGTCTTTTATGAAAAAATTGGTGAACTACATCCTAAAAATGCAATAT
TAAAAATTAGTGATTCAATATTTGAAACATTAGATATAAACGTTATTAAAAAAATCGGGG
TTGAATTTCCAACATTTATTCAATCAATAAAATTATTATCAGCAGAAAGAATAAAAGACA
TATCCCAAAAAATTGTTAAACTACAAGGAACAAAACTCAATTTTTGTCTCGAAATTAAGG
ATATTGATTCAACAATAATTTCTCTGGTATCCCCTTGAGTTAAATTCATTTGAATAGATG
AAGAACTAACCTCTAGATTAACCGAACCTAACATTGTTTTATATCTAAATACCTTATTAG
ATAACGTAAAAAATCTAGGTATTAAAGTTATTTTTGAAAAATTAGACTACAAAACATACA
GGAAATTATTTTATAAACACACATCGATTATTTTATATACGACCAATTA
>16988 bias=0,e_score=0.0,bit_score=1524.8,score_ratio=0.98,align_strand=-,abs_start=110649,abs_end=112198,allele_start=110649,allele_end=112198,query_name=NODE_2_length_179046_cov_45.3973_ID_251 <unknown description>
TGTATAAATACATAGCAATATGAATCTTTCTAATAATTTTATTCTTGGCCGTATCAACCG
TATTAACGATATATTACGTTATTATTAAACAAAAGAAGATAAATGCTCAAACAGGATTTT
TTGTATTTAAAATAGACAGTACAAAAAACAGAATAAAAATCGAAGGCGATATAAATTCAA
TTAACAAAACACCTAAATATTTATGAAAAATTTTAAGCATAGATGGACAATGAGCAAAGC
TAAATAACTTCCTAAATATTTTTGATTCAGGTGATAAGCGCCTATTACTAGATAATATAA
AGAAAAAAAACTTCTTTAAACTAAAAACAAAGATAGCAGAAGAATCATGATCTAACTATT
TTTCAAAAGTAGATATTGAGTTTAACAATGTTGTAAATGATGAAATTATTGGAACATTTA
CATGAAGAGACATTGACATTAAAATGGATAATGTTTTCAACAAAGAAATTCATGATTTGT
CTTATATTCCAACCACTGAAAATTATGAAGGTTTGTTTTTCTTTTTAAACAAGAAACACA
TTACTGATATAAATGCTTTTTTAGATCTGTTTAAAGATTTAGGAAAACAACACAATATTA
ATGGCTTAGAAGTTGTATATGAATGAAATGTTCTTTGCATTTTGTTTAATCATGATAAAT
TAGGTATTGAGAAAGCAAAATTTTTTGCACAAAAATTCATTGATATTGCAAAACTATACA
ACAAACTTTATTTTAAACTTTGTTGATTTGATTCATATATAATGAATAAAAAAACATTGG
ATAACGTATTTACATTCTTTGATTATTTAAAATTAGAAACATTTGAAAAAAATGCATATA
ACTTTCAAAAAATTCCAAGCAATATTTGAACCGAGCAAAACTTTCAAAAATTTTGTTTAA
CATACGAAAATATTATTTATAATCTAAGAAATAATTTCTCTATTTCGCTAAAAAATATTT
CGCTAAAAAATGCAATTGGCGATAAAACCGAACTTAGAAGGTTTGGACTTCCTAAGATTT
TTAATTCTTTAAAATTAAACAAAGATTATGACTATTACCTAGAATTTTTAGACATAACTA
GATTATTTTATAATGTCTTTTATGAAAAAATTGGTGAACTACATCCTAAAAATGCAATAT
TAAAAATTAGTGATTCAATATTTGAAACATTAGATATAAACGTTATTAAAAAAATCGGGG
TTGAATTTCCAACATTTATTCAATCAATAAAATTATTATCAGCAGAAAGAATAAAAGACA
TATCCCAAAAAATTGTTAAACTACAAGGAACAAAACTCAATTTTTGTCTCGAAATTAAGG
ATATTGATTCAACAATAATTTCTCTGGTATCCCCTTGAGTTAAATTCATTTGAATAGATG
AAGAACTAACCTCTAGATTAACCGAACCTAACATTGTTTTATATCTAAATACCTTATTAG
ATAATGTAAAAAATCTAGGTATTAAAGTTATTTTTGAAAAATTAGACTACAAAACATACA
GGAAATTATTTTATAAACACACATCGATTATTTTATATACGACCAATTA
