# Supplementary material for: Genomic determination of minimum multi-locus sequence typing schemas to represent the genomic phylogeny of Mycoplasma hominis
Source: BMC Genomics. 2016 Nov 23;17:964. doi: 10.1186/s12864-016-3284-z (PMC5120421; doi:10.1186/s12864-016-3284-z)
Supplement: Additional file 1: — FASTA sequence for all pan genomic alleles identified in this study. (ZIP 1488 kb) [file 12864_2016_3284_MOESM1_ESM.zip › pan_genome/GENE-133.fasta]

>133
ATGAATAAAAGAAATTTATTAAATTTTTTGTTTGTTCCCACTTTAATTCTTGCACCATTA
ACTGCTATATCGTGCGTTGATAAAAGTGAAAAAAGCGATTTGAATGCATTAGCAACTAAA
ATAGGGGATGTTGTAAACAAAAAAGAAAATCCTGCTATTGAAGTAACCAAAAAAATAATT
AACGACTTATTGAAACAAGTATATAGGGATAATGATGTTGAAAAAATTAATTTTTTAGAT
CAACAACAAAATAAAGAATATCAAGAAAACATTTTTTTGAAAATTAAAGAACTTTCAAAA
AAATGAAATTCTAAATTAAACAATACAGAAAAAGAAAACATTGCCAATCAATTAAATCAA
ATTTATGAAAAAAATTGATATATTGTGTTAACAAATATAAATAAATTTAATTTAAGATTC
TATGAATGACTTTTGTTTGATAAGCCTGAATTTTTAAGCCAAATTAGGGCAGATGGAAAG
CATAGCAAAGAATATTTAAATTCATTAAAAAGCGAAAAGAAACCAGATAATGTTCCGATT
ATTAATAATTATTTAAGGGAATTAAAAGAAGGCGATGAATCAGGGGAACTTTCAAATATG
AACATGCTTTATTTAAAAAAAGATAGTATGATATTCAGATTTAGAGTTGTTGATACATTG
ACAAAACCAAAAATCAAACTAACGTGTTTTGTGTGATATTTTAGTAAATTTAAAAATATA
TCAATAAATTTGATTTCAGATATTGTTCATAGCGCTTATATTCACGGCGTTCAAGAAGGA
TTCAATAGATTTGAAAATGATATGGCAAATCGTTATGGCAAACCTGCCAAAATGATTATG
GGAATTTTCAATGATAATGCTTCTAGCGCCAACGGAGGGGAAGAAAATGAATAA
>996
ATGAATAAAAGAAATTTATTAAATTTTTTGTTTGTTCCCACTTTAATTCTTGCACCATTA
ACTGCTATATCGTGCGTTGATAAAAGTGAAAAAAGCGATTTGAATGCATTAGCAACTAAA
ATAGGGGACGTTGTAAATAAAAAAGAAAATCCTGCTATTGAAGTAACCAAAAAAATAATT
AACGACTTATTAAAACAAGTATACAGGGATAATGATGTTGAAAAAATTAATTTTTTGGAT
CAACAACAAAATAAAGAATATCAAAAAAACATTTTTTTGAAAATTAAAGAACTTTCAAAA
AAATGAAATTCTAAATTAAGCAATAAAGAAAAAGAAAATATTGCCAATCAATTAAATCAA
ATTTATGAAAAAAATTGATATATTGTGTTAACAAATATAAATAAATTTAATTTAAGATTC
TATGAATGACTTTTGTTTGATAAGCCTGAATTTTTAAGCCAAATTAGGGCAGATGGAAAG
CATAGCAAAGAATATTTAAATTCATTAAAAAGCGAAAAGAAACCAGATAATGTTCCGATT
ATTAATAATTATTTGAAGGAATTAAAAGAAGGCGATGAATCAGGAGAACTTTCAAATATG
AACATGCTTTATTTAAAAAAAGATAGTATGATATTCAGATTTAGAGTTGTTGATACATTG
ACAAAACCAAAAATCAAACTAACGTGTTTTGTGTGATATTTTAGTAAATTTAAAAATATA
TCAATAAATTTGATTTCAGATATTGTTCATAGTGCTTATATTCACGGAGTTCAAGAAGGA
TTCAATAGATTTGAAAATGATATGGCAAACCGTTATGGCAAACCCGCCAAAATGATCATG
GGAATTTTCGATGATAATGCTTCTAGTGCCAATGGAGGAAAAGAAAATGAATAA
>1358
ATGAATAAAAGAAATTTATTAAATTTTTTGTTTGTTCCCACTTTAATTCTTGTACCATTA
ACCGCTATATCGTGCGTTGATAAAAGTGAAAAAAGCGATTTGAATGCATTAGCAACTAAA
ATAGGGGATGTTGTAAACAAAAAAGAAAATCCTGCTATTGAAGTAACCAAAAAAATAATT
AACGACTTATTAAAACAAGTATACAGGGATAATGATGTTGAAAAAATTAATTTTTTGGAT
CAACAACAAAATAAAGAATATCAAAAAAACATTTTTTTGAAAATTAAAGAACTTTCAAAA
AAATGAAATTCTAAATTAAACAATAAAGAAAAAGAAAATATTGCCAATCAATTAAATCAA
ATTTATGAAAAAAATTGATATATTGTATTAACAAATATAAATAAATTTAATTTAAGATTC
TATGAATGACTTTTGTTTGATAAACCTGAATTTTTAAGTCAAATTAGGGCAGATGGAAAG
CATAGCAAAGAATATTTAAATTCACTAAAAAGTGAAAAGAAACCAGATAATGTTCCGATT
ATTAATAATTATTTAAGGGAATTAAAAGAAGGCGATGAATCAGGAGAACTTTCAAATATG
AACATGCTTTATTTAAAAAAAGATAGTATGATATTCAGATTTAGAGTTGTTGATACATTG
ACAAAACCAAAAATCAAACTAACGTGTTTTGTGTGATATTTTAGTAAATTTAAAAATATA
TCAATAAATTTGATTTCAGATATTGTTCATAGCGCTTATATTCACGGCGTTCAAGAAGGA
TTCAATAGATTTGAAAATGATATGGCAAATCGTTATGGCAAACCCGCCAAAATGATTATG
GGAATTTTCGATGATAATGCTTCTAGTGCCAATGGAGGAAAAGAAAATGAATAA
>1895
ATGAATAAAAGAAATTTATTAAATTTTTTGTTTGTTCCCACTTTAATTCTTGCACCATTA
ACCGCTATATCGTGCGTTGATAAAAGTGAAAAAAGCGATTTGAATGCATTAGCAACTAAA
ATAGGGGATGTTGTAAACAAAAAAGAAAATCCTGCTATTGAAGTAACCAAAAAAATAATT
AACGACTTATTGAAACAAGTATATAGGGATAATGATGTTGAAAAAATTAATTTTTTGGAT
CAACAACAAAATAAAGAATATCAAAAAAACATTTTTTTGAAAATTAAAGAACTTTCAAAA
AAATGAAATTCTAAATTAAACAATACAGAAAAAGAAAACATTGCCAATCAATTAAATCAA
ATTTATGAAAAAAATTGATATATTGTGTTAACAAATATAAATAAATTTAATTTAAGATTC
TATGAATGACTTTTGTTTGATAAGCCTGAATTTTTAAGTCAAATTAGGGCAGATGGAAAG
CATAGCAAAGAATATTTAAATTCATTAAAAAGCGAAAAGAAACCAGATAATGTTCCGATT
ATTAATAATTATTTAAAGGAATTAAAAGAAGGCGATGAATCAGGGGAACTTTCAAATATG
AACATGCTTTATTTAAAAAAAGATAGTATGATATTCAGATTTAGAGTTGTTGATACATTG
ACAAAACCAAAAATCAAACTAACTTGTTTTGTTTGATATTTTAGTAAATTTAAAAATATA
TCAATAAATTTGATTTCAGATATTGTTCATAGCGCTTATATTCACGGTGTTCAAGAAGGA
TTCAATAGATTTGAAAATGATATGGCAAACCGTTATGGCAAACCTGCCAAAATGATCATT
GGAATTTTCGATGATAATGCTTCTAGCGCCAACGGAGGGGAAGAAAATGAATAA
>3795 bias=160.4,bit_score=888.6,abs_start=20848,align_strand=+,abs_end=21741,score_ratio=0.993959731544,query_name=NODE_10_length_49371_cov_19.0623_ID_623
ATGAATAAAAGAAATTTATTAAATTTTTTGTTTGTTCCCACTTTAATTCCTGCACCATTA
ACCGCTATATCGTGCGTTGATAAAAGTGAAAAAAGCGATTTGAATGCATTAGCAACTAAA
ATAGGGGATGTTGTAAATAAAAAAGAAAATCCTGCTATTGAAGTAACCAAAAAAATAATT
AACGACTTATTAAAACAAGTATATAGGGATAATGATGTTGAAAAAATTAATTTTTTGGAT
CAACAACAAAATAAAGAATATCAAAAAAACATTTTTTTGAAAATTAAAGAACTTTCAAAA
AAATGAAATTCTAAATTAAATAATACAGAAAAAGAAAACATTGCCAATCAATTAAATCAA
ATTTATGAAAAAAATTGATATATTGTGTTAACAAATATAAATAAATTTAATTTAAGATTC
TATGAATGACTTTTGTTTGATAAGCCTGAATTTTTAAGCCAAATTAGGGCAGATGGAAAG
CATAGCAAAGAATATTTAAATTCATTAAAAAGCGAAAAGAAACCAGATAATGTTCCGATT
ATTAATAATTATTTAAAGGAATTAAAAGAAGGTGATGAATCAGGGGAACTTTCAAATATG
AACATGCTTTATTTAAAAAAAGATAGTATGATATTCAGATTTAGAGTTGTTGATACATTG
ACAAAACCAAAAATCAAACTAACTTGTTTTGTGTGATATTTTAGTAAATTTAAAAATATA
TCAATTAATTTGATTTCAGATATTGTCCATAGTGCTTATATTCACGGCGTTCAAGAAGGA
TTCAATAGATTTGAAAATGATATGGCAAACCGTTATGGCAAACCCGCCAAAATGATCATG
GGAATTTTCGATGATAATGCTTCTAGCGCCAGCGGAGGGGAAGAAAATGAATAA
>3796 bias=164.6,bit_score=892.4,abs_start=44046,align_strand=-,abs_end=44937,score_ratio=0.998210290828,query_name=NODE_2_length_160211_cov_35.3884_ID_103
TGAATAAAAGAAATTTATTAAATTTTTTGTTTGTTCCCACTTTAATTCTTGCACCATTAA
CCGCTATATCGTGCGTTGATAAAAGTGAAAAAAGCGATTTGAATGCATTAGCAACTAAAA
TAGGGGATGTTGTAAATAAAAAAGAAAATCCTGCTATTGAAGTAACCAAAAAAATAATTA
ATGACTTATTGAAACAAGTATATAGGGATAATGATGTTGAAAAAATTAATTTTTTGGATC
AACAACAAAATAAAGAATATCAAAAAAACATTTTTTTGAAAATTAAAGAACTTTCAAAAA
AATGAAATTCTAAATTAAACAATACAGAAAAAGAAAACATTGCCAATCAATTAAATCAAA
TTTATGAAAAAAATTGATATATTGTGTTAACAAATATAAATAAATTTAATTTAAGATTCT
ATGAATGACTTTTGTTTGATAAGCCTGAATTTTTAAGCCAAATTAGGGCAGATGGAAAGC
ATAGCAAAGAATATTTAAATTCATTAAAAAGCGAAAAAAAACCAGATAATGTTCCGATTA
TTAATAATTATTTAAGGGAATTAAAAGAAGGCGATGAATCAGGAGAACTTTCAAATATGA
ACATGCTTTATTTAAAAAAAGATAGTATGATATTCAGATTTAGAGTTGTTGATACATTGA
CAAAACCAAAAATCAAACTAACTTGTTTTGTTTGATATTTTAGTAAATTTAAAAATATAT
CAATAAATTTGATTTCAGATATTGTTCATAGCGCTTATATTCACGGCGTTCAAGAAGGAT
TCAATAGATTTGAAAATGATATGGCAAACCGTTATGGCAAACCTGCCAAAATGATCATGG
GAATTTTCGATGATAATGCTTCTAGCGCCAACGGAGGGGAAGAAAATGAATA
>3798 bias=181.0,bit_score=851.4,abs_start=22545,align_strand=+,abs_end=23438,score_ratio=0.952348993289,query_name=NODE_5_length_51012_cov_32.5591_ID_313
ATGAATAAAAGAAATTTATTAAATTTTTTGTTTGTTCCCACTTTAATTCTTGCACCATTA
ACTGCTATATCGTGCGTTGATAAAAGCGAAAAAAGCGATTTGAATGCATTAGCAACTAAA
ATAGGGGACGTTGTAAATAAAAAAGAAAATCCTGCTATTGAAGTAACCAAAAAAATAATT
AACGACTTATTAAAACAAGTATATAGGGATAATGATGTTGAAAAAATTAATTTTTTGGAT
CAACAACAAAATAAAGAATATCAAAAAAACATTTTTTTGAAAATTAAAGAACTTTCAAAA
AAATGAAATTCTAAATTAAGCAATATAGAAAAAGAAAATATTGCCAATCAATTAAATCAA
ATTTATGAAAAAAATTGATATATTGTATTAACAAATATAAATAAATTTAATTTAAGATTC
TATGAATGACTTTTGTTTGATAAACCTGAATTTTTAAGTCAAATTAGAGCTGATGGAAAA
CATAGCAAAGAATATTTAAATTCATTAAAAAGCGAAAAGAAACCAGATAATGTTCCAATT
ATCAATAATTATTTAAAGGAATTAAAAGAAGGTGATGAATCAGGGGAACTTTCAAATATG
AATATGCTTTATTTAAAAAAAGATAGTATGATATTCAGATTTAGAGTTGTTGATACATTA
ACAAAACCAAAAATTAAACTAACGTGTTTTGTGTGATATTTTAGTAAATTTAAAAATATA
TCAATAAATTTGATTTCAGATATTGTCCATAGTGCTTATATTCACGGCGTTCAAGAAGGA
TTCAATAGATTTGAAAATGATATGGCAAACCGTTATGGCAAACCTGCCAAAATGATTATG
GGAATTTTTGATGATAATGCTTCTAGCGCCAATGGAGGAAAAGAAAATGAATAA
>3799 bias=169.9,bit_score=878.9,abs_start=141735,align_strand=+,abs_end=142628,score_ratio=0.983109619687,query_name=NODE_1_length_171438_cov_18.2479_ID_1802
ATGAATAAAAGAAATTTATTAAATTTTTTGTTTGTTCCCGCTTTAATTCTTGCACCATTA
ACCGCTATATCGTGCGTTGATAAAAGTGAAAAAAGCGATTTGAATGCATTAGCAACTAAA
ATAGGGGATGTTGTAAATAAAAAAGAAAATCCTGCTATTGAAGTAACCAAAAAAATAATT
AACGACTTATTGAAACAAGTATATAGGGATAATGATGTTGAAAAAATTAATTTTTTGGAT
CAACAACAAAATAAAGAATATCAAAAAAACATTTTTTTGAAAATTAAAGAACTTTCAAAA
AAATGAAATTCTAAATTAAACAATATAGAAAAAGAAAATATTGCCAATCAATTAAATCAA
ATTTATGAAAAAAATTGATATATTGTGTTAACAAATATAAATAAATTTAATTTAAGATTC
TATGAATGGCTTTTGTTTGATAAGCCTGAATTTTTAAGCCAAATTAGGGCAGATGGAAAG
CATAGCAAAGAATATTTAAATTCATTAAAAAGCGAAAAGAAACCAGATAATGTTCCGATT
ATTAATAATTATTTAAAGGAATTAAAAGAAGGCGATGAATCAGGGGAACTTTCAAATATG
AACATGCTTTATTTAAAAAAAGATAGTATGATATTCAGATTTAGAGTTGTTGATACATTG
ACAAAACCAAAAATTAAACTAACGTGTTTTGTGTGATATTTTAGTAAATTTAAAAATATA
TCAATAAATTTGATTTCAGATATTGTCCATAGTGCTTATATTCACGGAGTTCAAGAAGGA
TTCATTAGATTTGAAAATGATATGGCAAACCGTTATGGCAAACCTGCCAAAATGATTATG
GGAATTTTTGATGATAATGCTTCTAGCGCCAATGGAGGAAAAGAAAATGAATAA
>3800 bias=177.6,bit_score=854.5,abs_start=287396,align_strand=+,abs_end=288289,score_ratio=0.95581655481,query_name=NODE_1_length_644406_cov_31.3649_ID_828
ATGAATAAAAGAAATTTATTAAATTTTTTGTTTGTTCCCACTTTAATTCTTGCACCATTA
ACTGCTATATCGTGCGTTGATAAAAGCGAAAAAAGCGATTTGAATGCATTAGCAACTAAA
ATAGGGGACGTTGTAAATAAAAAAGAAAATCCTGCTATTGAAGTAACCAAAAAAATAATT
AACGACTTATTAAAACAAGTATATAGGGATAATGATGTTGAAAAAATTAATTTTTTGGAT
CAACAACAAAATAAAGAATATCAAAAAAACATTTTTTTGAAAATTAAAGAACTTTCAAAA
AAATGAAATTCTAAATTAAGCAATATAGAAAAAGAAAATATTGCCAATCAATTAAATCAA
ATTTATGAAAAAAATTGATATATTGTATTAACAAATATAAATAAATTTAATTTAAGATTC
TATGAATGACTTTTGTTTGATAAACCTGAATTTTTAAGTCAAATTAGAGCTGATGGAAAA
CATAGCAAAGAATATTTAAATTCATTAAAAAGCGAAAAGAAACCAGATAATGTTCCAATT
ATCAATAATTATTTAAAGGAATTAAAAGAAGGTGATGAATCAGGGGAACTTTCAAATATG
AATATGCTTTATTTAAAAAAAGATAGTATGATATTCAGATTTAGAGTTGTTGATACATTA
ACAAAACCAAAAATTAAACTAACGTGTTTTGTGTGATATTTTAGTAAATTTAAAAATATA
TCAATAAATTTGATTTCAGATATTGTCCATAGCGCTTATATTCACGGAGTTCAAGAAGGA
TTCAATAGATTTGAAAATGATATGGCAAACCGTTATGGCAAACCCGCCAAAATGATCATG
GGAATTTTCGAAGATAATGCTTCTAGCGCCAATGGAGGAAAAGAAAATGAATAA
>3806 bias=172.2,bit_score=869.6,abs_start=28352,align_strand=-,abs_end=29243,score_ratio=0.972706935123,query_name=NODE_12_length_44715_cov_15.341_ID_1242
TGAATAAAAGAAATTTATTAAATTTTTTGTTTGTTCCCACTTTAATTCTTGCACCATTAA
CTGCTATATCGTGCGTTGATAAAAGTGAAAAAAGCGATTTGAATGCATTAGCAACTAAAA
TAGGGGACGTTGTAAATAAAAAAGAAAATCCTGCTATTGAAGTAACCAAAAAAATAATTA
ACGACTTATTAAAACAAGTATACAGGGATAATGATGTTGAAAAAATTAATTTTTTGGGTC
AACAACAAAATAAAGAATATCAAAAAAACATTTTTTTGAAAATTAAAGAACTTTCAAAAA
AATGAAATTCTAAATTAAGCAATATAGAAAAAGAAAATATTGCCAATCAATTAAATCAAA
TTTATGAAAAAAATTGATATATTGTATTAACAAATATAAATAAATTTAATTTAAGATTCT
ATGAATGACTTTTGTTTGATAAGCCTGAATTTTTAAGTCAAATTAGGGCAGATGGAAAGC
ATAGCAAAGAATATTTAAATTCATTAAAAAGCGAAAAGAAACCAGATAATGTTCCGATTA
TTAATAATTATTTAAAGGAATTAAAAGAAGGCGATGAATCAGGGGAACTTTCAAATATGA
ACATGCTTTATTTAAAAAAAGATAGTATGATATTCAGATTTAGAGTTGTTGATACATTGA
CAAAACCAAAAATCAAACTAACTTGTTTTGTTTGATATTTTAGTAAATTTAAAAATATAT
CAATAAATTTGATTTCAGATATTGTTCATAGCGCTTATATTCACGGTGTTCAAGAAGGAT
TCAATAGATTTGAAAATGATATGGCAAACCGTTATGGCAAACCTGCCAAAATGATCATGG
GAATTTTCGAAGACAATAATTCTAGTGCCAATGGAGGAGACAAAAATGAATA
>16960 bias=0,e_score=2.9e-268,bit_score=896.9,score_ratio=1.00,align_strand=-,abs_start=87990,abs_end=88881,allele_start=87990,allele_end=88881,query_name=NODE_2_length_211336_cov_54.0217_ID_107 <unknown description>
TGAATAAAAGAAATTTATTAAATTTTTTGTTTGTTCCCACTTTAATTCTTGCACCATTAA
CCGCTATATCGTGCGTTGATAAAAGTGAAAAAAGCGATTTGAATGCATTAGCAACTAAAA
TAGGGGATGTTGTAAACAAAAAAGAAAATCCTGCTATTGAAGTAACCAAAAAAATAATTA
ACGACTTATTGAAACAAGTATATAGGGATAATGATGTTGAAAAAATTAATTTTTTGGATC
AACAACAAAATAAAGAATATCAAAAAAACATTTTTTTGAAAATTAAAGAACTTTCAAAAA
AATGAAATTCTAAATTAAACAATACAGAAAAAGAAAACATTGCCAATCAATTAAATCAAA
TTTATGAAAAAAATTGATATATTGTGTTAACAAATATAAATAAATTTAATTTAAGATTCT
ATGAATGACTTTTGTTTGATAAGCCTGAATTTTTAAGTCAAATTAGGGCAGATGGAAAGC
ATAGCAAAGAATATTTAAATTCATTAAAAAGCGAAAAGAAACCAGATAATGTTCCGATTA
TTAATAATTATTTAAAGGAATTAAAAGAAGGCGATGAATCAGGGGAACTTTCAAATATGA
ACATGCTTTATTTAAAAAAAGATAGTATGATATTCAGATTTAGAGTTGTTGATACATTGA
CAAAACCAAAAATCAAACTAACTTGTTTTGTTTGATATTTTAGTAAATTTAAAAATATAT
CAATAAATTTGATTTCAGATATTGTTCATAGCGCTTATATTCACGGTGTTCAAGAAGGAT
TCAATAGATTTGAAAATGATATGGCAAACCGTTATGGCAAACCTGCCAAAATGATCATTG
GAATTTTCGATGATAATGCTTCTAGCGCCAACGGAGGGGAAGAAAATGAAT
>16961 bias=0,e_score=3.9e-260,bit_score=869.6,score_ratio=0.97,align_strand=-,abs_start=116796,abs_end=117687,allele_start=116796,allele_end=117687,query_name=NODE_3_length_145382_cov_20.187_ID_361 <unknown description>
TGAATAAAAGAAATTTATTAAATTTTTTGTTTGTTCCCACTTTAATTCTTGCACCATTAA
CTGCTATATCGTGCGTTGATAAAAGTGAAAAAAGCGATTTGAATGCATTAGCAACTAAAA
TAGGGGACGTTGTAAATAAAAAAGAAAATCCTGCTATTGAAGTAACCAAAAAAATAATTA
ACGACTTATTAAAACAAGTATACAGGGATAATGATGTTGAAAAAATTAATTTTTTGGGTC
AACAACAAAATAAAGAATATCAAAAAAACATTTTTTTGAAAATTAAAGAACTTTCAAAAA
AATGAAATTCTAAATTAAGCAATATAGAAAAAGAAAATATTGCCAATCAATTAAATCAAA
TTTATGAAAAAAATTGATATATTGTATTAACAAATATAAATAAATTTAATTTAAGATTCT
ATGAATGACTTTTGTTTGATAAGCCTGAATTTTTAAGTCAAATTAGGGCAGATGGAAAGC
ATAGCAAAGAATATTTAAATTCATTAAAAAGCGAAAAGAAACCAGATAATGTTCCGATTA
TTAATAATTATTTAAAGGAATTAAAAGAAGGCGATGAATCAGGGGAACTTTCAAATATGA
ACATGCTTTATTTAAAAAAAGATAGTATGATATTCAGATTTAGAGTTGTTGATACATTGA
CAAAACCAAAAATCAAACTAACTTGTTTTGTTTGATATTTTAGTAAATTTAAAAATATAT
CAATAAATTTGATTTCAGATATTGTTCATAGCGCTTATATTCACGGTGTTCAAGAAGGAT
TCAATAGATTTGAAAATGATATGGCAAACCGTTATGGCAAACCTGCCAAAATGATCATGG
GAATTTTCGAAGACAATAATTCTAGTGCCAATGGAGGAGACAAAAATGAAT
>16962 bias=0,e_score=2.3e-265,bit_score=888.6,score_ratio=0.99,align_strand=-,abs_start=349351,abs_end=350242,allele_start=349351,allele_end=350242,query_name=NODE_1_length_474534_cov_38.1723_ID_792 <unknown description>
TGAATAAAAGAAATTTATTAAATTTTTTGTTTGTTCCCACTTTAATTCCTGCACCATTAA
CCGCTATATCGTGCGTTGATAAAAGTGAAAAAAGCGATTTGAATGCATTAGCAACTAAAA
TAGGGGATGTTGTAAATAAAAAAGAAAATCCTGCTATTGAAGTAACCAAAAAAATAATTA
ACGACTTATTAAAACAAGTATATAGGGATAATGATGTTGAAAAAATTAATTTTTTGGATC
AACAACAAAATAAAGAATATCAAAAAAACATTTTTTTGAAAATTAAAGAACTTTCAAAAA
AATGAAATTCTAAATTAAATAATACAGAAAAAGAAAACATTGCCAATCAATTAAATCAAA
TTTATGAAAAAAATTGATATATTGTGTTAACAAATATAAATAAATTTAATTTAAGATTCT
ATGAATGACTTTTGTTTGATAAGCCTGAATTTTTAAGCCAAATTAGGGCAGATGGAAAGC
ATAGCAAAGAATATTTAAATTCATTAAAAAGCGAAAAGAAACCAGATAATGTTCCGATTA
TTAATAATTATTTAAAGGAATTAAAAGAAGGTGATGAATCAGGGGAACTTTCAAATATGA
ACATGCTTTATTTAAAAAAAGATAGTATGATATTCAGATTTAGAGTTGTTGATACATTGA
CAAAACCAAAAATCAAACTAACTTGTTTTGTGTGATATTTTAGTAAATTTAAAAATATAT
CAATTAATTTGATTTCAGATATTGTCCATAGTGCTTATATTCACGGCGTTCAAGAAGGAT
TCAATAGATTTGAAAATGATATGGCAAACCGTTATGGCAAACCCGCCAAAATGATCATGG
GAATTTTCGATGATAATGCTTCTAGCGCCAGCGGAGGGGAAGAAAATGAAT
>16963 bias=0,e_score=4.9e-255,bit_score=854.5,score_ratio=0.96,align_strand=-,abs_start=380007,abs_end=380898,allele_start=380007,allele_end=380898,query_name=NODE_1_length_507951_cov_41.4538_ID_1311 <unknown description>
TGAATAAAAGAAATTTATTAAATTTTTTGTTTGTTCCCACTTTAATTCTTGCACCATTAA
CTGCTATATCGTGCGTTGATAAAAGCGAAAAAAGCGATTTGAATGCATTAGCAACTAAAA
TAGGGGACGTTGTAAATAAAAAAGAAAATCCTGCTATTGAAGTAACCAAAAAAATAATTA
ACGACTTATTAAAACAAGTATATAGGGATAATGATGTTGAAAAAATTAATTTTTTGGATC
AACAACAAAATAAAGAATATCAAAAAAACATTTTTTTGAAAATTAAAGAACTTTCAAAAA
AATGAAATTCTAAATTAAGCAATATAGAAAAAGAAAATATTGCCAATCAATTAAATCAAA
TTTATGAAAAAAATTGATATATTGTATTAACAAATATAAATAAATTTAATTTAAGATTCT
ATGAATGACTTTTGTTTGATAAACCTGAATTTTTAAGTCAAATTAGAGCTGATGGAAAAC
ATAGCAAAGAATATTTAAATTCATTAAAAAGCGAAAAGAAACCAGATAATGTTCCAATTA
TCAATAATTATTTAAAGGAATTAAAAGAAGGTGATGAATCAGGGGAACTTTCAAATATGA
ATATGCTTTATTTAAAAAAAGATAGTATGATATTCAGATTTAGAGTTGTTGATACATTAA
CAAAACCAAAAATTAAACTAACGTGTTTTGTGTGATATTTTAGTAAATTTAAAAATATAT
CAATAAATTTGATTTCAGATATTGTCCATAGCGCTTATATTCACGGAGTTCAAGAAGGAT
TCAATAGATTTGAAAATGATATGGCAAACCGTTATGGCAAACCCGCCAAAATGATCATGG
GAATTTTCGAAGATAATGCTTCTAGCGCCAATGGAGGAAAAGAAAATGAAT
>16964 bias=0,e_score=2.1e-260,bit_score=870.7,score_ratio=0.97,align_strand=-,abs_start=27754,abs_end=28645,allele_start=27754,allele_end=28645,query_name=NODE_2_length_179046_cov_45.3973_ID_251 <unknown description>
TGAATAAAAGAAATTTATTAAATTTTTTGTTTGTTTCCACTTTAATTCTTGCACCATTAA
CTGCTATATCGTGCGTTGATAAAAGTGAAAAGAGCGATTTGAATGCATTAGCAACTAAAA
TAGGGGATGTTGTAAACAAAAAAGAAAATCCTGCTATTGAAGTAACCAAAAAAATAATTA
ACGACTTATTAAAACAAGTATACAGGGATAATGATGTTGAAAAAATTAATTTTTTGGATC
AACAACAAAATAAAGAATATCAAAAAAACATTTTTTTGAAAATTAAAGAACTTTCAAAAA
AATGAAATTCTAAATTAAGCAATAAAGAAAAAGAAAATATTGCCAATCAATTAAATCAAA
TTTATGAAAAAAATTGATATATTGTATTAACAAATATAAATAAATTTAATTTAAGATTCT
ATGAATGACTTTTGTTTGATAAACCTGAATTTTTAAGTCAAATTAGGGCAGATGGAAAGC
ATAGCAAAGAATATTTAAATTCATTAAAAAGCGAAAAAAAACCAGATAATGTTCCAATTA
TTAATAATTATTTAAAAGAATTAAAAGAAGGTGATGAATCAGGAGAACTTTCAAATATGA
ACATGCTTTATTTAAAAAAAGATAGTATGATATTCAGATTTAGAGTTGTTGATACATTGA
TAAAACCAAAAATCAAACTAACGTGTTTTGTGTGATATTTTAGTAAATTTAAAAATATAT
CAATAAATTTGATTTCAGATATTGTTCATAGCGCTTATATTCACGGCGTTCAAGAAGGAT
TCAATAGATTTGAAAATGATATGGCAAACCGTTATGGCAAACCTGCCAAAATGATCATGG
GAATTTTCGATGATAATGCTTCTAGCGCCAACGGAGGGGAAGAAAATGAAT
>16965 bias=0,e_score=1.3e-254,bit_score=851.4,score_ratio=0.95,align_strand=-,abs_start=29822,abs_end=30713,allele_start=29822,allele_end=30713,query_name=NODE_2_length_152465_cov_26.3989_ID_3378 <unknown description>
TGAATAAAAGAAATTTATTAAATTTTTTGTTTGTTCCCACTTTAATTCTTGCACCATTAA
CTGCTATATCGTGCGTTGATAAAAGCGAAAAAAGCGATTTGAATGCATTAGCAACTAAAA
TAGGGGACGTTGTAAATAAAAAAGAAAATCCTGCTATTGAAGTAACCAAAAAAATAATTA
ACGACTTATTAAAACAAGTATATAGGGATAATGATGTTGAAAAAATTAATTTTTTGGATC
AACAACAAAATAAAGAATATCAAAAAAACATTTTTTTGAAAATTAAAGAACTTTCAAAAA
AATGAAATTCTAAATTAAGCAATATAGAAAAAGAAAATATTGCCAATCAATTAAATCAAA
TTTATGAAAAAAATTGATATATTGTATTAACAAATATAAATAAATTTAATTTAAGATTCT
ATGAATGACTTTTGTTTGATAAACCTGAATTTTTAAGTCAAATTAGAGCTGATGGAAAAC
ATAGCAAAGAATATTTAAATTCATTAAAAAGCGAAAAGAAACCAGATAATGTTCCAATTA
TCAATAATTATTTAAAGGAATTAAAAGAAGGTGATGAATCAGGGGAACTTTCAAATATGA
ATATGCTTTATTTAAAAAAAGATAGTATGATATTCAGATTTAGAGTTGTTGATACATTAA
CAAAACCAAAAATTAAACTAACGTGTTTTGTGTGATATTTTAGTAAATTTAAAAATATAT
CAATAAATTTGATTTCAGATATTGTCCATAGTGCTTATATTCACGGCGTTCAAGAAGGAT
TCAATAGATTTGAAAATGATATGGCAAACCGTTATGGCAAACCTGCCAAAATGATTATGG
GAATTTTTGATGATAATGCTTCTAGCGCCAATGGAGGAAAAGAAAATGAAT
>16966 bias=0,e_score=4.7e-263,bit_score=879.2,score_ratio=0.98,align_strand=+,abs_start=117565,abs_end=118460,allele_start=117565,allele_end=118460,query_name=NODE_2_length_147029_cov_48.4721_ID_161 <unknown description>
TGAATAAAAGAAATTTATTAAATTTTTTGTTTGTTCCCACTTTAATTCTTGCACCATTAA
CTGCTATATCGTGCGTTGATAAAAGTGAAAAAAGCGATTTGAATGCATTAGCAACTAAAA
TAGGGGATGTTGTAAATAAAAAAGAAAATCCTGCTATTGAAGTAACCAAAAAAATAATTA
ACGACTTATTAAAACAAGTATACAGGGATAATGATGTTGAAAAAATTAATTTTTTGGATC
AACAACAAAATAAAGAATATCAAAAAAACATTTTTTCGAAAATTAAAGAACTTTCAAAAA
AATGAAATTCTAAATTAAACAATAAAGAAAAAGAAAATATTGCCAATCAATTAAATCAAA
TTTATGAAAAAAATTGATATATTGTGTTAACAAATATAAATAAATTTAATTTAAGATTCT
ATGAATGACTTTTGTTTGATAAGCCTGAATTTTTAAGCCAAATTAGGGCAGATGGAAAGC
ATAGCAAAGAATATTTAAATTCATTAAAAAGTGAAAAGAAACCAGATAATGTTCCGATTA
TTAATAATTATTTAAAGGAATTAAAAGAAGGCGATGAATCAGGAGAACTTTCAAATATGA
ACATGCTTTATTTAAAAAAAGATAGTATGATATTCAGATTTAGAGTTGTTGATACATTAA
CAAAACCAAAAATTAAACTAACGTGTTTTGTGTGATATTTTAGTAAATTTAAAAATATAT
CAATAAATTTGATTTCAGATATTGTCCATAGTGCTTATATTCACGGCGTTCAAGAAGGAT
TCAATAGATTTGAAAATGATATGGCAAACCGTTATGGCAAACCCGCCAAAATGATCATGG
GAATTTTCGATGATAATGCTTCTAGTGCCAATGGAGGAAAAGAAAATGAATAAAA
>16967 bias=0,e_score=5.2e-267,bit_score=892.4,score_ratio=1.00,align_strand=-,abs_start=44046,abs_end=44937,allele_start=44046,allele_end=44937,query_name=NODE_2_length_160211_cov_44.2436_ID_69 <unknown description>
TGAATAAAAGAAATTTATTAAATTTTTTGTTTGTTCCCACTTTAATTCTTGCACCATTAA
CCGCTATATCGTGCGTTGATAAAAGTGAAAAAAGCGATTTGAATGCATTAGCAACTAAAA
TAGGGGATGTTGTAAATAAAAAAGAAAATCCTGCTATTGAAGTAACCAAAAAAATAATTA
ATGACTTATTGAAACAAGTATATAGGGATAATGATGTTGAAAAAATTAATTTTTTGGATC
AACAACAAAATAAAGAATATCAAAAAAACATTTTTTTGAAAATTAAAGAACTTTCAAAAA
AATGAAATTCTAAATTAAACAATACAGAAAAAGAAAACATTGCCAATCAATTAAATCAAA
TTTATGAAAAAAATTGATATATTGTGTTAACAAATATAAATAAATTTAATTTAAGATTCT
ATGAATGACTTTTGTTTGATAAGCCTGAATTTTTAAGCCAAATTAGGGCAGATGGAAAGC
ATAGCAAAGAATATTTAAATTCATTAAAAAGCGAAAAAAAACCAGATAATGTTCCGATTA
TTAATAATTATTTAAGGGAATTAAAAGAAGGCGATGAATCAGGAGAACTTTCAAATATGA
ACATGCTTTATTTAAAAAAAGATAGTATGATATTCAGATTTAGAGTTGTTGATACATTGA
CAAAACCAAAAATCAAACTAACTTGTTTTGTTTGATATTTTAGTAAATTTAAAAATATAT
CAATAAATTTGATTTCAGATATTGTTCATAGCGCTTATATTCACGGCGTTCAAGAAGGAT
TCAATAGATTTGAAAATGATATGGCAAACCGTTATGGCAAACCTGCCAAAATGATCATGG
GAATTTTCGATGATAATGCTTCTAGCGCCAACGGAGGGGAAGAAAATGAAT
>16968 bias=0,e_score=2.2e-262,bit_score=876.3,score_ratio=0.98,align_strand=-,abs_start=81917,abs_end=82808,allele_start=81917,allele_end=82808,query_name=NODE_2_length_89362_cov_1.42066_ID_95 <unknown description>
TGAATAAAAGAAATTTATTAAATTTTTTGTTTGTTCCCACTTTAATTCTTGCACCATTAA
CTGCTATATCGTGCGTTGATAAAAGCGAAAAAAGCGATTTGAATGCATTAGCAACTAAAA
TAGGGGACGTTGTAAATAAAAAAGAAAATCCTGCTATTGAAGTAACCAAAAAAATAATTA
ACGACTTATTAAAACAAGTATATAGGGATAATGATGTTGAAAAAATTAATTTTTTGGATC
AACAACAAAATAAAGAATATCAAAAAAACATTTTTTTGAAAATTAAAGAACTTTCAAAAA
AATGAAATTCTAAATTAAGCAATATAGAAAAAGAAAATATTGCCAATCAATTAAATCAAA
TTTATGAAAAAAATTGATATATTGTATTAACAAATATAAATAAATTTAATTTAAGATTCT
ATGAATGACTTTTGTTTGATAAACCTGAATTTTTAAGTCAAATTAGGGCAGATGGAAAGC
ATAGCAAAGAATATTTAAATTCATTAAAAAGCGAAAAGAAACCAGATAATGTTCCGATTA
TTAATAATTATTTAAAGGAATTAAAAGAAGGCGATGAATCAGGGGAACTTTCAAATATGA
ACATGCTTTATTTAAAAAAAGATAGTATGATATTTAGATTTAGAGTTGTTGATACATTGA
CAAAACCAAAAATTAAACTAACGTGTTTTGTGTGATATTTTAGTAAATTTAAAAATATAT
CAATAAATTTGATTTCAGATATTGTCCATAGTGCTTATATTCACGGCGTTCAAGAAGGAT
TCAATAGATTTGAAAATGATATGGCAAACCGTTATGGCAAACCTGCCAAAATGATTATGG
GAATTTTTGATGATAATGCTTCTAGCGCCAATGGAGGGGAAGAAAATGAAT
>16969 bias=0,e_score=4.6e-255,bit_score=851.4,score_ratio=0.95,align_strand=+,abs_start=22546,abs_end=23439,allele_start=22546,allele_end=23439,query_name=NODE_5_length_53259_cov_49.397_ID_291 <unknown description>
TGAATAAAAGAAATTTATTAAATTTTTTGTTTGTTCCCACTTTAATTCTTGCACCATTAA
CTGCTATATCGTGCGTTGATAAAAGCGAAAAAAGCGATTTGAATGCATTAGCAACTAAAA
TAGGGGACGTTGTAAATAAAAAAGAAAATCCTGCTATTGAAGTAACCAAAAAAATAATTA
ACGACTTATTAAAACAAGTATATAGGGATAATGATGTTGAAAAAATTAATTTTTTGGATC
AACAACAAAATAAAGAATATCAAAAAAACATTTTTTTGAAAATTAAAGAACTTTCAAAAA
AATGAAATTCTAAATTAAGCAATATAGAAAAAGAAAATATTGCCAATCAATTAAATCAAA
TTTATGAAAAAAATTGATATATTGTATTAACAAATATAAATAAATTTAATTTAAGATTCT
ATGAATGACTTTTGTTTGATAAACCTGAATTTTTAAGTCAAATTAGAGCTGATGGAAAAC
ATAGCAAAGAATATTTAAATTCATTAAAAAGCGAAAAGAAACCAGATAATGTTCCAATTA
TCAATAATTATTTAAAGGAATTAAAAGAAGGTGATGAATCAGGGGAACTTTCAAATATGA
ATATGCTTTATTTAAAAAAAGATAGTATGATATTCAGATTTAGAGTTGTTGATACATTAA
CAAAACCAAAAATTAAACTAACGTGTTTTGTGTGATATTTTAGTAAATTTAAAAATATAT
CAATAAATTTGATTTCAGATATTGTCCATAGTGCTTATATTCACGGCGTTCAAGAAGGAT
TCAATAGATTTGAAAATGATATGGCAAACCGTTATGGCAAACCTGCCAAAATGATTATGG
GAATTTTTGATGATAATGCTTCTAGCGCCAATGGAGGAAAAGAAAATGAATAA
>16970 bias=0,e_score=1.4e-263,bit_score=881.2,score_ratio=0.99,align_strand=-,abs_start=27761,abs_end=28652,allele_start=27761,allele_end=28652,query_name=NODE_2_length_174641_cov_50.6885_ID_2769 <unknown description>
TGAATAAAAGAAATTTATTAAATTTTTTGTTTGTTCCCACTTTAATTCTTGCACCATTAA
CTGCTATATCGTGCGTTGATAAAAGTGAAAAAAGCGATTTGAATGCATTAGCAACTAAAA
TAGGGGATGTTGTAAACAAAAAAGAAAATCCTGCTATTGAAGTAACCAAAAAAATAATTA
ACGACTTATTAAAACAAGTATATAGGGATAATGATGTTGAAAAAATTAATTTTTTGGATC
AACAACAAAATAAAGAATATCAAAAAAACATTTTTTTGAAAATTAAAGAACTTTCAAAAA
AATGAAATTCTAAATTAAGCAATATAGAAAAAGAAAATATTGCCAATCAATTAAATCAAA
TTTATGAAAAAAATTGATATATTGTATTAACAAATATAAATAAATTTAATTTAAGATTCT
ATGAATGACTTTTGTTTGATAAGCCTGAATTTTTAAGCCAAATTAGGGCAGATGGAAAAC
ATAGTAAAGAATATCTAAATTCACTAAAAAGTGAAAAGAAACCAGATAATGTTCCAATTA
TTAATAATTATTTAAAGGAATTAAAAGAAGGCGATGAATCAGGAGAACTTTCAAATATGA
ACATGCTTTATTTAAAAAAAGATAGTATGATATTCAGATTTAGAGTTGTTGATACATTGA
CAAAACCAAAAATCAAACTAACGTGTTTTGTGTGATATTTTAGTAAATTTAAAAATATAT
CAATAAATTTGATTTCAGATATTGTTCATAGCGCTTATATTCACGGCGTTCAAGAAGGAT
TCAATAGATTTGAAAATGATATGGCAAATCGTTATGGCAAACCCGCCAAAATGATTATGG
GAATTTTCGATGATAATGCTTCTAGCGCCAACGGAGGGGAAGAAAATGAAT
>16971 bias=0,e_score=9.1e-254,bit_score=850.7,score_ratio=0.95,align_strand=-,abs_start=384714,abs_end=385605,allele_start=384714,allele_end=385605,query_name=NODE_1_length_666248_cov_46.4332_ID_732 <unknown description>
TGAATAAAAGAAATTTATTAAATTTTTTGTTTGTTCCCACTTTAATTCTTGCACCATTAA
CTGCTATATCGTGCGTTGATAAAAGCGAAAAAAGCGATTTGAATGCATTAGCAACTAAAA
TAGGGGACGTTGTAAATAAAAAAGAAAATCCTGCTATTGAAGTAACCAAAAAAATAATTA
ACGACTTATTAAAACAAGTATATAGGGATAATGATGTTGAAAAAATTAATTTTTTGGATC
AACAACAAAATAAAGAATATCAAAAAAACATTTTTTTGAAAATTAAAGAACTTTCAAAAA
AATGAAATTCTAAATTAAGCAATATAGAAAAAGAAAATATTGCCAATCAATTAAATCAAA
TTTATGAAAAAAATTGATATATTGTATTAACAAATATAAATAAATTTAATTTAAGATTCT
ATGAATGACTTTTGTTTGATAAACCTGAATTTTTAAGTCAAATTAGAGCTGATGGAAAAC
ATAGCAAAGAATATTTAAATTCATTAAAAAGCGAAAAGAAACCAGATAATGTTCCAATTA
TCAATAATTATTTAAAGGAATTAAAAGAAGGTGATGAATCAGGGGAACTTTCAAATATGA
ATATGCTTTATTTAAAAAAAGATAGTATGATATTCAGATTTAGAGTTGTTGATACATTAA
AAAAACCAAAAATTAAACTAACGTGTTTTGTGTGATATTTTAGTAAATTTAAAAATATAT
CAATAAATTTGATTTCAGATATTGTCCATAGTGCTTATATTCACGGCGTTCAAGAAGGAT
TCAATAGATTTGAAAATGATATGGCAAACCGTTATGGCAAACCTGCCAAAATGATTATGG
GAATTTTTGATGATAATGCTTCTAGCGCCAATGGAGGGGAAGAAAATGAAT
>16972 bias=0,e_score=7e-263,bit_score=878.9,score_ratio=0.98,align_strand=-,abs_start=28812,abs_end=29703,allele_start=28812,allele_end=29703,query_name=NODE_1_length_171548_cov_43.4278_ID_17777 <unknown description>
TGAATAAAAGAAATTTATTAAATTTTTTGTTTGTTCCCGCTTTAATTCTTGCACCATTAA
CCGCTATATCGTGCGTTGATAAAAGTGAAAAAAGCGATTTGAATGCATTAGCAACTAAAA
TAGGGGATGTTGTAAATAAAAAAGAAAATCCTGCTATTGAAGTAACCAAAAAAATAATTA
ACGACTTATTGAAACAAGTATATAGGGATAATGATGTTGAAAAAATTAATTTTTTGGATC
AACAACAAAATAAAGAATATCAAAAAAACATTTTTTTGAAAATTAAAGAACTTTCAAAAA
AATGAAATTCTAAATTAAACAATATAGAAAAAGAAAATATTGCCAATCAATTAAATCAAA
TTTATGAAAAAAATTGATATATTGTGTTAACAAATATAAATAAATTTAATTTAAGATTCT
ATGAATGGCTTTTGTTTGATAAGCCTGAATTTTTAAGCCAAATTAGGGCAGATGGAAAGC
ATAGCAAAGAATATTTAAATTCATTAAAAAGCGAAAAGAAACCAGATAATGTTCCGATTA
TTAATAATTATTTAAAGGAATTAAAAGAAGGCGATGAATCAGGGGAACTTTCAAATATGA
ACATGCTTTATTTAAAAAAAGATAGTATGATATTCAGATTTAGAGTTGTTGATACATTGA
CAAAACCAAAAATTAAACTAACGTGTTTTGTGTGATATTTTAGTAAATTTAAAAATATAT
CAATAAATTTGATTTCAGATATTGTCCATAGTGCTTATATTCACGGAGTTCAAGAAGGAT
TCATTAGATTTGAAAATGATATGGCAAACCGTTATGGCAAACCTGCCAAAATGATTATGG
GAATTTTTGATGATAATGCTTCTAGCGCCAATGGAGGAAAAGAAAATGAAT
>16973 bias=0,e_score=2e-260,bit_score=869.6,score_ratio=0.97,align_strand=+,abs_start=46726,abs_end=47619,allele_start=46726,allele_end=47619,query_name=NODE_5_length_75969_cov_36.3116_ID_445 <unknown description>
TGAATAAAAGAAATTTATTAAATTTTTTGTTTGTTCCCACTTTAATTCTTGCACCATTAA
CTGCTATATCGTGCGTTGATAAAAGTGAAAAAAGCGATTTGAATGCATTAGCAACTAAAA
TAGGGGACGTTGTAAATAAAAAAGAAAATCCTGCTATTGAAGTAACCAAAAAAATAATTA
ACGACTTATTAAAACAAGTATACAGGGATAATGATGTTGAAAAAATTAATTTTTTGGGTC
AACAACAAAATAAAGAATATCAAAAAAACATTTTTTTGAAAATTAAAGAACTTTCAAAAA
AATGAAATTCTAAATTAAGCAATATAGAAAAAGAAAATATTGCCAATCAATTAAATCAAA
TTTATGAAAAAAATTGATATATTGTATTAACAAATATAAATAAATTTAATTTAAGATTCT
ATGAATGACTTTTGTTTGATAAGCCTGAATTTTTAAGTCAAATTAGGGCAGATGGAAAGC
ATAGCAAAGAATATTTAAATTCATTAAAAAGCGAAAAGAAACCAGATAATGTTCCGATTA
TTAATAATTATTTAAAGGAATTAAAAGAAGGCGATGAATCAGGGGAACTTTCAAATATGA
ACATGCTTTATTTAAAAAAAGATAGTATGATATTCAGATTTAGAGTTGTTGATACATTGA
CAAAACCAAAAATCAAACTAACTTGTTTTGTTTGATATTTTAGTAAATTTAAAAATATAT
CAATAAATTTGATTTCAGATATTGTTCATAGCGCTTATATTCACGGTGTTCAAGAAGGAT
TCAATAGATTTGAAAATGATATGGCAAACCGTTATGGCAAACCTGCCAAAATGATCATGG
GAATTTTCGAAGACAATAATTCTAGTGCCAATGGAGGAGACAAAAATGAATAA
>16974 bias=0,e_score=8.9e-261,bit_score=872.1,score_ratio=0.98,align_strand=-,abs_start=57230,abs_end=58121,allele_start=57230,allele_end=58121,query_name=NODE_1_length_194000_cov_43.9897_ID_1724 <unknown description>
TGAATAAAAGAAATTTATTAAATTTTTTGTTTGTTCCCACTTTAATTCTTGCACCATTAA
CCGCTATATCGTGCGTTGATAAAAGTGAAAAAAGCGATTTGAATGCATTAGCAACTAAAA
TAGGGGATGTTGTAAATAAAAAAGAAAATCCTGCTATTGAAGTAACCAAAAAAATAATTA
ACGACTTATTGAAACAAGTATATAGGGATAATGATGTTGAAAAAATTAATTTTTTGGATC
AACAACAAAATAAAGAATATCAAAAAAACATTTTTTTGAAAATTAAAGAACTTTCAAAAA
AATGAAATTCTAAATTAAACAATATAGAAAAAGAAAATATTGCCAATCAATTAAATCAAA
TTTATGAAAAAAATTGATATATTGTGTTAACAAATATAAATAAATTTAATTTAAGATTCT
ATGAATGGCTTTTGTTTGATAAGCCTGAATTTTTAAGCCAAATTAGGGCAGATGGAAAGC
ATAGCAAAGAATATTTAAATTCATTAAAAAGCGAAAAGAAACCAGATAATGTTCCGATTA
TTAATAATTATTTAAAGGAATTAAAAGAAGGCGATGAATCAGGGGAACTTTCAAATATGA
ACATGCTTTATTTAAAAAAAGATAGTATGATATTCAGATTTAGAGTTGTTGATACATTGA
CAAAACCAAAAATTAAACTAACGTGTTTTGTGTGATATTTTAGTAAATTTAAAAATATAT
CAATAAATTTGATTTCAGATATTGTCCATAGTGCTTATATTCACGGAGTTCAAGAAGGAT
TCAATAGATTTGAAAATGATATGGCAAACCGTTATGGCAAACCCGCCAAAATGATCATGG
GAATTTTCGAAGACAATAATTCTAGTGCCAATGGAGGAGACAAAAATGAAT
