# Supplementary material for: Genomic determination of minimum multi-locus sequence typing schemas to represent the genomic phylogeny of Mycoplasma hominis
Source: BMC Genomics. 2016 Nov 23;17:964. doi: 10.1186/s12864-016-3284-z (PMC5120421; doi:10.1186/s12864-016-3284-z)
Supplement: Additional file 1: — FASTA sequence for all pan genomic alleles identified in this study. (ZIP 1488 kb) [file 12864_2016_3284_MOESM1_ESM.zip › pan_genome/GENE-134.fasta]

>134
ATGTTGATTGCAAAAAAGAAAAAAATAATTTTCGGTTTATCTCTTGGATTAGCTTGTGCC
GTTGGCGCTGGCGCATTAGTTGGAGTTTATTTTTTAGCATCTTCTAATTCAAATAAAAAA
GCTAATAATCTAGACAATAAAAAGGTTAACAAAAAAGATTCAACAAATAACAATAGTGAC
AACAAAAACATTAATTCTGGCAATGAAAACGAAAAAGATAACACTATTGATAACCAAAAC
GAAGATAGTAAAATTGAAGATTCTAATGAAGATGGCCAAGCGAATGATGATGATAAAGAG
CATAAACCAGAAGCAAAGCCAAGGCCGAATATAAAAACAGAGATTAATTGAAGAGAAATA
TTTCCTGATGTTAAAACTTCAGATTATTACAATCAATTAAATTTTAAAGATGGCCAAGGA
TTTATTGATAAAGAAATGATTACATATATAATAAAGGATATTTTAAATAGAATGACTATT
TTAGATGGCAATGTTTCTTATGCTTATAAACAAGAGGATGATCAAAATTTATATATTGCT
TTTAAATGAGAAAATAAAAGTCAAAAATCTAATATAACTTATAAATTTAGTGTTAATAGA
ATATAA
>724
TTGATTGCAAAAAAGAAAAAAATAATTTTCGGTTTATCTCTTGGATTAGCTTGTGCCGTT
GGCGCTGGTGCATTAGTTGGAGTTTATTTTTTAGCATCTTCTAATTCAAATAAAAAAGCT
AATAATCTAGACAATAAAAAGGTTAACAAAAAAGATTCAACAAATAACAATAGTGACAAC
AAAAACATTAATTCTGGCAATGAAAATGAAAAAGATAACACTATTGATGGCCAAAACGAA
GATAGTAAAATTGAAGATTCTAATGAAGATGGCCAAGCGAATGATGACGATAAAAAGCTT
AAACCAGAAACAAAGCCAAAGCCAATTATAAAAACAGAGATTAATTGAAGAGAAATATTT
CCTGATGTTAAAACTTCAGATTATTACAATCAATTAAATTTTAAAGATGGCCAAGGATTT
ATTGACAAAGAAATGATTACTTATATAATAAAGGATATTTTAAATAGGATGACTATTTTA
GATGGCAATGTTTCTTATGCTTATAAACAAGAGAATGATCAAAATTTATATATTGCTTTT
AAATGAGAAAATAAAAGTCAAAAATCTAATATAACTTATAAATTTAGTGTTAATAGAATA
TAA
>1033
ATGTTGATTGCAAAAAAGAAAAAAATAATTTTCGGTTTATCTCTTGGATTAGCTTGTGCC
GTTGGCGCTGGTGCATTAGTTGGAGTTTATTTTTTAGCATCTTCTAATTCAAATAAAAAA
GCTAATAATCTAGACAATAAAAAGGTTAACAAAAAAGATTCAACAAATAACAATAGTGAC
AACAAAAACATTAATTCTGGCAATGAAAACGAAAAAGATAACACTATTGATAACCAAAAC
GAAGATAGTAAAATTGAAGATTCTAATGAAGATGGACAAGCGAATGATGACGATAAAAAG
CTTAAACCAGAAGTAAAGCCAAGGCCAAATATAAAAACAGAAATTAACTGAAGAGAAATA
TTTCCCGATGTTAAAACTTCAGATTATTACAATCAATTAAATTTTAAAGATGGTCAAGGA
TTTATTGATAAGGAAATGATTACTTATATAATAAAAGATATTTTAAATAGAATGACTATT
TTAGATGGCGATGTTTCTTATGCTTATAAACAAGAGGATGATCAAAATTTATATATTGCT
TTTAAATGGGAAAATAAAAGCCAAAAATCTAATATAACTTATAAATTTAGTGTTAATAGA
ATATAA
>1781
ATGTTGATTGCAAAAAAGAAAAAAATAATTTTCGGTTTATCTCTTGGATTAGCTTGTGCC
GTTGGCGCTGGCGCATTAGTTGGAGTTTATTTTTTAGCATCTTCTAATTCAAATAAAAAA
GCTAATAATCTAGACAATAAAAAGGTTAACAAAAAAGATTCAACAAATAACAATAGTGAC
AACAAAAACATTAATTCTGGCAATGAAAACGAAAAAGATAACACTATTGATAACCAAAAC
GAAGATAGTAAAATTGAAGATTCTAATGAAGATGGCCAAGCGAATGATGATGATAAAGAG
CATAAACCAGAAGCAAAGCCAAGGCCAATTATAAAAACAGAGATTAATTGAAGAGAAATA
TTTCCTGATGTTAAAACTTCAGATTATTACAATCAATTAAATTTTAAAGATGGCCAAGGA
TTTATTGACAAAGAAATGATTACTTATATAATAAAAGATATTTTAAATAGAATGACTATT
TTAGATGGCGATGTTTCTTATGCTTATAAACAAGAGGATGATCAAAATTTATATATTGCT
TTTAAATGAGAAAATAAAAGTCAAAAATCTAATATAACTTATAAATTTAGTGTTAATAGA
ATATAA
>3880 bias=106.2,bit_score=598.7,abs_start=10354,align_strand=-,abs_end=10957,score_ratio=0.98795379538,query_name=NODE_1_length_201530_cov_37.1757_ID_177
TAATGTTGATTGCAAAAAAGAAAAAAATAATTTTCGGTTTATCTCTTGGATTAGCTTGTG
TTGTTGGCGCTGGCGCATTAGTTGGAGTTTATTTTTTAGCATCTTCTAATTCAAATAAAA
AAGCTAATAATCTAGACAATAAAAAGGTTAACAAAAAAGATTCAACAAATAACAATAGTG
ACAACAAAAACATTAATTCTGGCAATGAAAACGAAAAAGATAACACTATTGATAACCAAA
ACGAAGATAGTAAAATTGAAGATTCTAATGAAGATGGCCAAGCGAATGACGATGATAAAG
AGCATAAACCAGAAGCAAAGCCAAGGCCGAATATAAAAACAGAGATTAACTGAAGAGAAA
TATTTCCTGATGTTAAAACTTCAGATTATTACAATCAATTAAATTTTAAAGATGGCCAAG
GATTTATTGACAAAGAAATGATTACTTATATAATAAAGGATATTTTAAATAGGATGACTA
TTTTAGATGGCAATGTTTCTTATGCTTATAAACAAGAGGATGATCAAAATTTATATATTG
CTTTTAAATGAGAAAATAAAAGCCAAAAATCTAATATAACTTATAAATTTAGTGTTAATA
GAATATAATT
>3883 bias=111.6,bit_score=591.4,abs_start=523323,align_strand=+,abs_end=523928,score_ratio=0.975907590759,query_name=NODE_1_length_644406_cov_31.3649_ID_828
ATAATGTTGATTGCAAAAAAGAAAAAAATAATTTTCGGTTTATCTCTTGGATTAGCTTGT
GCCGTTGGCGCTGGCGCATTAGTTGGAGTTTATTTTTTAGCATCTTCTAATTCAAATAAA
AAAGCTAATAATCTAGACAATAAAAAGGTAAACAAAAAAGATTCAACAAATAACAATAGT
GACAACAAAAACATTAATTCTGGCAATGAAAACGAAAAAGATAACACTATTGATAACCAA
AACGAAGATAGTAAAATTGAAGATTCTAATGAAGATAGCCAAGCGAATGACGATGATAAA
GAGCTTAAACCAGAAACAAAGCCAAAGCCAATTATAAAAACAGAGATTAATTGAAGAGAA
ATATTTCCTGATGTTAAAACTTCAGATTATTACAATCAATTAAATTTTAAAGATGGCCAA
GGATTTATTGACAAAGAAATGATTACTTATATAATAAAAGATATTTTAAATAGAATGACT
ATTTTAGATGGCAATGTTTCTTATGCTTATAAACAAGAGGATGATCAAAATTTATATATT
GCTTTTAAATGGGAAAATAAAAGCCAAAAATCTAATATAACTTATAAATTTAGTGTTAAT
AGAATATAATTA
>3884 bias=112.6,bit_score=581.8,abs_start=63084,align_strand=+,abs_end=63683,score_ratio=0.960066006601,query_name=NODE_7_length_67344_cov_18.7618_ID_828
ATAATGTTGATTGCAAAAAAGAAAAAAATAATTTTCGGTTTATCTCTTGGATTAGCTTGT
GCCGTTGGCGCTGGCGCATTAGTTGGAGTTTATTTTTTAGCATCTTCTAATTCAAATAAA
AAAGCTAATAATCTAGACAATAAAAAGGTTAACAAAAAAGATTCAACAAATAACAATAGT
GACAACAAAAACATTAATTCTGGCAATGAAAATGAAAAAGATAACACCATTGATAACCAA
AACGAAGATAGTAAAATTGAAGATTCTAATGAAGATGGTCAAGCGAATGATGACGATAAA
AAGCTTAAACCAGAAACAAGGCCAATTATAAAAACAGAGATTAATTGAAGAGAAATATTT
CCTGATGTTAAAACTTCAGATTATTACAATCAATTAAATTTTAAAGATGGCCAAGGATTT
ATTGACAAAGAAATGATTACTTATATAATAAAAGATATTTTAAATAGAATGACTATTTTA
GATGGCGATGTTTCTTATGCTTATAAACAAGAGGATGATCAAAATTTATATATTGCTTTT
AAATGAGAAAATAAAAGTCAAAAATCTAATATAACTTATAAATTTAGTGTTAATAGAATA
TAATTA
>3888 bias=107.1,bit_score=591.9,abs_start=202004,align_strand=+,abs_end=202609,score_ratio=0.976732673267,query_name=NODE_1_length_423494_cov_19.5452_ID_878
ATAATGTTGATTGCAAAAAAGAAAAAAATAATTTTCGGTTTATCTCTTGGATTAGCTTGT
GCCGTTGGGGCGGGGGCATTAGTTGGAGTTTATTTTTTAGCATCTTCTAATTCAAATAAA
AAAGCTAATAATCTAGACAATAAAAAGGTTAACAAAAAAGATTCAACAAATAACAATAGT
GACAACAAAAACATTAATTCTGGCAATGAAAACGAAAAAGATAACACTATTGATAACCAA
AACGAAGATAGTAAAATTGAAGATTCTAATGAAGATAGCCAAGCGAATGATGATGATAAA
GAGCATAAACCAGATACAAAGCCAAGGCCGAATATAAAAACAGAGATTAACTGAAGAGAA
ATATTTCCTGATGTTAAAACTTCAGATTATTACAATCAATTAAATTTTAAAGATGGCCAA
GGATTTATTGACAAAGAAATGATTACTTATATAATAAAGGATATTTTAAATAGGATGACT
ATTTTAGATGGCAATGTTTCTTATGCTTATAAACAAGAGGATGATCAAAATTTATATATT
GCTTTTAAATGGGAAAATAAAAGTCAAAAATCTAATATAACTTATAAATTTAGTGTTAAT
AGAATATAATTA
>3889 bias=106.8,bit_score=603.8,abs_start=34110,align_strand=+,abs_end=34715,score_ratio=0.996369636964,query_name=NODE_2_length_111295_cov_32.5633_ID_5155
ATAATGTTGATTGCAAAAAAGAAAAAAATAATTTTCGGTTTATCTCTTGGATTAGCTTGT
GCCGTTGGCGCTGGCGCATTAGTTGGAGTTTATTTTTTAGCATCTTCTAATTCAAATAAA
AAAGCTAATAATCTAGACAATAAAAAGGTTAACAAAAAAGATTCAACAAATAACAATAGT
GACAACAAAAACATTAATTCTGGCAATGAAAACGAAAAAGATAACACTATTGATAACCAA
AACGAAGATAGTAAAATTGAAGATTCTAATGAAGATGGCCAAGCGAATGATGATGATAAA
GAGCATAAACCAGAAGCAAAGCCAAGGCCGAATATAAAAACAGAGATTAATTGAAGAGAA
ATATTTCCTGATGTTAAAACTTCAGATTATTACAATCAATTAAATTTTAAAGATGGCCAA
GGATTTATTGACAAAGAAATGATTACATATATAATAAAGGATATTTTAAATAGGATGACT
ATTTTAGATGGCAATGTTTCTTATGCTTATAAACAAGAGGATGATCAAAATTTATATATT
GCTTTTAAATGAGAAAATAAAAGCCAAAAATCTAATATAACTTATAAATTTAGTGTTAAT
AGAATATAATTA
>3890 bias=111.7,bit_score=582.8,abs_start=204923,align_strand=+,abs_end=205528,score_ratio=0.961716171617,query_name=NODE_1_length_337690_cov_20.0179_ID_3593
ATAATGTTGATTGCAAAAAAGAAAAAAATAATTTTCGGTTTATCTCTTGGATTAGCTTGT
GCCGTTGGCGCTGGCGCATTAGTTGGAGTTTATTTTTTAGCATCTTCTAATTCAAATAAA
AAAGCTAATAATCTAGACAACAAAAAGGTTAACAAAAAAGATTCAACAAATAATAATAGT
GACAACAAAAATATTAATTCCGGCAATGAAAACGAAAAAGATAACACTATTGATAACCAA
AACGAAGATAGTAAAATTGAAGATTCTAATGAAGATGGCCAATCAAATGATGATGATAAA
AGGCTTAAACCAGAAACAAAGCCAAAGCCAATTATAAAAACAGAGATTAATTGAAGAGAA
ATATTTCCTGATGTTAAAACTTCAGATTATTACAATCAATTAAATTTTAAAGATGGCCAA
GGATTTATTGACAAAGAAATGATTACTTATATAATAAAGGATATTTTAAATAGAATGACT
ATTTTAGATGGCAATGTTTCTTATGCTTATAAACAAGAGGATGATCAAAATTTATATATT
GCTTTTAAATGGGAAAATAAAAGCCAAAAATCTAATATAACTTATAAATTTAGTGTTAAT
AGAATATAATTA
>17034 bias=0,e_score=6.4e-180,bit_score=603.8,score_ratio=1.00,align_strand=+,abs_start=34110,abs_end=34715,allele_start=34110,allele_end=34715,query_name=NODE_2_length_111295_cov_32.5633_ID_5155 <unknown description>
TGTTGATTGCAAAAAAGAAAAAAATAATTTTCGGTTTATCTCTTGGATTAGCTTGTGCCG
TTGGCGCTGGCGCATTAGTTGGAGTTTATTTTTTAGCATCTTCTAATTCAAATAAAAAAG
CTAATAATCTAGACAATAAAAAGGTTAACAAAAAAGATTCAACAAATAACAATAGTGACA
ACAAAAACATTAATTCTGGCAATGAAAACGAAAAAGATAACACTATTGATAACCAAAACG
AAGATAGTAAAATTGAAGATTCTAATGAAGATGGCCAAGCGAATGATGATGATAAAGAGC
ATAAACCAGAAGCAAAGCCAAGGCCGAATATAAAAACAGAGATTAATTGAAGAGAAATAT
TTCCTGATGTTAAAACTTCAGATTATTACAATCAATTAAATTTTAAAGATGGCCAAGGAT
TTATTGACAAAGAAATGATTACATATATAATAAAGGATATTTTAAATAGGATGACTATTT
TAGATGGCAATGTTTCTTATGCTTATAAACAAGAGGATGATCAAAATTTATATATTGCTT
TTAAATGAGAAAATAAAAGCCAAAAATCTAATATAACTTATAAATTTAGTGTTAATAGAA
TATAA
>17035 bias=0,e_score=1e-170,bit_score=575.6,score_ratio=0.95,align_strand=+,abs_start=353161,abs_end=353760,allele_start=353161,allele_end=353760,query_name=NODE_1_length_497571_cov_28.1511_ID_540 <unknown description>
TGTTGATTGCAAAAAAGAAAAAAATAATTTTTGGCTTATCTCTTGGATTAGCTTGTGCCG
TTGGCGCTGGCGCATTAGTTGGAGTTTATTTTTTAGCATCTTCTAATTCAAATAAAAAAG
CTAATAATCTAGACAATAAAAAGGTAAACAAAAAAGATTCAACAAATAACAATAGTGACA
ACAAAAACATTAATTCTGGCAATGAAAACGAAAAAGATAACACTATTGATAACCAAAACG
AAGATAGTAAAATTGAAGATTCTAATGAAGATGGCCAAGCGAATGATGACGATAAAAAGC
TTAAACCAGAAACAAAGCCAATTATAAAAAAAGAGATTAACTGAAGAGAAATATTTCCTG
ATGTTAAAACTTCAGATTATTACAATCAATTAAATTTTAAAGATGGCCAAGGATTTATTG
ACAAAGAAATGATTACTTATATAATAAAAGATATTTTAAATAGAATGACTATTTTAGATG
GCGATGTTTCTTATGCTTATAAACAAGAGGATGATCAAAATTTATATATTGCTTTTAAAT
GAGAAAATAAAAGTCAAAAATCTAATATAACTTATAAATTTAGTGTTAATAGAATATAA
>17036 bias=0,e_score=4.1e-178,bit_score=598.7,score_ratio=0.99,align_strand=-,abs_start=10354,abs_end=10957,allele_start=10354,allele_end=10957,query_name=NODE_1_length_201531_cov_37.8145_ID_143 <unknown description>
TGTTGATTGCAAAAAAGAAAAAAATAATTTTCGGTTTATCTCTTGGATTAGCTTGTGTTG
TTGGCGCTGGCGCATTAGTTGGAGTTTATTTTTTAGCATCTTCTAATTCAAATAAAAAAG
CTAATAATCTAGACAATAAAAAGGTTAACAAAAAAGATTCAACAAATAACAATAGTGACA
ACAAAAACATTAATTCTGGCAATGAAAACGAAAAAGATAACACTATTGATAACCAAAACG
AAGATAGTAAAATTGAAGATTCTAATGAAGATGGCCAAGCGAATGACGATGATAAAGAGC
ATAAACCAGAAGCAAAGCCAAGGCCGAATATAAAAACAGAGATTAACTGAAGAGAAATAT
TTCCTGATGTTAAAACTTCAGATTATTACAATCAATTAAATTTTAAAGATGGCCAAGGAT
TTATTGACAAAGAAATGATTACTTATATAATAAAGGATATTTTAAATAGGATGACTATTT
TAGATGGCAATGTTTCTTATGCTTATAAACAAGAGGATGATCAAAATTTATATATTGCTT
TTAAATGAGAAAATAAAAGCCAAAAATCTAATATAACTTATAAATTTAGTGTTAATAGAA
TAT
>17037 bias=0,e_score=2.8e-171,bit_score=576.7,score_ratio=0.95,align_strand=+,abs_start=207131,abs_end=207730,allele_start=207131,allele_end=207730,query_name=NODE_1_length_290949_cov_36.4267_ID_342 <unknown description>
TGTTGATTGCAAAAAAGAAAAAAATAATTTTCGGTTTATCTCTTGGATTAGCTTGTGCCG
TTGGTGCTGGGGCATTAGTTGGAGTTTATTTTTTAGCATCTTCTAATTCAAATAAAAAAG
CTAATAATCTAGACAATAAAAAGGTTAACAAAAAAGATTCAACAAATAACAATAGTGACA
ACAAAAACATTAATTCTGGCAATGAAAACGAAAAAGATAACACTATTGATAACCAAAACG
AAGATAGTAAAATTGAAGATTCTAATGAAGATGGCCAAGCGAATGATGACGATAAAAAGC
TTAAACCAGAAACAAAGCCAATTATAAAAAAAGAGATTAACTGAAGAGAAATATTTCCTG
ACGTTAAAACTTCAGATTATTACAATCAATTAAATTTTAAAGATGGCCAAGGATTTATTG
ACAAAGAAATGATTACTTATATAATAAAAGATATTTTAAATAGAATGACTATTTTAGATG
GCGATGTTTCTTATGCTTATAAACAAGAGGATGATCAAAATTTATATATTGCTTTTAAAT
GAGAAAATAAAAGTCAAAAATCTAATATAACTTATAAATTTAGTGTTAATAGAATATAA
>17038 bias=0,e_score=2.2e-176,bit_score=592.4,score_ratio=0.98,align_strand=+,abs_start=121252,abs_end=121857,allele_start=121252,allele_end=121857,query_name=NODE_3_length_132017_cov_31.7138_ID_1553 <unknown description>
TGTTGATTGCAAAAAAGAAAAAAATAATTTTCGGTTTATCTCTTGGATTAGCTTGTGCCG
TTGGGGCGGGGGCATTAGTTGGAGTTTATTTTTTAGCATCTTCTAATTCAAATAAAAAAG
CTAATAATCTAGACAATAAAAAGGTTAACAAAAAAGATTCAACAAATAACAATAGTGACA
ACAAAAACATTAATTCTGGCAATGAAAACGAAAAAGATAACACTATTGATAACCAAAACG
AAGATAGTAAAATTGAAGATTCTAATGAAGATAGCCAAGCGAATGATGATGATAAAGAGC
ATAAACCAGATACAAAGCCAAGGCCGAATATAAAAACAGAGATTAACTGAAGAGAAATAT
TTCCTGATGTTAAAACTTCAGATTATTACAATCAATTAAATTTTAAAGATGGCCAAGGAT
TTATTGACAAAGAAATGATTACTTATATAATAAAGGATATTTTAAATAGGATGACTATTT
TAGATGGCAATGTTTCTTATGCTTATAAACAAGAGGATGATCAAAATTTATATATTGCTT
TTAAATGGGAAAATAAAAGCCAAAAATCTAATATAACTTATAAATTTAGTGTTAATAGAA
TATAA
>17039 bias=0,e_score=4.5e-173,bit_score=582.8,score_ratio=0.96,align_strand=+,abs_start=204887,abs_end=205492,allele_start=204887,allele_end=205492,query_name=NODE_1_length_337655_cov_39.5735_ID_506 <unknown description>
TGTTGATTGCAAAAAAGAAAAAAATAATTTTCGGTTTATCTCTTGGATTAGCTTGTGCCG
TTGGCGCTGGCGCATTAGTTGGAGTTTATTTTTTAGCATCTTCTAATTCAAATAAAAAAG
CTAATAATCTAGACAACAAAAAGGTTAACAAAAAAGATTCAACAAATAATAATAGTGACA
ACAAAAATATTAATTCCGGCAATGAAAACGAAAAAGATAACACTATTGATAACCAAAACG
AAGATAGTAAAATTGAAGATTCTAATGAAGATGGCCAATCAAATGATGATGATAAAAGGC
TTAAACCAGAAACAAAGCCAAAGCCAATTATAAAAACAGAGATTAATTGAAGAGAAATAT
TTCCTGATGTTAAAACTTCAGATTATTACAATCAATTAAATTTTAAAGATGGCCAAGGAT
TTATTGACAAAGAAATGATTACTTATATAATAAAGGATATTTTAAATAGAATGACTATTT
TAGATGGCAATGTTTCTTATGCTTATAAACAAGAGGATGATCAAAATTTATATATTGCTT
TTAAATGGGAAAATAAAAGCCAAAAATCTAATATAACTTATAAATTTAGTGTTAATAGAA
TATAA
>17040 bias=0,e_score=1.1e-175,bit_score=591.9,score_ratio=0.98,align_strand=-,abs_start=117707,abs_end=118310,allele_start=117707,allele_end=118310,query_name=NODE_1_length_474534_cov_38.1723_ID_792 <unknown description>
TGTTGATTGCAAAAAAGAAAAAAATAATTTTCGGTTTATCTCTTGGATTAGCTTGTGCCG
TTGGGGCGGGGGCATTAGTTGGAGTTTATTTTTTAGCATCTTCTAATTCAAATAAAAAAG
CTAATAATCTAGACAATAAAAAGGTTAACAAAAAAGATTCAACAAATAACAATAGTGACA
ACAAAAACATTAATTCTGGCAATGAAAACGAAAAAGATAACACTATTGATAACCAAAACG
AAGATAGTAAAATTGAAGATTCTAATGAAGATAGCCAAGCGAATGATGATGATAAAGAGC
ATAAACCAGATACAAAGCCAAGGCCGAATATAAAAACAGAGATTAACTGAAGAGAAATAT
TTCCTGATGTTAAAACTTCAGATTATTACAATCAATTAAATTTTAAAGATGGCCAAGGAT
TTATTGACAAAGAAATGATTACTTATATAATAAAGGATATTTTAAATAGGATGACTATTT
TAGATGGCAATGTTTCTTATGCTTATAAACAAGAGGATGATCAAAATTTATATATTGCTT
TTAAATGGGAAAATAAAAGTCAAAAATCTAATATAACTTATAAATTTAGTGTTAATAGAA
TAT
>17041 bias=0,e_score=7.5e-173,bit_score=581.8,score_ratio=0.96,align_strand=+,abs_start=123822,abs_end=124421,allele_start=123822,allele_end=124421,query_name=NODE_1_length_264014_cov_18.1843_ID_149 <unknown description>
TGTTGATTGCAAAAAAGAAAAAAATAATTTTCGGTTTATCTCTTGGATTAGCTTGTGCCG
TTGGCGCTGGCGCATTAGTTGGAGTTTATTTTTTAGCATCTTCTAATTCAAATAAAAAAG
CTAATAATCTAGACAATAAAAAGGTTAACAAAAAAGATTCAACAAATAACAATAGTGACA
ACAAAAACATTAATTCTGGCAATGAAAATGAAAAAGATAACACCATTGATAACCAAAACG
AAGATAGTAAAATTGAAGATTCTAATGAAGATGGTCAAGCGAATGATGACGATAAAAAGC
TTAAACCAGAAACAAGGCCAATTATAAAAACAGAGATTAATTGAAGAGAAATATTTCCTG
ATGTTAAAACTTCAGATTATTACAATCAATTAAATTTTAAAGATGGCCAAGGATTTATTG
ACAAAGAAATGATTACTTATATAATAAAAGATATTTTAAATAGAATGACTATTTTAGATG
GCGATGTTTCTTATGCTTATAAACAAGAGGATGATCAAAATTTATATATTGCTTTTAAAT
GAGAAAATAAAAGTCAAAAATCTAATATAACTTATAAATTTAGTGTTAATAGAATATAA
>17042 bias=0,e_score=2.4e-168,bit_score=566.4,score_ratio=0.93,align_strand=+,abs_start=107053,abs_end=107658,allele_start=107053,allele_end=107658,query_name=NODE_1_length_185828_cov_1.25555_ID_69 <unknown description>
TGTTGATTGCAAAAAAGAAAAAAATAATTTTTGGCTTATCTCTTGGATTAGCTTGTGCTG
TTGGGGCGGGGGCATTAGTTGGAGTTTATTTTTTAGCATCTTCTAATTCAAATAAAAAAG
CTAATAATCTAGACAATAAAAAGGTTAACAAAAAAGATTCAACAAATAACATCGATGACA
ACAAAAACATTAATTCTGGCAATGAAAACGAAAAAGATAACACTATTGATAACCAAAACG
ATGATAGTAAAATTGAAGATTCTAATGAAGATAACCAAGCAAATGATGACGATAAAAAGC
TTAAACCAGAAACAAAGCCAAAGCCAATTATAAAAACAGAGATTAATTGAAGAGAAATAT
TTCCTGATGTTAAAACTTCAGATTATTACAATCAATTAAATTTTAAAGATGGCCAAGGAT
TTATTGACAAAGAAATGATTACTTATATAATAAAGGATATTTTAAATAGAATGACTATTT
TAGATGGCAATGTTTCTTATGCTTATAAACAAGAGGATGATCAAAATTTATATATTGCTT
TTAAATGGGAAAATAAAAGCCAAAAATCTAATATAACTTATAAATTTAGTGTTAATAGAA
TATAA
>17043 bias=0,e_score=1.7e-175,bit_score=591.4,score_ratio=0.98,align_strand=-,abs_start=143895,abs_end=144498,allele_start=143895,allele_end=144498,query_name=NODE_1_length_507951_cov_41.4538_ID_1311 <unknown description>
TGTTGATTGCAAAAAAGAAAAAAATAATTTTCGGTTTATCTCTTGGATTAGCTTGTGCCG
TTGGCGCTGGCGCATTAGTTGGAGTTTATTTTTTAGCATCTTCTAATTCAAATAAAAAAG
CTAATAATCTAGACAATAAAAAGGTAAACAAAAAAGATTCAACAAATAACAATAGTGACA
ACAAAAACATTAATTCTGGCAATGAAAACGAAAAAGATAACACTATTGATAACCAAAACG
AAGATAGTAAAATTGAAGATTCTAATGAAGATAGCCAAGCGAATGACGATGATAAAGAGC
TTAAACCAGAAACAAAGCCAAAGCCAATTATAAAAACAGAGATTAATTGAAGAGAAATAT
TTCCTGATGTTAAAACTTCAGATTATTACAATCAATTAAATTTTAAAGATGGCCAAGGAT
TTATTGACAAAGAAATGATTACTTATATAATAAAAGATATTTTAAATAGAATGACTATTT
TAGATGGCAATGTTTCTTATGCTTATAAACAAGAGGATGATCAAAATTTATATATTGCTT
TTAAATGGGAAAATAAAAGCCAAAAATCTAATATAACTTATAAATTTAGTGTTAATAGAA
TAT
>17044 bias=0,e_score=5.7e-178,bit_score=599.2,score_ratio=0.99,align_strand=+,abs_start=238494,abs_end=239099,allele_start=238494,allele_end=239099,query_name=NODE_1_length_386744_cov_32.1807_ID_133 <unknown description>
TGTTGATTGCAAAAAAGAAAAAAATAATTTTCGGTTTATCTCTTGGATTAGCTTGTGCCG
TTGGCGCTGGCGCATTAGTTGGAGTTTATTTTTTAGCATCTTCTAATTCAAATAAAAAAG
CTAATAATCTAGACAATAAAAAGGTTAACAAAAAAGATTCAACAAATAACAATAGTGACA
ACAAAAACATTAATTCTGGCAATGAAAACGAAAAAGATAACACTATTGATAACCAAAACG
AAGATAGTAAAATTGAAGATTCTAATGAAGATAGCCAAGCGAATGATGATGATAAAGAGC
ATAAACCAGAAGCAAAGCCAAGGCCGAATATAAAAACAGAGATTAATTGAAGAGAAATAT
TTCCTGATGTTAAAACTTCAGATTATTACAATCAATTAAATTTTAAAGATGGTCAAGGAT
TTATTGATAAGGAAATGATTACTTATATAATAAAAGATATTTTAAATAGAATGACTATTT
TAGATGGCGATGTTTCTTATGCTTATAAACAAGAGGATGATCAAAATTTATATATTGCTT
TTAAATGGGAAAATAAAAGCCAAAAATCTAATATAACTTATAAATTTAGTGTTAATAGAA
TATAA
>17045 bias=0,e_score=7.1e-171,bit_score=575.6,score_ratio=0.95,align_strand=-,abs_start=143233,abs_end=143830,allele_start=143233,allele_end=143830,query_name=NODE_1_length_344309_cov_36.0595_ID_85 <unknown description>
TGTTGATTGCAAAAAAGAAAAAAATAATTTTTGGCTTATCTCTTGGATTAGCTTGTGCCG
TTGGCGCTGGCGCATTAGTTGGAGTTTATTTTTTAGCATCTTCTAATTCAAATAAAAAAG
CTAATAATCTAGACAATAAAAAGGTAAACAAAAAAGATTCAACAAATAACAATAGTGACA
ACAAAAACATTAATTCTGGCAATGAAAACGAAAAAGATAACACTATTGATAACCAAAACG
AAGATAGTAAAATTGAAGATTCTAATGAAGATGGCCAAGCGAATGATGACGATAAAAAGC
TTAAACCAGAAACAAAGCCAATTATAAAAAAAGAGATTAACTGAAGAGAAATATTTCCTG
ATGTTAAAACTTCAGATTATTACAATCAATTAAATTTTAAAGATGGCCAAGGATTTATTG
ACAAAGAAATGATTACTTATATAATAAAAGATATTTTAAATAGAATGACTATTTTAGATG
GCGATGTTTCTTATGCTTATAAACAAGAGGATGATCAAAATTTATATATTGCTTTTAAAT
GAGAAAATAAAAGTCAAAAATCTAATATAACTTATAAATTTAGTGTTAATAGAATAT
