# Supplementary material for: Genomic determination of minimum multi-locus sequence typing schemas to represent the genomic phylogeny of Mycoplasma hominis
Source: BMC Genomics. 2016 Nov 23;17:964. doi: 10.1186/s12864-016-3284-z (PMC5120421; doi:10.1186/s12864-016-3284-z)
Supplement: Additional file 1: — FASTA sequence for all pan genomic alleles identified in this study. (ZIP 1488 kb) [file 12864_2016_3284_MOESM1_ESM.zip › pan_genome/GENE-135.fasta]

>135
ATGAAGGATTTAAAAAACTATATAGATGATATAGATAACTTGAATTCTTTTTTATTAAAT
CAAGACCAAAAGAAATTAATAAAAGAAATTTTAGTTAACACAAACAATTCAAATAAAGAA
AATTTGGACAATGTTTTCCAACTTTTGATTCAAAGAGTTAAAACAGGCTTTGTTTTTGAT
GTTGCGCCTAGTGTTGATGCAAAACAAATTGCAATATTAAAAAAACAAGAAAAATTATCA
TTTACAAATGATTTATTGAATACTAATAAAAACACTTTAATTATTGGTGAAAACTATGAT
GCATTAAAAAACCTACTTGTAATAGAAAGACAAAAAGAACAAATAGGGGGGGGGGATTAT
AATTACGATTTAATATATATTGATCCTCCTTATAATACCGACAGTGCAAAAGATGACGGC
AACAATCTTTCTGAAAAAGATAATGTTGAGGCATCTAAATTTATTTATAGAGACAAATTT
AGTCGTACAGGTTGACTAAATATGATGAACGAAAGATTAAAAATGGCTCGCCAACTTTTA
AAAGAAGATGGCGTTATTTTTGTTTCAATTGACGATAATGAACAAGCATATTTAAAAGTA
TTAATGGACGAAATTTTTGGAGAAGAAAATTTTGTAACATGTTTTTCTTGAATAAAAAAG
AGGGGACCCGGAGGTAACACTACTTTTAATTTTGGAATTGTTAAAAATACAGAATATATT
CTTTGCTATTCAAAAAATATAAATGTTTTAAATTTAAATTATATTGTTCATAGCGATGAA
AGGTTAAAGAAATTGGGTTATATAAATAAAGACGTTTTTTTTAATGAACGTGGATATTAT
AAAATGACCTTACTTTTCCATCCTAGTTCAACTGGTAGTTTTCAATATTTGAAATCTCTA
GATTATCCAATTGAAGCACCAGATGGAACTACTTTTATGTTGCACGTAAATAAATATAAA
CCAGAGTCGGGCCGTTATACATGAAGCTATGATGCATATAAGGCGGGAAATAAATTAGGA
TTCATCGAATGTAAGAAAAATTCAAATGATGAATGAGTAGCCTTTAGAAAGCAATATCAA
TTTGTAAAATTTGATCCAAGAACAAAAAAAATTGTAAAAATTAGTGCTGGCCAACAATAT
GAAAATATTATAGATAACATTTATAGCCAAGGTGGTGGTGAAAATATGAAAAGTATTTTT
TCAGATAAAAATATTTTTGATTTTCCTAAACCAATCGAACTAATTAAGTATTTAATTAAC
ATTCATCCTAATCCTGATGCTCGCATTCTTGACTTTTTTGCAGGTTCGGGAACAACCGGA
CATGCAGTTTTAGATTTAAATAAAGAAGATGGTGGCAATAGAACATTCACATTAGTTACA
AACAATGAAAATAACATTGGTATAAATGTTTGCTATGAAAGACTTTATAGAATTAACAAT
GGCAAAGGAAGTAAAGGTGAAACCGACTTCGATTGAATAAAGAAAAATGAACCATATAAT
CAAAACCTTGACGTCTTTGAGGTAAATTATTACAACACCGATGCGTTTGATAATAATAAT
GAAATAATTAAGCAAGATTTTAAAAACATGTTGAATGATTTTAACTTATCGAATGTAAAT
AAAATTAACGAACAAGAAATATTACTAAATTTAACTGCTTTAAAACTAGTTGAAAGAAAA
GATAGCAATGAATCTAACTAG
>3870 bias=263.2,bit_score=1375.0,abs_start=33178,align_strand=-,abs_end=34874,score_ratio=0.80834803057,query_name=NODE_5_length_88114_cov_18.365_ID_620
TGAAGGATTTAAAAAACTATATAAATGATATAGATAACTTGAATTCTTTTTTATTAAATC
AAGACCAAAAGAAATTAATAAAAGAAATTTTAGTTAACACAAACAATTCAAATAAAGAAA
ATTTAGACAATGTTTTCCAACTTTTGATTCAAAGAGTTAAAACAGGCTTTGTTTTTGATG
CTGCACCTAGTGTTGATACAAAACAAATTGCAATATTAAAAAAACAAGAAAAATTATCAT
TTACAAATGATTTATTGAACGCTAATAAAAACACTTTAATTATTGGTGAAAATTATTATG
CATTAAAAAACCTACTTGTAATAGAAAGACAAAAAGAACAAATAGGGGGGGGGATTATAA
TTACGATTTAATATATATTGATCCTCCTTATAATACCGACAGTGCAAAAGATGATGGCAA
CAATCTTTCTGAAAAAGATAATGTTGAGGCATCTAAATTTATTTATAGAGACAAATTTAG
TCGTACAGGTTGACTAAATATGATGAACGAAAGATTAAAAATGGCGCGCCAACTTTTAAA
AGAAGATGGTGTTATTTTTGTTTCAATTGATGACACTGAACAAGCATATTTAAAAGTATT
AATGGATGAAATTTTTGGAGAAGAAAATTTTGTAACATGTTTTTCTTGAATAAAAAAGAG
GGGACCCGGAGGTAACACTACTTTTAATTTTGGAATTGTTAAAAATACAGAATATATTCT
TTGCTATTCAAAAAATATAAATGTTTTAAATTTAAATTATATTGTTCATAGCGACGAAAA
ATTAAAGAAATTAGGTTATATAAATAAAGACGTCTTTTTTAAAGAACGTGGATATTATAA
AACTACCTTACTTTTTCGTCCTAGTTCAACCGGTAGTTTTCAATATTTGAAATCTCTAGA
TTATCCAATTGAAGCACCAGATGGAACTACTTTTATGTTGCACGTAAATAAATATAAACC
AGAGTCAGGCTGTTATACATGAAGCTATGATGCATATAAGATAGGAAATAAATTAGGATT
CATTGAATGTAAGAAAAATTCAAATGATGAATGAGTAGCCTTTAGAAAACAATATCAATT
TGTAAAATTTGATCCAAGAACAAAAAAGATTATAAAAATTAGTGCCGGCCAGCAATACGA
AAATATTATAGATAACATTTACAGTCAAGGTGGTGGGGAAAATATGAAGAGTATTTTTTC
AAATAAAAATATTTTTGATTTTCCCAAACCAATCGAACTAATTAAGTATTTAATTAACAT
TCACCCTAATCCCAATGCACGTGTATTAGACTTTTTTGCAGGTTCTGGCACAACCGGTCA
TGCAGTATTGGATTTAAACAGAGAAGATGGGAGCAATAGAACATTCACATTAGTTACAAA
CAATGAAAACAATATTGGAATTGATGTTTGTTATGAAAGACTTTATAGAATCAATAATGG
CAAGGGAAGTAAGGGCGAAACCGACTTCGATTGAATAAAGAAAAACGAACCATATAATCA
AAACCTTGATGTCTTTGAAATTAAATATTACGATACTGATGTACTTGCCGACAACAATGA
AATAATTAAACAAGATTTTAAAAACATGTTGAATGATTTTGACTTATCGAATGTAAATAA
AATTAACGAACAAGAAATTTTATTAAATTTAACCGCTTTAAAACCAATTGAAGGAAAAGA
TAGCAATGAATCTAACT
>3873 bias=271.3,bit_score=1439.6,abs_start=349861,align_strand=-,abs_end=351558,score_ratio=0.84632569077,query_name=NODE_1_length_644406_cov_31.3649_ID_828
TGAAGGATTTAAAAAACTATATAGATGATATAGATAACTTGAATTCTTTTTTATTAAATC
AAGACCAAAAGAAATTAATAAAAGAAATTTTAGTTAACACAAACAATTCAAATAAAGAAA
ATTTGGACAATGTTTTCCAACTTTTGATTCAAAGAGTTAAAACAGGCTTTGTTTTTGATG
TTGCGCCTAGTGTTGATGCAAAACAAATTGCAATATTAAAAAAACAAGAAAAATTATCAT
TTACAAATGATTTATTGAATACTAATAAAAACACTTTAATTATTGGTGAAAACTATGATG
CATTAAAAAACTTACTTGTAATAGAAAGACAAAAAGAACAAATAGGGGGGGGATTATAAT
TACGATTTAATATATATTGATCCTCCTTATAATACCGACAGTGCAAAAGATGACGGCAAC
AATCTTTCTGAAAAAGATAATGTTGCTGCATCTAAATTTATTTATAGAGACAAATTTAGT
CGTACAGGTTGACTAAATATGATGAATGAAAGATTAAAGATGGCTCGCCAACTTTTAAAA
GAAGATGGTGTTATTTTTGTTTCAATTGATGACAATGAACAAGCATATTTAAAAGTATTA
ATGGATGAAATTTTCGGAGAAGAAAATTTTGTAACATGTTTTTCTTGAATAAAAAAGAGG
GGACCCGGAGGTAACACTACTTTTAATTTTGGAATTGTTAAAAATACAGAATATATTCTT
TGCTATTCAAAAAATATAAATGTTTTAAATTTAAATTATATTGTTCATAGCGATGAAAAA
TTAAAGAAATTAGGTTATATAAATAAAGACGTCTTTTTTAAAGAACGTGGATATTATAAA
ATGACCTTACTTTTTCGTAATAGTTCAACCGGTAGTTTTCAATATTTGAAATCTCTAGAT
TATCCAATTGAAGCACCAGATGGAACTACTTTTATGTTGCACGTAAATAAATATAAACCA
AAGTCGGGCCGTTATACATGAAGCTATGATGCATATAAGGCGGGAAATAAATTAGGATTC
ATCGAATGTAAGAAAAATTCAAATGATGAATGAGTAGCCTTTAGAAAGCAATATCAATTT
GTAAAATTTGATCCAAGAACAAAAAAAATTGTAAAAATTAGTGCTGGCCAACAATATGAA
AATATTATAGATAACATTTATAGCCAAGGTGGTGGTGAAAATATGAAAAGTATTTTTTCA
GATAAAAATATTTTTGATTTTCCCAAACCAATCGAACTAATTAAGTATTTAATTAACATT
CATCCTAATCCTAATGCTCGCATTCTTGACTTTTTTGCAGGTTCAGGAACAACCGGACAT
GCAATTTTAGATCTTAATGGAGAAGATGGGGGCAATAGAACCTTCACATTAGTTACAAAT
AATGAAAATAATATTGGCATAAATGTTTGCTATGAAAGGCTTTATAGAATTAATAAAGGC
AAAGGAAGTAAAGGCGAAACCGACTTCGATTGAATAAAGAAAAATGAACCATATAATCAA
AACCTTGATGTCTTTGAAATTAAATATTACGATACTGATGTACTTGCCAACAACAATGAA
ATAATTAAAAAAGATTTTAAAAACATGTTGAATGATTTTAACTTATCGAATGTAAATAAA
ATTAACGAACAAGAAATATTACTAAATTTAACCGCTTTAAAACCAATTGAAGGAAAAGAT
AGCAATGAATCTAACTAG
>3876 bias=275.2,bit_score=1402.7,abs_start=31514,align_strand=-,abs_end=33211,score_ratio=0.824632569077,query_name=NODE_1_length_339602_cov_30.5322_ID_528
TGAAGGATTTAAAAAACTATATAGATGATATAGATAACTTGAATTCTTTTTTATTAAATC
AAGACCAAAAGAAATTAATAAAAGAAATTTTAGTTAACACAAACAATTCAAATAAAGAAA
ACTTGGATAACGTTTTCCAACTTTTGATTCAAAGAGTTAAAACAGGCTTTGTTTTTGATG
TTGCGCCTAGTGTTGATGCAAAACAAATTGCAATATTAAAAAAACAAGAAAAATTATTAT
TTACAAATGATTTATTGAATACTAATAAAAACACTTTAATTATTGGTGAAAACTATGATG
CATTAAAAAACCTACTTGTAATAGAAAGACAAAAAGAACAAATAGGGGGGGGGATTATAA
TTACGATTTAATATATATTGATCCTCCTTATAATACCGACAGTGCAAAAGATGACGGCAA
CAATCTTTCTGAAAAAGATAATGTTGGGGCATCTAAATTTATTTATAGAGACAAATTTAG
TCGTACAGGTTGACTAAATATGATGAATGAAAGATTAAAAATGGCTCGCCAACTTTTAAA
AGAAGATGGTGTTATTTTTGTTTCAATTGATGACAATGAACAAGCATATTTAAAAGTATT
AATGGATGAAATTTTTGGAGAAGAAAATTTTGTAACATGTTTTTCTTGAATAAAAAAGAG
GGGACCCGGAGGTAACACTACTTTTAATTTTGGAATTGTTAAAAATACAGAATATATTCT
TTGCTATTCAAAAAATATAAATGTTTTAAATTTAAATTATATTGTTCATAGCGATGAAAA
ATTAAAGAAATTAGGTTATATAAATAAAGACGTCTTTTTTAAGGAACGTGGATATTATAA
AATGACCTTACTTTTTCGTAATAGTTCAACCGGTAGTTTTCAATATTTGAAATCTCTAGA
TTATCCAATTGAAGCACCAGATGGAACTACTTTTATGTTGCACGTAAATAAATATAAACC
AAAGTCGGGCTGTTATACATGAAGCTATGATGCATATAAGGCGGGAAATAAATTAGGATT
CATCGAATGTAAGAAAAATTCGAATGATGAATGAGTAGCCTTTAGAAAGCAATATCAATT
TGTAAAATTTGATCCAAGAACAAAAAAAATTGTAAAAATTAGTGCTGGCCAACAATATGA
AAATATTATAGATAACATTTATAGCCAAGGTGGTGGTGAAAATATGAAAAGTATTTTTTC
AGATAAAAATATTTTTGATTTTCCCAAACCAATTGAACTAATTAAGTATTTAATTAACAT
TCATCCTAATCCCAACGCCGCATTCTTGATTTCTTTGCAGGTTCAGGAACAACAGGCCAT
GCAGTATTAGATTTAAATAAAGAAGATGGTGGCAATAGAACATTCACATTAATTACAAAT
AATGAAAATAATATTGGTATTGATGTTTGCTATGAAAGACTTTATAGAATTAACAATGGC
AAGGGTAGCAAGGGTGAAACCGACTTCGATTGAATAAATAAAAATGAACCATATAATCAA
AACCTTGACGTCTTTGAAATTAAATATTACGACACTGATGCGTTTGCTAATAATAATGAA
ATAATTAAAAAAGACTTTGTAAAAATGCTTAATGATTTTGAAATTTCAAATACTAATAAT
ATAAAAGAACAAGAAATTTTATTAAATTTAACCGCTTTAAAACCAGTTGAAAGAAAAGAT
AGCAATGAATCTAACTAG
>17027 bias=0,e_score=0.0,bit_score=1389.3,score_ratio=0.82,align_strand=-,abs_start=28790,abs_end=30490,allele_start=28790,allele_end=30490,query_name=NODE_1_length_290949_cov_36.4267_ID_342 <unknown description>
TGAAGGATTTAAAAAACTATATAGATGATATAGATAACTTGAATTCTTTTTTATTAAATC
AAGACCAAAAGAAATTAATAAAAGAAATTTTAGTTAACACAAACAATTCAAATAAAGAAA
ACTTGGACAATGTTTTTCAACTTTTGATTCAAAGAGTTAAAACAGGCTTTGTTTTTGATG
CTGCGCCTAGTGTTGACACAAAACAAATTGCAATATTAAAAAAACAAGAAAAATTATTAT
TTACAAATGATTTATTGAATACTAATAAAAACACTTTAATTATTGGTGAAAACTATGATG
CATTAAAAAACCTACTTGTAATAGAAAGACAAAAAGAACAAATAGGGGGGGGGGGATTAT
AATTACGATTTAATATATATTGATCCTCCTTATAATACCGACAGTGCAAAAGATGACGGC
AACAATCTTTCTGAAAAAGATGATGTTGCTGCATCTAAATTTATTTATAGAGACAAATTT
AGTCGTACAGGTTGACTAAATATGATGAATGAAAGATTAAAAATGGCTCGCCAACTTTTA
AAAGAAGATGGTGTTATTTTTGTTTCAATTGATGACAATGAACAAGCATATTTAAAAGTA
TTAATGGATGAAATTTTTGGAGAAGAAAATTTTGTAACATGTTTTTCTTGAATAAAAAAG
AGGGGACCAGGAGGTAACACTACTTTTAATTTTGGAATTGTTAAAAATACAGAATATATT
CTTTGCTATTCAAAAAATATAAATGTTTTAAATTTAAATTATATTGTTCATAGCGATGAA
AAATTAAAGAAATTAGGTTATATAAATAAAGACGTCTTTTTTAAAGAACGTGGATATTAT
AAAATGACCTTACTTTTTCGTAATAGTTCAACCGGTAGTTTTCAATATTTGAAATCTCTA
GATTATCCAATTGAAGCACCAGATGGAACTACTTTTATGTTGCACGTAAATAAATATAAA
CCAAAGTCGGGCCGTTATACATGAAGCTATGATGCATATAAGGTGGGAAATAAATTAGGA
TTCATCGAATGTAAGAAAAATTCAAATGATGAATGAGTAGCCTTTAGAAAGCAATATCAA
TTTGTAAAATTTGATCCAAGAACAAAAAAAATTGTAAAAATTAGTGCTGGCCAACAATAT
GAAAATATTATAGATAACATTTATAGCCAAGGTGGTGGTGAAAATATGAAAAGTATTTTT
TCAGATAAAAATATTTTTGATTTTCCCAAACCAATCGAACTAATTAAGTATTTAATTAAC
ATTCATCCTAATCCTGATGCTCGCGTTCTTGACTTTTTTGCAGGTTCAGGAACAACCGGA
CATGCAGTTTTAGATCTTAATGGAGAAGATGGGGGCAATAGAACCTTCACATTGGTTACA
AATAATGAAAATAATATTGGCATAAATGTTTGCTATGAAAGACTTTATAGAATTAACAAT
GGCAGGGGAAGTAAAGGTGAAACCGACTTTGATTGAATAAAGAAAAATGAACCTTATAAT
CAAAACCTTGATGTGTTTAAAATTCAATATTATGATACTGATGCGTTTGCCAATAACAAC
GAAGCAATTAAAAGCGATTTTATAAAAATGCTTAATGATTTTGAAGTTTCAAAAATTAAC
AATATAAAAGAAGAAGAAATACTATTAAATTTAACTGCTTTAAAACCAATTGAAGGAAAA
GATAACAATGAATCTAACTA
>17028 bias=0,e_score=0.0,bit_score=1544.8,score_ratio=0.91,align_strand=-,abs_start=179809,abs_end=181506,allele_start=179809,allele_end=181506,query_name=NODE_1_length_497571_cov_28.1511_ID_540 <unknown description>
TGAAGGATTTAAAAAACTATATAGATGATATAGATAACTTGAATTCTTTTTTATTAAATC
AAGACCAAAAGAAATTAATAAAAGAAATTTTAGTTAACACAAACAATTCAAATAAAGAAA
ATTTGGACAATGTTTTCCAACTTTTGATTCAAAGAGTTAAAACAGGCTTTGTTTTTGATG
TTGCGCCTAGTGTTGATGCAAAACAAATTGCAATATTAAAAAAACAAGAAAAATTATCAT
TTACAAATGATTTATTGAATACTAATAAAAACACTTTAATTATTGGTGAAAACTATGATG
CATTAAAAAACCTACTTGTAATAGAAAGACAAAAAGAACAAATAGGGGGGGGATTATAAT
TACGATTTAATATATATTGATCCTCCTTATAATACCGACAGTGCAAAAGATGACGGCAAC
AATCTTTCTGAAAAAGATAATGTTGAGGCATCTAAATTTATTTATAGAGACAAATTTAGT
CGTACAGGTTGACTAAATATGATGAACGAAAGATTAAAAATGGCTCGCCAACTTTTAAAA
GAAGATGGCGTTATTTTTGTTTCAATTGACGATAATGAACAAGCATATTTAAAAGTATTA
ATGGACGAAATTTTTGGAGAAGAAAATTTTGTAACATGTTTTTCTTGAATAAAAAAGAGG
GGACCCGGAGGTAACACTACTTTTAATTTTGGAATTGTTAAAAATACAGAATATATTCTT
TGCTATTCAAAAAATATAAATGTTTTAAATTTAAATTATATTGTTCATAGCGATGAAAGG
TTAAAGAAATTGGGTTATATAAATAAAGACGTTTTTTTTAATGAACGTGGATATTATAAA
ATGACCTTACTTTTACATCCTAGTTCAACTGGTAGTTTTCAATATTTGAAATCTCTAGAT
TATCCAATTGAAGCACCAGATGGAACTACTTTTATGTTGCACGTAAATAAATATAAACCA
GAGTCGGGCTGTTATACATGAAGCTATGATGCATATAAGGTGGGAAATAAATTAGGATTC
ATCGAATGTAAGAAAAATTCAAATGATGAATGAGTAGCCTTTAGAAAGCAATATCAATTT
GTAAAATTTGATCCAAGAACAAAAAAAATTGTAAAAATTAGTGCTGGCCAACAATATGAA
AATATTATAGATAACATTTATAGCCAAGGTGGTGGTGAAAATATGAAAAGTATTTTTTCA
GATAAAAATATTTTTGATTTTCCTAAACCAATCGAACTAATTAAGTATTTAATTAACATT
CATCCTAATCCTGATGCTCGCATTCTTGACTTTTTTGCAGGTTCGGGAACAACCGGACAT
GCAGTTTTAGATTTAAATAAAGAAGATGGTGGCAATAGAACATTCACATTAGTTACAAAC
AATGAAAATAACATTGGTATAAATGTTTGCTATGAAAGACTTTATAGAATTAACAATGGC
AAAGGAAGTAAAGGTGAAACCGACTTCGATTGAATAAAGAAAAATGAACCATATAATCAA
AACCTTGACGTCTTTGAGGTAAATTATTACAACACCGATGCGTTTGATAATAATAATGAA
ATAATTAAGCAAGATTTTAAAAACATGTTGAATGATTTTAACTTATCGAATGTAAATAAA
ATTAACGAACAAGAAATATTACTAAATTTAACTGCTTTAAAACTAGTTGAAAGAAAAGAT
AGCAATGAATCTAACTA
>17029 bias=0,e_score=0.0,bit_score=1375.0,score_ratio=0.81,align_strand=-,abs_start=33180,abs_end=34876,allele_start=33180,allele_end=34876,query_name=NODE_4_length_88116_cov_34.4059_ID_323 <unknown description>
TGAAGGATTTAAAAAACTATATAAATGATATAGATAACTTGAATTCTTTTTTATTAAATC
AAGACCAAAAGAAATTAATAAAAGAAATTTTAGTTAACACAAACAATTCAAATAAAGAAA
ATTTAGACAATGTTTTCCAACTTTTGATTCAAAGAGTTAAAACAGGCTTTGTTTTTGATG
CTGCACCTAGTGTTGATACAAAACAAATTGCAATATTAAAAAAACAAGAAAAATTATCAT
TTACAAATGATTTATTGAACGCTAATAAAAACACTTTAATTATTGGTGAAAATTATTATG
CATTAAAAAACCTACTTGTAATAGAAAGACAAAAAGAACAAATAGGGGGGGGGATTATAA
TTACGATTTAATATATATTGATCCTCCTTATAATACCGACAGTGCAAAAGATGATGGCAA
CAATCTTTCTGAAAAAGATAATGTTGAGGCATCTAAATTTATTTATAGAGACAAATTTAG
TCGTACAGGTTGACTAAATATGATGAACGAAAGATTAAAAATGGCGCGCCAACTTTTAAA
AGAAGATGGTGTTATTTTTGTTTCAATTGATGACACTGAACAAGCATATTTAAAAGTATT
AATGGATGAAATTTTTGGAGAAGAAAATTTTGTAACATGTTTTTCTTGAATAAAAAAGAG
GGGACCCGGAGGTAACACTACTTTTAATTTTGGAATTGTTAAAAATACAGAATATATTCT
TTGCTATTCAAAAAATATAAATGTTTTAAATTTAAATTATATTGTTCATAGCGACGAAAA
ATTAAAGAAATTAGGTTATATAAATAAAGACGTCTTTTTTAAAGAACGTGGATATTATAA
AACTACCTTACTTTTTCGTCCTAGTTCAACCGGTAGTTTTCAATATTTGAAATCTCTAGA
TTATCCAATTGAAGCACCAGATGGAACTACTTTTATGTTGCACGTAAATAAATATAAACC
AGAGTCAGGCTGTTATACATGAAGCTATGATGCATATAAGATAGGAAATAAATTAGGATT
CATTGAATGTAAGAAAAATTCAAATGATGAATGAGTAGCCTTTAGAAAACAATATCAATT
TGTAAAATTTGATCCAAGAACAAAAAAGATTATAAAAATTAGTGCCGGCCAGCAATACGA
AAATATTATAGATAACATTTACAGTCAAGGTGGTGGGGAAAATATGAAGAGTATTTTTTC
AAATAAAAATATTTTTGATTTTCCCAAACCAATCGAACTAATTAAGTATTTAATTAACAT
TCACCCTAATCCCAATGCACGTGTATTAGACTTTTTTGCAGGTTCTGGCACAACCGGTCA
TGCAGTATTGGATTTAAACAGAGAAGATGGGAGCAATAGAACATTCACATTAGTTACAAA
CAATGAAAACAATATTGGAATTGATGTTTGTTATGAAAGACTTTATAGAATCAATAATGG
CAAGGGAAGTAAGGGCGAAACCGACTTCGATTGAATAAAGAAAAACGAACCATATAATCA
AAACCTTGATGTCTTTGAAATTAAATATTACGATACTGATGTACTTGCCGACAACAATGA
AATAATTAAACAAGATTTTAAAAACATGTTGAATGATTTTGACTTATCGAATGTAAATAA
AATTAACGAACAAGAAATTTTATTAAATTTAACCGCTTTAAAACCAATTGAAGGAAAAGA
TAGCAATGAATCTAAC
>17030 bias=0,e_score=0.0,bit_score=1407.6,score_ratio=0.83,align_strand=-,abs_start=31514,abs_end=33212,allele_start=31514,allele_end=33212,query_name=NODE_1_length_337655_cov_39.5735_ID_506 <unknown description>
TGAAGGATTTAAAAAACTATATAGATGATATAGATAACTTGAATTCTTTTTTATTAAATC
AAGACCAAAAGAAATTAATAAAAGAAATTTTAGTTAACACAAACAATTCAAATAAAGAAA
ACTTGGATAACGTTTTCCAACTTTTGATTCAAAGAGTTAAAACAGGCTTTGTTTTTGATG
TTGCGCCTAGTGTTGATGCAAAACAAATTGCAATATTAAAAAAACAAGAAAAATTATTAT
TTACAAATGATTTATTGAATACTAATAAAAACACTTTAATTATTGGTGAAAACTATGATG
CATTAAAAAACCTACTTGTAATAGAAAGACAAAAAGAACAAATAGGGGGGGGGGATTATA
ATTACGATTTAATATATATTGATCCTCCTTATAATACCGACAGTGCAAAAGATGACGGCA
ACAATCTTTCTGAAAAAGATAATGTTGGGGCATCTAAATTTATTTATAGAGACAAATTTA
GTCGTACAGGTTGACTAAATATGATGAATGAAAGATTAAAAATGGCTCGCCAACTTTTAA
AAGAAGATGGTGTTATTTTTGTTTCAATTGATGACAATGAACAAGCATATTTAAAAGTAT
TAATGGATGAAATTTTTGGAGAAGAAAATTTTGTAACATGTTTTTCTTGAATAAAAAAGA
GGGGACCCGGAGGTAACACTACTTTTAATTTTGGAATTGTTAAAAATACAGAATATATTC
TTTGCTATTCAAAAAATATAAATGTTTTAAATTTAAATTATATTGTTCATAGCGATGAAA
AATTAAAGAAATTAGGTTATATAAATAAAGACGTCTTTTTTAAGGAACGTGGATATTATA
AAATGACCTTACTTTTTCGTAATAGTTCAACCGGTAGTTTTCAATATTTGAAATCTCTAG
ATTATCCAATTGAAGCACCAGATGGAACTACTTTTATGTTGCACGTAAATAAATATAAAC
CAAAGTCGGGCTGTTATACATGAAGCTATGATGCATATAAGGCGGGAAATAAATTAGGAT
TCATCGAATGTAAGAAAAATTCGAATGATGAATGAGTAGCCTTTAGAAAGCAATATCAAT
TTGTAAAATTTGATCCAAGAACAAAAAAAATTGTAAAAATTAGTGCTGGCCAACAATATG
AAAATATTATAGATAACATTTATAGCCAAGGTGGTGGTGAAAATATGAAAAGTATTTTTT
CAGATAAAAATATTTTTGATTTTCCCAAACCAATTGAACTAATTAAGTATTTAATTAACA
TTCATCCTAATCCCAACGCCGCATTCTTGATTTCTTTGCAGGTTCAGGAACAACAGGCCA
TGCAGTATTAGATTTAAATAAAGAAGATGGTGGCAATAGAACATTCACATTAATTACAAA
TAATGAAAATAATATTGGTATTGATGTTTGCTATGAAAGACTTTATAGAATTAACAATGG
CAAGGGTAGCAAGGGTGAAACCGACTTCGATTGAATAAATAAAAATGAACCATATAATCA
AAACCTTGACGTCTTTGAAATTAAATATTACGACACTGATGCGTTTGCTAATAATAATGA
AATAATTAAAAAAGACTTTGTAAAAATGCTTAATGATTTTGAAATTTCAAATACTAATAA
TATAAAAGAACAAGAAATTTTATTAAATTTAACCGCTTTAAAACCAGTTGAAAGAAAAGA
TAGCAATGAATCTAACTA
>17031 bias=0,e_score=0.0,bit_score=1396.9,score_ratio=0.82,align_strand=-,abs_start=31515,abs_end=33244,allele_start=31515,allele_end=33244,query_name=NODE_1_length_337690_cov_20.0179_ID_3593 <unknown description>
TGAAGGATTTAAAAAACTATATAGATGATATAGATAACTTGAATTCTTTTTTATTAAATC
AAGACCAAAAGAAATTAATAAAAGAAATTTTAGTTAACACAAACAATTCAAATAAAGAAA
ACTTGGATAACGTTTTCCAACTTTTGATTCAAAGAGTTAAAACAGGCTTTGTTTTTGATG
TTGCGCCTAGTGTTGATGCAAAACAAATTGCAATATTAAAAAAACAAGAAAAATTATTAT
TTACAAATGATTTATTGAATACTAATAAAAACACTTTAATTATTGGTGAAAACTATGATG
CATTAAAAAACCTACTTGTAATAGAAAGACAAAAAGAACAAATAGGGGGGGGGGGGATTA
TANNNNNNNNNNGGGGGGGGGGGGGATTATAATTACGATTTAATATATATTGATCCTCCT
TATAATACCGACAGTGCAAAAGATGACGGCAACAATCTTTCTGAAAAAGATAATGTTGGG
GCATCTAAATTTATTTATAGAGACAAATTTAGTCGTACAGGTTGACTAAATATGATGAAT
GAAAGATTAAAAATGGCTCGCCAACTTTTAAAAGAAGATGGTGTTATTTTTGTTTCAATT
GATGACAATGAACAAGCATATTTAAAAGTATTAATGGATGAAATTTTTGGAGAAGAAAAT
TTTGTAACATGTTTTTCTTGAATAAAAAAGAGGGGACCCGGAGGTAACACTACTTTTAAT
TTTGGAATTGTTAAAAATACAGAATATATTCTTTGCTATTCAAAAAATATAAATGTTTTA
AATTTAAATTATATTGTTCATAGCGATGAAAAATTAAAGAAATTAGGTTATATAAATAAA
GACGTCTTTTTTAAGGAACGTGGATATTATAAAATGACCTTACTTTTTCGTAATAGTTCA
ACCGGTAGTTTTCAATATTTGAAATCTCTAGATTATCCAATTGAAGCACCAGATGGAACT
ACTTTTATGTTGCACGTAAATAAATATAAACCAAAGTCGGGCTGTTATACATGAAGCTAT
GATGCATATAAGGCGGGAAATAAATTAGGATTCATCGAATGTAAGAAAAATTCGAATGAT
GAATGAGTAGCCTTTAGAAAGCAATATCAATTTGTAAAATTTGATCCAAGAACAAAAAAA
ATTGTAAAAATTAGTGCTGGCCAACAATATGAAAATATTATAGATAACATTTATAGCCAA
GGTGGTGGTGAAAATATGAAAAGTATTTTTTCAGATAAAAATATTTTTGATTTTCCCAAA
CCAATTGAACTAATTAAGTATTTAATTAACATTCATCCTAATCCCAACGCCGCATTCTTG
ATTTCTTTGCAGGTTCAGGAACAACAGGCCATGCAGTATTAGATTTAAATAAAGAAGATG
GTGGCAATAGAACATTCACATTAATTACAAATAATGAAAATAATATTGGTATTGATGTTT
GCTATGAAAGACTTTATAGAATTAACAATGGCAAGGGTAGCAAGGGTGAAACCGACTTCG
ATTGAATAAATAAAAATGAACCATATAATCAAAACCTTGACGTCTTTGAAATTAAATATT
ACGACACTGATGCGTTTGCTAATAATAATGAAATAATTAAAAAAGACTTTGTAAAAATGC
TTAATGATTTTGAAATTTCAAATACTAATAATATAAAAGAACAAGAAATTTTATTAAATT
TAACCGCTTTAAAACCAGTTGAAAGAAAAGATAGCAATGAATCTAACTA
>17032 bias=0,e_score=0.0,bit_score=1477.8,score_ratio=0.87,align_strand=+,abs_start=316597,abs_end=318296,allele_start=316597,allele_end=318296,query_name=NODE_1_length_344309_cov_36.0595_ID_85 <unknown description>
TGAAGGATTTAAAAAACTATATAGATGATATAGATAACTTGAATTCTTTTTTATTAAATC
AAGACCAAAAGAAATTAATAAAAGAAATTTTAGTTAACACAAACAATTCAAATAAAGAAA
ATTTAGACAATGTTTTCCAACTTTTGATTCAAAGAGTTAAAACAGGCTTTGTTTTTGATG
TTGCGCCTAGTGTTGATACAAAACAAATTGCAATATTAAAAAAACAAGAAAAATTATCAT
TTACAAATAATTTATTGAATACCGATAAAAACACTTTAATTATTGGTGAAAACTATGATG
CATTAAAAAACCTACTTGTAATAGAAAGACAAAAAGAACAAATAGGGGGGGGGATTATAA
TTACGATTTAATATATATTGATCCTCCTTATAATACCGACAGTGCAAAAGATGACGGCAA
CAATCTTTCTGAAAAAGATAATGTTGAGGCATCTAAATTTATTTATAGAGACAAATTTAG
TCGTACAGGTTGACTAAATATGATGAATGAAAGATTAAAAATGGCTCGCCAACTTTTAAA
AGAAGATGGTGTTATTTTTGTTTCAATTGACGATAATGAACAAGCATATTTAAAAGTATT
AATGGACGAAATTTTTGGAGAAGAAAATTTTGTAACATGTTTTTCTTGAATAAAAAAGAG
GGGACCCGGAGGTAACACTACTTTTAATTTTGGAATTGTTAAAAATACAGAATATATTCT
TTGCTATTCAAAAAATATAAATGTTTTAAATTTAAATTATATTGTTCATAGCGATGAAAG
GTTAAAGAAATTGGGTTATATAAATAAAGACGTTTTTTTTAATGAACGTGGATATTATAA
AATGACCTTACTTTTCCGTCCTAGTTCAACCGGTAGTTTTCAATATTTGAAATCTCTAGA
TTATCCAATTGAAGCACCAGATGGAACTACTTTTATGTTACACGTAAATAAATATAAACC
AAAGTCGGGCCGTTATACATGAAGCTATGATGCATATAAGGTTGGAAATAAATTAGGATT
CATCGAATGTAAGAAAAATTCAAATGATGAATGAGTAGCCTTTAGAAAGCAATATCAATT
TGTAAAATTTGATCCAAGAACAAAAAAAATTGTAAAAATTAGTGCTGGCCAACAATATGA
AAATATTATAGATAACATTTATAGCCAAGGTGGTGGTGAAAATATGAAAAGTATTTTTTC
AGATAAAAATATTTTTGATTTTCCCAAACCAATCGAACTAATTAAGTATTTAATTAACAT
TCATCCTAATCCTGATGCTCGCATTCTTGACTTTTTTGCAGGTTCAGGAACAACCGGACA
TGCAGTTTTAGATCTTAATGGAGAAGATGGGGGCAATAGAACATTCACATTAGTTACAAA
CAATGAAAATAACATTGGTATAAATGTTTGCTATGAAAGACTTTATAGAATTAACAATGG
CAAGGGTAGCAAAGGTGAAACCGACTTCGATTGAATAAAGAAAAACGAACCATATAATCA
AAACCTTGATGTCTTTGAAATAAATTATTGTGACACTGATGTACTTGCCAACAACAATGA
AATAATTAAAAAAGATTTTAAAAACATGTTGAATGATTTTAACTTATCGAATGTAAATAA
AATTAACGAACAAGAAATATTACTAAATTTAACCGCTTTAAAACCAATTGAAGGAAAAGA
TAGCAATGAATCTAACTAG
>17033 bias=0,e_score=0.0,bit_score=1375.0,score_ratio=0.81,align_strand=+,abs_start=53342,abs_end=55041,allele_start=53342,allele_end=55041,query_name=NODE_3_length_145382_cov_20.187_ID_361 <unknown description>
TGAAGGATTTAAAAAACTATATAAATGATATAGATAACTTGAATTCTTTTTTATTAAATC
AAGACCAAAAGAAATTAATAAAAGAAATTTTAGTTAACACAAACAATTCAAATAAAGAAA
ATTTAGACAATGTTTTCCAACTTTTGATTCAAAGAGTTAAAACAGGCTTTGTTTTTGATG
CTGCACCTAGTGTTGATACAAAACAAATTGCAATATTAAAAAAACAAGAAAAATTATCAT
TTACAAATGATTTATTGAACGCTAATAAAAACACTTTAATTATTGGTGAAAATTATTATG
CATTAAAAAACCTACTTGTAATAGAAAGACAAAAAGAACAAATAGGGGGGGGGATTATAA
TTACGATTTAATATATATTGATCCTCCTTATAATACCGACAGTGCAAAAGATGATGGCAA
CAATCTTTCTGAAAAAGATAATGTTGAGGCATCTAAATTTATTTATAGAGACAAATTTAG
TCGTACAGGTTGACTAAATATGATGAACGAAAGATTAAAAATGGCGCGCCAACTTTTAAA
AGAAGATGGTGTTATTTTTGTTTCAATTGATGACACTGAACAAGCATATTTAAAAGTATT
AATGGATGAAATTTTTGGAGAAGAAAATTTTGTAACATGTTTTTCTTGAATAAAAAAGAG
GGGACCCGGAGGTAACACTACTTTTAATTTTGGAATTGTTAAAAATACAGAATATATTCT
TTGCTATTCAAAAAATATAAATGTTTTAAATTTAAATTATATTGTTCATAGCGACGAAAA
ATTAAAGAAATTAGGTTATATAAATAAAGACGTCTTTTTTAAAGAACGTGGATATTATAA
AACTACCTTACTTTTTCGTCCTAGTTCAACCGGTAGTTTTCAATATTTGAAATCTCTAGA
TTATCCAATTGAAGCACCAGATGGAACTACTTTTATGTTGCACGTAAATAAATATAAACC
AGAGTCAGGCTGTTATACATGAAGCTATGATGCATATAAGATAGGAAATAAATTAGGATT
CATTGAATGTAAGAAAAATTCAAATGATGAATGAGTAGCCTTTAGAAAACAATATCAATT
TGTAAAATTTGATCCAAGAACAAAAAAGATTATAAAAATTAGTGCCGGCCAGCAATACGA
AAATATTATAGATAACATTTACAGTCAAGGTGGTGGGGAAAATATGAAGAGTATTTTTTC
AAATAAAAATATTTTTGATTTTCCCAAACCAATCGAACTAATTAAGTATTTAATTAACAT
TCACCCTAATCCCAATGCACGTGTATTAGACTTTTTTGCAGGTTCTGGCACAACCGGTCA
TGCAGTATTGGATTTAAACAGAGAAGATGGGAGCAATAGAACATTCACATTAGTTACAAA
CAATGAAAACAATATTGGAATTGATGTTTGTTATGAAAGACTTTATAGAATCAATAATGG
CAAGGGAAGTAAGGGCGAAACCGACTTCGATTGAATAAAGAAAAACGAACCATATAATCA
AAACCTTGATGTCTTTGAAATTAAATATTACGATACTGATGTACTTGCCGACAACAATGA
AATAATTAAACAAGATTTTAAAAACATGTTGAATGATTTTGACTTATCGAATGTAAATAA
AATTAACGAACAAGAAATTTTATTAAATTTAACCGCTTTAAAACCAATTGAAGGAAAAGA
TAGCAATGAATCTAACTAA
