# Supplementary material for: Genomic determination of minimum multi-locus sequence typing schemas to represent the genomic phylogeny of Mycoplasma hominis
Source: BMC Genomics. 2016 Nov 23;17:964. doi: 10.1186/s12864-016-3284-z (PMC5120421; doi:10.1186/s12864-016-3284-z)
Supplement: Additional file 1: — FASTA sequence for all pan genomic alleles identified in this study. (ZIP 1488 kb) [file 12864_2016_3284_MOESM1_ESM.zip › pan_genome/GENE-136.fasta]

>136
ATGGAAATACAAAATTTAAATCAAACACTTAAAAAAATAAAAGAGGAAAATTATGCAATC
TTGCATATAAATATAAACAATTTAGAATGAGCGAAATTCGTATTATTAGCAACAAAACAA
GCGAATTTAGATATCATACTCGGAGCTTCTCCTTCTGCAATTAAATACATGGGTGGCTAT
AAAACCGTTGTCAATTTGGTTAATGGTCTTATTCAAGATTTAGAAATTAAAACTAATGTC
ATATTGCACTTAGATCATGGTAATTATAACGATTGTATCAATGCTATAAATGCCGGCTTT
AAGTCAATAATGTATGATGGTAGCAAAGAAGATTTTGAAACCAATATATTGAACGCAAAA
AAAATAGTTAACATTGCAAAAAAATTAGATATAACTGTTGAGGCAGAAGTGGGTAGAATT
GGACTAGATATTAGTAAAAATAAATCACTTGATATTCAAAAAACAAACATTGAAGATGCT
AAAAAATTAGCAAATACTGGAATTGATTTATTAGCAGTAGCAATTGGAAATATTCATGGT
CAATATGAAAGTAATTGAAGGGGACTAGATTTTGAACTATTAGACAAATTAAATCAAGAA
ATAAAAATTCCATTAGTTTTACATGGAGCAAGCGGGATCAAAGAAGATGACATTAAAAAA
GCAATTAGATTAGGCATTAAAAAAATCAATTTCAATACTGAGTTGCAAATCGCCAATGCA
AAAGCCCTAAATGATTTTTTAAAAAATAATAATTTTTTAGAAAACAAAAATTACAATCCA
AGAATCCTTTATGCAAATTCAAATCAAGCAATATATAAATGTACGTTGGACTTATTGAAT
AAATATGGAAAGAAAAACTAA
>574
ATGGAAATACAAAATTTAAATCAAACACTTAAAAAAATAAAAGAGGAAAATTATGCAATC
TTGCATATAAATATAAACAATTTAGAATGAGCGAAATTCGTATTATTAGCAACAAAAGAA
GCAAATTTAGATATCATACTCGGAGCTTCTCCTTCTGCAATTAAATACATGGGTGGCTAT
AAAACCGTTGTCAATTTGGTTAATGGTCTTATTCAAGATTTAGAAATTAAAACTAATGTC
ATATTGCACTTAGATCATGGTAATTATAACGATTGTATTAATGCTATAAATGCCGGCTTT
AAGTCAATAATGTATGATGGTAGCAAAGAAGATTTTGAAACCAATATATTGAACACAAAA
AAAATAGTTAACATTGCAAAAAAAATGGATATAACTGTTGAAGCAGAAGTAGGTAGAATT
GGACTAGATATTAGTAAAAATAAATCACTTGATATTCAAAAAACAAACATTGAAGATGCT
AAAAAATTAGCAAATACTGGAATTGATTTATTAGCAGTGGCAATTGGAAATATTCATGGT
CAATATGAAAGTAATTGAAAGGGACTAGATTTTGAACTATTAGACAAATTAAATCAAGAA
ATAAAAATTCCATTAGTTTTACATGGAGCAAGTGGGATCAAAGAAGATGACATTAAAAAA
GCAATTAAATTAGGCATTAAAAAAATCAATTTCAATACTGAGTTGCAAATCGCCAATGCA
AAAGCCCTAAATGATTTTTTAAAAAATAATAATTTTTTAGAAAACAAAAATTACAATCCA
AGAATCCTTTATGCAAATTCAAATCAAGCAATATATAAATGTACGTTGGACTTATTGAAT
AAATATGGAAAGAAAAACTAA
>1213
ATGGAAATACAAAATTTAAATCAAACACTTAAAAAAATAAAAGAGGAAAATTATGCAATC
TTGCATATAAATATAAACAATTTAGAATGAGCGAAATTCGTATTATTAGCAACAAAACAA
GCGAATTTAGATATCATACTCGGAGCTTCTCCTTCTGCAATTAAATACATGGGTGGCTAT
AAAACCGTTGTCAATTTGGTTAATGGTCTTATTCAAGATTTAGAAATTAAAACTAATGTC
ATATTGCACTTAGATCATGGTAATTATAACGATTGTATCAATGCTATAAATGCCGGCTTT
AAGTCAATAATGTATGATGGCAGTAAAGAAGATTTTAAAACCAATATATTGAACACAAAA
AAAATAGTTAACATTGCAAAAAAGTTAGATATAACTGTTGAAGCAGAAGTGGGTAGAATT
GGACTAGATATTAGTAAAAATAAATCACTTGATATTCAAAAAACAAACATTGAAGATGCT
AAAAAATTAGCAAATACTGGAATTGATTTATTAGCAGTGGCAATTGGAAATATTCATGGT
CAATATGAAAGTAATTGAAAGGGACTAGATTTTGAACTATTAGACAAATTAAATCAAGAA
ATAAAAATTCCATTAGTTTTACATGGAGCAAGCGGGATCAAAGAAGATGACATTAAAAAA
GCAATTAGATTAGGCATTAAAAAAATCAATTTCAATACTGAGTTGCAAATCGCCAATGCA
AAAGCCCTAAATGATTTTTTAAAAAATAATAATTTTTTAGAAAACAAAAATTACAATCCA
AGAATCCTTTATGCAAATTCAAATCAAGCAATATATAAATGTACGTTGGACTTATTGAAT
AAATATGGAAAGAAAAACTAA
>1604
ATGGAAATACAAAATTTAAATCAAACACTTAAAAAAATAAAAGAGGAAAATTATGCAATC
TTGCATATAAATATAAACAATTTAGAATGAGCGAAATTCGTATTATTAGCAACAAAACAA
GCGAATTTAGATATCATACTCGGAGCTTCTCCTTCTGCAATTAAATACATGGGTGGATAT
AAAACCGTTGTCAATTTGGTTAATGGTCTTATTCAAGATTTAGAAATTAAAACTAATGTC
ATATTGCACTTAGATCATGGTAATTATAACGATTGTATCAATGCTATAAATGCCGGCTTT
AAGTCAATAATGTATGATGGTAGCAAAGAAGATTTTGAAACCAATATATTGAACGCAAAA
AAAATAGTTAACATTGCAAAAAAATTAGATATAACTGTTGAGGCAGAAGTGGGTAGAATT
GGACTAGATATTAGTAAAAATAAATCACTTGATATTCAAAAAACAAACATTGAAGATGCT
AAAAAATTAGCAAATACTGGAATTGATTTATTAGCAGTAGCAATTGGAAATATTCATGGT
CAATATGAAAGTAATTGAAAGGGACTAGATTTTGAACTATTAGACAAATTAAATCAAGAA
ATAAAAATTCCATTAGTTTTACATGGAGCAAGCGGGATCAAAGAAGATGACATTAAAAAA
GCAATTAGATTAGGCATTAAAAAAATCAATTTCAATACTGAGTTGCAAATCGCCAATGCA
AAAGCCCTAAATGATTTTTTAAAAAATAATAATTTTTTAGAAAACAAAAATTACAATCCA
AGAATCCTTTATGCAAATTCAAATCAAGCAATATATAAATGTACGTTGGACTTATTGAAT
AAATATGGAAAGAAAAACTAA
>3856 bias=156.7,bit_score=853.9,abs_start=420448,align_strand=-,abs_end=421306,score_ratio=0.991753774681,query_name=NODE_1_length_644406_cov_31.3649_ID_828
TGGAAATACAAAATTTAAATCAAACACTTAAAAAAATAAAAGAGGAAAATTATGCAATCT
TGCATATAAATATAAACAATTTAGAATGAGCGAAATTCGTATTATTGGCAACAAAAGAAG
CAAATTTAGATATCATACTCGGAGCTTCTCCTTCTGCAATTAAATACATGGGTGGCTATA
AAACCGTTGTTAATTTGGTTAATGGTCTTATTCAAGATTTGGAAATTAAAACTAATGTCA
TATTACACTTAGATCATGGTAATTATAACGATTGTATTAATGCTATAAAAGCCGGCTTTA
AGTCAATAATGTATGATGGTAGCAAAGAAGATTTTGAAACCAATATATTGAACACAAAAA
AAATAGTTAACATTGCAAAAAAAATGGATATAACTGTTGAAGCAGAAGTAGGTAGAATTG
GACTAGATATTAGTAAAAATAAATCACTTGATATTCAAAAAACAAACATTGAAGATGCTA
AAAAATTAGCAAATACTGGAATTGATTTATTAGCAGTGGCAATTGGAAATATTCATGGTC
AATATGAAAGTAATTGAAAGGGACTAGATTTTGAACTATTAGACAAATTAAATCAAGAAA
TAAAAATTCCATTAGTTTTACATGGAGCAAGTGGAATCAAAGAAGATGACATTAAAAAAG
CAATTAGATTAGGCATTAAAAAAATCAATTTCAATACTGAGTTGCAAATCGCCAATGCAA
AAGCCCTAAATGATTTTTTAAAAAATAATAATTTTTTAGAAAACAAAAATTACAATCCAA
GAATCCTTTATGCAAATTCAAATCAAGCAATATATAAATGTACGTTGGACTTATTGAATA
AATATGGAAAGAAAAACTA
>3860 bias=147.6,bit_score=870.3,abs_start=99087,align_strand=-,abs_end=99945,score_ratio=1.01080139373,query_name=NODE_1_length_423494_cov_19.5452_ID_878
TGGAAATACAAAATTTAAATCAAACACTTAAAAAAATAAAAGAGGAAAATTACGCAATCT
TGCATATAAATATAAACAATTTAGAATGAGCGAAATTCGTATTATTAGCAACAAAAGAAG
CAAATTTAGATATCATACTCGGAGCTTCTCCTTCTGCAATTAAATACATGGGTGGCTATA
AAACCGTTGTCAATTTGGTTAATGGTCTTATTCAAGATTTAGAAATTAAAACTAATGTCA
TATTGCACTTAGATCATGGTAATTATAACGATTGTATCAATGCTATAAATGCCGGCTTTA
AGTCAATAATGTATGATGGTAGCAAAGAAGATTTTGAAACCAATATATTGAACACAAAAA
AAATAGTTAACATTGCAAAAAAAATGGATATAACTGTTGAAGCAGAAGCGGGTAGAATTG
GACTAGATATTAGTAAAAATAAATCACTTGATATTCAAAAAACAAACATTGAAGATGCTA
AAAAATTAGCAAATACCGGAATTGATTTATTAGCAGTGGCAATCGGAAATATTCATGGTC
AATATGAAAGTAATTGAAAGGGACTAGATTTTGAACTATTAGACAAATTAAATCAAGAAA
TAAAAATTCCATTAGTTTTACATGGAGCAAGTGGGATCAAAGAAGATGACATTAAAAAAG
CAATTAGATTAGGCATTAAAAAAATCAATTTCAATACTGAGTTGCAAATCGCCAATGCAA
AAGCCCTAAATGATTTTTTAAAAAATAATAATTTTTTAGAAAACAAAAATTACAATCCAA
GAATCCTTTATGCAAATTCAAATCAAGCAATATATAAATGTACGTTGGACTTATTGAATA
AATATGGAAAGAAAAACTA
>3861 bias=151.3,bit_score=806.5,abs_start=102006,align_strand=-,abs_end=102864,score_ratio=0.936701509872,query_name=NODE_1_length_337690_cov_20.0179_ID_3593
TGGAAATACAAAATTTAAATCAAACACTTAAAAAAATAAAAAATGAAAATTATGCAATCT
TGCATATAAATATAAACAATTTAGAATGAGCGAAATTCGTATTATTGGCAACAAAGGAGG
CAAATTTAGATATCATACTTGGAGCTTCTCCTTCTGCAATTAAATACATGGGGGGGTATA
AAACCGTTGTCAATTTGGTTAATGGTCTTATTCAAGATTTGGAAATTAAAACTAATGTTA
TATTGCACTTAGATCATGGTAATTATAACGATTGTATTAATGCTATAAATGCCGGCTTTA
AGTCAATAATGTATGACGGTAGTAAAGAAGATTTTAAAGCCAATATATTGAATACCCAAA
AAATAGTTAACATTGCAAAAAAGTTGGATATAACTGTTGAAGCAGAAGTAGGTAGGATTG
GGCTAGATATTAGTAAAAATAAATCACTTGATATTCAAAAAACAAATATTGAAGATGCTA
AAAAATTAGCAAATACCGGAATTGATTTATTAGCAGTGGCAATCGGAAATATTCATGGTC
AATATGAAAGCAATTGAAAAGGACTAGATTTTGAACTATTAAACAAATTAAATCAAGAAA
TAAAAATTCCATTAGTTTTACATGGAGCAAGTGGAATCAAGGAAGATGACATTAAAAAAG
CAATTAGATTAGGCATTAAAAAAATCAATTTCAATACTGAGTTGCAAATTGCCAATGCAA
AAGCCCTAAATGATTTTTTAAAAAATAATAATTTTTTAGAAAACAAAAATTACAATCCAA
GAATTCTTTATGCAAATTCAAATCAAGCAATATATAAATGTACGTTAGATTTATTGAATA
AATATGGAAAGAAATACTA
>3862 bias=153.4,bit_score=859.9,abs_start=112995,align_strand=+,abs_end=113855,score_ratio=0.998722415796,query_name=NODE_1_length_201530_cov_37.1757_ID_177
ATGGAAATACAAAATTTAAATCAAACACTTAAAAAAATAAAAGAGGAAAATTATGCAATC
TTGCATATAAATATAAACAATTTAGAATGAGCGAAATTCGTATTATTGGCAACAAAAGAA
GCAAATTTAGATATCATACTCGGAGCTTCTCCTTCTGCAATTAGATACATGGGTGGCTAT
AAAACCGTTGTCAATTTGGTTAATGGTCTTATTCAAGATTTAGAAATTAAAACTAATGTC
ATATTGCACCTAGATCATGGTAATTATAACGATTGTATTAATGCTATAAATGCCGGCTTT
AAGTCAATAATGTATGATGGTAGCAAAGAAGATTTTGAAACCAATATATTGAACACAAAA
AAAATAGTTAACATTGCAAAAAAAATGGATATAACTGTTGAAGCAGAAGTAGGTAGAATT
GGACTAGATATTAGTAAAAATAAATCACTTGATATTCAAAAAACAAACATTGAAGATGCT
AAAAAATTAGCAAATACTGGAATTGATTTATTAGCAGTGGCAATTGGAAATATTCATGGT
CAATATGAAAGTAATTGAAAGGGACTAGATTTTGAACTATTAGACAAATTAAATCAAGAA
ATAAAAATTCCATTAGTTTTACATGGAGCAAGTGGAATCAAAGAAGATGACATTAAAAAA
GCAATTAGATTAGGCATTAAAAAAATCAATTTCAATACTGAGTTGCAAATCGCCAATGCA
AAAGCCCTAAATGATTTTTTAAAAAATAATAATTTTTTAGAAAATAAAAATTACAATCCA
AGAATCCTTTATGCAAATTCAAATCAAGCAATATATAAATGTACGTTGGACTTATTGAAT
AAATATGGAAAGAAAAACTAA
>3863 bias=155.9,bit_score=862.3,abs_start=20926,align_strand=-,abs_end=21784,score_ratio=1.00150987224,query_name=NODE_16_length_39388_cov_18.688_ID_1348
TGGAAATACAAAATTTAAATCAAACACTTAAAAAAATAAAAGAGGAAAATTATGCAATCT
TGCATATAAATATAAATAATTTAGAATGAGCGAAATTCGTATTATTAGCAACAAAAGAAG
CAAATTTAGATATCATACTCGGAGCTTCTCCTTCTGCAATTAAATACATGGGTGGCTATA
AAACCGTTGTCAATTTGGTTAATGGTCTTATTCAAGATTTAGAAATTAAAACTAATGTCA
TATTGCACTTAGATCATGGTAATTATAACGATTGTATTAATGCTATAAATGCCGGCTTTA
AGTCAATAATGTATGATGGTAGCAAAGAAGATTTTGAAACCAATATATTGAACACAAAAA
AAATAGTTAACATTGCAAAAAAAATGGATATAACTGTTGAAGCAGAAGTAGGTAGAATTG
GACTAGATATTAGTAAAAATAAATCACTTGATATTCAAAAAACAAACATTGAAGATGCTA
AAAAATTAGCAAATACTGGAATTGATTTATTAGCAGTGGCAATTGGAAATATTCATGGTC
AATATGAAAGTAATTGAAAGGGACTAGATTTTGAACTATTAGACAAATTAAATCAAGAAA
TAAAAATTCCATTAGTTTTACATGGAGCAAGTGGGATCAAAGAAGATGATATTAAAAAAG
CAATTAGATTAGGCATTAAAAAAATCAATTTCAATACTGAGTTGCAAATCGCCAATGCAA
AAGCCCTAAATGATTTTTTAAAAAATAATAATTTTTTGGAAAACAAAAATTACAATCCAA
GAATCCTTTATGCAAATTCAAATCAAGCAATATATAAATGTACGTTGGACTTATTGAATA
AATATGGAAAGAAAAACTA
>3865 bias=150.2,bit_score=875.3,abs_start=18371,align_strand=-,abs_end=19229,score_ratio=1.01660859466,query_name=NODE_3_length_132017_cov_31.7138_ID_1553
TGGAAATACAAAATTTAAATCAAACACTTAAAAAAATAAAAGAGGAAAATTATGCAATCT
TGCATATAAATATAAACAATTTAGAATGAGCGAAATTCGTATTATTAGCAACAAAACAAG
CGAATTTAGATATCATACTCGGAGCTTCTCCTTCTGCAATTAAATACATGGGTGGCTATA
AAACTGTTGTCAATTTGGTTAATGGTCTTATTCAAGATTTAGAAATTAAAACTAATGTCA
TATTGCACTTAGATCATGGTAATTATAACGATTGTATCAATGCTATAAATGCCGGCTTTA
AGTCAATAATGTATGATGGTAGCAAAGAAGATTTTGAAACCAATATATTGAACGCAAAAA
AAATAGTTAACATTGCAAAAAAATTAGATATAACTGTTGAGGCAGAAGTGGGTAGAATTG
GACTAGATATTAGTAAAAATAAATCACTTGATATTCAAAAAACAAACATTGAAGATGCTA
AAAAATTAGCAAATACTGGAATTGATTTATTAGCAGTAGCAATTGGAAATATTCATGGTC
AATATGAAAGTAATTGAAAGGGACTAGATTTTGAACTATTAGACAAATTAAATCAAGAAA
TAAAAATTCCATTAGTTTTACATGGAGCAAGCGGGATCAAAGAAGATGACATTAAAAAAG
CAATTAGATTAGGCATTAAAAAAATCAATTTCAATACTGAGTTGCAAATCGCCAATGCAA
AAGCCCTAAATGATTTTTTAAAAAATAATAATTTTTTAGAAAACAAAAATTACAATCCAA
GAATCCTTTATGCAAATTCAAATGAAGCAATATATAAATGTACGTTGGACTTATTGAATA
AATATGGAAAGAAAAACTA
>17015 bias=0,e_score=1.1e-257,bit_score=862.3,score_ratio=1.00,align_strand=-,abs_start=20924,abs_end=21782,allele_start=20924,allele_end=21782,query_name=NODE_1_length_264014_cov_18.1843_ID_149 <unknown description>
TGGAAATACAAAATTTAAATCAAACACTTAAAAAAATAAAAGAGGAAAATTATGCAATCT
TGCATATAAATATAAATAATTTAGAATGAGCGAAATTCGTATTATTAGCAACAAAAGAAG
CAAATTTAGATATCATACTCGGAGCTTCTCCTTCTGCAATTAAATACATGGGTGGCTATA
AAACCGTTGTCAATTTGGTTAATGGTCTTATTCAAGATTTAGAAATTAAAACTAATGTCA
TATTGCACTTAGATCATGGTAATTATAACGATTGTATTAATGCTATAAATGCCGGCTTTA
AGTCAATAATGTATGATGGTAGCAAAGAAGATTTTGAAACCAATATATTGAACACAAAAA
AAATAGTTAACATTGCAAAAAAAATGGATATAACTGTTGAAGCAGAAGTAGGTAGAATTG
GACTAGATATTAGTAAAAATAAATCACTTGATATTCAAAAAACAAACATTGAAGATGCTA
AAAAATTAGCAAATACTGGAATTGATTTATTAGCAGTGGCAATTGGAAATATTCATGGTC
AATATGAAAGTAATTGAAAGGGACTAGATTTTGAACTATTAGACAAATTAAATCAAGAAA
TAAAAATTCCATTAGTTTTACATGGAGCAAGTGGGATCAAAGAAGATGATATTAAAAAAG
CAATTAGATTAGGCATTAAAAAAATCAATTTCAATACTGAGTTGCAAATCGCCAATGCAA
AAGCCCTAAATGATTTTTTAAAAAATAATAATTTTTTGGAAAACAAAAATTACAATCCAA
GAATCCTTTATGCAAATTCAAATCAAGCAATATATAAATGTACGTTGGACTTATTGAATA
AATATGGAAAGAAAAACT
>17016 bias=0,e_score=3.3e-262,bit_score=876.7,score_ratio=1.02,align_strand=-,abs_start=1812,abs_end=2670,allele_start=1812,allele_end=2670,query_name=NODE_1_length_185828_cov_1.25555_ID_69 <unknown description>
TGGAAATACAAAATTTAAATCAAACACTTAAAAAAATAAAAGAGGAAAATTATGCAATCT
TGCATATAAATATAAACAATTTAGAATGAGCGAAATTCGTATTATTGGCAACAAAAGAAG
CAAATTTAGATATCATACTCGGAGCTTCTCCTTCTGCAATTAAATACATGGGTGGCTATA
AAACCGTTGTCAATTTGGTTAATGGTCTTATTCAAGATTTAGAAATTAAAACTAATGTCA
TATTGCACTTAGATCATGGTAATTATAACGATTGTATCAATGCTATAAATGCCGGCTTTA
AGTCAATAATGTATGATGGTAGCAAAGAAGATTTTGAAACCAATATATTGAACGCAAAAA
AAATAGTTAACATTGCAAAAAAATTAGATATAACTGTTGAGGCAGAAGTGGGTAGAATTG
GACTAGATATTAGTAAAAATAAATCACTTGATATTCAAAAAACAAACATTGAAGATGCTA
AAAAATTAGCAAATACTGGAATTGATTTATTAGCAGTAGCAATTGGAAATATTCATGGTC
AATATGAAAGTAATTGAAAGGGACTAGATTTTGAACTATTAGACAAATTAAATCAAGAAA
TAAAAATTCCATTAGTTTTACATGGAGCAAGCGGGATCAAAGAAGATGACATTAAAAAAG
CAATTAGATTAGGCATTAAAAAAATCAATTTCAATACTGAGTTGCAAATCGCCAATGCAA
AAGCCCTAAATGATTTTTTAAAAAATAATAATTTTTTAGAAAACAAAAATTACAATCCAA
GAATCCTTTATGCAAATTCAAATCAAGCAATATATAAATGTACGTTGGACTTATTGAATA
AATATGGAAAGAAAAACT
>17017 bias=0,e_score=1.2e-240,bit_score=806.3,score_ratio=0.94,align_strand=-,abs_start=101974,abs_end=102832,allele_start=101974,allele_end=102832,query_name=NODE_1_length_337655_cov_39.5735_ID_506 <unknown description>
TGGAAATACAAAATTTAAATCAAACACTTAAAAAAATAAAAAATGAAAATTATGCAATCT
TGCATATAAATATAAACAATTTAGAATGAGCGAAATTCGTATTATTGGCAACAAAGGAGG
CAAATTTAGATATCATACTTGGAGCTTCTCCTTCTGCAATTAAATACATGGGGGGGTATA
AAACCGTTGTCAATTTGGTTAATGGTCTTATTCAAGATTTGGAAATTAAAACTAATGTTA
TATTGCACTTAGATCATGGTAATTATAACGATTGTATTAATGCTATAAATGCCGGCTTTA
AGTCAATAATGTATGACGGTAGTAAAGAAGATTTTAAAGCCAATATATTGAATACCCAAA
AAATAGTTAACATTGCAAAAAAGTTGGATATAACTGTTGAAGCAGAAGTAGGTAGGATTG
GGCTAGATATTAGTAAAAATAAATCACTTGATATTCAAAAAACAAATATTGAAGATGCTA
AAAAATTAGCAAATACCGGAATTGATTTATTAGCAGTGGCAATCGGAAATATTCATGGTC
AATATGAAAGCAATTGAAAAGGACTAGATTTTGAACTATTAAACAAATTAAATCAAGAAA
TAAAAATTCCATTAGTTTTACATGGAGCAAGTGGAATCAAGGAAGATGACATTAAAAAAG
CAATTAGATTAGGCATTAAAAAAATCAATTTCAATACTGAGTTGCAAATTGCCAATGCAA
AAGCCCTAAATGATTTTTTAAAAAATAATAATTTTTTAGAAAACAAAAATTACAATCCAA
GAATTCTTTATGCAAATTCAAATCAAGCAATATATAAATGTACGTTAGATTTATTGAATA
AATATGGAAAGAAATACT
>17018 bias=0,e_score=3.7e-256,bit_score=857.4,score_ratio=1.00,align_strand=-,abs_start=101860,abs_end=102718,allele_start=101860,allele_end=102718,query_name=NODE_1_length_290949_cov_36.4267_ID_342 <unknown description>
TGGAAATACAAAATTTAAATCAAACACTTAAAAAAATAAAAGAGGAAAATTATGCAATCT
TGCATATAAATATAAACAATTTAGAATGAGCGAAATTCGTATTATTGGCAACAAAAGAAG
CAAATTTAGATATCATACTCGGAGCTTCTCCTTCTGCAATTAAATACATGGGTGGCTATA
AAACCGTTGTCAATTTGGTTAATGGTCTTATTCAAGATTTAGAAATTAAAACTAATGTCA
TATTGCACTTAGATCATGGTAATTATAACGATTGTATCAATGCTATAAATGCCGGCTTTA
AGTCAATAATGTATGATGGTAGCAAAGAAGATTTTGAAACCAATATATTGAACACAAAAA
AAATAGTTAACATTGCAAAAAAAATGGATATAACTGTTGAAGCAGAAGTAGGTAGAATTG
GACTAGATATTAGTAAAAATAAATCACTTGATATTCAAAAAACAAACATTGAAGATGCTA
AAAAATTAGCAAATACCGGAATTGATTTATTAGCAGTGGCAATTGGAAATATTCATGGTC
AATATGAAAGTAATTGAAATGGACTAGATTTTGAACTATTAGACAAATTAAATCAAGAAA
TAAAAATTCCATTAGTTTTACATGGAGCAAGTGGGATCAAAGAAGATGATATTAAAAAAG
CAATTAGATTAGGCATTAAAAAAATCAATTTCAATACTGAGTTGCAAATCGCCAACGCAA
AAGCCCTAAATGATTTTTTAAAAAATAATAATTTTTTGGAAAACAAAAATTACAATCCAA
GAATCCTTTATGCAAATTCAAATCAAGCAATATATAAATGTACGTTAGACTTATTGAATA
AATATGGAAAGAAAAACT
>17019 bias=0,e_score=6.3e-262,bit_score=875.3,score_ratio=1.02,align_strand=-,abs_start=18371,abs_end=19229,allele_start=18371,allele_end=19229,query_name=NODE_3_length_132017_cov_31.7138_ID_1553 <unknown description>
TGGAAATACAAAATTTAAATCAAACACTTAAAAAAATAAAAGAGGAAAATTATGCAATCT
TGCATATAAATATAAACAATTTAGAATGAGCGAAATTCGTATTATTAGCAACAAAACAAG
CGAATTTAGATATCATACTCGGAGCTTCTCCTTCTGCAATTAAATACATGGGTGGCTATA
AAACTGTTGTCAATTTGGTTAATGGTCTTATTCAAGATTTAGAAATTAAAACTAATGTCA
TATTGCACTTAGATCATGGTAATTATAACGATTGTATCAATGCTATAAATGCCGGCTTTA
AGTCAATAATGTATGATGGTAGCAAAGAAGATTTTGAAACCAATATATTGAACGCAAAAA
AAATAGTTAACATTGCAAAAAAATTAGATATAACTGTTGAGGCAGAAGTGGGTAGAATTG
GACTAGATATTAGTAAAAATAAATCACTTGATATTCAAAAAACAAACATTGAAGATGCTA
AAAAATTAGCAAATACTGGAATTGATTTATTAGCAGTAGCAATTGGAAATATTCATGGTC
AATATGAAAGTAATTGAAAGGGACTAGATTTTGAACTATTAGACAAATTAAATCAAGAAA
TAAAAATTCCATTAGTTTTACATGGAGCAAGCGGGATCAAAGAAGATGACATTAAAAAAG
CAATTAGATTAGGCATTAAAAAAATCAATTTCAATACTGAGTTGCAAATCGCCAATGCAA
AAGCCCTAAATGATTTTTTAAAAAATAATAATTTTTTAGAAAACAAAAATTACAATCCAA
GAATCCTTTATGCAAATTCAAATGAAGCAATATATAAATGTACGTTGGACTTATTGAATA
AATATGGAAAGAAAAACT
>17020 bias=0,e_score=1.1e-255,bit_score=856.5,score_ratio=0.99,align_strand=-,abs_start=250275,abs_end=251133,allele_start=250275,allele_end=251133,query_name=NODE_1_length_497571_cov_28.1511_ID_540 <unknown description>
TGGAAATACAAAATTTAAATCAAACACTTAAAAAAATAAAAGAGGAAAATTATGCAATCT
TGCATATAAATATAAACAATTTAGAATGAGCGAAATTCGTATTATTGGCAACAAAAGAAG
CAAATTTAGATATCATACTCGGAGCTTCTCCTTCTGCAATTAAATACATGGGTGGCTATA
AAACCGTTGTCAATTTGGTTAATGGTCTTATTCAAGATTTAGAAATTAAAACTAATGTCA
TATTGCACTTAGATCATGGTAATTATAACGATTGTATCAATGCTATAAATGCCGGCTTTA
AGTCAATAATGTATGATGGTAGCAAAGAAGATTTTGAAACCAATATATTGAACACAAAAA
AAATAGTTAACATTGCAAAAAAAATGGATATAACTGTTGAAGCAGAAGTAGGTAGAATTG
GACTAGATATTAGTAAAAATAAATCACTTGATATTCAAAAAACAAACATTGAAGATGCTA
AAAAATTAGCAAATACCGGAATTGATTTATTAGCAGTGGCAATTGGAAATATTCATGGTC
AATATGAAAGTAATTGAAATGGACTAGATTTTGAACTGTTAGACAAATTAAATCAAGAAA
TAAAAATTCCATTAGTTTTACATGGAGCAAGTGGGATCAAAGAAGATGATATTAAAAAAG
CAATTAGATTAGGCATTAAAAAAATCAATTTCAATACTGAGTTGCAAATCGCCAACGCAA
AAGCCCTAAATGATTTTTTAAAAAATAATAATTTTTTGGAAAACAAAAATTACAATCCAA
GAATCCTTTATGCAAATTCAAATCAAGCAATATATAAATGTACGTTAGACTTATTGAATA
AATATGGAAAGAAAAACT
>17021 bias=0,e_score=7.1e-260,bit_score=870.3,score_ratio=1.01,align_strand=+,abs_start=220369,abs_end=221229,allele_start=220369,allele_end=221229,query_name=NODE_1_length_474534_cov_38.1723_ID_792 <unknown description>
TGGAAATACAAAATTTAAATCAAACACTTAAAAAAATAAAAGAGGAAAATTACGCAATCT
TGCATATAAATATAAACAATTTAGAATGAGCGAAATTCGTATTATTAGCAACAAAAGAAG
CAAATTTAGATATCATACTCGGAGCTTCTCCTTCTGCAATTAAATACATGGGTGGCTATA
AAACCGTTGTCAATTTGGTTAATGGTCTTATTCAAGATTTAGAAATTAAAACTAATGTCA
TATTGCACTTAGATCATGGTAATTATAACGATTGTATCAATGCTATAAATGCCGGCTTTA
AGTCAATAATGTATGATGGTAGCAAAGAAGATTTTGAAACCAATATATTGAACACAAAAA
AAATAGTTAACATTGCAAAAAAAATGGATATAACTGTTGAAGCAGAAGCGGGTAGAATTG
GACTAGATATTAGTAAAAATAAATCACTTGATATTCAAAAAACAAACATTGAAGATGCTA
AAAAATTAGCAAATACCGGAATTGATTTATTAGCAGTGGCAATCGGAAATATTCATGGTC
AATATGAAAGTAATTGAAAGGGACTAGATTTTGAACTATTAGACAAATTAAATCAAGAAA
TAAAAATTCCATTAGTTTTACATGGAGCAAGTGGGATCAAAGAAGATGACATTAAAAAAG
CAATTAGATTAGGCATTAAAAAAATCAATTTCAATACTGAGTTGCAAATCGCCAATGCAA
AAGCCCTAAATGATTTTTTAAAAAATAATAATTTTTTAGAAAACAAAAATTACAATCCAA
GAATCCTTTATGCAAATTCAAATCAAGCAATATATAAATGTACGTTGGACTTATTGAATA
AATATGGAAAGAAAAACTAA
>17022 bias=0,e_score=4.1e-262,bit_score=878.2,score_ratio=1.02,align_strand=+,abs_start=254677,abs_end=255537,allele_start=254677,allele_end=255537,query_name=NODE_1_length_666248_cov_46.4332_ID_732 <unknown description>
TGGAAATACAAAATTTAAATCAAACACTTAAAAAAATAAAAGAGGAAAATTATGCAATCT
TGCATATAAATATAAACAATTTAGAATGAGCGAAATTCGTATTATTAGCAACAAAACAAG
CGAATTTAGATATCATACTCGGAGCTTCTCCTTCTGCAATTAAATACATGGGTGGCTATA
AAACCGTTGTCAATTTGGTTAATGGTCTTATTCAAGATTTAGAAATTAAAACTAATGTCA
TATTGCACTTAGATCATGGTAATTATAACGATTGTATCAATGCTATAAATGCCGGCTTTA
AGTCAATAATGTATGATGGTAGCAAAGAAGATTTTGAAACCAATATATTGAACGCAAAAA
AAATAGTTAACATTGCAAAAAAGTTAGATATAACTGTTGAGGCAGAAGTGGGTAGAATTG
GACTAGATATTAGTAAAAATAAATCACTTGATATTCAAAAAACAAACATTGAAGATGCTA
AAAAATTAGCAAATACTGGAATTGATTTATTAGCAGTGGCAATTGGAAATATTCATGGTC
AATATGAAAGTAATTGAAAGGGGCTAGATTTTGAACTATTAGACAAATTAAATCAAGAAA
TAAAAATTCCATTAGTTTTACATGGAGCAAGCGGGATCAAAGAAGATGACATTAAAAAAG
CAATTAGATTAGGCATTAAAAAAATCAATTTCAATACTGAGTTGCAAATCGCCAATGCAA
AAGCCCTAAATGATTTTCTAAAAAATAATAATTTTTTAGAAAACAAAAATTACAATCCAA
GAATCCTTTATGCAAATTCAAATCAAGCAATATATAAATATACGTTGGACTTATTGAATA
AATATGGAAAGAAAAACTAA
>17023 bias=0,e_score=4.4e-257,bit_score=859.9,score_ratio=1.00,align_strand=+,abs_start=112995,abs_end=113855,allele_start=112995,allele_end=113855,query_name=NODE_1_length_201531_cov_37.8145_ID_143 <unknown description>
TGGAAATACAAAATTTAAATCAAACACTTAAAAAAATAAAAGAGGAAAATTATGCAATCT
TGCATATAAATATAAACAATTTAGAATGAGCGAAATTCGTATTATTGGCAACAAAAGAAG
CAAATTTAGATATCATACTCGGAGCTTCTCCTTCTGCAATTAGATACATGGGTGGCTATA
AAACCGTTGTCAATTTGGTTAATGGTCTTATTCAAGATTTAGAAATTAAAACTAATGTCA
TATTGCACCTAGATCATGGTAATTATAACGATTGTATTAATGCTATAAATGCCGGCTTTA
AGTCAATAATGTATGATGGTAGCAAAGAAGATTTTGAAACCAATATATTGAACACAAAAA
AAATAGTTAACATTGCAAAAAAAATGGATATAACTGTTGAAGCAGAAGTAGGTAGAATTG
GACTAGATATTAGTAAAAATAAATCACTTGATATTCAAAAAACAAACATTGAAGATGCTA
AAAAATTAGCAAATACTGGAATTGATTTATTAGCAGTGGCAATTGGAAATATTCATGGTC
AATATGAAAGTAATTGAAAGGGACTAGATTTTGAACTATTAGACAAATTAAATCAAGAAA
TAAAAATTCCATTAGTTTTACATGGAGCAAGTGGAATCAAAGAAGATGACATTAAAAAAG
CAATTAGATTAGGCATTAAAAAAATCAATTTCAATACTGAGTTGCAAATCGCCAATGCAA
AAGCCCTAAATGATTTTTTAAAAAATAATAATTTTTTAGAAAATAAAAATTACAATCCAA
GAATCCTTTATGCAAATTCAAATCAAGCAATATATAAATGTACGTTGGACTTATTGAATA
AATATGGAAAGAAAAACTAA
>17024 bias=0,e_score=1.2e-258,bit_score=865.4,score_ratio=1.01,align_strand=+,abs_start=183502,abs_end=184362,allele_start=183502,allele_end=184362,query_name=NODE_1_length_253687_cov_41.2364_ID_219 <unknown description>
TGGAAATACAAAATTTAAATCAAACACTTAAAAAAATAAAAGAGGAAAATTATGCAATCT
TGCATATAAATATAAACAATTTAGAATGAGCGAAATTCGTATTATTAGCAACAAAAGAAG
CAAATTTAGATATCATACTCGGAGCTTCTCCTTCTGCAATTAAATACATGGGTGGCTATA
AAACCGTTGTCAATTTGGTTAATGGTCTTATTCAAGATTTAGAAATTAAAACTAATGTCA
TATTGCACTTAGATCATGGTAATTATAACGATTGTATTAATGCTATAAATGCCGGCTTTA
AGTCAATAATGTATGATGGTAGCAAAGAAGATTTTGAAACCAATATATTGAACACAAAAA
AAATAGTTAACATTGCAAAAAAAATGGATATAACTGTTGAAGCAGAAGTAGGTAGAATTG
GACTAGATATTAGTAAAAATAAATCACTTGATATTCAAAAAACAAACATTGAAGATGCTA
AAAAATTAGCAAATACTGGAATTGATTTATTAGCAGTGGCAATTGGAAATATTCATGGTC
AATATGAAAGTAATTGAAAGGGACTAGATTTTGAACTATTAGACAAATTAAATCAAGAAA
TAAAAATTCCATTAGTTTTACATGGAGCAAGTGGGATCAAAGAAGATGATATTAAAAAAG
CAATTAGATTAGGCATTAAAAAAATCAATTTCAATACTGAGTTGCAAATCGCCAATGCAA
AAGCCCTAAATGATTTTTTAAAAAATAATAATTTTTTGGAAAACAAAAATTACAATCCAA
GAATCCTTTATGCAAATTCAAATCAAGCAATATATAAATGTACGTTGGACTTATTGAATA
AATATGGAAAGAAAAACTAA
>17025 bias=0,e_score=6.5e-254,bit_score=850.3,score_ratio=0.99,align_strand=-,abs_start=107146,abs_end=108004,allele_start=107146,allele_end=108004,query_name=NODE_1_length_386744_cov_32.1807_ID_133 <unknown description>
TGGAAATACAAAATTTAAATCAAACACTTAAAAAAATAAAAGAGGAAAATTATGCAATCT
TGCATATAAATATAAACAATTTAGAATGAGCGAAATTCGTATTATTAGCAACAAAAGAAG
CAAATTTAGATATCATACTCGGAGCTTCTCCTTCTGCAATTAAATACATGGGTGGCTATA
AAACCGTTGTCAATTTGGTTAATGGTCTTATTCAAGATTTGGAAATTAAAACTAATGTAA
TATTGCACTTAGATCATGGTAATTATAACGATTGTATCAATGCTATAAATGCCGGCTTTA
AGTCAATAATGTATGATGGTAGCAAAGAAGATTTTAAAACCAATATATTGAACGCAAAAA
AAATAGTTAACATTGCAAAAAAGTTAGATATAACTGTTGAGGCAGAAGTGGGTAGAATTG
GACTAGATATTAGTAAAAATAAATCACTTGATATTCAAAAAACAAACATTGAAGATGCAA
AAAAATTAGCAAATACCGGAATTGATTTATTAGCAGTGGCAATTGGAAATATTCATGGTC
AATATGAAAGTAATTGAAAGGGACTAGATTTTGAACTATTAGACAAATTAAATCAAGAAA
TAAAAATTCCATTAGTTTTGCATGGAGCAAGTGGAATCAAAGAGGATGACATTAAAAAAG
CAATTAAATTAGGCATTAAAAAAATCAATTTCAATACCGAATTGCAAATCGCCAATGCAA
AAGCCCTAAATTATTTTTTAAAAAATAATGATTTTTTAGAAAACAAAAATTACAATCCAA
GAATCCTTTATGCAAATTCAAATCAAGCAATATATAAATGTACGTTGGACTTATTGAATA
AATATGGAAAGAAAAACT
>17026 bias=0,e_score=7e-255,bit_score=853.9,score_ratio=0.99,align_strand=+,abs_start=246515,abs_end=247375,allele_start=246515,allele_end=247375,query_name=NODE_1_length_507951_cov_41.4538_ID_1311 <unknown description>
TGGAAATACAAAATTTAAATCAAACACTTAAAAAAATAAAAGAGGAAAATTATGCAATCT
TGCATATAAATATAAACAATTTAGAATGAGCGAAATTCGTATTATTGGCAACAAAAGAAG
CAAATTTAGATATCATACTCGGAGCTTCTCCTTCTGCAATTAAATACATGGGTGGCTATA
AAACCGTTGTTAATTTGGTTAATGGTCTTATTCAAGATTTGGAAATTAAAACTAATGTCA
TATTACACTTAGATCATGGTAATTATAACGATTGTATTAATGCTATAAAAGCCGGCTTTA
AGTCAATAATGTATGATGGTAGCAAAGAAGATTTTGAAACCAATATATTGAACACAAAAA
AAATAGTTAACATTGCAAAAAAAATGGATATAACTGTTGAAGCAGAAGTAGGTAGAATTG
GACTAGATATTAGTAAAAATAAATCACTTGATATTCAAAAAACAAACATTGAAGATGCTA
AAAAATTAGCAAATACTGGAATTGATTTATTAGCAGTGGCAATTGGAAATATTCATGGTC
AATATGAAAGTAATTGAAAGGGACTAGATTTTGAACTATTAGACAAATTAAATCAAGAAA
TAAAAATTCCATTAGTTTTACATGGAGCAAGTGGAATCAAAGAAGATGACATTAAAAAAG
CAATTAGATTAGGCATTAAAAAAATCAATTTCAATACTGAGTTGCAAATCGCCAATGCAA
AAGCCCTAAATGATTTTTTAAAAAATAATAATTTTTTAGAAAACAAAAATTACAATCCAA
GAATCCTTTATGCAAATTCAAATCAAGCAATATATAAATGTACGTTGGACTTATTGAATA
AATATGGAAAGAAAAACTAA
