# Supplementary material for: Genomic determination of minimum multi-locus sequence typing schemas to represent the genomic phylogeny of Mycoplasma hominis
Source: BMC Genomics. 2016 Nov 23;17:964. doi: 10.1186/s12864-016-3284-z (PMC5120421; doi:10.1186/s12864-016-3284-z)
Supplement: Additional file 1: — FASTA sequence for all pan genomic alleles identified in this study. (ZIP 1488 kb) [file 12864_2016_3284_MOESM1_ESM.zip › pan_genome/GENE-137.fasta]

>137
ATGTCAGAACAAAAACAACAATCACAACCAGCAGTAGCTCCAACACAAGTAGAACCTGCT
ATTGTATCACGCGAAAAATTATTAGAAGCAGGAACATACTTTGGACACAGAGTAAGCCAA
TGAAATCCAAAAATGAAACAATATATTTGAGGAAAAAGAATGGGAATTCATATTATTGAT
ATTGCCAAAACTCAAAAAACATTGGAATATGCTTACAAACTATTAAATAAAATGGCTCAA
AAACCAATTTCATTTATTTGAGTAGGAACTAAAAAACAAGCTAAAAAGGCTATAGAATCA
GCCGCAGCAAGAACAAATTCAGTTTATGTTTCAGAACGTTGATTAGGTGGAACATTAACT
AATTCACAAACAATTTTTAGAAGTGTTAGAGAATTAGAAAGATTAGAAGAACTTCAAAAA
TCAGAATATCAAGGATATACTAAAAAAGAAGGTCTTTTAATGGACAAGAAAATTGCTAAG
TTGCAAAAGAACTTAGGTGGTATTAGAAAATTAGCTGGAAAAGCAGCAATGCCACAAGTA
ATGATTTGTGCATCACCTATTGATGATGAAATAGCAATTAGAGAAGCAAAAAAGAAAGGT
TTGAAAATTTTTGCAATTCAAGATACAAACTCAAACCCAGATTTAGTTGACTTCGTAATA
CCAGCAAACGATGATTCTGTAAAGTCAATTACTTTAATTACAACTATCTTGGCAGACGCA
ATAGCATCAGCACATGGTGAAAAACCAGTATATGCATATAAGTCAAATGAAGAAATTATC
TTGCCAGAAGAACAAAAACCAGAAAAGGTTGAAAAAATAGCAAACACTGAAGAAAGAAAA
CCAAGAACTTTTGTTAAAAAAGCTAACGTTGAATCAGAAAATACTAAGAAATCTGAATAA
>951
ATGTCAGAACAAAAACAACAATCACAACCAGCAGTAGCTCCAACACAAGTAGAACCTGCT
ATTGTATCACGCGAAAAATTATTAGAAGCAGGAACATACTTTGGACACAGAGTAAGCCAA
TGAAATCCAAAAATGAAACAATATATTTGAGGAAAAAGAATGGGAATTCATATTATTGAT
ATTGCCAAAACTCAAAAAACATTGGAATATGCTTACAAACTATTAAATAAAATGGCTCAA
AAACCAATTTCATTTATTTGAGTAGGAACAAAAAAACAAGCTAAAAAGGCTATAGAATCA
GCCGCAGCAAGAACAAATTCAGTTTATGTTTCAGAACGTTGATTAGGTGGAACATTAACT
AATTCACAAACAATTTTTAGAAGTGTTAGAGAATTAGAAAGATTAGAAGAACTTCAAAAA
TCAGAATATCAAGGATATACTAAAAAAGAAGGTCTTTTAATGGACAAGAAAATTGCTAAG
TTGCAAAAGAACTTAGGCGGTATTAGAAAATTAGCTGGAAAAGCAGCAATGCCACAAGTA
ATGATTTGTGCATCACCTATTGATGATGAAATAGCAATTAGAGAAGCAAAAAAGAAAGGT
TTGAAAATTTTTGCAATTCAAGATACAAACTCAAACCCAGATTTAGTTGACTTCGTAATA
CCAGCAAACGACGATTCTGTAAAGTCAATTACTTTAATTACAACTATTTTGGCTGATGCA
ATAGCATCAGCACATGGCGAAAAACCAGTATATGCATATAAGTCAAATGAAGAAATTATC
TTGCCAGAAGAACAAAAACCAGAAAAGGTTGAAAAAATAGCAAACATTGAAGAAAGAAAA
CCAAGAACTTTTGTTAAAAAAGCTAACGTTGAATCAGAAAATACTAAGAAATCTGAATAA
>1412
ATGTCAGAACAAAAACAACAAGCACAACCAGCAGTAGCTCCAACACAAGCAGAACCTGCT
ATTGTATCACGCGAAAAATTATTAGAAGCAGGAACATACTTTGGACACAGAGTAAGCCAA
TGAAATCCAAAAATGAAACAATATATTTGAGGAAAAAGAATGGGAATTCATATTATTGAT
ATTGCCAAAACTCAAAAAACATTGGAATATGCTTACAAACTATTAAATAAAATGGCTCAA
AAACCAATTTCATTTATTTGAGTAGGAACAAAAAAACAAGCTAAAAAGGCTATAGAATCA
GCCGCAGCAAGAACAAATTCAGTTTATGTTTCAGAACGTTGATTAGGTGGAACATTAACT
AATTCACAAACAATTTTTAGAAGTGTTAGAGAATTAGAAAGATTAGAAGAACTTCAAAAA
TCAGAATATCAAGGATATACTAAAAAAGAAGGTCTTTTAATGGACAAGAAAATTGCCAAG
TTGCAAAAGAACTTAGGCGGTATTAGAAAATTAGCTGGAAAAGCAGCAATGCCACAAGTA
ATGATTTGTGCATCACCTATTGATGATGAAATAGCAATTAGAGAAGCAAAAAAGAAAGGT
TTGAAAATTTTTGCAATTCAAGATACAAACTCAAACCCAGATTTAGTTGACTTCGTAATA
CCAGCAAACGACGATTCTGTAAAGTCAATTACTTTAATTACAACTATTTTGGCAGATGCA
ATAGCATCAGCACATGGTGAAAAACCAGTATATGCATATAAGTCAAATGAAGAAATTATC
TTGCCAGAAGAACAAAAACCAGAAAAGGTTGAAAAAATAGCAAACACCGAAGAAAGAAAA
CCAAGAACTTTTGTTAAAAAAGCTAACGTTGAATCAGAAAATACTAAGAAATCTGAATAA
>1588
ATGTCAGAACAAAAACAACAAGCACAACCAGCAGTAGCTCCAACACAAGCAGAACCTGCT
ATTGTATCACGCGAAAAATTATTAGAAGCAGGAACATACTTTGGACACAGAGTAAGCCAA
TGAAATCCAAAAATGAAACAATACATTTGAGGAAAAAGAATGGGAATTCATATTATTGAT
ATTGCCAAAACTCAAAAAACATTGGAATATGCTTACAAACTATTAAATAAAATGGCTCAA
AAACCAATTTCATTTATTTGAGTAGGAACTAAAAAACAAGCTAAAAAAGCTATAGAATCA
GCCGCAGCAAGAACAAATTCAGTTTATGTTTCAGAACGTTGATTAGGTGGAACATTAACT
AATTCACAAACAATTTTTAGAAGTGTTAGAGAATTAGAAAGATTAGAAGAACTTCAAAAA
TCAGAATATCAAGGATATACTAAAAAAGAAGGTCTTTTAATGGACAAGAAAATTGCCAAG
TTGCAAAAGAACTTAGGCGGTATTAGAAAATTAGCTGGAAAAGCAGCAATGCCACAAGTA
ATGATTTGTGCATCACCTATTGATGATGAAATAGCAATTAGAGAAGCAAAAAAGAAAGGT
TTGAAAATTTTTGCAATTCAAGATACAAACTCAAACCCAGATTTAGTTGACTTCGTAATA
CCGGCAAACGACGATTCTGTAAAGTCAATTACTTTAATTACAACTATTTTGGCAGACGCA
ATAGCATCAGCACATGGCGAAAAACCAGTATATGCATATAAGTCAAATGAAGAAATTATC
TTGCCAGAAGAACAAAAACCAGAAAAGGTTGAAAAAATAGCAAACACTGAAGAAAGAAAA
CCAAGAACTTTTGTTAAAAAAGCTAACGTTGAATTAGAAAATACTAAGAAATCTGAATAA
>3838 bias=127.6,bit_score=936.7,abs_start=41874,align_strand=-,abs_end=42771,score_ratio=1.04077777778,query_name=NODE_2_length_160211_cov_35.3884_ID_103
TGTCAGAACAAAAACAACAAGCACAACCAGCAGTAGCTCCAACACAAGCAGAACCTGCTA
TTGTATCACGCGAAAAATTATTAGAAGCAGGAACATACTTTGGACACAGAGTAAGCCAAT
GAAATCCAAAAATGAAACAATACATTTGAGGAAAAAGAATGGGAATTCATATTATTGATA
TTGCCAAAACTCAAAAAACATTGGAATATGCTTACAAACTATTAAATAAAATGGCTCAAA
AACCAATTTCATTTATTTGAGTAGGAACAAAAAAACAAGCTAAAAAGGCTATAGAATCAG
CCGCAGCAAGAACAAATTCAGTTTATGTTTCAGAACGTTGATTAGGTGGAACATTAACTA
ATTCACAAACAATTTTTAGAAGTGTTAGAGAATTAGAAAGATTAGAAGAACTACAAAAAT
CAGAATATCAAGGATATACTAAAAAAGAAGGTCTTCTAATGGACAAAAAAATTGCCAAGT
TGCAAAAGAACTTAGGCGGTATTAGAAAATTAGCAGGAAAAGCAGCAATGCCACAAGTAA
TGATTTGTGCATCACCTATTGATGATGAAATAGCAATTAGAGAAGCAAAAAAGAAAGGTT
TGAAAATTTTTGCAATTCAAGATACAAACTCAAACCCAGATTTAGTTGACTTCGTAATAC
CAGCAAACGATGATTCTGTAAAGTCAATTACTTTAATTACAACTATCTTGGCAGACGCAA
TAGCATCAGCACATGGTGAAAAACCAGTATATGCATATAAGTCAAATGAAGAAATTATCT
TGCCAGAAGAACAAAAACCAGAAAAGGTTGAAAAAATAGCAAACACTGAAGAAAGAAAAC
CAAGAACTTTTGTTAAAAAAGCTAACGTTGAATCAGAAAATACTAAGAAATCTGAATA
>3844 bias=126.9,bit_score=938.4,abs_start=23013,align_strand=+,abs_end=23912,score_ratio=1.04266666667,query_name=NODE_10_length_49371_cov_19.0623_ID_623
ATGTCAGAACAAAAACAACAAGCACAACCAGCAGCAGCTCCAACACAAGCAGAACCTGCT
ATTGTATCACGCGAAAAATTATTAGAAGCAGGAACATACTTTGGACACAGAGTAAGCCAA
TGAAATCCAAAAATGAAACAATACATTTGAGGAAAAAGAATGGGAATTCATATTATTGAT
ATTGCCAAAACTCAAAAAACATTGGAATATGCTTACAAACTATTAAATAAAATGGCTCAA
AAACCAATTTCATTTATTTGAGTAGGAACAAAAAAACAAGCTAAAAAGGCTATAGAATCA
GCCGCAGCAAGAACAAATTCAGTTTATGTTTCAGAACGTTGATTAGGTGGAACATTAACT
AATTCACAAACAATTTTTAGAAGTGTTAGAGAATTAGAAAGATTAGAAGAACTTCAAAAA
TCAGAATATCAAGGATATACTAAAAAAGAAGGTCTTTTAATGGACAAGAAAATTGCTAAG
TTGCAAAAGAACTTAGGCGGTATTAGAAAATTAGCTGGAAAAGCAGCAATGCCACAAGTA
ATGATTTGTGCATCACCTATTGATGATGAAATAGCAATTAGAGAAGCAAAAAAGAAAGGT
TTGAAAATTTTTGCAATTCAAGATACAAACTCAAACCCAGATTTAGTTGACTTCGTAATA
CCAGCAAATGACGATTCAGTAAAGTCAATTACTTTAATTACAACTATTTTGGCAGATGCA
ATAGCATCAGCACATGGTGAAAAACCATTATATGCATATAAGTCAAATGAAGAAATTATC
TTGCCAGAAGAACAAAAACCAGAAAAGGTTGAAAAAATAGCAAACACCGAAGAAAGAAAA
CCAAGAACTTTTGTTAAAAAAGCTAACGTTGAATCAGAAAATACTAAGAAATCTGAATAA
>3845 bias=123.9,bit_score=936.1,abs_start=26187,align_strand=-,abs_end=27084,score_ratio=1.04011111111,query_name=NODE_12_length_44715_cov_15.341_ID_1242
TGTCAGAACAAAAACAACAAGCACAACCAGCAGCAGCTCCAACACAAGCAGAACCTGCTA
TTGTATCACGCGAAAAATTATTAGAAGCAGGAACATACTTTGGACACAGAGTAAGCCAAT
GAAATCCAAAAATGAAACAATATATTTGAGGAAAAAGAATGGGAATTCATATTATTGATA
TTGCCAAAACTCAAAAAACATTGGAATATGCTTACAAACTATTAAATAAAATGGCTCAAA
AACCAATTTCATTTATTTGAGTAGGAACTAAAAAACAAGCTAAAAAAGCTATAGAATCAG
CCGCAGCAAGAACAAATTCTGTTTATGTTTCAGAACGTTGATTAGGTGGAACATTAACTA
ATTCACAAACAATTTTTAGAAGCGTTAGAGAATTAGAAAGATTAGAAGAACTTCAAAAAT
CAGAATATCAAGGATATACTAAAAAAGAAGGTCTTTTAATGGACAAAAAAATTGCTAAGT
TGCAAAAGAACTTAGGTGGTATTAGAAAATTAGCCGGAAAAGCAGCAATGCCACAAGTAA
TGATTTGTGCATCACCTATTGATGATGAAATAGCAATTAGAGAAGCAAAAAAGAAAGGTT
TGAAAATTTTTGCAATTCAAGATACAAACTCAAACCCAGATTTAGTTGACTTCGTAATAC
CAGCAAACGACGATTCTGTAAAGTCAATTACTTTAATTACAACTATTTTGGCAGACGCAA
TAGCATCAGCACATGGCGAAAAACCAGTATATGCATATAAGTCAAATGAAGAAATTATCT
TGCCTGAAGAACAAAAACCAGAAAAGGTTGAAAAAATAGCAAACACCGAAGAAAGAAAAC
CAAGAACTTTTGTTAAAAAAGCTAACGTTGAATCAGAAAATACTAAGAAATCTGAATA
>3849 bias=121.2,bit_score=937.7,abs_start=143898,align_strand=+,abs_end=144797,score_ratio=1.04188888889,query_name=NODE_1_length_171438_cov_18.2479_ID_1802
ATGTCAGAACAAAAACAACAAGCACAACCAGCAGCAGCTCCAACACAAGCAGAACCTGCT
ATTGTATCACGCGAAAAATTATTAGAAGCAGGAACATACTTTGGACACAGAGTAAGCCAA
TGAAATCCAAAAATGAAACAATATATTTGGGGAAAAAGAATGGGAATTCATATTATTGAT
ATTGCCAAAACTCAAAAAACATTGGAATATGCTTACAAACTATTAAATAAAATGGCTCAA
AAACCAATTTCATTTATTTGAGTAGGAACTAAAAAACAAGCTAAAAAGGCTATAGAATCA
GCCGCAGCAAGAACAAATTCTGTTTATGTTTCAGAACGTTGATTAGGTGGAACATTAACT
AATTCACAAACAATTTTTAGAAGCGTTAGAGAATTAGAAAGATTAGAAGAACTTCAAAAA
TCAGAATATCAAGGATATACTAAAAAAGAAGGTCTTTTAATGGACAAAAAAATTGCTAAG
TTGCAAAAGAACTTAGGTGGTATTAGAAAATTAGCCGGAAAAGCAGCAATGCCACAAGTA
ATGATTTGTGCATCACCTATTGATGATGAAATAGCAATTAGAGAAGCAAAAAAGAAAGGT
TTGAAAATTTTTGCAATTCAAGATACAAACTCAAACCCAGATTTAGTTGACTTCGTAATA
CCAGCAAACGACGATTCTGTAAAGTCAATTACTTTAATTACAACTATTTTGGCAGACGCA
ATAGCATCAGCACATGGCGAAAAACCAGTATATGCATATAAGTCAAATGAAGAAATTATC
TTGCCTGAAGAACAAAAACCAGAAAAGGTTGAAAAAATAGCAAACACCGAAGAAAGAAAA
CCAAGAACTTTTGTTAAAAAAGCTAACGTTGAATCAGAAAATACTAAGAAATCTGAATAA
>3851 bias=124.2,bit_score=946.1,abs_start=289562,align_strand=+,abs_end=290461,score_ratio=1.05122222222,query_name=NODE_1_length_644406_cov_31.3649_ID_828
ATGTCAGAACAAAAACAACAAGCACAACCAGCAGTAGCTCCAACACAAGCAGAACCTGCT
ATTGTATCACGCGAAAAATTATTAGAAGCAGGAACATACTTTGGACACAGAGTAAGCCAA
TGAAATCCAAAAATGAAACAATATATTTGAGGAAAAAGAATGGGAATTCATATTATTGAT
ATTGCCAAAACTCAAAAAACATTGGAATATGCTTACAAACTATTAAATAAAATGGCTCAA
AAACCAATTTCATTTATTTGAGTAGGAACAAAAAAACAAGCTAAAAAGGCTATAGAATCA
GCCGCAGCAAGAACAAATTCAGTTTATGTTTCAGAACGTTGATTAGGTGGAACATTAACT
AATTCACAAACAATTTTTAGAAGTGTTAGAGAATTAGAAAGATTAGAAGAACTTCAAAAA
TTAGAATATCAAGGATATACTAAAAAAGAAGGTCTTTTAATGGACAAGAAAATTGCCAAG
TTGCAAAAGAACTTAGGCGGTATTAGAAAATTAGCTGGAAAAGCAGCAATGCCACAAGTA
ATGATTTGTGCATCACCTATTGATGATGAAATAGCAATTAGAGAAGCGAAAAAGAAAGGT
TTGAAAATTTTTGCAATTCAAGATACAAACTCAAACCCAGATTTAGTTGACTTCGTAATA
CCAGCAAACGACGATTCTGTAAAGTCAATTACTTTAATTACAACTATCTTGGCAGACGCA
ATAGCATCAGCACATGGTGAAAAACCAGTATATGCATATAAGTCAAATGAAGAAATTATC
TTGCCAGAAGAACAAAAACCAGAAAAGGTTGAAAAAATAGCAAACACTGAAGAAAGAAAA
CCAAGAACTTTTGTTAAAAAAGCTAACGTTGAATCAGAAAATACTAAGAAATCTGAATAA
>3852 bias=127.4,bit_score=940.2,abs_start=24710,align_strand=+,abs_end=25609,score_ratio=1.04466666667,query_name=NODE_5_length_51012_cov_32.5591_ID_313
ATGTCAGAACAAAAACAACAATCACAACCAGCAGTAGCTCCAACACAAGTAGAACCTGCT
ATTGTATCACGCGAAAAATTATTAGAAGCAGGAACATACTTTGGACACAGAGTAAGCCAA
TGAAATCCAAAAATGAAACAATATATTTGAGGAAAAAGAATGGGAATTCATATTATTGAT
ATTGCCAAAACTCAAAAAACATTGGAATATGCTTACAAACTATTAAATAAAATGGCTCAA
AAACCAATTTCATTTATTTGAGTAGGAACAAAAAAACAAGCTAAAAAGGCTATAGAATCA
GCTGCAGCAAGAACAAATTCAGTTTATGTTTCAGAACGTTGATTAGGTGGAACATTAACT
AATTCACAAACAATTTTTAGAAGTGTTAGAGAATTAGAAAGATTAGAAGAACTTCAAAAA
TCAGAATATCAAGGATATACTAAAAAAGAAGGTCTTCTAATGGACAAAAAAATTGCCAAG
TTGCAAAAGAACTTAGGCGGTATTAGAAAATTAGCTGGAAAAGCAGCAATGCCACAAGTA
ATGATTTGTGCATCACCTATTGATGATGAAATAGCAATTAGAGAAGCAAAAAAGAAAGGT
TTGAAAATTTTTGCAATTCAAGATACAAACTCAAACCCAGATTTAGTTGACTTCGTAATA
CCAGCAAACGATGATTCTGTAAAGTCAATTACTTTAATTACAACTATTTTGGCAGACGCA
ATAGCATCAGCACATGGCGAAAAACCAGTATATGCATATAAGTCAAATGAAGAAATTATC
TTGCCAGAAGAACAAAAACCAGAAAAGGTTGAAAAAATAGCAAACACCGAAGAAAGAAAA
CCAAGAACTTTTGTTAAAAAAGCTAACGTTGAATCAGAAAATACTAAGAAATCTGAATAA
>17001 bias=0,e_score=9.1e-280,bit_score=937.1,score_ratio=1.04,align_strand=-,abs_start=382543,abs_end=383440,allele_start=382543,allele_end=383440,query_name=NODE_1_length_666248_cov_46.4332_ID_732 <unknown description>
TGTCAGAACAAAAACAACAAGCACAACCAGCAGTAGCTCCAACACAAGCGGAACCTGCTA
TTGTATCACGCGAAAAATTATTAGAAGCAGGAACATACTTTGGACACAGAGTAAGCCAAT
GAAATCCAAAAATGAAACAATACATTTGAGGAAAAAGAATGGGAATTCATATTATTGATA
TTGCCAAAACCCAAAAAACATTGGAATATGCTTACAAACTATTAAATAAAATGGCTCAAA
AACCAATTTCATTTATTTGAGTAGGAACAAAAAAACAAGCTAAAAAAGCTATAGAATCAG
CCGCAGCAAGAACAAATTCAGTTTATGTTTCAGAACGTTGATTAGGTGGAACATTAACTA
ATTCACAAACAATTTTTAGAAGTGTTAGAGAATTAGAAAGATTAGAAGAACTTCAAAAAT
CAGAATATCAAGGATATACTAAAAAAGAAGGTCTTTTAATGGACAAGAAAATTGCCAAGT
TGCAAAAGAACTTAGGTGGTATTAGAAAATTAGCTGGAAAAGCAGCAATGCCACAAGTAA
TGATTTGTGCATCACCTATTGATGATGAAATAGCAATTAGAGAAGCAAAAAAGAAAGGTT
TGAAAATTTTTGCAATTCAAGATACAAACTCAAACCCAGATTTAGTTGACTTCGTAATAC
CAGCAAACGATGATTCTGTAAAGTCAATTACTTTAATTACAACTATCTTGGCAGATGCAA
TAGCATCAGCACATGGTGAAAAACCATTATATGCATATAAGTCAAATGAAGAAATTATCT
TGCCAGAAGAACAAAAACCAGAAAAGGTTGAAAAAATAGCAAACACCGAAGAAAGAAAAC
CAAGAACTTTTGTTAAAAAAGCTAACGTTGAATCAGAAAATACCAAGAAATCTGAAT
>17002 bias=0,e_score=2.7e-280,bit_score=936.7,score_ratio=1.04,align_strand=-,abs_start=41874,abs_end=42771,allele_start=41874,allele_end=42771,query_name=NODE_2_length_160211_cov_44.2436_ID_69 <unknown description>
TGTCAGAACAAAAACAACAAGCACAACCAGCAGTAGCTCCAACACAAGCAGAACCTGCTA
TTGTATCACGCGAAAAATTATTAGAAGCAGGAACATACTTTGGACACAGAGTAAGCCAAT
GAAATCCAAAAATGAAACAATACATTTGAGGAAAAAGAATGGGAATTCATATTATTGATA
TTGCCAAAACTCAAAAAACATTGGAATATGCTTACAAACTATTAAATAAAATGGCTCAAA
AACCAATTTCATTTATTTGAGTAGGAACAAAAAAACAAGCTAAAAAGGCTATAGAATCAG
CCGCAGCAAGAACAAATTCAGTTTATGTTTCAGAACGTTGATTAGGTGGAACATTAACTA
ATTCACAAACAATTTTTAGAAGTGTTAGAGAATTAGAAAGATTAGAAGAACTACAAAAAT
CAGAATATCAAGGATATACTAAAAAAGAAGGTCTTCTAATGGACAAAAAAATTGCCAAGT
TGCAAAAGAACTTAGGCGGTATTAGAAAATTAGCAGGAAAAGCAGCAATGCCACAAGTAA
TGATTTGTGCATCACCTATTGATGATGAAATAGCAATTAGAGAAGCAAAAAAGAAAGGTT
TGAAAATTTTTGCAATTCAAGATACAAACTCAAACCCAGATTTAGTTGACTTCGTAATAC
CAGCAAACGATGATTCTGTAAAGTCAATTACTTTAATTACAACTATCTTGGCAGACGCAA
TAGCATCAGCACATGGTGAAAAACCAGTATATGCATATAAGTCAAATGAAGAAATTATCT
TGCCAGAAGAACAAAAACCAGAAAAGGTTGAAAAAATAGCAAACACTGAAGAAAGAAAAC
CAAGAACTTTTGTTAAAAAAGCTAACGTTGAATCAGAAAATACTAAGAAATCTGAAT
>17003 bias=0,e_score=3e-282,bit_score=943.1,score_ratio=1.05,align_strand=+,abs_start=119730,abs_end=120629,allele_start=119730,allele_end=120629,query_name=NODE_2_length_147029_cov_48.4721_ID_161 <unknown description>
TGTCAGAACAAAAACAACAATCACAACCAGCAGTAGCTCCAACACAAGTAGAACCTGCTA
TTGTATCACGCGAAAAATTATTAGAAGCAGGAACATACTTTGGACACAGAGTAAGCCAAT
GAAATCCAAAAATGAAACAATACATTTGAGGAAAAAGAATGGGAATTCATATTATTGATA
TTGCCAAAACTCAAAAAACATTGGAATATGCTTACAAACTATTAAATAAAATGGCTCAAA
AACCAATTTCATTTATTTGAGTAGGAACAAAAAAACAAGCTAAAAAGGCTATAGAATCAG
CCGCAGCAAGAACAAATTCAGTTTATGTTTCAGAACGTTGATTAGGTGGAACATTAACTA
ATTCACAAACAATTTTTAGAAGTGTTAGAGAATTAGAAAGATTAGAAGAACTTCAAAAAT
CAGAATATCAAGGATATACTAAAAAAGAAGGTCTTTTAATGGACAAGAAAATTGCCAAGT
TGCAAAAGAACTTAGGTGGTATTAAAAAATTAGCTGGAAAAGCAGCAATGCCACAAGTAA
TGATTTGTGCATCACCTATTGATGATGAAATAGCAATTAGAGAAGCAAAAAAGAAAGGTT
TGAAAATTTTTGCAATTCAAGATACAAACTCAAACCCAGATTTAGTTGACTTCGTAATAC
CAGCAAACGACGATTCTGTAAAGTCAATTACTTTAATTACAACTATCTTGGCAGACGCAA
TAGCATCAGCACATGGTGAAAAACCAGTATATGCATATAAGTCAAATGAAGAAATTATCT
TGCCAGAAGAACAAAAACCAGAAAAGGTTGAAAAAATAGCAAACACCGAAGAAAGAAAAC
CAAGAACTTTTGTTAAAAAAGCTAACGTTGAATCAGAAAATACTAAGAAATCTGAATAA
>17004 bias=0,e_score=2.6e-280,bit_score=938.4,score_ratio=1.04,align_strand=-,abs_start=347180,abs_end=348077,allele_start=347180,allele_end=348077,query_name=NODE_1_length_474534_cov_38.1723_ID_792 <unknown description>
TGTCAGAACAAAAACAACAAGCACAACCAGCAGCAGCTCCAACACAAGCAGAACCTGCTA
TTGTATCACGCGAAAAATTATTAGAAGCAGGAACATACTTTGGACACAGAGTAAGCCAAT
GAAATCCAAAAATGAAACAATACATTTGAGGAAAAAGAATGGGAATTCATATTATTGATA
TTGCCAAAACTCAAAAAACATTGGAATATGCTTACAAACTATTAAATAAAATGGCTCAAA
AACCAATTTCATTTATTTGAGTAGGAACAAAAAAACAAGCTAAAAAGGCTATAGAATCAG
CCGCAGCAAGAACAAATTCAGTTTATGTTTCAGAACGTTGATTAGGTGGAACATTAACTA
ATTCACAAACAATTTTTAGAAGTGTTAGAGAATTAGAAAGATTAGAAGAACTTCAAAAAT
CAGAATATCAAGGATATACTAAAAAAGAAGGTCTTTTAATGGACAAGAAAATTGCTAAGT
TGCAAAAGAACTTAGGCGGTATTAGAAAATTAGCTGGAAAAGCAGCAATGCCACAAGTAA
TGATTTGTGCATCACCTATTGATGATGAAATAGCAATTAGAGAAGCAAAAAAGAAAGGTT
TGAAAATTTTTGCAATTCAAGATACAAACTCAAACCCAGATTTAGTTGACTTCGTAATAC
CAGCAAATGACGATTCAGTAAAGTCAATTACTTTAATTACAACTATTTTGGCAGATGCAA
TAGCATCAGCACATGGTGAAAAACCATTATATGCATATAAGTCAAATGAAGAAATTATCT
TGCCAGAAGAACAAAAACCAGAAAAGGTTGAAAAAATAGCAAACACCGAAGAAAGAAAAC
CAAGAACTTTTGTTAAAAAAGCTAACGTTGAATCAGAAAATACTAAGAAATCTGAAT
>17005 bias=0,e_score=2.3e-281,bit_score=940.2,score_ratio=1.04,align_strand=-,abs_start=27651,abs_end=28548,allele_start=27651,allele_end=28548,query_name=NODE_2_length_152465_cov_26.3989_ID_3378 <unknown description>
TGTCAGAACAAAAACAACAATCACAACCAGCAGTAGCTCCAACACAAGTAGAACCTGCTA
TTGTATCACGCGAAAAATTATTAGAAGCAGGAACATACTTTGGACACAGAGTAAGCCAAT
GAAATCCAAAAATGAAACAATATATTTGAGGAAAAAGAATGGGAATTCATATTATTGATA
TTGCCAAAACTCAAAAAACATTGGAATATGCTTACAAACTATTAAATAAAATGGCTCAAA
AACCAATTTCATTTATTTGAGTAGGAACAAAAAAACAAGCTAAAAAGGCTATAGAATCAG
CTGCAGCAAGAACAAATTCAGTTTATGTTTCAGAACGTTGATTAGGTGGAACATTAACTA
ATTCACAAACAATTTTTAGAAGTGTTAGAGAATTAGAAAGATTAGAAGAACTTCAAAAAT
CAGAATATCAAGGATATACTAAAAAAGAAGGTCTTCTAATGGACAAAAAAATTGCCAAGT
TGCAAAAGAACTTAGGCGGTATTAGAAAATTAGCTGGAAAAGCAGCAATGCCACAAGTAA
TGATTTGTGCATCACCTATTGATGATGAAATAGCAATTAGAGAAGCAAAAAAGAAAGGTT
TGAAAATTTTTGCAATTCAAGATACAAACTCAAACCCAGATTTAGTTGACTTCGTAATAC
CAGCAAACGATGATTCTGTAAAGTCAATTACTTTAATTACAACTATTTTGGCAGACGCAA
TAGCATCAGCACATGGCGAAAAACCAGTATATGCATATAAGTCAAATGAAGAAATTATCT
TGCCAGAAGAACAAAAACCAGAAAAGGTTGAAAAAATAGCAAACACCGAAGAAAGAAAAC
CAAGAACTTTTGTTAAAAAAGCTAACGTTGAATCAGAAAATACTAAGAAATCTGAAT
>17006 bias=0,e_score=3.7e-280,bit_score=936.1,score_ratio=1.04,align_strand=-,abs_start=114631,abs_end=115528,allele_start=114631,allele_end=115528,query_name=NODE_3_length_145382_cov_20.187_ID_361 <unknown description>
TGTCAGAACAAAAACAACAAGCACAACCAGCAGCAGCTCCAACACAAGCAGAACCTGCTA
TTGTATCACGCGAAAAATTATTAGAAGCAGGAACATACTTTGGACACAGAGTAAGCCAAT
GAAATCCAAAAATGAAACAATATATTTGAGGAAAAAGAATGGGAATTCATATTATTGATA
TTGCCAAAACTCAAAAAACATTGGAATATGCTTACAAACTATTAAATAAAATGGCTCAAA
AACCAATTTCATTTATTTGAGTAGGAACTAAAAAACAAGCTAAAAAAGCTATAGAATCAG
CCGCAGCAAGAACAAATTCTGTTTATGTTTCAGAACGTTGATTAGGTGGAACATTAACTA
ATTCACAAACAATTTTTAGAAGCGTTAGAGAATTAGAAAGATTAGAAGAACTTCAAAAAT
CAGAATATCAAGGATATACTAAAAAAGAAGGTCTTTTAATGGACAAAAAAATTGCTAAGT
TGCAAAAGAACTTAGGTGGTATTAGAAAATTAGCCGGAAAAGCAGCAATGCCACAAGTAA
TGATTTGTGCATCACCTATTGATGATGAAATAGCAATTAGAGAAGCAAAAAAGAAAGGTT
TGAAAATTTTTGCAATTCAAGATACAAACTCAAACCCAGATTTAGTTGACTTCGTAATAC
CAGCAAACGACGATTCTGTAAAGTCAATTACTTTAATTACAACTATTTTGGCAGACGCAA
TAGCATCAGCACATGGCGAAAAACCAGTATATGCATATAAGTCAAATGAAGAAATTATCT
TGCCTGAAGAACAAAAACCAGAAAAGGTTGAAAAAATAGCAAACACCGAAGAAAGAAAAC
CAAGAACTTTTGTTAAAAAAGCTAACGTTGAATCAGAAAATACTAAGAAATCTGAAT
>17007 bias=0,e_score=1.7e-280,bit_score=937.7,score_ratio=1.04,align_strand=-,abs_start=55064,abs_end=55961,allele_start=55064,allele_end=55961,query_name=NODE_1_length_194000_cov_43.9897_ID_1724 <unknown description>
TGTCAGAACAAAAACAACAAGCACAACCAGCAGCAGCTCCAACACAAGCAGAACCTGCTA
TTGTATCACGCGAAAAATTATTAGAAGCAGGAACATACTTTGGACACAGAGTAAGCCAAT
GAAATCCAAAAATGAAACAATATATTTGGGGAAAAAGAATGGGAATTCATATTATTGATA
TTGCCAAAACTCAAAAAACATTGGAATATGCTTACAAACTATTAAATAAAATGGCTCAAA
AACCAATTTCATTTATTTGAGTAGGAACTAAAAAACAAGCTAAAAAGGCTATAGAATCAG
CCGCAGCAAGAACAAATTCTGTTTATGTTTCAGAACGTTGATTAGGTGGAACATTAACTA
ATTCACAAACAATTTTTAGAAGCGTTAGAGAATTAGAAAGATTAGAAGAACTTCAAAAAT
CAGAATATCAAGGATATACTAAAAAAGAAGGTCTTTTAATGGACAAAAAAATTGCTAAGT
TGCAAAAGAACTTAGGTGGTATTAGAAAATTAGCCGGAAAAGCAGCAATGCCACAAGTAA
TGATTTGTGCATCACCTATTGATGATGAAATAGCAATTAGAGAAGCAAAAAAGAAAGGTT
TGAAAATTTTTGCAATTCAAGATACAAACTCAAACCCAGATTTAGTTGACTTCGTAATAC
CAGCAAACGACGATTCTGTAAAGTCAATTACTTTAATTACAACTATTTTGGCAGACGCAA
TAGCATCAGCACATGGCGAAAAACCAGTATATGCATATAAGTCAAATGAAGAAATTATCT
TGCCTGAAGAACAAAAACCAGAAAAGGTTGAAAAAATAGCAAACACCGAAGAAAGAAAAC
CAAGAACTTTTGTTAAAAAAGCTAACGTTGAATCAGAAAATACTAAGAAATCTGAAT
>17008 bias=0,e_score=1.2e-282,bit_score=946.1,score_ratio=1.05,align_strand=-,abs_start=377835,abs_end=378732,allele_start=377835,allele_end=378732,query_name=NODE_1_length_507951_cov_41.4538_ID_1311 <unknown description>
TGTCAGAACAAAAACAACAAGCACAACCAGCAGTAGCTCCAACACAAGCAGAACCTGCTA
TTGTATCACGCGAAAAATTATTAGAAGCAGGAACATACTTTGGACACAGAGTAAGCCAAT
GAAATCCAAAAATGAAACAATATATTTGAGGAAAAAGAATGGGAATTCATATTATTGATA
TTGCCAAAACTCAAAAAACATTGGAATATGCTTACAAACTATTAAATAAAATGGCTCAAA
AACCAATTTCATTTATTTGAGTAGGAACAAAAAAACAAGCTAAAAAGGCTATAGAATCAG
CCGCAGCAAGAACAAATTCAGTTTATGTTTCAGAACGTTGATTAGGTGGAACATTAACTA
ATTCACAAACAATTTTTAGAAGTGTTAGAGAATTAGAAAGATTAGAAGAACTTCAAAAAT
TAGAATATCAAGGATATACTAAAAAAGAAGGTCTTTTAATGGACAAGAAAATTGCCAAGT
TGCAAAAGAACTTAGGCGGTATTAGAAAATTAGCTGGAAAAGCAGCAATGCCACAAGTAA
TGATTTGTGCATCACCTATTGATGATGAAATAGCAATTAGAGAAGCGAAAAAGAAAGGTT
TGAAAATTTTTGCAATTCAAGATACAAACTCAAACCCAGATTTAGTTGACTTCGTAATAC
CAGCAAACGACGATTCTGTAAAGTCAATTACTTTAATTACAACTATCTTGGCAGACGCAA
TAGCATCAGCACATGGTGAAAAACCAGTATATGCATATAAGTCAAATGAAGAAATTATCT
TGCCAGAAGAACAAAAACCAGAAAAGGTTGAAAAAATAGCAAACACTGAAGAAAGAAAAC
CAAGAACTTTTGTTAAAAAAGCTAACGTTGAATCAGAAAATACTAAGAAATCTGAAT
>17009 bias=0,e_score=2e-280,bit_score=936.1,score_ratio=1.04,align_strand=+,abs_start=48885,abs_end=49784,allele_start=48885,allele_end=49784,query_name=NODE_5_length_75969_cov_36.3116_ID_445 <unknown description>
TGTCAGAACAAAAACAACAAGCACAACCAGCAGCAGCTCCAACACAAGCAGAACCTGCTA
TTGTATCACGCGAAAAATTATTAGAAGCAGGAACATACTTTGGACACAGAGTAAGCCAAT
GAAATCCAAAAATGAAACAATATATTTGAGGAAAAAGAATGGGAATTCATATTATTGATA
TTGCCAAAACTCAAAAAACATTGGAATATGCTTACAAACTATTAAATAAAATGGCTCAAA
AACCAATTTCATTTATTTGAGTAGGAACTAAAAAACAAGCTAAAAAAGCTATAGAATCAG
CCGCAGCAAGAACAAATTCTGTTTATGTTTCAGAACGTTGATTAGGTGGAACATTAACTA
ATTCACAAACAATTTTTAGAAGCGTTAGAGAATTAGAAAGATTAGAAGAACTTCAAAAAT
CAGAATATCAAGGATATACTAAAAAAGAAGGTCTTTTAATGGACAAAAAAATTGCTAAGT
TGCAAAAGAACTTAGGTGGTATTAGAAAATTAGCCGGAAAAGCAGCAATGCCACAAGTAA
TGATTTGTGCATCACCTATTGATGATGAAATAGCAATTAGAGAAGCAAAAAAGAAAGGTT
TGAAAATTTTTGCAATTCAAGATACAAACTCAAACCCAGATTTAGTTGACTTCGTAATAC
CAGCAAACGACGATTCTGTAAAGTCAATTACTTTAATTACAACTATTTTGGCAGACGCAA
TAGCATCAGCACATGGCGAAAAACCAGTATATGCATATAAGTCAAATGAAGAAATTATCT
TGCCTGAAGAACAAAAACCAGAAAAGGTTGAAAAAATAGCAAACACCGAAGAAAGAAAAC
CAAGAACTTTTGTTAAAAAAGCTAACGTTGAATCAGAAAATACTAAGAAATCTGAATAA
>17010 bias=0,e_score=8.2e-282,bit_score=940.2,score_ratio=1.04,align_strand=+,abs_start=24711,abs_end=25610,allele_start=24711,allele_end=25610,query_name=NODE_5_length_53259_cov_49.397_ID_291 <unknown description>
TGTCAGAACAAAAACAACAATCACAACCAGCAGTAGCTCCAACACAAGTAGAACCTGCTA
TTGTATCACGCGAAAAATTATTAGAAGCAGGAACATACTTTGGACACAGAGTAAGCCAAT
GAAATCCAAAAATGAAACAATATATTTGAGGAAAAAGAATGGGAATTCATATTATTGATA
TTGCCAAAACTCAAAAAACATTGGAATATGCTTACAAACTATTAAATAAAATGGCTCAAA
AACCAATTTCATTTATTTGAGTAGGAACAAAAAAACAAGCTAAAAAGGCTATAGAATCAG
CTGCAGCAAGAACAAATTCAGTTTATGTTTCAGAACGTTGATTAGGTGGAACATTAACTA
ATTCACAAACAATTTTTAGAAGTGTTAGAGAATTAGAAAGATTAGAAGAACTTCAAAAAT
CAGAATATCAAGGATATACTAAAAAAGAAGGTCTTCTAATGGACAAAAAAATTGCCAAGT
TGCAAAAGAACTTAGGCGGTATTAGAAAATTAGCTGGAAAAGCAGCAATGCCACAAGTAA
TGATTTGTGCATCACCTATTGATGATGAAATAGCAATTAGAGAAGCAAAAAAGAAAGGTT
TGAAAATTTTTGCAATTCAAGATACAAACTCAAACCCAGATTTAGTTGACTTCGTAATAC
CAGCAAACGATGATTCTGTAAAGTCAATTACTTTAATTACAACTATTTTGGCAGACGCAA
TAGCATCAGCACATGGCGAAAAACCAGTATATGCATATAAGTCAAATGAAGAAATTATCT
TGCCAGAAGAACAAAAACCAGAAAAGGTTGAAAAAATAGCAAACACCGAAGAAAGAAAAC
CAAGAACTTTTGTTAAAAAAGCTAACGTTGAATCAGAAAATACTAAGAAATCTGAATAA
>17011 bias=0,e_score=1.3e-283,bit_score=947.8,score_ratio=1.05,align_strand=-,abs_start=25589,abs_end=26486,allele_start=25589,allele_end=26486,query_name=NODE_2_length_174641_cov_50.6885_ID_2769 <unknown description>
TGTCAGAACAAAAACAACAAGCACAACCAGCAGTAGCTCCAACACAAGCAGAACCTGCTA
TTGTATCACGCGAAAAATTATTAGAAGCAGGAACATACTTTGGACACAGAGTAAGCCAAT
GAAATCCAAAAATGAAACAATATATTTGAGGAAAAAGAATGGGAATTCATATTATTGATA
TTGCCAAAACTCAAAAAACATTGGAATATGCTTACAAACTATTAAATAAAATGGCTCAAA
AACCAATTTCATTTATTTGAGTAGGAACAAAAAAACAAGCTAAAAAGGCTATAGAATCAG
CCGCAGCAAGAACAAATTCAGTTTATGTTTCAGAACGTTGATTAGGTGGAACATTAACTA
ATTCACAAACAATTTTTAGAAGTGTTAGAGAATTAGAAAGATTAGAAGAACTTCAAAAAT
CAGAATATCAAGGATATACCAAAAAAGAAGGTCTTTTAATGGACAAGAAAATTGCCAAGT
TGCAAAAGAACTTAGGCGGTATTAGAAAATTAGCTGGAAAAGCAGCAATGCCACAAGTAA
TGATTTGTGCATCACCTATTGATGATGAAATAGCAATTAGAGAAGCAAAAAAGAAAGGTT
TGAAAATTTTTGCAATTCAAGATACAAACTCAAACCCAGATTTAGTTGACTTCGTAATAC
CAGCAAACGACGATTCTGTAAAGTCAATTACTTTAATTACAACTATCTTGGCAGATGCAA
TAGCATCAGCACATGGCGAAAAACCAGTATATGCATATAAGTCAAATGAAGAAATTATCT
TGCCAGAAGAACAAAAACCAGAAAAGGTTGAAAAAATAGCAAACACCGAAGAAAGAAAAC
CAAGAACTTTTGTTAAAAAAGCTAACGTTGAATCAGAAAATACTAAGAAATCTGAAT
>17012 bias=0,e_score=1.9e-282,bit_score=944.0,score_ratio=1.05,align_strand=-,abs_start=25583,abs_end=26480,allele_start=25583,allele_end=26480,query_name=NODE_2_length_179046_cov_45.3973_ID_251 <unknown description>
TGTCAGAACAAAAACAACAAGCACAACCAGCAGTAGCTCCAACACAAGCAGAACCTGCTA
TTGTATCACGCGAAAAATTATTAGAAGCAGGAACATACTTTGGACACAGAGTAAGCCAAT
GAAATCCAAAAATGAAACAATATATTTGAGGAAAAAGAATGGGAATTCATATTATTGATA
TTGCCAAAACTCAAAAAACATTGGAATATGCTTACAAACTATTAAATAAAATGGCTCAAA
AACCAATTTCATTTATTTGAGTAGGAACAAAAAAACAAGCTAAAAAGGCTATAGAATCAG
CCGCAGCAAGAACAAATTCAGTTTATGTTTCAGAACGTTGATTAGGTGGAACATTAACTA
ATTCACAAACAATTTTTAGAAGTGTTAGAGAATTAGAAAGATTAGAAGAACTTCAAAAAT
CAGAATATCAAGGATATACTAAAAAAGAAGGTCTTTTAATGGACAAAAAAATTGCCAAGT
TGCAAAAGAACTTAGGCGGTATTAGAAAATTAGCTGGAAAAGCAGCAATGCCACAAGTAA
TGATTTGTGCATCACCTATTGATGATGAAATAGCAATTAGAGAAGCAAAAAAGAAAGGTT
TGAAAATTTTTGCAATTCAAGATACAAACTCAAACCCAGATTTAGTTGACTTCGTAATAC
CAGCAAACGACGATTCTGTAAAGTCAATTACTTTAATTACAACTATCTTGGCAGACGCAA
TAGCATCAGCACATGGTGAAAAACCAGTATATGCATATAAGTCAAATGAAGAAATCATCT
TGCCAGAAGAACAAAAACCAGAAAAGGTTGAAAAAATAGCAAACACCGAAGAAAGAAAAC
CAAGAACTTTTGTTAAAAAAGCTAACGTTGAATCAGAAAATACTAAGAAATCTGAAT
>17013 bias=0,e_score=1.2e-283,bit_score=948.2,score_ratio=1.05,align_strand=-,abs_start=85818,abs_end=86715,allele_start=85818,allele_end=86715,query_name=NODE_2_length_211336_cov_54.0217_ID_107 <unknown description>
TGTCAGAACAAAAACAACAAGCACAACCAGCAGTAGCTCCAACACAAGCAGAACCTGCTA
TTGTATCACGCGAAAAATTATTAGAAGCAGGAACATACTTTGGACACAGAGTAAGCCAAT
GAAATCCAAAAATGAAACAATACATTTGAGGAAAAAGAATGGGAATTCATATTATTGATA
TTGCCAAAACTCAAAAAACATTGGAATATGCTTACAAACTATTAAATAAAATGGCTCAAA
AACCAATTTCATTTATTTGAGTAGGAACTAAAAAACAAGCTAAAAAAGCTATAGAATCAG
CCGCAGCAAGAACAAATTCAGTTTATGTTTCAGAACGTTGATTAGGTGGAACATTAACTA
ATTCACAAACAATTTTTAGAAGTGTTAGAGAATTAGAAAGATTAGAAGAACTTCAAAAAT
CAGAATATCAAGGATATACTAAAAAAGAAGGTCTTTTAATGGACAAGAAAATTGCCAAGT
TGCAAAAGAACTTAGGCGGTATTAGAAAATTAGCTGGAAAAGCAGCAATGCCACAAGTAA
TGATTTGTGCATCACCTATTGATGATGAAATAGCAATTAGAGAAGCAAAAAAGAAAGGTT
TGAAAATTTTTGCAATTCAAGATACAAACTCAAACCCAGATTTAGTTGACTTCGTAATAC
CGGCAAACGACGATTCTGTAAAGTCAATTACTTTAATTACAACTATTTTGGCAGACGCAA
TAGCATCAGCACATGGCGAAAAACCAGTATATGCATATAAGTCAAATGAAGAAATTATCT
TGCCAGAAGAACAAAAACCAGAAAAGGTTGAAAAAATAGCAAACACTGAAGAAAGAAAAC
CAAGAACTTTTGTTAAAAAAGCTAACGTTGAATTAGAAAATACTAAGAAATCTGAAT
>17014 bias=0,e_score=1.6e-283,bit_score=946.6,score_ratio=1.05,align_strand=-,abs_start=79746,abs_end=80643,allele_start=79746,allele_end=80643,query_name=NODE_2_length_89362_cov_1.42066_ID_95 <unknown description>
TGTCAGAACAAAAACAACAATCACAACCAGCAGTAGCTCCAACACAAGTAGAACCTGCTA
TTGTATCACGCGAAAAATTATTAGAAGCAGGAACATACTTTGGACACAGAGTAAGCCAAT
GAAATCCAAAAATGAAACAATATATTTGAGGAAAAAGAATGGGAATTCATATTATTGATA
TTGCCAAAACTCAAAAAACATTGGAATATGCTTACAAACTATTAAATAAAATGGCTCAAA
AACCAATTTCATTTATTTGAGTAGGAACTAAAAAACAAGCTAAAAAGGCTATAGAATCAG
CCGCAGCAAGAACAAATTCAGTTTATGTTTCAGAACGTTGATTAGGTGGAACATTAACTA
ATTCACAAACAATTTTTAGAAGTGTTAGAGAATTAGAAAGATTAGAAGAACTTCAAAAAT
CAGAATATCAAGGATATACTAAAAAAGAAGGTCTTTTAATGGACAAGAAAATTGCTAAGT
TGCAAAAGAACTTAGGTGGTATTAGAAAATTAGCTGGAAAAGCAGCAATGCCACAAGTAA
TGATTTGTGCATCACCTATTGATGATGAAATAGCAATTAGAGAAGCAAAAAAGAAAGGTT
TGAAAATTTTTGCAATTCAAGATACAAACTCAAACCCAGATTTAGTTGACTTCGTAATAC
CAGCAAACGATGATTCTGTAAAGTCAATTACTTTAATTACAACTATCTTGGCAGACGCAA
TAGCATCAGCACATGGTGAAAAACCAGTATATGCATATAAGTCAAATGAAGAAATTATCT
TGCCAGAAGAACAAAAACCAGAAAAGGTTGAAAAAATAGCAAACACTGAAGAAAGAAAAC
CAAGAACTTTTGTTAAAAAAGCTAACGTTGAATCAGAAAATACTAAGAAATCTGAAT
