# Supplementary material for: Genomic determination of minimum multi-locus sequence typing schemas to represent the genomic phylogeny of Mycoplasma hominis
Source: BMC Genomics. 2016 Nov 23;17:964. doi: 10.1186/s12864-016-3284-z (PMC5120421; doi:10.1186/s12864-016-3284-z)
Supplement: Additional file 1: — FASTA sequence for all pan genomic alleles identified in this study. (ZIP 1488 kb) [file 12864_2016_3284_MOESM1_ESM.zip › pan_genome/GENE-138.fasta]

>138
ATGAAAACTAAATCAAAATTATGATTACTTGGTCTTGGGTCCTTACTAGCAGTAGGAGTA
CCAGGATTAGTAGCCGCTTCATGTAAAATAGATCCGGCATATGTAAAAGGCGAATTCGTA
TATGAATTCAACGCAGTAAACAAAGAACCTATATTTGATGCAGACGTTTCAAGTTCATAT
GGTCAATATATAAACTCATTGCCTGCAACATATACAGGTAGTGAACTTGTTAGAAAACAA
GCCTTAACTCAAACAAAAACTATAACTATAACAGAAAAAGACACTAAAAAAACCACTACC
TATTTAGTAAAACCTACTTTTGCTAAATATAGATTAGAATTAGCAGAAGCTATTGTTTTA
ACTGAAAAAGGAACTAATAAACAATATGTATTTGATTCAGATGAAATTCCAAGTGAATCT
GAATATCCACAACCAACTAAAACTGTAACAGACGATAAAGGCAATGAATACAAAGTTTAT
GAAAAAACAAACGTTTTTGTTAAAACAAAAGGTGACAAGAACGTTGAATCAAGATCAATT
AATAGTGCATTCTTTTTAGACAAATTAGCTAATGCCTCAAAATTACAATTTGTAATTAGA
AAAGGTGTTAAATGAGTTGACCACGACGGAAAAGACACTGGATATGAAGTTAAAGCAAAA
GACTTCTGATATTCATGGCTAAGAACATATTCAAGAAACTTAGACTATCGTTTAAGCACC
GGTGGATCAAAAGAACTAGATGAAGCATTAAAATCAAAATTAGCTGAAGAAAATTCACCA
GTTTATGGCGAACAATGATCATTTGGCAACATATATACTTATGCATTGTTCGGTATTGAT
GCTAATAAATTATTTGAAAAAGATAAATTTATTCAAAAAGTATCAGCTGAAGGTAATTTA
AAAGATAGAGAAGCAATTACTTTTGAATCAATTACTGGAAAAGAAAACAACGCCAACATT
TCAAGCTTCTTTGAAAGTCAATTTGCATCAGGAACATATGACTTTATGCCAGCTCCATCT
GACTACATTGATGCATTAAATGCTAAAAATGAACAAGTTGTTTTAAAATCAAATGGTATT
GCTTTATCAAAATCTGAAACAGAAGCATATCGTAACGCTTTAAATTCAATGGATAAAGAT
AGCTTACAATACAAAATTGGTCAATACTGATATGGAACATCTGCTAAATCTACATTGTAC
TCAGGTTACTACTACAACAAAGGTATAGAAAACCAAATCCAAAAATTGCCAAAGAATACA
CTATACTGAGATAAGAAATGAGTTGAAGATGATTCAACAATCAAAACAATCGTTTTCAAC
TTCCAATCAAAAGCAGTTGAACCTGCATTATACAACCAAACAGCATTTAGAAAATATAGC
CAAGGAACAATTAGCCAAATTGGTTTTAGTAGTTTAACAGAACCACAAAAGAAAGAAGTT
TCTTCAGAACCAGGAAAATATGGATTGAAATTAAATGAACGTTTGAATGTTCAAACTTCA
ATCTTTGGATTTGTTAGAACACCATTTATTTCTTCAAAATTAGGTAAAAATTACAAGTTC
AATGAAAACTTCGCTAAATTAGTATATGGATCTTCATTAGCTGATCTTGACAGTGGAAAA
GCAGATACTTCAGAATCATATCTATTTGGTAAAGGTTTAAGCTTCAGAACACTTCTATAT
GCAGCAGTAAACTGAGATACATATGCAGCGCAAGCATCTTCTGGCCAAGCAACTCACTGA
CTTGCAAAAGTTCCAGAAGGTTCAAATTTAGGTGGTTCAGATCAAGGCACTGCAAACTCG
AATACCATTTTAGACTTCAGAGACCAAGCTAACTCGCTATTTGCAATTGACAAAGATGGA
AACAAAGTTGATTTTGGAAAAGAATTAGGTAAGGAATTAAGTCCTTCTGAAAACGCTAAA
GCTTCAGAAACTGAATCGTCAATTTCTGACAAGATGAAATCGGCAGGATTTAAAGTTCTT
AAAGAAAAAATGAAAGAATTACTAGATCAATTCTTTAAAGAACAAAACATTACCGATCCT
GAAAAACAAACAATTGAATTTGAAGTAGGATTTAGATATTTAAATGCTCCACAACTATAC
ATTAATGCATGAGAAAAAGTTAAAAACGTTTTTTCTGAACTAGATCCAAGAATTAAAGTT
ACAGTTAAGAGCTTTGATGACCCACGTGATCCAAACTTCAACGCATATAGATTTGATGGT
GTGACAGGTGAAAAATTATTAGCATGATCAGCAGACTATAACGGTGTTGCTTCAACATAC
GACGGACTTTCATGAGGAGCTGCATTAGTTCCAACATTGGTAAAGGTTGCACACCAAACA
GGTGACCAAAAAACTAAATTTGAAAAAGCCTTCCCAGAAATTGCTAAGTTGGCTAAAACA
TTGTTAGAATATGCAAAAACAAATAAACCAAATTTATCATTGGATTTTGACGAAATTGAT
AAAATTGACAATAGATATTTAAATTCAAACTTACCTGCAATTTTAGCATCATATAAATTA
GAAAAAGATCCTAAAACTGGAAAATATGTAATTGCCAAAAAAGATGTTAAAGGTTCAAAA
CCAAAACCAATTGAATTCGATTTTGGAAAAGACAGTTTAGGAAAATCAATAGAACCAACC
GATCTATATCAATGATCTGCAATATTCTGAGCTAACACATTTAAGAACTTTAAAAATGAA
GAAATTTCTAAGATTGTAGAAGAATTTACAACATTTGTAACCTTAGGATATACTAGTGAC
GTGTTTGTTGGCCGTGATAAATTTGTTAAAACTTTAATAAACAAACACTACGTTTCACCA
ACTATTGCAGGATCAGCAGTTGATTCATACCAAGACTGAAGAATAATCAAAGATACTAAA
AAATAA
>760
ATGAAAACTAAATCAAAATTATGATTACTTGGTCTTGGATCCTTACTAGCAGTAGGAGTA
CCAGGATTAGTAGCCGCTTCATGTAAAATAGATCCGGCATATGAAAAAGGCGAATTCGTA
TATGAATTCAACGCAGTAAACAAAGAACCTATATTTGATGCAGACGTTTCAAATTCATAT
GGTCCATATATAAACTCATTGCCTGCAACATATACAGGTAGTGAACTTGTTAGAAAACAA
GCCTTAACTCAAACAAAAACTATAACCATAACAGAAAAAGGCACTAAAAAAACCACTACC
TATTTAGTAAAACCTACTTTTGCCAAATATAGATTAGAATTAGCAGAAGCTATTGTTTTA
ACTGAAAAAGAAACTAATAAACAATATGTATTTGATTCAGATGAAATTCCAAGTGAATCT
GAATATCCACAACCAACTAAAACTGTAACAGACGATAAAGGCAATGAATACAAGGTTTAT
GAAAAAACAAACGTTTTTGTTAAAACAAAAGGTGACAAGAGCGTTGAATCAAGATCAATT
AATAGTGCATTCTTTTTAGACAAATTAGCTAAAGCCTCAAAATTACAATTTGTAATTAGA
AAAGGTGTTAAATGAGTTGATCACAACGGAAAAGACACTGGATATGAAGTTAAAGCAAAA
GACTTCTGATATTCATGACTAAGAACATATTCAAGAAACTTAGACTATCGTTTAAGCACC
GGTGGATCAGAAGAACTAGATAAAGCATTGAAATCAAAATTAGCTGAAGAAAATTCACCA
GTTTATGGTGAACAATGATCATTTGGTAACATATATACTTATGCATTGTTCGGTATTGAT
GCTAATAAATTATTTGAAAAAGATAAATTTATTCAAAAAGTATCAGCTGAAGGCAATTTA
AAAAATAGAGAAGCAATTACTTTCGAATCAATTACTGGAAAAGAAAATAATGCCAACATT
TCAAGCTTCTTTGAAACTCAATTTGCATCAGGAACATATGAATTTATGCCAGCTCCATCT
GACTACATTGATGCATTAAATGCTAAAAATGAACAAGTTGTTTTAAAATCAAATGGCATT
GCTTTATCAAAATCAGAAACAGAAGCATATCGTAACGCTTTAAATTCAATGAATAAAGAA
AGCTTACAATACAAAATTGGTCAATACTGATATGGAACATCTGCTAAATCTACATTGTAC
TCAGGCTACTACTACAACAAAGGTATAGAAAACCAAATCCAAAAATTACCAAAGAATACA
CTATACTGGGATAAGAAATGAGTTGAAGATAATTCAACAATCAAAACAATCGTTTTCAAC
TTCCAATCAAAAGCAGTTGAACCTGCATTGTACAACCAAACATCATTTAGAAAATATAGC
CAAGGAACAATTAGCCAAATCGGTTTTAGTAGTTTAACAGAACCACAAAAGAAAGAAGTT
TCTTCAGAACCAGAAAAATTTGGATTGAAATTAAATGAACGTTTGAATGTTCAAACTTCA
ATCTTTGGATTTGTTAGAACACCATTCATTTCTTCAAAATTAGGCAAAAATTACAAATTC
AATGAAAACTTTGCTAAATTAGTATATGGATCTTCACTAGAAGATCTTGACAGTGGAAAA
GCAGACACTTCAGAATCATATCTATTTGGTAAAGGTTTAAGCTTCAGAACACTTCTATAT
GCAGCAGTAAACTGAGATACATATGCAGCCCAAGCATCTTCTGGCCAAGCAACTCACTGA
CTTGCAAAAGTTCCAGAAGGTTCAAATTTAGGTGGTTCAGATCAAGGCACTGCAAAATTG
AACACCGTTACAGACTTTAGAGACCAAGCTAACTCACTATTTGCAATTGACAAAGATGGA
AACAAAGTTGATTTCGGTGCTGAACTAGGTAAGGAATTAAGTCCTTCTGAAAACGCTAAA
GCTTCAGAAACTGAATCATCAATTTCTGACAAGATGAAATCAGCAGGATTTAAAGTTCTT
CAAACAAAAATGAAAGAATTACTAGATGAATTCTTTAAAGAACAAAAAATTACCGATCCT
GAAAAACAAACAATTGAATTTGAAGTAGGATTTAGATATTTAAATGCTCCACAACTATAC
ATGAATGCATGAGAAAAAGTTAAAAACGTTGTTTCTGAACTAGATCCAAGAATTAAAGTT
ACAGTTAAGAGCTTTGATGATCCACGTGATCCAAACTTCAACGCATATAGATTTGATCGC
TTGACAGGTGAAAACTTATTAGCATGATCAGCAGACTATAACGGTGCTGCTTCAACATAC
GACGGACTTTCATGAGGTGCTGCATTAGTTCCAACATTGGTAAAGATTGCACACAAAAAT
GGCACTGAAAAAACTAAATTCAAACAAGCCTTCCCAGAAATTACTAAATTGGCTGAAAAA
TTGTTAGAATATGCAAATACAAACAAACCAAATTTATCATTGGATTTTGAAAAAATTGAT
CAAATTGACAATAGATATTTAAATTCAAACTTGCCTGCAATTTTAGCATCATATAAATTA
GAAAAAGATCCTAAAACTGGAAAATATGTAATTGCTAAAAAAGATGTTAGAGGTTCAAAA
CCAAAACCAATCGAATTCGATTTTGGAAAAGACAATTCAGGAAAATCAATAGAACCAACC
GATCTATATCAATGATCTGCAATATTCTGAGCAAGCACATTTAAGAACTTTAAAAATGAA
GAAATTTCTAAGATTGTAGAAGAATTTACAACATTTGTAACCTTAGGATATACTAGTGAC
GTGTTTGTTGGCCGTGATAAATTTGTTAAAACTTTAATAAACAAACACTACGTTTCACCA
ACTCTTGCAGGATCATTAGTTGATTCATACCAAGACTGAAGAATAATCAAAGATACTAAA
AAATAA
>1475
ATGAAAACTAAATCAAAATTATGATTACTTGGTCTTGGGTCCTTACTAGCAGTAGGAGTA
CCAGGATTAGTAGCCGCTTCATGTAAAATAGATCCGGCATATGAAAAAGGCGAATTCGTA
TATGAATTCAACGCAGTAAACAAAGAACCTATATTTGATGCAGACACTTCAAATTCATAT
GGTCCATATATAAACTCATTGCCTGCAACATATACAGGTAGTGAACTTGTTAGAAAACAA
GCCTTAACTCAAACAAAAACTATAACCATAACAGAAAAAGAAACTAAAAAAACCACTACC
TATTTAGTAAAACCTACTTTTGCTAAATATAAATTAGAATTAGCAGAAGCTATTGTTTTA
ACTGAAAAAGGAACTAATAAACAATATGTATTTGATTCAGATGAAATTCCAAGTGAATCT
GAATATCCACAACCAACTAAAACTGTAACAGATATTAATGGCAAAGAATACAAAGTTTAT
GAAAAAACAAACGTTTTTGTTAAAACAAAAGGTGAAAAGACCGCTGAATCAAGATCAATT
AATAGTGCATTCTTTTTAGATAAATTAGCTAATGCCTCAAAATTACAATTTGTAATTAGA
AAAGGTGTTAAATGAGTTGATCACGACGGAAAAGACACTGGATATGAAGTTAAAGCAAAA
GACTTCTGATATTCATGACTAAGAACATATTCAAGAAACTTAGACTATCGTTTAAGCACC
GGTGGATCAAAAGAACTAGACGATGCATTAAAATCAAAATTAGCTGAAGAAAATTCACCA
GTTTATGGTGAACAATGATCATTTGGTAACATATATACTTATGCATTGTTCGGTATTGAT
GCTAATAAATTATTTGAAAAAGATAAATTTATTCAAAAAGTATCAGCTGAAGGTAATTTA
AAAGATAGAGAAGCAATTACTTTTGAATCAATTACCGGAAAAGAAAATGATGCTAACATT
TCAAGCTTCTTTGAAACTCAATTTGCATCAGGAACATATGATTTTATGCCAGCTCCATCT
GACTACATTGATGCATTAAATGCTAAAAATGAACAAGTTGTTTTAAAATCAAATGGTATT
GCTTTATCAAAATCAGAAACAGAAGCATATCGTAACGCTTTAAATTCAATGGATAAAGAT
AGCTTACAATACAAAATTGGTCAATACTGATATGGAACATCTGCTAAATCTACATTGTAC
TCAGGCTACTACTACAACAAAGGTATGGAAAACCAAATCCAAAAATTACCAAAGAATACA
CTATACTGGGATAAGAAATGAGTTGAAGATAATTCAACAATCAAAACAATCGTTTTCAAC
TTTCAATCAAAAGCAGTTGAACCTGCATTGTACAACCAAACATCATTTAGAAAATATAGC
CAAGGAACAATTAGCCAAATCGGTTTTAGTAGTTTAACAGAACCACAAAAGAAAGAAGTT
TCTTCAGAACCAGAAAAATTTGGATTGAAATTAAATGAACGTTTGAATGTTCAAACTTCA
ATCTTTGGATTTGTTAGAACACCATTCATTTCTTCAAAATTAGGCAAAAATTACAAATTC
AATGAAAACTTTGCTAAATTAGTATATGGATCTTCACTAGAAGATCTTGACAGTGGAAAA
GCAGACACTTCAGAATCATATCTATTTGGTAAAGGTTTAAGCTTCAGAACACTTCTATAT
GCAGCAGTAAACTGAGATACATATGCAGCCCAAGCATCTTCTGGCCAAGCAACTCACTGA
CTTGCAAAAGTTCCAGAAGGTTCAAATTTAGGTGGTTCAGATCAAGGTACTGCAAAATTG
AACACCGTTATAGACTTTAGAGACCAAGCTAACTCATTATTTGCAATTGACAAAGATGGA
AACAAAGTTGATTTCGGTGCTGAACTAGGTAAAGAATTAAGTCCTTCTGAAAATGCTAAA
GCCTCAGAAACTGAATCATCAATTTCTGATAAGATGAAATCAGCTGGATTTAAAGTTCTT
CAAACCAAAATGAAAGAATTACTAGATGAATTCTTTAAAGAACAAAAAATTACCGATCCT
GAAAAACAAACAATTGAATTTGAAGTAGGATTTAGATATTTAAATGCTCCACAACTATAC
ATGAATGCATGAGAAAAAGTTAAAAACGTTGTTTCTGAACTAGATCCAAGAATTAAAGTT
ACAGTTAAGAGCTTTGATGACCCACGTGATCCAAACTTCAACGCATATAGATTTGATGGT
TTGACAGGTGAAAACTTATTAGCATGATCAGCAGACTATAACGGTGTTGCTTCAACATAC
GACGGACTTTCATGAGGTGCTGCATTAGTTCCAACATTGGTAAAGATTGCACACAAAACT
GACACTGAAAAAACCAAATTCCAACAAGCCTTCCCAGAAATTACTAAATTAGCTGATAAA
TTGTTAGAATATGCAAAAACAAATAAACCAAATCTATCATTGGATTTTGATGAAATTGAT
AAAATTGACAATAGATATTTAAATTCAAACTTACCTTCAATTTTAGCATCATATAAATTA
GAAAAAGATCCTAAAACTGGAAAATATGTAATTGCTAAAAAAGATGTTAAAGGTTCAAAA
CCAAAACCAATTGAATTCGATTTTGGAAAAGATAGTTCAGGAAAATCAATAGAACCAACC
GATCTATATCAATGATCTGCAATATTCTGAGCAAGCACATTTAAGAACTTTAAAAATGAA
GAAATTTCTAAGATTGTAGAAGAATTTACAACATTTGTAACCTTAGGATATACTAGTGAC
GTGTTTGTTGGCCGTGATAAATTTGTTAAAACTTTAATAAACAAACACTACGTTTCACCA
ACTATTGCAGGATCAGCAGTTGATTCATACCAAGACTGAAGAATAATCAAAGATACTAAA
AAATAA
>1544
ATGAAAACTAAATCAAAATTATGATTACTTGGTCTTGGGTCCTTACTAGCAGTAGGAGTA
CCAGGATTAGTAGCCGCTTCATGTAAAATAGATCCGGCATATGTAAAAGGCGAATTCGTA
TATGAATTCAACGCAGTAAACAGAGAACCTATATTTGATGCAGACACTTCAAATTCATAT
GGTCAATATATAAACTCATTACCTGCAACATATACAGGTAGTGAACTTGTTAGAAAACAA
GCCTTAACTCAAACAAAAACTATAACAATAACAGAAAAAGGCACTAAAAAAACCACTACC
TATTTAGTAAAACCTACTTTTGCTAAATATAGATTAGAATTAGCAGAAGCTATTGTTTTA
ACTGAAAAAGGAACTAATAAACAATATGTATTTGATTCAGATGAAATTCCAAGTGAATCT
GAATATCCACAACCAGCTAAAACTGTAACAGATGTTAACGGTAAAGAATACAAAGTTTAT
GAAAAAACAAACGTTTTTGTTAAAACAAAAGGTGACAAGAATGTTGAATCAAGATCAATT
AATAGTGCATTCTTTTTAGACAAATTAGCTAATGCCTCAAAATTACAATTTGTAATTAGA
AAAGGTGTTAAATGAGTTGATCACGACGGAAAAGACACTGGATATGAAGTTAAAGCAAAA
GACTTCTGATATTCATGACTAAGAACATATTCAAGAAACTTGGACTATCGTTTAAGCACC
GGTGGATCAAAAGAACTAGACGATGCATTAAAATTAAAATTGGCTGAAGAAAATTCACCA
GTTTATGGCGAACAATGATCATTTGGTAACATATATACTTATGCATTGTTCGGCATTGAT
GCTAATAAATTATTTGAAAAAGATAAATTTATTCAAAAAGTATCAGTTGATGGCAATTTA
AAAGACAGAGAAGCAATTACTTTCGAATCAATTACTGGAAAAGAAAATGATGCCAACATT
TCAAGTTTCTTTGAAAGTCAATTTGCATCAGGAACATATGACTTTATGCCAGCTCCATCT
GACTACATTGATGCATTAAATGCTAAAAATGAACAAGTTGTTTTAAAATCAAATGGTAAT
GCTTTATCGAAATCTGAAACAGAAGCATATCGTAATGCTTTAAATTCAATGGATAAAGAA
AGCTTACAATACAAAATTGGTCAATACTGATATGGAACATCTGCTAAATCTACATTATAC
TCAGGCTACTACTACAACAAAGGTATAGAAAACCAAATCCAAAAATTACCAAAGAATACA
CTATATTGAGATAAGAAATGAGTTGAAGATGATTCAACAATCAAAACAATCGTTTTCAAC
TTCCAATCAAAAGCAGTTGAACCCGCATTATACAACCAAACAGCATTTAGAAAATATAGC
CAAGGAACAATTAGCCAAATTGGTTTTAGTAGTTTAACAGAACCACAAAAGAAAGAAGTT
TCTTCAGAACCAGGAAAATATGGATTGAAATTAAATGAACGTTTGAATGTTCAAACTTCA
ATCTTTGGATTTGTTAGAACACCATTTATTTCTTCAAAATTAGACAAAAATTACAAATTC
AATGAAAACTTTGCTAAATTAGTATACGGATCTTCATTAGCTGATATTGACAGTGGAAAA
GCAGACACTTCAAAATCATACCTATTTGGTAAAGGTTTAAGCTTCAGAACACTTCTATAT
GCAGCAGTAAACTGAGATACATATGCAGCTCAAGCATCTTCCGGCCAAGCAACTCACTGA
CTTGCAAAAGTCCCAGAAGGATCAAATTTAGGTGGTTTAGATCAAGGCACTGCAAAATTG
AACACCATTACAGACTTTAGAGACCAAGCTAACTCACTATTTGCAATTGACAAAGATGGA
AACAAAGTTGATTTTGGTGCTGAATTAGGTAAGGAATTAAGTCCTTCTGAAAACACCAAA
GCTTCAGAAACTGAATCATCAATTTCTGAAAAGATGAAATCGGCAGGATTTAAAGTTCTT
AAAGAAAAAATGAAAGAATTACTAGATCAATTCTTTAAAGAACAAAACATTACCGATCCT
GAAAAACAAACAATTGAATTTGAAGTAGGATTTAGATATTTAAATGCTCCACAACTATAC
ATTAATGCATGAGAAAAAGTTAAAAACGTTTTTTCTGAACTAGATCCAAGAATTAAAGTT
ACAGTTAAGAGCTTTGATGACCCACGTGATCCAAACTTCAACGCATATAGATTTGATGGT
GTGACAGGTGAAAACTTATTAGCATGATCAGCAGACTATAACGGTGTTGCTTCAACATAC
GACGGACTTTCATGAGGAGCTGCATTAGTTCCAACATTGGTAAAGGTTGCACACCAAACA
GGCGCTGAAAAAGATAAGTTTGAAAAATCCTTCCCAGAAATTGCTAAGTTGGCTAAAACA
TTGTTAGAATATGCAAAAACAAATAAACCAAATCTATCATTGGATTTTGAAAAAATTGAT
CAAATTGACAATAGATATTTAAATTCAAACTTACCTTCAATTTTAGCATCATATAAATTA
GAAAAAGATCCTAAAACTGGAAAATATGTAATTGCTAAAAAAGATGTTAAAGGTTCAAAA
CCAAAACCAATTGAATTCGATTTTGGAAAAGATAGTTTAGGAAAATCAATAGAACCAACC
GATCTATATCAATGATCTGCAATATTCTGAGCAAGCACATTTAAGAACTTTAAAAATGAA
GAAATTTCTAAGATTGTAGAAGAATTTACAACATTTGTAACCTTAGGATATACTAGTGAC
GTGTTTGTTGGCCGTGATAAATTTGTTAAAACTTTAATAAACAAACACTACGTTTCACCA
ACTATTGCAGGATCAGCAGTTGATTCATACCAAGATTGAAGAATAATCAAAGATACTAAA
AAATAA
>6428 bias=326.0,bit_score=3084.3,abs_start=190611,align_strand=+,abs_end=193496,score_ratio=1.06871101871,query_name=NODE_1_length_423494_cov_19.5452_ID_878
ATGAAAACTAAATCAAAATTATGATTACTTGGTCTTGGGTCCTTACTAGCAGTAGGAGTA
CCAGGATTAGTAGCCGCTTCATGTAAAATAGACCCGGCATATGTAAAAGGCGAATTCGTA
TATGAATTCAACGCAGTAAACAAAGAACCTATATTTGATGCAGACGTTTCAAGTTCATAT
GGTCAATATATAAACTCATTGCCTGCAACATATACAGGTAGTGAACTTGTTAGAAAACAA
GCCTTAACTCAAACAAAAACTATAACTATAACAGAAAAAGAAACTAAAAAAACCACTACC
TATTTAGTAAAACCTACTTTTGCTAAATATAGATTAGAATTAGCAGAAGCTATTGTTTTA
ACTGAAAAAGAAACTAATAAACAATATGTATTTGATTCAGATGAAATTCCAAGTGAATCT
GAATATCCACAACCAACTAAAACTGTAACAGATATTAATGGCAAAGAATACAAAGTTTAT
GAAAAAACAAACGTTTTTGTTAAAACAAAAGGTGACAAGAACGTTGAATCAAGATCAATT
AATAGTGCATTCTTTTTAGACAAATTAGCTAATGCCTCAAAATTACAATTTGTAATTAGA
AAAGGTGTTAAATGAGTTGATCACGACGGAAAAGACACTGGATATGAAGTTAAAGCAAAA
GACTTCTGATATTCATGACTAAGAACATATTCAAGAAACTTAGAATATCGTTTAAACACC
GGTGGATCAAAAGAACTAGATGAAGCATTGAAATCAAAATTAGCTGAAGAAAATTCACCA
GTTTATGGTGAACAATGATCATTTGGTAACATATATACTTATGCATTGTTCGGCATTGAT
GCTAATAAATTATTTGAAAAAGATAAATTTATTCAAAAAGTATCAGCTGAAGGTAATTTA
AAAGATAGAGAAGCAATTACTTTTGAATCAATTAATGGAAAAGAAAAAGATGCTAACATT
TCAAGCTTCTTTGAATCTCAATTTGCATCAGGAACATATGACTTTATGCCAGCTCCATCT
GACTACATTGATGCATTAAATGCTAAAAATGAACAAGTTGTTTTAAAATCAAATGGTATT
GCTTTATCAAAATCTGAAACAGAAGCATATCGTAACGCTTTAAATTCAATGGATAAAGAT
AGCTTACAATACAAAATTGGTCAATACTGATATGGAACATCTGCTAAATCTACATTGTAC
TCAGGTTACTACTACAACAAAGGTATAGAAAACCAAATCCAAAAATTACCAAAGAATACA
CTATACTGAGATAAGAAATGAGTTGAAGATGATTCAACAATCAAAACAATCGTTTTCAAC
TTCCAATCAAAAGCAGTTGAACCTGCATTATACAACCAAACAGCATTTAGAAAATATAGC
CAAGGAACAATTAGCCAAATTGGTTTTAGTAGTTTAACAGAACCACAAAAGAAAGAAGTT
TCTTCAGAACCAGGAAAATATGGATTGAAATTAAATGAACGTTTGAATGTTCAAACTTCA
ATCTTTGGATTTGTTAGAACACCATTTATTTCTTCAAAATTAGGTAAAAATTACAAGTTC
AATGAAAACTTCGCTAAATTAGTATATGGATCTTCACTAGCTGATATTGACAGTGGAAAA
GCAGACACTTCAGAATCATATCTATTTGGTAAAGGTTTAAGCTTCAGAACACTTCTATAT
GCAGCAGTAAACTGAGATACATATGCAGCCCAAGCATCTTCTGGCCAAGCAACTCACTGA
CTTGCAAAAGTCCCAGAAGGGTCAAATTTAGGTGGTTCAGATCAAGGCACTGCAAAATTG
AATACCATTACAGACTTCAGAGACCAAGCTAACTCACTATTTGCAATTGACAAAGATGGA
AACAAAGTTGATTTCGGTGATAAATTAGGTAAGGAATTAAGTCCTTCTGAAAACGCTAAA
GCTTCAGAAACTGAATCATCAATTTCTGAAAAGATGAAATCAGCAGGATTTAAAGTTCTT
AAAGAAAAAATGAAAGAATTACTAGATGAATTCTTTAAAGAACAAAAAATTACCGATCCC
GAAAAACAAACAATTGAATTTGAAGTAGGATTTAGATATTTAAATGCTCCACAACTATAC
ATGAATGCATGAGAAAAAGTTAAAAACGTTGTTTCTGAACTAGATCCAAGAATTAAAGTT
ACAGTTAAGAGCTTTGATGACCCACGTGATCCAAACTTCAACGCATATAGATTTGATGGT
GTGACAGGTGAAAACTTATTAGCATGATCAGCAGACTATAACGGTGTTGCTTCAACATAC
GACGGACTTTCATGAGGAGCTGCATTAGTTCCAACATTGGTAAAGGTTGCACACCAAACA
GGTGACCAAAAAACTAAATTTGAAAAAGCCTTCCCAGAAATTGCTAAGTTGGCTAAAACA
TTGTTAGAATATGCAAAAACAAATAAACCAAATCTATCATTGGATTTTGACGAAATTGAT
AAAATTGACAATAGATATTTAAATTCAAACTTACCTGCAATTTTAGCATCATATAAATTA
GAAAAGGATCCTAAAACCGGAAAATATGTAATTGCTAAAAAAGATGTTAAAGGTTCAAAA
CCAAAACCAATTGAATTCGATTTTGGAAAAGACAGTTCAGGAAAATCAATAGAACCAACC
GATCTATATCAATGATCTGCAATATTCTGAGCAAGCACATTTAAGAACTTTACAAATGAA
GAAATTTCTAAGATTGTAGAAGAATTTACAACATTTGTAACCTTAGGATATACTAGTGAC
GTGTTTGTTGGCCGTGATAAATTTGTTAAAACTTTAATAAACAAACACTACGTTTCGCCA
ACTATTGCAGGATCAGCAGTTGATTCATACCAAGACTGAAGAATAATCAAAGATACTAAA
AAATAA
>6431 bias=321.2,bit_score=3055.1,abs_start=109842,align_strand=+,abs_end=112727,score_ratio=1.05859320859,query_name=NODE_3_length_132017_cov_31.7138_ID_1553
ATGAAAACTAAATCAAAATTATGATTACTTGGTCTTGGGTCCTTACTAGCAGTAGGAGTA
CCAGGATTAGTAGCCGCTTCATGTAAAATAGACCCGGCGTATGTAAAAGGCGAATTCGTA
TATGAATTCAACGCAGTAAACAGAGAACCTATATTTGATGCAGACACTTCAAATTCATAT
GGTCAATATATAAACTCATTACCTGCAACATATACAGGTAGTGAACTTGTTAGAAAACAA
GCCTTAACTCAAACAAAAACTATAACAATAACAGAAAAAGACACTAAAAAAACTACTACC
TATTTAGTAAAACCTACTTTTGCTAAATATAGATTAGAATTAGCAGAAGCTATTGTTTTA
ACCGAAAAAGGAACTAATAAACAATATGTATTTGATTCAGATGAAATTCCAAGTGAATCT
GAATATCCACAACCAACTAAAACTGTAACAGATGTTAACGGTAAAGAATACAAAGTTTAT
GAAAAAACAAACGTTTTTGTTAAAACAAAAGGTGACAAGGACGTTGTATCAAGATCAATT
AATAGTGCATTCTTTTTAGACAAATTAGCTAATGCCTCAAAATTACAATTTGTAATTAGA
AAAGGTGTTAAATGAGTTGATCACGACGGAAAAGACACTGGATATGAAGTTAAAGCAAAA
GACTTCTGATATTCATGACTAAGAACATATTCAAGAAACTTGGACTATCGTTTAAGCACC
GGTGGATCAAAAGAACTAGATGAAGCATTGAAATCAAAATTAGCTGAAGAAAATTCACCA
GTTTATGGCGAACAATGATCATTTGGTAACATATATACTTATGCATTGTTCGGTATTGAT
GCTAATAAATTATTTGAAAAAGATAAATTTATTCAAAAAGTATCAGCTGAAGGTAATTTA
AAAGACAGAGAAGCAATTACTTTTGAATCAATTACTGGAAAAGAAAAAGATGCTAACATT
TCAAGCTTCTTTGAAAGTCAATTTGCATCAGGAACATATGACTTTATGCCAGCTCCATCT
GACTACATTGATGCATTAAATGCTAAAAATGAACAAGTTGTTTTAAAATCAAATGGTATT
GCTTTATCAAAATCTGAAACAGAAGCATATCGTAATGCTTTAAACTCAATGGACAAAGAT
AGTTTACAATACAAAATTGGTCAATATTGATATGGAACATCTGCTAAATCTACATTGTAC
TCAGGCTACTACTACAACAAAGGTATAGAAAACCAAATCCAAAAATTACCAAAGAATACA
CTATACTGAGATAAGAAATGAGTTGAAGATGATTCAACAATCAAAACAATTGTTTTCAAC
TTCCAATCAAAAGCAGTTGAACCCGCATTATACAACCAAACAGCATTTAGAAAATATAGC
CAAGGAACAATTAGCCAAATTGGTTTTAGTAGTTTAACAGAACCACAAAAGAAAGAAGTT
TCTTCAGAACCAGAAAAATTTGGATTGAAATTAAATGAACGTTTGAATGTTCAAACTTCA
ATCTTTGGATTTGTTAGAACACCATTCATTTCTTCAAAATTAGGCAAAAATTACAAATTC
AATGAAAACTTTGCTAAATTAGTATATGGATCTTCATTAGCAGATCTTGACAGTGGAAAA
GCAGACACTTCAGAATCATATCTATTTGGTAAAGGTTTAAGCTTCAGAACACTTCTATAT
GCAGCAGTAAACTGAGATACATATGCAGCCCAAGCATCTTCTGGCCAAGCAACTCACTGA
CTTGCAAAAGTTCCAGAAGGTTCAAATTTAGGTGGTTCAGATCAAGGCACTGCAAACTTG
AATACCGTTGTAGACTTTAGAGACCAAGCTAACTCACTATTTGCAATTGACAAAGATGGA
AACAAAGTTGATTTTGGAAAAGAATTAGGTAAGGAATTAAGTCCTTCTGAAAACGCTAAA
GCTTCAGAAACTGAATCATCAATTTCTGAAAAGATGAAATCAGCAGGATTTAAAGTTCTT
CAAACAAAAATGAAAGAATTACTAGATCAATTCTTTAAAGAACAAAACATTACCGATCCT
GAAAAACAAACAATTGAATTTGAAGTAGGATTTAGATATTTAAATGCTCCACAACTATAC
ATTAATGCATGAGAAAAAGTTAAAAACGTTTTTTCTGAACTAGATCCAAGAATTAAAGTT
ACAGTTAAGAGCTTTGATGACCCACGTGATCCAAACTTCGACGCATATAGATTTGATGGT
TTGACAGGTGAAAACTTATTAGCATGATCAGCAGACTATAACGGTGTTGCTTCAACATAC
GACGGACTTTCATGAGGAGCTGCATTAGTTCCAACATTGGTAAAGGTTGCGCACCAAACA
GGTGACCAAAAAACTAAGTTCAAACAAGCCTTCCCAGAAATTGCTAAATTAGCTGATAAA
TTGTTAGAATATGCAAAAACAAACAAACCAAATTTATCATTGGATTTTGAAAAAATTGAT
CAAATTGACAATAGATATTTAAATTCAAACTTACCTGCAATTTTAGCAGCATATAAATTA
GAACAAGATACCAATACTAAAAAATATGTAATTGCTAAAAAAACTGTTAAAGGTTCAAAA
CCAAAACCAATCGAATTCGATTTTGGAAAAGATAGTTCAGGAAAATCAATAGAACCAACC
GATCTATATCAATGATCTGCAATATTCTGAGCAAGCACATTTAAGAACTTTAAAAATGAA
GAAATTTCTAAGATTGTAGAAGAATTTACAACATTTGTAACCTTAGGATATGCTAGTGAC
GTGTTTGTTGGCCGTGATAAATTTGTTAAAACTTTAATAAACAAACACTATGTCTCACCA
ACTATTGCAGGATCAGCAGTTGATTCATACCAAGACTGAAGAATAATCAAAGATACTAAA
AAATAA
>6432 bias=326.3,bit_score=3085.2,abs_start=511932,align_strand=+,abs_end=514817,score_ratio=1.06902286902,query_name=NODE_1_length_644406_cov_31.3649_ID_828
ATGAAAACTAAATCAAAATTATGATTACTTGGTCTTGGGTCCTTACTAGCAGTAGGGGTA
CCGGGATTAGTTGCCGCTTCATGTAAAATAGACCCGGCATATGTAAAAGGCGAATTCGTA
TATGAATTCAACGCAGTAAACAAAGAACCTATATTTGATGCAGACACTTCAAATTCATAT
GGTCCATATATAAACTCATTGCCTGCAACATATACAGGTAGTGAACTTGTTAGAAAACAA
GCCTTAACTCAAACAAAAACTATAACCATAACAGAAAAAGGCACTAAAAAAACCACTACC
TATTTAGTAAAACCTACTTTTGCTAAATATAAATTAGAATTAGCAGAAGCTATTGTTTTA
ACTGAAAAAGGAACTAATAAACAATATGTATTTGATTCAGATGAAATTCCAAGTGAATCT
GAATATCCACAACCAACTAAAACTGTAACAGATATTAATGGCAAAGAATACAAAGTTTAT
GAAAAAACAAACGTTTTTGTTAAAACAAAAGGTGACAAGAGCGTTGAATCAAGATCAATT
AATAGTGCATTCTTTTTAGACAAATTAGCTAATGCCTCAAAATTACAATTTGTAATTAGA
AAAGGTGTTAAATGAGTTGATCACGACGGAAAAGACACTGGATATGAAGTTAAAGCAAAA
GACTTCTGATATTCATGACTAAGAACATATTCAAGAAACTTAGACTATCGTTTAAGCACC
GGTGGATCAAAAGAACTAGACGATGCATTAAAATCAAAATTAGCTGAAGAAAATTCACCA
GTTTATGGTGAACAATGATCATTTGGTAACATATATACTTATGCATTGTTTGGTATTGAT
GCTAATAAATTATTTGAAAAAGATAAATTTATTCAAAAAGTATCAGCTGAAGGTAATTTA
AAAGATAGAGAAGCAATTACTTTTGAATCAATTGCCGGAAAAGAAAATGATGCCAACATT
TCAAGTTTCTTTGAAACTCAATTTGCATCAGGAACATATGATTTTATGCCAGCTCCATCT
GACTACATTGATGCATTAAATGCTAAAAATGAACAAGTTGTTTTAAAATCAAATGGTATT
GCTTTATCAAAATCAGAAACAGAAGCATATCGTAACGCTTTAAATTCAATGGATAAAGAT
AGCTTACAATACAAAATTGGTCAATACTGATATGGAACATCTGCTAAATCTACATTATAC
TCAGGCTACTACTACAACAAAGGTATAGAAAACCAAATCCAAAAATTACCAAAGAATACA
CTATACTGAGATAAGAAATGAGTTGAAGATGATTCAACAATCAAAACAATTGTTTTCAAC
TTCCAATCAAAAGCAGTTGAACCTGCATTGTACAACCAAACATCATTTAGAAAATATAGC
CAAGGAACAATTAGCCAAATCGGTTTTAGTAGTTTAACAGAACCACAAAAGAAAGAAGTT
TCTTCAGAACCAGAAAAATTTGGATTGAAATTAAATGAACGTTTGAATGTTCAAACTTCA
ATCTTTGGATTTGTTAGAACACCATTCATTTCTTCAAAATTAGATAAAAATTACAAATTC
AATGAAAACTTCGCTAAATTAGTATATGGATCTTCATTAGCTGATATTGACAGTGGAAAA
GCAGACACTTCAGAATCATATCTATTTGGTAAAGGTTTAAGCTTCAGAACACTTCTATAT
GCAGCAGTAAACTGAGATACATATGCAGCCCAAGCATCTTCTGGCCAAGCAACTCACTGA
CTTGCAAAAGTTCCAGAAGGTTCAAATTTAGGTGGTTCAGATCAAGGTACTGCAAAATTG
AACACCGTTATAGACTTTAGAGACCAAGCTAACTCATTATTTGCAATTGACAAAGATGGA
AACAAAGTTGATTTCGGTGCTGAACTAGGTAAAGAATTAAGTCCTTCTGAAAATGCTAAA
GCCTCAGAAACTGAATCATCAATTTCTGATAAGATGAAATCAGCTGGATTTAAAGTTCTT
CAAACCAAAATGAAAGAATTACTAGATGAATTCTTTAAAGAACAAAAAATTACCGATCCT
GAAAAACAAACAATTGAATTTGAAGTAGGATTTAGATATTTAAATGCTCCACAACTATAT
ATGAATGCATGAGAAAAAGTTAAAAACGTTGTTTCTGAACTAGATCCAAGAATTAAAGTT
ACAGTTAAGAGCTTTGATGATCCACGTGATCCAAACTTCAACGCATATAGATTTGACGGC
TTGACAGGTGAAAACTTATTAGCATGATCAGCAGACTATAACGGTGTTGCTTCAACATAC
GACGGACTTTCATGAGGTGCTGCATTAGTTCCAACATTGGTAAAGATTGCACACAAAACT
GGCGCTGAAAAAACTAAATTCCAACAAGCCTTCCCAGAAATTACTAAATTAGCTGATAAA
TTGTTAGAATATGCAAAAACAAATAAACCAAATCTATCATTGGATTTTGACGAAATTGAT
AAAATTGACAATAGATATTTAAATTCAAACTTACCTTCAATTTTAGCATCATATAAATTA
GAAAAAGATCCTAAAACTGGAAAATATGTAATTGCTAAAAAAGATGTTAAAGGTTCAAAA
CCAAAACCAATTGAATTCGATTTTGGAAAAGATAGTTCAGGAAAATCAATAGAACCAACC
GATCTATATCAATGATCTGCAATATTCTGAGCAAGCACATTTAAGAACTTTAAAAATGAA
GAAATTTCTAAGATTGTAGAAGAATTTACAACATTTGTAACCTTAGGATATACTAGTGAC
GTGTTTGTTGGCCGTGATAAATTTGTTAAAACTTTAATAAACAAACACTACATCTCACCA
ACTATTGCAGGATCATCAGTTGATTCATACCAAGACTGAAGAATAATCAAAGATACTAAA
AAATAA
>6434 bias=324.3,bit_score=3059.3,abs_start=51675,align_strand=+,abs_end=54560,score_ratio=1.06004851005,query_name=NODE_7_length_67344_cov_18.7618_ID_828
ATGAAAACTAAATCAAAATTATGATTACTTGGTCTTGGGTCCTTACTAGCAGTAGGAGTA
CCAGGATTAGTAGCCGCTTCATGTAAAATAGACCCGGCATATGTAAAAGGCGAATTCGTA
TATGAATTCAACGCAGTAAACAGAGAACCTATATTTGATGCAGACACTTCAAATTCATAT
GGTCAATATATAAACTCATTACCTGCAACATATACAGGTAGTGAACTTGTTAGAAAACAA
GCCTTAACTCAAACAAAAACTATAACTATAACAGAAAAAGGCACTAAAAAAACTACTACC
TATTTAGTAAAACCTACTTTTGCTAAATATAGATTAGAATTAGCAGAAGCTATTGTTTTA
ACTGAAAAAGGAACTAATAAACAATATGTATTTGATTCAGATGAAATTCCAAGTGAATCT
GAATATCCACAACCAACTAAAACTGTAACAGATGTTACTGGCAAAGAATACAAAGTTTAT
GAAAAAACAAACGTTTTTGTTAAAACAAAAGGTGATAAGAACGTTGAATCAAGATCAATT
AATAGTGCATTCTTTTTAGACAAATTAGCTAATGCATCAAAATTACAATTTGTAATTAGA
AAAGGTGTTAAATGAGTTGATCACGACGGAAAAGACACTGGATATGAAGTTAAAGCAAAA
GACTTCTGATATTCATGACTAAGAACATATTCAAGAAACTTAGACTATCGTTTAAGCACC
GGTGGATCAAAAGAACTAGATGAAGCATTAAAATCAAAATTAGCTGAAGAAAATTCACCA
GTTTATGGTGACCAATGATCATTTGGTAACATATATACTTATGCATTGTTCGGCATTGAT
GCTAATAAATTATTTGAAAAAGATAAATTTATTCAAAAAGTATCAGCTGAAGGTAATTTA
AAAGATAGAGAAGCAATTACTTTTGAATCAATTACTGGAAAAGAAAATGATGCTAACATT
TCAAGCTTCTTTGAAAGTCAATTTGCATCAGGAACATATGACTTTATGCCAGCTCCATCT
GACTACATTGATGCATTAAATGCTAAAAATGAACAAGTTGTTTTAAAATCAAATGGTAAT
GCTTTATCAAAATCTGAAACAGAAGCATATCGTAACGCTTTAAATTCAATGGATAAAGAA
AGCTTACAATACAAAATTGGTCAATACTGATATGGAACATCTGCTAAATCTACATTATAC
TCAGGATACTACTACAACAAAGGTATAGAAAACCAAATCCAAAAATTACCAAAGAATACA
CTATACTGAGATAAGAAATGAGTTGAAGATGATTCAACAATCAAAACAATTGTTTTCAAC
TTCCAATCAAAAGCAGTTGAACCCGCATTATACAACCAAACAGCATTTAGAAAATATAGC
CAAGGAACAATTAGCCAAATTGGTTTTAGTAGTTTAACAGAACCACAAAAGAAAGAAGTT
TCTTCAGAACCAGAAAAATTTGGATTGAAATTAAATGAACGTTTGAATGTTCAAACTTCA
ATCTTTGGATTCGTTAGAACACCATTCATTTCTTCAAAATTAGGCAAAAATTACAAATTC
AATGAAAACTTTGCTAAATTAGTATATGGATCTTCATTAGCAGATCTTGACAGTGGAAAA
GCAGACACTTCAGAATCATATCTATTTGGTAAAGGTTTAAGCTTCAGAACACTTCTATAT
GCAGCAGTAAACTGAGATACATATGCAGCCCAAGCATCTTCTGGCCAAGCAACTCACTGA
CTTGCAAAAGTTCCAGAAGGTTCAAATTTAGGCGGTTCAGATCAAGGTACTGCAAAATTG
AATACCGTTGTAGACTTCAGAGACCAAGCTAACTCACTATTTGCAATTGACAAAGATGGA
AACAAAGTTGATTTTGGTGCTGAATTAGGTAAGGAATTAAGTCCTTCTGAAAACGCCAAA
GCTTCAGAAACTGAATCATCAATTTCTGAAAAGATGAAATCAGCAGGATTTAAAGTTCTT
CAAACAAAAATGAAAGAATTACTAGATCAATTCTTTAAAGAACAAAACATTACCGATCCT
GAAAAACAAACAATTGAATTTGAAGTAGGATTTAGATATTTAAATGCTCCACAACTATAC
ATTAATGCATGAGAAAAAGTTAAAAACGTTTTTTCTGAACTAGATCCAAGAATTAAAGTT
ACAGTTAAGAGCTTTGATGACCCACGTGATCCAAACTTCGACGCATATAGATTTGATGGT
TTGACAGGTGAAAACTTATTAGCATGATCAGCAGACTATAACGGTGTTGCTTCAACATAC
GACGGACTTTCATGAGGAGCCGCATTAGTTCCAACATTGGTAAAGGTTGCACACCAAACA
GGTGACCAAAAAACTAAGTTCAAACAAGCCTTCCCAGAAATTGCTAAATTAGCTGATAAA
TTGTTAGAATATGCAAAAACAAACAAACCAAATTTATCATTGGATTTTGAAAAAATTGAT
CAAATTGACAATAGATATTTAAATTCAAACTTACCTGCAATTTTAGCAGCATATAAATTA
GAACAAGATACCAATACTAAAAAATATGTAATTGCCAAAAAAGATGTTAAAGGTTCAAAA
CCAAAACCAATCGAATTCGATTTTTGAAAAGACAGTTCAGGAAAATCAATAGAACCAACC
GATCTATATCAATGATCTGCAATATTCTGAGCTAACACATTTAAGAACTTTAAAAATGAA
GAAATTTCTAAGATTGTAGAAGAATTTACAACATTTGTAACCTTAGGATATGCTAGTGAC
GTGTTTGTTGGCCGTGATAAATTTGTTAAAACTTTAATAAACAAACACTATGTCTCACCA
ACTATTGCAGGATCAGCAGTTGATTCATACCAAGACTGAAGAATAATCAAAGATACTAAA
AAATAA
>6439 bias=312.7,bit_score=3066.8,abs_start=193515,align_strand=+,abs_end=196400,score_ratio=1.06264726265,query_name=NODE_1_length_337690_cov_20.0179_ID_3593
ATGAAAACTAAATCAAAATTATGATTACTTGGTCTTGGGTCCTTACTAGCAGTAGGAGTA
CCAGGATTAGTAGCCGCTTCATGTAAAATAGACCCGGCATATGTAAAAGGCGAATTCGTA
TATGAATTTAACGCAGTAAACAAAGAACCTATATTTGATGCAGACGTTTCAAGTTCATAT
GGTCAATATATAAACTCATTACCTGCAACATATACAGGTAGTGAACTTGTTAGAAAACAA
GCCTTAACTCAAACAAAAACTATAACAATAACAGAAAAAGGCACTAAAAAAACCACTACC
TATTTAGTAAAACCTACTTTTGCTAAATATAGATTAGAATTAGCAGAAGCTATTGTTTTA
ACTGAAAAAGGAACTAATAAACAATATGTATTTGATTCAGATGAAATTCCAAGTGAATCT
GAATATCCACAACCAGCTAAAACTGTAACAGATGTTAACGGCAAAGAATACAAAGTTTAT
GAAAAAACAAACGTTTTTGTTAAAACAAAAGGTGACAAGAACGTTGAATCAAGATCAATT
AATAGTGCATTCTTTTTAGACAAATTAGCTAATGCCTCAAAATTACAATTTGTTATTAGA
AAAGGTGTTAAATGAGTTGATCACGACGGAAAAGACACTGGATATGAAGTTAAAGCAAAA
GACTTCTGATATTCATGACTAAGAACATATTCAAGAAACTTAGACTATCGTTTAAGCACC
GGTGGATCAAAAGAACTAGACGATGCATTAAAATCAAAATTGGCTGAAGAAAATTCACCA
GTTTATGGTGAACAATGATCATTTGGTAACATATATACTTATGCATTGTTCGGCATTGAT
GCTAATAAATTATTTGAAAAAGATAAATTTATTCAAAAAGTATCAGCTGAAGGTAATTTA
AAAGATAGAGAAGCAATTACTTTTGAATCAATTACTGGAAAAGAAAAAGATGCCAACATT
TCAAGCTTCTTTGAAAGTCAATTTGCATCAGGAACATATGACTTTATGCCTGCTCCATCT
GACTACATTGATGCATTAAATGCTAAAAATGAACAAGTTGTTTTAAAATCAAACGGTATT
GCTTTATCAAAATCTGAAACAGAAGCATATCGCAATGCTTTAAATTCAATGGATAAAGAT
AGTTTACAATACAAAATTGGTCAATACTGATATGGAACATCTGCTAAATCTACATTATAC
TCAGGATACTACTACAACAAAGGTATTGAAAACCAAATTCAAAAATTACCAAAGAATACA
CTATACTGGGATAAGAAATGAGTTGAAGATGATTCAACAATCAAAACAATCGTTTTCAAC
TTCCAATCAAAAGCAGTTGAACCTGCATTATACAACCAAACAGCATTTAGAAAATATAGC
CAAGGAACAATTAGCCAAATTGGTTTTAGTAGTTTAACAGAACCACAAAAGAAAGAAGTT
TCTTCAGAACCAGGAAAATATGGATTGAAATTAAATGAACGTTTGAATGTCCAAACTTCA
ATCTTTGGATTTGTTAGAACACCATTCATTTCTTCAAAATTAGGTAAAAATTACAAGTTC
AATGAAAACTTCGCTAAATTAGTATATGGATCTTCATTAGAAGACCTTGACAGTGGAAAA
GCAGACACTTCAAAATCATATCTATTTGGTAAAGGTTTAAGCTTCAGAACACTTCTATAT
GCAGCGGTAAACTGAGATACATATGCAGCCCAAGCATCTTCTGGCCAAGCAACTCACTGA
CTTGCAAAAGTTCCAGAAGGTTCAAATTTAGGTGGTTCAGATCAAGGTACTGCAAAATTG
AATACTATTGTAGACTTCAGAGACCAAGCTAACTCGCTGTTTGCAATTGACAAAGATGGA
AACAAAGTTGATTTCGGTGATAAATTAGGTAAGGAATTAAGTCCTTCTGAAAATGCTAAA
GCTTCAGAAACTGAATCATCAATTTCTGACAAGATGAAATCAGCAGGATTTAAAGTTCTT
AAAGAAAAAATGAAAGAATTACTAGATGAATTCTTTAAAGAACAAAACATTACCGATCCT
GAAAAACAAACAATTGAATTTGAAGTAGGATTTAGATATTTGAATGCTCCACAACTATAC
ATTAATGCATGAGAAAAAGTTAAAAACGTTTTTTCTGAACTAGATCCAAGAATTAAAGTT
ACAGTTAAGAGCTTTGATGACCCACGTGATCCAAACTTCAACGCATATAGATTTGATGGT
TTGACAGGTGAAAACTTATTAGCATGATCAGCAGACTATAACGGTGTTGCTTCAACATAC
GACGGACTTTCATGAGGAGCTGCATTAGTTCCAACATTGGTAAAGGTTGCACACCAAACA
GGCGCTGAAAAAGCAAAGTTTGAAAAAGCCTTCCCAGAAATTGCTAAATTGGCTAAAACA
TTGTTAGAATATGCAAAAACAAATAAACCAAATTTATCATTGGCCTTTGATGAAATTGAT
CAAATTGACAATAGATATTTAAATTCAAACTTACCTGCAATTTTAGCAGCATATAAATTA
GAAAAAGATTCTAAAACCGGAAAATATGTAATTGCTAAAAAAACTGTTAAAGGTTCAAAA
CCAAAACCAATCGAATTCGATTTTGGAAAAGACAGTTCAGGAAAATCAATAGAACCAACC
GATCTATATCAATGATCTGCAATATTCTGAGCAAGCACATTTAAGAACTTTAAAAATGAA
GAAATTTCTAAGATTGTAGAAGAATTTACAACATTTGTAACCTTAGGATATGCTAGTGAC
GTGTTTGTTGGCCGTGATAAATTTGTTAAAACTTTAATAAACAAACACTATGTCTCACCA
ACTATTGCAGGATCAGCAGTTGATTCATACCAAGACTGAAGAATAATCAAAGATACTAAA
AAATAA
>6440 bias=327.4,bit_score=3074.7,abs_start=19464,align_strand=-,abs_end=22347,score_ratio=1.06538461538,query_name=NODE_1_length_201530_cov_37.1757_ID_177
TGAAAACTAAATCAAAATTATGATTACTTGGTCTTGGGTCCTTACTAGCAGTAGGGGTAC
CGGGATTAGTTGCCGCTTCATGTAAAATAGACCCGGCATATGTAAAAGGCGAATTCGTAT
ATGAATTCAACGCAGTAAACAGAGAACCTATATTTGATGCAGACACTTCAAATTCATATG
GTCAATATATAAACTCATTACCTGCAACATATACAGGTAGTGAACTTGTTAGAAAACAAG
CCTTAACTCAAACTAAAACTATAACTATAACAGAAAAAGGCACTAAAAAAACTACTACCT
ATTTAGTAAAACCTACTTTTGCTAAATATAGATTAGAATTAGCAGAAGCTATTGTTTTAA
CTGAAAAAGGAACTAATAAACAATATGTATTTGATTCAGATGAAATTCCAAGTGAATCTG
AATATCCACAACCAACTAAAACTGTAACAGATATTAATGGCAAAGAATACAAAGTTTATG
AAAAAACAAACGTTTTTGTTAAAACAAAAGGTGACAAGAGCGTTGAATCAAGATCAATTA
ATAGTGCATTCTTTTTAGACAAATTAGCTAATGCCTCAAAATTACAATTTGTAATTAGAA
AAGGTGTTAAATGAGTTGATCACGACGGAAAAGACACTGGATATGAAGTTAAAGCAAAAG
ACTTCTGATATTCATGACTAAGAACATATTCAAGAAACTTAGACTATCGTTTAAGCACCG
GTGGATCAAAAGAACTAGACGATGCATTAAAATCAAAATTAGCTGAAGAAAATTCACCAG
TTTATGGTGAACAATGATCATTTGGTAACATATATACTTATGCATTGTTTGGTATTGATG
CTAATAAATTATTTGAAAAAGATAAATTTATTCAAAAAGTATCAGCTGAAGGTAATTTAA
AAGATAGAGAAGCAATTACTTTTGAATCAATTGCCGGAAAAGAAAATGATGCCAACATTT
CAAGTTTCTTTGAAACTCAATTTGCATCAGGAACATATGATTTTATGCCAGCTCCATCTG
ACTACATTGATGCATTAAATGCTAAAAATGAACAAGTTGTTTTAAAATCAAATGGTATTG
CTTTATCAAAATCAGAAACAGAAGCATATCGTAACGCTTTAAATTCAATGGATAAAGATA
GCTTACAATACAAAATTGGTCAATACTGATATGGAACATCTGCTAAATCTACATTATACT
CAGGCTACTACTACAACAAAGGTATAGAAAACCAAATCCAAAAATTACCAAAGAATACAC
TATACTGAGATAAGAAATGAGTTGAAGATGATTCGACAATCAAAACAATTGTTTTCAACT
TCCAATCAAAAGCAGTTGAACCTGCATTGTACAACCAAACATCATTTAGAAAATATAGCC
AAGGAACAATTAGCCAAATCGGTTTTAGTAGTTTAACAGAACCACAAAAGAAAGAAGTTT
CTTCAGAACCAGAAAAATTTGGATTGAAATTAAATGAACGTTTGAATGTTCAAACTTCAA
TCTTTGGATTTGTTAGAACACCATTCATTTCTTCAAAATTAGATAAAAATTACAAATTCA
ATGAAAACTTCGCTAAATTAGTATATGGATCTTCATTAGCTGATATTGACAGTGGAAAAG
CAGACACTTCAGAATCATATCTATTTGGTAAAGGTTTAAGCTTCAGAACACTTCTATATG
CAGCAGTAAACTGAGATACATATGCAGCCCAAGCATCTTCTGGCCAAGCAACTCACTGAC
TTGCAAAAGTTCCAGAAGGTTCAAATTTAGGTGGTTCAGATCAAGGTACTGCAAAATTGA
ACACCGTTATAGACTTTAGAGACCAAGCTAACTCATTATTTGCAATTGACAAAGATGGAA
ACAAAGTTGATTTCGGTGCTGAACTAGGTAAAGAATTAAGTCCTTCTGAAAATGCTAAAG
CCTCAGAAACTGAATCATCAATTTCTGATAAGATGAAATCAGCTGGATTTAAAGTTATTC
AAACCAAAATGAAAGAATTACTAGATGAATTCTTTAAAGAACAAAAAATTACCGATCCTG
AAAAACAAACAATTGAATTTGAAGTAGGATTTAGATATTTAAATGCTCCACAACTATATA
TGAATGCATGAGAAAAAGTTAAAAACGTTGTTTCTGAACTAGATCCAAGAATTAAAGTTA
CAGTTAAGAGCTTTGATGATCCACGTGATCCAAACTTCAACGCATATAGATTTGACGGCT
TGACAGGTGAAAACTTATTAGCATGATCAGCAGACTATAACGGTGTTGCTTCAACATACG
ACGGACTTTCATGAGGTGCTGCATTAGTTCCAACATTGGTAAAGATTGCACACAAAACTG
GCGCTGAAAAAACTAAATTCCAACAAGCCTTCCCAGAAATTACTAAATTAGCTGATAAAT
TGTTAGAATATGCAAAAACAAATAAACCAAATCTATCATTGGATTTTGACGAAATTGATA
AAATTGACAATAGATATTTAAATTCAAACTTACCTTCAATTTTAGCATCATATAAATTAG
AAAAAGATCCTAAAACTGGAAAATATGTAATTGCTAAAAAAGATGTTAAAGGTTCAAAAC
CAAAACCAATTGAATTCGATTTTGGAAAAGATAGTTCAGGAAAATCAATAGAACCAACCG
ATCTATATCAATGATCTGCAATATTCTGAGCAAGCACATTTAAGAACTTTAAAAATGAAG
AAATTTCTAAGATTGTAGAAGAATTTACAACATTTGTAACCTTAGGATATACTAGTGACG
TGTTTGTTGGCCGTGATAAATTTGTTAAAACTTTAATAAACAAACACTACATCTCACCAA
CTATTGCAGGATCATCAGTTGATTCATACCAAGACTGAAGAATAATCAAAGATACTAAAA
AATA
>19254 bias=0,e_score=0.0,bit_score=3055.0,score_ratio=1.06,align_strand=-,abs_start=161123,abs_end=164006,allele_start=161123,allele_end=164006,query_name=NODE_1_length_666248_cov_46.4332_ID_732 <unknown description>
TGAAAACTAAATCAAAATTATGATTACTTGGTCTTGGGTCCTTACTAGCAGTAGGAGTAC
CAGGATTAGTAGCCGCTTCATGTAAAATAGACCCGGCATATGTAAAAGGCGAATTCGTAT
ATGAATTTAACGCAGTAAACAAAGAACCTATATTTGATGCAGACGTTTCAAGTTCATATG
GTCAATATATAAACTCATTACCTGCAACATATACAGGTAGTGAACTTGTTAGAAAACAAG
CCTTAACTCAAACAAAAACTATAACAATAACAGAAAAAGGCACTAAAAAAACCACTACCT
ATTTAGTAAAACCTACTTTTGCTAAATATAGATTAGAATTAGCAGAAGCTATTGTTTTAA
CTGAAAAAGGAACTAATAAACAATATGTATTTGATTCAGATGAAATTCCAAGTGAATCTG
AATATCCACAACCAACTAAAACTGTAACAGATGTTACCGGCAAAGAATACAAAGTTTATG
AAAAAACAAACGTTTTTGTTAAAACAAAAGGTGACAAGAACGTTGAATCAAGATCAATTA
ATAGTGCATTCTTTTTAGACAAATTAGCTAATGCCTCAAAATTACAATTTGTTATTAGAA
AAGGTGTTAAATGAGTTGATCACGACGGAAAAGACACTGGATATGAAGTTAAAGCAAAAG
ACTTCTGATATTCATGACTAAGAACATATTCAAGAAACTTAGACTATCGTTTAAGCACCG
GTGGATCAAAAGAACTAGACGATGCATTAAAATCAAAATTGGCTGAAGAAAATTCACCAG
TTTATGGTGAACAATGATCATTTGGTAACATATATACTTATGCATTGTTCGGCATTGATG
CTAATAAATTATTTGAAAAAGATAAATTTATTCAAAAAGTATCAGCTGAAGGTAATTTAA
AAGATAGAGAAGCAATTACTTTTGAATCAATTACTGGAAAAGAAAAAGATGCCAACATTT
CAAGCTTCTTTGAAAGTCAATTTGCATCAGGAACATATGACTTTATGCCTGCTCCATCTG
ACTACATTGATGCATTAAATGCTAAAAATGAACAAGTTGTTTTAAAATCAAACGGTATTG
CTTTATCAAAATCTGAAACAGAAGCATATCGTAACGCTTTAAATTCAATGGATAAAGATA
GCTTACAATACAAAATTGGTCAATACTGATATGGAACATCTGCTAAATCTACATTGTACT
CAGGTTACTACTACAACAAAGGTATAGAAAACCAAATCCAAAAATTACCAAAGAATACAC
TATACTGAGATAAGAAATGAGTTGAAGATGATTCAACAATCAAAACAATTGTTTTCAACT
TCCAATCAAAAGCAGTTGAACCCGCATTATACAACCAAACAGCATTTAGAAAATATAGCC
AAGGAACAATTAGCCAAATTGGTTTTAGTAGTTTAACAGAACCACAAAAGAAAGAAGTTT
CTTCAGAACCAGAAAAATTTGGATTGAAATTAAATGAACGTTTGAATGTCCAAACTTCAA
TCTTTGGATTTGTTAGAACACCATTTATTTCTTCAAAATTAGACAAAAATTACAAATTCA
ATGAAAACTTTGCTAAATTAGTATACGGATCTTCATTAGCTGATATTGACAGTGGAAAAG
CAGACACTTCAAAATCATACCTATTTGGTAAAGGTTTAAGCTTCAGAACACTTCTATATG
CAGCAGTAAACTGAGATACATATGCAGCTCAAGCATCTTCTGGCCAAGCAACTCACTGAC
TTGCAAAAGTCCCAGAAGGATCAAATTTAGGTGGTTCAGATCAAGGCACTGCAAAATTGA
ACACTATTACAGACTTTAGAGACCAAGCCAACTCACTATTTGCAATTGACAAAGATGGAA
ACAAAGTTGATTTCGGTGCTGAATTAGGTAAGGAATTAAGTCCTTCTGAAAACACCAAAG
CTTCAGAAACTGAATCATCAATTTCTGAAAAGATGAAATCAGCAGGATTTAAAGTTCTTA
AAGAAAAAATGAAAGAATTACTAGATCAATTCTTTAAAGAACAAAACATTACCGATCCTG
AAAAACAAACAATTGAATTTGAAGTAGGATTTAGATATTTAAATGCTCCACAACTATACA
TTAATGCATGAGAAAAAGTTAAAAACGTTTTTTCTGAACTAGATCCAAGAATTAAAGTTA
CAGTTAAGAGCTTTGATGACCCACGTGATCCAAACTTCAACGCATATAGATTTGATGGTG
TGACAGGTGAAAACTTATTAGCATGATCAGCAGACTATAACGGTGTTGCTTCAACATACG
ACGGACTTTCATGAGGAGCTGCATTAGTTCCAACATTGGTAAAGGTTGCACACCAAACAG
GCGCTGAAAAAGCTAAATTTGAAAAAGCCTTCCCAGAAATTGCTAAATTAGCTGATAAAT
TGTTAAAATATGCAGAAACAAACAAACCAAATTTATCATTGGATTTTGATAAAATTGATC
AAATTGACAATAGATATTTAAATTCAAACTTACCTTCAATTTTAGCATCATATAAATTAG
AACAAGATACCAATACTAAAAAATATGTAATTGCTAAAAAAACTGTTAAAGGTTCAAAAC
CAAAACCAATCGAATTCGATTTTGGAAAAGACAGTTCAGGAAAATCAAAAGAACCAACCG
ATCTATATCAATGATCTGCAATATTCTGAGCAAGCACATTTAAGAATTTTACAAATGAAG
AAATTTCTAAGATTGTAGAAGAATTTACAACATTTGTAACCTTAGGATATACTAGTGACG
TGTTTGTTGGTCGTGATAAATTTGTTAAAACTTTAATAAACAAACACTACGTTTCACCAA
CTATTGCAGGATCATCAGTTGATTCATACCAAGACTGAAGAATAATCAAAGATACTAAAA
AAT
>19255 bias=0,e_score=0.0,bit_score=3066.8,score_ratio=1.06,align_strand=+,abs_start=193479,abs_end=196364,allele_start=193479,allele_end=196364,query_name=NODE_1_length_337655_cov_39.5735_ID_506 <unknown description>
TGAAAACTAAATCAAAATTATGATTACTTGGTCTTGGGTCCTTACTAGCAGTAGGAGTAC
CAGGATTAGTAGCCGCTTCATGTAAAATAGACCCGGCATATGTAAAAGGCGAATTCGTAT
ATGAATTTAACGCAGTAAACAAAGAACCTATATTTGATGCAGACGTTTCAAGTTCATATG
GTCAATATATAAACTCATTACCTGCAACATATACAGGTAGTGAACTTGTTAGAAAACAAG
CCTTAACTCAAACAAAAACTATAACAATAACAGAAAAAGGCACTAAAAAAACCACTACCT
ATTTAGTAAAACCTACTTTTGCTAAATATAGATTAGAATTAGCAGAAGCTATTGTTTTAA
CTGAAAAAGGAACTAATAAACAATATGTATTTGATTCAGATGAAATTCCAAGTGAATCTG
AATATCCACAACCAGCTAAAACTGTAACAGATGTTAACGGCAAAGAATACAAAGTTTATG
AAAAAACAAACGTTTTTGTTAAAACAAAAGGTGACAAGAACGTTGAATCAAGATCAATTA
ATAGTGCATTCTTTTTAGACAAATTAGCTAATGCCTCAAAATTACAATTTGTTATTAGAA
AAGGTGTTAAATGAGTTGATCACGACGGAAAAGACACTGGATATGAAGTTAAAGCAAAAG
ACTTCTGATATTCATGACTAAGAACATATTCAAGAAACTTAGACTATCGTTTAAGCACCG
GTGGATCAAAAGAACTAGACGATGCATTAAAATCAAAATTGGCTGAAGAAAATTCACCAG
TTTATGGTGAACAATGATCATTTGGTAACATATATACTTATGCATTGTTCGGCATTGATG
CTAATAAATTATTTGAAAAAGATAAATTTATTCAAAAAGTATCAGCTGAAGGTAATTTAA
AAGATAGAGAAGCAATTACTTTTGAATCAATTACTGGAAAAGAAAAAGATGCCAACATTT
CAAGCTTCTTTGAAAGTCAATTTGCATCAGGAACATATGACTTTATGCCTGCTCCATCTG
ACTACATTGATGCATTAAATGCTAAAAATGAACAAGTTGTTTTAAAATCAAACGGTATTG
CTTTATCAAAATCTGAAACAGAAGCATATCGCAATGCTTTAAATTCAATGGATAAAGATA
GTTTACAATACAAAATTGGTCAATACTGATATGGAACATCTGCTAAATCTACATTATACT
CAGGATACTACTACAACAAAGGTATTGAAAACCAAATTCAAAAATTACCAAAGAATACAC
TATACTGGGATAAGAAATGAGTTGAAGATGATTCAACAATCAAAACAATCGTTTTCAACT
TCCAATCAAAAGCAGTTGAACCTGCATTATACAACCAAACAGCATTTAGAAAATATAGCC
AAGGAACAATTAGCCAAATTGGTTTTAGTAGTTTAACAGAACCACAAAAGAAAGAAGTTT
CTTCAGAACCAGGAAAATATGGATTGAAATTAAATGAACGTTTGAATGTCCAAACTTCAA
TCTTTGGATTTGTTAGAACACCATTCATTTCTTCAAAATTAGGTAAAAATTACAAGTTCA
ATGAAAACTTCGCTAAATTAGTATATGGATCTTCATTAGAAGACCTTGACAGTGGAAAAG
CAGACACTTCAAAATCATATCTATTTGGTAAAGGTTTAAGCTTCAGAACACTTCTATATG
CAGCGGTAAACTGAGATACATATGCAGCCCAAGCATCTTCTGGCCAAGCAACTCACTGAC
TTGCAAAAGTTCCAGAAGGTTCAAATTTAGGTGGTTCAGATCAAGGTACTGCAAAATTGA
ATACTATTGTAGACTTCAGAGACCAAGCTAACTCGCTGTTTGCAATTGACAAAGATGGAA
ACAAAGTTGATTTCGGTGATAAATTAGGTAAGGAATTAAGTCCTTCTGAAAATGCTAAAG
CTTCAGAAACTGAATCATCAATTTCTGACAAGATGAAATCAGCAGGATTTAAAGTTCTTA
AAGAAAAAATGAAAGAATTACTAGATGAATTCTTTAAAGAACAAAACATTACCGATCCTG
AAAAACAAACAATTGAATTTGAAGTAGGATTTAGATATTTGAATGCTCCACAACTATACA
TTAATGCATGAGAAAAAGTTAAAAACGTTTTTTCTGAACTAGATCCAAGAATTAAAGTTA
CAGTTAAGAGCTTTGATGACCCACGTGATCCAAACTTCAACGCATATAGATTTGATGGTT
TGACAGGTGAAAACTTATTAGCATGATCAGCAGACTATAACGGTGTTGCTTCAACATACG
ACGGACTTTCATGAGGAGCTGCATTAGTTCCAACATTGGTAAAGGTTGCACACCAAACAG
GCGCTGAAAAAGCAAAGTTTGAAAAAGCCTTCCCAGAAATTGCTAAATTGGCTAAAACAT
TGTTAGAATATGCAAAAACAAATAAACCAAATTTATCATTGGCCTTTGATGAAATTGATC
AAATTGACAATAGATATTTAAATTCAAACTTACCTGCAATTTTAGCAGCATATAAATTAG
AAAAAGATTCTAAAACCGGAAAATATGTAATTGCTAAAAAAACTGTTAAAGGTTCAAAAC
CAAAACCAATCGAATTCGATTTTGGAAAAGACAGTTCAGGAAAATCAATAGAACCAACCG
ATCTATATCAATGATCTGCAATATTCTGAGCAAGCACATTTAAGAACTTTAAAAATGAAG
AAATTTCTAAGATTGTAGAAGAATTTACAACATTTGTAACCTTAGGATATGCTAGTGACG
TGTTTGTTGGCCGTGATAAATTTGTTAAAACTTTAATAAACAAACACTATGTCTCACCAA
CTATTGCAGGATCAGCAGTTGATTCATACCAAGACTGAAGAATAATCAAAGATACTAAAA
AATAA
>19256 bias=0,e_score=0.0,bit_score=3055.9,score_ratio=1.06,align_strand=+,abs_start=341769,abs_end=344654,allele_start=341769,allele_end=344654,query_name=NODE_1_length_497571_cov_28.1511_ID_540 <unknown description>
TGAAAACTAAATCAAAATTATGATTACTTGGTCTTGGGTCCTTACTAGCAGTAGGAGTAC
CAGGATTAGTAGCCGCTTCATGTAAAATAGACCCGGCGTATGTAAAAGGCGAATTCGTAT
ATGAATTCAACGCAGTAAACAGAGAACCTATATTTGATGCAGACACTTCAAATTCATATG
GTCAATATATAAACTCATTACCTGCAACATATACAGGTAGTGAACTTGTTAGAAAACAAG
CCTTAACTCAAACAAAAACTATAACGATAACAGAAAAAGACACTAAAAAAACTACTACCT
ATTTAGTAAAACCTACTTTTGCTAAATATAGATTAGAATTAGCAGAAGCTATTGTTTTAA
CCGAAAAAGGAACTAATAAACAATATGTATTTGATTCAGATGAAATTCCAAGTGAATCTG
AATATCCACAACCAACTAAAACTGTAACAGATGTTAACGGTAAAGAATACAAAGTTTATG
AAAAAACAAACGTTTTTGTTAAAACAAAAGGTGACAAGGACGTTGTATCAAGATCAATTA
ATAGTGCATTCTTTTTAGACAAATTAGCTAATGCCTCAAAATTACAATTTGTAATTAGAA
AAGGTGTTAAATGAGTTGATCACGACGGAAAAGACACTGGATATGAAGTTAAAGCAAAAG
ACTTCTGATATTCATGACTAAGAACATATTCAAGAAACTTGGACTATCGTTTAAGCACCG
GTGGATCAAAAGAACTAGATGAAGCATTGAAATCAAAATTAGCTGAAGAAAATTCACCAG
TTTATGGCGAACAATGATCATTTGGTAACATATATACTTATGCATTGTTCGGTATTGATG
CTAATAAATTATTTGAAAAAGATAAATTTATTCAAAAAGTATCAGCTGAAGGTAATTTAA
AAGACAGAGAAGCAATTACTTTTGAATCAATTACTGGAAAAGAAAAAGATGCTAACATTT
CAAGCTTCTTTGAAAGTCAATTTGCATCAGGAACATATGACTTTATGCCAGCTCCATCTG
ACTACATTGATGCATTAAATGCTAAAAATGAACAAGTTGTTTTAAAATCAAATGGTATTG
CTTTATCAAAATCTGAAACAGAAGCATATCGTAATGCTTTAAACTCAATGGACAAAGATA
GTTTACAATACAAAATTGGTCAATATTGATATGGAACATCTGCTAAATCTACATTGTACT
CAGGCTACTACTACAACAAAGGTATAGAAAACCAAATCCAAAAATTACCAAAGAATACAC
TATACTGAGATAAGAAATGAGTTGAAGATGATTCAACAATCAAAACAATTGTTTTCAACT
TCCAATCAAAAGCAGTTGAACCCGCATTATACAACCAAACAGCATTTAGAAAATATAGCC
AAGGAACAATTAGCCAAATTGGTTTTAGTAGTTTAACAGAACCACAAAAGAAAGAAGTTT
CTTCAGAACCAGAAAAATTTGGATTGAAATTAAATGAACGTTTGAATGTTCAAACTTCAA
TCTTTGGATTTGTTAGAACACCATTCATTTCTTCAAAATTAGGCAAAAATTACAAATTCA
ATGAAAACTTTGCTAAATTAGTATATGGATCTTCATTAGCAGATCTTGACAGTGGAAAAG
CAGACACTTCAGAATCATATCTATTTGGTAAAGGTTTAAGCTTCAGAACACTTCTATATG
CAGCAGTAAACTGAGATACATATGCAGCCCAAGCATCTTCTGGCCAAGCAACTCACTGAC
TTGCAAAAGTTCCAGAAGGTTCAAATTTAGGTGGTTCAGATCAAGGCACTGCAAACTTGA
ATACCGTTGTAGACTTTAGAGACCAAGCTAACTCACTATTTGCAATTGACAAAGATGGAA
ACAAAGTTGATTTTGGAAAAGAATTAGGTAAGGAATTAAGTCCTTCTGAAAACGCTAAAG
CTTCAGAAACTGAATCATCAATTTCTGAAAAGATGAAATCAGCAGGATTTAAAGTTCTTC
AAACAAAAATGAAAGAATTACTAGATCAATTCTTTAAAGAACAAAACATTACCGATCCTG
AAAAACAAACAATTGAATTTGAAGTAGGATTTAGATATTTAAATGCTCCACAACTATACA
TTAATGCATGAGAAAAAGTTAAAAACGTTTTTTCTGAACTAGATCCAAGAATTAAAGTTA
CAGTTAAGAGCTTTGATGACCCACGTGATCCAAACTTCGACGCATATAGATTTGATGGTT
TGACAGGTGAAAACTTATTAGCATGATCAGCAGACTATAACGGTGTTGCTTCAACATACG
ACGGACTTTCATGAGGAGCTGCATTAGTTCCAACATTGGTAAAGGTTGCGCACCAAACAG
GTGACCAAAAAACTAAGTTCAAACAAGCCTTCCCAGAAATTGCTAAATTAGCTGATAAAT
TGTTAGAATATGCAAAAACAAACAAACCAAATTTATCATTGGATTTTGAAAAAATTGATC
AAATTGACAATAGATATTTAAATTCAAACTTACCTGCAATTTTAGCAGCATATAAATTAG
AACAAGATACCAATACTAAAAAATATGTAATTGCTAAAAAAACTGTTAAAGGTTCAAAAC
CAAAACCAATCGAATTCGATTTTGGAAAAGATAGTTCAGGAAAATCAATAGAACCAACCG
ATCTATATCAATGATCTGCAATATTCTGAGCAAGCACATTTAAGAACTTTAAAAATGAAG
AAATTTCTAAGATTGTAGAAGAATTTACAACATTTGTAACCTTAGGATATGCTAGTGACG
TGTTTGTTGGCCGTGATAAATTTGTTAAAACTTTAATAAACAAACACTATGTCTCACCAA
CTATTGCAGGATCAGCAGTTGATTCATACCAAGACTGAAGAATAATCAAAGATACTAAAA
AATAA
>19257 bias=0,e_score=0.0,bit_score=3046.7,score_ratio=1.06,align_strand=-,abs_start=89979,abs_end=92862,allele_start=89979,allele_end=92862,query_name=NODE_1_length_253687_cov_41.2364_ID_219 <unknown description>
TGAAAACTAAATCAAAATTATGATTACTTGGTCTTGGGTCCTTACTAGCAGTAGGAGTAC
CAGGATTAGTAGCCGCTTCATGTAAAATAGATCCGGCATATGAAAAAGGCGAATTCGTAT
ATGAATTTAACGCAGTAAACAAAGAACCTATATTTGATGCAGACGTTTCAAGTTCATATG
GTCAATATATAAACTCATTACCTGCAACATATACAGGTAGTGAACTTGTTAGAAAACAAG
CCTTGACTCAAACAAAAACTATAACAATAACAGAAAAAGGCACTAAAAAAACCACTACCT
ATTTAGTAAAACCTACTTTTGCTAAATATAGATTAGAATTAGCAGAAGCTATTGTTTTAA
CTGAAAAAGGAACTAATAAACAATATGTATTTGATTCAGATGAAATTCCAAGTGAATCTG
AATATCCACAACCAACTAAAACCGTAACAGACGAAAAAGGCAATGAATACAAAGTTTATG
AAAAAACAAACGTTTTTGTTAAAACAAAAGGTGACAAGAACGTTGTATCAAGATCAATTA
ATAGTGCATTCTTTTTAGACAAATTAGCTAATGCCTCAAAATTACAATTTGTAATTAGAA
AAGGTGTTAAATGAGTTGATCACGACGGAAAAGACACTGGATATGAAGTTAAAGCAAAAG
ACTTCTGATATTCATGACTAAGAACATATTCAAGAAACTTAGACTATCGTTTAAACACGG
GTGGATCAAAAGAACTAGACGAAGCATTAAAATCAAAATTGGCTGAAGAAAATTCACCAG
TTTATGGCGAACAATGATCATTTGGTAACATATATACTTATGCATTGTTCGGCATTGATG
CTAATAAATTATTTGAAAAAGATAAATTTATTCAAAAAGTATTAGCTGATGGCAATTTAA
AAGACAGAGAAGCAATTACTTTCGAATCAATTACTGGAAAAGAAAATGATGCCAACATTT
CAAGTTTCTTTGAATCTCAATTTGCATCAGGAACATATGACTTTATGCCTGCTCCATCTG
ACTACATTGATGCATTAAATGCTAAAAATGAACAAGTTGTTTTAAAATCAAATGGTAATG
CTTTATCAAAATCTGAAACAGAAGCATATCGTAACGCTTTAAATTCAATGGATAAAGAAA
GCTTACAATACAAAATTGGTCAATACTGATATGGAACATCTGCTAAATCTACATTATACT
CAGGGTACTACTACAACAAAGGTATTGAAAACCAAATTCAAAAATTACCAAAGAATACAC
TATACTGGGATAAGAAATGAGTTGAAGATGATTCAACAATCAAAACAATCGTTTTCAACT
TCCAATCAAAAGCAGTTGAACCCGCATTATACAACCAAACAGCATTTAGAAAATATAGCC
AAGGAACAATTAGCCAAATTGGTTTTAGTAGTTTAACAGAACCACAAAAGAAAGATGTTT
CTTCAGAACCAGAAAAATTTGGATTGAAATTAAATGAACGTTTGAATGTTCAAACTTCAA
TCTTTGGATTTGTTAGAACACCATTCATTTCTTCAAAATTAGGCAAAAATTACAAATTCA
ATGAAAACTTTGCTAAATTAGTATATGGATCTTCTTTAGAAGATCTTGACAGTGGAAAAG
CAGACACTTCAAAATCATATCTATTTGGTAAAGGTTTGAGCTTCAGAACACTTCTATATG
CAGCAGTAAACTGAGATACATATGCAGCCCAAGCATCTTCTGGCCAAGCAACTCACTGAC
TTGCAAAAGTTCCAGAAGGTTCAAATTTAGGTGGTTCAGATCAAGGTACTGCAAAATTGA
ATACCATTGTAGACTTCAGAGACCAAGCTAACTCGCTATTTGCAATTGACAAAGATGGAA
ACAAAGTTGATTTTGGTGCTGAATTAGGTAAGGAATTAAGTCCTTCTGAAAACGCCAAAG
CTTCAGAAACCGAATCATCAATTTCTGAAAAGATGAAATCAGCAGGATTTAAAGTTCTTA
AAGAAAAAATGAAAGAATTACTAGATGAATTCTTTAAAGAACAAAAAATTACCGATCCTG
AAAAACAAACAATTGAATTTGAAGTAGGATTTAGATATTTAAATGCTCCACAACTATACA
TTAATGCATGAGAAAAAGTTAAAAACGTTTTTTCTGAACTAGATCCAAGAATTAAAGTTA
CAGTTAAGAGCTTTGATGACCCAAATGATCCAAACTTCAACGCATATAGATTTGATGGTT
TGACAGGTGAAAACTTATTAGCATGATCAGCAGACTATAACGGTGTTGCTTCAACATACG
ACGGACTTTCATGAGGAGCTGCATTAGTTCCAACATTGGTAAAGGTTGCACACCAAACAG
GCGCTGAAAAAGATAAGTTTGAAAAAGCCTTCCCAGAAATTGCTAAATTGGCTAAAAAAT
TGTTAGAATATGCAGAAGAAAACAAGCCAAAATTGTCATTAGATTTTGGAGAAATTGATC
AAATTGACAATAGATATTTAAATTCAAACTTACCTGCAATTTTGGCATCATATAAATTAG
AAAAAGATTCTAAAACTGGAAAATATGTAATTGCTAAAAAAGATGTTAAAGGTTCAAAAC
CAAAACCAATCGAATTCGATTTTGGAAAAGACAGTTCAGGAAAATCAATAGAACCAACCG
ATCTATATCAATGATCTGCAATATTCTGAGCTAACACATTTAAGAACTTTACAAATGATG
AAATTTCTAAGATTGTAGAAGAATTTACAACATTTGTAACCTTAGGATATACTAGTGACG
TGTTTGTTGGCCGTGATAAATTTGTTAAAACTTTAATAAACAAACACTACGTTTCACCAA
CTATTGCAGGATCAGCAGTTGATTCATACCAAGATTGAAGAATAATCAAAGATACTAAAA
AAT
>19258 bias=0,e_score=0.0,bit_score=3084.3,score_ratio=1.07,align_strand=-,abs_start=126820,abs_end=129703,allele_start=126820,allele_end=129703,query_name=NODE_1_length_474534_cov_38.1723_ID_792 <unknown description>
TGAAAACTAAATCAAAATTATGATTACTTGGTCTTGGGTCCTTACTAGCAGTAGGAGTAC
CAGGATTAGTAGCCGCTTCATGTAAAATAGACCCGGCATATGTAAAAGGCGAATTCGTAT
ATGAATTCAACGCAGTAAACAAAGAACCTATATTTGATGCAGACGTTTCAAGTTCATATG
GTCAATATATAAACTCATTGCCTGCAACATATACAGGTAGTGAACTTGTTAGAAAACAAG
CCTTAACTCAAACAAAAACTATAACTATAACAGAAAAAGAAACTAAAAAAACCACTACCT
ATTTAGTAAAACCTACTTTTGCTAAATATAGATTAGAATTAGCAGAAGCTATTGTTTTAA
CTGAAAAAGAAACTAATAAACAATATGTATTTGATTCAGATGAAATTCCAAGTGAATCTG
AATATCCACAACCAACTAAAACTGTAACAGATATTAATGGCAAAGAATACAAAGTTTATG
AAAAAACAAACGTTTTTGTTAAAACAAAAGGTGACAAGAACGTTGAATCAAGATCAATTA
ATAGTGCATTCTTTTTAGACAAATTAGCTAATGCCTCAAAATTACAATTTGTAATTAGAA
AAGGTGTTAAATGAGTTGATCACGACGGAAAAGACACTGGATATGAAGTTAAAGCAAAAG
ACTTCTGATATTCATGACTAAGAACATATTCAAGAAACTTAGAATATCGTTTAAACACCG
GTGGATCAAAAGAACTAGATGAAGCATTGAAATCAAAATTAGCTGAAGAAAATTCACCAG
TTTATGGTGAACAATGATCATTTGGTAACATATATACTTATGCATTGTTCGGCATTGATG
CTAATAAATTATTTGAAAAAGATAAATTTATTCAAAAAGTATCAGCTGAAGGTAATTTAA
AAGATAGAGAAGCAATTACTTTTGAATCAATTAATGGAAAAGAAAAAGATGCTAACATTT
CAAGCTTCTTTGAATCTCAATTTGCATCAGGAACATATGACTTTATGCCAGCTCCATCTG
ACTACATTGATGCATTAAATGCTAAAAATGAACAAGTTGTTTTAAAATCAAATGGTATTG
CTTTATCAAAATCTGAAACAGAAGCATATCGTAACGCTTTAAATTCAATGGATAAAGATA
GCTTACAATACAAAATTGGTCAATACTGATATGGAACATCTGCTAAATCTACATTGTACT
CAGGTTACTACTACAACAAAGGTATAGAAAACCAAATCCAAAAATTACCAAAGAATACAC
TATACTGAGATAAGAAATGAGTTGAAGATGATTCAACAATCAAAACAATCGTTTTCAACT
TCCAATCAAAAGCAGTTGAACCTGCATTATACAACCAAACAGCATTTAGAAAATATAGCC
AAGGAACAATTAGCCAAATTGGTTTTAGTAGTTTAACAGAACCACAAAAGAAAGAAGTTT
CTTCAGAACCAGGAAAATATGGATTGAAATTAAATGAACGTTTGAATGTTCAAACTTCAA
TCTTTGGATTTGTTAGAACACCATTTATTTCTTCAAAATTAGGTAAAAATTACAAGTTCA
ATGAAAACTTCGCTAAATTAGTATATGGATCTTCACTAGCTGATATTGACAGTGGAAAAG
CAGACACTTCAGAATCATATCTATTTGGTAAAGGTTTAAGCTTCAGAACACTTCTATATG
CAGCAGTAAACTGAGATACATATGCAGCCCAAGCATCTTCTGGCCAAGCAACTCACTGAC
TTGCAAAAGTCCCAGAAGGGTCAAATTTAGGTGGTTCAGATCAAGGCACTGCAAAATTGA
ATACCATTACAGACTTCAGAGACCAAGCTAACTCACTATTTGCAATTGACAAAGATGGAA
ACAAAGTTGATTTCGGTGATAAATTAGGTAAGGAATTAAGTCCTTCTGAAAACGCTAAAG
CTTCAGAAACTGAATCATCAATTTCTGAAAAGATGAAATCAGCAGGATTTAAAGTTCTTA
AAGAAAAAATGAAAGAATTACTAGATGAATTCTTTAAAGAACAAAAAATTACCGATCCCG
AAAAACAAACAATTGAATTTGAAGTAGGATTTAGATATTTAAATGCTCCACAACTATACA
TGAATGCATGAGAAAAAGTTAAAAACGTTGTTTCTGAACTAGATCCAAGAATTAAAGTTA
CAGTTAAGAGCTTTGATGACCCACGTGATCCAAACTTCAACGCATATAGATTTGATGGTG
TGACAGGTGAAAACTTATTAGCATGATCAGCAGACTATAACGGTGTTGCTTCAACATACG
ACGGACTTTCATGAGGAGCTGCATTAGTTCCAACATTGGTAAAGGTTGCACACCAAACAG
GTGACCAAAAAACTAAATTTGAAAAAGCCTTCCCAGAAATTGCTAAGTTGGCTAAAACAT
TGTTAGAATATGCAAAAACAAATAAACCAAATCTATCATTGGATTTTGACGAAATTGATA
AAATTGACAATAGATATTTAAATTCAAACTTACCTGCAATTTTAGCATCATATAAATTAG
AAAAGGATCCTAAAACCGGAAAATATGTAATTGCTAAAAAAGATGTTAAAGGTTCAAAAC
CAAAACCAATTGAATTCGATTTTGGAAAAGACAGTTCAGGAAAATCAATAGAACCAACCG
ATCTATATCAATGATCTGCAATATTCTGAGCAAGCACATTTAAGAACTTTACAAATGAAG
AAATTTCTAAGATTGTAGAAGAATTTACAACATTTGTAACCTTAGGATATACTAGTGACG
TGTTTGTTGGCCGTGATAAATTTGTTAAAACTTTAATAAACAAACACTACGTTTCGCCAA
CTATTGCAGGATCAGCAGTTGATTCATACCAAGACTGAAGAATAATCAAAGATACTAAAA
AAT
>19259 bias=0,e_score=0.0,bit_score=3047.2,score_ratio=1.06,align_strand=+,abs_start=95658,abs_end=98543,allele_start=95658,allele_end=98543,query_name=NODE_1_length_185828_cov_1.25555_ID_69 <unknown description>
TGAAAACTAAATCAAAATTATGATTACTTGGTCTTGGGTCCTTACTAGCAGTAGGAGTAC
CAGGATTAGTAGCCGCTTCATGTAAAATAGACCCGGCGTATGTAAAAGGCGAATTCGTAT
ATGAATTCAACGCAGTAAACAGAGAACCTATATTTGATGCAGACACTTCAAATTCATATG
GTCAATATATAAACTCACTACCTGCAACATATACAGGTAGTGAACTTGTTAGAAAACAAG
CCTTAACTCAAACAAAAACTATAACAATAACAGAAAAAGACACTAAAAAAACTACTACCT
ATTTAGTAAAACCTACTTTTGCTAAATATAGATTAGAATTAGCAGAAGCTATTGTTTTAA
CTGAAAAAAGAACTAATAAACAATATGTATTTGATTCAGATGAAATTCCAAGTGAATCTG
AATATCCACAACCAACTAAAACTGTAACAGATGTTAACGGTAAAAAATACGAAGTTTATG
AAAAAACAAACGTTTTTGTTAAAACAAAAGGTGACAAGGACGTTGTATCAAGATCAATTA
ATAGTGCATTCTTTTTAGACAAATTAGCTAATGCCTCAAAATTACAATTTGTAATTAGAA
AAGGTGTTAAATGAGTTGATCACGACGGAAAAGACACTGGATATGAAGTTAAAGCAAAAG
ACTTCTGATATTCATGATTAAGAACATATTCAAGAAACTTGGACTATCGTTTAAGCACCG
GTGGATCAAAAGAACTAGATGAAGCATTGAAATCAAAATTAGCTGAAGAAAATTCACCAG
TTTATGGCGAACAATGATCATTTGGTAACATATATACTTATGCATTGTTCGGCATTGATG
CTAATAAATTATTTGAAAAAGATAAATTTATTCAAAAAGTATCAGCTGAAGGTAATTTAA
AAGATAGAGAAGCAATTACTTTTGAATCAATTACTGGAAAAGAAAAAGATGCCAACATTT
CAAGTTTCTTTGAAAGTCAATTTGCATCAGGAACATATGACTTTATGCCAGCTCCATCTG
ACTACATTGATGCATTAAATGCTAAAAATGAACAAGTTGTTTTAAAATCAAATGGTAATG
CTTTATCGAAATCTGAAACAGAAGCATATCGTAACGCTTTAAATTCAATGGATAAAGAAA
GCTTACAATACAAAATTGGTCAATACTGATATGGAACATCTGCTAAATCTACATTATACT
CAGGCTACTACTACAACAAAGGTATAGAAAACCAAATCCAAAAATTACCAAAGAATACAC
TATACTGAGATAAGAAATGAGTTGAAGATGATTCAACAATCAAAACAATCGTTTTCAACT
TCCAATCAAAAGCAGTTGAACCCGCATTATACAACCAAACAGCATTTAGAAAATATAGCC
AAGGAACAATTAGCCAAATTGGTTTTAGTAGTTTAACAGAACCACAAAAGAAAGAAGTTT
CTTCAGAACCAGGAAAATATGGATTGAAATTAAATGAACGTTTGAATGTCCAAACTTCAA
TCTTTGGATTTGTTAGAACACCATTCATTTCTTCAAAATTAGGTAAAAATTACAAGTTCA
ATGAAAACTTCGCTAAATTAGTATATGGATCTTCATTAGCAGATCTTGACAGTGGAAAAG
CAGACACTTCAAAATCATATCTATTTGGTAAAGGTTTAAGCTTCAGAACACTTCTATATG
CAGCAGTAAACTGAGATACATATGCAGCCCAAGCATCTTCTGGCCAAGCAACTCACTGAC
TTGCAAAAGTTCCAGAAGGTTCAAATTTAGGCGGTTCAGATCAAGGCACTGCAAAATTGA
ATACCGTTGTAGACTTCAGAGACCAAGCTAACTCACTATTTGCAATTGACAAAGATGGAA
ACAAAGTTGATTTTGGTGCTGAATTAGGTAAGGAATTAAGTCCTTCTGAAAACGCTAAAG
CTTCAGAAACTGAATCATCAATTTCTGACAAGATGAAATCAGCTGGATTTAAAGTTCTTC
AAACAAAAATGAAAGAATTACTAGATGAATTCTTTAAAGAACAAAAAATTACCGATCCTG
AAAAACAAACAATTGAATTTGAAGTAGGATTTAGATATTTAAATGCTCCACAACTATACA
TTAATGCATGAGAAAAAGTTAAAAACGTTTTTTCTGAACTAGATCCAAGAATTAAAGTTA
CAGTTAAGAGCTTTGATGACCCACGTGATCCAAATTTCGACGCATATAGATTTGATGGTT
TGACAGGTGAAAACTTATTAGCATGATCAGCAGACTATAACGGTGTTGCCTCAACATACG
ACGGACTTTCATGAGGAGCTGCATTAGTTCCAACATTGGTAAAGGTTGCACACCAAACAG
GTGATCAAAAAACTAAATTCAAACAAGCCTTCCCAGAAATTGCTAAATTAGCTGATAAAT
TGTTAGAATATGCAAAAACAAATAAACCAAATTTATCATTGGATTTTGATAAAATTGATC
AAATTGACAATAGATATTTAAATTCAAACTTACCTGCAATTTTAGCAGCATATAAATTAG
AACAAGATACCAATACTAAAAAATATGTAATTGCTAAAAAAACTGTTAAAGGTTCAAAAC
CAAAACCAATTGAATTCGATTTTGGAAAAGATAGTTCAGGAAAATCAATAGAACCAACCG
ATCTATATCAATGATCTGCAATATTCTGAGCTAACACATTTAAGAACTTTAAAAATGATG
AAATTTCTAAGATTGTAGAAGAATTTACAACATTTGTAACCTTAGGATATGCTAGTGACG
TGTTTGTTGGCCGTGATAAATTTGTTAAAACTTTAATAAACAAACACTATGTCTCACCAA
CTATTGCAGGATCAGCAGTTGATTCATACCAAGACTGAAGAATAATCAAAGATACTAAAA
AATAA
>19260 bias=0,e_score=0.0,bit_score=3059.3,score_ratio=1.06,align_strand=+,abs_start=112413,abs_end=115298,allele_start=112413,allele_end=115298,query_name=NODE_1_length_264014_cov_18.1843_ID_149 <unknown description>
TGAAAACTAAATCAAAATTATGATTACTTGGTCTTGGGTCCTTACTAGCAGTAGGAGTAC
CAGGATTAGTAGCCGCTTCATGTAAAATAGACCCGGCATATGTAAAAGGCGAATTCGTAT
ATGAATTCAACGCAGTAAACAGAGAACCTATATTTGATGCAGACACTTCAAATTCATATG
GTCAATATATAAACTCATTACCTGCAACATATACAGGTAGTGAACTTGTTAGAAAACAAG
CCTTAACTCAAACAAAAACTATAACTATAACAGAAAAAGGCACTAAAAAAACTACTACCT
ATTTAGTAAAACCTACTTTTGCTAAATATAGATTAGAATTAGCAGAAGCTATTGTTTTAA
CTGAAAAAGGAACTAATAAACAATATGTATTTGATTCAGATGAAATTCCAAGTGAATCTG
AATATCCACAACCAACTAAAACTGTAACAGATGTTACTGGCAAAGAATACAAAGTTTATG
AAAAAACAAACGTTTTTGTTAAAACAAAAGGTGATAAGAACGTTGAATCAAGATCAATTA
ATAGTGCATTCTTTTTAGACAAATTAGCTAATGCATCAAAATTACAATTTGTAATTAGAA
AAGGTGTTAAATGAGTTGATCACGACGGAAAAGACACTGGATATGAAGTTAAAGCAAAAG
ACTTCTGATATTCATGACTAAGAACATATTCAAGAAACTTAGACTATCGTTTAAGCACCG
GTGGATCAAAAGAACTAGATGAAGCATTAAAATCAAAATTAGCTGAAGAAAATTCACCAG
TTTATGGTGACCAATGATCATTTGGTAACATATATACTTATGCATTGTTCGGCATTGATG
CTAATAAATTATTTGAAAAAGATAAATTTATTCAAAAAGTATCAGCTGAAGGTAATTTAA
AAGATAGAGAAGCAATTACTTTTGAATCAATTACTGGAAAAGAAAATGATGCTAACATTT
CAAGCTTCTTTGAAAGTCAATTTGCATCAGGAACATATGACTTTATGCCAGCTCCATCTG
ACTACATTGATGCATTAAATGCTAAAAATGAACAAGTTGTTTTAAAATCAAATGGTAATG
CTTTATCAAAATCTGAAACAGAAGCATATCGTAACGCTTTAAATTCAATGGATAAAGAAA
GCTTACAATACAAAATTGGTCAATACTGATATGGAACATCTGCTAAATCTACATTATACT
CAGGATACTACTACAACAAAGGTATAGAAAACCAAATCCAAAAATTACCAAAGAATACAC
TATACTGAGATAAGAAATGAGTTGAAGATGATTCAACAATCAAAACAATTGTTTTCAACT
TCCAATCAAAAGCAGTTGAACCCGCATTATACAACCAAACAGCATTTAGAAAATATAGCC
AAGGAACAATTAGCCAAATTGGTTTTAGTAGTTTAACAGAACCACAAAAGAAAGAAGTTT
CTTCAGAACCAGAAAAATTTGGATTGAAATTAAATGAACGTTTGAATGTTCAAACTTCAA
TCTTTGGATTCGTTAGAACACCATTCATTTCTTCAAAATTAGGCAAAAATTACAAATTCA
ATGAAAACTTTGCTAAATTAGTATATGGATCTTCATTAGCAGATCTTGACAGTGGAAAAG
CAGACACTTCAGAATCATATCTATTTGGTAAAGGTTTAAGCTTCAGAACACTTCTATATG
CAGCAGTAAACTGAGATACATATGCAGCCCAAGCATCTTCTGGCCAAGCAACTCACTGAC
TTGCAAAAGTTCCAGAAGGTTCAAATTTAGGCGGTTCAGATCAAGGTACTGCAAAATTGA
ATACCGTTGTAGACTTCAGAGACCAAGCTAACTCACTATTTGCAATTGACAAAGATGGAA
ACAAAGTTGATTTTGGTGCTGAATTAGGTAAGGAATTAAGTCCTTCTGAAAACGCCAAAG
CTTCAGAAACTGAATCATCAATTTCTGAAAAGATGAAATCAGCAGGATTTAAAGTTCTTC
AAACAAAAATGAAAGAATTACTAGATCAATTCTTTAAAGAACAAAACATTACCGATCCTG
AAAAACAAACAATTGAATTTGAAGTAGGATTTAGATATTTAAATGCTCCACAACTATACA
TTAATGCATGAGAAAAAGTTAAAAACGTTTTTTCTGAACTAGATCCAAGAATTAAAGTTA
CAGTTAAGAGCTTTGATGACCCACGTGATCCAAACTTCGACGCATATAGATTTGATGGTT
TGACAGGTGAAAACTTATTAGCATGATCAGCAGACTATAACGGTGTTGCTTCAACATACG
ACGGACTTTCATGAGGAGCCGCATTAGTTCCAACATTGGTAAAGGTTGCACACCAAACAG
GTGACCAAAAAACTAAGTTCAAACAAGCCTTCCCAGAAATTGCTAAATTAGCTGATAAAT
TGTTAGAATATGCAAAAACAAACAAACCAAATTTATCATTGGATTTTGAAAAAATTGATC
AAATTGACAATAGATATTTAAATTCAAACTTACCTGCAATTTTAGCAGCATATAAATTAG
AACAAGATACCAATACTAAAAAATATGTAATTGCCAAAAAAGATGTTAAAGGTTCAAAAC
CAAAACCAATCGAATTCGATTTTTGAAAAGACAGTTCAGGAAAATCAATAGAACCAACCG
ATCTATATCAATGATCTGCAATATTCTGAGCTAACACATTTAAGAACTTTAAAAATGAAG
AAATTTCTAAGATTGTAGAAGAATTTACAACATTTGTAACCTTAGGATATGCTAGTGACG
TGTTTGTTGGCCGTGATAAATTTGTTAAAACTTTAATAAACAAACACTATGTCTCACCAA
CTATTGCAGGATCAGCAGTTGATTCATACCAAGACTGAAGAATAATCAAAGATACTAAAA
AATAA
>19261 bias=0,e_score=0.0,bit_score=3085.2,score_ratio=1.07,align_strand=-,abs_start=153006,abs_end=155889,allele_start=153006,allele_end=155889,query_name=NODE_1_length_507951_cov_41.4538_ID_1311 <unknown description>
TGAAAACTAAATCAAAATTATGATTACTTGGTCTTGGGTCCTTACTAGCAGTAGGGGTAC
CGGGATTAGTTGCCGCTTCATGTAAAATAGACCCGGCATATGTAAAAGGCGAATTCGTAT
ATGAATTCAACGCAGTAAACAAAGAACCTATATTTGATGCAGACACTTCAAATTCATATG
GTCCATATATAAACTCATTGCCTGCAACATATACAGGTAGTGAACTTGTTAGAAAACAAG
CCTTAACTCAAACAAAAACTATAACCATAACAGAAAAAGGCACTAAAAAAACCACTACCT
ATTTAGTAAAACCTACTTTTGCTAAATATAAATTAGAATTAGCAGAAGCTATTGTTTTAA
CTGAAAAAGGAACTAATAAACAATATGTATTTGATTCAGATGAAATTCCAAGTGAATCTG
AATATCCACAACCAACTAAAACTGTAACAGATATTAATGGCAAAGAATACAAAGTTTATG
AAAAAACAAACGTTTTTGTTAAAACAAAAGGTGACAAGAGCGTTGAATCAAGATCAATTA
ATAGTGCATTCTTTTTAGACAAATTAGCTAATGCCTCAAAATTACAATTTGTAATTAGAA
AAGGTGTTAAATGAGTTGATCACGACGGAAAAGACACTGGATATGAAGTTAAAGCAAAAG
ACTTCTGATATTCATGACTAAGAACATATTCAAGAAACTTAGACTATCGTTTAAGCACCG
GTGGATCAAAAGAACTAGACGATGCATTAAAATCAAAATTAGCTGAAGAAAATTCACCAG
TTTATGGTGAACAATGATCATTTGGTAACATATATACTTATGCATTGTTTGGTATTGATG
CTAATAAATTATTTGAAAAAGATAAATTTATTCAAAAAGTATCAGCTGAAGGTAATTTAA
AAGATAGAGAAGCAATTACTTTTGAATCAATTGCCGGAAAAGAAAATGATGCCAACATTT
CAAGTTTCTTTGAAACTCAATTTGCATCAGGAACATATGATTTTATGCCAGCTCCATCTG
ACTACATTGATGCATTAAATGCTAAAAATGAACAAGTTGTTTTAAAATCAAATGGTATTG
CTTTATCAAAATCAGAAACAGAAGCATATCGTAACGCTTTAAATTCAATGGATAAAGATA
GCTTACAATACAAAATTGGTCAATACTGATATGGAACATCTGCTAAATCTACATTATACT
CAGGCTACTACTACAACAAAGGTATAGAAAACCAAATCCAAAAATTACCAAAGAATACAC
TATACTGAGATAAGAAATGAGTTGAAGATGATTCAACAATCAAAACAATTGTTTTCAACT
TCCAATCAAAAGCAGTTGAACCTGCATTGTACAACCAAACATCATTTAGAAAATATAGCC
AAGGAACAATTAGCCAAATCGGTTTTAGTAGTTTAACAGAACCACAAAAGAAAGAAGTTT
CTTCAGAACCAGAAAAATTTGGATTGAAATTAAATGAACGTTTGAATGTTCAAACTTCAA
TCTTTGGATTTGTTAGAACACCATTCATTTCTTCAAAATTAGATAAAAATTACAAATTCA
ATGAAAACTTCGCTAAATTAGTATATGGATCTTCATTAGCTGATATTGACAGTGGAAAAG
CAGACACTTCAGAATCATATCTATTTGGTAAAGGTTTAAGCTTCAGAACACTTCTATATG
CAGCAGTAAACTGAGATACATATGCAGCCCAAGCATCTTCTGGCCAAGCAACTCACTGAC
TTGCAAAAGTTCCAGAAGGTTCAAATTTAGGTGGTTCAGATCAAGGTACTGCAAAATTGA
ACACCGTTATAGACTTTAGAGACCAAGCTAACTCATTATTTGCAATTGACAAAGATGGAA
ACAAAGTTGATTTCGGTGCTGAACTAGGTAAAGAATTAAGTCCTTCTGAAAATGCTAAAG
CCTCAGAAACTGAATCATCAATTTCTGATAAGATGAAATCAGCTGGATTTAAAGTTCTTC
AAACCAAAATGAAAGAATTACTAGATGAATTCTTTAAAGAACAAAAAATTACCGATCCTG
AAAAACAAACAATTGAATTTGAAGTAGGATTTAGATATTTAAATGCTCCACAACTATATA
TGAATGCATGAGAAAAAGTTAAAAACGTTGTTTCTGAACTAGATCCAAGAATTAAAGTTA
CAGTTAAGAGCTTTGATGATCCACGTGATCCAAACTTCAACGCATATAGATTTGACGGCT
TGACAGGTGAAAACTTATTAGCATGATCAGCAGACTATAACGGTGTTGCTTCAACATACG
ACGGACTTTCATGAGGTGCTGCATTAGTTCCAACATTGGTAAAGATTGCACACAAAACTG
GCGCTGAAAAAACTAAATTCCAACAAGCCTTCCCAGAAATTACTAAATTAGCTGATAAAT
TGTTAGAATATGCAAAAACAAATAAACCAAATCTATCATTGGATTTTGACGAAATTGATA
AAATTGACAATAGATATTTAAATTCAAACTTACCTTCAATTTTAGCATCATATAAATTAG
AAAAAGATCCTAAAACTGGAAAATATGTAATTGCTAAAAAAGATGTTAAAGGTTCAAAAC
CAAAACCAATTGAATTCGATTTTGGAAAAGATAGTTCAGGAAAATCAATAGAACCAACCG
ATCTATATCAATGATCTGCAATATTCTGAGCAAGCACATTTAAGAACTTTAAAAATGAAG
AAATTTCTAAGATTGTAGAAGAATTTACAACATTTGTAACCTTAGGATATACTAGTGACG
TGTTTGTTGGCCGTGATAAATTTGTTAAAACTTTAATAAACAAACACTACATCTCACCAA
CTATTGCAGGATCATCAGTTGATTCATACCAAGACTGAAGAATAATCAAAGATACTAAAA
AAT
>19262 bias=0,e_score=0.0,bit_score=3052.4,score_ratio=1.06,align_strand=+,abs_start=227102,abs_end=229987,allele_start=227102,allele_end=229987,query_name=NODE_1_length_386744_cov_32.1807_ID_133 <unknown description>
TGAAAACTAAATCAAAATTATGATTACTTGGTCTTGGGTCCTTACTAGCAGTAGGAGTAC
CAGGATTAGTAGCCGCTTCATGTAAAATAGACCCGGCATATGTAAAAGGCGAATTCGTAT
ATGAATTTAACGCAGTAAACAAAGAACCTATATTTGATGCAGACGTTTCAAGTTCATATG
GTCAATATATAAACTCATTACCTGCAACATATACAGGTAGTGAACTTGTTAGAAAACAAG
CCTTAACTCAAACAAAAACTATAACAATAACAGAAAAAGGCACTAAAAAAACCACTACCT
ATTTAGTAAAACCTACTTTTGCTAAATATAGATTAGAATTAGCAGAAGCTATTGTTTTAA
CTGAAAAAGGAACTAATAAACAATATGTATTTGATTCAGATGAAATTCCAAGTGAATCTG
AATATCCACAACCAACTAAAACTGTAACAGATGTTACCGGCAAAGAATACAAAGTTTATG
AAAAAACAAACGTTTTTGTTAAAACAAAAGGTGACAAGAACGTTGAATCAAGATCAATTA
ATAGTGCATTCTTTTTAGACAAATTAGCTAATGCCTCAAAATTACAATTTGTTATTAGAA
AAGGTGTTAAATGAGTTGATCACGACGGAAAAGACACTGGATATGAAGTTAAAGCAAAAG
ACTTCTGATATTCATGACTAAGAACATATTCAAGAAACTTAGACTATCGTTTAAGCACCG
GTGGATCAAAAGAACTAGACGATGCATTAAAATCAAAATTGGCTGAAGAAAATTCACCAG
TTTATGGTGAACAATGATCATTTGGTAACATATATACTTATGCATTGTTCGGCATTGATG
CTAATAAATTATTTGAAAAAGATAAATTTATTCAAAAAGTATCAGCTGAAGGTAATTTAA
AAGATAGAGAAGCAATTACTTTTGAATCAATTACTGGAAAAGAAAAAGATGCCAACATTT
CAAGCTTCTTTGAAAGTCAATTTGCATCAGGAACATATGACTTTATGCCTGCTCCATCTG
ACTACATTGATGCATTAAATGCTAAAAATGAACAAGTTGTTTTAAAATCAAACGGTATTG
CTTTATCAAAATCTGAAACAGAAGCATATCGTAACGCTTTAAATTCAATGGATAAAGATA
GCTTACAATACAAAATTGGTCAATACTGATATGGAACATCTGCTAAATCTACATTGTACT
CAGGTTACTACTACAACAAAGGTATAGAAAACCAAATCCAAAAATTACCAAAGAATACAC
TATACTGAGATAAGAAATGAGTTGAAGATGATTCAACAATCAAAACAATTGTTTTCAACT
TCCAATCAAAAGCAGTTGAACCCGCATTATACAACCAAACAGCATTTAGAAAATATAGCC
AAGGAACAATTAGCCAAATTGGTTTTAGTAGTTTAACAGAACCACAAAAGAAAGAAGTTT
CTTCAGAACCAGAAAAATTTGGATTGAAATTAAATGAACGTTTGAATGTCCAAACTTCAA
TCTTTGGATTTGTTAGAACACCATTTATTTCTTCAAAATTAGACAAAAATTACAAATTCA
ATGAAAACTTTGCTAAATTAGTATACGGATCTTCATTAGCTGATATTGACAGTGGAAAAG
CAGACACTTCAAAATCATACCTATTTGGTAAAGGTTTAAGCTTCAGAACACTTCTATATG
CAGCAGTAAACTGAGATACATATGCAGCTCAAGCATCTTCTGGCCAAGCAACTCACTGAC
TTGCAAAAGTCCCAGAAGGATCAAATTTAGGTGGTTCAGATCAAGGCACTGCAAAATTGA
ACACTATTACAGACTTTAGAGACCAAGCTAACTCACTATTTGCAATTGACAAAGATGGAA
ACAAAGTTGATTTCGGTGCTGAATTAGGTAAGGAATTAAGTCCTTCTGAAAACACCAAAG
CTTCAGAAACTGAATCATCAATTTCTGAAAAGATGAAATCAGCAGGATTTAAAGTTCTTA
AAGAAAAAATGAAAGAATTACTAGATCAATTCTTTAAAGAACAAAACATTACCGATCCTG
AAAAACAAACAATTGAATTTGAAGTAGGATTTAGATATTTAAATGCTCCACAACTATACA
TTAATGCATGAGAAAAAGTTAAAAACGTTTTTTCTGAACTAGATCCAAGAATTAAAGTTA
CAGTTAAGAGCTTTGATGACCCACGTGATCCAAACTTCAACGCATATAGATTTGATGGTG
TGACAGGTGAAAACTTATTAGCATGATCAGCAGACTATAACGGTGTTGCTTCAACATACG
ACGGACTTTCATGAGGAGCTGCATTAGTTCCAACATTGGTAAAGGTTGCACACCAAACAG
GCGCTGAAAAAGCTAAATTTGAAAAAGCCTTCCCAGAAATTGCTAAATTAGCTGATAAAT
TGTTAAAATATGCAGAAACAAACAAACCAAATTTATCATTGGATTTTGATAAAATTGATC
AAATTGACAATAGATATTTAAATTCAAACTTACCTTCAATTTTAGCATCATATAAATTAG
AACAAGATACCAATACTAAAAAATATGTAATTGCTAAAAAAACTGTTAAAGGTTCAAAAC
CAAAACCAATCGAATTCGATTTTGGAAAAGACAGTTCAGGAAAATCAAAAGAACCAACCG
ATCTATATCAATGATCTGCAATATTCTGAGCAAGCACATTTAAGAATTTTACAAATGAAG
AAATTTCTAAGATTGTAGAAGAATTTACAACATTTGTAACCTTAGGATATACTAGTGACG
TGTTTGTTGGTCGTGATAAATTTATTAAAACTTTAATAAACAAACACTACGTTTCACCAA
CTATTGCAGGATCATCAGTTGATTCATACCAAGACTGAAGAATAATCAAAGATACTAAAA
AATAA
>19263 bias=0,e_score=0.0,bit_score=3055.1,score_ratio=1.06,align_strand=+,abs_start=109842,abs_end=112727,allele_start=109842,allele_end=112727,query_name=NODE_3_length_132017_cov_31.7138_ID_1553 <unknown description>
TGAAAACTAAATCAAAATTATGATTACTTGGTCTTGGGTCCTTACTAGCAGTAGGAGTAC
CAGGATTAGTAGCCGCTTCATGTAAAATAGACCCGGCGTATGTAAAAGGCGAATTCGTAT
ATGAATTCAACGCAGTAAACAGAGAACCTATATTTGATGCAGACACTTCAAATTCATATG
GTCAATATATAAACTCATTACCTGCAACATATACAGGTAGTGAACTTGTTAGAAAACAAG
CCTTAACTCAAACAAAAACTATAACAATAACAGAAAAAGACACTAAAAAAACTACTACCT
ATTTAGTAAAACCTACTTTTGCTAAATATAGATTAGAATTAGCAGAAGCTATTGTTTTAA
CCGAAAAAGGAACTAATAAACAATATGTATTTGATTCAGATGAAATTCCAAGTGAATCTG
AATATCCACAACCAACTAAAACTGTAACAGATGTTAACGGTAAAGAATACAAAGTTTATG
AAAAAACAAACGTTTTTGTTAAAACAAAAGGTGACAAGGACGTTGTATCAAGATCAATTA
ATAGTGCATTCTTTTTAGACAAATTAGCTAATGCCTCAAAATTACAATTTGTAATTAGAA
AAGGTGTTAAATGAGTTGATCACGACGGAAAAGACACTGGATATGAAGTTAAAGCAAAAG
ACTTCTGATATTCATGACTAAGAACATATTCAAGAAACTTGGACTATCGTTTAAGCACCG
GTGGATCAAAAGAACTAGATGAAGCATTGAAATCAAAATTAGCTGAAGAAAATTCACCAG
TTTATGGCGAACAATGATCATTTGGTAACATATATACTTATGCATTGTTCGGTATTGATG
CTAATAAATTATTTGAAAAAGATAAATTTATTCAAAAAGTATCAGCTGAAGGTAATTTAA
AAGACAGAGAAGCAATTACTTTTGAATCAATTACTGGAAAAGAAAAAGATGCTAACATTT
CAAGCTTCTTTGAAAGTCAATTTGCATCAGGAACATATGACTTTATGCCAGCTCCATCTG
ACTACATTGATGCATTAAATGCTAAAAATGAACAAGTTGTTTTAAAATCAAATGGTATTG
CTTTATCAAAATCTGAAACAGAAGCATATCGTAATGCTTTAAACTCAATGGACAAAGATA
GTTTACAATACAAAATTGGTCAATATTGATATGGAACATCTGCTAAATCTACATTGTACT
CAGGCTACTACTACAACAAAGGTATAGAAAACCAAATCCAAAAATTACCAAAGAATACAC
TATACTGAGATAAGAAATGAGTTGAAGATGATTCAACAATCAAAACAATTGTTTTCAACT
TCCAATCAAAAGCAGTTGAACCCGCATTATACAACCAAACAGCATTTAGAAAATATAGCC
AAGGAACAATTAGCCAAATTGGTTTTAGTAGTTTAACAGAACCACAAAAGAAAGAAGTTT
CTTCAGAACCAGAAAAATTTGGATTGAAATTAAATGAACGTTTGAATGTTCAAACTTCAA
TCTTTGGATTTGTTAGAACACCATTCATTTCTTCAAAATTAGGCAAAAATTACAAATTCA
ATGAAAACTTTGCTAAATTAGTATATGGATCTTCATTAGCAGATCTTGACAGTGGAAAAG
CAGACACTTCAGAATCATATCTATTTGGTAAAGGTTTAAGCTTCAGAACACTTCTATATG
CAGCAGTAAACTGAGATACATATGCAGCCCAAGCATCTTCTGGCCAAGCAACTCACTGAC
TTGCAAAAGTTCCAGAAGGTTCAAATTTAGGTGGTTCAGATCAAGGCACTGCAAACTTGA
ATACCGTTGTAGACTTTAGAGACCAAGCTAACTCACTATTTGCAATTGACAAAGATGGAA
ACAAAGTTGATTTTGGAAAAGAATTAGGTAAGGAATTAAGTCCTTCTGAAAACGCTAAAG
CTTCAGAAACTGAATCATCAATTTCTGAAAAGATGAAATCAGCAGGATTTAAAGTTCTTC
AAACAAAAATGAAAGAATTACTAGATCAATTCTTTAAAGAACAAAACATTACCGATCCTG
AAAAACAAACAATTGAATTTGAAGTAGGATTTAGATATTTAAATGCTCCACAACTATACA
TTAATGCATGAGAAAAAGTTAAAAACGTTTTTTCTGAACTAGATCCAAGAATTAAAGTTA
CAGTTAAGAGCTTTGATGACCCACGTGATCCAAACTTCGACGCATATAGATTTGATGGTT
TGACAGGTGAAAACTTATTAGCATGATCAGCAGACTATAACGGTGTTGCTTCAACATACG
ACGGACTTTCATGAGGAGCTGCATTAGTTCCAACATTGGTAAAGGTTGCGCACCAAACAG
GTGACCAAAAAACTAAGTTCAAACAAGCCTTCCCAGAAATTGCTAAATTAGCTGATAAAT
TGTTAGAATATGCAAAAACAAACAAACCAAATTTATCATTGGATTTTGAAAAAATTGATC
AAATTGACAATAGATATTTAAATTCAAACTTACCTGCAATTTTAGCAGCATATAAATTAG
AACAAGATACCAATACTAAAAAATATGTAATTGCTAAAAAAACTGTTAAAGGTTCAAAAC
CAAAACCAATCGAATTCGATTTTGGAAAAGATAGTTCAGGAAAATCAATAGAACCAACCG
ATCTATATCAATGATCTGCAATATTCTGAGCAAGCACATTTAAGAACTTTAAAAATGAAG
AAATTTCTAAGATTGTAGAAGAATTTACAACATTTGTAACCTTAGGATATGCTAGTGACG
TGTTTGTTGGCCGTGATAAATTTGTTAAAACTTTAATAAACAAACACTATGTCTCACCAA
CTATTGCAGGATCAGCAGTTGATTCATACCAAGACTGAAGAATAATCAAAGATACTAAAA
AATAA
>19264 bias=0,e_score=0.0,bit_score=3045.2,score_ratio=1.06,align_strand=-,abs_start=152338,abs_end=155221,allele_start=152338,allele_end=155221,query_name=NODE_1_length_344309_cov_36.0595_ID_85 <unknown description>
TGAAAACTAAATCAAAATTATGATTACTTGGTCTTGGGTCCTTACTAGCAGTAGGAGTAC
CAGGATTAGTAGCCGCTTCATGTAAAATAGACCCGGCATATGTAAAAGGCGAATTCGTAT
ATGAATTTAACGCAGTAAACAAAGAACCTATATTTGATGCAGACGTTTCAAGTTCATATG
GTCAATATATAAACTCATTACCTGCAACATATACAGGTAGTGAACTTGTTAGAAAACAAG
CCTTAACTCAAACAAAAACTATAACAATAACAGAAAAAGGCACTAAAAAAACCACTACCT
ATTTAGTAAAACCTACTTTTGCTAAATATAGATTAGAATTAGCAGAAGCTATTGTTTTAA
CTGAAAAAGGAACTAATAAACAATATGTATTTGATTCAGATGAAATTCCAAGTGAATCTG
AATATCCACAACCAACTAAAACTGTAACAGACGAAAGAGGCAAAGAATACAAAGTTTATG
AAAAAACAAACGTTTTTGTTAAAACAAAAGGTGACAAGAACGTTGAATCAAGATCAATTA
ATAGTGCATTCTTTTTAGACAAATTAGCTAATGCCTCAAAATTACAATTTGTTATTAGAA
AAGGTGTTAAATGAGTTGATCACGACGGAAAAGACACTGGATATGAAGTTAAAGCAAAAG
ACTTCTGATATTCATGACTAAGAACATATTCAAGAAACTTAGACTATCGTTTAAGCACCG
GTGGATCAAAAGAACTAGACGATGCATTAAAATCAAAATTGGCTGAAGAAAATTCACCAG
TTTATGGTGAACAATGATCATTTGGTAACATATATACTTATGCATTGTTCGGCATTGATG
CTAATAAATTATTTGAAAAAGATAAATTTATTCAAAAAGTATCAGCTGAAGGTAATTTAA
AAGATAGAGAAGCAATTACTTTTGAATCAATTACTGGAAAAGAAAAAGATGCCAACATTT
CAAGCTTCTTTGAAAGTCAATTTGCATCAGGAACATATGACTTTATGCCTGCTCCATCTG
ACTACATTGATGCATTAAATGCTAAAAATGAACAAGTTGTTTTAAAATCAAACGGTATTG
CTTTATCAAAATCTGAAACAGAAGCATATCGTAACGCTTTAAATTCAATGGATAAAGATA
GCTTACAATACAAAATTGGTCAATACTGATATGGAACATCTGCTAAATCTACATTGTACT
CAGGTTACTACTACAACAAAGGTATAGAAAACCAAATCCAAAAATTACCAAAGAATACAC
TATACTGAGATAAGAAATGAGTTGAAGATGATTCAACAATCAAAACAATTGTTTTCAACT
TCCAATCAAAAGCAGTTGAACCCGCATTATACAACCAAACAGCATTTAGAAAATATAGCC
AAGGAACAATTAGCCAAATTGGTTTTAGTAGTTTAACAGAACCACAAAAGAAAGAAGTTT
CTTCAGAACCAGAAAAATTTGGATTGAAATTAAATGAACGTTTGAATGTCCAAACTTCAA
TCTTTGGATTTGTTAGAACACCATTTATTTCTTCAAAATTAGACAAAAATTACAAATTCA
ATGAAAACTTTGCTAAATTAGTATACGGATCTTCATTAGCTGATATTGACAGTGGAAAAA
CAGACACTTCAAAATCATACCTATTTGGTAAAGGTTTAAGCTTCAGAACACTTCTATATG
CAGCAGTAAACTGAGATACATATGCAGCTCAAGCATCTTCTGGCCAAGCAACTCACTGAC
TTGCAAAAGTCCCAGAAGGATCAAATTTAGGTGGTTCAGATCAAGGCACTGCAAAATTGA
ACACTATTACAGACTTTAGAGACCAAGCTAACTCACTATTTGCAATTGACAAAGATGGAA
ACAAAGTTGATTTCGGTGCTGAATTAGGTAAGGAATTAAGTCCTTCTGAAAACACCAAAG
CTTCAGAAACTGAATCATCAATTTCTGAAAAGATGAAATCAGCAGGATTTAAAGTTCTTA
AAGAAAAAATGAAAGAATTACTAGATCAATTCTTTAAAGAACAAAACATTACCGATCCTA
AAAAACAAACAATTGAATTTGAAGTAGGATTTAGATATTTAAATGCTCCACAACTATACA
TTAATGCATGAGAAAAAGTTAAAAACGTTTTTTCTGAACTAGATCCAAGAATTAAAGTTA
CAGTTAAGAGCTTTGATGACCCACGTGATCCAAACTTCAACGCATATAGATTTGATGGTG
TGACAGGTGAAAACTTATTAGCATGATCAGCAGACTATAACGGTGTTGCTTCAACATACG
ACGGACTTTCATGAGGAGCTGCATTAGTTCCAACATTGGTAAAGGTTGCACACCAAACAG
GCGCTGAAAAAGCTAAATTTGAAAAAGCCTTCCCAGAAATTGCTAAATTAGCTGATAAAT
TGTTAAAATATGCAGAAACAAACAAACCAAATTTATCATTGGATTTTGATAAAATTGATC
AAATTGACAATAGATATTTAAATTCAAACTTACCTTCAATTTTAGCATCATATAAATTAG
AACAAGATACCAATACTAAAAAATATGTAATTGCTAAAAAAACTGTTAAAGGTTCAAAAC
CAAAACCAATCGAATTCGATTTTGGAAAAGACAGTTCAGGAAAATCAAAAGAACCAACCG
ATCTATATCAATGATCTGCAATATTCTGAGCAAGCACATTTAAGAATTTTACAAATGAAG
AAATTTCTAAGATTGTAGAAGAATTTACAACATTTGTAACCTTAGGATATACTAGTGACG
TGTTTGTTGGTCGTGATAAATTTGTTAAAACTTTAATAAACAAACACTACGTTTCACCAA
CTATTGCAGGATCATCAGTTGATTCATACCAAGACTGAAGAATAATCAAAGATACTAAAA
AAT
>19265 bias=0,e_score=0.0,bit_score=3061.5,score_ratio=1.06,align_strand=+,abs_start=195739,abs_end=198624,allele_start=195739,allele_end=198624,query_name=NODE_1_length_290949_cov_36.4267_ID_342 <unknown description>
TGAAAACTAAATCAAAATTATGATTACTTGGTCTTGGGTCCTTACTAGCAGTAGGAGTAC
CAGGATTAGTAGCCGCTTCATGTAAAATAGACCCGGCATATGTAAAAGGCGAATTCGTAT
ATGAATTCAACGCAGTAAACAGAGAACCTATATTTGATGCAGACACTTCAAATTCATATG
GTCAATATATAAACTCATTACCTGCAACATATACAGGTAGTGAACTTGTTAGAAAACAAG
CCTTAACTCAAACTAAAACTATAACTATAACAGAAAAAGGCACTAAAAAAACCACTACCT
ATTTAGTAAAACCTACTTTTGCTAAATATAGATTAGAATTAGCAGAAGCTATTGTTTTAA
CTGAAAAAGGAACTAATAAACAATATGTATTTGATTCAGATGAAATTCCAAGTGAATCTG
AATATCCACAACCAACTAAAACCGTAACAGACGAAAAAGGCAATGAATACAAAGTTTATG
AAAAAACAAACGTTTTTGTTAAAACAAAAGGTGACAAGGACGTTGTATCAAGATCAATTA
ATAGTGCATTCTTTTTAGACAAATTAGCTAATGCCTCAAAATTACAATTTGTAATTAGAA
AAGGTGTTAAATGAGTTGATCACGACGGAAAAGACACTGGATATGAAGTTAAAGCAAAAG
ACTTCTGATATTCATGATTAAGAACATATTCAAGAAACTTGGACTATCGTTTAAGCACCG
GTGGATCAAAAGAACTAGATGAAGCATTGAAATCAAAATTAGCTGAAGAAAATTCACCAG
TTTATGGCGAACAATGATCATTTGGTAACATATATACTTATGCATTGTTCGGCATTGATG
CTAATAAATTATTTGAAAAAGATAAATTTATTCAAAAAGTATCAGCTGAAGGTAATTTAA
AAGATAGAGAAGCAATTACTTTTGAATCAATTACTGGAAAAGAAAAAGATGCCAACATTT
CAAGTTTCTTTGAAAGTCAATTTGCATCAGGAACATATGACTTTATGCCAGCTCCATCTG
ACTACATTGATGCATTAAATGCTAAAAATGAACAAGTTGTTTTAAAATCAAATGGTAATG
CTTTATCGAAATCTGAAACAGAAGCATATCGTAACGCTTTAAATTCAATGGATAAAGAAA
GCTTACAATACAAAATTGGTCAATACTGATATGGAACATCTGCTAAATCTACATTATACT
CAGGCTACTACTACAACAAAGGTATAGAAAACCAAATCCAAAAATTACCAAAGAATACAC
TATACTGAGATAAGAAATGAGTTGAAGATGATTCAACAATCAAAACAATCGTTTTCAACT
TCCAATCAAAAGCAGTTGAACCCGCATTATACAACCAAACAGCATTTAGAAAATATAGCC
AAGGAACAATTAGCCAAATTGGTTTTAGTAGTTTAACAGAACCACAAAAGAAAGAAGTTT
CTTCAGAACCAGAAAAATTTGGATTGAAATTAAATGAACGTTTGAATGTTCAAACTTCAA
TCTTTGGATTTGTTAGAACACCATTCATTTCTTCAAAATTAGGCAAAAATTACAAATTCA
ATGAAAACTTTGCTAAATTAGTATATGGATCTTCATTAGCAGATCTTGACAGTGGAAAAG
CAGACACTTCAGAATCATATCTATTTGGTAAAGGTTTAAGCTTCAGAACACTTCTATATG
CAGCAGTAAACTGAGATACATATGCAGCCCAAGCATCTTCTGGCCAAGCAACTCACTGAC
TTGCAAAAGTTCCAGAAGGTTCAAATTTAGGTGGTTCAGATCAAGGCACTGCAAACTTGA
ATACCATTGTAGACTTCAGAGACCAAGCTAACTCACTATTTGCAATTGACAAAGATGGAA
ACAAAGTTGATTTTGGAAAAGAATTAGGTAAGGAATTAAGTCCTTCTGAAAACGCTAAAG
CTTCAGAAACTGAATCATCAATTTCTGAAAAGATGAAATCAGCAGGATTTAAAGTTCTTC
AAACAAAAATGAAAGAATTACTAGATCAATTCTTTAAAGAACAAAACATTACCGATCCTG
AAAAACAAACAATTGAATTTGAAGTAGGATTTAGATATTTAAATGCTCCACAACTATACA
TTAATGCATGAGAAAAAGTTAAAAACGTTTTTTCTGAACTAGATCCAAGAATTAAAGTTA
CAGTTAAGAGCTTTGATGACCCACGTGATCCAAACTTCGACGCATATAGATTTGATGGTT
TGACAGGTGAAAACTTATTAGCATGATCAGCAGACTATAACGGTGTTGCTTCAACATACG
ACGGACTTTCATGAGGAGCTGCATTAGTTCCAACATTGGTAAAGGTTGCGCACCAAACAG
GTGACCAAAAAACTAAGTTCAAACAAGCCTTCCCAGAAATTGCTAAATTAGCTGATAAAT
TGTTAGAATATGCAAAAACAAACAAACCAAATTTATCATTGGATTTTGAAAAAATTGATC
AAATTGACAATAGATATTTAAATTCAAACTTACCTGCAATTTTAGCAGCATATAAATTAG
AACAAGATACCAATACTAAAAAATATGTAATTGCTAAAAAAACTGTTAAAGGTTCAAAAC
CAAAACCAATCGAATTCGATTTTGGAAAAGATAGTTCAGGAAAATCAATAGAACCAACCG
ATCTATATCAATGATCTGCAATATTCTGAGCAAGCACATTTAAGAACTTTAAAAATGAAG
AAATTTCTAAGATTGTAGAAGAATTTACAACATTTGTAACCTTAGGATATGCTAGTGACG
TGTTTGTTGGCCGTGATAAATTTGTTAAAACTTTAATAAACAAACACTATGTCTCACCAA
CTATTGCAGGATCAGCAGTTGATTCATACCAAGACTGAAGAATAATCAAAGATACTAAAA
AATAA
>19266 bias=0,e_score=0.0,bit_score=3074.7,score_ratio=1.07,align_strand=-,abs_start=19464,abs_end=22347,allele_start=19464,allele_end=22347,query_name=NODE_1_length_201531_cov_37.8145_ID_143 <unknown description>
TGAAAACTAAATCAAAATTATGATTACTTGGTCTTGGGTCCTTACTAGCAGTAGGGGTAC
CGGGATTAGTTGCCGCTTCATGTAAAATAGACCCGGCATATGTAAAAGGCGAATTCGTAT
ATGAATTCAACGCAGTAAACAGAGAACCTATATTTGATGCAGACACTTCAAATTCATATG
GTCAATATATAAACTCATTACCTGCAACATATACAGGTAGTGAACTTGTTAGAAAACAAG
CCTTAACTCAAACTAAAACTATAACTATAACAGAAAAAGGCACTAAAAAAACTACTACCT
ATTTAGTAAAACCTACTTTTGCTAAATATAGATTAGAATTAGCAGAAGCTATTGTTTTAA
CTGAAAAAGGAACTAATAAACAATATGTATTTGATTCAGATGAAATTCCAAGTGAATCTG
AATATCCACAACCAACTAAAACTGTAACAGATATTAATGGCAAAGAATACAAAGTTTATG
AAAAAACAAACGTTTTTGTTAAAACAAAAGGTGACAAGAGCGTTGAATCAAGATCAATTA
ATAGTGCATTCTTTTTAGACAAATTAGCTAATGCCTCAAAATTACAATTTGTAATTAGAA
AAGGTGTTAAATGAGTTGATCACGACGGAAAAGACACTGGATATGAAGTTAAAGCAAAAG
ACTTCTGATATTCATGACTAAGAACATATTCAAGAAACTTAGACTATCGTTTAAGCACCG
GTGGATCAAAAGAACTAGACGATGCATTAAAATCAAAATTAGCTGAAGAAAATTCACCAG
TTTATGGTGAACAATGATCATTTGGTAACATATATACTTATGCATTGTTTGGTATTGATG
CTAATAAATTATTTGAAAAAGATAAATTTATTCAAAAAGTATCAGCTGAAGGTAATTTAA
AAGATAGAGAAGCAATTACTTTTGAATCAATTGCCGGAAAAGAAAATGATGCCAACATTT
CAAGTTTCTTTGAAACTCAATTTGCATCAGGAACATATGATTTTATGCCAGCTCCATCTG
ACTACATTGATGCATTAAATGCTAAAAATGAACAAGTTGTTTTAAAATCAAATGGTATTG
CTTTATCAAAATCAGAAACAGAAGCATATCGTAACGCTTTAAATTCAATGGATAAAGATA
GCTTACAATACAAAATTGGTCAATACTGATATGGAACATCTGCTAAATCTACATTATACT
CAGGCTACTACTACAACAAAGGTATAGAAAACCAAATCCAAAAATTACCAAAGAATACAC
TATACTGAGATAAGAAATGAGTTGAAGATGATTCGACAATCAAAACAATTGTTTTCAACT
TCCAATCAAAAGCAGTTGAACCTGCATTGTACAACCAAACATCATTTAGAAAATATAGCC
AAGGAACAATTAGCCAAATCGGTTTTAGTAGTTTAACAGAACCACAAAAGAAAGAAGTTT
CTTCAGAACCAGAAAAATTTGGATTGAAATTAAATGAACGTTTGAATGTTCAAACTTCAA
TCTTTGGATTTGTTAGAACACCATTCATTTCTTCAAAATTAGATAAAAATTACAAATTCA
ATGAAAACTTCGCTAAATTAGTATATGGATCTTCATTAGCTGATATTGACAGTGGAAAAG
CAGACACTTCAGAATCATATCTATTTGGTAAAGGTTTAAGCTTCAGAACACTTCTATATG
CAGCAGTAAACTGAGATACATATGCAGCCCAAGCATCTTCTGGCCAAGCAACTCACTGAC
TTGCAAAAGTTCCAGAAGGTTCAAATTTAGGTGGTTCAGATCAAGGTACTGCAAAATTGA
ACACCGTTATAGACTTTAGAGACCAAGCTAACTCATTATTTGCAATTGACAAAGATGGAA
ACAAAGTTGATTTCGGTGCTGAACTAGGTAAAGAATTAAGTCCTTCTGAAAATGCTAAAG
CCTCAGAAACTGAATCATCAATTTCTGATAAGATGAAATCAGCTGGATTTAAAGTTATTC
AAACCAAAATGAAAGAATTACTAGATGAATTCTTTAAAGAACAAAAAATTACCGATCCTG
AAAAACAAACAATTGAATTTGAAGTAGGATTTAGATATTTAAATGCTCCACAACTATATA
TGAATGCATGAGAAAAAGTTAAAAACGTTGTTTCTGAACTAGATCCAAGAATTAAAGTTA
CAGTTAAGAGCTTTGATGATCCACGTGATCCAAACTTCAACGCATATAGATTTGACGGCT
TGACAGGTGAAAACTTATTAGCATGATCAGCAGACTATAACGGTGTTGCTTCAACATACG
ACGGACTTTCATGAGGTGCTGCATTAGTTCCAACATTGGTAAAGATTGCACACAAAACTG
GCGCTGAAAAAACTAAATTCCAACAAGCCTTCCCAGAAATTACTAAATTAGCTGATAAAT
TGTTAGAATATGCAAAAACAAATAAACCAAATCTATCATTGGATTTTGACGAAATTGATA
AAATTGACAATAGATATTTAAATTCAAACTTACCTTCAATTTTAGCATCATATAAATTAG
AAAAAGATCCTAAAACTGGAAAATATGTAATTGCTAAAAAAGATGTTAAAGGTTCAAAAC
CAAAACCAATTGAATTCGATTTTGGAAAAGATAGTTCAGGAAAATCAATAGAACCAACCG
ATCTATATCAATGATCTGCAATATTCTGAGCAAGCACATTTAAGAACTTTAAAAATGAAG
AAATTTCTAAGATTGTAGAAGAATTTACAACATTTGTAACCTTAGGATATACTAGTGACG
TGTTTGTTGGCCGTGATAAATTTGTTAAAACTTTAATAAACAAACACTACATCTCACCAA
CTATTGCAGGATCATCAGTTGATTCATACCAAGACTGAAGAATAATCAAAGATACTAAAA
AAT
