# Supplementary material for: Genomic determination of minimum multi-locus sequence typing schemas to represent the genomic phylogeny of Mycoplasma hominis
Source: BMC Genomics. 2016 Nov 23;17:964. doi: 10.1186/s12864-016-3284-z (PMC5120421; doi:10.1186/s12864-016-3284-z)
Supplement: Additional file 1: — FASTA sequence for all pan genomic alleles identified in this study. (ZIP 1488 kb) [file 12864_2016_3284_MOESM1_ESM.zip › pan_genome/GENE-139.fasta]

>139
TTGAATATTTACAAAAAAGACAATTTAGATAAATTTTTAAAAAGAGAAGATTTACCAAAC
TTTTGACCTATTTATGTTTATTGTGGGTCTGCCGGTTGAATTAAACCTTGAAAGTGAATT
AGGGATGGATATCCTTGCTTAATATTTGGACTTACATACCTGATACTTGGGATAACCAAA
AAAATAGGACATGCCGTTGTTGCATATGGTATGTATGATAATGGCAATAAACTTCCTTGC
CATTATGGGTGAGCAGGCAGTTCTCAAGTTATTGTTTCTTCGAGTCTATCTGGCCAATTG
TTTTTATTAGCTATAAAGCCAAATGGCAAAATTAAAAAACAAGACAACATTTTACTAAAA
ATGGAATTAAATATTCGGGAAAGGATTTTAAATAATGAAGAAAATTACATTAAAATGGTT
AACAATTTTAGGAGCAACAACGCTTACTGCCTTGCCTTTTTGTGCAATTTCTTGTAG
>1457
TTGAATATTTACAAAAAAGACAATTTAGATAAATTTTTAAAAAGAGAAGATTTGCCAAAC
TTTTGACATATTTATGTTTATTGTGGGTCTGCCGGTTGAATTAAACCTTGAAAATGAATT
AGAGATGGTTATCCTTGTTTAATATTTGGGACTTACATACCCGATACTTGGGATGACCAA
AAAATAGGACATGCCGTTGTTGCATATGGTATGTATGATAATGGCAATAAACTTCTTTGC
CATTATGGGTGAGCAGGCAGTTCTCAAGTTATTGTTTCTTCGAGTCTATCTGGCCAATTG
TTTTTATTAGCTATAAAGCCAAATGGCGAAATTAAAAAACAAGACAACATTTTACTAAAA
ACAGAATTAAATATTCGGGAATGGATTTTAAATAATGAAGAAAATTACATTAAAATGGTT
AACAATTTTAGGAGCAACAACGCTTACTGCTTTGCCTTTTTGTGCAATTTCTTGTAG
>3925 bias=43.9,bit_score=490.7,abs_start=10442,align_strand=-,abs_end=10917,score_ratio=1.02656903766,query_name=NODE_15_length_19862_cov_24.0237_ID_897
TGAATATTTACAAAAAAGACAATTTAGATAAATTTTTAAAAAGAGAAGATTTGCCAAACT
TTTGACCTATTTATGTTTATTGTGGGTCTGCCGGTTGAATTAAACCTTGAAAGTGAATTA
GGGATGGATATCCTTGCTTAATATTTGGACTTACATACCCGATACTTGGGATGACCAAAA
AATAGGACATGCCGTTGTTGCATATGGTATGTATGATAATGGCAATAAACTTCTTTGCCA
TTATGGGTGAGCAGGCAGTTCTCAAGTTATTGTTTCTTCGAGTCTATCTGGCCAATTATT
CTTATTAGGTATGAAGCCAAATGGCGAAATTAAAAAAACAAGACAACATTTTACTAAAAA
TGGAATTAAATATTCGGGAATGGATTTTAAATAATGAAGAAGATTACATTAAAATGGTTA
ACAATTTTAGGGGCAACAACGCTTACTGCTTTGCCTTTTTGTGCAATTTCTTGTAG
>3926 bias=50.2,bit_score=482.2,abs_start=10518,align_strand=-,abs_end=10993,score_ratio=1.00878661088,query_name=NODE_6_length_22809_cov_35.7546_ID_495
TGAATATTTACAAAAAAAACAATTTAGATAAATTTTTAAAAAAAGAAGATTTGCCAAACT
TTTGACCTATTTATGTTTATCGAAGATCTGCTGGTTGAATTAAACCTTGAAAATGAATTA
GAGATGGTTATCCTTGTTTAATATTTGGGACTTACATACCCGATACTTGGGATGACCAAA
AAATAGGACATGCCGTTGTTGCATATGGTATGTATGATAATGGCAATAAACTTCTTTGCC
ATTATGGGTGAGCAGGCAGTTCTCAAGTTATTGTTTCTTCGAGTCTATCTGGCCAATTGT
TCTTATTAGCTATAAAGACAAATGGCGAAATTAAAAAACAAGACAACATTTTACTAAAAA
CGGAATTAAATATTCGGGAATGGATTTTAAATAATGAAGAAGATTACATTAAAATGGTTA
ACAATTTTAGGAGCAACAACGCTTACTGCTTTGCCTTTTTGTGCAATTTCTTGTAG
>3931 bias=45.9,bit_score=496.1,abs_start=15407,align_strand=+,abs_end=15883,score_ratio=1.03786610879,query_name=NODE_4_length_26312_cov_45.1597_ID_476
TTGAATATTTACAAAAAAGACAATTTAGATAAATTTTTAAAAAGAGAAGATTTGCCAAAC
TTTTGACCTATTTATGTTTATTGTGGGTCTGCCGGTTGAATTAAACCTTGAAAGTGAATT
AGGGATGGATATCCTTGCTTAATATTTGGACTTACATACCCGATACTTGGGATGACTAAA
AAATAGGACATGCCGTTGTTGCATATGGTATGTATGATAATGGCAATAAACTTCTTTGCC
ATTATGGGTGAGCAGGCAGTTCTCAAGTTATTGTTTCTTCGAGTCTATCTGGCCAATTGT
TTTTATTAGCTATAAAGCCAAATGGCGAAATTAAAAAAACAAGACAACATTTTACTAAAA
ATGGAATTAAATATTCGGGAATGGATTTTAAATAATGAAGAAGATTACATTAAAATGGTT
AACAATTTTAGGGGCAACAACGCTTACTGCTTTGCCTTTTTGTGCAATTTCTTGTAG
>3932 bias=49.7,bit_score=428.0,abs_start=10448,align_strand=-,abs_end=10923,score_ratio=0.89539748954,query_name=NODE_5_length_65338_cov_34.5_ID_5307
GAATATTTACAAAAAAAGACAATTTAGATAATTTTTTTAAAAAAGAAGATTCGCCAAACT
TTTGACCTATTTATGTTTATCATAGGTCTGTTGGTTGAATTAAACCTTGAAAATGAATTA
GGGATGGATATCATTGCTTAATATTTGGGACTTACATACCTGATACTGGGGGAAGTGAAA
AAATTGGTCATGCCGTTGTTGCATATGGCTGTATGATAGTGGTAATAAACTTCTTTGCCA
TTATGGGTGAACAGGCAGTTCTCAAGTTATTGTTTCTTCGAGTCTATCTGGCCAATTATT
CTTATTAGGTATGAAGCTAAATGGCGAAATTAAAAAAACAAGACAACATTTTACTAAAAA
CGGAATTAAATATTCGGGAATGGATTTTAAATAATGAAGAAGATTACATTAAAATGGTTA
ACAATTTTAGGAGCAACAACGCTTACTGCTTTGCCTTTTTGTGCAATTTCTTGTAG
>17073 bias=0,e_score=2e-148,bit_score=499.0,score_ratio=1.04,align_strand=-,abs_start=10433,abs_end=10907,allele_start=10433,allele_end=10907,query_name=NODE_4_length_110030_cov_30.8764_ID_291 <unknown description>
TGAATATTTACAAAAAAGACAATTTAGATAAATTTTTAAAAAGAGAAGATTTACCAAACT
TTTGACCTATTTATGTTTATTGTGGGTCTGCCGGTTGAATTAAACCTTGAAAGTGAATTA
GGGATGGATATCCTTGCTTAATATTTGGACTTACATGCCTGATACTTGGGATAACCAAAA
AATAGGACATGCCGTTGTTGCATATGGTATGTATGATAATAGCAATAAACTTCTTTGCCA
TTATGGGTGAGCAGGCAGTTCTCAAGTTATTGTTTCTTCGAGTCTATCTGGCCAATTGTT
TTTATTAGCTATAAAGCCAAATGGCGAAATTAAAAAACAAGACAACATTTTACTAAAAAC
AGAATTAAATATTCGGGAATGGATTTTAAATAATGAAGAAAATTACATTAAAATGGTTAA
CAATTTTAGGAGCAACAACGCTTACTGCCTTGCCTTTTTGTGCAATTTCTTGTA
>17074 bias=0,e_score=5e-144,bit_score=482.2,score_ratio=1.01,align_strand=-,abs_start=10518,abs_end=10993,allele_start=10518,allele_end=10993,query_name=NODE_7_length_19847_cov_41.9573_ID_483 <unknown description>
TGAATATTTACAAAAAAAACAATTTAGATAAATTTTTAAAAAAAGAAGATTTGCCAAACT
TTTGACCTATTTATGTTTATCGAAGATCTGCTGGTTGAATTAAACCTTGAAAATGAATTA
GAGATGGTTATCCTTGTTTAATATTTGGGACTTACATACCCGATACTTGGGATGACCAAA
AAATAGGACATGCCGTTGTTGCATATGGTATGTATGATAATGGCAATAAACTTCTTTGCC
ATTATGGGTGAGCAGGCAGTTCTCAAGTTATTGTTTCTTCGAGTCTATCTGGCCAATTGT
TCTTATTAGCTATAAAGACAAATGGCGAAATTAAAAAACAAGACAACATTTTACTAAAAA
CGGAATTAAATATTCGGGAATGGATTTTAAATAATGAAGAAGATTACATTAAAATGGTTA
ACAATTTTAGGAGCAACAACGCTTACTGCTTTGCCTTTTTGTGCAATTTCTTGTA
>17075 bias=0,e_score=4.7e-127,bit_score=428.0,score_ratio=0.90,align_strand=-,abs_start=10448,abs_end=10923,allele_start=10448,allele_end=10923,query_name=NODE_5_length_65338_cov_34.5_ID_5307 <unknown description>
GAATATTTACAAAAAAAGACAATTTAGATAATTTTTTTAAAAAAGAAGATTCGCCAAACT
TTTGACCTATTTATGTTTATCATAGGTCTGTTGGTTGAATTAAACCTTGAAAATGAATTA
GGGATGGATATCATTGCTTAATATTTGGGACTTACATACCTGATACTGGGGGAAGTGAAA
AAATTGGTCATGCCGTTGTTGCATATGGCTGTATGATAGTGGTAATAAACTTCTTTGCCA
TTATGGGTGAACAGGCAGTTCTCAAGTTATTGTTTCTTCGAGTCTATCTGGCCAATTATT
CTTATTAGGTATGAAGCTAAATGGCGAAATTAAAAAAACAAGACAACATTTTACTAAAAA
CGGAATTAAATATTCGGGAATGGATTTTAAATAATGAAGAAGATTACATTAAAATGGTTA
ACAATTTTAGGAGCAACAACGCTTACTGCTTTGCCTTTTTGTGCAATTTCTTGTA
>17076 bias=0,e_score=3.9e-148,bit_score=496.1,score_ratio=1.04,align_strand=+,abs_start=15407,abs_end=15883,allele_start=15407,allele_end=15883,query_name=NODE_4_length_26312_cov_45.1597_ID_476 <unknown description>
TGAATATTTACAAAAAAGACAATTTAGATAAATTTTTAAAAAGAGAAGATTTGCCAAACT
TTTGACCTATTTATGTTTATTGTGGGTCTGCCGGTTGAATTAAACCTTGAAAGTGAATTA
GGGATGGATATCCTTGCTTAATATTTGGACTTACATACCCGATACTTGGGATGACTAAAA
AATAGGACATGCCGTTGTTGCATATGGTATGTATGATAATGGCAATAAACTTCTTTGCCA
TTATGGGTGAGCAGGCAGTTCTCAAGTTATTGTTTCTTCGAGTCTATCTGGCCAATTGTT
TTTATTAGCTATAAAGCCAAATGGCGAAATTAAAAAAACAAGACAACATTTTACTAAAAA
TGGAATTAAATATTCGGGAATGGATTTTAAATAATGAAGAAGATTACATTAAAATGGTTA
ACAATTTTAGGGGCAACAACGCTTACTGCTTTGCCTTTTTGTGCAATTTCTTGTAG
>17077 bias=0,e_score=1.4e-130,bit_score=442.9,score_ratio=0.93,align_strand=-,abs_start=10445,abs_end=10894,allele_start=10445,allele_end=10894,query_name=NODE_1_length_666248_cov_46.4332_ID_732 <unknown description>
ATGATTTTTTAAAAAAAGAAGATTTGCCGAACTTTTGACCTGTTTATGTTTATCGAAGAT
CTGCTGGTTGAATTAAACCTTGAAAATGAATTAGAGATGGTTATCCTTGTTTAATATTTG
GGACTTACATACCCGATACTTGGGATGACCAAAAAATAGGACATGCCGTTGTTGCATATG
GTATGTATGATAATGGCAATAAACTTCTTTGCCATTATGGGTGAGCAGGCAGTTCTCAAG
TTATTGTTTCTTCGAGTCTATCTGGCCAATTATTCTTATTAGGTATGAAGCCAAATGGCG
AAATTAAAAAAACAAGACAACATTTTACTAAAAATGGAATTAAATATTCGGGAATGGATT
TTAAATAATGAAGAAGATTACATTAAAATGGTTAACAATTTTAGGAGCAACAACGCTTAC
TGCTTTGCCTTTTTGTGCAATTTCTTGTA
>17078 bias=0,e_score=1.4e-128,bit_score=432.6,score_ratio=0.91,align_strand=-,abs_start=10449,abs_end=10924,allele_start=10449,allele_end=10924,query_name=NODE_4_length_49777_cov_39.8407_ID_520 <unknown description>
TGAATATTTACAAAAAAGACAATTTAGATAATTTTTTTTAAAAAAGAAGATTCGCCAAAC
TTTTGACCTATTTATGTTTATCATAGGTCTGTTGGTTGAATTAAACCTTGAAAATGAATT
AGGGATGGATATCATTGCTTAATATTTGGGACTTACATACCTGATACTGGGGGAAGTGAA
AAAATTGGTCATGCCGTTGTTGCATATGGCTGTATGATAGTGGTAATAAACTTCTTTGCC
ATTATGGGTGAACAGGCAGTTCTCAAGTTATTGTTTCTTCGAGTCTATCTGGCCAATTGT
TCTTATTAGCTATAAAGACAAATGGCGAAATTAAAAAACAAGGAAACATTTTATCAAAAA
CAGAATTAAATATTCGGGAATGGATTTTAAATAATGAAGAAGATTACATTAAAATGGTTA
ACAATTTTAGGAGCAACAACGCTTACTGCCTTGCCTTTTTGTGCAATTTCTTGTA
>17079 bias=0,e_score=2e-148,bit_score=499.0,score_ratio=1.04,align_strand=+,abs_start=99124,abs_end=99599,allele_start=99124,allele_end=99599,query_name=NODE_4_length_110046_cov_29.7683_ID_1631 <unknown description>
TGAATATTTACAAAAAAGACAATTTAGATAAATTTTTAAAAAGAGAAGATTTACCAAACT
TTTGACCTATTTATGTTTATTGTGGGTCTGCCGGTTGAATTAAACCTTGAAAGTGAATTA
GGGATGGATATCCTTGCTTAATATTTGGACTTACATGCCTGATACTTGGGATAACCAAAA
AATAGGACATGCCGTTGTTGCATATGGTATGTATGATAATAGCAATAAACTTCTTTGCCA
TTATGGGTGAGCAGGCAGTTCTCAAGTTATTGTTTCTTCGAGTCTATCTGGCCAATTGTT
TTTATTAGCTATAAAGCCAAATGGCGAAATTAAAAAACAAGACAACATTTTACTAAAAAC
AGAATTAAATATTCGGGAATGGATTTTAAATAATGAAGAAAATTACATTAAAATGGTTAA
CAATTTTAGGAGCAACAACGCTTACTGCCTTGCCTTTTTGTGCAATTTCTTGTAG
>17080 bias=0,e_score=1e-145,bit_score=491.8,score_ratio=1.03,align_strand=-,abs_start=10453,abs_end=10928,allele_start=10453,allele_end=10928,query_name=NODE_1_length_344309_cov_36.0595_ID_85 <unknown description>
TGAATATTTACAAAAAAGACAATTTAGATAAATTTTTAAAAAGAGAAGATTTGCCAAACT
TTTGACCTATTTATGTTTATTGTGGGTCTGCCGGTTGAATTAAACCTTGAAAGTGAATTA
GGGATGGATATCCTTGCTTAATATTTGGACTTACATACCCGATACTTGGGATGACCAAAA
AATAGGACATGCCGTTGTTGCATATGGTATGTATGATAATGGCAATAAACTTCTTTGCCA
TTATGGGTGAGCAGGCAGTTCTCAAGTTATTGTTTCTTCGAGTCTATCTGGCCAATTATT
CTTATTAGGTATGAAGCCAAATGGCGAAATTAAAAAAACAAGACAACATTTTACTAAAAA
CGGAATTAAATATTCGGGAATGGATTTTAAATAATGAAGAAGATTACATTAAAATGGTTA
ACAATTTTAGGGGCAACAACGCTTACTGCTTTGCCTTTTTGTGCAATTTCTTGTA
>17081 bias=0,e_score=3.3e-145,bit_score=490.7,score_ratio=1.03,align_strand=-,abs_start=10448,abs_end=10923,allele_start=10448,allele_end=10923,query_name=NODE_1_length_507951_cov_41.4538_ID_1311 <unknown description>
TGAATATTTACAAAAAAGACAATTTAGATAAATTTTTAAAAAGAGAAGATTTGCCAAACT
TTTGACCTATTTATGTTTATTGTGGGTCTGCCGGTTGAATTAAACCTTGAAAGTGAATTA
GGGATGGATATCCTTGCTTAATATTTGGACTTACATACCCGATACTTGGGATGACCAAAA
AATAGGACATGCCGTTGTTGCATATGGTATGTATGATAATGGCAATAAACTTCTTTGCCA
TTATGGGTGAGCAGGCAGTTCTCAAGTTATTGTTTCTTCGAGTCTATCTGGCCAATTATT
CTTATTAGGTATGAAGCCAAATGGCGAAATTAAAAAAACAAGACAACATTTTACTAAAAA
TGGAATTAAATATTCGGGAATGGATTTTAAATAATGAAGAAGATTACATTAAAATGGTTA
ACAATTTTAGGGGCAACAACGCTTACTGCTTTGCCTTTTTGTGCAATTTCTTGTA
