# Supplementary material for: Genomic determination of minimum multi-locus sequence typing schemas to represent the genomic phylogeny of Mycoplasma hominis
Source: BMC Genomics. 2016 Nov 23;17:964. doi: 10.1186/s12864-016-3284-z (PMC5120421; doi:10.1186/s12864-016-3284-z)
Supplement: Additional file 1: — FASTA sequence for all pan genomic alleles identified in this study. (ZIP 1488 kb) [file 12864_2016_3284_MOESM1_ESM.zip › pan_genome/GENE-13.fasta]

>13
ATGAATTTAATAAAAATTGATTTGCATGTACATTCTCAGGATTCAAGCCATACAGGAAGT
AATATTTCCCAAGAATCTGATTTAGAAAAATTGTTAATTTTAACTAAAAAAAGAGTCAAA
ATTGCTAGTTTTTCTGACCATGATAATTTTTATATTGAAAGTTATTTGAAACGCCTTGAA
ATAATCAAACAATACAATATTGATATTACATTATGGCCTGGTATTGAAGTTAATTTAAGA
AAATATGATGGTCAAATAGGACAAGCTATATTTATATTTGATCCAGATAGCAACTTAAAA
GAATTAAATGAAGTAACTAAAAAGGAATTTAGATTCAATAGCAATAAATACACATACAAA
GACGCTGTTGAACTATTTAAAAAAAGCAACTTCAATTTTATGGTTTTCCCTCATGCTGGA
AAAGGTCAAGATAATATGGAATGACAAGATATATGCAATAGCCAAGTTGATGGGCTAGAT
ATAACAGATTTTAATAACAGCAACAAAAAGAAAATATTAAAACAAAATCCAAACATTCCG
GTTTTATATTTTAGTGACACACATACATGAAAAAAATATCCTCAATATGGTAAATTTTGT
TCTTATGTGGAGGTTGAAAATAAAGATCAAATTACATTTAATGAAGTAAAAAACAATATA
AGAAATAATAAAGTTGATTACGACAAAGTATAG
>741
ATGAATTTAATAAAAATTGATTTGCATGTACATTCTCAGGATTCAAGCCATACAGGAAGT
AATATTTCTCAAGAATCTGATTTAGAAAAATTGTTAATTTTAACTAAAAAAAGAGTCAAA
ATTGCTAGTTTTTCTGACCATGATAATTTTTATATTGAAAGTTATTTGAAACGCCTTGAA
ATAATTAAACAATACAATATTGATATTACATTATGGCCTGGTATTGAAGTTAATTTAAGA
AAATATGATGGTCAAATAGGACAAGCTATATTTATATTTGATCCAGATAGCAACTTAAAA
GAATTAAATGAAGTAACTAAAAAAGAATTTAGATTCAATAGCAATAAATACACATACAAA
GACGCTGTTGAACTATTTAAAAAAAGTAACTTCAATTTTATGGTTTTCCCTCATGCTGGA
AAAGGTCAAGATAATATGGAATGACAAGATATATGCAATAGCCAAGTTGATGGGCTGGAT
ATAACAGATTTTAATAATAGCAATAAAAAGAAAATATTAAAACAAGATCCAAACATTCCG
GTTTTATATTTTAGTGACACACATACATGAAGAAAATATCCTCAATATGGTAAATTTTGT
TCTTATGTGGAAGTTGAAAATAAAGATCAAATTACATTTAATGAAGTAAAAAACAATATA
AGAAATAATAAAGTTGATTATGACAATGTATAG
>1343
ATGAATTTAATAAAAATTGATTTGCATGTACATTCTCAGGATTCAAGCCATACAGGAAGT
AATATTTCCCAAGAATCTGATTTAGAAAAATTGTTAATTTTAACTAAAAAAAGAGTCAAA
ATTGCTAGTTTTTCTGACCATGATAATTTTTATATTGAAAGTTATTTGAAACGCCTTGAA
ATAATCAAACAATACAATATTGATATTACATTATGGCCTGGTATTGAAGTTAATTTAAGA
AAATATGATGGTCAAATAGGACAAGCTATATTTATATTTGATCCAGATAGCAACTTAAAA
GAATTAAATGAAGTAACTAAAAAGGAATTTAGATTCAATAGCAATAAATACACATACAAA
GACGCTGTTGAACTATTTAAAAAAAGCAACTTCAATTTTATGGTTTTCCCTCATGCTGGA
AAAGGTCAAGATAATATGGAATGACAAGATATATGCAATAGCCAAGTTGATGGGCTGGAT
ATAACAGATTTTAATAACAGCAACAAAAAGAAAATATTAAAACAAGATCCAAACATTCCG
GTTTTATATTTTAGTGACACACATACATGAAAAAAATATCCTCAATATGGTAAATTTTGT
TCTTATGTGGAGGTTGAAAATAAAGATCAAATTACATTTAATGAAGTAAAAAACAATATA
AAAAATAATAAAGTTGATTATGACAAAGTATAG
>1953
ATGAATTTAATAAAAATTGATTTGCATGTACATTCTCAGGATTCAAGCCATACAGGAAGT
AATATTTCTCAAGAATCTGATTTAGAAAAATTGTTAATTTTAACTAAAAAAAGAGTCAAA
ATTGCTAGTTTTTCTGACCATGATAATTTTTATATTGAAAGTTATTTGAAACGCCTTGAA
ATAATCAAACAATACAATATTGATATTACATTATGGCCTGGCATTGAAGTTAATTTAAGA
AAATATGATGGTCAAATAGGACAAGCTATATTTATATTTGATCCAGATAGCAACTTAAAA
GAATTAAATGAAGTAACTAAAAAAGAATTTAGATTCAATAGCAATAAATACACATACAAA
GACGCTGTTGAACTATTTAAAAAAAGCAACTTCAATTTTATGGTTTTCCCTCATGCTGGA
AAAGGTCAAGATAATATGGAATGACAAGATATATGCAATAGCCAAGTTGATGGGCTAGAT
ATAACAGATTTTAATAACAGCAACAAAAAGAAAATATTAAAACAAGATCCAAACATTCCG
GTTTTATATTTTAGTGACACACATACATGAAAAAAATATCCTCAATATGGTAAATTTTGT
TCTTATGTTGAGGTCGAAAATAAAGATCAAATTACATTTAATGAAGTAAAAAACAATATA
AGAAATAATAAAGTTGATTATGACAAAGTATAG
>5407 bias=125.4,bit_score=692.4,abs_start=7987,align_strand=-,abs_end=8678,score_ratio=0.999134199134,query_name=NODE_9_length_19701_cov_87.7196_ID_5973
TGAATTTAATAAAAATTGATTTGCATGTACATTCTCAGGATTCAAGCCATACAGGAAGTA
ATATTTCTCAAGAATCTGATTTAGAAAAATTGTTAATTTTAACTAAAAAAAGAGTCAAAA
TTGCTAGTTTTTCTGACCATGATAATTTTTATATTGAAAGTTATTTGAAACGTCTTGAAA
TAATCAAACAATACAATATTGATATTACATTATGGCCTGGTATTGAAGTTAATTTAAGAA
AATATGATGGTCAAATAGGACAAGCTATATTTATATTTGATCCAGATAGCAACTTAAAAG
AATTAAATGAAGTAACTAAAAAGGAATTTAGATTTAATAGCAATAAATACACATACAAAG
ACGCTGTTGAACTATTTAAAAAAAGCAACTTCAATTTTATGGTTTTCCCTCATGCTGGAA
AGGGTCAAGATAATATGGAATGACAAGATATATGCAATAGCCAAGTTGATGGGCTGGATA
TAACAGATTTTAATAACAGCAACAAAAAGAAAATATTAAAACAAAATCCAAACATTCCGG
TTTTATATTTTAGTGACACACATACATGAAAAAAATATCCTCAATATGGTAAATTTTGTT
CTTATGTGGAGGTTGAAAATAAAGATCAAATTACATTTAATGAAGTAAAAAACAATATAA
GAAATAATAAAGTTGATTATGACAAAGTATAG
>5411 bias=126.8,bit_score=691.2,abs_start=123454,align_strand=-,abs_end=124145,score_ratio=0.997402597403,query_name=NODE_1_length_201530_cov_37.1757_ID_177
TGAATTTAATAAAAATTGATTTGCATGTACATTCTCAGGATTCAAGCCATACAGGAAGTA
ATATTTCTCAAGAATCTGATTTAGAAAAATTGTTAATTTTAACTAAAAAAAGAGTCAAAA
TTGCTAGTTTTTCTGACCATGATAATTTTTATATTGAAAGTTATTTGAAACGTCTTGAAA
TAATCAAACAATACAATATTGATATTACATTATGGCCTGGTATTGAAGTTAATTTAAGAA
AATATGATGGTCAAATAGGACAAGCTATATTTATATTTGATCCAGATAGCAACTTAAAAG
AATTAAATGAAGTAACTAAAAAGGAATTTAGATTTAATAGCAATAAATACACATACAAAG
ACGCTGTTGAACTATTTAAAAAAAGCAACTTCAATTTTATGGTTTTCCCTCATGCTGGAA
AGGGTCAAGATAATATGGAATGACAAGATATATGCAATAGCCAAGTTGATGGGCTAGATA
TAACAGATTTTAATAATAGCAACAAAAAGAAAATATTAAAACAAGATCCAAACATTCCGG
TTTTATATTTTAGTGACACACATACATGAAAAAAATATCCTCAATATGGTAAATTTTGTT
CTTATGTGGAGGTTGAAAATAAAGATCAAATTACATTTAATGAAGTAAAAAACAATATAA
GAAATAATAAAGTTGATTATGACAAAGTATAG
>5412 bias=121.3,bit_score=689.4,abs_start=88794,align_strand=+,abs_end=89486,score_ratio=0.994805194805,query_name=NODE_1_length_423494_cov_19.5452_ID_878
ATGAATTTAATAAAAATTGATTTGCATGTACATTCTCAGGATTCAAGCCATACAGGAAGT
AATATTTCTCAAGAATCTGATTTAGAAAAATTGTTAATTTTAACTAAAAAAAGAGTCAAA
ATTGCTAGTTTTTCTGATCATGATAATTTTTATATTGAAAGTTATTTGAAACGCCTTGAA
ATAATCAAACAATACAATATTGATATTACATTATGGCCTGGTATTGAAGTTAATTTAAGA
AAATATGACGGTCAAATAGGACAAGCTATATTTATATTTGATCCAGATAGCAACTTAAAA
GAATTAAATGAAGTAACTAAAAAGGAATTTAGATTCAATAGCAATAAATACACATACAAA
GACGCTGTTGAACTATTTAAAAAAAATAACTTCAATTTTATGGTTTTCCCTCATGCTGGA
AAAGGTCAAGATAATATGGAATGGCAAGATATATGCAATAGCCAAGTTGATGGGCTGGAC
ATAACAGATTTTAATAATAGCAACAAAAAGAAAATATTAAAACAAGATCCAAACATTCCG
GTTTTATATTTTAGTGACACACATACATGAAGAAAATATCCTCAATATGGTAAATTTTGT
TCTTATGTGGAGGTTGAAAATAAAGACCAAATTACATTTAATGAAGTAAAAAACAATATA
AGAAATAATAAAGTTGATTATGACAAAGTATAG
>5414 bias=125.8,bit_score=695.2,abs_start=91702,align_strand=+,abs_end=92394,score_ratio=1.00317460317,query_name=NODE_1_length_337690_cov_20.0179_ID_3593
ATGAATTTAATAAAAATTGATTTGCATGTACATTCTCAGGATTCAAGCCATACAGGAAGT
AATATTTCTCAAGAATCTGATTTAGAAAAATTGTTAATTTTAACTAAAAAAAGAGTCAAA
ATTGCTAGTTTTTCTGACCATGATAATTTTTATATTGAAAGTTATTTGAAACGCCTTGAA
ATAATCAAACAATACAATATTGATATTACATTATGGCCTGGCATTGAAGTTAATTTAAGA
AAATATGATGGTCAAATAGGACAAGCTATATTTATATTTGATCCAGATAGCAACTTAAAA
GAATTAAATGAAGTAACTAAAAAAGAATTTAGATTCAATAGCAATAAATACACATACAAA
GACGCTGTTGAACTATTTAAAAAAAGCAACTTCAATTTTATGGTTTTCCCTCATGCTGGA
AAAGGTCAAGATAATATGAAATGACAAGATATATGCAATAGCCAAGTTGATGGGCTAGAT
ATAACAGATTTTAATAACAGCAACAAAAAGAAAATATTAAAACAAGATCCAAACATTCCG
GTTTTATATTTTAGTGACACACATACATGAAAAAAATATCCTCAATATGGTAAATTTTGT
TCTTATGTGGAGGTTGAAAATAAAGATCAAATTACATTTAATGAAGTAAAAAACAATATA
AGAAATAATAAAGTTGATTATGACAAAGTATAG
>5418 bias=128.2,bit_score=687.3,abs_start=10634,align_strand=+,abs_end=11326,score_ratio=0.991774891775,query_name=NODE_16_length_39388_cov_18.688_ID_1348
ATGAATTTAATAAAAATTGATTTGCATGTACATTCTCAGGATTCAAGCCATACAGGAAGT
AATATTTCTCAAGAATCTGATTTAGAAAAATTGTTAATTTTAACTAAAAAAAGAGTCAAA
ATTGCTAGTTTTTCTGACCATGATAATTTTTATATTAAAAGTTATTTGAAACGTCTTGAA
ATAATCAAACAATACAATATTGATATTACATTATGGCCTGGTATTGAAGTTAATTTAAGA
AAATATGATGGTCAAATAGGACAAGCTATATTTATATTTGATCCAGATAGCAACTTAAAA
GAATTAAATGAAGTAACTAAAAAGGAATTTAGATTTAATAGCAATAAATACACATACAAA
GACGCTGTTGAACTATTTAAAAAAAGCAACTTCAATTTTATGGTTTTCCCTCATGCTGGA
AAAGGTCAGGATAATATGGAATGACAAGATATATGCAATAGCCAAGTTGATGGGCTAGAT
ATAACAGATTTTAATAATAGCAACAAAAAGAAAATATTAAAACAAGATCCAAACATTCCG
GTTTTATATTTTAGTGACACACATACATGAAAAAAATATCCTCAATATGGTAAATTTTGT
TCTTATGTGGAGGTTGAAAATAAAGATCAAATTACATTTAATGAAGTAAAAAACAATATA
AGAAATAATAAAGTTGATTATGACAAAGTATAG
>5420 bias=126.3,bit_score=681.9,abs_start=410157,align_strand=+,abs_end=410849,score_ratio=0.983982683983,query_name=NODE_1_length_644406_cov_31.3649_ID_828
ATGAATTTAATAAAAATTGATTTGCATGTACATTCTCAGGATTCAGGCCATACAGGAAGT
AATATTTCCCAAGAATCTGATTTAGAAAAATTGTTAATTTTAACTAAAAAAAGAGTCAAA
ATTGCTAGTTTTTCTGACCATGATAATTTTTATATTGAAAGTTATTTGAAACGTCTTGAA
ATAATCAAGCAATACAATATTGATATTATATTATGGCCTGGTATTGAAGTTAATTTAAGA
AAATATGATGGTCAAATAGGACAAGCTATATTTATATTTGATCCAGATAGCAACTTAAAA
GAATTAAATGAAGTAACTAAAAAAGAATTTAGATTCAATAGCAATAAATACACATACAAA
GACGCTGTTGAACTATTTAAAAAAAGTAATTTCAATTTTATGGTTTTCCCTCATGCTGGA
AAAGGTCAAGATAATATGGAATGACAAGATATATGCAATAGCCAAGTTGATGGGCTGGAT
ATAACAGATTTTAATAATAGCAACAAAAAGAAAATATTAAAACAAGATCCAAACATTCCG
GTTTTATATTTTAGTGACACACATACGTGAAAAAAATATCCTCAATATGGTAAATTTTGT
TCTTATGTGGAGGTTGAAAATAAAGATCAAATTACATTTAATGAAGTAAAAAACAATATA
AGAAATAATAAATTTGATTATGACAAAGTATAG
>18345 bias=0,e_score=6.1e-205,bit_score=688.2,score_ratio=0.99,align_strand=+,abs_start=96851,abs_end=97543,allele_start=96851,allele_end=97543,query_name=NODE_1_length_386744_cov_32.1807_ID_133 <unknown description>
TGAATTTAATAAAAATTGATTTGCATGTACATTCTCAGGATTCAAGCCATACAGGAAGTA
ATATTTCTCAAGAATCTGATTTAGAAAAATTGTTAATTTTAACTAAAAAAAGAGTCAAAA
TTGCTAGTTTTTCTGACCATGATAATTTTTATATTGAAAGTTATTTGAAACGTCTTGAAA
TAATCAAACAATACAATATTGATATTACATTATGGCCTGGTATTGAAGTTAATTTAAGAA
AATATGATGGTCAAATAGGACAAGCTATATTTATATTTGATCCAGATAGCAACTTAAAAG
AATTAAATGAAGTAACTAAAAAGGAATTTAGATTTAATAGCAATAAATACACATACAAAG
ACGCTGTTGAACTATTTAAAAAAAGCAACTTCAATTTTATGGTTTTCCCTCATGCTGGAA
AAGGTCAAGATAATATGGAATGACAAGATATATGCAATAGCCAAGTTGATGGGCTAGATA
TAACAGATTTTAATAACAGCAACAAAAAGAAAATATTAAAACAAAATCCAAACATTCCGG
TTTTATATTTTAGTGACACACATACATGAAAAAAATATCCTCAATATGGTAAATTTTGTT
CTTATGTGGAGGTTGAAAATAAAGATCAAATTACATTTAATGAAGTAAAAAACAATATAA
GAAATAATAAAGTTGATTATGATAAAGTATAG
>18346 bias=0,e_score=8.5e-205,bit_score=687.4,score_ratio=0.99,align_strand=+,abs_start=91568,abs_end=92260,allele_start=91568,allele_end=92260,query_name=NODE_1_length_290949_cov_36.4267_ID_342 <unknown description>
TGAATTTAATAAAAATTGATTTGCATGTACATTCTCAGGATTCAAGCCATACAGGAAGTA
ATATTTCCCAAGAATCTGATTTAGAAAAATTGTTAATTTTAACTAAAAAAAGAGTCAAAA
TTGCTAGTTTTTCTGACCATGATAATTTTTATGTTGAAAGTTATTTGAAACGTCTTGAAA
TAATCAAGCAATACAATATTGATATTACATTATGGCCCGGTATTGAAGTTAATTTAAGAA
AATATGATGGTCAAATAGGACAAGCTATATTTATATTTGATCCAGATAGCAACTTAAAAG
AATTAAATGAAGTAACTAAAAAGGAATTTAGATTTAATAGCAATAAATACACATACAAAG
ACGCTGTTGAACTATTTAAAAAAAGCAACTTCAATTTTATGGTTTTCCCTCATGCTGGAA
AAGGTCAAGATAATATGGAATGGCAAGATATATGCAATAGCCAAGTTGATGGGCTAGATA
TAACAGATTTTAATAACAGCAACAAAAAGAAAATATTAAAACAAGATCCAAACATTCCAG
TTTTATATTTTAGTGACACACATACGTGAAAAAAATATCCTCAATATGGTAAATTTTGTT
CTTATGTGGAGGTTGAAAATAAAGATCAAATTACATTTAATGAAGTAAAAAACAATATAA
GAAATAATAAAGTTGATTATGACAAAGTATAG
>18347 bias=0,e_score=8e-205,bit_score=687.3,score_ratio=0.99,align_strand=+,abs_start=10632,abs_end=11324,allele_start=10632,allele_end=11324,query_name=NODE_1_length_264014_cov_18.1843_ID_149 <unknown description>
TGAATTTAATAAAAATTGATTTGCATGTACATTCTCAGGATTCAAGCCATACAGGAAGTA
ATATTTCTCAAGAATCTGATTTAGAAAAATTGTTAATTTTAACTAAAAAAAGAGTCAAAA
TTGCTAGTTTTTCTGACCATGATAATTTTTATATTAAAAGTTATTTGAAACGTCTTGAAA
TAATCAAACAATACAATATTGATATTACATTATGGCCTGGTATTGAAGTTAATTTAAGAA
AATATGATGGTCAAATAGGACAAGCTATATTTATATTTGATCCAGATAGCAACTTAAAAG
AATTAAATGAAGTAACTAAAAAGGAATTTAGATTTAATAGCAATAAATACACATACAAAG
ACGCTGTTGAACTATTTAAAAAAAGCAACTTCAATTTTATGGTTTTCCCTCATGCTGGAA
AAGGTCAGGATAATATGGAATGACAAGATATATGCAATAGCCAAGTTGATGGGCTAGATA
TAACAGATTTTAATAATAGCAACAAAAAGAAAATATTAAAACAAGATCCAAACATTCCGG
TTTTATATTTTAGTGACACACATACATGAAAAAAATATCCTCAATATGGTAAATTTTGTT
CTTATGTGGAGGTTGAAAATAAAGATCAAATTACATTTAATGAAGTAAAAAACAATATAA
GAAATAATAAAGTTGATTATGACAAAGTATAG
>18348 bias=0,e_score=1.2e-205,bit_score=685.4,score_ratio=0.99,align_strand=+,abs_start=7841,abs_end=8533,allele_start=7841,allele_end=8533,query_name=NODE_16_length_10699_cov_1.13134_ID_559 <unknown description>
TGAATTTAATAAAAATTGATTTGCATGTACATTCTCAGGATTCAAGCCATACAGGAAGTA
ATATTTCTCAAGAATCTGATTTAGAAAAATTGTTAATTTTAACTAAAAAAAGAGTCAAAG
TTGCTAGTTTTTCTGACCATGATAATTTTTATATTGAAAGTTATTTGAAACGTCTTGAAA
TAATCAAACAATACAATATTGATATTACATTATGGCCTGGTATTGAAGTTAATTTAAGAA
AATATGATGGTCAAATAGGACAAGCTATATTTATATTTGACCCAGATTGCAACTTAAAAG
AATTAAATGAAGTAACTAAAAAGGAATTTAGATTCAATAGCAATAAATACACATACAAAG
ACGCCGTTGAACTATTTAAAAAAAGCAACTTCAATTTTATGGTTTTCCCTCATGCTGGAA
AAGGTCAAGATAATATGGAATGGCAAGATATATGCAATAGCCAAGTTGATGGGCTGGACA
TAACGGATTTTAATAATAGCAATAAAAAGAAAATATTAAAACAAGATCCAAACATTCCAG
TTTTATATTTTAGTGACACACATACATGAAAAAAATATCCTCAATATGGTAAATTTTGTT
CTTATGTGGAGGTTGAAAATAAAGATCAAATTACATTTAATGAAGTAAAAAACAATATAA
GAAATAATAAAGTTGATTACGACAAAGTATAG
>18349 bias=0,e_score=3.7e-208,bit_score=699.6,score_ratio=1.01,align_strand=-,abs_start=265134,abs_end=265825,allele_start=265134,allele_end=265825,query_name=NODE_1_length_666248_cov_46.4332_ID_732 <unknown description>
TGAATTTAATAAAAATTGATTTGCATGTACATTCTCAGGATTCAAGCCATACAGGAAGTA
ATATTTCTCAAGAATCTGATTTAGAAAAATTGTTAATTTTAACTAAAAAAAGAGTCAAAA
TTGCTAGTTTTTCTGACCATGATAATTTTTATATTGAAAGTTATTTGAAACGCCTTGAAA
TAATCAAACAATACAATATTGATATTACATTATGGCCTGGTATTGAAGTTAATTTAAGAA
AATATGATGGTCAAATAGGACAAGCTATATTTATATTTGATCCAGATAGCAACTTAAAAG
AATTAAATGAAGTAACTAAAAAGGAATTTAGATTCAATAGCAATAAATACACATACAAAG
ACGCTGTTGAACTATTTAAAAAAAGCAACTTCAATTTTATGGTTTTCCCTCATGCTGGAA
AAGGTCAAGATAATATGGAATGACAAGATATATGCAATAGCCAAGTTGATGGGCTGGATA
TAACAGATTTTAATAACAGCAACAAAAAGAAAATATTAAAACAAGATCCAAACATTCCGG
TTTTATATTTTAGTGACACACATACATGAAAAAAATATCCTCAATATGGTAAATTTTGTT
CTTATGTGGAGGTTGAAAATAAAGATCAAATTACATTTAATGAAGTAAAAAACAATATAA
AAAATAATAAAGTTGATTATGACAAAGTATA
>18350 bias=0,e_score=1.7e-204,bit_score=686.2,score_ratio=0.99,align_strand=-,abs_start=193960,abs_end=194651,allele_start=193960,allele_end=194651,query_name=NODE_1_length_253687_cov_41.2364_ID_219 <unknown description>
TGAATTTAATAAAAATTGATTTGCATGTACATTCTCAGGATTCAAGCCATACAGGAAGTA
ATATTTCTCAAGAATCTGATTTAGAAAAATTGTTAATTTTAACTAAAAAAAGAGTCAAAG
TTGCTAGTTTTTCTGACCATGATAATTTTTATATTGAAAGTTATTTGAAACGTCTTGAAA
TAATCAAACAATACAATATTGATATTACATTATGGCCTGGTATTGAAGTTAATTTAAGAA
AATATGATGGTCAAATAGGACAAGCTATATTTATATTTGACCCAGATTGCAACTTAAAAG
AATTAAATGAAGTAACTAAAAAGGAATTTAGATTCAATAGCAATAAATACACATACAAAG
ACGCCGTTGAACTATTTAAAAAAAGCAACTTCAATTTTATGGTTTTCCCTCATGCTGGAA
AAGGTCAAGATAATATGGAATGGCAAGATATATGCAATAGCCAAGTTGATGGGCTGGACA
TAACAGATTTTAATAATAGCAATAAAAAGAAAATATTAAAACAAAATCCAAACATTCCGG
TTTTATATTTTAGTGACACACATACATGAAGAAAATATCCTCAATATGGTAAATTTTGTT
CTTATGTGGAGGTTGAAAATAAAGATCAAATTTCATTTAATGAAGTAAAAAACAATATAA
GAAATAATAAAGTTGATTATGACAAAGTATA
>18351 bias=0,e_score=4.3e-207,bit_score=695.2,score_ratio=1.00,align_strand=+,abs_start=91670,abs_end=92362,allele_start=91670,allele_end=92362,query_name=NODE_1_length_337655_cov_39.5735_ID_506 <unknown description>
TGAATTTAATAAAAATTGATTTGCATGTACATTCTCAGGATTCAAGCCATACAGGAAGTA
ATATTTCTCAAGAATCTGATTTAGAAAAATTGTTAATTTTAACTAAAAAAAGAGTCAAAA
TTGCTAGTTTTTCTGACCATGATAATTTTTATATTGAAAGTTATTTGAAACGCCTTGAAA
TAATCAAACAATACAATATTGATATTACATTATGGCCTGGCATTGAAGTTAATTTAAGAA
AATATGATGGTCAAATAGGACAAGCTATATTTATATTTGATCCAGATAGCAACTTAAAAG
AATTAAATGAAGTAACTAAAAAAGAATTTAGATTCAATAGCAATAAATACACATACAAAG
ACGCTGTTGAACTATTTAAAAAAAGCAACTTCAATTTTATGGTTTTCCCTCATGCTGGAA
AAGGTCAAGATAATATGAAATGACAAGATATATGCAATAGCCAAGTTGATGGGCTAGATA
TAACAGATTTTAATAACAGCAACAAAAAGAAAATATTAAAACAAGATCCAAACATTCCGG
TTTTATATTTTAGTGACACACATACATGAAAAAAATATCCTCAATATGGTAAATTTTGTT
CTTATGTGGAGGTTGAAAATAAAGATCAAATTACATTTAATGAAGTAAAAAACAATATAA
GAAATAATAAAGTTGATTATGACAAAGTATAG
>18352 bias=0,e_score=1.7e-207,bit_score=692.4,score_ratio=1.00,align_strand=-,abs_start=7987,abs_end=8678,allele_start=7987,allele_end=8678,query_name=NODE_9_length_19701_cov_87.7196_ID_5973 <unknown description>
TGAATTTAATAAAAATTGATTTGCATGTACATTCTCAGGATTCAAGCCATACAGGAAGTA
ATATTTCTCAAGAATCTGATTTAGAAAAATTGTTAATTTTAACTAAAAAAAGAGTCAAAA
TTGCTAGTTTTTCTGACCATGATAATTTTTATATTGAAAGTTATTTGAAACGTCTTGAAA
TAATCAAACAATACAATATTGATATTACATTATGGCCTGGTATTGAAGTTAATTTAAGAA
AATATGATGGTCAAATAGGACAAGCTATATTTATATTTGATCCAGATAGCAACTTAAAAG
AATTAAATGAAGTAACTAAAAAGGAATTTAGATTTAATAGCAATAAATACACATACAAAG
ACGCTGTTGAACTATTTAAAAAAAGCAACTTCAATTTTATGGTTTTCCCTCATGCTGGAA
AGGGTCAAGATAATATGGAATGACAAGATATATGCAATAGCCAAGTTGATGGGCTGGATA
TAACAGATTTTAATAACAGCAACAAAAAGAAAATATTAAAACAAAATCCAAACATTCCGG
TTTTATATTTTAGTGACACACATACATGAAAAAAATATCCTCAATATGGTAAATTTTGTT
CTTATGTGGAGGTTGAAAATAAAGATCAAATTACATTTAATGAAGTAAAAAACAATATAA
GAAATAATAAAGTTGATTATGACAAAGTATA
>18353 bias=0,e_score=3.3e-205,bit_score=689.4,score_ratio=0.99,align_strand=-,abs_start=230829,abs_end=231520,allele_start=230829,allele_end=231520,query_name=NODE_1_length_474534_cov_38.1723_ID_792 <unknown description>
TGAATTTAATAAAAATTGATTTGCATGTACATTCTCAGGATTCAAGCCATACAGGAAGTA
ATATTTCTCAAGAATCTGATTTAGAAAAATTGTTAATTTTAACTAAAAAAAGAGTCAAAA
TTGCTAGTTTTTCTGATCATGATAATTTTTATATTGAAAGTTATTTGAAACGCCTTGAAA
TAATCAAACAATACAATATTGATATTACATTATGGCCTGGTATTGAAGTTAATTTAAGAA
AATATGACGGTCAAATAGGACAAGCTATATTTATATTTGATCCAGATAGCAACTTAAAAG
AATTAAATGAAGTAACTAAAAAGGAATTTAGATTCAATAGCAATAAATACACATACAAAG
ACGCTGTTGAACTATTTAAAAAAAATAACTTCAATTTTATGGTTTTCCCTCATGCTGGAA
AAGGTCAAGATAATATGGAATGGCAAGATATATGCAATAGCCAAGTTGATGGGCTGGACA
TAACAGATTTTAATAATAGCAACAAAAAGAAAATATTAAAACAAGATCCAAACATTCCGG
TTTTATATTTTAGTGACACACATACATGAAGAAAATATCCTCAATATGGTAAATTTTGTT
CTTATGTGGAGGTTGAAAATAAAGACCAAATTACATTTAATGAAGTAAAAAACAATATAA
GAAATAATAAAGTTGATTATGACAAAGTATA
>18354 bias=0,e_score=1.6e-205,bit_score=690.5,score_ratio=1.00,align_strand=+,abs_start=239983,abs_end=240675,allele_start=239983,allele_end=240675,query_name=NODE_1_length_497571_cov_28.1511_ID_540 <unknown description>
TGAATTTAATAAAAATTGATTTGCATGTACATTCTCAGGATTCAAGCCATACAGGAAGTA
ATATTTCTCAAGAATCTGATTTAGAAAAATTGTTAATTTTAACTAAAAAAAGAGTCAAAA
TTGCTAGTTTTTCTGACCATGATAATTTTTATATTGAAAGTTATTTGAAACGTCTTGAAA
TAATCAAACAATACAATATTGATATTACATTATGGCCTGGTATTGAAGTTAATTTAAGAA
AATATGATGGTCAAATAGGACAAGCTATATTTATATTTGATCCAGATAGCAACTTAAAAG
AATTAAATGAAGTAACTAAAAAGGAATTTAGATTTAATAGCAATAAATACACATACAAAG
ACGCTGTTGAACTATTTAAAAAAAGCAACTTCAATTTTATGGTTTTCCCTCATGCTGGAA
AGGGTCAAGATAATATGGAATGACAAGATATATGCAATAGCCAAGTTGATGGGCTGGATA
TAACAGATTTTAATAACAGCAACAAAAAGAAAATATTAAAACAAAATCCAAACATTCCGG
TTTTATATTTTAGTGACACACATACATGAAAAAAATATCCTCAATATGGTAAATTTTGTT
CTTATGTTGAGGTTGAAAATAAAGATCAAATTACATTTAATGAAGTAAAAAACAATATAA
GAAATAATAAAGTTGATTATGACAAAGTATAG
>18355 bias=0,e_score=2.1e-204,bit_score=684.9,score_ratio=0.99,align_strand=+,abs_start=8081,abs_end=8773,allele_start=8081,allele_end=8773,query_name=NODE_3_length_132017_cov_31.7138_ID_1553 <unknown description>
TGAATTTAATAAAAATTGATTTGCATGTACATTCTCAGGATTCAAGCCATACAGGAAGTA
ATATTTCTCAAGAATCTGATTTAGAAAAATTGTTAATTTTAACTAAAAAAAGAGTCAAAG
TTGCTAGTTTTTCTGACCATGATAATTTTTATATTGAAAGTTATTTGAAACGTCTTGAAA
TAATCAAACAATACAATATTGATATTACATTATGGCCTGGTATTGAAGTTAATTTAAGAA
AATATGATGGTCAAATAGGACAAGCTATATTTATATTTGACCCAGATTGCAACTTAAAAG
AATTAAATGAAGTAACTAAAAAGGAATTTAGATTCAATAGCAATAAATACACATACAAAG
ACGCCGTTGAACTATTTAAAAAAAGCAACTTCAATTTTATGGTTTTCCCTCATGCTGGAA
AAGGTCAAGATAATATGGAATGGCAAGATATATGCAATAGCCAAGTTGATGGGCTGGACA
TAACGGATTTTAATAATAGCAATAAAAAGAAAATATTAAAACAAGATCCAAACATTCCAG
TTTTATATTTTAGTGACACACATACATGAAAAAAATATCCTCAATATGGTAAATTTTGTT
CTTATGTGGAGGTTGAAAATAAAGATCAAATTACATTTAATGAAGTAAAAAACAATATAA
GAAATAATAAAGTTGATTATGACAAAGTATAG
>18356 bias=0,e_score=6.5e-203,bit_score=681.9,score_ratio=0.98,align_strand=-,abs_start=256973,abs_end=257664,allele_start=256973,allele_end=257664,query_name=NODE_1_length_507951_cov_41.4538_ID_1311 <unknown description>
TGAATTTAATAAAAATTGATTTGCATGTACATTCTCAGGATTCAGGCCATACAGGAAGTA
ATATTTCCCAAGAATCTGATTTAGAAAAATTGTTAATTTTAACTAAAAAAAGAGTCAAAA
TTGCTAGTTTTTCTGACCATGATAATTTTTATATTGAAAGTTATTTGAAACGTCTTGAAA
TAATCAAGCAATACAATATTGATATTATATTATGGCCTGGTATTGAAGTTAATTTAAGAA
AATATGATGGTCAAATAGGACAAGCTATATTTATATTTGATCCAGATAGCAACTTAAAAG
AATTAAATGAAGTAACTAAAAAAGAATTTAGATTCAATAGCAATAAATACACATACAAAG
ACGCTGTTGAACTATTTAAAAAAAGTAATTTCAATTTTATGGTTTTCCCTCATGCTGGAA
AAGGTCAAGATAATATGGAATGACAAGATATATGCAATAGCCAAGTTGATGGGCTGGATA
TAACAGATTTTAATAATAGCAACAAAAAGAAAATATTAAAACAAGATCCAAACATTCCGG
TTTTATATTTTAGTGACACACATACGTGAAAAAAATATCCTCAATATGGTAAATTTTGTT
CTTATGTGGAGGTTGAAAATAAAGATCAAATTACATTTAATGAAGTAAAAAACAATATAA
GAAATAATAAATTTGATTATGACAAAGTATA
>18357 bias=0,e_score=6.7e-206,bit_score=691.2,score_ratio=1.00,align_strand=-,abs_start=256340,abs_end=257031,allele_start=256340,allele_end=257031,query_name=NODE_1_length_344309_cov_36.0595_ID_85 <unknown description>
TGAATTTAATAAAAATTGATTTGCATGTACATTCTCAGGATTCAAGCCATACAGGAAGTA
ATATTTCTCAAGAATCTGATTTAGAAAAATTGTTAATTTTAACTAAAAAAAGAGTCAAAA
TTGCTAGTTTTTCTGACCATGATAATTTTTATATTGAAAGTTATTTGAAACGTCTTGAAA
TAATCAAACAATACAATATTGATATTACATTATGGCCTGGTATTGAAGTTAATTTAAGAA
AATATGATGGTCAAATAGGACAAGCTATATTTATATTTGATCCAGATAGCAACTTAAAAG
AATTAAATGAAGTAACTAAAAAGGAATTTAGATTTAATAGCAATAAATACACATACAAAG
ACGCTGTTGAACTATTTAAAAAAAGCAACTTCAATTTTATGGTTTTCCCTCATGCTGGAA
AAGGTCAGGATAATATGGAATGACAAGATATATGCAATAGCCAAGTTGATGGGCTAGATA
TAACAGATTTTAATAATAGCAACAAAAAGAAAATATTAAAACAAGATCCAAACATTCCGG
TTTTATATTTTAGTGACACACATACATGAAAAAAATATCCTCAATATGGTAAATTTTGTT
CTTATGTGGAGGTTGAAAATAAAGATCAAATTACATTTAATGAAGTAAAAAACAATATAA
GAAATAATAAAGTTGATTATGACAAAGTATA
>18358 bias=0,e_score=3.9e-206,bit_score=691.2,score_ratio=1.00,align_strand=-,abs_start=123454,abs_end=124145,allele_start=123454,allele_end=124145,query_name=NODE_1_length_201531_cov_37.8145_ID_143 <unknown description>
TGAATTTAATAAAAATTGATTTGCATGTACATTCTCAGGATTCAAGCCATACAGGAAGTA
ATATTTCTCAAGAATCTGATTTAGAAAAATTGTTAATTTTAACTAAAAAAAGAGTCAAAA
TTGCTAGTTTTTCTGACCATGATAATTTTTATATTGAAAGTTATTTGAAACGTCTTGAAA
TAATCAAACAATACAATATTGATATTACATTATGGCCTGGTATTGAAGTTAATTTAAGAA
AATATGATGGTCAAATAGGACAAGCTATATTTATATTTGATCCAGATAGCAACTTAAAAG
AATTAAATGAAGTAACTAAAAAGGAATTTAGATTTAATAGCAATAAATACACATACAAAG
ACGCTGTTGAACTATTTAAAAAAAGCAACTTCAATTTTATGGTTTTCCCTCATGCTGGAA
AGGGTCAAGATAATATGGAATGACAAGATATATGCAATAGCCAAGTTGATGGGCTAGATA
TAACAGATTTTAATAATAGCAACAAAAAGAAAATATTAAAACAAGATCCAAACATTCCGG
TTTTATATTTTAGTGACACACATACATGAAAAAAATATCCTCAATATGGTAAATTTTGTT
CTTATGTGGAGGTTGAAAATAAAGATCAAATTACATTTAATGAAGTAAAAAACAATATAA
GAAATAATAAAGTTGATTATGACAAAGTATA
