# Supplementary material for: Genomic determination of minimum multi-locus sequence typing schemas to represent the genomic phylogeny of Mycoplasma hominis
Source: BMC Genomics. 2016 Nov 23;17:964. doi: 10.1186/s12864-016-3284-z (PMC5120421; doi:10.1186/s12864-016-3284-z)
Supplement: Additional file 1: — FASTA sequence for all pan genomic alleles identified in this study. (ZIP 1488 kb) [file 12864_2016_3284_MOESM1_ESM.zip › pan_genome/GENE-140.fasta]

>140
ATGGCTATTTTAGACAATGAGCTTCTTAAAAAATTAGAAGCAAAATACGAATCTAATTTA
AATAACAAAATTATTGAAAATGCTATTTTTAAAAATGGTATTAAGGCTTCATCAACTAAT
AATCAAGTTGTAAGAAAACACGATTTTCAATTTTCTGTTGAAGTAAAACCTGGTTCAATA
ACTAACCAAAAACATTCAGGTAGATGTTGAATTTTTGCAGAACTAAATGCAGCAAGAGCA
AAGGTTATGAAGGATTTAAACATTGAAGATTTAGAATTTTCACAAAATTTTATTCATTTT
TATGACAAATTAGAAAAAGCAAATGCATATCTAACATGAATTGCAACAACTGGTTTGGAA
TTAGATAATGAAGATAGATTATTTAGAAGATATAATGAAAACCCTATTTCGGATGGTGGA
TATTTTGAATTCTTTTTAAATATTGCTAGCAAATATGGAATTGTTCCAAAATCTGCAATG
CCAGAATCATTCCATAGTGAAGCAACAAACGATATGGTAGAACAAATTAATTGAAGACTT
AAAGCATATACATTCAGAATGTGTGAAGCATATAAAAAGAATCATAATATGAGTGAAGTA
GAAGTAATTCAACAACATGCTTTGGAAGATGTTTACAACATATTGGTTAAGTCCCTAGGT
ATGCCTCCAAAAACATTTATTTTTGAATACTATGATAAAGATAAAAAATTTGTAAGATTG
CCAGAAATGACACCAATAAAGTTTTTTGAAACATACATTAAACAATTTGTTGAAAATAAG
GTTGATGTAATTAGCGACCCAAGAGAAATTTACCCTTACTATAGACAATTGGTTGCTCCT
TCGGTTTTCAATTCGGTTGGTGGTATTGAATATAAAATGTTAAATATACCAATGAATGAA
TTAAAGGCAGCAGCAATTAAACAATTGCAATCTGGTCAATCAATTTGATTTGGTTGCGAC
GTTACAACTTTTTATTCAAAAGAAGGAATTTTTGACACTAAATTATATGACTATGATTTA
ACATTAACAGAAACTCCAAAAGAATTTAATAAGAAGGAAAAATTCGAATCTCGTGCTTCA
GTTATTAGCCATGCCATGAACTTAATTGGTGTTAATTTAGATGAAAAAGGGAACCCAATT
AATTGAAAAGTTGAAAATAGTTGAGGAACTGAAGTTGGTAAAAAAGGCTATTGATCAATG
AGTGATTCTTGATTTGAAGAATATGTTTACATGCTAATTGTTGACAAGGAATTTTTATCA
AAAGAAGCAATTGAAGGTCTTTCAAAAGAAGCTATAGAAATTTCTCCATACGACCCATTA
TGTGAAGAATAA
>779
ATGGCTATTTTAGACAATGAGCTTCTTAAAAAATTAGAAGCAAAATATGAATCTAATTTA
AATAACAAAATTATTGAAAATGCTATTTTTAAAAATGGTATTAAGGCTTCATCAACTAAT
AATCAAGTTGTAAGAAAACACGATTTTCAATTTTCTGTTGAAGTAAAACCTGGTTCAATA
ACTAACCAAAAACATTCAGGTAGATGTTGAATTTTTGCAGAACTAAATGCGGCAAGAGCA
AAGGTTATGAAGGATTTAAACATTGAAGATTTAGAATTTTCACAAAATTTTATTCATTTT
TATGACAAATTAGAAAAAGCAAATGCATATTTAACATGAATTGCAACAACTGGTTTGGAA
TTAGATAATGAAGATAGATTATTTAGAAGATATAACGAAAATCCTATTTCAGATGGTGGA
TATTTTGAATTCTTTTTAAATATTGCTAGCAAATATGGAATTGTTCCAAAATCTGCAATG
CCAGAATCATTCCATAGTGAAGCAACAAACGATATGGTAGAACAAATTAATTGAAGACTT
AAAGCATATACATTCAGAATGCGTGAAGCATATAAAAAGAATCATAATATGAGTGAAGTA
GAAGCAATTCAACAACATGCTTTGGAAGACGTTTACAACATTTTAGTTAAGTCCCTAGGT
ATGCCTCCAAAAACATTTATTTTTGAATACTATGACAAAGATAAAAAATTTGTAAGATTG
CCAGAAATGACACCAATAAAGTTTTTTGAAACATACATTAAACAATTTGTTGAAAATAAG
GTTGATGTAATTAGCGACCCAAGAGAAATTTACCCTTACTATAGACAATTGGTTGCTCCT
TCGGTTTTCAATTCGGTTGGTGGTATTGAATATAAAATGTTAAATATACCAATGAATGAA
TTAAAGGCAGCAGCAATTAAACAATTGCAATCTGGTCAATCAATTTGATTTGGTTGCGAT
GTTACAACTTTTTATTCAAAAGAAGGAATTTTTGATACTAAATTATATGACTATGATTTA
ACATTAACAGAAACTCCAAAAGAATTTAATAAGAAGGAAAAATTCGAATCTCGTGCTTCA
GTTATTAGCCATGCCATGAACTTAATTGGTGTTAATTTAGATGAAAAAGGAAACCCAATT
AATTGAAAAGTTGAAAATAGTTGAGGAACTGAAGTTGGTAAAAAAGGCTATTGATCAATG
AGCGATTCTTGATTTGAAGAATATGTTTACATGCTAATTGTTGACAAGGAATTTTTATCA
AAAGAAGCAATTGAAGGTCTTTCAAAAGAAGCTATAGAAATTTCTCCATACGACCCATTA
TGTGAAGAATAA
>1054
ATGGCTATTTTAGACAATGAGCTTCTTAAAAAATTAGAAGCAAAATACGAATCTAATTTA
AATAACAAAATTATTGAAAATGCTATTTTTAAAAATGGTATTAAGGCTTCATCAACTAAT
AATCAAGTTGTAAGAAAACACGATTTTCAATTTTCTGTTGAAGTAAAACCTGGTTCAATA
ACTAACCAAAAACATTCAGGTAGATGTTGAATTTTTGCAGAACTAAATGCAGCAAGAGCA
AAGGTTATGAAGGATTTAAACATTGAAGATTTAGAATTTTCACAAAATTTTATTCATTTT
TATGACAAATTAGAAAAAGCAAATGCATATTTAACATGAATTGCAACAACTGGTTTGGAA
TTAGATAATGAAGATAGATTATTTAGAAGATATAATGAAAACCCTATTTCGGATGGTGGA
TATTTTGAATTCTTTTTAAATATTGCTAGCAAATATGGAATTGTTCCAAAATCTGCAATG
CCAGAATCATTCCATAGTGAAGCAACAAACGATATGGTAGAACAAATTAATTGAAGACTT
AAAGCATATACATTCAGAATGCGTGAAGCATATAAAAAGAATCATAATATGAGTGAAGTA
GAAGCAATTCAACAACATGCTTTGGAAGATGTTTACAACATTTTAGTTAAGTCCCTAGGT
ATGCCTCCAAAAACATTTATTTTTGAATACTATGACAAAGATAAAAAATTTGTAAGATTG
CCAGAAATGACACCAATAAAGTTTTTTGAAACATACATTAAACAATTTGTTGAAAATAAG
GTTGATGTAATTAGCGACCCAAGAGAAATTTACCCTTACTATAGACAATTGGTTGCTCCT
TCGGTTTTTAATTCGGTTGGTGGTATTGAATATAAAATGTTAAATATACCAATGAATGAA
TTAAAGGCAGCAGCGATTAAACAATTGCAATCTGGTCAATCAATTTGATTTGGTTGTGAT
GTTACAACTTTTTATTCAAAAGAAGGAATTTTTGACACTAAATTATATGACTATGATTTA
ACATTAACAGAAACTCCAAAAGAATTTAATAAGAAGGAAAAATTCGAATCTCGTGCTTCA
GTTATTAGCCATGCCATGAACTTAATTGGTGTTAATTTAGATGAAAAAGGAAACCCAATT
AATTGAAAAGTTGAAAATAGTTGAGGAACCGAAGTTGGTAAAAAAGGCTATTGATCAATG
AGCGATTCTTGATTTGAAGAATATGTTTACATGCTAATTGTTGACAAGGAATTTTTATCA
AAAGAAGCAATTGAAGGTCTTTCAAAAGAAGCTATAGAAATTTCTCCATACGACCCATTA
TGTGAAGAATAA
>1952
ATGGCTATTTTAGACAATGAGCTTCTTAAAAAATTAGAAGCAAAATACGAATCTAATTTA
AATAACAAAATTATTGAAAATGCTATTTTTAAAAATGGTATTAAAGCTTCATCAACAAAT
AATCAAGTTGTAAGAAAACACGATTTTCAATTTTCTGTTGAAGTAAAACCTGGCTCAATA
ACTAACCAAAAACATTCAGGTAGATGTTGAATTTTTGCAGAACTAAATGCAGCAAGAGCA
AAGGTTATGAAGGATTTAAATATTGAAGATCTAGAATTTTCACAAAATTTTATTCATTTT
TATGACAAATTAGAAAAAGCAAATGCATATTTAACATGAATTGCAACAACTGGTTTGGAA
TTAGATAATGAAGATAGATTATTTAGAAGATATAATGAAAACCCTATTTCGGATGGTGGA
TATTTTGAATTCTTTTTAAATATTGCTAGCAAATATGGAATTGTTCCAAAATCTGCAATG
CCAGAATCATTCCATAGTGAAGCAACAAACGATATGGTGGAACAAATTAATTGAAGACTT
AAAGCATATACATTCAGAATGCGCGAAGCATATAAAAAGAATCATAATATGAGCGAAGTA
GAAGCAATTCAACAACATGCTTTGGAAGATGTTTACAACATTTTAGTTAAGTCCCTAGGC
ATGCCTCCAAAAACATTTATTTTTGAATACTATGATAAAGATAAAAAATTTGTAAGATTG
CCAGAAATGACACCAATAAAGTTTTTTGAAACATACATTAAACAATTTGTTGAAAATAAG
GTTGATGTAATTAGCGACCCAAGAGAAATTTACCCTTACTATAGACAATTGGTTGCTCCT
TCGGTTTTCAATTCGGTTGGTGGTATTGAATATAAAATGTTAAATATACCAATGAATGAA
TTAAAGGCGGCAGCAATTAAACAATTGCAATCTGGTCAATCAATTTGATTTGGTTGCGAC
GTTACAACTTTTTATTCAAAAGAAGGAATTTTTGATACTAAATTATATGATTATGATTTA
ACCTTAACAGAAACTCCAAAAGAATTTAATAAGAAGGAAAAATTTGAATCTCGTGCTTCA
GTTATTAGCCATGCCATGAACTTAATTGGTGTTAATTTAGATGAAAAAGGGAACCCAATT
AATTGAAAAGTTGAAAATAGTTGAGGAACTGAAGTTGGTAAAAAAGGCTATTGATCAATG
AGCGATTCTTGATTTGAAGAATATGTTTACATGCTAATTGTTGACAAGGAATTTTTATCA
AAAGAAGCAATTGAAGGTCTTTCAAAAGAAGCTATAGAAATTTCTCCATACGACCCATTA
TGTGAAGAATAA
>3664 bias=177.8,bit_score=1408.5,abs_start=151413,align_strand=-,abs_end=152742,score_ratio=1.05743243243,query_name=NODE_1_length_201530_cov_37.1757_ID_177
TGGCTATTTTAGACAATGAGCTTCTTAAAAAATTAGAAGCAAAATACGAATCTAATTTAA
ATAACAAAATTATTGAAAATGCTATTTTTAAAAATGGTATTAAAGCTTCATCAACTAATA
ATCAAGTTGTAAGAAAACACGATTTTCAATTTTCTGTTGAAGTAAAACCCGGTTCAATAA
CCAACCAAAAACATTCAGGTAGATGTTGAATTTTTGCAGAACTAAATGCGGCAAGAGCAA
AGGTTATGAAGGATTTAAACATTGAAGATCTAGAATTTTCACAAAATTTTATTCATTTTT
ATGACAAATTGGAAAAAGCAAATGCATATCTAACATGAATTGCAACAACTGGTTTGGAAT
TAGATAATGAAGATAGATTATTTAGAAGATATAATGAAAACCCTATTTCGGATGGTGGAT
ATTTTGAATTCTTTTTAAATATTGCTAGCAAATATGGAATTGTTCCAAAATCTGCAATGC
CAGAATCATTCCATAGTGAAGCAACAAACGATATGGTAGAACAAATTAATTGAAGACTTA
AAGCATATACATTCAGAATGCGTGAAGCATATAAAAAGAATCATAATATGAGTGAAGTAG
AAGCAATTCAACAACATGCTTTGGAAGACGTTTACAACATTTTAGTTAAGTCCCTAGGTA
TGCCTCCAAAAACATTTATTTTTGAATACTATGACAAAGATAAAAAATTTGTAAGATTGC
CAGAAATGACACCAATAAAGTTTTTTGAAACATACATTAAACAATTTGTTGAAAATAAGG
TTGATGTAATTAGCGACCCAAGAGAAATTTACCCTTACTATAGACAATTAGTTGCTCCTT
CGGTTTTCAATTCGGTTGGTGGTATTGAATATAAAATGTTAAATATACCAATGAATGAAT
TAAAGGCAGCAGCAATTAAACAATTGCAATCTGGTCAATCAATTTGATTTGGTTGTGATG
TTACAACTTTTTATTCAAAAGAAGGAATTTTTGACACTAAATTATATGACTATGATTTAA
CATTAACAGAAACTCCAAAAGAATTTAATAAGAAGGAAAAATTCGAATCTCGTGCTTCAG
TTATTAGCCATGCCATGAACTTAATTGGTGTTAATTTAGATGAAAAAGGAAACCCAATTA
ATTGAAAAGTTGAAAATAGTTGAGGAACTGAAGTTGGTAAAAAAGGCTATTGATCAATGA
GTGATTCTTGATTTGAAGAATATGTTTACATGCTAATTGTTGACAAGGAATTTTTATCAA
AAGAAGCAATTGAAGGTCTTTCAAAAGAAGCTATAGAAATTTCTCCATACGACCCATTAT
GTGAAGAATA
>3669 bias=180.2,bit_score=1411.1,abs_start=61752,align_strand=+,abs_end=63083,score_ratio=1.05938438438,query_name=NODE_1_length_423494_cov_19.5452_ID_878
ATGGCTATTTTAGACAATGAGCTTCTTAAAAAATTAGAAGCAAAATATGAATCTAATTTA
AATAACAAAATTATTGAAAATGCTATTTTTAAAAATGGTATTAAGGCTTCATCAACTAAT
AATCAAGTTGTAAGAAAACACGATTTTCAATTTTCTGTTGAAGTAAAACCTGGTTCAATA
ACTAACCAAAAACATTCAGGTAGATGTTGAATTTTTGCAGAACTAAATGCAGCAAGAGCA
AAGGTTATGAAGGATTTAAACATTGAAGATTTAGAATTTTCACAAAATTTTATTCATTTT
TATGACAAATTAGAAAAAGCAAATGCATATTTAACATGAATTGCAACAACTGGTTTGGAA
TTAGATAATGAAGATAGATTATTTAGAAGATATAACGAAAATCCTATTTCAGACGGTGGA
TATTTTGAATTCTTTTTAAATATTGCTAGCAAATATGGAATTGTTCCAAAATCTGCAATG
CCAGAATCATTCCATAGTGAAGCAACAGACGATATGGTAGAACAAATTAATTGAAGACTT
AAAGCATATACATTCAGAATGCGTGAAGCATATAAAAAGAATCATAATATGAGTGAAGTA
GAAGCAATTCAACAACATGCTTTGGAAGACGTTTACAACATTTTAGTTAAGTCCCTAGGT
ATGCCTCCAAAAACATTTATTTTTGAATACTATGACAAAGATAAAAAATTTGTAAGATTG
CCAGAAATGACACCAATAAAGTTTTTTGAAACATACATTAAACAATTTGTTGAAAATAAG
GTTGATGTAATTAGCGACCCAAGAGAAATTTACCCTTACTATAGACAATTGGTTGCTCCT
TCGGTTTTCAATTCGGTTGGTGGTATTGAATATAAAATGTTAAATATACCAATGAATGAA
TTAAAGGCAGCAGCAATTAAACAATTGCAATCTGGTCAATCAATTTGATTTGGTTGCGAT
GTTACAACTTTTTATTCAAAAGAAGGAATTTTTGATACTAAATTATATGACTATGATTTA
ACATTAACAGAAACTCCAAAAGAATTTAATAAGAAGGAAAAATTCGAATCTCGTGCTTCA
GTTATTAGCCATGCCATGAACTTAATTGGTGTTAATTTAGATGAAAAAGGAAACCCAATT
AATTGAAAAGTTGAAAATAGTTGAGGAACCGAAGTTGGTAAAAAAGGCTATTGATCAATG
AGCGATTCTTGATTTGAAGAATATGTTTACATGCTAATTGTTGACAAGGAATTTTTATCA
AAAGAAGCAATTGAAGGTCTTTCAAAAGAAGCTATAGAAATTTCTCCATACGACCCATTA
TGTGAAGAATAA
>3671 bias=177.2,bit_score=1409.9,abs_start=21760,align_strand=-,abs_end=23089,score_ratio=1.05848348348,query_name=NODE_7_length_40078_cov_33.6164_ID_5600
TGGCTATTTTAGACAATGAGCTTCTTAAAAAATTAGAAGCAAAATACGAATCTAATTTAA
ATAACAAAATTATTGAAAATGCTATTTTTAAAAATGGTATTAAGGCTTCATCAACTAATA
ATCAAGTTGTAAGAAAACACGATTTTCAATTTTCTGTTGAAGTAAAACCTGGTTCAATAA
CTAACCAAAAACATTCAGGTAGATGTTGAATTTTTGCAGAACTAAATGCAGCAAGAGCAA
AGGTTATGAAGGATTTAAACATTGAAGATTTGGAATTTTCACAAAATTTTATTCACTTTT
ATGACAAATTAGAAAAAGCAAATGCATATTTAACATGAATTGCAACAACTGGTTTGGAAT
TAGATAATGAAGATAGATTATTTAGAAGATATAATGAAAACCCTATTTCAGATGGTGGAT
ATTTTGAATTCTTTTTAAATATTGCTAGCAAATATGGAATTGTTCCAAAATCTGCAATGC
CAGAATCATTCCATAGTGAAGCAACAGACGATATGGTGGAACAAATTAATTGAAGACTTA
AAGCATATACATTCAGAATGCGTGAAGCATATAAAAAGAATCATAATATGAGTGAAGTTG
AAGCAATTCAACAACATGCTTTGGAAGACGTTTACAACATTTTAGTTAAGTCCCTAGGTA
TGCCTCCAAAAACATTTATTTTTGAATACTATGACAAAGATAAAAAATTTGTAAGATTGC
CAGAAATGACACCAATAAAGTTTTTTGAAACATACATTAAACAATTTGTTGAAAATAAGG
TTGATGTAATTAGCGACCCAAGAGAAATTTACCCTTACTATAGACAATTGGTTGCTCCTT
CGGTTTTCAATTCGGTTGGTGGTATTGAATATAAAATGTTAAATATACCAATGAATGAAT
TAAAGGCAGCAGCAATTAAACAATTGCAATCTGGTCAATCAATTTGATTTGGTTGCGACG
TTACAACTTTTTATTCAAAAGAAGGAATTTTTGATACTAAATTATATGATTATGATTTAA
CCTTAACAGAAACTCCAAAAGAATTTAATAAGAAGGAAAAATTTGAATCTCGTGCTTCAG
TTATTAGCCATGCCATGAACTTAATTGGTGTTAATTTAGATGAAAAAGGAAACCCAATTA
ATTGAAAAGTTGAAAATAGTTGAGGAACTGAAGTTGGTAAAAAAGGCTATTGATCAATGA
GCGATTCTTGATTTGAAGAATATGTTTACATGCTAATTGTTGACAAGGAATTTTTATCAA
AAGAAGCAATTGAAGGTCTTTCAAAAGAAGCTATAGAAATTTCTCCATACGACCCATTAT
GTGAAGAATA
>3674 bias=178.2,bit_score=1413.3,abs_start=63107,align_strand=+,abs_end=64438,score_ratio=1.06103603604,query_name=NODE_1_length_337690_cov_20.0179_ID_3593
ATGGCTATTTTAGACAATGAGCTTCTTAAAAAATTAGAAGCAAAATACGAATCTAATTTA
AATAACAAAATTATTGAAAATGCTATTTTTAAAAATGGTATTAAAGCTTCATCAACAAAT
AATCAAGTTGTAAGAAAACACGATTTTCAATTTTCTGTTGAAGTAAAACCTGGTTCAATA
ACTAACCAAAAACATTCAGGTAGATGTTGAATTTTTGCAGAACTAAATGCAGCAAGAGCA
AAGGTTATGAAGGATTTAAACATTGAAGATTTAGAATTTTCACAAAATTTTATTCATTTT
TATGACAAATTGGAAAAAGCAAATGCATATCTAACATGAATTGCAACAACTGGTTTGGAA
TTAGATAATGAAGATAGATTATTTAGAAGATATAATGAAAACCCTATTTCGGATGGTGGA
TATTTTGAATTCTTTTTAAATATTGCTAGCAAATATGGAATTGTTCCAAAATCTGCAATG
CCAGAATCATTCCATAGTGAAGCAACAAACGATATGGTAGAACAAATTAATTGAAGACTT
AAAGCATATACATTCAGAATGCGTGAAGCATATAAAAAGAATCATAATATGAGCGAAGTA
GAAGCAATTCAACAACATGCTTTGGAAGATGTTTACAACATTTTAGTTAAGTCCCTAGGC
ATGCCTCCAAAAACATTTATTTTTGAATACTATGATAAAGATAAAAAATTTGTAAGATTG
CCAGAAATGACACCAATAAAGTTTTTTGAAACATACATTAAACAATTTGTTGAAAATAAG
GTTGATGTAATTAGCGACCCAAGAGAAATTTACCCTTACTATAGACAATTGGTTGCTCCT
TCGGTTTTCAATTCGGTTGGTGGTATTGAATATAAAATGTTAAATATACCAATGAATGAA
TTAAAGGCAGCAGCAATTAAACAATTGCAATCTGGTCAATCAATTTGATTTGGTTGCGAT
GTTACAACTTTTTATTCAAAAGAAGGAATTTTTGACACTAAATTATATGACTATGATTTA
ACATTGACAGAAACTCCAAAAGAATTTAATAAGAAGGAAAAATTCGAATCTCGTGCTTCA
GTTATTAGCCATGCCATGAACTTAATTGGTGTTAATTTAGATGAAAAAGGAAACCCAATT
AATTGAAAAGTTGAAAATAGTTGAGGAACTGAAGTTGGTAAAAAAGGCTATTGATCAATG
AGCGATTCTTGATTTGAAGAATATGTTTACATGCTAATTGTTGACAAGGAATTTTTATCA
AAAGAAGCAATTGAAGGTCTTTCAAAAGAAGCTATAGAAATTTCTCCATACGACCCATTA
TGTGAAGAATAA
>3675 bias=177.0,bit_score=1415.4,abs_start=381464,align_strand=+,abs_end=382795,score_ratio=1.06261261261,query_name=NODE_1_length_644406_cov_31.3649_ID_828
ATGGCTATTTTAGACAATGAGCTTCTTAAAAAATTAGAAGCAAAATACGAATCTAATTTA
AATAACAAAATTATTGAAAATGCTATTTTTAAAAATGGTATTAAGGCTTCATCAACAAAT
AATCAAGTTGTAAGAAAACACGATTTTCAATTTTCTGTTGAAGTAAAACCTGGCTCAATA
ACTAACCAAAAACATTCAGGTAGATGTTGAATTTTTGCAGAACTAAATGCAGCAAGAGCA
AAGGTTATGAAGGATTTAAATATTGAAGATCTAGAATTTTCACAAAATTTTATTCATTTT
TATGACAAATTAGAAAAAGCAAATGCATATTTAACATGAATTGCAACAACTGGTTTGGAA
TTAGATAATGAAGATAGATTATTTAGAAGATATAATGAAAACCCTATTTCGGATGGTGGA
TATTTTGAATTCTTTTTAAATATTGCTAGCAAATATGGAATTGTTCCAAAATCTGCAATG
CCAGAATCATTCCATAGTGAAGCAACAAACGATATGGTAGAACAAATTAATTGAAGACTT
AAAGCATATACATTCAGAATGCGTGAAGCGTATAAAAAGAATCATAATATGAGCGAAGTA
GAAGCAATTCAACAACATGCTTTGGAAGATGTTTACAACATTTTAGTTAAGTCCCTAGGC
ATGCCTCCAAAAACATTTATTTTTGAATACTATGATAAAGATAAAAAATTTGTAAGATTG
CCAGAAATGACACCAATAAAGTTTTTTGAAACATACATTAAACAATTTGTTGAAAATAAG
GTTGATGTAATTAGCGACCCAAGAGAAATTTACCCTTACTATAGACAATTGGTTGCTCCT
TCGGTTTTCAATTCGGTTGGTGGTATTGAATATAAAATGTTAAATATACCAATGAATGAA
TTAAAGGCAGCAGCGATTAAACAATTGCAATCTGGTCAATCAATTTGATTTGGTTGCGAT
GTTACAACTTTTTATTCAAAAGAAGGAATTTTTGATACTAAATTATATGACTATGATTTA
ACATTAACAGAAACTCCAAAAGAATTTAATAAGAAGGAAAAATTCGAATCTCGTGCTTCA
GTTATTAGCCATGCCATGAACTTAATTGGTGTTAATTTAGATGAAAAAGGAAACCCAATT
AATTGAAAAGTTGAAAATAGTTGAGGAACCGAAGTTGGTAAAAAAGGCTATTGATCAATG
AGCGATTCTTGATTTGAAGAATATGTTTACATGCTAATTGTTGACAAGGAATTTTTATCA
AAAGAAGCAATTGAAGGTCTTTCAAAAGAAGCTATAGAAATTTCTCCATACGACCCATTA
TGTGAAGAATAA
>3679 bias=177.3,bit_score=1414.1,abs_start=64039,align_strand=+,abs_end=65370,score_ratio=1.06163663664,query_name=NODE_5_length_88114_cov_18.365_ID_620
ATGGCTATTTTAGACAATGAGCTTCTTAAAAAATTAGAAGCAAAATACGAATCTAATTTA
AATAACAAAATTATTGAAAATGCTATTTTTAAAAATGGTATTAAGGCTTCATCAACAAAT
AATCAAGTTGTAAGAAAACACGATTTTCAATTTTCTGTTGAAGTAAAACCCGGTTCAATA
ACTAACCAAAAACATTCAGGTAGATGTTGAATTTTTGCAGAACTAAATGCAGCAAGAGCA
AAGGTTATGAAGGATTTAAACATTGAAGATTTAGAATTTTCACAAAATTTTATTCATTTT
TATGACAAATTAGAAAAAGCAAATGCATATCTAACATGAATTGCAACAACTGGTTTGGAA
TTAGATAATGAAGATAGATTATTTAGAAGATATAATGAAAACCCTATTTCGGATGGTGGA
TATTTTGAATTCTTTTTAAATATTGCTAGCAAATATGGAATTGTTCCAAAATCTGCAATG
CCAGAATCATTCCATAGTGAAGCAACAAACGATATGGTAGAACAAATTAATTGAAGACTT
AAAGCATATACATTCAGAATGCGTGAAGCATATAAAAAGAATCATAATATGAGTGAAGTA
GAAGCAATTCAACAACATGCTTTGGAAGACGTTTACAACATTTTAGTTAAGTCCCTAGGT
ATGCCTCCAAAAACATTTATTTTTGAATACTATGACAAAGATAAAAAATTTGTAAGATTG
CCAGAAATGACACCAATAAAGTTTTTTGAAACATACATTAAACAATTTGTTGAAAATAAG
GTTGATGTAATTAGCGACCCAAGAGAAATTTACCCTTACTATAGACAATTGGTTGCTCCT
TCGGTTTTCAATTCGGTTGGTGGTATTGAATATAAAATGTTAAATATACCAATGAATGAA
TTAAAGGCAGCAGCAATTAAACAATTGCAATCTGGTCAATCAATTTGATTTGGTTGCGAT
GTTACAACTTTTTATTCAAAAGAAGGAATTTTTGACACTAAATTATATGACTATGATTTA
ACATTAACAGAAACTCCAAAAGAATTTAATAAGAAGGAAAAATTCGAATCTCGTGCTTCA
GTTATTAGCCATGCCATGAACTTAATTGGTGTTAATTTAGATGAAAAAGGAAACCCAATT
AATTGAAAAGTTGAAAATAGTTGAGGAACTGAAGTTGGTAAAAAAGGCTATTGATCAATG
AGCGATTCTTGATTTGAAGAATATGTTTACATGCTAATTGTTGACAAGGAATTTTTAACA
AAAGAAGCAGTTGAAGGTCTTTCAAAAGAAGCTATAGAAATTTCTCCATACGACCCATTA
TGTGAAGAATAA
>16849 bias=0,e_score=0.0,bit_score=1404.1,score_ratio=1.05,align_strand=+,abs_start=60265,abs_end=61596,allele_start=60265,allele_end=61596,query_name=NODE_1_length_386744_cov_32.1807_ID_133 <unknown description>
TGGCTATTTTAGACAATGAGCTTCTTAAAAAATTAGAAGCAAAATACGAATCTAATTTAA
ATAACAAAATTATTGAAAATGCTATTTTTAAAAATGGTATTAAAGCTTCATCAACAAATA
ATCAAGTTGTAAGAAAACACGATTTTCAATTTTCTGTTGAAGTAAAACCTGGCTCAATAA
CTAACCAAAAACATTCAGGTAGATGTTGAATTTTTGCAGAACTAAATGCAGCAAGAGCAA
AGGTTATGAAGGATTTAAACATTGAAGATTTAGAATTTTCACAAAATTTTATTCATTTTT
ATGACAAATTAGAAAAAGCAAATGCATATTTAACATGAATTGCAACAACTGGTTTGGAAT
TAGATAATGAAGATAGATTATTTAGAAGATATAACGAAAATCCTATTTCAGATGGTGGAT
ATTTTGAATTCTTTTTAAATATTGCTAGCAAATATGGAATTGTTCCAAAATCTGCAATGC
CAGAATCATTCCATAGTGAAGCAACAAACGATATGGTGGAACAAATTAATTGAAGACTTA
AAGCATACACATTTAGAATGCGCGAAGCATATAAAAAGAATCATAATATGAGCGAAGTTG
AAGCAATTCAACAACATGCTTTGGAAGACGTTTACAACATTTTAGTTAAGTCCCTAGGCA
TGCCTCCAAAAACATTTATTTTTGAATACTATGACAAAGATAAAAAATTTGTAAGATTGC
CAGAAATGACACCAATAAAGTTTTTTGAAACATACATTAAACAATTTGTTGAAAATAAGG
TTGATGTAATTAGCGACCCAAGAGAAATTTACCCTTACTATAGACAATTGGTTGCCCCTT
CAGTTTTCAATTCGGTTGGTGGTATTGAATATAAAATGTTAAATATACCAATGAATGAAT
TAAAGGCGGCAGCGATTAAACAATTGCAATCTGGTCAATCAATTTGATTTGGTTGCGACG
TTACAACTTTTTATTCAAAAGAAGGAATTTTTGACACTAAATTATATGACTATGATTTAA
CATTAACAGAAACTCCAAAAGAATTTAATAAGAAGGAAAAATTTGAATCTCGTGCTTCAG
TTATTAGCCATGCCATGAACTTAATTGGTGTTAATTTAGATGAAAAAGGAAACCCAATTA
ATTGAAAAGTTGAAAATAGTTGAGGAACTGAAGTTGGTAAAAAAGGCTATTGATCAATGA
GCGATTCTTGATTTGAAGAATATGTTTACATGCTAATTGTTGACAAGGAATTTTTATCAA
AAGAAGCAATTGAAGGTCTTTCAAAAGAAGCTATAGAAATTTCTCCATACGACCCATTAT
GCGAAGAATAA
>16850 bias=0,e_score=0.0,bit_score=1415.4,score_ratio=1.06,align_strand=-,abs_start=285502,abs_end=286831,allele_start=285502,allele_end=286831,query_name=NODE_1_length_507951_cov_41.4538_ID_1311 <unknown description>
TGGCTATTTTAGACAATGAGCTTCTTAAAAAATTAGAAGCAAAATACGAATCTAATTTAA
ATAACAAAATTATTGAAAATGCTATTTTTAAAAATGGTATTAAGGCTTCATCAACAAATA
ATCAAGTTGTAAGAAAACACGATTTTCAATTTTCTGTTGAAGTAAAACCTGGCTCAATAA
CTAACCAAAAACATTCAGGTAGATGTTGAATTTTTGCAGAACTAAATGCAGCAAGAGCAA
AGGTTATGAAGGATTTAAATATTGAAGATCTAGAATTTTCACAAAATTTTATTCATTTTT
ATGACAAATTAGAAAAAGCAAATGCATATTTAACATGAATTGCAACAACTGGTTTGGAAT
TAGATAATGAAGATAGATTATTTAGAAGATATAATGAAAACCCTATTTCGGATGGTGGAT
ATTTTGAATTCTTTTTAAATATTGCTAGCAAATATGGAATTGTTCCAAAATCTGCAATGC
CAGAATCATTCCATAGTGAAGCAACAAACGATATGGTAGAACAAATTAATTGAAGACTTA
AAGCATATACATTCAGAATGCGTGAAGCGTATAAAAAGAATCATAATATGAGCGAAGTAG
AAGCAATTCAACAACATGCTTTGGAAGATGTTTACAACATTTTAGTTAAGTCCCTAGGCA
TGCCTCCAAAAACATTTATTTTTGAATACTATGATAAAGATAAAAAATTTGTAAGATTGC
CAGAAATGACACCAATAAAGTTTTTTGAAACATACATTAAACAATTTGTTGAAAATAAGG
TTGATGTAATTAGCGACCCAAGAGAAATTTACCCTTACTATAGACAATTGGTTGCTCCTT
CGGTTTTCAATTCGGTTGGTGGTATTGAATATAAAATGTTAAATATACCAATGAATGAAT
TAAAGGCAGCAGCGATTAAACAATTGCAATCTGGTCAATCAATTTGATTTGGTTGCGATG
TTACAACTTTTTATTCAAAAGAAGGAATTTTTGATACTAAATTATATGACTATGATTTAA
CATTAACAGAAACTCCAAAAGAATTTAATAAGAAGGAAAAATTCGAATCTCGTGCTTCAG
TTATTAGCCATGCCATGAACTTAATTGGTGTTAATTTAGATGAAAAAGGAAACCCAATTA
ATTGAAAAGTTGAAAATAGTTGAGGAACCGAAGTTGGTAAAAAAGGCTATTGATCAATGA
GCGATTCTTGATTTGAAGAATATGTTTACATGCTAATTGTTGACAAGGAATTTTTATCAA
AAGAAGCAATTGAAGGTCTTTCAAAAGAAGCTATAGAAATTTCTCCATACGACCCATTAT
GTGAAGAAT
>16851 bias=0,e_score=0.0,bit_score=1414.1,score_ratio=1.06,align_strand=-,abs_start=22848,abs_end=24177,allele_start=22848,allele_end=24177,query_name=NODE_3_length_145382_cov_20.187_ID_361 <unknown description>
TGGCTATTTTAGACAATGAGCTTCTTAAAAAATTAGAAGCAAAATACGAATCTAATTTAA
ATAACAAAATTATTGAAAATGCTATTTTTAAAAATGGTATTAAGGCTTCATCAACAAATA
ATCAAGTTGTAAGAAAACACGATTTTCAATTTTCTGTTGAAGTAAAACCCGGTTCAATAA
CTAACCAAAAACATTCAGGTAGATGTTGAATTTTTGCAGAACTAAATGCAGCAAGAGCAA
AGGTTATGAAGGATTTAAACATTGAAGATTTAGAATTTTCACAAAATTTTATTCATTTTT
ATGACAAATTAGAAAAAGCAAATGCATATCTAACATGAATTGCAACAACTGGTTTGGAAT
TAGATAATGAAGATAGATTATTTAGAAGATATAATGAAAACCCTATTTCGGATGGTGGAT
ATTTTGAATTCTTTTTAAATATTGCTAGCAAATATGGAATTGTTCCAAAATCTGCAATGC
CAGAATCATTCCATAGTGAAGCAACAAACGATATGGTAGAACAAATTAATTGAAGACTTA
AAGCATATACATTCAGAATGCGTGAAGCATATAAAAAGAATCATAATATGAGTGAAGTAG
AAGCAATTCAACAACATGCTTTGGAAGACGTTTACAACATTTTAGTTAAGTCCCTAGGTA
TGCCTCCAAAAACATTTATTTTTGAATACTATGACAAAGATAAAAAATTTGTAAGATTGC
CAGAAATGACACCAATAAAGTTTTTTGAAACATACATTAAACAATTTGTTGAAAATAAGG
TTGATGTAATTAGCGACCCAAGAGAAATTTACCCTTACTATAGACAATTGGTTGCTCCTT
CGGTTTTCAATTCGGTTGGTGGTATTGAATATAAAATGTTAAATATACCAATGAATGAAT
TAAAGGCAGCAGCAATTAAACAATTGCAATCTGGTCAATCAATTTGATTTGGTTGCGATG
TTACAACTTTTTATTCAAAAGAAGGAATTTTTGACACTAAATTATATGACTATGATTTAA
CATTAACAGAAACTCCAAAAGAATTTAATAAGAAGGAAAAATTCGAATCTCGTGCTTCAG
TTATTAGCCATGCCATGAACTTAATTGGTGTTAATTTAGATGAAAAAGGAAACCCAATTA
ATTGAAAAGTTGAAAATAGTTGAGGAACTGAAGTTGGTAAAAAAGGCTATTGATCAATGA
GCGATTCTTGATTTGAAGAATATGTTTACATGCTAATTGTTGACAAGGAATTTTTAACAA
AAGAAGCAGTTGAAGGTCTTTCAAAAGAAGCTATAGAAATTTCTCCATACGACCCATTAT
GTGAAGAAT
>16852 bias=0,e_score=0.0,bit_score=1415.2,score_ratio=1.06,align_strand=-,abs_start=285358,abs_end=286687,allele_start=285358,allele_end=286687,query_name=NODE_1_length_344309_cov_36.0595_ID_85 <unknown description>
TGGCTATTTTAGACAATGAGCTTCTTAAAAAATTAGAAGCAAAATACGAATCTAATTTAA
ATAACAAAATTATTGAAAATGCTATTTTTAAAAATGGTATTAAGGCTTCATCAACTAATA
ATCAAGTTGTAAGAAAACACGATTTTCAATTTTCTGTTGAAGTAAAACCTGGTTCAATAA
CTAACCAAAAACATTCAGGTAGATGTTGAATTTTTGCAGAACTAAATGCAGCAAGAGCAA
AGGTTATGAAGGATTTAAACATTGAAGATTTAGAATTTTCACAAAATTTTATTCATTTTT
ATGACAAATTAGAAAAAGCAAATGCATATTTAACATGAATTGCAACAACTGGTTTGGAAT
TAGATAATGAAGATAGATTATTTAGAAGATATAACGAAAATCCTATTTCGGATGGTGGAT
ATTTTGAATTCTTTTTAAATATTGCTAGCAAATATGGAATTGTTCCAAAATCTGCAATGC
CAGAATCATTCCATAGTGAAGCAACAAACGATATGGTGGAACAAATTAATTGAAGACTTA
AAGCATATACATTCAGAATGCGTGAAGCATATAAAAAGAATCATAATATGAGTGAAGTAG
AAGCAATTCAACAACATGCTTTGGAAGATGTTTACAACATTTTAGTTAAGTCCCTAGGCA
TGCCTCCAAAAACATTTATTTTTGAATACTATGACAAAGATAAAAAATTTGTAAGATTGC
CAGAAATGACACCAATAAAGTTTTTTGAAACATACATTAAACAGTTTGTTGAAAATAAGG
TTGATGTGATTAGCGACCCAAGAGAAATTTACCCTTACTATAGACAATTGGTTGCTCCTT
CGGTTTTCAATTCGGTTGGTGGTATTGAATATAAAATGTTAAATATACCAATGAATGAAT
TAAAGGCAGCAGCGATTAAACAATTGCAATCTGGTCAATCAATTTGATTTGGTTGTGATG
TTACAACTTTTTATTCAAAAGAAGGAATTTTTGACACTAAATTATATGACTATGATTTAA
CATTAACAGAAACTCCAAAAGAATTTAATAAGAAGGAAAAATTCGAATCTCGTGCTTCAG
TTATTAGCCATGCCATGAACTTAATTGGTGTTAATTTAGATGAAAAAGGAAACCCAATTA
ATTGAAAAGTTGAAAATAGTTGAGGAACTGAAGTTGGTAAAAAAGGCTATTGATCAATGA
GCGATTCTTGATTTGAAGAATATGTTTACATGCTAATTGTTGACAAGGAATTTTTATCAA
AAGAAGCAATTGAAGGTCTTTCAAAAGAAGCTATAGAAATTTCTCCATACGACCCATTAT
GTGAAGAAT
>16853 bias=0,e_score=0.0,bit_score=1413.3,score_ratio=1.06,align_strand=+,abs_start=63075,abs_end=64406,allele_start=63075,allele_end=64406,query_name=NODE_1_length_337655_cov_39.5735_ID_506 <unknown description>
TGGCTATTTTAGACAATGAGCTTCTTAAAAAATTAGAAGCAAAATACGAATCTAATTTAA
ATAACAAAATTATTGAAAATGCTATTTTTAAAAATGGTATTAAAGCTTCATCAACAAATA
ATCAAGTTGTAAGAAAACACGATTTTCAATTTTCTGTTGAAGTAAAACCTGGTTCAATAA
CTAACCAAAAACATTCAGGTAGATGTTGAATTTTTGCAGAACTAAATGCAGCAAGAGCAA
AGGTTATGAAGGATTTAAACATTGAAGATTTAGAATTTTCACAAAATTTTATTCATTTTT
ATGACAAATTGGAAAAAGCAAATGCATATCTAACATGAATTGCAACAACTGGTTTGGAAT
TAGATAATGAAGATAGATTATTTAGAAGATATAATGAAAACCCTATTTCGGATGGTGGAT
ATTTTGAATTCTTTTTAAATATTGCTAGCAAATATGGAATTGTTCCAAAATCTGCAATGC
CAGAATCATTCCATAGTGAAGCAACAAACGATATGGTAGAACAAATTAATTGAAGACTTA
AAGCATATACATTCAGAATGCGTGAAGCATATAAAAAGAATCATAATATGAGCGAAGTAG
AAGCAATTCAACAACATGCTTTGGAAGATGTTTACAACATTTTAGTTAAGTCCCTAGGCA
TGCCTCCAAAAACATTTATTTTTGAATACTATGATAAAGATAAAAAATTTGTAAGATTGC
CAGAAATGACACCAATAAAGTTTTTTGAAACATACATTAAACAATTTGTTGAAAATAAGG
TTGATGTAATTAGCGACCCAAGAGAAATTTACCCTTACTATAGACAATTGGTTGCTCCTT
CGGTTTTCAATTCGGTTGGTGGTATTGAATATAAAATGTTAAATATACCAATGAATGAAT
TAAAGGCAGCAGCAATTAAACAATTGCAATCTGGTCAATCAATTTGATTTGGTTGCGATG
TTACAACTTTTTATTCAAAAGAAGGAATTTTTGACACTAAATTATATGACTATGATTTAA
CATTGACAGAAACTCCAAAAGAATTTAATAAGAAGGAAAAATTCGAATCTCGTGCTTCAG
TTATTAGCCATGCCATGAACTTAATTGGTGTTAATTTAGATGAAAAAGGAAACCCAATTA
ATTGAAAAGTTGAAAATAGTTGAGGAACTGAAGTTGGTAAAAAAGGCTATTGATCAATGA
GCGATTCTTGATTTGAAGAATATGTTTACATGCTAATTGTTGACAAGGAATTTTTATCAA
AAGAAGCAATTGAAGGTCTTTCAAAAGAAGCTATAGAAATTTCTCCATACGACCCATTAT
GTGAAGAATAA
>16854 bias=0,e_score=0.0,bit_score=1411.1,score_ratio=1.06,align_strand=-,abs_start=257704,abs_end=259033,allele_start=257704,allele_end=259033,query_name=NODE_1_length_474534_cov_38.1723_ID_792 <unknown description>
TGGCTATTTTAGACAATGAGCTTCTTAAAAAATTAGAAGCAAAATATGAATCTAATTTAA
ATAACAAAATTATTGAAAATGCTATTTTTAAAAATGGTATTAAGGCTTCATCAACTAATA
ATCAAGTTGTAAGAAAACACGATTTTCAATTTTCTGTTGAAGTAAAACCTGGTTCAATAA
CTAACCAAAAACATTCAGGTAGATGTTGAATTTTTGCAGAACTAAATGCAGCAAGAGCAA
AGGTTATGAAGGATTTAAACATTGAAGATTTAGAATTTTCACAAAATTTTATTCATTTTT
ATGACAAATTAGAAAAAGCAAATGCATATTTAACATGAATTGCAACAACTGGTTTGGAAT
TAGATAATGAAGATAGATTATTTAGAAGATATAACGAAAATCCTATTTCAGACGGTGGAT
ATTTTGAATTCTTTTTAAATATTGCTAGCAAATATGGAATTGTTCCAAAATCTGCAATGC
CAGAATCATTCCATAGTGAAGCAACAGACGATATGGTAGAACAAATTAATTGAAGACTTA
AAGCATATACATTCAGAATGCGTGAAGCATATAAAAAGAATCATAATATGAGTGAAGTAG
AAGCAATTCAACAACATGCTTTGGAAGACGTTTACAACATTTTAGTTAAGTCCCTAGGTA
TGCCTCCAAAAACATTTATTTTTGAATACTATGACAAAGATAAAAAATTTGTAAGATTGC
CAGAAATGACACCAATAAAGTTTTTTGAAACATACATTAAACAATTTGTTGAAAATAAGG
TTGATGTAATTAGCGACCCAAGAGAAATTTACCCTTACTATAGACAATTGGTTGCTCCTT
CGGTTTTCAATTCGGTTGGTGGTATTGAATATAAAATGTTAAATATACCAATGAATGAAT
TAAAGGCAGCAGCAATTAAACAATTGCAATCTGGTCAATCAATTTGATTTGGTTGCGATG
TTACAACTTTTTATTCAAAAGAAGGAATTTTTGATACTAAATTATATGACTATGATTTAA
CATTAACAGAAACTCCAAAAGAATTTAATAAGAAGGAAAAATTCGAATCTCGTGCTTCAG
TTATTAGCCATGCCATGAACTTAATTGGTGTTAATTTAGATGAAAAAGGAAACCCAATTA
ATTGAAAAGTTGAAAATAGTTGAGGAACCGAAGTTGGTAAAAAAGGCTATTGATCAATGA
GCGATTCTTGATTTGAAGAATATGTTTACATGCTAATTGTTGACAAGGAATTTTTATCAA
AAGAAGCAATTGAAGGTCTTTCAAAAGAAGCTATAGAAATTTCTCCATACGACCCATTAT
GTGAAGAAT
>16855 bias=0,e_score=0.0,bit_score=1416.3,score_ratio=1.06,align_strand=+,abs_start=60352,abs_end=61683,allele_start=60352,allele_end=61683,query_name=NODE_1_length_290949_cov_36.4267_ID_342 <unknown description>
TGGCTATTTTAGACAATGAGCTTCTTAAAAAATTAGAAGCAAAATACGAATCTAATTTAA
ATAACAAAATTATTGAAAATGCTATTTTTAAAAATGGTATTAAGGCTTCATCAACTAATA
ATCAAGTTGTAAGAAAACACGATTTTCAATTTTCTGTTGAAGTAAAACCTGGTTCAATAA
CTAACCAAAAACATTCAGGTAGATGTTGAATTTTTGCAGAACTAAATGCAGCAAGAGCAA
AGGTTATGAAGGATTTAAACATTGAAGATTTAGAATTTTCACAAAATTTTATTCATTTTT
ATGACAAATTAGAAAAAGCAAATGCATATTTAACATGAATTGCAACAACTGGTTTGGAAT
TAGATAATGAAGATAGATTATTTAGAAGATATAATGAAAATCCTATTTCAGATGGTGGAT
ATTTTGAATTCTTTTTAAATATTGCTAGCAAATATGGAATTGTTCCAAAATCTGCAATGC
CAGAATCATTCCATAGTGAAGCAACAAACGATATGGTGGAACAAATTAATTGAAGACTTA
AAGCATATACATTCAGAATGCGTGAAGCATATAAAAAGAATCATAATATGAGTGAAGTAG
AAGCAATTCAACAACATGCTTTGGAAGATGTTTACAACATCTTGGTTAAGTCCCTAGGCA
TGCCTCCAAAAACATTTATTTTTGAATACTATGACAAAGATAAAAAATTTGTAAGATTGC
CAGAAATGACACCAATAAAGTTTTTTGAAACATACATTAAACAATTTGTTGAAAATAAGG
TTGATGTAATTAGCGACCCAAGAGAAATTTACCCTTACTATAGACAATTGGTTGCTCCTT
CGGTTTTCAATTCGGTTGGTGGTATTGAATATAAAATGTTAAATATACCAATGAATGAAT
TAAAGGCAGCAGCAATTAAACAATTGCAATCTGGTCAATCAATTTGATTTGGTTGCGATG
TTACAACTTTTTATTCAAAAGAAGGAATTTTTGACACTAAATTATATGACTATGATTTAA
CATTAACAGAAACTCCAAAAGAATTTAATAAGAAGGAAAAATTCGAATCTCGTGCTTCAG
TTATTAGCCATGCCATGAACTTAATTGGTGTTAATTTAGATGAAAAAGGAAACCCAATTA
ATTGAAAAGTTGAAAATAGTTGAGGAACTGAAGTTGGTAAAAAAGGCTATTGATCAATGA
GCGATTCTTGATTTGAAGAATATGTTTACATGCTAATTGTTGACAAGGAATTTTTATCAA
AAGAAGCAATTGAAGGTCTTTCAAAAGAAGCTATAGAAATTTCTCCATACGACCCATTAT
GTGAAGAATAA
>16856 bias=0,e_score=0.0,bit_score=1415.2,score_ratio=1.06,align_strand=+,abs_start=13364,abs_end=14695,allele_start=13364,allele_end=14695,query_name=NODE_8_length_33401_cov_1.28101_ID_279 <unknown description>
TGGCTATTTTAGACAATGAGCTTCTTAAAAAATTAGAAGCAAAATACGAATCTAATTTAA
ATAACAAAATTATTGAAAATGCTATTTTTAAAAATGGTATTAAGGCTTCATCAACTAATA
ATCAAGTTGTAAGAAAACACGATTTTCAATTTTCTGTTGAAGTAAAACCTGGTTCAATAA
CTAACCAAAAACATTCAGGTAGATGTTGAATTTTTGCAGAACTAAATGCGGCAAGAGCAA
AGGTTATGAAGGATTTAAACATTGAAGATCTAGAATTTTCACAAAATTTTATTCATTTTT
ATGACAAATTAGAAAAAGCAAATGCATATTTAACATGAATTGCAACAACTGGTTTGGAAT
TAGATAATGAAGACAGATTATTTAGAAGATATAACGAAAATCCTATTTCAGATGGTGGAT
ATTTTGAATTCTTTTTAAATATTGCTAGCAAATATGGAATTGTTCCAAAATCTGCAATGC
CAGAATCATTCCATAGTGAAGCAACAAACGATATGGTAGAACAAATTAATTGAAGACTTA
AAGCATATACATTCAGAATGCGTGAAGCATATAAAAAGAATCATAATATGAGTGAAGTAG
AAGCAATTCAACAACATGCTTTGGAAGACGTTTACAACATTTTAGTTAAGTCCCTAGGTA
TGCCTCCAAAAACATTTATTTTTGAATACTATGACAAAGATAAAAAATTTGTAAGATTGC
CAGAAATGACACCAATAAAGTTTTTTGAAACATACATTAAACAATTTGTTGAAAATAAGG
TTGATGTAATTAGCGACCCAAGAGAAATTTACCCTTACTATAGACAATTGGTTGCTCCTT
CGGTTTTCAATTCGGTTGGTGGTATTGAATATAAAATGTTAAATATACCAATGAATGAAT
TAAAGGCAGCAGCAATTAAACAATTGCAATCTGGTCAATCAATTTGATTTGGTTGCGATG
TTACAACTTTTTATTCAAAAGAAGGAATTTTTGATACTAAATTATATGACTATGATTTAA
CATTAACAGAAACTCCAAAAGAATTTAATAAGAAGGAAAAATTCGAATCTCGTGCTTCAG
TTATTAGCCATGCCATGAACTTAATTGGTGTTAATTTAGATGAAAAAGGAAACCCAATTA
ATTGAAAAGTTGAAAATAGTTGAGGAACCGAAGTTGGTAAAAAAGGCTATTGATCAATGA
GCGATTCTTGATTTGAAGAATATGTTTACATGCTAATTGTTGACAAGGAATTTTTATCAA
AAGAAGCAATTGAAGGTCTTTCAAAAGAAGCTATAGAAATTTCTCCATACGACCCATTAT
GTGAAGAATAA
>16857 bias=0,e_score=0.0,bit_score=1414.1,score_ratio=1.06,align_strand=+,abs_start=64041,abs_end=65372,allele_start=64041,allele_end=65372,query_name=NODE_4_length_88116_cov_34.4059_ID_323 <unknown description>
TGGCTATTTTAGACAATGAGCTTCTTAAAAAATTAGAAGCAAAATACGAATCTAATTTAA
ATAACAAAATTATTGAAAATGCTATTTTTAAAAATGGTATTAAGGCTTCATCAACAAATA
ATCAAGTTGTAAGAAAACACGATTTTCAATTTTCTGTTGAAGTAAAACCCGGTTCAATAA
CTAACCAAAAACATTCAGGTAGATGTTGAATTTTTGCAGAACTAAATGCAGCAAGAGCAA
AGGTTATGAAGGATTTAAACATTGAAGATTTAGAATTTTCACAAAATTTTATTCATTTTT
ATGACAAATTAGAAAAAGCAAATGCATATCTAACATGAATTGCAACAACTGGTTTGGAAT
TAGATAATGAAGATAGATTATTTAGAAGATATAATGAAAACCCTATTTCGGATGGTGGAT
ATTTTGAATTCTTTTTAAATATTGCTAGCAAATATGGAATTGTTCCAAAATCTGCAATGC
CAGAATCATTCCATAGTGAAGCAACAAACGATATGGTAGAACAAATTAATTGAAGACTTA
AAGCATATACATTCAGAATGCGTGAAGCATATAAAAAGAATCATAATATGAGTGAAGTAG
AAGCAATTCAACAACATGCTTTGGAAGACGTTTACAACATTTTAGTTAAGTCCCTAGGTA
TGCCTCCAAAAACATTTATTTTTGAATACTATGACAAAGATAAAAAATTTGTAAGATTGC
CAGAAATGACACCAATAAAGTTTTTTGAAACATACATTAAACAATTTGTTGAAAATAAGG
TTGATGTAATTAGCGACCCAAGAGAAATTTACCCTTACTATAGACAATTGGTTGCTCCTT
CGGTTTTCAATTCGGTTGGTGGTATTGAATATAAAATGTTAAATATACCAATGAATGAAT
TAAAGGCAGCAGCAATTAAACAATTGCAATCTGGTCAATCAATTTGATTTGGTTGCGATG
TTACAACTTTTTATTCAAAAGAAGGAATTTTTGACACTAAATTATATGACTATGATTTAA
CATTAACAGAAACTCCAAAAGAATTTAATAAGAAGGAAAAATTCGAATCTCGTGCTTCAG
TTATTAGCCATGCCATGAACTTAATTGGTGTTAATTTAGATGAAAAAGGAAACCCAATTA
ATTGAAAAGTTGAAAATAGTTGAGGAACTGAAGTTGGTAAAAAAGGCTATTGATCAATGA
GCGATTCTTGATTTGAAGAATATGTTTACATGCTAATTGTTGACAAGGAATTTTTAACAA
AAGAAGCAGTTGAAGGTCTTTCAAAAGAAGCTATAGAAATTTCTCCATACGACCCATTAT
GTGAAGAATAA
>16858 bias=0,e_score=0.0,bit_score=1408.5,score_ratio=1.06,align_strand=-,abs_start=151413,abs_end=152742,allele_start=151413,allele_end=152742,query_name=NODE_1_length_201531_cov_37.8145_ID_143 <unknown description>
TGGCTATTTTAGACAATGAGCTTCTTAAAAAATTAGAAGCAAAATACGAATCTAATTTAA
ATAACAAAATTATTGAAAATGCTATTTTTAAAAATGGTATTAAAGCTTCATCAACTAATA
ATCAAGTTGTAAGAAAACACGATTTTCAATTTTCTGTTGAAGTAAAACCCGGTTCAATAA
CCAACCAAAAACATTCAGGTAGATGTTGAATTTTTGCAGAACTAAATGCGGCAAGAGCAA
AGGTTATGAAGGATTTAAACATTGAAGATCTAGAATTTTCACAAAATTTTATTCATTTTT
ATGACAAATTGGAAAAAGCAAATGCATATCTAACATGAATTGCAACAACTGGTTTGGAAT
TAGATAATGAAGATAGATTATTTAGAAGATATAATGAAAACCCTATTTCGGATGGTGGAT
ATTTTGAATTCTTTTTAAATATTGCTAGCAAATATGGAATTGTTCCAAAATCTGCAATGC
CAGAATCATTCCATAGTGAAGCAACAAACGATATGGTAGAACAAATTAATTGAAGACTTA
AAGCATATACATTCAGAATGCGTGAAGCATATAAAAAGAATCATAATATGAGTGAAGTAG
AAGCAATTCAACAACATGCTTTGGAAGACGTTTACAACATTTTAGTTAAGTCCCTAGGTA
TGCCTCCAAAAACATTTATTTTTGAATACTATGACAAAGATAAAAAATTTGTAAGATTGC
CAGAAATGACACCAATAAAGTTTTTTGAAACATACATTAAACAATTTGTTGAAAATAAGG
TTGATGTAATTAGCGACCCAAGAGAAATTTACCCTTACTATAGACAATTAGTTGCTCCTT
CGGTTTTCAATTCGGTTGGTGGTATTGAATATAAAATGTTAAATATACCAATGAATGAAT
TAAAGGCAGCAGCAATTAAACAATTGCAATCTGGTCAATCAATTTGATTTGGTTGTGATG
TTACAACTTTTTATTCAAAAGAAGGAATTTTTGACACTAAATTATATGACTATGATTTAA
CATTAACAGAAACTCCAAAAGAATTTAATAAGAAGGAAAAATTCGAATCTCGTGCTTCAG
TTATTAGCCATGCCATGAACTTAATTGGTGTTAATTTAGATGAAAAAGGAAACCCAATTA
ATTGAAAAGTTGAAAATAGTTGAGGAACTGAAGTTGGTAAAAAAGGCTATTGATCAATGA
GTGATTCTTGATTTGAAGAATATGTTTACATGCTAATTGTTGACAAGGAATTTTTATCAA
AAGAAGCAATTGAAGGTCTTTCAAAAGAAGCTATAGAAATTTCTCCATACGACCCATTAT
GTGAAGAAT
>16859 bias=0,e_score=0.0,bit_score=1412.9,score_ratio=1.06,align_strand=+,abs_start=211395,abs_end=212726,allele_start=211395,allele_end=212726,query_name=NODE_1_length_497571_cov_28.1511_ID_540 <unknown description>
TGGCTATTTTAGACAATGAGCTTCTTAAAAAATTAGAAGCAAAATACGAATCTAATTTAA
ATAACAAAATTATTGAAAATGCTATTTTTAAAAATGGTATTAAGGCTTCATCAACTAATA
ATCAAGTTGTAAGAAAACACGATTTTCAATTTTCTGTTGAAGTAAAACCTGGTTCAATAA
CTAACCAAAAACATTCAGGTAGATGTTGAATTTTTGCAGAACTAAATGCAGCAAGAGCAA
AGGTTATGAAGGATTTAAACATTGAAGATTTAGAATTTTCACAAAATTTTATTCATTTTT
ATGACAAATTAGAAAAAGCAAATGCATATCTAACATGAATTGCAACAACTGGTTTGGAAT
TAGATAATGAAGATAGATTATTTAGAAGATATAATGAAAACCCTATTTCGGATGGTGGAT
ATTTTGAATTCTTTTTAAATATTGCTAGCAAATATGGAATTGTTCCAAAATCTGCAATGC
CAGAATCATTCCATAGTGAAGCAACAAACGATATGGTAGAACAAATTAATTGAAGACTTA
AAGCATATACATTCAGAATGCATGAAGCATATAAAAAGAATCATAATATGAGTGAAGTAG
AAGTAATTCAACAACATGCTTTGGAAGATGTTTACAACATATTGGTTAAGTCCCTAGGTA
TGCCTCCAAAAACATTTATTTTTGAATACTATGATAAAGATAAAAAATTTGTAAGATTGC
CAGAAATGACACCAATAAAGTTTTTTGAAACATACATTAAACAATTTGTTGAAAATAAGG
TTGATGTAATTAGCGACCCAAGAGAAATTTACCCTTACTATAGACAATTGGTTGCTCCTT
CGGTTTTCAATTCGGTTGGTGGTATTGAATATAAAATGTTAAATATACCAATGAATGAAT
TAAAGGCAGCAGCAATTAAACAATTGCAATCTGGTCAATCAATTTGATTTGGTTGCGACG
TTACAACTTTTTATTCAAAAGAAGGAATTTTTGACACTAAATTATATGACTATGATTTAA
CATTAACAGAAACTCCAAAAGAATTTAATAAGAAGGAAAAATTCGAATCTCGTGCTTCAG
TTATTAGCCATGCCATGAACTTAATTGGTGTTAATTTAGATGAAAAAGGGAACCCAATTA
ATTGAAAAGTTGAAAATAGTTGAGGAACTGAAGTTGGTAAAAAAGGCTATTGATCAATGA
GTGATTCTTGATTTGAAGAATATGTTTACATGCTAATTGTTGACAAGGAATTTTTATCAA
AAGAAGCAATTGAAGGTCTTTCAAAAGAAGCTATAGAAATTTCTCCATACGACCCATTAT
GTGAAGAATAA
>16860 bias=0,e_score=0.0,bit_score=1408.1,score_ratio=1.06,align_strand=-,abs_start=293077,abs_end=294406,allele_start=293077,allele_end=294406,query_name=NODE_1_length_666248_cov_46.4332_ID_732 <unknown description>
TGGCTATTTTAGACAATGAGCTTCTTAAAAAATTAGAAGCAAAATACGAATCTAATTTAA
ATAACAAAATTATTGAAAATGCTATTTTTAAAAATGGTATTAAGGCTTCATCAACTAATA
ATCAAGTTGTAAGAAAACATGATTTTCAATTTTCTGTTGAAGTAAAACCTGGTTCAATAA
CTAACCAAAAACATTCAGGTAGATGTTGAATTTTTGCAGAACTAAATGCAGCAAGAGCAA
AGGTTATGAAGGATTTAAACATTGAAGATTTAGAATTTTCACAAAATTTTATTCATTTTT
ATGACAAATTGGAAAAAGCAAATGCATATCTAACATGAATTGCAACAACTGGTTTGGAAT
TAGATAATGAAGATAGATTATTTAGAAGATATAATGAAAACCCTATTTCGGATGGTGGAT
ATTTTGAATTCTTTTTAAATATTGCTAGCAAATATGGAATTGTTCCAAAATCTGCAATGC
CAGAATCATTCCATAGTGAAGCAACAAACGATATGGTAGAACAAATTAATTGAAGACTTA
AAGCATATACATTCAGAATGCGTGAAGCATATAAAAAGAATCATAATATGAGTGAAGTAG
AAGCAATTCAACAACATGCTTTGGAAGACGTTTACAACATTTTAGTTAAGTCCCTAGGTA
TGCCTCCAAAAACATTTATTTTTGAATACTATGACAAAGATAAAAAATTTGTAAGATTGC
CAGAAATGACACCAATAAAGTTTTTTGAAACATACATTAAACAATTTGTTGAAAATAAGG
TTGATGTAATTAGCGACCCAAGAGAAATTTACCCTTACTATAGACAATTAGTTGCTCCTT
CGGTTTTCAATTCGGTTGGTGGTATTGAATATAAAATGTTAAATATACCAATGAATGAAT
TAAAGGCAGCAGCAATTAAACAATTGCAATCTGGTCAATCAATTTGATTTGGTTGTGATG
TTACAACTTTTTATTCAAAAGAAGGAATTTTTGACACTAAATTATATGACTATGATTTAA
CATTAACAGAAACTCCAAAAGAATTTAATAAGAAGGAAAAATTCGAATCTCGTGCTTCAG
TTATTAGCCATGCCATGAACTTAATTGGTGTTAATTTAGATGAAAAAGGAAACCCAATTA
ATTGAAAAGTTGAAAATAGTTGAGGAACTGAAGTTGGTAAAAAAGGCTATTGATCAATGA
GTGATTCTTGATTTGAAGAATATGTTTACATGCTAATTGTTGACAAGGAATTTTTATCAA
AAGAAGCAATTGAAGGTCTTTCAAAAGAAGCTATAGAAATTTCTCCATACGACCCATTAT
GTGAAGAAT
>16861 bias=0,e_score=0.0,bit_score=1409.9,score_ratio=1.06,align_strand=+,abs_start=48856,abs_end=50187,allele_start=48856,allele_end=50187,query_name=NODE_5_length_74718_cov_32.8728_ID_1892 <unknown description>
TGGCTATTTTAGACAATGAGCTTCTTAAAAAATTAGAAGCAAAATACGAATCTAATTTAA
ATAACAAAATTATTGAAAATGCTATTTTTAAAAATGGTATTAAGGCTTCATCAACTAATA
ATCAAGTTGTAAGAAAACACGATTTTCAATTTTCTGTTGAAGTAAAACCTGGTTCAATAA
CTAACCAAAAACATTCAGGTAGATGTTGAATTTTTGCAGAACTAAATGCAGCAAGAGCAA
AGGTTATGAAGGATTTAAACATTGAAGATTTGGAATTTTCACAAAATTTTATTCACTTTT
ATGACAAATTAGAAAAAGCAAATGCATATTTAACATGAATTGCAACAACTGGTTTGGAAT
TAGATAATGAAGATAGATTATTTAGAAGATATAATGAAAACCCTATTTCAGATGGTGGAT
ATTTTGAATTCTTTTTAAATATTGCTAGCAAATATGGAATTGTTCCAAAATCTGCAATGC
CAGAATCATTCCATAGTGAAGCAACAGACGATATGGTGGAACAAATTAATTGAAGACTTA
AAGCATATACATTCAGAATGCGTGAAGCATATAAAAAGAATCATAATATGAGTGAAGTTG
AAGCAATTCAACAACATGCTTTGGAAGACGTTTACAACATTTTAGTTAAGTCCCTAGGTA
TGCCTCCAAAAACATTTATTTTTGAATACTATGACAAAGATAAAAAATTTGTAAGATTGC
CAGAAATGACACCAATAAAGTTTTTTGAAACATACATTAAACAATTTGTTGAAAATAAGG
TTGATGTAATTAGCGACCCAAGAGAAATTTACCCTTACTATAGACAATTGGTTGCTCCTT
CGGTTTTCAATTCGGTTGGTGGTATTGAATATAAAATGTTAAATATACCAATGAATGAAT
TAAAGGCAGCAGCAATTAAACAATTGCAATCTGGTCAATCAATTTGATTTGGTTGCGACG
TTACAACTTTTTATTCAAAAGAAGGAATTTTTGATACTAAATTATATGATTATGATTTAA
CCTTAACAGAAACTCCAAAAGAATTTAATAAGAAGGAAAAATTTGAATCTCGTGCTTCAG
TTATTAGCCATGCCATGAACTTAATTGGTGTTAATTTAGATGAAAAAGGAAACCCAATTA
ATTGAAAAGTTGAAAATAGTTGAGGAACTGAAGTTGGTAAAAAAGGCTATTGATCAATGA
GCGATTCTTGATTTGAAGAATATGTTTACATGCTAATTGTTGACAAGGAATTTTTATCAA
AAGAAGCAATTGAAGGTCTTTCAAAAGAAGCTATAGAAATTTCTCCATACGACCCATTAT
GTGAAGAATAA
>16862 bias=0,e_score=0.0,bit_score=1412.9,score_ratio=1.06,align_strand=-,abs_start=221909,abs_end=223238,allele_start=221909,allele_end=223238,query_name=NODE_1_length_253687_cov_41.2364_ID_219 <unknown description>
TGGCTATTTTAGACAATGAGCTTCTTAAAAAATTAGAAGCAAAATACGAATCTAATTTAA
ATAACAAAATTATTGAAAATGCTATTTTTAAAAATGGTATTAAGGCTTCATCAACTAATA
ATCAAGTTGTAAGAAAACACGATTTTCAATTTTCTGTTGAAGTAAAACCTGGTTCAATAA
CTAACCAAAAACATTCAGGTAGATGTTGAATTTTTGCAGAACTAAATGCAGCAAGAGCAA
AGGTTATGAAGGATTTAAACATTGAAGATTTAGAATTTTCACAAAATTTTATTCATTTTT
ATGACAAATTAGAAAAAGCAAATGCATATCTAACATGAATTGCAACAACTGGTTTGGAAT
TAGATAATGAAGATAGATTATTTAGAAGATATAATGAAAACCCTATTTCGGATGGTGGAT
ATTTTGAATTCTTTTTAAATATTGCTAGCAAATATGGAATTGTTCCAAAATCTGCAATGC
CAGAATCATTCCATAGTGAAGCAACAAACGATATGGTAGAACAAATTAATTGAAGACTTA
AAGCATATACATTCAGAATGCGTGAAGCATATAAAAAGAATCATAATATGAGTGAAATAG
AAGTAATTCAACAACATGCTTTGGAAGATGTTTACAACATATTGGTTAAGTCCCTAGGTA
TGCCTCCAAAAACATTTATTTTTGAATACTATGATAAAGATAAAAAATTTGTAAGATTGC
CAGAAATGACACCAATAAAGTTTTTTGAAACATACATTAAACAATTTGTTGAAAATAAGG
TTGATGTAATTAGCGACCCAAGAGAAATTTACCCTTACTATAGACAATTGGTTGCTCCTT
CGGTTTTCAATTCGGTTGGTGGTATTGAATATAAAATGTTAAATATACCAATGAATGAAT
TAAAGGCAGCAGCAATTAAACAATTGCAATCTGGTCAATCAATTTGATTTGGTTGCGACG
TTACAACTTTTTATTCAAAAGAAGGAATTTTTGACACTAAATTATATGACTATGATTTAA
CATTAACAGAAACTCCAAAAGAATTTAATAAGAAGGAAAAATTCGAATCTCGTGCTTCAG
TTATTAGCCATGCCATGAACTTAATTGGTGTTAATTTAGATGAAAAAGGGAACCCAATTA
ATTGAAAAGTTGAAAATAGTTGAGGAACTGAAGTTGGTAAAAAAGGCTATTGATCAATGA
GTGATTCTTGATTTGAAGAATATGTTTACATGCTAATTGTTGACAAGGAATTTTTATCAA
AAGAAGCAATTGAAGGTCTTTCAAAAGAAGCTATAGAAATTTCTCCATACGACCCATTAT
GTGAAGAAT
>16863 bias=0,e_score=0.0,bit_score=1409.9,score_ratio=1.06,align_strand=-,abs_start=21760,abs_end=23089,allele_start=21760,allele_end=23089,query_name=NODE_7_length_40078_cov_33.6164_ID_5600 <unknown description>
TGGCTATTTTAGACAATGAGCTTCTTAAAAAATTAGAAGCAAAATACGAATCTAATTTAA
ATAACAAAATTATTGAAAATGCTATTTTTAAAAATGGTATTAAGGCTTCATCAACTAATA
ATCAAGTTGTAAGAAAACACGATTTTCAATTTTCTGTTGAAGTAAAACCTGGTTCAATAA
CTAACCAAAAACATTCAGGTAGATGTTGAATTTTTGCAGAACTAAATGCAGCAAGAGCAA
AGGTTATGAAGGATTTAAACATTGAAGATTTGGAATTTTCACAAAATTTTATTCACTTTT
ATGACAAATTAGAAAAAGCAAATGCATATTTAACATGAATTGCAACAACTGGTTTGGAAT
TAGATAATGAAGATAGATTATTTAGAAGATATAATGAAAACCCTATTTCAGATGGTGGAT
ATTTTGAATTCTTTTTAAATATTGCTAGCAAATATGGAATTGTTCCAAAATCTGCAATGC
CAGAATCATTCCATAGTGAAGCAACAGACGATATGGTGGAACAAATTAATTGAAGACTTA
AAGCATATACATTCAGAATGCGTGAAGCATATAAAAAGAATCATAATATGAGTGAAGTTG
AAGCAATTCAACAACATGCTTTGGAAGACGTTTACAACATTTTAGTTAAGTCCCTAGGTA
TGCCTCCAAAAACATTTATTTTTGAATACTATGACAAAGATAAAAAATTTGTAAGATTGC
CAGAAATGACACCAATAAAGTTTTTTGAAACATACATTAAACAATTTGTTGAAAATAAGG
TTGATGTAATTAGCGACCCAAGAGAAATTTACCCTTACTATAGACAATTGGTTGCTCCTT
CGGTTTTCAATTCGGTTGGTGGTATTGAATATAAAATGTTAAATATACCAATGAATGAAT
TAAAGGCAGCAGCAATTAAACAATTGCAATCTGGTCAATCAATTTGATTTGGTTGCGACG
TTACAACTTTTTATTCAAAAGAAGGAATTTTTGATACTAAATTATATGATTATGATTTAA
CCTTAACAGAAACTCCAAAAGAATTTAATAAGAAGGAAAAATTTGAATCTCGTGCTTCAG
TTATTAGCCATGCCATGAACTTAATTGGTGTTAATTTAGATGAAAAAGGAAACCCAATTA
ATTGAAAAGTTGAAAATAGTTGAGGAACTGAAGTTGGTAAAAAAGGCTATTGATCAATGA
GCGATTCTTGATTTGAAGAATATGTTTACATGCTAATTGTTGACAAGGAATTTTTATCAA
AAGAAGCAATTGAAGGTCTTTCAAAAGAAGCTATAGAAATTTCTCCATACGACCCATTAT
GTGAAGAAT
