# Supplementary material for: Genomic determination of minimum multi-locus sequence typing schemas to represent the genomic phylogeny of Mycoplasma hominis
Source: BMC Genomics. 2016 Nov 23;17:964. doi: 10.1186/s12864-016-3284-z (PMC5120421; doi:10.1186/s12864-016-3284-z)
Supplement: Additional file 1: — FASTA sequence for all pan genomic alleles identified in this study. (ZIP 1488 kb) [file 12864_2016_3284_MOESM1_ESM.zip › pan_genome/GENE-141.fasta]

>141
ATGACTAAAATAGGATTAATTGGCGTTGGTGCTGTTGGTAGTTCATATTTATATGCTGCA
TTAAATAAAAATATAGAAGCAGATTATGTTTTAATTGATAGTTTTCCACAAGTCGCAATT
GCGCAAGCGAAAGATTTAAATGATGCTGCTTGTTCAATGGCCAACAATGGTTCAACATTC
AAAGCTGGAGATTATTCAGATTTGAAAGATGCTGATATTGTTATTATAACTGCATCAATT
AGACCAAAAGAAGGCGTTTTAAAAGATAGAATGGAATTATTGACCGATAATGCAAAATTA
TTGAGAAAAATCGGCCAAAGCATAAAAGATTCAGGTTTTGATGGTGTTACAATCATTGCC
TCAAACCCCGTTGACATTATGGCAACAATTTATCAACAAGTAACCAAGTTTTCTCCAAAT
AAAGTTATAAGTTCAGGAACTATTCTAGAAACTGCAAGAATGAAAAAATTCCTTTCAAAA
AAAATTGGAATTAAAGCACACTCAATTACTGGATTTGTTATTGGTGAACATGGAGCAAGA
TGTTTAATTCCATTTTCAAAAATAAGAATTGGTTTAGGTTCATTAAAAGATTGATTAGCT
AATGGTACTATAACCAATGAATGACTTTCTCAATTAAATGAAATGGTTAAAAAAGAAGCA
TTTGAAATTATTGCTGGTAAAGGCATTACCAATTATGGTATTGGTGAAAACCTTGCCGAA
ATTACGCAAGCAATTTTGTATGATAGACAAAGAATTTATTCTCTTGGTGTTCAATTACCA
AAGGAATATAAACATGCCGGAGTTTACTTTGGTTTACCAGTAATCTTGGGTAAGAATGGT
TATACACACTTGCCAAAAATTAGACTTGACGAAGATGAACAACAACAATTTGATGAATAT
TCAAAAGAAATTAAAGAAACAGCAATTCAAGTATTAAAAAATTTGGATGTTGAAATTACT
ATTAAATAA
>843
ATGACTAAAATAGGATTAATTGGCGTTGGTGCTGTTGGTAGTTCATATTTATATGCTGCA
TTAAATAAAAACATAGAAGCAGATTATGTTTTAATTGATAGTTTTCCACAAGTCGCAATT
GCGCAAGCAAAGGATTTAAATGATGCTGCTTGTTCAATGGCCAACAATGGTTCAACATTC
AAGGCTGGAGATTATTCAGATTTGAAAGATGCTGATATTGTCATTATTACTGCATCAATT
AGACCAAAGGAAGGCGTTTTAAAAGATAGAATGGAATTATTGACCGATAATGCAAAACTA
TTGAGAAAGATCGGTCAAAGCATAAAAGATTCAGGATTTGCTGGTGTTACAATCATTGCT
TCAAACCCTGTTGACATTATGGCAACAATTTATCAACAAGTAACCAAGTTTTCTCCAAAT
AAAGTTATTAGTTCGGGAACTATTCTAGAAACTGCCAGAATGAAAAAATTTCTTTCAGAA
AAAATTGGAATTAAAGCACACTCAATTACTGGATTTGTTATTGGCGAACATGGAGCAAGA
TGCTTAATTCCATTTTCAAAAATAAGAATTGGTTTGGGTTCATTAAAAGATTGATTAGCT
AATGGTACTATAACAAATGAATGACTTTCTCAATTAAACGAAATGGTTAAAAAAGAAGCA
TTTGAAATTATTGCCGGTAAAGGCATTACCAATTATGGTATTGGCGAAAACCTTGCTGAA
ATTACACAAGCAATTTTGTATGATAGACAAAGAATTTATTCTCTTGGAGTTCAATTGCCA
AAGGAATATAAACATGCCGGAGTTTACTTTGGTTTACCAGTAATCTTGGGTAAGAATGGT
TATACACACTTGCCAAAAATTAGACTTGATGAAGATGAACAACAACAATTTGATGAATAT
TCAAAAGAAATTAAAGAAACAGCAATTCAAGTATTAAAAAATTTGGATGTTGAAATTACT
ATTAAATAA
>1352
ATGACTAAAATAGGATTAATTGGCGTTGGTGCTGTTGGTAGTTCATATTTATATGCTGCA
TTAAATAAAAATATAGAAGCAGATTATGTTTTAATTGATAGTTTTCCACAAGTCGCAATT
GCGCAAGCGAAAGATTTAAATGATGCTGCTTGTTCAATGGCCAACAATGGTTCAACATTC
AAAGCAGGAGATTATTCAGATTTGAAAGATGCTGATATTGTCATTATAACTGCATCAATT
AGACCAAAAGATGGCGTTTTAAAAGATAGAATGGAATTATTGACCGATAATGCAAAATTA
TTGAGAAAAATCGGCCAAAGCATAAAAGATTCAGGTTTTGATGGTGTTACAATCATTGCC
TCAAACCCTGTTGACATTATGGCAACAATTTATCAACAAGTAACCAAGTTCTCTCCAAAT
AAAGTTATAAGTTCAGGAACTATTCTAGAAACTGCAAGAATGAAAAAATTCCTTTCAGAA
AAAATTGGAATTAAAGCACACTCAATTACTGGATTTGTTATTGGTGAACATGGAGCAAGA
TGTTTAATTCCATTTTCAAAAATAAGAATTGGTTTGGGCTCATTGAAAGATTGATTAGCT
AATGGTACTATAACCAATGAATGACTTTCTCAATTAAATGAAATGGTTAAAAAAGAAGCA
TTTGAAATTATTGCTGGTAAAGGCATTACTAATTATGGTATTGGCGAAAACCTTGCTGAA
ATTACGCAAGCAATTTTGTATGATAGACAAAGAATTTATTCTCTTGGAGTTCAATTACCA
AAGGAATACAAACATGCCGGAGTTTACTTTGGTTTACCAGTAATCTTGGGTAAGAATGGT
TATACACACTTGCCAAAAATTAGACTTGACGAAGATGAACAACAACAATTTGATGAATAT
TCAAAAGAAATTAAAGAAACAGCAATTCAAGTATTAAAAAATTTGGATGTTGAAATTACT
ATTAAATAA
>1917
ATGACTAAAATAGGATTAATTGGCGTTGGTGCTGTTGGTAGTTCATATTTATATGCTGCA
TTAAATAAAAATATAGAAGCAGATTATGTTTTAATTGATAGTTTTCCACAAGTCGCAATT
GCGCAAGCGAAAGATTTAAATGATGCTGCTTGTTCAATGGCCAACAATGGTTCAACATTC
AAAGCTGGAGATTATTCAGATTTGAAAGATGCTGATATTGTTATTATAACTGCATCAATT
AGACCAAAAGAAGGCGTTTTAAAAGATAGAATGGAATTATTGACCGATAATGCAAAATTA
TTGAGAAAAATCGGCCAAAGCATAAAAGATTCAGGTTTTGATGGTGTTACAATCATTGCC
TCAAACCCTGTTGACATTATGGCAACAATTTATCAACAAGTAACCAAGTTTTCTCCAAAT
AAAGTTATAAGTTCAGGAACTATTCTAGAAACTGCCAGAATGAAAAAATTCCTTTCAGAA
AAAATTGGAATTAAAGCACACTCAATTACTGGATTTGTTATTGGTGAACATGGAGCAAGA
TGTTTAATTCCATTTTCAAAAATAAGAATTGGTTTGGGTTCATTGAAAGATTGATTAGCT
AATGGTACTATAACCAATGAATGACTTTCTCAATTAAATGAAATGGTTAAAAAAGAAGCA
TTTGAAATTATTGCTGGTAAAGGCATTACTAATTATGGTATTGGCGAAAACCTTGCTGAA
ATTACGCAAGCAATTTTGTATGATAGACAAAGAATTTATTCTCTTGGAGTTCAATTACCA
AAGGAATACAAACATGCCGGAGTTTACTTTGGTTTACCAGTAATCTTGGGTAAGAATGGT
TATACACACTTGCCAAAAATTAGACTTGACGAAGATGAACAACAACAATTTGATGAATAT
TCAAAAGAAATTAAAGAAACAGCAATTCAAGTATTAAAAAATTTGGATGTTGAAATTACT
ATTAAATAA
>3681 bias=104.9,bit_score=1045.7,abs_start=48344,align_strand=-,abs_end=49310,score_ratio=1.07915376677,query_name=NODE_2_length_226046_cov_22.58_ID_866
TGACTAAAATAGGATTAATTGGCGTTGGTGCTGTTGGTAGTTCATATTTATATGCTGCAT
TAAATAAAAATATAGAAGCAGATTATGTTTTAATTGATAGTTTTCCACAAGTCGCAATTG
CGCAAGCGAAAGATTTAAATGATGCTGCTTGTTCAATGGCCAACAATGGTTCAACATTCA
AAGCTGGAGATTATTCAGATTTGAAAGATGCTGATATTGTTATTATAACTGCATCAATTA
GACCAAAAGAAGGCGTTTTAAAAGATAGAATGGAATTGTTGACCGATAATGCAAAATTAT
TGAGAAAAATCGGCCAAAGCATAAAAGATTCAGGTTTTGATGGTGTTACAATCATTGCCT
CAAACCCTGTTGACATTATGGCAACAATTTATCAACAAGTAACCAAGTTTTCTCCAAATA
AAGTTATAAGTTCAGGAACTATTCTAGAAACTGCAAGAATGAAAAAATTCCTTTCAGAAA
AAATTGGAATTAAAGCACACTCAATTACTGGATTTGTTATTGGTGAACATGGAGCAAGAT
GTTTAATTCCATTTTCAAAAATAAGAATTGGTTTGGGCTCATTGAAAGATTGATTAGCTA
ATGGTACTATAACCAATGAATGACTTTCTCAATTAAATGAAATGGTTAAAAAAGAAGCAT
TTGAAATTATTGCTGGTAAAGGCATTACTAATTATGGTATTGGCGAAAACCTTGCCGAAA
TTACGCAAGCAATTTTGTATGATAGACAAAGAATTTATTCTCTTGGAGTTCAATTACCAA
AGGAATACAAACATGCCGGAGTTTACTTTGGTTTACCAGTAATCTTGGGTAAGAATGGTT
ATACACACTTGCCAAAAATTAGACTTGACGAAGATGAACAACAACAATTTGATGAATATT
CAAAAGAAATTAAAGAAACAGCAATTCAAGTATTAAAAAATTTGGATGTTGAAATTACTA
TTAAATA
>3682 bias=104.9,bit_score=1045.7,abs_start=17927,align_strand=+,abs_end=18895,score_ratio=1.07915376677,query_name=NODE_6_length_67671_cov_18.6945_ID_2665
ATGACTAAAATAGGATTAATTGGCGTTGGTGCTGTTGGTAGTTCATATTTATATGCTGCA
TTAAATAAAAATATAGAAGCAGATTATGTTTTAATTGATAGTTTTCCACAAGTCGCAATT
GCGCAAGCGAAAGATTTAAATGATGCTGCTTGTTCAATGGCCAACAATGGTTCAACATTC
AAAGCTGGAGATTATTCAGATTTGAAAGATGCTGATATTGTTATTATAACTGCATCAATT
AGACCAAAAGAAGGCGTTTTAAAAGATAGAATGGAATTGTTGACCGATAATGCAAAATTA
TTGAGAAAAATCGGCCAAAGCATAAAAGATTCAGGTTTTGATGGTGTTACAATCATTGCC
TCAAACCCTGTTGACATTATGGCAACAATTTATCAACAAGTAACCAAGTTTTCTCCAAAT
AAAGTTATAAGTTCAGGAACTATTCTAGAAACTGCAAGAATGAAAAAATTCCTTTCAGAA
AAAATTGGAATTAAAGCACACTCAATTACTGGATTTGTTATTGGTGAACATGGAGCAAGA
TGTTTAATTCCATTTTCAAAAATAAGAATTGGTTTGGGCTCATTGAAAGATTGATTAGCT
AATGGTACTATAACCAATGAATGACTTTCTCAATTAAATGAAATGGTTAAAAAAGAAGCA
TTTGAAATTATTGCTGGTAAAGGCATTACTAATTATGGTATTGGCGAAAACCTTGCCGAA
ATTACGCAAGCAATTTTGTATGATAGACAAAGAATTTATTCTCTTGGAGTTCAATTACCA
AAGGAATACAAACATGCCGGAGTTTACTTTGGTTTACCAGTAATCTTGGGTAAGAATGGT
TATACACACTTGCCAAAAATTAGACTTGACGAAGATGAACAACAACAATTTGATGAATAT
TCAAAAGAAATTAAAGAAACAGCAATTCAAGTATTAAAAAATTTGGATGTTGAAATTACT
ATTAAATAA
>3685 bias=103.5,bit_score=1016.3,abs_start=55180,align_strand=+,abs_end=56148,score_ratio=1.04881320949,query_name=NODE_3_length_108407_cov_40.0256_ID_5518
ATGACTAAAATAGGATTGATTGGCGTTGGTGCTGTTGGTAGTTCATATTTATATGCTGCA
TTAAATAAAAATATAGAAGCAGATTATGTTTTAATTGATAGCTTTCCACAAGTTGCAATT
GCACAAGCAAAGGATTTAAATGATGCTGCTTGTTCAATGGCTAATAATGGTTCAACATTC
AAGGCTGGAGATTATCCAGATTTGAAAGATGCTGATATTGTTATTATTACTGCATCAATT
AGACCAAAGGAAGGCGTTTTAAAAGATAGAATGGAATTATTGACCGATAATGCAAAACTA
TTGAGAAAGATCGGCCAAAGCATAAAAGATTCAGGATTTAATGGTGTTACAATCATTGCT
TCAAACCCTGTTGACATTATGGCAACAATTTATCAACAAGTAACCAAGTTTTCTCCAAAT
AAAGTTATTAGTTCAGGAACTATTCTAGAAACTGCCAGAATGAAAAAATTTCTTTCAGAA
AAAATTGGAATTAAAGCACACTCAATTACTGGATTTGTTATTGGCGAACATGGAGCAAGA
TGCTTAATTCCATTTTCAAAAATAAGAATTGGTTTAGGTTCATTAAAAGATTGATTAGCT
AATGGTACTATAACCAATGAATGACTTTCTCAATTAAACGAAATGGTTAAAAAAGAAGCA
TTTGAAATTATTGCTGGTAAAGGCATTACCAATTATGGTATTGGCGAAAACCTTGCCGAA
ATTACACAAGCAATTTTGTATGATAGACAAAGAATTTATTCTCTTGGAGTTCAATTGCCA
AAGGAATACAAACATGCCGGAGTATACTTTGGTTTGCCAGTAATCTTGGGTAAGAATGGT
TATACACACTTGCCAAAAATTAGACTTGATGAAGATGAACAACAACAATTTGATGAATAT
TCAAAAGAAATTAAAGAAACAGCAATTCAAGTATTAAAAAATTTGGATGTTGAAATTACT
ATTAAATAA
>3689 bias=107.0,bit_score=1032.4,abs_start=55381,align_strand=+,abs_end=56349,score_ratio=1.06542827657,query_name=NODE_2_length_111196_cov_31.2979_ID_375
ATGACTAAAATAGGATTAATTGGCGTTGGTGCTGTTGGTAGTTCATATTTATATGCTGCA
TTAAATAAAAACATAGAAGCAGATTATGTTTTAATTGATAGTTTTCCACAAGTCGCAATT
GCGCAAGCGAAAGATTTAAATGATGCTGCTTATTCAATGGCCAACAATGGTTCAACATTC
AAAGCTGGAGATTATTCAGATTTGAAAGATGCTGATATTGTTATTATAACTGCATCAATT
AGACCAAAAGAAGGCGTTTTAAAAGATAGAATGGAATTATTGACCGATAATGCGAAATTA
TTGAGAAAAATCGGCCAAAGCATAAAAGATTCAGGTTTTGATGGTGTTACAATTATTGCC
TCAAACCCCGTTGACATTATGGCAACAATTTATCAACAAGTAACCAAGTTTTCTCCAAAT
AAAGTTATAAGTTCAGGAACTATTCTAGAAACTGCCAGAATGAAAAAATTCCTTTCAGAA
AAAATCGGAATTAAAGCACACTCAATTACTGGATTTGTTATTGGTGAACATGGAGCAAGA
TGTTTAATTCCATTTTCAAAAATAAGAATTGGTTTGGGCTCATTGAAAGATTGATTAGCT
AATGGTACTATAACCAATGAATGACTTTCTCAATTAAATGAAATGGTTAAAAAAGAAGCA
TTTGAAATTATTGCTGGTAAAGGCATTACTAATTATGGTATTGGCGAAAACCTTGCTGAA
ATTACGCAAGCAATTTTGTATGATAGACAAAGAATTTATTCTCTTGGAGTTCAATTACCA
AAGGAATATAAACATGCAGGAGTTTACTTTGGTTTACCAGTAATTTTGGGTAAGAATGGT
TATACACACTTGCCAAAAATTAGACTTGACGAAGATGAACAACAACAATTTGATGAATAT
TCAAAAGAAATTAAAGAAACAGCAATTCAAGTATTAAAAAATTTGGATGTTGAAATTACT
ATTAAATAA
>3691 bias=105.9,bit_score=1042.2,abs_start=71161,align_strand=+,abs_end=72129,score_ratio=1.07554179567,query_name=NODE_3_length_120284_cov_36.4395_ID_569
ATGACTAAAATAGGATTAATTGGCGTTGGTGCTGTTGGTAGTTCATATTTATATGCTGCA
TTAAATAAAAATATAGAAGCAGATTATGTTTTAATTGATAGTTTTCCACAAGTCGCAATT
GCGCAAGCGAAAGATTTAAATGATGCTGCTTGTTCAATGGCCAACAATGGTTCAACATTC
AAAGCTGGAGATTATTCAGATTTGAAAGATGCTGATATTGTTATTATAACTGCATCAATT
AGACCAAAAGAAGGCGTTTTAAAAGATAGAATGGAATTGTTGACCGATAATGCAAAATTA
TTGAGAAAAATCGGCCAAAGCATAAAAGATTCAGGTTTTGATGGTGTTACAATCATTGCC
TCAAACCCTGTTGACATTATGGCAACAATTTATCAACAAGTAACCAAGTTTTCTCCAAAT
AAAGTTATAAGTTCAGGAACTATTCTAGAAACTGCAAGAATGAAAAAATTCCTTTCAGAA
AAAATTGGAATTAAAGCACACTCAATTACTGGATTTGTTATTGGTGAACATGGAGCAAGA
TGTTTAATTCCATTTTCAAAAATAAGAATTGGTTTGGGCTCATTGAAAGATTGATTAGCT
AATGGTACTATAACCAATGAATGACTTTCTCAATTAAATGAAATGGTTAAAAAAGAAGCA
TTTGAAATTATTGCTGGTAAAGGCATTACTAATTATGGTATTGGCGAAAACCTTGCCGAA
ATTACGCAAGCAATTTTGTATGATAGACAAAGAATTTATTCTCTTGGAGTTCAATTACCA
AAGGAATACAAACATGCCGGAGTTTACTTTGGTTTACCAGTAATCTTGGGTAAGAATAGT
TATACACACTTGCCAAAAATTAGACTTGACGAAGATGAACAACAACAATTTGATGAATAT
TCAAAAGAAATTAAAGAAACAGCAATTCAAGTATTAAAAAATTTGGATGTTGAAATTACT
ATTAAATAA
>3695 bias=106.3,bit_score=1040.4,abs_start=51436,align_strand=-,abs_end=52402,score_ratio=1.07368421053,query_name=NODE_6_length_64791_cov_19.5552_ID_3632
TGACTAAAATAGGATTAATTGGCGTTGGTGCTGTTGGTAGTTCATATTTATATGCTGCAT
TAAATAAAAATATAGAAGCAGATTATGTTTTAATTGATAGTTTTCCACAAGTCGCAATTG
CACAAGCGAAAGATTTAAATGATGCTGCTTGTTCAATGGCCAACAATGGTTCAACATTCA
AAGCTGGAGATTATTCAGATTTGAAAGATGCTGATATTGTTATTATAACTGCATCAATTA
GACCAAAAGAAGGCGTTTTAAAAGATAGAATGGAATTATTGACCGATAATGCAAAATTAT
TGAGAAAAATCGGCCAAAGCATAAAAGATTCAGGTTTTGATGGTGTTACAATCATTGCCT
CAAACCCTGTTGACATTATGGCAACAATTTATCAACAAGTAACCAAGTTTTCTCCAAATA
AAGTTATAAGTTCAGGAACTATTTTAGAAACTGCCAGAATGAAAAAATTCCTTTCAGAAA
AAATCGGAATTAAAGCACACTCAATTACTGGATTTGTTATTGGTGAACATGGAGCAAGAT
GTTTAATTCCATTTTCAAAAATAAGAATTGGTTTGGGCTCATTGAAAGATTGATTAGCTA
ATGGTACTATAACCAATGAATGACTTTCTCAATTAAATGAAATGGTTAAAAAAGAAGCAT
TTGAAATTATTGCTGGTAAAGGCATTACTAATTATGGTATTGGCGAAAACCTTGCTGAAA
TTACGCAAGCAATTTTGTATGATAGACAAAGAATTTATTCTCTTGGTGTTCAATTACCAA
AGGAATACAAACATGCCGGAGTTTACTTTGGTTTACCAGTAATCTTGGGTAAGAATGGTT
ATACACACTTGCCAAAAATTAGACTTGACGAAGATGAACAACAACAATTTGATGAATATT
CAAAAGAAATTAAAGAAACAGCAATTCAAGTATTAAAAAATTTGGATGTTGAAATTACTA
TTAAATA
>16864 bias=0,e_score=2e-304,bit_score=1016.3,score_ratio=1.05,align_strand=-,abs_start=118115,abs_end=119081,allele_start=118115,allele_end=119081,query_name=NODE_3_length_174249_cov_45.7083_ID_381 <unknown description>
TGACTAAAATAGGATTGATTGGCGTTGGTGCTGTTGGTAGTTCATATTTATATGCTGCAT
TAAATAAAAATATAGAAGCAGATTATGTTTTAATTGATAGCTTTCCACAAGTTGCAATTG
CACAAGCAAAGGATTTAAATGATGCTGCTTGTTCAATGGCTAATAATGGTTCAACATTCA
AGGCTGGAGATTATCCAGATTTGAAAGATGCTGATATTGTTATTATTACTGCATCAATTA
GACCAAAGGAAGGCGTTTTAAAAGATAGAATGGAATTATTGACCGATAATGCAAAACTAT
TGAGAAAGATCGGCCAAAGCATAAAAGATTCAGGATTTAATGGTGTTACAATCATTGCTT
CAAACCCTGTTGACATTATGGCAACAATTTATCAACAAGTAACCAAGTTTTCTCCAAATA
AAGTTATTAGTTCAGGAACTATTCTAGAAACTGCCAGAATGAAAAAATTTCTTTCAGAAA
AAATTGGAATTAAAGCACACTCAATTACTGGATTTGTTATTGGCGAACATGGAGCAAGAT
GCTTAATTCCATTTTCAAAAATAAGAATTGGTTTAGGTTCATTAAAAGATTGATTAGCTA
ATGGTACTATAACCAATGAATGACTTTCTCAATTAAACGAAATGGTTAAAAAAGAAGCAT
TTGAAATTATTGCTGGTAAAGGCATTACCAATTATGGTATTGGCGAAAACCTTGCCGAAA
TTACACAAGCAATTTTGTATGATAGACAAAGAATTTATTCTCTTGGAGTTCAATTGCCAA
AGGAATACAAACATGCCGGAGTATACTTTGGTTTGCCAGTAATCTTGGGTAAGAATGGTT
ATACACACTTGCCAAAAATTAGACTTGATGAAGATGAACAACAACAATTTGATGAATATT
CAAAAGAAATTAAAGAAACAGCAATTCAAGTATTAAAAAATTTGGATGTTGAAATTACTA
TTAAAT
>16865 bias=0,e_score=0.0,bit_score=1038.0,score_ratio=1.07,align_strand=-,abs_start=42454,abs_end=43420,allele_start=42454,allele_end=43420,query_name=NODE_3_length_98613_cov_35.7026_ID_1039 <unknown description>
TGACTAAAATAGGATTAATTGGCGTTGGTGCTGTTGGTAGTTCATATTTATATGCTGCAT
TAAATAAAAATATAGAAGCAGATTATGTTTTAATTGATAGTTTTCCACAAGTCGCAATTG
CGCAAGCGAAAGATTTAAATGATGCTGCTTGTTCAATGGCCAACAATGGTTCAACATTCA
AAGCTGGAGATTATTCAGATTTGAAAGATGCTGATATTGTTATTATAACTGCATCAATTA
GACCAAAAGAAGGCGTTTTAAAAGATAGAATGGAATTATTGACCGATAATGCAAAATTAT
TGAGAAAAATCGGCCAAAGCATAAAAGATTCAGGTTTTGATGGTGTTACAATCATTGCCT
CAAACCCCGTTGACATTATGGCAACAATTTATCAACAAGTAACCAAGTTTTCTCCAAATA
AAGTTATAAGTTCAGGAACTATTCTAGAAACTGCAAGAATGAAAAAATTCCTTTCAGAAA
AAATTGGAATTAAAACACACTCAATTACTGGATTTGTTATTGGTGAACATGGAGCAAGAT
GTTTAATTCCATTTTCAAAAATAAGAATTGGTTTAGGTTCATTAAAAGATTGATTAGCTA
ATGGTACTATAACCAATGAATGACTTTCTCAATTAAATGAAATGGTTAAAAAAGAAGCAT
TTGAAATTATTGCTGGTAAAGGCATTACCAATTATGGTATTGGTGAAAACCTTGCCGAAA
TTACGCAAGCAATTTTGTATGATAGACAAAGAATTTATTCTCTTGGTGTTCAATTACCAA
AGGAATATAAACATGCCGGAGTTTACTTTGGTTTACCAGTAATCTTGGGTAAGAATGGTT
ATACACACTTGCCAAAAATTAGACTTGACGAAGATGAACAACAACAATTTGATGAATATT
CAAAAGAAATTAAAGAAACAGCAATTCAAGTATTAAAAAATTTGGATGTTGAAATTACTA
TTAAAT
>16866 bias=0,e_score=0.0,bit_score=1041.5,score_ratio=1.07,align_strand=+,abs_start=55159,abs_end=56127,allele_start=55159,allele_end=56127,query_name=NODE_2_length_108164_cov_27.4012_ID_251 <unknown description>
TGACTAAAATAGGATTAATTGGCGTTGGTGCTGTTGGTAGTTCATATTTATATGCTGCAT
TAAATAAAAATATAGAAGCAGATTATGTTTTAATTGATAGTTTTCCACAAGTCGCAATTG
CGCAAGCGAAAGATTTAAATGATGCTGCTTGTTCAATGGCCAACAATGGTTCAACATTCA
AAGCTGGAGATTATTCAGATTTGAAAGATGCTGATATTGTTATTATAACTGCATCAATTA
GACCAAAAGAAGGCGTTTTAAAAGATAGAATGGAATTATTGACCGATAATGCAAAATTAT
TGAGAAAAATCGGCCAAAGCATAAAAGATTCAGGTTTTGATGGTGTTACAATCATTGCCT
CAAACCCCGTTGACATTATGGCAACAATTTATCAACAAGTAACCAAGTTTTCTCCAAATA
AAGTTATAAGTTCAGGAACTATTCTAGAAACTGCAAGAATGAAAAAATTCCTTTCAGAAA
AAATTGGAATTAAAGCACACTCAATTACTGGATTTGTTATTGGTGAACATGGAGCAAGAT
GTTTAATTCCATTTTCAAAAATAAGAATTGGTTTAGGTTCATTAAAAGATTGATTAGCTA
ATGGTACTATAACCAATGAATGACTTTCTCAATTAAATGAAATGGTTAAAAAAGAAGCAT
TTGAAATTATTGCTGGTAAAGGCATTACCAATTATGGTATTGGTGAAAACCTTGCCGAAA
TTACGCAAGCAATTTTGTATGATAGACAAAGAATTTATTCTCTTGGTGTTCAATTACCAA
AGGAATATAAACATGCCGGAGTTTACTTTGGTTTACCAGTAATCTTGGGTAAGAATGGTT
ATACACACTTGCCAAAAATTAGACTTGACGAAGATGAACAACAACAATTTGATGAATATT
CAAAAGAAATTAAAGAAACAGCAATTCAAGTATTAAAAAATTTGGATGTTGAAATTACTA
TTAAATAA
>16867 bias=0,e_score=1.2e-304,bit_score=1016.3,score_ratio=1.05,align_strand=+,abs_start=55180,abs_end=56148,allele_start=55180,allele_end=56148,query_name=NODE_3_length_108407_cov_40.0256_ID_5518 <unknown description>
TGACTAAAATAGGATTGATTGGCGTTGGTGCTGTTGGTAGTTCATATTTATATGCTGCAT
TAAATAAAAATATAGAAGCAGATTATGTTTTAATTGATAGCTTTCCACAAGTTGCAATTG
CACAAGCAAAGGATTTAAATGATGCTGCTTGTTCAATGGCTAATAATGGTTCAACATTCA
AGGCTGGAGATTATCCAGATTTGAAAGATGCTGATATTGTTATTATTACTGCATCAATTA
GACCAAAGGAAGGCGTTTTAAAAGATAGAATGGAATTATTGACCGATAATGCAAAACTAT
TGAGAAAGATCGGCCAAAGCATAAAAGATTCAGGATTTAATGGTGTTACAATCATTGCTT
CAAACCCTGTTGACATTATGGCAACAATTTATCAACAAGTAACCAAGTTTTCTCCAAATA
AAGTTATTAGTTCAGGAACTATTCTAGAAACTGCCAGAATGAAAAAATTTCTTTCAGAAA
AAATTGGAATTAAAGCACACTCAATTACTGGATTTGTTATTGGCGAACATGGAGCAAGAT
GCTTAATTCCATTTTCAAAAATAAGAATTGGTTTAGGTTCATTAAAAGATTGATTAGCTA
ATGGTACTATAACCAATGAATGACTTTCTCAATTAAACGAAATGGTTAAAAAAGAAGCAT
TTGAAATTATTGCTGGTAAAGGCATTACCAATTATGGTATTGGCGAAAACCTTGCCGAAA
TTACACAAGCAATTTTGTATGATAGACAAAGAATTTATTCTCTTGGAGTTCAATTGCCAA
AGGAATACAAACATGCCGGAGTATACTTTGGTTTGCCAGTAATCTTGGGTAAGAATGGTT
ATACACACTTGCCAAAAATTAGACTTGATGAAGATGAACAACAACAATTTGATGAATATT
CAAAAGAAATTAAAGAAACAGCAATTCAAGTATTAAAAAATTTGGATGTTGAAATTACTA
TTAAATAA
>16868 bias=0,e_score=0.0,bit_score=1045.7,score_ratio=1.08,align_strand=-,abs_start=100079,abs_end=101045,allele_start=100079,allele_end=101045,query_name=NODE_2_length_156220_cov_38.7853_ID_1653 <unknown description>
TGACTAAAATAGGATTAATTGGCGTTGGTGCTGTTGGTAGTTCATATTTATATGCTGCAT
TAAATAAAAATATAGAAGCAGATTATGTTTTAATTGATAGTTTTCCACAAGTCGCAATTG
CGCAAGCGAAAGATTTAAATGATGCTGCTTGTTCAATGGCCAACAATGGTTCAACATTCA
AAGCTGGAGATTATTCAGATTTGAAAGATGCTGATATTGTTATTATAACTGCATCAATTA
GACCAAAAGAAGGCGTTTTAAAAGATAGAATGGAATTGTTGACCGATAATGCAAAATTAT
TGAGAAAAATCGGCCAAAGCATAAAAGATTCAGGTTTTGATGGTGTTACAATCATTGCCT
CAAACCCTGTTGACATTATGGCAACAATTTATCAACAAGTAACCAAGTTTTCTCCAAATA
AAGTTATAAGTTCAGGAACTATTCTAGAAACTGCAAGAATGAAAAAATTCCTTTCAGAAA
AAATTGGAATTAAAGCACACTCAATTACTGGATTTGTTATTGGTGAACATGGAGCAAGAT
GTTTAATTCCATTTTCAAAAATAAGAATTGGTTTGGGCTCATTGAAAGATTGATTAGCTA
ATGGTACTATAACCAATGAATGACTTTCTCAATTAAATGAAATGGTTAAAAAAGAAGCAT
TTGAAATTATTGCTGGTAAAGGCATTACTAATTATGGTATTGGCGAAAACCTTGCCGAAA
TTACGCAAGCAATTTTGTATGATAGACAAAGAATTTATTCTCTTGGAGTTCAATTACCAA
AGGAATACAAACATGCCGGAGTTTACTTTGGTTTACCAGTAATCTTGGGTAAGAATGGTT
ATACACACTTGCCAAAAATTAGACTTGACGAAGATGAACAACAACAATTTGATGAATATT
CAAAAGAAATTAAAGAAACAGCAATTCAAGTATTAAAAAATTTGGATGTTGAAATTACTA
TTAAAT
>16869 bias=0,e_score=0.0,bit_score=1032.4,score_ratio=1.07,align_strand=+,abs_start=55381,abs_end=56349,allele_start=55381,allele_end=56349,query_name=NODE_2_length_111520_cov_43.0702_ID_357 <unknown description>
TGACTAAAATAGGATTAATTGGCGTTGGTGCTGTTGGTAGTTCATATTTATATGCTGCAT
TAAATAAAAACATAGAAGCAGATTATGTTTTAATTGATAGTTTTCCACAAGTCGCAATTG
CGCAAGCGAAAGATTTAAATGATGCTGCTTATTCAATGGCCAACAATGGTTCAACATTCA
AAGCTGGAGATTATTCAGATTTGAAAGATGCTGATATTGTTATTATAACTGCATCAATTA
GACCAAAAGAAGGCGTTTTAAAAGATAGAATGGAATTATTGACCGATAATGCGAAATTAT
TGAGAAAAATCGGCCAAAGCATAAAAGATTCAGGTTTTGATGGTGTTACAATTATTGCCT
CAAACCCCGTTGACATTATGGCAACAATTTATCAACAAGTAACCAAGTTTTCTCCAAATA
AAGTTATAAGTTCAGGAACTATTCTAGAAACTGCCAGAATGAAAAAATTCCTTTCAGAAA
AAATCGGAATTAAAGCACACTCAATTACTGGATTTGTTATTGGTGAACATGGAGCAAGAT
GTTTAATTCCATTTTCAAAAATAAGAATTGGTTTGGGCTCATTGAAAGATTGATTAGCTA
ATGGTACTATAACCAATGAATGACTTTCTCAATTAAATGAAATGGTTAAAAAAGAAGCAT
TTGAAATTATTGCTGGTAAAGGCATTACTAATTATGGTATTGGCGAAAACCTTGCTGAAA
TTACGCAAGCAATTTTGTATGATAGACAAAGAATTTATTCTCTTGGAGTTCAATTACCAA
AGGAATATAAACATGCAGGAGTTTACTTTGGTTTACCAGTAATTTTGGGTAAGAATGGTT
ATACACACTTGCCAAAAATTAGACTTGACGAAGATGAACAACAACAATTTGATGAATATT
CAAAAGAAATTAAAGAAACAGCAATTCAAGTATTAAAAAATTTGGATGTTGAAATTACTA
TTAAATAA
>16870 bias=0,e_score=0.0,bit_score=1038.0,score_ratio=1.07,align_strand=+,abs_start=55193,abs_end=56161,allele_start=55193,allele_end=56161,query_name=NODE_3_length_97159_cov_18.0381_ID_750 <unknown description>
TGACTAAAATAGGATTAATTGGCGTTGGTGCTGTTGGTAGTTCATATTTATATGCTGCAT
TAAATAAAAATATAGAAGCAGATTATGTTTTAATTGATAGTTTTCCACAAGTCGCAATTG
CGCAAGCGAAAGATTTAAATGATGCTGCTTGTTCAATGGCCAACAATGGTTCAACATTCA
AAGCTGGAGATTATTCAGATTTGAAAGATGCTGATATTGTTATTATAACTGCATCAATTA
GACCAAAAGAAGGCGTTTTAAAAGATAGAATGGAATTATTGACCGATAATGCAAAATTAT
TGAGAAAAATCGGCCAAAGCATAAAAGATTCAGGTTTTGATGGTGTTACAATCATTGCCT
CAAACCCCGTTGACATTATGGCAACAATTTATCAACAAGTAACCAAGTTTTCTCCAAATA
AAGTTATAAGTTCAGGAACTATTCTAGAAACTGCAAGAATGAAAAAATTCCTTTCAGAAA
AAATTGGAATTAAAGCACACTCAATTACTGGATTTGTTATTGGTGAACATGGAGCAAGAT
GTTTAATTCCATTTTCAAAAATAAGAATTGGTTTAGGTTCATTAAAAGATTGATTAGCTA
ATGGTACTATAACCAATGAATGACTTTCTCAATTAAATGAAATGGTTAAAAAAGAAGCAT
TTGAAATTATTGCTGGTAAAGGCATTACCAATTATGGTATTGGTGAAAACCTTGCCGAAA
TTACGCAAGCAATTTTGTATGATAGACAAAGAATTTATTCTCTTGGTGTTCAATTACCAA
AGGAATATAAACATGCCGGAGTTTACTTTGGTTTACCAGTAATCTTGGGTAAGAATAGTT
ATACACACTTGCCAAAAATTAGACTTGACGAAGATGAACAACAACAATTTGATGAATATT
CAAAAGAAATTAAAGAAACAGCAATTCAAGTATTAAAAAATTTGGATGTTGAAATTACTA
TTAAATAA
>16871 bias=0,e_score=0.0,bit_score=1042.1,score_ratio=1.08,align_strand=+,abs_start=55181,abs_end=56149,allele_start=55181,allele_end=56149,query_name=NODE_3_length_105570_cov_41.6042_ID_404 <unknown description>
TGACTAAAATAGGATTAATTGGCGTTGGTGCTGTTGGTAGTTCATATTTATATGCTGCAT
TAAATAAAAACATAGAAGCAGATTATGTTTTAATTGATAGTTTTCCACAGGTCGCAATTG
CGCAAGCGAAAGATTTAAATGATGCTGCTTGTTCAATGGCCAACAATGGTTCAACATTCA
AAGCTGGAGATTATTCAGATTTGAAAGATGCTGATATTGTTATTATAACTGCATCAATTA
GACCAAAAGAAGGCGTTTTAAAAGATAGAATGGAATTATTGACCGATAATGCGAAATTAT
TGAGAAAAATCGGCCAAAGCATAAAAGATTCAGGTTTTGATGGTGTTACAATTATTGCCT
CAAACCCTGTTGACATTATGGCAACAATTTATCAACAAGTAACCAAGTTTTCTCCAAATA
AAGTTATAAGTTCAGGAACTATTCTAGAAACTGCCAGAATGAAAAAATTCCTTTCAGAAA
AAATTGGAATTAAAGCACACTCAATTACTGGATTTGTTATTGGTGAACATGGAGCAAGAT
GTTTAATTCCATTTTCAAAAATAAGAATTGGTTTGGGCTCATTGAAAGATTGATTAGCTA
ATGGTACTATAACTAATGAATGACTTTCTCAATTAAATGAAATGGTTAAAAAAGAAGCAT
TTGAAATTATTGCTGGTAAAGGCATTACCAATTATGGTATTGGCGAAAACCTTGCCGAAA
TTACGCAAGCAATTTTGTATGATAGACAAAGAATTTATTCTCTTGGAGTTCAATTACCAA
AGGAATACAAACATGCCGGAGTTTACTTTGGTTTACCAGTAATCTTGGGTAAGAATGGTT
ATACACACTTGCCAAAAATTAGACTTGACGAAGATGAACAACAACAATTTGATGAATATT
CAAAAGAAATTAAAGAAACAGCAATTCAAGTATTAAAAAATTTGGATGTTGAAATTACTA
TTAAATAA
>16872 bias=0,e_score=0.0,bit_score=1040.4,score_ratio=1.07,align_strand=+,abs_start=55190,abs_end=56158,allele_start=55190,allele_end=56158,query_name=NODE_2_length_103512_cov_40.2028_ID_705 <unknown description>
TGACTAAAATAGGATTAATTGGCGTTGGTGCTGTTGGTAGTTCATATTTATATGCTGCAT
TAAATAAAAATATAGAAGCAGATTATGTTTTAATTGATAGTTTTCCACAAGTCGCAATTG
CACAAGCGAAAGATTTAAATGATGCTGCTTGTTCAATGGCCAACAATGGTTCAACATTCA
AAGCTGGAGATTATTCAGATTTGAAAGATGCTGATATTGTTATTATAACTGCATCAATTA
GACCAAAAGAAGGCGTTTTAAAAGATAGAATGGAATTATTGACCGATAATGCAAAATTAT
TGAGAAAAATCGGCCAAAGCATAAAAGATTCAGGTTTTGATGGTGTTACAATCATTGCCT
CAAACCCTGTTGACATTATGGCAACAATTTATCAACAAGTAACCAAGTTTTCTCCAAATA
AAGTTATAAGTTCAGGAACTATTTTAGAAACTGCCAGAATGAAAAAATTCCTTTCAGAAA
AAATCGGAATTAAAGCACACTCAATTACTGGATTTGTTATTGGTGAACATGGAGCAAGAT
GTTTAATTCCATTTTCAAAAATAAGAATTGGTTTGGGCTCATTGAAAGATTGATTAGCTA
ATGGTACTATAACCAATGAATGACTTTCTCAATTAAATGAAATGGTTAAAAAAGAAGCAT
TTGAAATTATTGCTGGTAAAGGCATTACTAATTATGGTATTGGCGAAAACCTTGCTGAAA
TTACGCAAGCAATTTTGTATGATAGACAAAGAATTTATTCTCTTGGTGTTCAATTACCAA
AGGAATACAAACATGCCGGAGTTTACTTTGGTTTACCAGTAATCTTGGGTAAGAATGGTT
ATACACACTTGCCAAAAATTAGACTTGACGAAGATGAACAACAACAATTTGATGAATATT
CAAAAGAAATTAAAGAAACAGCAATTCAAGTATTAAAAAATTTGGATGTTGAAATTACTA
TTAAATAA
>16873 bias=0,e_score=0.0,bit_score=1039.9,score_ratio=1.07,align_strand=+,abs_start=569850,abs_end=570818,allele_start=569850,allele_end=570818,query_name=NODE_1_length_666248_cov_46.4332_ID_732 <unknown description>
TGACTAAAATAGGATTAATTGGCGTTGGTGCTGTTGGTAGTTCATATTTATATGCTGCAT
TAAATAAAAATATAGAAGCAGATTATGTTTTAATTGATAGTTTTCCACAAGTCGCAATTG
CGCAAGCGAAAGATTTAAATGATGCTGCTTGTTCAATGGCCAACAACGGTTCAACATTCA
AAGCAGGAGATTATTCAGATTTGAAAGATGCTGATATTGTTATTATAACTGCATCAATTA
GACCAAAAGAAGGCGTTTTAAAAGATAGAATGGAATTATTGACCGATAATGCAAAATTAT
TGAGAAAAATCGGCCAAAGCATAAAAGATTCAGGTTTTGATGGTGTTACAATCATTGCCT
CAAACCCTGTTGACATTATGGCAACAATTTATCAACAAGTAACCAAGTTCTCTCCAAATA
AAGTTATAAGTTCAGGAACTATTCTAGAAACAGCCAGAATGAAAAAATTCCTTTCAGAAA
AAATCGGAATTAAAGCACACTCAATTACTGGATTTGTTATTGGTGAACATGGAGCAAGAT
GTTTAATTCCATTTTCAAAAATAAGAATTGGTTTGGGTTCATTGAAAGATTGATTAGCTA
ATGGTACTATAACTAATGAATGACTTTCTCAATTAAATGAAATGGTTAAAAAAGAAGCAT
TTGAAATTATTGCTGGTAAAGGCATTACCAATTATGGTATTGGCGAAAACCTTGCCGAAA
TTACGCAAGCAATTTTGTATGATAGACAAAGAATTTATTCTCTTGGTGTTCAATTACCAA
AGGAATATAAACATGCCGGAGTTTACTTTGGTTTACCAGTAATCTTGGGTAAGAATGGTT
ATACACACTTGCCAAAAATCAGACTTGACGAAGATGAACAACAACAATTTGATGAATATT
CAAAAGAAATTAAAGAAACAGCAATTCAAGTATTAAAAAATTTGGATGTTGAAATTACTA
TTAAATAA
>16874 bias=0,e_score=0.0,bit_score=1035.9,score_ratio=1.07,align_strand=+,abs_start=55380,abs_end=56348,allele_start=55380,allele_end=56348,query_name=NODE_3_length_108567_cov_21.4029_ID_3453 <unknown description>
TGACTAAAATAGGATTAATTGGCGTTGGTGCTGTTGGTAGTTCATATTTATATGCTGCAT
TAAATAAAAACATAGAAGCAGATTATGTTTTAATTGATAGTTTTCCACAAGTCGCAATTG
CGCAAGCGAAAGATTTAAATGATGCTGCTTGTTCAATGGCCAACAATGGTTCAACATTCA
AAGCTGGAGATTATTCAGATTTGAAAGATGCTGATATTGTTATTATAACTGCATCAATTA
GACCAAAAGAAGGCGTTTTAAAAGATAGAATGGAATTATTGACCGATAATGCGAAATTAT
TGAGAAAAATCGGCCAAAGCATAAAAGATTCAGGTTTTGATGGTGTTACAATTATTGCCT
CAAACCCCGTTGACATTATGGCAACAATTTATCAACAAGTAACCAAGTTTTCTCCAAATA
AAGTTATAAGTTCAGGAACTATTCTAGAAACTGCCAGAATGAAAAAATTCCTTTCAGAAA
AAATCGGAATTAAAGCACACTCAATTACTGGATTTGTTATTGGTGAACATGGAGCAAGAT
GTTTAATTCCATTTTCAAAAATAAGAATTGGTTTGGGCTCATTGAAAGATTGATTAGCTA
ATGGTACTATAACCAATGAATGACTTTCTCAATTAAATGAAATGGTTAAAAAAGAAGCAT
TTGAAATTATTGCTGGTAAAGGCATTACTAATTATGGTATTGGCGAAAACCTTGCTGAAA
TTACGCAAGCAATTTTGTATGATAGACAAAGAATTTATTCTCTTGGAGTTCAATTACCAA
AGGAATATAAACATGCAGGAGTTTACTTTGGTTTACCAGTAATTTTGGGTAAGAATGGTT
ATACACACTTGCCAAAAATTAGACTTGACGAAGATGAACAACAACAATTTGATGAATATT
CAAAAGAAATTAAAGAAACAGCAATTCAAGTATTAAAAAATTTGGATGTTGAAATTACTA
TTAAATAA
>16875 bias=0,e_score=0.0,bit_score=1041.5,score_ratio=1.07,align_strand=+,abs_start=55195,abs_end=56163,allele_start=55195,allele_end=56163,query_name=NODE_2_length_157878_cov_35.9168_ID_1792 <unknown description>
TGACTAAAATAGGATTAATTGGCGTTGGTGCTGTTGGTAGTTCATATTTATATGCTGCAT
TAAATAAAAATATAGAAGCAGATTATGTTTTAATTGATAGTTTTCCACAAGTCGCAATTG
CGCAAGCGAAAGATTTAAATGATGCTGCTTGTTCAATGGCCAACAATGGTTCAACATTCA
AAGCTGGAGATTATTCAGATTTGAAAGATGCTGATATTGTTATTATAACTGCATCAATTA
GACCAAAAGAAGGCGTTTTAAAAGATAGAATGGAATTATTGACCGATAATGCAAAATTAT
TGAGAAAAATCGGCCAAAGCATAAAAGATTCAGGTTTTGATGGTGTTACAATCATTGCCT
CAAACCCTGTTGACATTATGGCAACAATTTATCAACAAGTAACCAAGTTTTCTCCAAATA
AGGTTATAAGTTCAGGAACTATTCTAGAAACTGCAAGAATGAAAAAATTCCTTTCAGAAA
AAATTGGAATTAAAGCACACTCAATTACTGGATTTGTTATTGGTGAACATGGAGCAAGAT
GTTTAATTCCATTTTCAAAAATAAGAATTGGTTTGGGTTCATTAAAAGATTGATTAGCTA
ATGGTACTATAACTAATGAATGACTTTCTCAATTAAATGAAATGGTTAAAAAAGAAGCAT
TTGAAATTATTGCTGGTAAAGGCATTACTAATTATGGTATTGGCGAAAACCTTGCTGAAA
TTACGCAAGCAATTTTGTATGATAGACAAAGAATTTATTCTCTTGGAGTTCAATTACCAA
AGGAATACAAACATGCCGGAGTTTACTTTGGTTTACCAGTAATCTTGGGTAAGAATGGTT
ATACACACTTGCCAAAAATTAGACTTGACGAAGATGAACAACAACAATTTGATGAATATT
CAAAAGAAATTAAAGAAACAGCAATTCAAGTATTAAAAAATTTGGATGTTGAAATTACTA
TTAAATAA
>16876 bias=0,e_score=0.0,bit_score=1034.8,score_ratio=1.07,align_strand=+,abs_start=55178,abs_end=56146,allele_start=55178,allele_end=56146,query_name=NODE_3_length_102414_cov_39.3629_ID_516 <unknown description>
TGACTAAAATAGGATTAATTGGCGTTGGTGCTGTTGGTAGTTCATATTTATATGCTGCAT
TAAATAAAAACATAGAAGCAGATTATGTTTTAATTGATAGTTTTCCACAAGTCGCAATTG
CGCAAGCGAAAGATTTAAATGATGCTGCTTGTTCAATGGCAAATAATGGTTCAACATTCA
AGGCTGGAGATTATTCAGATTTGAAAGATGCTGATATTGTCATTATTACTGCATCAATTA
GACCAAAGGAAGGCGTTTTAAAAGATAGAATGGAATTATTGACCGATAATGCAAAACTAT
TGAGAAAGATCGGTCAAAGCATAAAAGATTCAGGATTTGCTGGTGTTACAATCATTGCTT
CAAACCCTGTTGACATTATGGCAACAATTTATCAACAAGTAACCAAGTTTTCTCCAAATA
AAGTTATTAGTTCGGGAACTATTCTAGAAACTGCCAGAATGAAAAAATTTCTTTCAGAAA
AAATTGGAATTAAAGCACACTCAATTACTGGATTTGTTATTGGCGAACATGGAGCAAGAT
GCTTAATTCCATTTTCAAAAATAAGAATTGGTTTGGGTTCATTAAAAGATTGATTAGCTA
ATGGTACTATAACAAATGAATGACTTTCTCAATTAAACGAAATGGTTAAAAAAGAAGCAT
TTGAAATTATTGCCGGTAAAGGCATTACTAATTATGGTATTGGCGAAAACCTTGCTGAAA
TTACACAAGCAATTTTGTATGATAGACAAAGAATTTATTCTCTTGGAGTTCAATTACCAA
AGGAATACAAACATGCCGGAGTTTACTTTGGTTTACCAGTAATCTTGGGTAAGAATGGTT
ATACACACTTGCCAAAAATTAGACTTGACGAAGATGAACAACAACAATTTGATGAATATT
CAAAAGAAATTAAAGAAACAGCAATTCAAGTATTAAAAAATTTGGATGTTGAAATTACTA
TTAAATAA
>16877 bias=0,e_score=0.0,bit_score=1045.7,score_ratio=1.08,align_strand=+,abs_start=12345,abs_end=13313,allele_start=12345,allele_end=13313,query_name=NODE_3_length_63120_cov_1.34169_ID_121 <unknown description>
TGACTAAAATAGGATTAATTGGCGTTGGTGCTGTTGGTAGTTCATATTTATATGCTGCAT
TAAATAAAAATATAGAAGCAGATTATGTTTTAATTGATAGTTTTCCACAAGTCGCAATTG
CGCAAGCGAAAGATTTAAATGATGCTGCTTGTTCAATGGCCAACAATGGTTCAACATTCA
AAGCTGGAGATTATTCAGATTTGAAAGATGCTGATATTGTTATTATAACTGCATCAATTA
GACCAAAAGAAGGCGTTTTAAAAGATAGAATGGAATTGTTGACCGATAATGCAAAATTAT
TGAGAAAAATCGGCCAAAGCATAAAAGATTCAGGTTTTGATGGTGTTACAATCATTGCCT
CAAACCCTGTTGACATTATGGCAACAATTTATCAACAAGTAACCAAGTTTTCTCCAAATA
AAGTTATAAGTTCAGGAACTATTCTAGAAACTGCAAGAATGAAAAAATTCCTTTCAGAAA
AAATTGGAATTAAAGCACACTCAATTACTGGATTTGTTATTGGTGAACATGGAGCAAGAT
GTTTAATTCCATTTTCAAAAATAAGAATTGGTTTGGGCTCATTGAAAGATTGATTAGCTA
ATGGTACTATAACCAATGAATGACTTTCTCAATTAAATGAAATGGTTAAAAAAGAAGCAT
TTGAAATTATTGCTGGTAAAGGCATTACTAATTATGGTATTGGCGAAAACCTTGCCGAAA
TTACGCAAGCAATTTTGTATGATAGACAAAGAATTTATTCTCTTGGAGTTCAATTACCAA
AGGAATACAAACATGCCGGAGTTTACTTTGGTTTACCAGTAATCTTGGGTAAGAATGGTT
ATACACACTTGCCAAAAATTAGACTTGACGAAGATGAACAACAACAATTTGATGAATATT
CAAAAGAAATTAAAGAAACAGCAATTCAAGTATTAAAAAATTTGGATGTTGAAATTACTA
TTAAATAA
