# Supplementary material for: Genomic determination of minimum multi-locus sequence typing schemas to represent the genomic phylogeny of Mycoplasma hominis
Source: BMC Genomics. 2016 Nov 23;17:964. doi: 10.1186/s12864-016-3284-z (PMC5120421; doi:10.1186/s12864-016-3284-z)
Supplement: Additional file 1: — FASTA sequence for all pan genomic alleles identified in this study. (ZIP 1488 kb) [file 12864_2016_3284_MOESM1_ESM.zip › pan_genome/GENE-143.fasta]

>143
ATGAAAGGATCGCTGATGGCAAATAAGGATGTCTCTAAATTCTATAAAGACTTTCGAGTT
CGTCAACCAGAAAACAAAACACCGAAAAATATTTGGTTAAAAGTTTGAAAATGAATAAAA
ATTGTCATAGTTATATTATTTTTGGCTATCGGTTTAGTTGGTTGTGTACAATCATTTACT
GTAAAATCAAGTAATAAAGTCGGTTCTGGACAAGAGCTATATTCTAAAAAAAGCGACATT
TCACCAAATATTGTCACTTATAGATACGATAGCACTGGTAATTTCTTTACCTTACCAAAC
AAAATAAATGATAAAAATATTATCGCCAATACATATCTTGCTTTAAAAGAACCTAATGCT
ATTAATGAGTTAAGGAAGAGAGATCCTAATTATGGCGCATATGGTTCTCGTTCATTTGGA
TTGCAATTGCAAATGCCAAAAAACGACAAAGCAAAAGTTTTATCTTCTCATGATGAAGAT
TGAACAAATATAACAGAAAAAGGAACATCTGATAAAAGTGGCTACATCTACAATGTAAAT
GGAAATTATGCCTACTTTAATTTGGGTGATGAAAAGGGAAATTACAAAACCAAAAATTAC
ACTCCATTAACCAAATTCAGTGAAATTCTAATTCCTAATTCTTTATCGTTTGACACTAAG
CCAAAAGATAAGGATGGCATTATACCAACAGATTGAACAAAAATAAAAGAATTTAACTAT
GATATAGTAGAAGGAAAGTTAACTGGTGGTTCATCAGTTGATGAAATTGTTCTAAGAGAT
ATTTTTCAAATTCTTGTTTCAAATACATTACAAAAATGAGCAAGTTTGAAAACCTTTAAA
GATGATAAGGTTAACATCTTTAAAGAAGCTTTAAAATTAAATGGTAGTGAAAATGCTAAC
CAAATAATTGAAAAATGAAATCAATTTATAAGAAGCTACGAACAAAAAGCAAAAAATAAA
ACTCTTTTAGCCAACGAAGATGAAGGAAGAAAGTTACTTCAACTATTTACTTTTGTTAAA
AGTGTTTTCCAACAATACTTATCAAATGTAAATTATGTAAAATTACCTTCTAAAACAAAT
GACGGTAGTTTTGTATATAAAAAATCAAGTCTAAGTCCTGCTTCAAATTACAATTCAGAA
TATTGAACAAACACAATATTTAATAATAGCGCAATATTGAGTCAAAAGCCTATTTCTACA
TACAAAGAATATTGAGCACAAGGACCATTTTATGGTATATTTGTTCAACCTATATACTTA
TTTATGGACTCAATTATAAAAGGACTTGGAACAACAGGATGAAGTATTATATTAGCATTA
ATAGTTGTTATTATAATTGTTCGTTTAGTAGTATTTGGTGTTTCATTCAAGTCTTTGTTT
AGTCAAGCAAAAATGGAAGAATTCAACCAAAAGAAAGCCAAAATTGAATCCAAATATGCT
GCTTACAAAGGCGACAGACAAATGATGCAACGTAAGCAAGCTGAAATTAGTGAATTATAT
AAGAAAGAAAAAATTTCTCCTTGATCACAGATTTGGCCTCAGTTTATTGCATTGCCAATA
TTAATTGTTGTATTTAGAGTTATAAATACCTCTCCAGAAATAAAACAAGCAACCTGATAT
TCAATTCAATTATCAGCAAACTCACTAAACCGGGTATTTTCTAACAAAGAATTCATATAT
CTACCAATAATTTTAATATCTGTCGGTATGCAAGCACTATCGCAATATATGCCAAAGATT
TTAAATTGAAAGAAAAAGAAGTCATTACGTGTTGATGCTTATCAAAAAGCAGCAATGAAA
AAACAAAATCGTATGTCAAATATTATTTCATTAGTATTTATAATCTTTGGAGCATTCTTT
AGTGCCGGACTACAAATTTATTGAATTGTTGGAGCATTTATATTAATATTGCAACATATA
TTTGTTCACTATTTCCAAAGAACAAAATTCTTTAAACAAAAAGTTGAACCAAAGCTTACA
GCAAAAGCAGCTTAA
>658
ATGAAAGGATCGCTGATGGCAAATAAGGATGTCTCTAAATTCTATAAAGACTTTCGAGTT
CGTCAACCAGAAAACAAAACACCGAAAAATATTTGGTTAAAAGTTTGAAAATGAATAAAA
ATTGTCATAGTTATATTATTTTTGGCTATCGGTTTAGTTGGTTGTGTACAATCATTTACT
GTAAAATCAAGTAATAAAGTCGGTTCTGGACAAGAGCTATATTCTAAAAAGAGTGACATT
TCACCAAATATTGTCACTTATAGATACGATAGCACTGGTAATTTCTTTACCTTACCAAAC
AAAATAAATGATAAAAATATTATCGCCAATACATATCTCGCTTTAAAAGAACCTAATGCT
ATTAATGAGTTAAGGAAAAGAGATCCTAATTATGGTGCATATGGTTCTCGTTCATTTGGG
TTGCAATTGCAAATGCCAAAAAACGACAAAGCAAAAGTTTTATCTTCTCATGATGAAGAT
TGAACAAATATAACAGAAAAAGGAACATCTGATAAAAGTGGCTACATCTACAATGTAAAT
GGAAATTATGCTTACTTTAATTTGGGTGATGAAAAAGGAAATTACAAAACTAAAAATTAC
ACTCCATTAACTAAATTCAGTGAAATTTTAATTCCTAATTCCTTATCATTTGACACTAAG
CCAAAAGATAAAGATGGCATTATACCAACAGATTGAACAAAAATAAAAGAATTTAACTAT
GATATAGTAGAAGGAAAGTTAACTGGTGGTTCATCAGTTGATGAAATTGTTCTAAGAGAT
ATTTTTCAAATTCTTGTTTCAAATACATTACAAAAATGAGCAAGTTTGAAAACCTTTAAA
GATGATAAGGTTAACATCTTTAAAGAAGCATTAAAATTAAATGGTAGCGAAAATGCTAAC
CAAATAATTGAAAAATGAAATCAATTTATAAGAAGCTACGAACAAAAATCAAAAAATAAA
ACTCTTTTAGCCAACGAAGATGAAGGAAGAAAGTTACTTCAACTATTTACTTTTGTTAAA
AGTGTTTTCCAACAATACTTGTCAAATGTAAATTATGTAAAATTACCTTCTAAAACAAAT
GACGGTAGTTTTGTATATAGAAAATCAAGTCTAAGTCCTGCTTCAAATTACAATTCAGAA
TATTGAACAAACACAATATTTAATAATAGCGCAATATTGAGTCAAAAACCTATTTCAACA
TACAAAGAATATTGAGCACAAGGACCATTTTATGGTATATTTGTTCAACCTATATACTTA
TTTATGGACTCAATTATAAAAGGACTTGGAACAACAGGATGAAGTATTATATTAGCATTA
ATAGTTGTTATTATAATTGTTCGTTTAGTAGTATTTGGTGTTTCATTCAAGTCTTTGTTT
AGTCAAGCAAAAATGGAAGAATTCAACCAAAAGAAAGCCAAAATTGAATCCAAATATGCT
GCTTACAAAGGCGACAGACAAATGATGCAACGTAAGCAAGCTGAAATTAGTGAATTATAT
AAGAAAGAAAAAATCTCTCCTTGATCACAGATTTGGCCTCAGTTTATTGCATTGCCAATA
TTAATTGTTGTATTTAGAGTTATAAATACCTCTCCTGAAATAAAACAAGCAACCTGATAT
TCAATTCAATTATCAGCAAACTCACTAAACCGGGTATTTTCTAACAAAGAATTCATATAT
CTACCAATAATTTTAATATCTGTCGGTATGCAAGCACTATCGCAATATATGCCAAAGATT
CTAAATTGAAAGAAAAAGAAGTCATTACGTGTTGATGCTTATCAAAAAGCAGCAATGAAA
AAACAAAATCGTATGTCAAATATTATTTCATTAGTATTTATAATCTTTGGAGCATTCTTT
AGTGCCGGACTACAAATTTATTGAATTGTTGGAGCATTTATATTAATATTGCAACATATA
TTTGTTCACTATTTCCAAAGAACAAAATTCTTTAAACAAAAAGTTGAACCAAAGCTTACA
GCAAAAGCAGCTTAA
>1103
ATGAAAGGATCGCTGATGGCAAATAAGGATGTCTCTAAATTCTATAAAGACTTTCGAGTT
CGTCAACCAGAAAACAAAACACCGAAAAATATTTGGTTAAAAGTTTGAAAATGAATAAAA
ATTGTCATAGTTATATTATTTTTGGCTATCGGTTTAGTTGGTTGTGTACAATCATTTACT
GTAAAATCAAGTAATAAAGTCGGTTCTGGACAAGAGCTATATTCTAAAAAGAGTGACATC
TCACCAAATGTTGTCACTTATAGATACGATAGCACTGGTAATTTCTTTACCTTACCAAAC
AAAATAAATGATAAAAATATTATCGCCAATACATATCTTGCTTTAAAAGAACCTAATGCT
ATTAATGAGTTAAGGAAGAGGGATCCTAATTATGGCGCATATGGTTCTCGTTCATTTGGA
TTGCAATTGCAAATGCCAAAAAACGACAAAGCAAAAGTTTTATCTTCTCATGATGAAGAT
TGAACAAATATAACAGAAAAAGGAACATCTGATAAAAGTGGCTACATCTACAATGTAAAT
GGAAATTATGCCTACTTTAATTTGGGTGATGAAAAGGGAAATTACAAAACCAAAAATTAC
ACTCCATTAACCAAATTCAGTGAAATTTTAATTCCTAATTCTTTATCGTTTGACACTAAG
CCAAAAGATAAGGATGGCATTATACCAACAGATTGAACAAAAATAAAAGAATTTAACTAT
GATATAGTAGAAGGAAAGTTAACTGGTGGTTCATCAGTTGATGAAATTGTTCTAAGAGAT
ATTTTTCAAATTCTTGTTTCAAATACATTACAAAAATGAGCAAGTTTGGAAACCTTTAAA
GATGATAAGGTTAACATCTTTAAAGAGGCATTAAAATTAAATGGTAGCGAAAATGCTAAC
CAAATAATTGAAAAATGAAATCAATTTATAAAAAGCTACGAACAAAAAGCAAAAAATAAA
ACTCTTTTAGCCAACGAAGATGAAGGAAGAAAGTTACTTCAACTATTTACTTTTGTTAAA
AGTGTTTTCCAACAATACTTATCAAATGTAAATTATGTAAAATTGCCTTCTAAAACAAAT
GATGGTAGTTTTGTATATAGAAAATCAAGTCTAAGTCCTGCTTCAAATTACAATTCAGAA
TATTGAACAAACACAATATTTAATAATAGCGCAATATTGAGTCAAAAACCTATTTCAACA
TACAAAGAATATTGAGCACAAGGGCCATTTTATGGTATATTTGTTCAACCTATATACTTA
TTTATGGACTCAATTATAAAAGGACTTGGAACAACAGGATGAAGTATTATATTAGCATTA
ATAGTTGTTATTATAATTGTTCGTTTAGTAGTATTTGGTGTTTCATTCAAGTCTTTGTTT
AGTCAAGCAAAAATGGAAGAATTCAACCAAAAGAAAGCCAAAATTGAATCCAAATATGCT
GCTTACAAAGGCGACAGACAAATGATGCAACGTAAGCAAGCTGAAATTAGTGAATTATAT
AAGAAAGAAAAAATTTCTCCTTGATCACAGATTTGGCCTCAGTTTATTGCATTGCCAATA
TTAATTGTTGTATTTAGAGTTATAAATACCTCTCCAGAAATAAAACAAGCAACCTGATAT
TCAATTCAATTATCAGCAAACTCACTAAACCGGGTATTTTCTAACAAAGAATTCATATAT
CTACCAATAATTTTAATATCTGTCGGTATGCAAGCACTATCGCAATATATGCCAAAGATT
TTAAATTGAAAGAAAAAGAAGTCATTACGTGTTGATGCTTATCAAAAAGCAGCAATGAAA
AAACAAAACCGTATGTCAAATATTATTTCATTGGTATTTATAATCTTTGGAGCATTCTTT
AGCGCCGGACTACAAATTTATTGAATTGTTGGAGCATTTATATTAATATTGCAACATATA
TTTGTTCACTATTTCCAAAGAACAAAATTCTTTAAACAAAAAGTTGAACCAAAGCTTACA
GCAAAAGCAGCTTAA
>1496
ATGAAAGGATCGCTGATGGCAAATAAGGATGTCTCTAAATTCTATAAAGACTTTCGAGTT
CGTCAACCAGAAAACAAAACACCGAAAAATATTTGGTTAAAAGTTTGAAAATGAATAAAA
ATTGTCATAGTTATATTATTTTTGGCTATCGGTTTAGTTGGTTGTGTACAATCATTTACT
GTAAAATCAAGTAATAAAGTCGGTTCTGGACAAGAGCTATATTCTAAAAAAAGTGACATT
TCACCAAATATTGTCACTTATAGATACGATAGCACTGGTAATTTCTTTACCTTACCAAAC
AAAATAAATGATAAAAATATTATCGCCAATACATATCTCGCTTTAAAAGAACCTAATGCT
ATTAATGAGTTAAGGAAAAGAGATCCTAATTATGGTGCATATGGTTCTCGTTCATTTGGG
TTGCAATTGCAAATGCCAAAAAACGACAAAGCAAAAGTTTTATCTTCTCATGATGAAGAT
TGAACAAATATAACAGAAAAAGGAACATCTGATAAAAGTGGCTACATCTACAATGTAAAT
GGAAATTATGCTTACTTTAATTTGGGTGATGAAAAAGGAAATTACAAAACTAAAAATTAC
ACTCCATTAACTAAATTCAGTGAAATTTTAATTCCTAATTCCTTATCATTTGACACTAAG
CCAAAAGATAAAGATGGCATTATACCAACAGATTGAACAAAAATAAAAGAATTTAACTAT
GATATAGTAGAAGGAAAGTTAACTGGTGGTTCATCAGTTGATGAAATTGTTCTAAGAGAT
ATTTTTCAAATTCTTGTTTCAAATACATTACAAAAATGAGCAAGTTTGAAAACCTTTAAA
GATGATAAGGTTAACATCTTTAAAGAAGCTTTAAAATTAAATGGTAGTGAAAATGCTAAC
CAAATAATTGAAAAATGAAATCAATTTATAAGAAGCTATGAACAAAAAGCAAAAAATAAA
ACTCTTTTAGCCAATGAAGATGAAGGAAGAATGTTGCTTCAACTATTTACTTTTGTTAAA
AGTGTTTTCCAACAATACTTATCAAATGTAAATTATGTAAAATTACCTTCTAAAACAAAT
GATGGTAGTTTTGTATATAGAAAATCAAGTCTAAGTCCTGCTTCAAATTACAATTCAGAA
TATTGAACAAACACAATATTTAATAATAGCGCAATATTGAGTCAAAAACCTATTTCAACA
TACAAAGAATATTGAGCACAAGGACCATTTTATGGTATATTTGTTCAACCTATATACTTA
TTTATGGACTCAATTATAAAAGGACTTGGAACAACAGGATGAAGTATTATATTAGCATTA
ATAGTTGTTATTATAATTGTTCGTTTAGTAGTATTTGGTGTTTCATTCAAGTCTTTGTTT
AGTCAAGCAAAAATGGAAGAATTCAACCAAAAGAAAGCCAAAATTGAATCCAAATATGCT
GCTTACAAAGGCGACAGACAAATGATGCAACGTAAGCAAGCTGAAATTAGTGAATTATAT
AAGAAAGAAAAAATCTCTCCTTGATCACAGATTTGGCCTCAGTTTATTGCATTGCCAATA
TTAATTGTTGTATTTAGAGTTATAAATACCTCTCCAGAAATAAAACAAGCAACCTGATAT
TCAATTCAATTATCAGCAAACTCACTAAACCGGGTATTTTCTAACAAAGAATTCATATAT
CTACCAATAATTTTAATATCTGTCGGTATGCAAGCACTATCGCAATATATGCCAAAGATT
CTAAATTGAAAGAAAAAGAAGTCATTACGTGTTGATGCTTATCAAAAAGCAGCAATGAAA
AAACAAAATCGTATGTCAAATATTATTTCATTAGTATTTATAATCTTTGGAGCATTCTTT
AGTGCCGGACTACAAATTTATTGAATTGTTGGAGCATTTATATTAATATTGCAACATATA
TTTGTTCACTATTTCCAAAGAACAAAATTCTTTAAACAAAAAGTTGAACCAAAGCTTACA
GCAAAAGCAGCTTAA
>3649 bias=263.7,bit_score=2141.0,abs_start=195293,align_strand=+,abs_end=197287,score_ratio=1.07318295739,query_name=NODE_1_length_201530_cov_37.1757_ID_177
ATGAAAGGATCGCTGATGGCAAATAAGGATGTCTCTAAATTCTATAAAGACTTTCGAGTT
CGTCAACCAGAAAACAAAACACCGAAAAATATTTGGTTAAAAGTTTGAAAATGAATAAAA
ATTGTCATAGTTATATTATTTTTGGCTATCGGTTTAGTTGGTTGTGTACAATCATTTACT
GTAAAATCAAGTAATAAAGTCGGTTCTGGACAAGAGCTATATTCTAAAAAGAGTGACATT
TCACCAAATATTGTCACTTATAGATACGATAGCACTGGTAATTTCTTTACCTTACCAAAC
AAAATAAATGATAAAAATATTATCGCCAATACATATCTTGCTTTAAAAGAACCTAATGCT
ATTAATGAGTTAAGGAAGAGAGATCCTAATTATGGCGCATATGGTTCTCGTTCATTTGGA
TTGCAATTGCAAATGCCAAAAAACGACAAAGCAAAAGTTCTATCTTCTCATGATGAAGAT
TGAACAAATATAACAGAAAAAGGAACATCTGATAAAAGTGGCTACATCTACAATGTAAAT
GGAAATTATGCCTACTTTAATTTGGGTGATGAAAAGGGAAATTACAAAACCAAAAATTAC
ACTCCATTAACCAAATTCAGTGAAATTCTAATTCCTAATTCTTTATCGTTTGACACTAAG
CCAAAAGATAAGGATGGCATTATACCAACAGATTGAACAAAAATAAAAGAATTTAACTAT
GATATAGTAGAAGGAAAGTTAACTGGTGGTTCATCAGTTGATGAAATTGTTCTAAGAGAT
ATTTTTCAAATTCTTGTTTCAAATACATTACAAAAATGAGCAAGTTTGAAAACCTTTAAA
GATGATAAGGTTAACATCTTTAAAGAAGCTTTAAAATTAAATGGTAGTGAAAATGCTAAC
CAAATAATTGAAAAATGAAATCAATTTATAAGAAGCTACGAACAAAAAGCAAAAAATAAA
ACTCTTTTAGCCAACGAAGATGAAGGAAGAAAGTTACTTCAACTATTTACTTTTGTTAAA
AGTGTTTTCCAACAATACTTATCAAATGTAAATTATGTAAAATTACCTTCTAAAACAAAT
GACGGTAGTTTTGTATATAAAAAATCAAGTCTAAGTCCTGCTTCAAATTACAATTCAGAA
TATTGAACAAACACAATATTTAATAATAGCGCAATATTGAGTCAAAAACCTATTTCAACA
TACAAAGAATATTGAGCACAAGGACCATTTTATGGTATATTTGTTCAACCTATATACTTA
TTTATGGACTCAATTATAAAAGGACTTGGAACAACAGGATGAAGTATTATATTAGCATTA
ATAGTTGTTATTATAATTGTTCGTTTAGTAGTATTTGGTGTTTCATTCAAGTCTTTGTTT
AGTCAAGCAAAAATGGAAGAATTCAACCAAAAGAAAGCCAAAATTGAATCCAAATATGCT
GCTTACAAAGGCGACAGACAAATGATGCAACGTAAGCAAGCTGAAATTAGTGAATTATAT
AAGAAAGAAAAAATTTCTCCTTGATCACAGATTTGGCCTCAGTTTATTGCATTGCCAATA
TTAATTGTTGTATTTAGAGTTATAAATACCTCTCCAGAAATAAAACAAGCAACCTGATAT
TCAATTCAATTATCAGCAAACTCACTAAACCGGGTATTTTCTAACAAAGAATTCATATAT
CTACCAATAATTTTAATATCTGTCGGTATGCAAGCACTATCGCAATATATGCCAAAGATT
TTAAATTGAAAGAAAAAGAAGTCATTACGTGTTGATGCTTATCAAAAAGCAGCAATGAAA
AAACAAAATCGTATGTCAAATATTATTTCATTAGTATTTATAATCTTTGGAGCATTCTTT
AGCGCCGGACTACAAATTTATTGAATTGTTGGAGCATTTATATTAATATTGCAACATATA
TTTGTTCACTATTTCCAAAGAACAAAATTCTTTAAACAAAAAGTTGAACCAAAGCTTACA
GCAAAAGCAGCTTAA
>3651 bias=267.4,bit_score=2128.5,abs_start=17126,align_strand=-,abs_end=19118,score_ratio=1.06691729323,query_name=NODE_1_length_423494_cov_19.5452_ID_878
TGAAAGGATCGCTGATGGCAAATAAGGATGTCTCTAAATTCTATAAAGACTTTCGAGTTC
GTCAACCAGAAAACAAAACACCGAAAAATATTTGGTTAAAAGTTTGAAAATGAATAAAAA
TTGTCATAGTTATATTATTTTTGGCTATCGGTTTAGTTGGTTGTGTACAATCATTTACTG
TAAAATCAAGTAATAAAGTCGGTTCTGGACAAGAGCTATATTCTAAAAAGAGTGACATTT
CACCAAATATTGTCACTTATAGATACGATAGCACTGGTAATTTCTTTACCTTACCAAACA
AAATAAATGATAAAAATATTATCGCCAATACATATCTCGCTTTAAAAGAACCTAATGCTA
TTAATGAGTTAAGGAAAAGAGATCCTAATTATGGCGCATATGGTTCTCGTTCATTTGGAT
TGCAATTGCAAATGCCAAAAAACGACAAAGCAAAAGTTTTATCTTCTCATGATGAAGATT
GAACAAATATAACAGAAAAAGGAACATCTGATAAAAGTGGCTACATCTACAATGTAAATG
GAAATTATGCTTACTTTAATTTGGGTGATGAAAAAGGAAATTACAAAACTAAAAATTACA
CTCCATTAACTAAATTCAGTGAAATTTTAATTCCTAATTCCTTATCATTTGACACTAAGC
CAAAAGATAAAGATGGCATTATACCAACAGATTGAACAAAAATAAAAGAATTTAACTATG
ATATAGTAGAAGGAAAGTTAACTGGTGGTTCATCAGTTGATGAAATTGTTCTAAGAGATA
TTTTTCAAATTCTTGTTTCAAATACATTACAAAAATGAGCAAGTTTGAAAACCTTTAAAG
ATGATAAAGTTAACATCTTTAAAGAAGCATTAAAATTAAATGGTAGCGAAAATGCTAACC
AAATAATTGAAAAATGAAATCAATTTATAAAAAGCTACGAACAAAAAGCGAAAAATAAAA
CTCTTTTAGCCAACGAAGATGAAGGAAGAAAGTTACTTCAACTATTTACTTTTGTTAAAA
GTGTTTTCCAACAATACTTATCAAATGTAAATTATGTAAAATTACCTTCTAAAACAAATG
ACGGTAGTTTTGTATATAGAAAATCAAGTCTAAGTCCTGCTTCAAATTACAATTCTGAAT
ATTGAACAAACACAATATTTAATAATAGCGCAATATTGAGTCAAAAACCTATTTCAACAT
ACAAAGAATATTGAGCACAAGGACCATTTTATGGTATATTTGTTCAACCTATATACTTAT
TTATGGACTCAATTATAAAAGGACTTGGAACAACAGGATGAAGTATTATATTAGCATTAA
TAGTTGTTATTATAATTGTTCGTTTAGTAGTATTTGGTGTTTCGTTCAAGTCTTTGTTTA
GTCAAGCAAAAATGGAAGAATTCAACCAAAAGAAAGCCAAAATTGAATCCAAATATGCTG
CTTACAAAGGCGACAGACAAATGATGCAACGTAAGCAAGCTGAAATTAGTGAATTATATA
AGAAAGAAAAAATCTCTCCTTGATCACAGATTTGGCCTCAGTTTATTGCATTGCCAATAT
TAATTGTTGTATTTAGAGTTATAAATACCTCTCCTGAAATAAAACAAGCAACCTGATATT
CAATTCAATTATCAGCAAACTCACTAAACCGGGTATTTTCTAACAAAGAATTCATATATC
TACCAATAATTTTAATATCTGTCGGTATGCAAGCACTATCGCAATATATGCCAAAGATTC
TAAATTGAAAGAAAAAGAAGTCATTACGTGTTGATGCTTATCAAAAAGCAGCAATGAAAA
AACAAAATCGTATGTCAAATATTATTTCATTAGTATTTATAATCTTTGGAGCATTCTTTA
GCGCCGGACTACAAATTTATTGAATTGTTGGAGCATTTATATTAATATTGCAACATATAT
TTGTTCACTATTTCCAAAGAACAAAATTCTTTAAACAAAAAGTTGAACCAAAGCTTACAG
CAAAAGCAGCTTA
>3654 bias=267.9,bit_score=2111.3,abs_start=18163,align_strand=-,abs_end=20155,score_ratio=1.05829573935,query_name=NODE_1_length_337690_cov_20.0179_ID_3593
TGAAAGGATCGCTGATGGCAAATAAGGATGTCTCTAAATTCTATAAAGACTTTCGAGTTC
GTCAACCAGAAAACAAAACACCGAAAAATATTTGGTTAAAAGTTTGAAAATGAATAAAAA
TTGTCATAGTTATATTATTTTTGGCTATCGGTTTAGTTGGTTGTGTACAATCATTTACTG
TAAAATCAAGTAATAAAGTCGGTTCTGGACAAGAGCTATATTCTAAAAAGAGTGACATTT
CACCAAATATTGTCACTTATAGATACGATAGTACTGGTAATTTCTTTACCTTACCAAACA
AAATAAATGATAAAAATATTATCGCCAATACATATCTTGCTTTAAAAGAACCTAATGCTA
TTAATGAGTTAAGGAAGAGAGATCCTAATTATGGCGCTTATGGTTCTCGTTCATTTGGAT
TGCAATTGCAAATGCCAAAAAACGACAAAGCAAAAGTTTTATCTTCTCATGATGAAGATT
GAACAAATATAACAGAAAAAGGAACATCTGATAAAAGTGGCTACATCTACAATGTAAATG
GAAATTATGCCTACTTTAATTTGGGTGATGAAAAGGGAAATTACAAAACCAAAAATTACA
CTCCATTAACCAAATTCAGTGAAATTCTAATTCCTAATTCCTTATCGTTTGACACTAAGC
CAAAAGATAAGGATGGCATTATACCAACAGATTGAACAAAAATAAAAGAATTTAACTATG
ACATAGTAGAAGGAAAGTTAACTGGTGGTTCATCAGTTGATGAAATTGTTCTAAGAGATA
TTTTTCAAATTCTTGTTTCAAATACATTACAAAAATGAGCAAGTTTGAAAACCTTTAAGG
ATGATAAGGTTAACATCTTTAAAGAAGCATTAAAATTAAATGGTAGCGAAAATGCTAACC
AAATAATTGAAAAATGAAATCAATTTATAAGAAGCTATGAACAAAAAGCAAAAAATAAAA
CTCTTTTAGCCAATGAAGATGAAGGAAGAATGTTGCTTCAACTATTTACTTTTGTTAAAA
GTGTTTTCCAACAATACTTATCAAATGTAAATTATGTAAAATTACCTTCTAAAACAAATA
ACGGTAGTTTTGTATATAGAAAATCAAGTCTAAGTCCTGCTTCAAATTACAATTCAGAAT
ATTGAACAAACACAATATTTAATAATAGCGCAATATTGAGTCAAAAACCTATTTCAACAT
ACAAAGAATATTGAGCACAAGGACCATTTTATGGTATATTTGTTCAACCTATATACTTAT
TTATGGACTCAATTATTAAAGGACTTGGAACAACAGGATGAAGTATTATATTAGCATTAA
TAGTTGTTATTATAATTGTTCGTTTAGTAGTATTTGGTGTTTCATTTAAGTCTTTGTTTA
GTCAAGCAAAAATGGAAGAATTCAACCAAAAGAAAGCCAAAATTGAATCTAAATATGCTG
CTTACAAAGGCGACAGACAAATGATGCAACGTAAGCAAGCTGAAATTAGTGAATTATATA
AGAAAGAAAAAATTTCTCCTTGATCACAGATTTGGCCTCAGTTTATTGCATTGCCAATAT
TAATTGTTGTATTTAGAGTTATAAATACCTCTCCTGAAATAAAACAAGCAACCTGATATT
CAATTCAATTATCAGCAAATTCACTAAACCGGGTATTTTCTAACAAAGAATTCATATATC
TACCAATAATTTTAATATCTGTCGGTATGCAAGCACTATCGCAATATATGCCAAAGATTT
TAAATTGAAAGAAAAAGAAATCATTACGTGTTGATGCTTATCAAAAAGCAGCAATGAAAA
AACAAAACCGTATGTCAAATATTATTTCATTAGTATTTATAATCTTTGGAGCATTCTTTA
GTGCAGGATTACAAATTTATTGAATTGTTGGAGCATTTATATTAATATTGCAACATATAT
TTGTTCACTATTTCCAAAGAACAAAATTCTTTAAACAAAAAGTTGAACCAAAGCTTACAG
CAAAAGCAGCTTA
>3656 bias=265.2,bit_score=2130.1,abs_start=19079,align_strand=-,abs_end=21071,score_ratio=1.06771929825,query_name=NODE_6_length_46956_cov_43.1269_ID_5679
TGAAAGGATCGCTGATGGCAAATAAGGATGTCTCTAAATTCTATAAAGACTTTCGAGTTC
GTCAACCAGAAAACAAAACACCGAAAAATATTTGGTTAAAAGTTTGAAAATGAATAAAAA
TTGTCATAGTTATATTATTTTTGGCTATCGGTTTAGTTGGTTGTGTACAATCATTTACTG
TAAAATCAAGTAATAAAGTCGGTTCTGGACAAGAGCTATATTCTAAAAAGAGTGACATCT
CACCAAATATTGTCACTTATAGATACGATAGCACTGGTAATTTCTTTACCTTACCAAACA
AAATAAATGATAAAAATATTATCGCCAATACATATCTTGCTTTAAAAGAACCTAATGCTA
TTAATGAGTTAAGGAAGAGAGATCCTAATTATGGCGCATATGGTTCTCGTTCATTTGGAT
TGCAATTGCAAATGCCAAAAAACGACAAAGCAAAAGTTTTATCTTCTCATGATGAAGATT
GAACAAATATAACAGAAAAAGGAACATCTGATAAAAGTGGCTACATCTACAATGTAAATG
GAAATTATGCCTACTTTAATTTGGGTGATGAAAAGGGAAATTACAAAACCAAAAATTACA
CTCCATTAACCAAATTCAGTGAAATTTTAATTCCTAATTCTTTATCGTTTGACACTAAGC
CAAAAGATAAGGATGGCATTATACCAACAGATTGAACAAAAATAAAAGAATTTAACTATG
ATATAGTAGAAGGAAAGTTAACTGGTGGTTCATCAGTTGATGAAATTGTTCTAAGAGATA
TTTTTCAAATTCTTGTTTCAAATACATTACAAAAATGAGCAAGTTTGAAAACCTTTAAAG
ATGATAAGGTTAACATCTTTAAAGAAGCTTTAAAATTAAATGGTAGCGAAAATGCTAACC
AAATAATTGAAAAATGAAATCAATTTATAAGAAGCTATGAACAAAAAGCAAAAAATAAAA
CTCTTTTAGCCAACGAAGATGAAGGAAGAATGTTGCTTCAACTATTTACTTTTGTTAAAA
GTGTTTTCCAACAATACTTATCAAATGTAAATTATGTAAAATTACCTTCTAAAACAAATG
ACGGTAGTTTTGTATATAGAAAATCAAGTCTAAGTCCTGCTTCAAATTACAATTCAGAAT
ATTGAACAAACACAATATTTAATAATAGCGCAATATTGAGTCAAAAACCTATTTCAACAT
ACAAAGAATATTGAGCACAAGGACCATTTTATGGTATATTTGTTCAACCTATATACTTAT
TTATGGACTCAATTATAAAAGGACTTGGAACAACAGGATGAAGTATTATATTAGCATTAA
TAGTTGTTATTATAATTGTTCGTTTAGTAGTATTTGGTGTTTCGTTCAAGTCTTTGTTTA
GTCAAGCAAAAATGGAAGAATTCAACCAAAAGAAAGCCAAAATTGAATCCAAATATGCTG
CTTACAAAGGCGACAGACAAATGATGCAACGTAAGCAAGCTGAAATTAGTGAATTATATA
AGAAAGAAAAAATTTCTCCTTGATCACAGATTTGGCCTCAGTTTATTGCATTGCCAATAT
TAATTGTTGTATTTAGAGTTATAAATACCTCTCCAGAAATAAAACAAGCAACCTGATATT
CAATTCAATTATCAGCAAATTCACTAAACCGGGTATTTTCTAACAAAGAATTCATATATC
TACCAATAATTTTAATATCTGTCGGTATGCAAGCACTATCGCAATATATGCCAAAGATTT
TAAATTGAAAGAAAAAGAAATCATTACGTGTTGATGCTTATCAAAAAGCAGCAATGAAAA
AACAAAACCGTATGTCAAATATTATTTCATTAGTATTTATAATCTTTGGAGCATTCTTTA
GTGCAGGATTACAAATTTATTGAATTGTTGGAGCATTTATATTAATATTGCAACATATAT
TTGTTCACTATTTCCAAAGAACAAAATTCTTTAAACAAAAAGTTGAACCAAAGCTTACAG
CAAAAGCAGCTTA
>3658 bias=264.7,bit_score=2116.6,abs_start=20154,align_strand=-,abs_end=22146,score_ratio=1.06095238095,query_name=NODE_5_length_88114_cov_18.365_ID_620
TGAAAGGATCGCTGATGGCAAATAAGGATGTCTCTAAATTCTATAAAGACTTTCGAGTTC
GTCAACCAGAAAACAAAACACCGAAAAATATTTGGTTAAAAGTTTGAAAATGAATAAAAA
TTGTCATAGTTATATTATTTTTGGCTATCGGTTTAGTTGGTTGTGTACAATCATTTACTG
TAAAATCAAGTAATAAAGTCGGTTCTGGACAAGAGCTATATTCTAAAAAGAGTGACATCT
CACCAAATATTGTCACTTATAGATACGATAGCACTGGTAATTTCTTTACCTTACCAAACA
AAATAAATGATAAAAATATTATCGCCAATACATATCTTGCTTTAAAAGAACCTAATGCTA
TTAATGAGTTAAGGAAGAGAGATCCTAATTATGGCGCATATGGTTCTCGTTCATTTGGAT
TGCAATTGCAAATGCCAAAAAATGACAAAGCAAAAGTTTTATCTTCTCATGATGAAGATT
GAACAAATATAACAGAAAAAGGAACATCTGATAAAAGTGGTTATATCTACAATGTAAATG
GAAATTATGCCTACTTTAATTTGGGTGATGAAAAGGGAAATTACAAAACCAAAAATTACA
CTCCATTAACCAAATTCAGTGAAATTCTAATTCCTAATTCCTTATCGTTTGACACTAAGC
CAAAAGATAAGGATGGCATTATACCAACAGATTGAACAAAAATAAAAGAATTTAACTATG
ATATAGTAGAAGGAAAGTTAACTGGTGGTTCATCAGTTGATGAAATTGTTCTAAGAGATA
TTTTTCAAATTCTTGTTTCAAATACATTACAAAAATGAGCAAGTTTGGAAACCTTTAAAG
ATGATAAGGTTAACATCTTTAAAGAAGCATTAAAATTAAATGGTAGTGAAAATGCTAACC
AAATAATTGAAAAATGAAATGAATTTATAAAAAGCTACGAACAAAAAGCAAAAAATAAAA
CTCTTTTAGCCAATGAAGATGAAGGAAGAATGTTGCTTCAACTATTTACTTTTGTTAAAA
GTGTTTTCCAACAATACTTATCAAATGTAAATTATGTAAAATTGCCTTCTAAAACAAATG
ATGGTAGTTTTGTATATAGAAAATCAAGTCTAAGTCCTGCTTCAAATTACAATTCAGAAT
ATTGAACAAACACAATATTTAATAATAGCGCAATATTGAGTCAAAAGCCTATTTCTACAT
ACAAAGAATATTGAGCACAAGGACCATTTTATGGTATATTTGTTCAACCTATATACTTAT
TTATGGACTCAATTATAAAAGGACTTGGAACAACAGGATGAAGTATTATATTAGCATTAA
TAGTTGTTATTATAATTGTTCGTTTAGTAGTATTTGGTGTTTCATTTAAGTCTTTGTTTA
GTCAAGCAAAAATGGAAGAATTCAACCAAAAGAAAGCCAAAATTGAATCTAAATACGCTG
CTTACAAAGGCGACAGACAAATGATGCAACGTAAGCAAGCTGAAATTAGTGAATTATATA
AGAAAGAAAAAATTTCTCCTTGATCACAGATTTGGCCTCAGTTTATTGCATTACCAATAT
TAATTGTTGTATTTAGAGTTATAAATACCTCTCCAGAAATAAAACAAGCGACCTGATATT
CAATTCAATTATCAGCAAACTCACTAAACCGGGTATTTTCTAACAAAGAATTCATATATC
TACCAATAATTTTAATATCTGTCGGTATGCAAGCACTATCGCAATATATGCCAAAGATTT
TAAATTGAAAGAAAAAGAAGTCATTACGTGTTGATGCTTATCAAAAAGCAGCAATGAAAA
AACAAAACCGTATGTCAAATATTATTTCATTAGTATTTATAATCTTTGGAGCATTCTTTA
GTGCAGGACTACAAATTTATTGAATTGTTGGAGCATTTATATTAATATTGCAACATATAT
TTGTTCACTATTTCCAAAGAACAAAATTCTTTAAACAAAAAGTTGAACCAAAGCTTACAG
CAAAAGCAGCTTA
>3660 bias=264.5,bit_score=2136.4,abs_start=336836,align_strand=-,abs_end=338828,score_ratio=1.07087719298,query_name=NODE_1_length_644406_cov_31.3649_ID_828
TGAAAGGATCGCTGATGGCAAATAAGGATGTCTCTAAATTCTATAAAGACTTTCGAGTTC
GTCAACCAGAAAACAAAACACCGAAAAATATTTGGTTAAAAGTTTGAAAATGAATAAAAA
TTGTCATAGTTATATTATTTTTGGCTATCGGTTTAGTTGGTTGTGTACAATCATTTACTG
TAAAATCAAGTAATAAAGTCGGTTCTGGACAAGAGCTATATTCTAAAAAGAGTGACATCT
CACCAAATATTGTCACTTATAGATACGATAGCACTGGTAATTTCTTTACCTTACCAAACA
AAATAAATGATAAAAATATTATCGCCAATACATATCTTGCTTTAAAAGAACCTAATGCTA
TTAATGAGTTAAGGAAGAGAGATCCTAATTATGGTGCATATGGTTCTCGTTCATTTGGAT
TGCAATTGCAAATGCCAAAAAACGACAAAGCAAAAGTTTTATCTTCTCATGATGAAGATT
GAACAAATATAATAGAAAAAGGAACATCTGATAAAAGTGGCTACATCTACAATGTAAATG
GAAATTATGCCTACTTTAATTTGGGTGATGAAAAGGGAAATTACAAAACCAAAAATTACA
CTCCATTAACCAAATTCAGTGAAATTTTAATTCCTAATTCTTTATCGTTTGACACTAAGC
CAAAAGATAAGGATGGCATTATACCAACAGATTGAACAAAAATAAAAGAATTTAACTATG
ATATAGTAGAAGGAAAGTTAACTGGTGGTTCATCAGTTGATGAAATTGTTCTAAGAGATA
TTTTTCAAATTCTTGTTTCAAATACATTACAAAAATGAGCAAGTTTGGAAACCTTTAAAG
ATGATAAGGTTAACATCTTTAAAGAGGCATTAAAATTAAATGGTAGCGAAAATGCTAACC
AAATAATTAAAAAATGAAATCAATTTATAAAAAGCTACGAACAAAAAGCAAAAAATAAAA
CTCTTTTAGCCAACGAAGATGAAGGAAGAAAGTTACTTCAACTATTTACTTTTGTTAAAA
GTGTTTTCCAACAATACTTATCAAATGTAAATTATGTAAAATTGCCTTCTAAAACAAATG
ATGGTAGTTTTGTATATAGAAAATCAAGTCTAAGTCCTGCTTCAAATTACAATTCAGAAT
ATTGAACAAACACAATATTTAATAATAGCGCAATATTGAGTCAAAAACCTATTTCAACAT
ACAAAGAATATTGAGCACAAGGACCATTTTATGGTATATTTGTTCAACCTATATACTTAT
TTATGGACTCAATTATAAAAGGACTTGGAACAACAGGATGAAGTATTATATTAGCATTAA
TAGTTGTTATTATAATTGTTCGTTTAGTAGTATTTGGTGTTTCATTCAAGTCTTTGTTTA
GTCAAGCAAAAATGGAAGAATTCAACCAAAAGAAAGCCAAAATTGAATCCAAATATGCTG
CTTACAAAGGCGACAGACAAATGATGCAACGTAAGCAAGCTGAAATTAGTGAATTATATA
AGAAAGAAAAAATTTCTCCTTGATCACAGATTTGGCCTCAGTTTATTGCATTGCCAATAT
TAATTGTTGTATTTAGAGTTATAAATACCTCTCCAGAAATAAAACAAGCAACCTGATATT
CAATTCAATTATCAGCAAACTCACTAAACCGGGTATTTTCTAACAAAGAATTCATATATC
TACCAATAATTTTAATATCTGTCGGTATGCAAGCACTATCGCAATATATGCCAAAGATTT
TAAATTGAAAGAAAAAGAAGTCATTACGTGTTGATGCTTATCAAAAAGCAGCAATGAAAA
AACAAAATCGTATGTCAAATATTATTTCATTAGTATTTATAATCTTTGGAGCATTCTTTA
GCGCCGGACTACAAATTTATTGAATTGTTGGAGCATTTATATTAATATTGCAACATATAT
TTGTTCACTATTTCCAAAGAACAAAATTCTTTAAACAAAAAGTTGAACCAAAGCTTACAG
CAAAAGCAGCTTA
>16833 bias=0,e_score=0.0,bit_score=2142.2,score_ratio=1.07,align_strand=-,abs_start=4052,abs_end=6044,allele_start=4052,allele_end=6044,query_name=NODE_5_length_74718_cov_32.8728_ID_1892 <unknown description>
TGAAAGGATCGCTGATGGCAAATAAGGATGTCTCTAAATTCTATAAAGACTTTCGAGTTC
GTCAACCAGAAAACAAAACACCGAAAAATATTTGGTTAAAAGTTTGAAAATGAATAAAAA
TTGTCATAGTTATATTATTTTTGGCTATCGGTTTAGTTGGTTGTGTACAATCATTTACTG
TAAAATCAAGTAATAAAGTCGGTTCTGGACAAGAGCTATATTCTAAAAAAAGTGACATTT
CACCAAATATTGTCACTTATAGATACGATAGCACTGGTAATTTCTTTACCTTACCAAACA
AAATAAATGATAAAAATATTATCGCCAATACATATCTTGCTTTAAAAGAACCTAATGCTA
TTAATGAGTTAAGGAAGAGAGATCCTAATTATGGCGCATATGGTTCTCGTTCATTTGGAT
TGCAATTGCAAATGCCAAAAAACGACAAAGCAAAAGTTTTATCTTCTCATGATGAAGATT
GAACAAATATAACCGAAAAAGGAACATCTGATAAAAGTGGCTACATCTACAATGTAAATG
GAAATTATGCCTACTTTAATTTGGGTGATGAAAAGGGAAATTACAAAACCAAAAATTACA
CTCCATTAACCAAATTCAGTGAAATTCTAATTCCTAATTCTTTATCGTTTGACACTAAGC
CAAAAGATAAGGATGGCATTATACCAACAGATTGAACAAAAATAAAAGAATTTAACTATG
ATATAGTAGAAGGAAAGTTAACTGGTGGTTCATCAGTTGATGAAATTGTTCTAAGAGATA
TTTTTCAAATTCTTGTTTCAAATACATTACAAAAATGAGCAAGTTTGAAAACCTTTAAAG
ATGATAAGGTTAACATCTTTAAAGAAGCTTTAAAATTAAATGGTAGTGAAAATGCTAACC
AAATAATTGAAAAATGAAATCAATTTATAAGAAGCTACGAACAAAAAGCAAAAAATAAAA
CTCTTTTAGCCAACGAAGATGAAGGAAGAAAGTTACTTCAACTATTTACTTTTGTTAAAA
GTGTTTTCCAACAATACTTATCAAATGTAAATTATGTAAAATTGCCTTCTAAAACAAATG
ATGGTAGTTTTGTATATAGAAAATCAAGTCTAAGTCCTGCTTCAAATTACAATTCAGAAT
ATTGAACAAACACAATATTTAATAATAGCGCAATATTGAGTCAAAAGCCTATTTCTACAT
ACAAAGAATATTGAGCACAAGGACCATTTTATGGTATATTTGTTCAACCTATATACTTAT
TTATGGACTCAATTATAAAAGGACTTGGAACAACAGGATGAAGTATTATATTAGCATTAA
TAGTTGTTATTATAATTGTTCGTTTAGTAGTATTTGGTGTTTCATTCAAGTCTTTGTTTA
GTCAAGCAAAAATGGAAGAATTCAACCAAAAGAAAGCCAAAATTGAATCCAAATATGCTG
CTTACAAAGGCGACAGACAAATGATGCAACGTAAGCAAGCTGAAATTAGTGAATTATATA
AGAAAGAAAAAATTTCTCCTTGATCACAGATTTGGCCTCAGTTTATTGCATTGCCAATAT
TAATTGTTGTATTTAGAGTTATAAATACCTCTCCAGAAATAAAACAAGCAACCTGATATT
CAATTCAATTATCAGCAAACTCACTAAACCGGGTATTTTCTAACAAAGAATTCATATATC
TACCAATAATTTTAATATCTGTCGGTATGCAAGCACTATCGCAATATATGCCAAAGATTT
TAAATTGAAAGAAAAAGAAGTCATTACGTGTTGATGCTTATCAAAAAGCAGCAATGAAAA
AACAAAATCGTATGTCAAATATTATTTCATTAGTATTTATAATCTTTGGAGCATTCTTTA
GCGCCGGACTACAAATTTATTGAATTGTTGGAGCATTTATATTAATATTGCAACATATAT
TTGTTCACTATTTCCAAAGAACAAAATTCTTTAAACAAAAAGTTGAACCAAAGCTTACAG
CAAAAGCAGCTT
>16834 bias=0,e_score=0.0,bit_score=2111.3,score_ratio=1.06,align_strand=-,abs_start=18162,abs_end=20154,allele_start=18162,allele_end=20154,query_name=NODE_1_length_337655_cov_39.5735_ID_506 <unknown description>
TGAAAGGATCGCTGATGGCAAATAAGGATGTCTCTAAATTCTATAAAGACTTTCGAGTTC
GTCAACCAGAAAACAAAACACCGAAAAATATTTGGTTAAAAGTTTGAAAATGAATAAAAA
TTGTCATAGTTATATTATTTTTGGCTATCGGTTTAGTTGGTTGTGTACAATCATTTACTG
TAAAATCAAGTAATAAAGTCGGTTCTGGACAAGAGCTATATTCTAAAAAGAGTGACATTT
CACCAAATATTGTCACTTATAGATACGATAGTACTGGTAATTTCTTTACCTTACCAAACA
AAATAAATGATAAAAATATTATCGCCAATACATATCTTGCTTTAAAAGAACCTAATGCTA
TTAATGAGTTAAGGAAGAGAGATCCTAATTATGGCGCTTATGGTTCTCGTTCATTTGGAT
TGCAATTGCAAATGCCAAAAAACGACAAAGCAAAAGTTTTATCTTCTCATGATGAAGATT
GAACAAATATAACAGAAAAAGGAACATCTGATAAAAGTGGCTACATCTACAATGTAAATG
GAAATTATGCCTACTTTAATTTGGGTGATGAAAAGGGAAATTACAAAACCAAAAATTACA
CTCCATTAACCAAATTCAGTGAAATTCTAATTCCTAATTCCTTATCGTTTGACACTAAGC
CAAAAGATAAGGATGGCATTATACCAACAGATTGAACAAAAATAAAAGAATTTAACTATG
ACATAGTAGAAGGAAAGTTAACTGGTGGTTCATCAGTTGATGAAATTGTTCTAAGAGATA
TTTTTCAAATTCTTGTTTCAAATACATTACAAAAATGAGCAAGTTTGAAAACCTTTAAGG
ATGATAAGGTTAACATCTTTAAAGAAGCATTAAAATTAAATGGTAGCGAAAATGCTAACC
AAATAATTGAAAAATGAAATCAATTTATAAGAAGCTATGAACAAAAAGCAAAAAATAAAA
CTCTTTTAGCCAATGAAGATGAAGGAAGAATGTTGCTTCAACTATTTACTTTTGTTAAAA
GTGTTTTCCAACAATACTTATCAAATGTAAATTATGTAAAATTACCTTCTAAAACAAATA
ACGGTAGTTTTGTATATAGAAAATCAAGTCTAAGTCCTGCTTCAAATTACAATTCAGAAT
ATTGAACAAACACAATATTTAATAATAGCGCAATATTGAGTCAAAAACCTATTTCAACAT
ACAAAGAATATTGAGCACAAGGACCATTTTATGGTATATTTGTTCAACCTATATACTTAT
TTATGGACTCAATTATTAAAGGACTTGGAACAACAGGATGAAGTATTATATTAGCATTAA
TAGTTGTTATTATAATTGTTCGTTTAGTAGTATTTGGTGTTTCATTTAAGTCTTTGTTTA
GTCAAGCAAAAATGGAAGAATTCAACCAAAAGAAAGCCAAAATTGAATCTAAATATGCTG
CTTACAAAGGCGACAGACAAATGATGCAACGTAAGCAAGCTGAAATTAGTGAATTATATA
AGAAAGAAAAAATTTCTCCTTGATCACAGATTTGGCCTCAGTTTATTGCATTGCCAATAT
TAATTGTTGTATTTAGAGTTATAAATACCTCTCCTGAAATAAAACAAGCAACCTGATATT
CAATTCAATTATCAGCAAATTCACTAAACCGGGTATTTTCTAACAAAGAATTCATATATC
TACCAATAATTTTAATATCTGTCGGTATGCAAGCACTATCGCAATATATGCCAAAGATTT
TAAATTGAAAGAAAAAGAAATCATTACGTGTTGATGCTTATCAAAAAGCAGCAATGAAAA
AACAAAACCGTATGTCAAATATTATTTCATTAGTATTTATAATCTTTGGAGCATTCTTTA
GTGCAGGATTACAAATTTATTGAATTGTTGGAGCATTTATATTAATATTGCAACATATAT
TTGTTCACTATTTCCAAAGAACAAAATTCTTTAAACAAAAAGTTGAACCAAAGCTTACAG
CAAAAGCAGCTT
>16835 bias=0,e_score=0.0,bit_score=2142.3,score_ratio=1.07,align_strand=+,abs_start=336834,abs_end=338828,allele_start=336834,allele_end=338828,query_name=NODE_1_length_666248_cov_46.4332_ID_732 <unknown description>
TGAAAGGATCGCTGATGGCAAATAAGGATGTCTCTAAATTCTATAAAGACTTTCGAGTTC
GTCAACCAGAAAACAAAACACCGAAAAATATTTGGTTAAAAGTTTGAAAATGAATAAAAA
TTGTCATAGTTATATTATTTTTGGCTATCGGTTTAGTTGGTTGTGTACAATCATTTACTG
TAAAATCAAGTAATAAAGTCGGTTCTGGACAAGAGCTATATTCTAAAAAGAGTGACATCT
CACCAAATGTTGTCACTTATAGATACGATAGCACTGGTAATTTCTTTACCTTACCAAACA
AAATAAATGATAAAAATATTATCGCCAATACATATCTTGCTTTAAAAGAACCTAATGCTA
TTAATGAGTTAAGGAAGAGAGATCCTAATTATGGCGCATATGGTTCTCGTTCATTTGGAT
TGCAATTGCAAATGCCAAAAAACGACAAAGCAAAAGTTTTATCTTCTCATGATGAAGATT
GAACAAATATAACAGAAAAAGGAACATCTGATAAAAGTGGCTACATCTACAATGTAAATG
GAAATTATGCCTACTTTAATTTGGGTGATGAAAAGGGAAATTACAAAACCAAAAATTACA
CTCCATTAACCAAATTCAGTGAAATTCTAATTCCTAATTCCTTATCGTTTGACACTAAGC
CAAAAGATAAGGATGGCATTATACCAACAGATTGAACAAAAATAAAAGAATTTAACTATG
ATATAGTAGAAGGAAAGTTAACTGGTGGTTCATCAGTTGATGAAATTGTTCTAAGAGATA
TTTTTCAAATTCTTGTTTCAAATACATTACAAAAATGAGCAAGTTTGGAAACCTTTAAAG
ATGATAAGGTTAACATCTTTAAAGAAGCATTAAAATTAAATGGTAGCGAAAATGCTAACC
AAATAATTGAAAAATGAAATCAATTTATAAAAAGCTACGAACAAAAAGCGAAAAATAAAA
CTCTTTTAGCCAACGAAGATGAAGGAAGAAAGTTACTTCAACTATTTACTTTTGTTAAAA
GTGTTTTCCAACAATACTTATCAAATGTAAATTATGTAAAATTACCTTCTAAAACAAATG
ACGGTAGTTTTGTATATAGAAAATCAAGTCTAAGTCCTGCTTCAAATTACAATTCTGAAT
ATTGAACAAACACAATATTTAATAATAGCGCAATATTGAGTCAAAAACCTATTTCAACAT
ACAAAGAATATTGAGCACAAGGACCATTTTATGGTATATTTGTTCAACCTATATACTTAT
TTATGGACTCAATTATAAAAGGACTTGGAACAACAGGATGAAGTATTATATTAGCATTAA
TAGTTGTTATTATAATTGTTCGTTTAGTAGTATTTGGTGTTTCGTTCAAGTCTTTGTTTA
GTCAAGCAAAAATGGAAGAATTCAACCAAAAGAAAGCCAAAATTGAATCCAAATATGCTG
CTTACAAAGGCGACAGACAAATGATGCAACGTAAGCAAGCTGAAATTAGTGAATTATATA
AGAAAGAAAAAATCTCTCCTTGATCACAGATTTGGCCTCAGTTTATTGCATTGCCAATAT
TAATTGTTGTATTTAGAGTTATAAATACCTCTCCAGAAATAAAACAAGCAACCTGATATT
CAATTCAATTATCAGCAAACTCACTAAACCGGGTATTTTCTAACAAGGAATTCATATATC
TACCAATAATTTTAATATCTGTCGGTATGCAAGCACTATCGCAATATATGCCAAAGATTC
TAAATTGAAAGAAAAAGAAGTCATTACGTGTTGATGCTTATCAAAAAGCAGCAATGAAAA
AACAAAATCGTATGTCAAATATTATTTCATTAGTATTTATAATCTTTGGAGCATTCTTTA
GCGCCGGACTACAAATTTATTGAATTGTTGGAGCATTTATATTAATATTGCAACATATAT
TTGTTCACTATTTCCAAAGAACAAAATTCTTTAAACAAAAAGTTGAACCAAAGCTTACAG
CAAAAGCAGCTTAA
>16836 bias=0,e_score=0.0,bit_score=2116.6,score_ratio=1.06,align_strand=+,abs_start=66070,abs_end=68064,allele_start=66070,allele_end=68064,query_name=NODE_3_length_145382_cov_20.187_ID_361 <unknown description>
TGAAAGGATCGCTGATGGCAAATAAGGATGTCTCTAAATTCTATAAAGACTTTCGAGTTC
GTCAACCAGAAAACAAAACACCGAAAAATATTTGGTTAAAAGTTTGAAAATGAATAAAAA
TTGTCATAGTTATATTATTTTTGGCTATCGGTTTAGTTGGTTGTGTACAATCATTTACTG
TAAAATCAAGTAATAAAGTCGGTTCTGGACAAGAGCTATATTCTAAAAAGAGTGACATCT
CACCAAATATTGTCACTTATAGATACGATAGCACTGGTAATTTCTTTACCTTACCAAACA
AAATAAATGATAAAAATATTATCGCCAATACATATCTTGCTTTAAAAGAACCTAATGCTA
TTAATGAGTTAAGGAAGAGAGATCCTAATTATGGCGCATATGGTTCTCGTTCATTTGGAT
TGCAATTGCAAATGCCAAAAAATGACAAAGCAAAAGTTTTATCTTCTCATGATGAAGATT
GAACAAATATAACAGAAAAAGGAACATCTGATAAAAGTGGTTATATCTACAATGTAAATG
GAAATTATGCCTACTTTAATTTGGGTGATGAAAAGGGAAATTACAAAACCAAAAATTACA
CTCCATTAACCAAATTCAGTGAAATTCTAATTCCTAATTCCTTATCGTTTGACACTAAGC
CAAAAGATAAGGATGGCATTATACCAACAGATTGAACAAAAATAAAAGAATTTAACTATG
ATATAGTAGAAGGAAAGTTAACTGGTGGTTCATCAGTTGATGAAATTGTTCTAAGAGATA
TTTTTCAAATTCTTGTTTCAAATACATTACAAAAATGAGCAAGTTTGGAAACCTTTAAAG
ATGATAAGGTTAACATCTTTAAAGAAGCATTAAAATTAAATGGTAGTGAAAATGCTAACC
AAATAATTGAAAAATGAAATGAATTTATAAAAAGCTACGAACAAAAAGCAAAAAATAAAA
CTCTTTTAGCCAATGAAGATGAAGGAAGAATGTTGCTTCAACTATTTACTTTTGTTAAAA
GTGTTTTCCAACAATACTTATCAAATGTAAATTATGTAAAATTGCCTTCTAAAACAAATG
ATGGTAGTTTTGTATATAGAAAATCAAGTCTAAGTCCTGCTTCAAATTACAATTCAGAAT
ATTGAACAAACACAATATTTAATAATAGCGCAATATTGAGTCAAAAGCCTATTTCTACAT
ACAAAGAATATTGAGCACAAGGACCATTTTATGGTATATTTGTTCAACCTATATACTTAT
TTATGGACTCAATTATAAAAGGACTTGGAACAACAGGATGAAGTATTATATTAGCATTAA
TAGTTGTTATTATAATTGTTCGTTTAGTAGTATTTGGTGTTTCATTTAAGTCTTTGTTTA
GTCAAGCAAAAATGGAAGAATTCAACCAAAAGAAAGCCAAAATTGAATCTAAATACGCTG
CTTACAAAGGCGACAGACAAATGATGCAACGTAAGCAAGCTGAAATTAGTGAATTATATA
AGAAAGAAAAAATTTCTCCTTGATCACAGATTTGGCCTCAGTTTATTGCATTACCAATAT
TAATTGTTGTATTTAGAGTTATAAATACCTCTCCAGAAATAAAACAAGCGACCTGATATT
CAATTCAATTATCAGCAAACTCACTAAACCGGGTATTTTCTAACAAAGAATTCATATATC
TACCAATAATTTTAATATCTGTCGGTATGCAAGCACTATCGCAATATATGCCAAAGATTT
TAAATTGAAAGAAAAAGAAGTCATTACGTGTTGATGCTTATCAAAAAGCAGCAATGAAAA
AACAAAACCGTATGTCAAATATTATTTCATTAGTATTTATAATCTTTGGAGCATTCTTTA
GTGCAGGACTACAAATTTATTGAATTGTTGGAGCATTTATATTAATATTGCAACATATAT
TTGTTCACTATTTCCAAAGAACAAAATTCTTTAAACAAAAAGTTGAACCAAAGCTTACAG
CAAAAGCAGCTTAA
>16837 bias=0,e_score=0.0,bit_score=2141.0,score_ratio=1.07,align_strand=+,abs_start=195294,abs_end=197288,allele_start=195294,allele_end=197288,query_name=NODE_1_length_201531_cov_37.8145_ID_143 <unknown description>
TGAAAGGATCGCTGATGGCAAATAAGGATGTCTCTAAATTCTATAAAGACTTTCGAGTTC
GTCAACCAGAAAACAAAACACCGAAAAATATTTGGTTAAAAGTTTGAAAATGAATAAAAA
TTGTCATAGTTATATTATTTTTGGCTATCGGTTTAGTTGGTTGTGTACAATCATTTACTG
TAAAATCAAGTAATAAAGTCGGTTCTGGACAAGAGCTATATTCTAAAAAGAGTGACATTT
CACCAAATATTGTCACTTATAGATACGATAGCACTGGTAATTTCTTTACCTTACCAAACA
AAATAAATGATAAAAATATTATCGCCAATACATATCTTGCTTTAAAAGAACCTAATGCTA
TTAATGAGTTAAGGAAGAGAGATCCTAATTATGGCGCATATGGTTCTCGTTCATTTGGAT
TGCAATTGCAAATGCCAAAAAACGACAAAGCAAAAGTTCTATCTTCTCATGATGAAGATT
GAACAAATATAACAGAAAAAGGAACATCTGATAAAAGTGGCTACATCTACAATGTAAATG
GAAATTATGCCTACTTTAATTTGGGTGATGAAAAGGGAAATTACAAAACCAAAAATTACA
CTCCATTAACCAAATTCAGTGAAATTCTAATTCCTAATTCTTTATCGTTTGACACTAAGC
CAAAAGATAAGGATGGCATTATACCAACAGATTGAACAAAAATAAAAGAATTTAACTATG
ATATAGTAGAAGGAAAGTTAACTGGTGGTTCATCAGTTGATGAAATTGTTCTAAGAGATA
TTTTTCAAATTCTTGTTTCAAATACATTACAAAAATGAGCAAGTTTGAAAACCTTTAAAG
ATGATAAGGTTAACATCTTTAAAGAAGCTTTAAAATTAAATGGTAGTGAAAATGCTAACC
AAATAATTGAAAAATGAAATCAATTTATAAGAAGCTACGAACAAAAAGCAAAAAATAAAA
CTCTTTTAGCCAACGAAGATGAAGGAAGAAAGTTACTTCAACTATTTACTTTTGTTAAAA
GTGTTTTCCAACAATACTTATCAAATGTAAATTATGTAAAATTACCTTCTAAAACAAATG
ACGGTAGTTTTGTATATAAAAAATCAAGTCTAAGTCCTGCTTCAAATTACAATTCAGAAT
ATTGAACAAACACAATATTTAATAATAGCGCAATATTGAGTCAAAAACCTATTTCAACAT
ACAAAGAATATTGAGCACAAGGACCATTTTATGGTATATTTGTTCAACCTATATACTTAT
TTATGGACTCAATTATAAAAGGACTTGGAACAACAGGATGAAGTATTATATTAGCATTAA
TAGTTGTTATTATAATTGTTCGTTTAGTAGTATTTGGTGTTTCATTCAAGTCTTTGTTTA
GTCAAGCAAAAATGGAAGAATTCAACCAAAAGAAAGCCAAAATTGAATCCAAATATGCTG
CTTACAAAGGCGACAGACAAATGATGCAACGTAAGCAAGCTGAAATTAGTGAATTATATA
AGAAAGAAAAAATTTCTCCTTGATCACAGATTTGGCCTCAGTTTATTGCATTGCCAATAT
TAATTGTTGTATTTAGAGTTATAAATACCTCTCCAGAAATAAAACAAGCAACCTGATATT
CAATTCAATTATCAGCAAACTCACTAAACCGGGTATTTTCTAACAAAGAATTCATATATC
TACCAATAATTTTAATATCTGTCGGTATGCAAGCACTATCGCAATATATGCCAAAGATTT
TAAATTGAAAGAAAAAGAAGTCATTACGTGTTGATGCTTATCAAAAAGCAGCAATGAAAA
AACAAAATCGTATGTCAAATATTATTTCATTAGTATTTATAATCTTTGGAGCATTCTTTA
GCGCCGGACTACAAATTTATTGAATTGTTGGAGCATTTATATTAATATTGCAACATATAT
TTGTTCACTATTTCCAAAGAACAAAATTCTTTAAACAAAAAGTTGAACCAAAGCTTACAG
CAAAAGCAGCTTAA
>16838 bias=0,e_score=0.0,bit_score=2131.4,score_ratio=1.07,align_strand=+,abs_start=329317,abs_end=331311,allele_start=329317,allele_end=331311,query_name=NODE_1_length_344309_cov_36.0595_ID_85 <unknown description>
TGAAAGGATCGCTGATGGCAAATAAGGATGTCTCTAAATTCTATAAAGACTTTCGAGTTC
GTCAACCAGAAAACAAAACACCGAAAAATATTTGGTTAAAAGTTTGAAAATGAATAAAAA
TTGTCATAGTTATATTATTTTTGGCTATCGGTTTAGTTGGTTGTGTACAATCATTTACTG
TAAAATCAAGTAATAAAGTCGGTTCTGGACAAGAGCTATATTCTAAAAAGAGTGACATTT
CACCAAATATTGTCACTTATAGATACGATAGCACTGGTAATTTCTTTACCTTACCAAACA
AAATAAATGATAAAAATATTATCGCCAATACATATCTCGCTTTAAAAGAACCTAATGCTA
TTAATGAGTTAAGGAAAAGAGATCCTAATTATGGCGCATATGGTTCTCGTTCATTTGGAT
TGCAATTGCAAATGCCAAAAAACGACAAAGCAAAAGTTTTATCTTCTCATGATGAAGATT
GAACAAATATAACAGAAAAAGGAACATCTGATAAAAGTGGCTACATCTACAATGTAAATG
GAAATTATGCTTACTTTAATTTGGGTGATGAAAAAGGAAATTACAAAACTAAAAATTACA
CTCCATTAACTAAATTCAGTGAAATTTTAATTCCTAATTCCTTATCATTTGACACTAAGC
CAAAAGATAAAGATGGCATTATACCAACAGATTGAACAAAAATAAAAGAATTTAACTATG
ATATAGTAGAAGGAAAGTTAACTGGTGGTTCATCAGTTGATGAAATTGTTCTAAGAGATA
TTTTTCAAATTCTTGTTTCAAATACATTACAAAAATGAGCAAGTTTGAAAACCTTTAAAG
ATGATAAGGTTAACATCTTTAAAGAAGCATTAAAATTAAATGGTAGCGAAAATGCTAACC
AAATAATTGAAAAATGAAATCAATTTATAAAAAGCTACGAACAAAAAGCGAAAAATAAAA
CTCTTTTAGCCAACGAAGATGAAGGAAGAAAGTTACTTCAACTATTTACTTTTGTTAAAA
GTGTTTTCCAACAATACTTATCAAATGTAAATTATGTAAAATTACCTTCTAAAACAAATG
ACGGTAGTTTTGTATATAGAAAATCAAGTCTAAGTCCTGCTTCAAATTACAATTCTGAAT
ATTGAACAAACACAATATTTAATAATAGCGCAATATTGAGTCAAAAACCTATTTCAACAT
ACAAAGAATATTGAGCACAAGGACCATTTTATGGTATATTTGTTCAACCTATATACTTAT
TTATGGACTCAATTATAAAAGGACTTGGAACAACAGGATGAAGTATTATATTAGCATTAA
TAGTTGTTATTATAATTGTTCGTTTAGTAGTATTTGGTGTTTCGTTCAAGTCTTTGTTTA
GTCAAGCAAAAATGGAAGAATTCAACCAAAAGAAAGCCAAAATTGAATCCAAATATGCTG
CTTACAAAGGCGACAGACAAATGATGCAACGTAAGCAAGCTGAAATTAGTGAATTATATA
AGAAAGAAAAAATCTCTCCTTGATCACAGATTTGGCCTCAGTTTATTGCATTGCCAATAT
TAATTGTTGTATTTAGAGTTATAAATACCTCTCCTGAAATAAAACAAGCAACCTGATATT
CAATTCAATTATCAGCAAACTCACTAAACCGGGTATTTTCTAACAAAGAATTCATATATC
TACCAATAATTTTAATATCTGTCGGTATGCAAGCACTATCGCAATATATGCCAAAGATTT
TAAATTGAAAGAAAAAGAAGTCATTACGTGTTGATGCTTATCAAAAAGCAGCAATGAAAA
AACAAAACCGTATGTCAAATATTATTTCATTAGTATTTATAATCTTTGGAGCATTCTTTA
GTGCCGGACTACAAATTTATTGAATTGTTGGAGCATTTATATTAATATTGCAACATATAT
TTGTTCACTATTTCCAAAGAACAAAATTCTTTAAACAAAAAGTTGAACCAAAGCTTACAG
CAAAAGCAGCTTAA
>16839 bias=0,e_score=0.0,bit_score=2133.0,score_ratio=1.07,align_strand=-,abs_start=15847,abs_end=17839,allele_start=15847,allele_end=17839,query_name=NODE_1_length_386744_cov_32.1807_ID_133 <unknown description>
TGAAAGGATCGCTGATGGCAAATAAGGATGTCTCTAAATTCTATAAAGACTTTCGAGTTC
GTCAACCAGAAAACAAAACACCGAAAAATATTTGGTTAAAAGTTTGAAAATGAATAAAAA
TTGTCATAGTTATATTATTTTTGGCTATCGGTTTAGTTGGTTGTGTACAATCATTTACTG
TAAAATCAAGTAATAAAGTCGGTTCTGGACAAGAGCTATATTCTAAAAAAAGTGACATTT
CACCAAATATTGTCACTTATAGATACGATAGCACTGGTAATTTCTTTACCTTACCAAACA
AAATAAATGATAAAAATATTATCGCCAATACATATCTTGCTTTAAAAGAACCTAATGCTA
TTAATGAGTTAAGGAAGAGAGATCCTAATTATGGCGCATATGGTTCTCGTTCATTTGGAT
TGCAATTGCAAATGCCAAAAAACGACAAAGCAAAAGTTTTATCTTCTCATGATGAAGATT
GAACAAATATAACAGAAAAAGGAACATCTGATAAAAGTGGCTACATCTACAATGTAAATG
GAAATTATGCTTACTTTAATTTGGGTGATGAAAAAGGAAATTACAAAACTAAAAATTACA
CTCCATTAACTAAATTCAGTGAAATTTTAATTCCTAATTCCTTATCATTTGACACTAAGC
CAAAAGATAAAGATGGCATTATACCAACAGATTGAACAAAAATAAAAGAATTTAACTATG
ATATAGTAGAAGGAAAGTTAACTGGTGGTTCATCAGTTGATGAAATTGTTCTAAGAGATA
TTTTTCAAATTCTTGTTTCAAATACATTACAAAAATGAGCAAGTTTGAAAACCTTTAAAG
ATGATAAGGTTAACATCTTTAAAGAAGCATTAAAATTAAATGGTAGCGAAAATGCTAACC
AAATAATTGAAAAATGAAATCAATTTATAAGAAGCTACGAACAAAAATCAAAAAATAAAA
CTCTTTTAGCCAACGAAGATGAAGGAAGAAAGTTACTTCAACTATTTACTTTTGTTAAAA
GTGTTTTCCAACAATACTTGTCAAATGTAAATTATGTAAAATTACCTTCTAAAACAAATG
ACGGTAGTTTTGTATATAGAAAATCAAGTCTAAGTCCTGCTTCAAATTACAATTCAGAAT
ATTGAACAAACACAATATTTAATAATAGCGCAATATTGAGTCAAAAACCTATTTCAACAT
ACAAAGAATATTGAGCACAAGGACCATTTTATGGTATATTTGTTCAACCTATATACTTAT
TTATGGACTCAATTATAAAAGGACTTGGAACAACAGGATGAAGTATTATATTAGCATTAA
TAGTTGTTATTATAATTGTTCGTTTAGTAGTATTTGGTGTTTCGTTCAAGTCTTTGTTTA
GTCAAGCAAAAATGGAAGAATTCAACCAAAAGAAAGCCAAAATTGAATCCAAATATGCTG
CTTACAAAGGCGACAGACAAATGATGCAACGTAAGCAAGCTGAAATTAGTGAATTATATA
AGAAAGAAAAAATCTCTCCTTGATCACAGATTTGGCCTCAGTTTATTGCATTGCCAATAT
TAATTGTTGTATTTAGAGTTATAAATACCTCTCCAGAAATAAAACAAGCAACCTGATATT
CAATTCAATTATCAGCAAACTCACTAAACCGGGTATTTTCTAACAAAGAATTCATATATC
TACCAATAATTTTAATATCTGTCGGTATGCAAGCACTATCGCAATATATGCCAAAGATTT
TAAATTGAAAGAAAAAGAAGTCATTACGTGTTGATGCTTATCAAAAAGCAGCAATGAAAA
AACAAAATCGTATGTCAAATATTATTTCATTAGTATTTATAATCTTTGGAGCTTTCTTTA
GCGCCGGACTACAAATTTATTGAATTGTTGGAGCATTTATATTAATATTGCAACATATAT
TTGTTCACTATTTCCAAAGAACAAAATTCTTTAAACAAAAAGTTGAACCAAAGCTTACAG
CAAAAGCAGCTT
>16840 bias=0,e_score=0.0,bit_score=2122.3,score_ratio=1.06,align_strand=+,abs_start=40424,abs_end=42418,allele_start=40424,allele_end=42418,query_name=NODE_2_length_211336_cov_54.0217_ID_107 <unknown description>
TGAAAGGATCGCTGATGGCAAATAAGGATGTCTCTAAATTCTATAAAGACTTTCGAGTTC
GTCAACCAGAAAACAAAACACCGAAAAATATTTGGTTAAAAGTTTGAAAATGAATAAAAA
TTGTCATAGTTATATTATTTTTGGCTATCGGTTTAGTTGGTTGTGTACAATCATTTACTG
TAAAATCAAGTAATAAAGTCGGTTCTGGACAAGAGCTATATTCTAAAAAAAGTGACATTT
CACCAAATATTGTCACTTATAGATACGATAGCACTGGTAATTTCTTTACCTTACCAAACA
AAATAAATGATAAAAATATTATCGCCAATACATATCTCGCTTTAAAAGAACCTAATGCTA
TTAATGAGTTAAGGAAAAGAGATCCTAATTATGGTGCATATGGTTCTCGTTCATTTGGGT
TGCAATTGCAAATGCCAAAAAACGACAAAGCAAAAGTTTTATCTTCTCATGATGAAGATT
GAACAAATATAACAGAAAAAGGAACATCTGATAAAAGTGGCTACATCTACAATGTAAATG
GAAATTATGCTTACTTTAATTTGGGTGATGAAAAAGGAAATTACAAAACTAAAAATTACA
CTCCATTAACTAAATTCAGTGAAATTTTAATTCCTAATTCCTTATCATTTGACACTAAGC
CAAAAGATAAAGATGGCATTATACCAACAGATTGAACAAAAATAAAAGAATTTAACTATG
ATATAGTAGAAGGAAAGTTAACTGGTGGTTCATCAGTTGATGAAATTGTTCTAAGAGATA
TTTTTCAAATTCTTGTTTCAAATACATTACAAAAATGAGCAAGTTTGAAAACCTTTAAAG
ATGATAAGGTTAACATCTTTAAAGAAGCTTTAAAATTAAATGGTAGTGAAAATGCTAACC
AAATAATTGAAAAATGAAATCAATTTATAAGAAGCTATGAACAAAAAGCAAAAAATAAAA
CTCTTTTAGCCAATGAAGATGAAGGAAGAATGTTGCTTCAACTATTTACTTTTGTTAAAA
GTGTTTTCCAACAATACTTATCAAATGTAAATTATGTAAAATTACCTTCTAAAACAAATG
ATGGTAGTTTTGTATATAGAAAATCAAGTCTAAGTCCTGCTTCAAATTACAATTCAGAAT
ATTGAACAAACACAATATTTAATAATAGCGCAATATTGAGTCAAAAACCTATTTCAACAT
ACAAAGAATATTGAGCACAAGGACCATTTTATGGTATATTTGTTCAACCTATATACTTAT
TTATGGACTCAATTATAAAAGGACTTGGAACAACAGGATGAAGTATTATATTAGCATTAA
TAGTTGTTATTATAATTGTTCGTTTAGTAGTATTTGGTGTTTCATTCAAGTCTTTGTTTA
GTCAAGCAAAAATGGAAGAATTCAACCAAAAGAAAGCCAAAATTGAATCCAAATATGCTG
CTTACAAAGGCGACAGACAAATGATGCAACGTAAGCAAGCTGAAATTAGTGAATTATATA
AGAAAGAAAAAATCTCTCCTTGATCACAGATTTGGCCTCAGTTTATTGCATTGCCAATAT
TAATTGTTGTATTTAGAGTTATAAATACCTCTCCAGAAATAAAACAAGCAACCTGATATT
CAATTCAATTATCAGCAAACTCACTAAACCGGGTATTTTCTAACAAAGAATTCATATATC
TACCAATAATTTTAATATCTGTCGGTATGCAAGCACTATCGCAATATATGCCAAAGATTT
TAAATTGAAAGAAAAAGAAATCATTACGTGTTGATGCTTATCAAAAAGCAGCAATGAAAA
AACAAAACCGTATGTCAAATATTATTTCATTAGTATTTATAATCTTTGGAGCATTCTTTA
GTGCAGGATTACAAATTTATTGAATTGTTGGAGCATTTATATTAATATTGCAACATATAT
TTGTTCACTATTTCCAAAGAACAAAATTCTTTAAACAAAAAGTTGAACCAAAGCTTACAG
CAAAAGCAGCTTAA
>16841 bias=0,e_score=0.0,bit_score=2130.1,score_ratio=1.07,align_strand=-,abs_start=19079,abs_end=21071,allele_start=19079,allele_end=21071,query_name=NODE_6_length_46956_cov_43.1269_ID_5679 <unknown description>
TGAAAGGATCGCTGATGGCAAATAAGGATGTCTCTAAATTCTATAAAGACTTTCGAGTTC
GTCAACCAGAAAACAAAACACCGAAAAATATTTGGTTAAAAGTTTGAAAATGAATAAAAA
TTGTCATAGTTATATTATTTTTGGCTATCGGTTTAGTTGGTTGTGTACAATCATTTACTG
TAAAATCAAGTAATAAAGTCGGTTCTGGACAAGAGCTATATTCTAAAAAGAGTGACATCT
CACCAAATATTGTCACTTATAGATACGATAGCACTGGTAATTTCTTTACCTTACCAAACA
AAATAAATGATAAAAATATTATCGCCAATACATATCTTGCTTTAAAAGAACCTAATGCTA
TTAATGAGTTAAGGAAGAGAGATCCTAATTATGGCGCATATGGTTCTCGTTCATTTGGAT
TGCAATTGCAAATGCCAAAAAACGACAAAGCAAAAGTTTTATCTTCTCATGATGAAGATT
GAACAAATATAACAGAAAAAGGAACATCTGATAAAAGTGGCTACATCTACAATGTAAATG
GAAATTATGCCTACTTTAATTTGGGTGATGAAAAGGGAAATTACAAAACCAAAAATTACA
CTCCATTAACCAAATTCAGTGAAATTTTAATTCCTAATTCTTTATCGTTTGACACTAAGC
CAAAAGATAAGGATGGCATTATACCAACAGATTGAACAAAAATAAAAGAATTTAACTATG
ATATAGTAGAAGGAAAGTTAACTGGTGGTTCATCAGTTGATGAAATTGTTCTAAGAGATA
TTTTTCAAATTCTTGTTTCAAATACATTACAAAAATGAGCAAGTTTGAAAACCTTTAAAG
ATGATAAGGTTAACATCTTTAAAGAAGCTTTAAAATTAAATGGTAGCGAAAATGCTAACC
AAATAATTGAAAAATGAAATCAATTTATAAGAAGCTATGAACAAAAAGCAAAAAATAAAA
CTCTTTTAGCCAACGAAGATGAAGGAAGAATGTTGCTTCAACTATTTACTTTTGTTAAAA
GTGTTTTCCAACAATACTTATCAAATGTAAATTATGTAAAATTACCTTCTAAAACAAATG
ACGGTAGTTTTGTATATAGAAAATCAAGTCTAAGTCCTGCTTCAAATTACAATTCAGAAT
ATTGAACAAACACAATATTTAATAATAGCGCAATATTGAGTCAAAAACCTATTTCAACAT
ACAAAGAATATTGAGCACAAGGACCATTTTATGGTATATTTGTTCAACCTATATACTTAT
TTATGGACTCAATTATAAAAGGACTTGGAACAACAGGATGAAGTATTATATTAGCATTAA
TAGTTGTTATTATAATTGTTCGTTTAGTAGTATTTGGTGTTTCGTTCAAGTCTTTGTTTA
GTCAAGCAAAAATGGAAGAATTCAACCAAAAGAAAGCCAAAATTGAATCCAAATATGCTG
CTTACAAAGGCGACAGACAAATGATGCAACGTAAGCAAGCTGAAATTAGTGAATTATATA
AGAAAGAAAAAATTTCTCCTTGATCACAGATTTGGCCTCAGTTTATTGCATTGCCAATAT
TAATTGTTGTATTTAGAGTTATAAATACCTCTCCAGAAATAAAACAAGCAACCTGATATT
CAATTCAATTATCAGCAAATTCACTAAACCGGGTATTTTCTAACAAAGAATTCATATATC
TACCAATAATTTTAATATCTGTCGGTATGCAAGCACTATCGCAATATATGCCAAAGATTT
TAAATTGAAAGAAAAAGAAATCATTACGTGTTGATGCTTATCAAAAAGCAGCAATGAAAA
AACAAAACCGTATGTCAAATATTATTTCATTAGTATTTATAATCTTTGGAGCATTCTTTA
GTGCAGGATTACAAATTTATTGAATTGTTGGAGCATTTATATTAATATTGCAACATATAT
TTGTTCACTATTTCCAAAGAACAAAATTCTTTAAACAAAAAGTTGAACCAAAGCTTACAG
CAAAAGCAGCTT
>16842 bias=0,e_score=0.0,bit_score=2122.3,score_ratio=1.06,align_strand=-,abs_start=17655,abs_end=19647,allele_start=17655,allele_end=19647,query_name=NODE_5_length_58973_cov_49.265_ID_3618 <unknown description>
TGAAAGGATCGCTGATGGCAAATAAGGATGTCTCTAAATTCTATAAAGACTTTCGAGTTC
GTCAACCAGAAAACAAAACACCGAAAAATATTTGGTTAAAAGTTTGAAAATGAATAAAAA
TTGTCATAGTTATATTATTTTTGGCTATCGGTTTAGTTGGTTGTGTACAATCATTTACTG
TAAAATCAAGTAATAAAGTCGGTTCTGGACAAGAGCTATATTCTAAAAAAAGTGACATTT
CACCAAATATTGTCACTTATAGATACGATAGCACTGGTAATTTCTTTACCTTACCAAACA
AAATAAATGATAAAAATATTATCGCCAATACATATCTCGCTTTAAAAGAACCTAATGCTA
TTAATGAGTTAAGGAAAAGAGATCCTAATTATGGTGCATATGGTTCTCGTTCATTTGGGT
TGCAATTGCAAATGCCAAAAAACGACAAAGCAAAAGTTTTATCTTCTCATGATGAAGATT
GAACAAATATAACAGAAAAAGGAACATCTGATAAAAGTGGCTACATCTACAATGTAAATG
GAAATTATGCTTACTTTAATTTGGGTGATGAAAAAGGAAATTACAAAACTAAAAATTACA
CTCCATTAACTAAATTCAGTGAAATTTTAATTCCTAATTCCTTATCATTTGACACTAAGC
CAAAAGATAAAGATGGCATTATACCAACAGATTGAACAAAAATAAAAGAATTTAACTATG
ATATAGTAGAAGGAAAGTTAACTGGTGGTTCATCAGTTGATGAAATTGTTCTAAGAGATA
TTTTTCAAATTCTTGTTTCAAATACATTACAAAAATGAGCAAGTTTGAAAACCTTTAAAG
ATGATAAGGTTAACATCTTTAAAGAAGCTTTAAAATTAAATGGTAGTGAAAATGCTAACC
AAATAATTGAAAAATGAAATCAATTTATAAGAAGCTATGAACAAAAAGCAAAAAATAAAA
CTCTTTTAGCCAATGAAGATGAAGGAAGAATGTTGCTTCAACTATTTACTTTTGTTAAAA
GTGTTTTCCAACAATACTTATCAAATGTAAATTATGTAAAATTACCTTCTAAAACAAATG
ATGGTAGTTTTGTATATAGAAAATCAAGTCTAAGTCCTGCTTCAAATTACAATTCAGAAT
ATTGAACAAACACAATATTTAATAATAGCGCAATATTGAGTCAAAAACCTATTTCAACAT
ACAAAGAATATTGAGCACAAGGACCATTTTATGGTATATTTGTTCAACCTATATACTTAT
TTATGGACTCAATTATAAAAGGACTTGGAACAACAGGATGAAGTATTATATTAGCATTAA
TAGTTGTTATTATAATTGTTCGTTTAGTAGTATTTGGTGTTTCATTCAAGTCTTTGTTTA
GTCAAGCAAAAATGGAAGAATTCAACCAAAAGAAAGCCAAAATTGAATCCAAATATGCTG
CTTACAAAGGCGACAGACAAATGATGCAACGTAAGCAAGCTGAAATTAGTGAATTATATA
AGAAAGAAAAAATCTCTCCTTGATCACAGATTTGGCCTCAGTTTATTGCATTGCCAATAT
TAATTGTTGTATTTAGAGTTATAAATACCTCTCCAGAAATAAAACAAGCAACCTGATATT
CAATTCAATTATCAGCAAACTCACTAAACCGGGTATTTTCTAACAAAGAATTCATATATC
TACCAATAATTTTAATATCTGTCGGTATGCAAGCACTATCGCAATATATGCCAAAGATTT
TAAATTGAAAGAAAAAGAAATCATTACGTGTTGATGCTTATCAAAAAGCAGCAATGAAAA
AACAAAACCGTATGTCAAATATTATTTCATTAGTATTTATAATCTTTGGAGCATTCTTTA
GTGCAGGATTACAAATTTATTGAATTGTTGGAGCATTTATATTAATATTGCAACATATAT
TTGTTCACTATTTCCAAAGAACAAAATTCTTTAAACAAAAAGTTGAACCAAAGCTTACAG
CAAAAGCAGCTT
>16843 bias=0,e_score=0.0,bit_score=2136.4,score_ratio=1.07,align_strand=+,abs_start=329467,abs_end=331461,allele_start=329467,allele_end=331461,query_name=NODE_1_length_507951_cov_41.4538_ID_1311 <unknown description>
TGAAAGGATCGCTGATGGCAAATAAGGATGTCTCTAAATTCTATAAAGACTTTCGAGTTC
GTCAACCAGAAAACAAAACACCGAAAAATATTTGGTTAAAAGTTTGAAAATGAATAAAAA
TTGTCATAGTTATATTATTTTTGGCTATCGGTTTAGTTGGTTGTGTACAATCATTTACTG
TAAAATCAAGTAATAAAGTCGGTTCTGGACAAGAGCTATATTCTAAAAAGAGTGACATCT
CACCAAATATTGTCACTTATAGATACGATAGCACTGGTAATTTCTTTACCTTACCAAACA
AAATAAATGATAAAAATATTATCGCCAATACATATCTTGCTTTAAAAGAACCTAATGCTA
TTAATGAGTTAAGGAAGAGAGATCCTAATTATGGTGCATATGGTTCTCGTTCATTTGGAT
TGCAATTGCAAATGCCAAAAAACGACAAAGCAAAAGTTTTATCTTCTCATGATGAAGATT
GAACAAATATAATAGAAAAAGGAACATCTGATAAAAGTGGCTACATCTACAATGTAAATG
GAAATTATGCCTACTTTAATTTGGGTGATGAAAAGGGAAATTACAAAACCAAAAATTACA
CTCCATTAACCAAATTCAGTGAAATTTTAATTCCTAATTCTTTATCGTTTGACACTAAGC
CAAAAGATAAGGATGGCATTATACCAACAGATTGAACAAAAATAAAAGAATTTAACTATG
ATATAGTAGAAGGAAAGTTAACTGGTGGTTCATCAGTTGATGAAATTGTTCTAAGAGATA
TTTTTCAAATTCTTGTTTCAAATACATTACAAAAATGAGCAAGTTTGGAAACCTTTAAAG
ATGATAAGGTTAACATCTTTAAAGAGGCATTAAAATTAAATGGTAGCGAAAATGCTAACC
AAATAATTAAAAAATGAAATCAATTTATAAAAAGCTACGAACAAAAAGCAAAAAATAAAA
CTCTTTTAGCCAACGAAGATGAAGGAAGAAAGTTACTTCAACTATTTACTTTTGTTAAAA
GTGTTTTCCAACAATACTTATCAAATGTAAATTATGTAAAATTGCCTTCTAAAACAAATG
ATGGTAGTTTTGTATATAGAAAATCAAGTCTAAGTCCTGCTTCAAATTACAATTCAGAAT
ATTGAACAAACACAATATTTAATAATAGCGCAATATTGAGTCAAAAACCTATTTCAACAT
ACAAAGAATATTGAGCACAAGGACCATTTTATGGTATATTTGTTCAACCTATATACTTAT
TTATGGACTCAATTATAAAAGGACTTGGAACAACAGGATGAAGTATTATATTAGCATTAA
TAGTTGTTATTATAATTGTTCGTTTAGTAGTATTTGGTGTTTCATTCAAGTCTTTGTTTA
GTCAAGCAAAAATGGAAGAATTCAACCAAAAGAAAGCCAAAATTGAATCCAAATATGCTG
CTTACAAAGGCGACAGACAAATGATGCAACGTAAGCAAGCTGAAATTAGTGAATTATATA
AGAAAGAAAAAATTTCTCCTTGATCACAGATTTGGCCTCAGTTTATTGCATTGCCAATAT
TAATTGTTGTATTTAGAGTTATAAATACCTCTCCAGAAATAAAACAAGCAACCTGATATT
CAATTCAATTATCAGCAAACTCACTAAACCGGGTATTTTCTAACAAAGAATTCATATATC
TACCAATAATTTTAATATCTGTCGGTATGCAAGCACTATCGCAATATATGCCAAAGATTT
TAAATTGAAAGAAAAAGAAGTCATTACGTGTTGATGCTTATCAAAAAGCAGCAATGAAAA
AACAAAATCGTATGTCAAATATTATTTCATTAGTATTTATAATCTTTGGAGCATTCTTTA
GCGCCGGACTACAAATTTATTGAATTGTTGGAGCATTTATATTAATATTGCAACATATAT
TTGTTCACTATTTCCAAAGAACAAAATTCTTTAAACAAAAAGTTGAACCAAAGCTTACAG
CAAAAGCAGCTTAA
>16844 bias=0,e_score=0.0,bit_score=2133.5,score_ratio=1.07,align_strand=-,abs_start=18157,abs_end=20149,allele_start=18157,allele_end=20149,query_name=NODE_7_length_35098_cov_1.40234_ID_225 <unknown description>
TGAAAGGATCGCTGATGGCAAATAAGGATGTCTCTAAATTCTATAAAGACTTTCGAGTTC
GTCAACCAGAAAACAAAACACCGAAAAATATTTGGTTAAAAGTTTGAAAATGAATAAAAA
TTGTCATAGTTATATTATTTTTGGCTATCGGTTTAGTTGGTTGTGTACAATCATTTACTG
TAAAATCAAGTAATAAAGTCGGTTCTGGACAAGAGCTATATTCTAAAAAAAGTGACATTT
CACCAAATATTGTCACTTATAGATACGATAGCACTGGTAATTTCTTTACCTTACCAAACA
AAATAAATGATAAAAATATTATCGCCAATACATATCTCGCTTTAAAAGAACCTAATGCTA
TTAATGAGTTAAGGAAAAGAGATCCTAATTATGGTGCATATGGTTCTCGTTCATTTGGGT
TGCAATTGCAAATGCCAAAAAACGACAAAGCAAAAGTTTTATCTTCTCATGATGAAGATT
GAACAAATATAACAGAAAAAGGAACATCTGATAAAAGTGGCTACATCTACAATGTAAATG
GAAATTATGCTTACTTTAATTTGGGTGATGAAAAAGGAAATTACAAAACTAAAAATTACA
CTCCATTAACTAAATTCAGTGAAATTTTAATTCCTAATTCCTTATCATTTGACACTAAGC
CAAAAGATAAAGATGGCATTATACCAACAGATTGAACAAAAATAAAAGAATTTAACTATG
ATATAGTAGAAGGAAAGTTAACTGGTGGTTCATCAGTTGATGAAATTGTTCTAAGAGATA
TTTTTCAAATTCTTGTTTCAAATACATTACAAAAATGAGCAAGTTTGAAAACCTTTAAAG
ATGATAAGGTTAACATCTTTAAAGAAGCTTTAAAATTAAATGGTAGTGAAAATGCTAACC
AAATAATTGAAAAATGAAATCAATTTATAAGAAGCTATGAACAAAAAGCAAAAAATAAAA
CTCTTTTAGCCAATGAAGATGAAGGAAGAATGTTGCTTCAACTATTTACTTTTGTTAAAA
GTGTTTTCCAACAATACTTATCAAATGTAAATTATGTAAAATTACCTTCTAAAACAAATG
ATGGTAGTTTTGTATATAGAAAATCAAGTCTAAGTCCTGCTTCAAATTACAATTCAGAAT
ATTGAACAAACACAATATTTAATAATAGCGCAATATTGAGTCAAAAACCTATTTCAACAT
ACAAAGAATATTGAGCACAAGGACCATTTTATGGTATATTTGTTCAACCTATATACTTAT
TTATGGACTCAATTATAAAAGGACTTGGAACAACAGGATGAAGTATTATATTAGCATTAA
TAGTTGTTATTATAATTGTTCGTTTAGTAGTATTTGGTGTTTCATTCAAGTCTTTGTTTA
GTCAAGCAAAAATGGAAGAATTCAACCAAAAGAAAGCCAAAATTGAATCCAAATATGCTG
CTTACAAAGGCGACAGACAAATGATGCAACGTAAGCAAGCTGAAATTAGTGAATTATATA
AGAAAGAAAAAATCTCTCCTTGATCACAGATTTGGCCTCAGTTTATTGCATTGCCAATAT
TAATTGTTGTATTTAGAGTTATAAATACCTCTCCAGAAATAAAACAAGCAACCTGATATT
CAATTCAATTATCAGCAAACTCACTAAACCGGGTATTTTCTAACAAAGAATTCATATATC
TACCAATAATTTTAATATCTGTCGGTATGCAAGCACTATCGCAATATATGCCAAAGATTC
TAAATTGAAAGAAAAAGAAGTCATTACGTGTTGATGCTTATCAAAAAGCAGCAATGAAAA
AACAAAATCGTATGTCAAATATTATTTCATTAGTATTTATAATCTTTGGAGCATTCTTTA
GTGCCGGACTACAAATTTATTGAATTGTTGGAGCATTTATATTAATATTGCAACATATAT
TTGTTCACTATTTCCAAAGAACAAAATTCTTTAAACAAAAAGTTGAACCAAAGCTTACAG
CAAAAGCAGCTT
>16845 bias=0,e_score=0.0,bit_score=2128.3,score_ratio=1.07,align_strand=-,abs_start=166549,abs_end=168541,allele_start=166549,allele_end=168541,query_name=NODE_1_length_497571_cov_28.1511_ID_540 <unknown description>
TGAAAGGATCGCTGATGGCAAATAAGGATGTCTCTAAATTCTATAAAGACTTTCGAGTTC
GTCAACCAGAAAACAAAACACCGAAAAATATTTGGTTAAAAGTTTGAAAATGAATAAAAA
TTGTCATAGTTATATTATTTTTGGCTATCGGTTTAGTTGGTTGTGTACAATCATTTACTG
TAAAATCAAGTAATAAAGTCGGTTCTGGACAAGAGCTATATTCTAAAAAGAGTGACATCT
CACCAAATATTGTCACTTATAGATACGATAGCACTGGTAATTTCTTTACCTTACCAAACA
AAATAAATGATAAAAATATTATCGCCAATACATATCTTGCTTTAAAAGAACCTAATGCTA
TTAATGAGTTAAGGAAGAGAGATCCTAATTATGGCGCATATGGTTCTCGTTCATTTGGAT
TGCAATTGCAAATGCCAAAAAACGACAAAGCAAAAGTTTTATCTTCTCATGATGAAGATT
GAACAAATATAACAGAAAAAGGAACATCTGATAAAAGTGGCTACATCTACAATGTAAATG
GAAATTATGCCTACTTTAATTTGGGTGATGAAAAAGGAAATTACAAAACCCAAAATTACA
CTCCATTAACCAAATTTAGTGAAATTCTAATTCCTAATTCTTTATCGTTTGACACTAAGC
CAAAAGATAAGGATGGCATTATACCAACAGATTGAACAAAAATAAAAGAATTTAACTATG
ACATAGTAGAAGGAAAGTTAACTGGTGGTTCATCAGTTGATGAAATTGTTCTAAGAGATA
TTTTTCAAATTCTTGTTTCAAATACATTACAAAAATGAGCAAGCTTGAAAACCTTTAAAG
ATGATAAGGTTAACATCTTTAAAGAAGCATTAAGATTAAATGGTAGTGAAAATGCTAACC
AAATAATTGAAAAATGAAATCAATTTATAAGAAGCTACGAACAAAAATCAAAAAATAAAA
CTCTTTTAGCCAACGAAGATGAAGGAAGAAAGTTACTTCAACTATTTACTTTTGTTAAAA
GTGTTTTCCAACAATACTTGTCAAATGTAAATTATGTAAAATTACCTTCTAAAACAAATG
ACGGTAGTTTTGTATATAGAAAATCAAGTCTAAGTCCTGCTTCAAATTACAATTCAGAAT
ATTGAACAAACATAATATTTAATAATAGCGCAATATTGAGTCAAAAACCTATTTCAACAT
ACAAAGAATATTGAGCACAAGGACCATTTTATGGTATATTTGTTCAACCTATATACTTAT
TTATGGACTCAATTATAAAAGGACTTGGAACAACAGGATGAAGTATTATATTAGCATTAA
TAGTTGTTATTATAATTGTTCGTTTAGTAGTATTTGGTGTTTCATTCAAGTCTTTGTTTA
GTCAAGCAAAAATGGAAGAATTCAACCAAAAGAAAGCGAAAATTGAATCCAAATACGCTG
CTTACAAAGGCGACAGACAAATGATGCAACGTAAGCAAGCTGAAATTAGTGAATTATATA
AGAAAGAAAAAATTTCTCCTTGATCACAGATTTGGCCTCAGTTTATTGCATTGCCAATAT
TAATTGTTGTATTTAGAGTTATAAATACCTCTCCAGAAATAAAACAAGCAACCTGATATT
CAATTCAATTATCAGCAAACTCACTAAACCGGGTATTTTCTAACAAAGAATTCATATATC
TACCAATAATTTTAATATCTGTCGGTATGCAAGCACTATCGCAATATATGCCAAAGATTT
TAAATTGAAAGAAAAAGAAGTCATTACGTGTTGATGCTTATCAAAAAGCAGCAATGAAAA
AACAAAATCGTATGTCAAATATTATTTCATTAGTATTTATAATCTTTGGAGCATTCTTTA
GCGCCGGACTACAAATTTATTGAATTGTTGGAGCATTTATATTAATATTGCAACATATAT
TTGTTCACTATTTCCAAAGAACAAAATTCTTTAAACAAAAAGTTGAACCAAAGCTTACAG
CAAAAGCAGCTT
>16846 bias=0,e_score=0.0,bit_score=2138.1,score_ratio=1.07,align_strand=-,abs_start=15546,abs_end=17538,allele_start=15546,allele_end=17538,query_name=NODE_1_length_290949_cov_36.4267_ID_342 <unknown description>
TGAAAGGATCGCTGATGGCAAATAAGGATGTCTCTAAATTCTATAAAGACTTTCGAGTTC
GTCAACCAGAAAACAAAACACCGAAAAATATTTGGTTAAAAGTTTGAAAATGAATAAAAA
TTGTCATAGTTATATTATTTTTGGCTATCGGTTTAGTTGGTTGTGTACAATCATTTACTG
TAAAATCAAGTAATAAAGTCGGTTCTGGACAAGAGCTATATTCTAAAAAGAGTGACATTT
CACCAAATATTGTCACTTATAGATACGATAGCACTGGTAATTTCTTTACCTTACCAAACA
AAATAAATGATAAAAATATTATCGCCAATACATATCTCGCTTTAAAAGAACCTAATGCTA
TTAATGAGTTAAGGAAAAGAGATCCTAATTATGGTGCATATGGTTCTCGTTCATTTGGGT
TGCAATTGCAAATGCCAAAAAACGACAAAGCAAAAGTTTTATCTTCTCATGATGAAGATT
GAACAAATATAACAGAAAAAGGAACATCTGATAAAAGTGGCTACATCTACAATGTAAATG
GAAATTATGCTTACTTTAATTTGGGTGATGAAAAAGGAAATTACAAAACTAAAAATTACA
CTCCATTAACTAAATTCAGTGAAATTTTAATTCCTAATTCCTTATCATTTGACACTAAGC
CAAAAGATAAAGATGGCATTATACCAACAGATTGAACAAAAATAAAAGAATTTAACTATG
ATATAGTAGAAGGAAAGTTAACTGGTGGTTCATCAGTTGATGAAATTGTTCTAAGAGATA
TTTTTCAAATTCTTGTTTCAAATACATTACAAAAATGAGCAAGTTTGAAAACCTTTAAAG
ATGATAAGGTTAACATCTTTAAAGAAGCATTAAAATTAAATGGTAGCGAAAATGCTAACC
AAATAATTGAAAAATGAAATCAATTTATAAGAAGCTACGAACAAAAATCAAAAAATAAAA
CTCTTTTAGCCAACGAAGATGAAGGAAGAAAGTTACTTCAACTATTTACTTTTGTTAAAA
GTGTTTTCCAACAATACTTGTCAAATGTAAATTATGTAAAATTACCTTCTAAAACAAATG
ACGGTAGTTTTGTATATAGAAAATCAAGTCTAAGTCCTGCTTCAAATTACAATTCAGAAT
ATTGAACAAACACAATATTTAATAATAGCGCAATATTGAGTCAAAAACCTATTTCAACAT
ACAAAGAATATTGAGCACAAGGACCATTTTATGGTATATTTGTTCAACCTATATACTTAT
TTATGGACTCAATTATAAAAGGACTTGGAACAACAGGATGAAGTATTATATTAGCATTAA
TAGTTGTTATTATAATTGTTCGTTTAGTAGTATTTGGTGTTTCATTCAAGTCTTTGTTTA
GTCAAGCAAAAATGGAAGAATTCAACCAAAAGAAAGCCAAAATTGAATCCAAATATGCTG
CTTACAAAGGCGACAGACAAATGATGCAACGTAAGCAAGCTGAAATTAGTGAATTATATA
AGAAAGAAAAAATCTCTCCTTGATCACAGATTTGGCCTCAGTTTATTGCATTGCCAATAT
TAATTGTTGTATTTAGAGTTATAAATACCTCTCCTGAAATAAAACAAGCAACCTGATATT
CAATTCAATTATCAGCAAACTCACTAAACCGGGTATTTTCTAACAAAGAATTCATATATC
TACCAATAATTTTAATATCTGTCGGTATGCAAGCACTATCGCAATATATGCCAAAGATTC
TAAATTGAAAGAAAAAGAAGTCATTACGTGTTGATGCTTATCAAAAAGCAGCAATGAAAA
AACAAAATCGTATGTCAAATATTATTTCATTAGTATTTATAATCTTTGGAGCATTCTTTA
GTGCCGGACTACAAATTTATTGAATTGTTGGAGCATTTATATTAATATTGCAACATATAT
TTGTTCACTATTTCCAAAGAACAAAATTCTTTAAACAAAAAGTTGAACCAAAGCTTACAG
CAAAAGCAGCTT
>16847 bias=0,e_score=0.0,bit_score=2128.5,score_ratio=1.07,align_strand=+,abs_start=301668,abs_end=303662,allele_start=301668,allele_end=303662,query_name=NODE_1_length_474534_cov_38.1723_ID_792 <unknown description>
TGAAAGGATCGCTGATGGCAAATAAGGATGTCTCTAAATTCTATAAAGACTTTCGAGTTC
GTCAACCAGAAAACAAAACACCGAAAAATATTTGGTTAAAAGTTTGAAAATGAATAAAAA
TTGTCATAGTTATATTATTTTTGGCTATCGGTTTAGTTGGTTGTGTACAATCATTTACTG
TAAAATCAAGTAATAAAGTCGGTTCTGGACAAGAGCTATATTCTAAAAAGAGTGACATTT
CACCAAATATTGTCACTTATAGATACGATAGCACTGGTAATTTCTTTACCTTACCAAACA
AAATAAATGATAAAAATATTATCGCCAATACATATCTCGCTTTAAAAGAACCTAATGCTA
TTAATGAGTTAAGGAAAAGAGATCCTAATTATGGCGCATATGGTTCTCGTTCATTTGGAT
TGCAATTGCAAATGCCAAAAAACGACAAAGCAAAAGTTTTATCTTCTCATGATGAAGATT
GAACAAATATAACAGAAAAAGGAACATCTGATAAAAGTGGCTACATCTACAATGTAAATG
GAAATTATGCTTACTTTAATTTGGGTGATGAAAAAGGAAATTACAAAACTAAAAATTACA
CTCCATTAACTAAATTCAGTGAAATTTTAATTCCTAATTCCTTATCATTTGACACTAAGC
CAAAAGATAAAGATGGCATTATACCAACAGATTGAACAAAAATAAAAGAATTTAACTATG
ATATAGTAGAAGGAAAGTTAACTGGTGGTTCATCAGTTGATGAAATTGTTCTAAGAGATA
TTTTTCAAATTCTTGTTTCAAATACATTACAAAAATGAGCAAGTTTGAAAACCTTTAAAG
ATGATAAAGTTAACATCTTTAAAGAAGCATTAAAATTAAATGGTAGCGAAAATGCTAACC
AAATAATTGAAAAATGAAATCAATTTATAAAAAGCTACGAACAAAAAGCGAAAAATAAAA
CTCTTTTAGCCAACGAAGATGAAGGAAGAAAGTTACTTCAACTATTTACTTTTGTTAAAA
GTGTTTTCCAACAATACTTATCAAATGTAAATTATGTAAAATTACCTTCTAAAACAAATG
ACGGTAGTTTTGTATATAGAAAATCAAGTCTAAGTCCTGCTTCAAATTACAATTCTGAAT
ATTGAACAAACACAATATTTAATAATAGCGCAATATTGAGTCAAAAACCTATTTCAACAT
ACAAAGAATATTGAGCACAAGGACCATTTTATGGTATATTTGTTCAACCTATATACTTAT
TTATGGACTCAATTATAAAAGGACTTGGAACAACAGGATGAAGTATTATATTAGCATTAA
TAGTTGTTATTATAATTGTTCGTTTAGTAGTATTTGGTGTTTCGTTCAAGTCTTTGTTTA
GTCAAGCAAAAATGGAAGAATTCAACCAAAAGAAAGCCAAAATTGAATCCAAATATGCTG
CTTACAAAGGCGACAGACAAATGATGCAACGTAAGCAAGCTGAAATTAGTGAATTATATA
AGAAAGAAAAAATCTCTCCTTGATCACAGATTTGGCCTCAGTTTATTGCATTGCCAATAT
TAATTGTTGTATTTAGAGTTATAAATACCTCTCCTGAAATAAAACAAGCAACCTGATATT
CAATTCAATTATCAGCAAACTCACTAAACCGGGTATTTTCTAACAAAGAATTCATATATC
TACCAATAATTTTAATATCTGTCGGTATGCAAGCACTATCGCAATATATGCCAAAGATTC
TAAATTGAAAGAAAAAGAAGTCATTACGTGTTGATGCTTATCAAAAAGCAGCAATGAAAA
AACAAAATCGTATGTCAAATATTATTTCATTAGTATTTATAATCTTTGGAGCATTCTTTA
GCGCCGGACTACAAATTTATTGAATTGTTGGAGCATTTATATTAATATTGCAACATATAT
TTGTTCACTATTTCCAAAGAACAAAATTCTTTAAACAAAAAGTTGAACCAAAGCTTACAG
CAAAAGCAGCTTAA
>16848 bias=0,e_score=0.0,bit_score=2116.6,score_ratio=1.06,align_strand=-,abs_start=20156,abs_end=22148,allele_start=20156,allele_end=22148,query_name=NODE_4_length_88116_cov_34.4059_ID_323 <unknown description>
TGAAAGGATCGCTGATGGCAAATAAGGATGTCTCTAAATTCTATAAAGACTTTCGAGTTC
GTCAACCAGAAAACAAAACACCGAAAAATATTTGGTTAAAAGTTTGAAAATGAATAAAAA
TTGTCATAGTTATATTATTTTTGGCTATCGGTTTAGTTGGTTGTGTACAATCATTTACTG
TAAAATCAAGTAATAAAGTCGGTTCTGGACAAGAGCTATATTCTAAAAAGAGTGACATCT
CACCAAATATTGTCACTTATAGATACGATAGCACTGGTAATTTCTTTACCTTACCAAACA
AAATAAATGATAAAAATATTATCGCCAATACATATCTTGCTTTAAAAGAACCTAATGCTA
TTAATGAGTTAAGGAAGAGAGATCCTAATTATGGCGCATATGGTTCTCGTTCATTTGGAT
TGCAATTGCAAATGCCAAAAAATGACAAAGCAAAAGTTTTATCTTCTCATGATGAAGATT
GAACAAATATAACAGAAAAAGGAACATCTGATAAAAGTGGTTATATCTACAATGTAAATG
GAAATTATGCCTACTTTAATTTGGGTGATGAAAAGGGAAATTACAAAACCAAAAATTACA
CTCCATTAACCAAATTCAGTGAAATTCTAATTCCTAATTCCTTATCGTTTGACACTAAGC
CAAAAGATAAGGATGGCATTATACCAACAGATTGAACAAAAATAAAAGAATTTAACTATG
ATATAGTAGAAGGAAAGTTAACTGGTGGTTCATCAGTTGATGAAATTGTTCTAAGAGATA
TTTTTCAAATTCTTGTTTCAAATACATTACAAAAATGAGCAAGTTTGGAAACCTTTAAAG
ATGATAAGGTTAACATCTTTAAAGAAGCATTAAAATTAAATGGTAGTGAAAATGCTAACC
AAATAATTGAAAAATGAAATGAATTTATAAAAAGCTACGAACAAAAAGCAAAAAATAAAA
CTCTTTTAGCCAATGAAGATGAAGGAAGAATGTTGCTTCAACTATTTACTTTTGTTAAAA
GTGTTTTCCAACAATACTTATCAAATGTAAATTATGTAAAATTGCCTTCTAAAACAAATG
ATGGTAGTTTTGTATATAGAAAATCAAGTCTAAGTCCTGCTTCAAATTACAATTCAGAAT
ATTGAACAAACACAATATTTAATAATAGCGCAATATTGAGTCAAAAGCCTATTTCTACAT
ACAAAGAATATTGAGCACAAGGACCATTTTATGGTATATTTGTTCAACCTATATACTTAT
TTATGGACTCAATTATAAAAGGACTTGGAACAACAGGATGAAGTATTATATTAGCATTAA
TAGTTGTTATTATAATTGTTCGTTTAGTAGTATTTGGTGTTTCATTTAAGTCTTTGTTTA
GTCAAGCAAAAATGGAAGAATTCAACCAAAAGAAAGCCAAAATTGAATCTAAATACGCTG
CTTACAAAGGCGACAGACAAATGATGCAACGTAAGCAAGCTGAAATTAGTGAATTATATA
AGAAAGAAAAAATTTCTCCTTGATCACAGATTTGGCCTCAGTTTATTGCATTACCAATAT
TAATTGTTGTATTTAGAGTTATAAATACCTCTCCAGAAATAAAACAAGCGACCTGATATT
CAATTCAATTATCAGCAAACTCACTAAACCGGGTATTTTCTAACAAAGAATTCATATATC
TACCAATAATTTTAATATCTGTCGGTATGCAAGCACTATCGCAATATATGCCAAAGATTT
TAAATTGAAAGAAAAAGAAGTCATTACGTGTTGATGCTTATCAAAAAGCAGCAATGAAAA
AACAAAACCGTATGTCAAATATTATTTCATTAGTATTTATAATCTTTGGAGCATTCTTTA
GTGCAGGACTACAAATTTATTGAATTGTTGGAGCATTTATATTAATATTGCAACATATAT
TTGTTCACTATTTCCAAAGAACAAAATTCTTTAAACAAAAAGTTGAACCAAAGCTTACAG
CAAAAGCAGCTT
