# Supplementary material for: Genomic determination of minimum multi-locus sequence typing schemas to represent the genomic phylogeny of Mycoplasma hominis
Source: BMC Genomics. 2016 Nov 23;17:964. doi: 10.1186/s12864-016-3284-z (PMC5120421; doi:10.1186/s12864-016-3284-z)
Supplement: Additional file 1: — FASTA sequence for all pan genomic alleles identified in this study. (ZIP 1488 kb) [file 12864_2016_3284_MOESM1_ESM.zip › pan_genome/GENE-144.fasta]

>144
ATGAAAATATATTTATATGGAAAAATAATGCACGTAAACACTAACTATTTAATTTTAGAT
CATAATGGTGAGGGTGAATTGATATACGTGGCAGATATAAAAAGATTTAATAAGGATGAT
TTGAGAAAAATATTTATTTACGATGTGGTAAATGAATATAAAAAAACTACTTATGGATTT
GAAAATTTTAAAGAATTAATAATTTTTGAGGATTTAATTTCATTACAAGGTTTAGGACCC
AAGACAGCAATTTCTCTTCTAAATTTAGGATGAGAAAATTTAATTCAACTAATTGCAAAC
GAAGATAAAGATAAATTATGTGAAGCTTCTTATGTAAGTTTGAGGATTGCAAACAATATA
ATTTTTGCCTATAAACAAAAATATGCAAAATTTTTATCAAAATTAAGCGATGAAGATTTA
CTTAAAATCAAGAGCAAAAACACAAGCGACTCTTTAAGAGAAAAATTTGAATATACAATG
AGAATGCTCGGTTTTAAAAAACAACAAATTTCATACGCATTAGAAAAAATGAGTATAACC
GAAAATATTGAATAA
>3619 bias=109.9,bit_score=469.3,abs_start=67021,align_strand=+,abs_end=67575,score_ratio=0.845585585586,query_name=NODE_2_length_111295_cov_32.5633_ID_5155
ATGAAAATATATTTATATGGAAAAATAATGCACGTAAACACTAACTATTTAATTTTAGAT
CATAATGGTGAGGGCGAATTGATATACGTGGCAGATATAAAAAGATTTAATAAGGATGAT
TTGAGAAAAATATTTATTTACGATGTGGTAAATGAATATAAAAAAACTACTTATGGATTT
GAAAATTTTAAAGAATTAATAATTTTTGAGGATTTAATTTCATTACAAGGTTTAGGACCC
AAGACAGCAATTTCTCTTCTAAATTTAGGATGAGAAAATTTAATTCAACTAATTGCAAAC
GAAGATAAAGATAAATTATGTGAAGCTTCTTATGTAAGTTTGAGGATTGCAAACAATATA
ATTTTTGCCTATAAACAAAAATATGCAAAATTTTTATCAAAATTAAGCGATGAAGATTTA
CTTAAAATCAAGAGCAAAAACACAAGCGACTCTTTAAGAGAAAAATTTGAATATACAATG
AGAATGCTCGGTTTTAAAAAACAACAAATTTCATACGCATTAGAAAAAATGAGTATAACC
GAAAATATTGAAGAA
>3626 bias=107.5,bit_score=458.2,abs_start=21672,align_strand=+,abs_end=22226,score_ratio=0.825585585586,query_name=NODE_4_length_107452_cov_30.9088_ID_628
ATGAAAATATATTTATATGGAAAAATAATGCACGTAAACACTAACTATTTAATTTTAGAT
CATAATGGTGAGGGCGAATTGATATACGTGGCAGATATAAAAAGATTTAATAAGGATGAT
CTGAGAAAAATATTTATTTACGATGTGGTAAATGAGTATAAAAAAACTACTTATGGATTT
GAAAATTTTAAAGAATTAATAATTTTTGAGGATTTAATTTCATTACAAGGTTTAGGACCT
AAGACAGCAATTTCTCTTCTAAATTTAGGATGAGAAAATTTAATTCAACTAATTGCAAAC
GAAGATAAAGACAAATTATGCGAAGCGTCTTATGTAAGTTTGAGGATTGCAAACAATATA
ATTTTTGCCTATAAACAAAAATATGCAAAATTTTTATCAAAATTAAGCGATGAAGATTTA
CTTAAAATCAAGAGCAAAAACACAAGTGACTCTTTAAGAGAAAAATTTGAATATACAATG
AGAATGCTCGGTTTTAAAAAACAACAAATTTTATACGCATTAGAAAAAATGAGTATAACC
GAAAATATTGAAGAA
>3627 bias=112.9,bit_score=466.5,abs_start=28227,align_strand=+,abs_end=28781,score_ratio=0.840540540541,query_name=NODE_14_length_42366_cov_11.3659_ID_1322
ATGAAAATATATTTATATGGAAAAATAATGCACGTAAACACTAACTATTTAATTTTAGAT
CATAATGGTGAGGGTGAATTGATATACGTGGCAGATATAAAAAGATTTAATAAGGATGAT
TTGAGAAAAATATTTATTTACGATGTGGTAAATGAATATAAAAAAACTACTTATGGATTT
GAAAATTTTAAAGAATTAATAATTTTTGAGGATTTAATTTCATTACAAGGTTTAGGACTC
AAGACAGCAATTTCTCTTCTAAATTTAGGATGAGAAAATTTAATTCAACTAATTGCAAAC
GAAGATAAAGATAAATTATGTGAAGCTTCTTATGTAAGTTTGAGGATTGCAAACAATATA
ATTTTTGCCTATAAACAAAAATATGCAAAATTTTTATCAAAATTAAGCGATGAAGATTTA
CTTAAAATCAAGAGCAAAAACACAAGCGACTCTTTAAGAGAAAAATTTGAATATACAATG
AGAATGCTCGGTTTTAAAAAACAACAAATTTCATACGCATTAGAAAAAATGAGTATAACC
GAAAATATTGAAGAA
>3628 bias=106.0,bit_score=467.6,abs_start=234476,align_strand=+,abs_end=235030,score_ratio=0.842522522523,query_name=NODE_1_length_423494_cov_19.5452_ID_878
ATGAAAATATATTTATATGGAAAAATAATGCACGTAAACACTAACTATTTAATTTTAGAT
CATAATGGTGAGGGCGAATTGATATACGTGGCGGATATAAAAAGATTTAATAAGGATGAT
TTGAGAAAAATATTTATTTACGATGTGGTAAATGAATATAAAAAAACTACTTATGGATTT
GAAAATTTTAAAGAATTAATAATTTTTGAGGATTTAATTTCATTACAAGGTTTAGGACCC
AAGACAGCAATTTCTCTTCTAAATTTAGGATGAGAAAATTTAATTCAACTAATTGCAAAC
GAAGATAAAGATAAATTATGCGAAGCGTCTTATGTAAGTTTGAGGATTGCAAACAATATA
ATTTTTGCCTATAAACAAAAATATGCAAAATTTTTATCAAAATTAAGCGATGAAGATTTA
CTTAAAATCAAGAGCAAAAACACAAGCGACTCTTTAAGAGAAAAATTTGAATATACAATG
AGAATGCTCGGTTTTAAAAAACAACAAATTTCATACGCATTAGAAAAAATGAGTATAACC
GAAAATATTGAAGAA
>3629 bias=116.3,bit_score=454.2,abs_start=253277,align_strand=+,abs_end=253831,score_ratio=0.818378378378,query_name=NODE_1_length_337690_cov_20.0179_ID_3593
ATGAAAATATATTTATATGGAAAAATAATGCACGTAAACACTAACTATTTAATTTTAGAT
CATAATGGTGAGGGTGAATTGATATACGTGGCAGATATAAAAAGATTTAATAAGGATGAT
CTGAGAAAAATATTTATTTACGATGTGGTAAATGAATATAAAAAAACTACTTATGGATTT
GAAAATTTTAAAGAATTAATAATTTTTGAGGATTTAATTTCATTACAAGGTTTAGGACCT
AAGACAGCAATTTCTCTTCTAAATTTAGGATGAGAAAATTTAATTCAACTAATTGCAAAC
GAAGATAAAGATAAATTATGTGAAGCATCTTATGTAAGTTTAAGGATTGCAAATAATATA
ATTTTTGCCTATAAACAAAAATATGCAAAATTTTTATCAAAATTAAGCGATGAAGATTTA
CTTAAAATCAAGAGCAAAAACACAAGTGACTCTTTAAGAGAAAAATTTGAATATACAATG
AGAATGCTCGGTTTTAAAAAACAACAAATTTCATACGCATTAGAAAAAATGAGTATAACC
GAAAATATTGAAGAA
>3632 bias=111.3,bit_score=469.5,abs_start=556232,align_strand=+,abs_end=556786,score_ratio=0.845945945946,query_name=NODE_1_length_644406_cov_31.3649_ID_828
ATGAAAATATATTTATATGGAAAAATAATGCACGTAAACACTAACTATTTAATTTTAGAT
CATAATGGTGAGGGTGAATTGATATACGTGGCAGATATAAAAAGATTTAATAAGGATGAT
TTGAGAAAAATATTTATTTACGATGTGGTAAATGAATATAAAAAAACTACTTATGGATTT
GAAAATTTTAAAGAATTAATAATTTTTGAGGATTTAATTTCATTACAAGGTTTAGGACCC
AAGACAGCAATTTCTCTTCTAAATTTAGGATGAGAAAATTTAATTCAACTAATTGCAAAC
GAAGATAAAGATAAATTATGTGAAGCTTCTTATGTAAGTTTGAGGATTGCAAACAATATA
ATTTTTGCCTATAAACAAAAATATGCAAAATTTTTATCAAAATTAAGCGATGAAGATTTA
CTTAAAATCAAGAGCAAAAACACAAGCGACTCTTTAAGAGAAAAATTTGAATATACAATG
AGAATGCTCGGTTTTAAAAAACAACAAATTTCATACGCATTAGAAAAAATGAGTATAACC
GAAAATATTGAAGAA
>16808 bias=0,e_score=1.2e-137,bit_score=464.9,score_ratio=0.84,align_strand=-,abs_start=110767,abs_end=111318,allele_start=110767,allele_end=111318,query_name=NODE_1_length_344309_cov_36.0595_ID_85 <unknown description>
TGAAAATATATTTATATGGAAAAATAATGCACGTAAACACTAACTATTTAATTTTAGATC
ATAATGGTGAGGGTGAATTGATATACGTGGCAGATATAAAAAGATTTAATAAGGACGATT
TGAGAAAAATATTTATTTACGATGTGGTAAATGAATATAAAAAAACTACTTATGGATTTG
AAAATTTTAAAGAATTAATAATTTTTGAGGATTTAATTTCGTTACAAGGTTTAGGACCTA
AGACAGCAATTTCTCTTCTAAATTTAGGATGAGAAAATTTAATTCAACTAATTGCAAACG
AAGATAAAGATAAATTATGCGAAGCGTCTTATGTAAGTTTGAGGATTGCAAACAATATAA
TTTTTGCCTATAAACAAAAATATGCAAAATTTTTATCAAAATTAAGCGATGAAGATTTAC
TTAAAATCAAGAGCAAAAACACAAGCGACTCTTTAAGAGAAAAATTTGAATATACAATGA
GAATGCTCGGTTTTAAAAAACAACAAATTTCATACGCATTAGAAAAAATGAGTATAACCG
AAAATATTGAA
>16809 bias=0,e_score=7e-139,bit_score=469.5,score_ratio=0.85,align_strand=-,abs_start=111038,abs_end=111589,allele_start=111038,allele_end=111589,query_name=NODE_1_length_507951_cov_41.4538_ID_1311 <unknown description>
TGAAAATATATTTATATGGAAAAATAATGCACGTAAACACTAACTATTTAATTTTAGATC
ATAATGGTGAGGGTGAATTGATATACGTGGCAGATATAAAAAGATTTAATAAGGATGATT
TGAGAAAAATATTTATTTACGATGTGGTAAATGAATATAAAAAAACTACTTATGGATTTG
AAAATTTTAAAGAATTAATAATTTTTGAGGATTTAATTTCATTACAAGGTTTAGGACCCA
AGACAGCAATTTCTCTTCTAAATTTAGGATGAGAAAATTTAATTCAACTAATTGCAAACG
AAGATAAAGATAAATTATGTGAAGCTTCTTATGTAAGTTTGAGGATTGCAAACAATATAA
TTTTTGCCTATAAACAAAAATATGCAAAATTTTTATCAAAATTAAGCGATGAAGATTTAC
TTAAAATCAAGAGCAAAAACACAAGCGACTCTTTAAGAGAAAAATTTGAATATACAATGA
GAATGCTCGGTTTTAAAAAACAACAAATTTCATACGCATTAGAAAAAATGAGTATAACCG
AAAATATTGAA
>16810 bias=0,e_score=1.6e-134,bit_score=453.8,score_ratio=0.82,align_strand=+,abs_start=138680,abs_end=139234,allele_start=138680,allele_end=139234,query_name=NODE_1_length_185828_cov_1.25555_ID_69 <unknown description>
TGAAAATATATTTATATGGAAAAATAATGCACGTAAACACTAACTATTTAATTTTAGATC
ATAATGGTGAGGGCGAATTGATATACGTGGCGGATATAAAAAGATTTAATAAGGATGATT
TGAGAAAAATATTTATTTACGATGTGGTAAATGAATATAAAAAAACTACTTATGGATTTG
AAAATTTTAAAGAATTAATAATTTTTGAGGATTTAATTTCATTACAAGGTTTAGGACCTA
AGACAGCAATTTCTCTTCTAAATTTAGGATGAGAAAATTTAATTCAACTAATTGCAAACG
AAGATAAAGATAAATTATGTGAAGCATCTTATGTAAGTTTAAGGATTGCAAATAATATAA
TTTTTGCCTATAAACAAAAATATGCAAAATTTTTATCAAAATTAAGCGATGAAGATTTAC
TTAAAATCAAGAGCAAAAACACAAGTGACTCTTTAAGAGAAAAATTTGAATATACAATGA
GAATGCTCGGTTTTAAAAAACAACAAATTTCATACGCATTAGAAAAAATGAGTATAACCG
AAAATATTGAAGAA
>16811 bias=0,e_score=1.7e-137,bit_score=462.8,score_ratio=0.83,align_strand=+,abs_start=825,abs_end=1379,allele_start=825,allele_end=1379,query_name=NODE_4_length_110046_cov_29.7683_ID_1631 <unknown description>
TGAAAATATATTTATATGGAAAAATAATGCACGTAAACACTAACTATTTAATTTTAGATC
ATAATGGTGAGGGCGAATTGATATACGTGGCAGATATAAAAAGATTTAATAAGGATGATT
TGAGAAAAATATTTATTTACGATGTGGTAAATGAATATAAAAAAACTACTTATGGATTTG
AAAATTTTAAAGAATTAATAATTTTTGAGGATTTAATTTCATTACAAGGTTTAGGACCTA
AGACAGCAATTTCTCTTCTAAATTTAGGATGAGAAAATTTAATTCAACTAATTGCAAACG
AAGATAAGGATAAATTATGTGAAGCTTCTTATGTAAGTTTGAGGATTGCAAACAATATAA
TTTTTGCCTATAAACAAAAATATGCAAAATTTTTATCAAAATTAAGCGATGAAGATTTAC
TTAAAATCAAGAGCAAAAACACAAGTGACTCTTTAAGAGAAAAATTTGAATATACAATGA
GAATGCTCGGTTTTAAAAAACAACAAATTTCATACGCATTAGAAAAAATGAGTATAACCG
AAAATATTGAAGAA
>16812 bias=0,e_score=1.1e-138,bit_score=469.3,score_ratio=0.85,align_strand=-,abs_start=119579,abs_end=120130,allele_start=119579,allele_end=120130,query_name=NODE_1_length_666248_cov_46.4332_ID_732 <unknown description>
TGAAAATATATTTATATGGAAAAATAATGCACGTAAACACTAACTATTTAATTTTAGATC
ATAATGGTGAGGGTGAATTGATATACGTGGCAGATATAAAAAGATTTGATAAGGATGATT
TGAGAAAAATATTTATTTACGATGTGGTAAATGAATATAAAAAAACTACTTATGGATTTG
AAAATTTTAAAGAATTAATAATTTTTGAGGATTTAATTTCATTACAAGGTTTAGGACCCA
AGACAGCAATTTCTCTTCTAAATTTAGGATGAGAAAATTTAATTCAACTAATTGCAAACG
AAGATAAAGATAAATTATGTGAAGCTTCTTATGTAAGTTTGAGGATTGCAAACAATATAA
TTTTTGCCTATAAACAAAAATATGCAAAATTTTTATCAAAATTAAGCGATGAAGATTTAC
TTAAAATCAAGAGCAAAAACACAAGCGACTCTTTAAGAGAAAAATTTGAATATACAATGA
GAATGCTCGGTTTTAAAAAACAACAAATTTCATACGCATTAGAAAAAATGAGTATAACCG
AAAATATTGAA
>16813 bias=0,e_score=2.5e-138,bit_score=467.6,score_ratio=0.84,align_strand=-,abs_start=85287,abs_end=85838,allele_start=85287,allele_end=85838,query_name=NODE_1_length_474534_cov_38.1723_ID_792 <unknown description>
TGAAAATATATTTATATGGAAAAATAATGCACGTAAACACTAACTATTTAATTTTAGATC
ATAATGGTGAGGGCGAATTGATATACGTGGCGGATATAAAAAGATTTAATAAGGATGATT
TGAGAAAAATATTTATTTACGATGTGGTAAATGAATATAAAAAAACTACTTATGGATTTG
AAAATTTTAAAGAATTAATAATTTTTGAGGATTTAATTTCATTACAAGGTTTAGGACCCA
AGACAGCAATTTCTCTTCTAAATTTAGGATGAGAAAATTTAATTCAACTAATTGCAAACG
AAGATAAAGATAAATTATGCGAAGCGTCTTATGTAAGTTTGAGGATTGCAAACAATATAA
TTTTTGCCTATAAACAAAAATATGCAAAATTTTTATCAAAATTAAGCGATGAAGATTTAC
TTAAAATCAAGAGCAAAAACACAAGCGACTCTTTAAGAGAAAAATTTGAATATACAATGA
GAATGCTCGGTTTTAAAAAACAACAAATTTCATACGCATTAGAAAAAATGAGTATAACCG
AAAATATTGAA
>16814 bias=0,e_score=2.1e-134,bit_score=454.2,score_ratio=0.82,align_strand=+,abs_start=253241,abs_end=253795,allele_start=253241,allele_end=253795,query_name=NODE_1_length_337655_cov_39.5735_ID_506 <unknown description>
TGAAAATATATTTATATGGAAAAATAATGCACGTAAACACTAACTATTTAATTTTAGATC
ATAATGGTGAGGGTGAATTGATATACGTGGCAGATATAAAAAGATTTAATAAGGATGATC
TGAGAAAAATATTTATTTACGATGTGGTAAATGAATATAAAAAAACTACTTATGGATTTG
AAAATTTTAAAGAATTAATAATTTTTGAGGATTTAATTTCATTACAAGGTTTAGGACCTA
AGACAGCAATTTCTCTTCTAAATTTAGGATGAGAAAATTTAATTCAACTAATTGCAAACG
AAGATAAAGATAAATTATGTGAAGCATCTTATGTAAGTTTAAGGATTGCAAATAATATAA
TTTTTGCCTATAAACAAAAATATGCAAAATTTTTATCAAAATTAAGCGATGAAGATTTAC
TTAAAATCAAGAGCAAAAACACAAGTGACTCTTTAAGAGAAAAATTTGAATATACAATGA
GAATGCTCGGTTTTAAAAAACAACAAATTTCATACGCATTAGAAAAAATGAGTATAACCG
AAAATATTGAAGAA
>16815 bias=0,e_score=7.9e-139,bit_score=469.3,score_ratio=0.85,align_strand=+,abs_start=386063,abs_end=386617,allele_start=386063,allele_end=386617,query_name=NODE_1_length_497571_cov_28.1511_ID_540 <unknown description>
TGAAAATATATTTATATGGAAAAATAATGCACGTAAACACTAACTATTTAATTTTAGATC
ATAATGGTGAGGGTGAATTGATATACGTGGCAGATATAAAAAGATTTAATAAGGATGATT
TGAGAAAAATATTTATTTACGATGTGGTAAATGAATATAAAAAAACTACTTATGGATTTG
AAAATTTTAAAGAATTAATAATTTTTGAGGATTTAATTTCATTACAAGGTTTAGGACCCA
AGACAGCAATTTCTCTTCTAAATTTAGGATGAGAAAATTTAATTCAACTAATTGCAAACG
AAGATAAAGACAAATTATGTGAAGCTTCTTATGTAAGTTTGAGGATTGCAAACAATATAA
TTTTTGCCTATAAACAAAAATATGCAAAATTTTTATCAAAATTAAGCGATGAAGATTTAC
TTAAAATCAAGAGCAAAAACACAAGCGACTCTTTAAGAGAAAAATTTGAATATACAATGA
GAATGCTCGGTTTTAAAAAACAACAAATTTCATACGCATTAGAAAAAATGAGTATAACCG
AAAATATTGAAGAA
>16816 bias=0,e_score=1.7e-137,bit_score=462.8,score_ratio=0.83,align_strand=-,abs_start=108654,abs_end=109205,allele_start=108654,allele_end=109205,query_name=NODE_4_length_110030_cov_30.8764_ID_291 <unknown description>
TGAAAATATATTTATATGGAAAAATAATGCACGTAAACACTAACTATTTAATTTTAGATC
ATAATGGTGAGGGCGAATTGATATACGTGGCAGATATAAAAAGATTTAATAAGGATGATT
TGAGAAAAATATTTATTTACGATGTGGTAAATGAATATAAAAAAACTACTTATGGATTTG
AAAATTTTAAAGAATTAATAATTTTTGAGGATTTAATTTCATTACAAGGTTTAGGACCTA
AGACAGCAATTTCTCTTCTAAATTTAGGATGAGAAAATTTAATTCAACTAATTGCAAACG
AAGATAAGGATAAATTATGTGAAGCTTCTTATGTAAGTTTGAGGATTGCAAACAATATAA
TTTTTGCCTATAAACAAAAATATGCAAAATTTTTATCAAAATTAAGCGATGAAGATTTAC
TTAAAATCAAGAGCAAAAACACAAGTGACTCTTTAAGAGAAAAATTTGAATATACAATGA
GAATGCTCGGTTTTAAAAAACAACAAATTTCATACGCATTAGAAAAAATGAGTATAACCG
AAAATATTGAA
>16817 bias=0,e_score=1.1e-134,bit_score=455.0,score_ratio=0.82,align_strand=+,abs_start=239835,abs_end=240389,allele_start=239835,allele_end=240389,query_name=NODE_1_length_290949_cov_36.4267_ID_342 <unknown description>
TGAAAATATATTTATATGGAAAAATAATGCACGTAAACACTAACTATTTAATTTTAGATC
ATAATGGTGAGGGTGAATTGATATACGTGGCAGATATAAAAAGATTTAATAAGGATGATC
TGAGAAAAATATTTATTTACGATGTGGTAAATGAATATAAAAAAACTACTTATGGATTTG
AAAATTTTAAAGAATTAATAATTTTTGAAGATTTAATTTCATTACAAGGTTTAGGACCTA
AGACAGCAATTTCTCTTCTAAATTTAGGATGAGAAAATTTAATTCAACTAATTGCAAACG
AAGATAAAGATAAATTATGCGAAGCGTCTTATGTAAGTTTGAGGATTGCAAATAATATAA
TTTTTGCCTATAAACAAAAATATGCAAAATTTTTATCAAAATTAAGCGATGAAGATTTAC
TTAAAATCAAGAGCAAAAACACAAGTGACTCTTTAAGAGAAAAATTTGAATATACAATGA
GAATGCTCGGTTTTAAAAAACAACAAATTTCATACGCATTGGAAAAAATGAGTATAACCG
AAAATATTGAAGAA
>16818 bias=0,e_score=4e-139,bit_score=469.3,score_ratio=0.85,align_strand=-,abs_start=51116,abs_end=51667,allele_start=51116,allele_end=51667,query_name=NODE_1_length_253687_cov_41.2364_ID_219 <unknown description>
TGAAAATATATTTATATGGAAAAATAATGCACGTAAACACCAACTATTTAATTTTAGATC
ATAATGGTGAGGGTGAATTGATATACGTGGCAGATATAAAAAGATTTAATAAGGATGATT
TGAGAAAAATATTTATTTACGATGTGGTAAATGAATATAAAAAAACTACTTATGGATTTG
AAAATTTTAAAGAATTAATAATTTTTGAGGATTTAATTTCATTACAAGGTTTAGGACCCA
AGACAGCAATTTCTCTTCTAAATTTAGGATGAGAAAATTTAATTCAACTAATTGCAAACG
AAGATAAAGATAAATTATGTGAAGCTTCTTATGTAAGTTTGAGGATTGCAAACAATATAA
TTTTTGCCTATAAACAAAAATATGCAAAATTTTTATCAAAATTAAGCGATGAAGATTTAC
TTAAAATCAAGAGCAAAAACACAAGCGACTCTTTAAGAGAAAAATTTGAATATACAATGA
GAATGCTCGGTTTTAAAAAACAACAAATTTCATACGCATTAGAAAAAATGAGTATAACCG
AAAATATTGAA
>16819 bias=0,e_score=4.3e-135,bit_score=456.7,score_ratio=0.82,align_strand=+,abs_start=271407,abs_end=271961,allele_start=271407,allele_end=271961,query_name=NODE_1_length_386744_cov_32.1807_ID_133 <unknown description>
TGAAAATATATTTATATGGAAAAATAATGCACGTAAACACCAACTATTTAATTTTAGATC
ATAATGGTGAGGGCGAATTGATATACGTGGCGGATATAAAAAGATTTAATAAGGATGATT
TGAGAAAAATATTTATTTACGATGTGGTAAATGAATATAAAAAAACTACTTATGGATTTG
AAAATTTTAAAGAATTAATAATTTTTGAGGATTTAATTTCATTACAAGGTTTAGGACCTA
AGACAGCAATTTCTCTTCTAAATTTAGGATGAGAAAATTTAATTCAACTAATTGCAAACG
AAGATAAAGATAAATTATGTGAAGCATCTTATGTAAGTTTAAGGATTGCAAACAATATAA
TTTTTGCCTATAAACAAAAATATGCAAAATTTTTATCAAAATTAAGCGATGAAGATTTAC
TTAAAATCAAGAGCAAAAACACAAGTGACTCTTTAAGAGAAAAATTTGAATATACAATGA
GAATGCTCGGTTTTAAAAAACAACAAATTTCATACGCATTAGAAAAAATGAGTATAACCG
AAAATATTGAAGAA
>16820 bias=0,e_score=1.8e-139,bit_score=469.3,score_ratio=0.85,align_strand=+,abs_start=67021,abs_end=67575,allele_start=67021,allele_end=67575,query_name=NODE_2_length_111295_cov_32.5633_ID_5155 <unknown description>
TGAAAATATATTTATATGGAAAAATAATGCACGTAAACACTAACTATTTAATTTTAGATC
ATAATGGTGAGGGCGAATTGATATACGTGGCAGATATAAAAAGATTTAATAAGGATGATT
TGAGAAAAATATTTATTTACGATGTGGTAAATGAATATAAAAAAACTACTTATGGATTTG
AAAATTTTAAAGAATTAATAATTTTTGAGGATTTAATTTCATTACAAGGTTTAGGACCCA
AGACAGCAATTTCTCTTCTAAATTTAGGATGAGAAAATTTAATTCAACTAATTGCAAACG
AAGATAAAGATAAATTATGTGAAGCTTCTTATGTAAGTTTGAGGATTGCAAACAATATAA
TTTTTGCCTATAAACAAAAATATGCAAAATTTTTATCAAAATTAAGCGATGAAGATTTAC
TTAAAATCAAGAGCAAAAACACAAGCGACTCTTTAAGAGAAAAATTTGAATATACAATGA
GAATGCTCGGTTTTAAAAAACAACAAATTTCATACGCATTAGAAAAAATGAGTATAACCG
AAAATATTGAAGAA
>16821 bias=0,e_score=4.1e-136,bit_score=458.2,score_ratio=0.83,align_strand=+,abs_start=21672,abs_end=22226,allele_start=21672,allele_end=22226,query_name=NODE_4_length_107060_cov_28.1066_ID_600 <unknown description>
TGAAAATATATTTATATGGAAAAATAATGCACGTAAACACTAACTATTTAATTTTAGATC
ATAATGGTGAGGGCGAATTGATATACGTGGCAGATATAAAAAGATTTAATAAGGATGATC
TGAGAAAAATATTTATTTACGATGTGGTAAATGAGTATAAAAAAACTACTTATGGATTTG
AAAATTTTAAAGAATTAATAATTTTTGAGGATTTAATTTCATTACAAGGTTTAGGACCTA
AGACAGCAATTTCTCTTCTAAATTTAGGATGAGAAAATTTAATTCAACTAATTGCAAACG
AAGATAAAGACAAATTATGCGAAGCGTCTTATGTAAGTTTGAGGATTGCAAACAATATAA
TTTTTGCCTATAAACAAAAATATGCAAAATTTTTATCAAAATTAAGCGATGAAGATTTAC
TTAAAATCAAGAGCAAAAACACAAGTGACTCTTTAAGAGAAAAATTTGAATATACAATGA
GAATGCTCGGTTTTAAAAAACAACAAATTTTATACGCATTAGAAAAAATGAGTATAACCG
AAAATATTGAAGAA
>16822 bias=0,e_score=3.1e-138,bit_score=466.5,score_ratio=0.84,align_strand=+,abs_start=156291,abs_end=156845,allele_start=156291,allele_end=156845,query_name=NODE_1_length_264014_cov_18.1843_ID_149 <unknown description>
TGAAAATATATTTATATGGAAAAATAATGCACGTAAACACTAACTATTTAATTTTAGATC
ATAATGGTGAGGGTGAATTGATATACGTGGCAGATATAAAAAGATTTAATAAGGATGATT
TGAGAAAAATATTTATTTACGATGTGGTAAATGAATATAAAAAAACTACTTATGGATTTG
AAAATTTTAAAGAATTAATAATTTTTGAGGATTTAATTTCATTACAAGGTTTAGGACTCA
AGACAGCAATTTCTCTTCTAAATTTAGGATGAGAAAATTTAATTCAACTAATTGCAAACG
AAGATAAAGATAAATTATGTGAAGCTTCTTATGTAAGTTTGAGGATTGCAAACAATATAA
TTTTTGCCTATAAACAAAAATATGCAAAATTTTTATCAAAATTAAGCGATGAAGATTTAC
TTAAAATCAAGAGCAAAAACACAAGCGACTCTTTAAGAGAAAAATTTGAATATACAATGA
GAATGCTCGGTTTTAAAAAACAACAAATTTCATACGCATTAGAAAAAATGAGTATAACCG
AAAATATTGAAGAA
