# Supplementary material for: Genomic determination of minimum multi-locus sequence typing schemas to represent the genomic phylogeny of Mycoplasma hominis
Source: BMC Genomics. 2016 Nov 23;17:964. doi: 10.1186/s12864-016-3284-z (PMC5120421; doi:10.1186/s12864-016-3284-z)
Supplement: Additional file 1: — FASTA sequence for all pan genomic alleles identified in this study. (ZIP 1488 kb) [file 12864_2016_3284_MOESM1_ESM.zip › pan_genome/GENE-145.fasta]

>145
GTGAATAATAACTTAAAAACTAAAGAAAATGCAAAACTTCTAATAATATTTTCATCAATC
TTATTAGGAATAGATGTTATTTATATTATTAGTGGTTCGCTTGTACCAATATTTGGATTA
TTATTAGCAATAGCAAGCATTGTGTTTTTTATTTTAACAGTTGTGTATGGATTTAAAACA
GGATCACGTGAACCAAAAAATAGTAATCGAATGATAATAAGAAAATTATCCATTGCATTA
ATAGCATTATTTGCAGCAACAATTGCAATAGTTATTGTTGCAATAATAATAGCAATATCT
TTATCACTTGGCGCATATAATTATGAAGGCCCAAATGAATATAATCCATTTTTGTTAGTG
TCATCAACATCTGCACTATATATTATTGGTTTAATTTTATCCCTTGCAGAATTAGGCATT
TTAATTGCATTATTATGTTTTGCAGTTAAGGTCTATTGCGCTAAAAATAACAATAATGTT
AATAATGAAACAAACAACTATGGTGACGACTCTCAAAAGCCTCAAAATTGAAATTCCGAC
AATCAACAATAA
>538
GTGAATAATAACTTAAAAACTAAAGAAAATGCAAAACTTCTAATAATATTTTCATCAATC
TTATTAGGAATAGATGTTATTTATATTATTAGTGGTTCGCTTGTACCAATATTTGGATTA
TTATTAGCAATAGCAAGCATTGTGTTTTTTATTTTAACAGTTGTTTATGGATTTAAAACA
GGATCACGTGAACCAAAAAATAGTAATCGAATGATAATAAGAAAATTATCCATTGCATTA
ATAGCATTGTTTGCAGCAGCAATTGCAATAGTTATTGTTGCAATAATAATAGCAATATCT
TTATCACTTGGCGCATATAATTATGAATACCCAACAAATGAATATAATCCATTTTTATTA
GAGTCATCAACATTTGCACTATATATTATTTGTTTAATTTTGATCCTTGCAGAATTAGGC
GTTTTAATTGCATTATTATGTTTTGCAGTTAAGATCTATTGCGCTAAAAATAACAATAAT
GTTAATAATGAAACAAACAACTATGGTGGCGACTCTCAAAAGCCTCAAAATTGAAATTCC
GACAATCAACAATAA
>1238
GTGAATAATAACTTAAAAACTAAAGAAAATGCAAAACTTCTAATAATATTTTCATCAATC
TTATTAGGAATAGATGTTATTTATATTATTAGTGGTTCGCTTGTACCAATATTTGGATTA
TTATTAGCAATAGCAAGCATTGTGTTTTTTATTTTAACAGTTGTTTATGGATTTAAAACA
GGATCACGTGAACCAAAAAATAGTAATCGAATGATAATAAGAAAATTATCCATTGCATTA
ATAGCATTGTTTGCAGCAGCAATTGCAATAGTTATTGTTGCAATAATAATAGCAATATCT
TTATCACTTGGCGCATATAATTATGAATACCCAACAAATGAATATAATCCATTTTTATTA
GAGTCATCAACATTTGCACTATATATTATTTGTTTAATTTTGATCCTTGCAGAATTAGGC
GTTTTAATTGCATTATTATGTTTTGCAGTTAAGGTCTATTGCGCTAAAAATAACAATAAT
GTTAATAATGAAACAAATAACTATGATGGAAGCTCTCAAGGCCCCCAAAATTGAAATTCC
GACAATCAACAATAA
>3635 bias=76.1,bit_score=552.3,abs_start=36706,align_strand=-,abs_end=37256,score_ratio=0.995135135135,query_name=NODE_6_length_46956_cov_43.1269_ID_5679
GAAGTGAATAATAACTTAAAAACTAAAGAAAATGCAAAACTTCTAATAATATTTTCATCA
ATCTTATTAGGAATAGATGTTATTTATATTATTTGTGGTTCGCTTGTACCAGTATTTGGA
TTATTATTAGCAATAGCAAGCATCGTCTTTTTTATTCTAACAGTTGTTTATGGATTTAAA
ACAGGATCACGTGAACCAAAAAATAGTAATCGAATGATAATAAGAAAATTATCCATTGCA
TTAATAGCATTGTTTGCAGCAACAATTGCAATAGTTATTGTTGCAATAATAATAGCAATA
TCTTTATCACTTGGCGCATATAATTATGAAGGCCCAAATGAATATAATCCATTTTTGTTA
GTGTCATCAACATCTGCACTATATATTATTGGTTTAATTTTATCCCTTGCAGAATTAGGC
ATTTTAATTGCATTATTATGTTTTGCAGTTAAGGTCTATTGCGCTAAAAATAACAATAAT
GTTAATAATGAAACAAACAACTATGGTGACGACTCTCAAAAGCCTCAAAATTGAAATTCC
GACAATCAACAATAAAA
>3637 bias=77.7,bit_score=554.0,abs_start=36068,align_strand=-,abs_end=36621,score_ratio=0.998198198198,query_name=NODE_1_length_337690_cov_20.0179_ID_3593
GAAGTGAATAATAACTTAAAAACTAAAGAAAATGCAAAACTTCTAATAATATTTTCATCA
ATCTTATTAGGAATAGATGTTATTTATATTATTTGCGGTTCGCTTGTACCGATATTTGGA
TTATTATTAGCAATAGCAAGCATTGTGTTTTTTATTTTAACAGTTGTTTATGGATTTAAA
ACAGGAGCACGTGAACCAAAAAATAGTAATCGAATGATAATAAGAAAATTATCCATTGCA
TTAATAGCATTGTTTGCAGCAGCAATTGCAATAGTTATTGTTGCAATAATAATAGCAATA
TCTTTATCACTTGGCGCATATAATTATGAATATCCAACAAATGAATATAATCCATTTTTA
TTAGTGTCATCAGCATCTGCACTATATATTATTGGTTTAAGTTTGACCCTTGCAGAATTA
GGCATTTTAATTGCATTATTATGTTTTGCAGTTAAGGTCTATTGTGCTAAAAATAACAAT
AATGTTAATAATGAAACAAACAACTATGGTGACGACTCTCAAAAGCCTCAAAATTGAAAT
TCCGACAATCAACAATAAAA
>3638 bias=80.2,bit_score=563.3,abs_start=21785,align_strand=-,abs_end=22338,score_ratio=1.01495495495,query_name=NODE_5_length_74718_cov_32.8728_ID_1892
GAAGTGAATAATAACTTAAAAACTAAAGAAAATGCAAAACTTCTAATAATATTTTCATCA
ATCTTATTAGGAATAGATGTTATTTATATTATTAGTGGTTCGCTTGTGCCAATATTTGGA
TTATTATTAGCAATAGCAAGCATTGTGTTTTTTATTTTAACAGTTGTTTATGGATTTAAA
ACAGGATCACGTGAACCAAAAAATAGTAATCGAATGATAATAAGAAAATTATCCATTGCA
TTAATAGCATTGTTTGCAGCAGCAATTGCAATGGTTATTGTTGCAATAATAATAGCAATA
TCTTTATCACTTGGCGCATATAATTATGAATACCCAACAAATGAATATAATCCATTTTTA
TTAGAGTCATCAACATTTGCACTATATATTATTTGTTTAATTTTGATCCTTGCAGAATTA
GGCGTTTTAATTGCATTATTATGTTTTGCAGTTAAGGTCTATTGCGCTAAAAATAACAAT
AATGTTAATAATGAAACAAATAACTATGATGGAAGCTCTCAAGGCCCCCAAAATTGAAAT
TCCGACAATCAACAATAAAA
>3644 bias=76.2,bit_score=554.3,abs_start=179287,align_strand=+,abs_end=179838,score_ratio=0.998738738739,query_name=NODE_1_length_201530_cov_37.1757_ID_177
GAAGTGAATAATAACTTAAAAACCAAAGAAAATGCAAAACTTCTAATAATATTTTCATCA
ATCTTATTAGGAATAGATGTTATTTATATTATTTGTGGTTCGCTTGTACCAATATTTGGA
TTATTATTAGCAATAGCAAGCATTGTGTTTTTTATTTTAACAGTTGTTTATGGATTTAAA
ACAGGAGCACGTGAACCAAAAAATAGTAATCGAATGATAATAAGAAAATTATCCATTGCA
TTAATAGCATTGTTTGCAGCAACAATTGCAATAGTTATTGTTGCAATAATAATAGCAATA
TCTTTATCACTTGGCGCATATAATTATGAAGGCCCAAATGAATATAATCCATTTTTGTTA
GTGTCATCAACATCTGCACTATATATTATTGGTTTAATTTTGTCCCTTGCAGAATTAGGC
ATTTTAATTGCATTATTATGTTTTGCAGTTAAGGTCTATTGTGCTAAAAATAACAATAAT
GCTAATAATGAAACAAACAACTATGGTGACGACTCTCAAAAGCCTCAAAATTGAAATTCC
GACAATCAACAATAAAAG
>16823 bias=0,e_score=9.2e-165,bit_score=554.3,score_ratio=1.00,align_strand=+,abs_start=179287,abs_end=179838,allele_start=179287,allele_end=179838,query_name=NODE_1_length_201531_cov_37.8145_ID_143 <unknown description>
TGAATAATAACTTAAAAACCAAAGAAAATGCAAAACTTCTAATAATATTTTCATCAATCT
TATTAGGAATAGATGTTATTTATATTATTTGTGGTTCGCTTGTACCAATATTTGGATTAT
TATTAGCAATAGCAAGCATTGTGTTTTTTATTTTAACAGTTGTTTATGGATTTAAAACAG
GAGCACGTGAACCAAAAAATAGTAATCGAATGATAATAAGAAAATTATCCATTGCATTAA
TAGCATTGTTTGCAGCAACAATTGCAATAGTTATTGTTGCAATAATAATAGCAATATCTT
TATCACTTGGCGCATATAATTATGAAGGCCCAAATGAATATAATCCATTTTTGTTAGTGT
CATCAACATCTGCACTATATATTATTGGTTTAATTTTGTCCCTTGCAGAATTAGGCATTT
TAATTGCATTATTATGTTTTGCAGTTAAGGTCTATTGTGCTAAAAATAACAATAATGCTA
ATAATGAAACAAACAACTATGGTGACGACTCTCAAAAGCCTCAAAATTGAAATTCCGACA
ATCAACAATAA
>16824 bias=0,e_score=2.8e-167,bit_score=564.3,score_ratio=1.02,align_strand=+,abs_start=320929,abs_end=321483,allele_start=320929,allele_end=321483,query_name=NODE_1_length_666248_cov_46.4332_ID_732 <unknown description>
TGAATAATAACTTAAAAACCAAAGAAAATGCAAAACTTCTAATAATATTTTCATCAATCT
TATTAGGAATAGATGTTATTTATATTATTAGTGGTTCGCTTGTACCAATATTTGGATTAT
TATTAGCAATAGCAAGCATTGTGTTTTTTATTTTAACAGTTGTTTATGGATTTAAAACAG
GATCACGTGAACCAAAAAATAGTAATCGAATGATAATAAGAAAATTATCCATTGCATTAA
TAGCATTGTTTGCAGCAGCAATTGCAATGGTTATTGTTGCAATAATAATAGCAATATCTT
TATCACTTGGCGCATATAATTATGAATACCCAACAAATGAATATAATCCATTTTTATTAG
AGTCATCAACATTTGCACTATATATTATTTGTTTAATTTTGATCCTTGCAGAATTAGGCG
TTTTAATTGCATTATTATGTTTTGCGGTTAAGGTCTATTGCGCTAAAAATAACAATAATG
TTAATAATGAAACAAACAACTATGATGGAAGCTCTCAAGGCCCCCAAAATTGAAATTCCG
ACAATCAACAATAA
>16825 bias=0,e_score=2.2e-164,bit_score=553.5,score_ratio=1.00,align_strand=-,abs_start=33310,abs_end=33862,allele_start=33310,allele_end=33862,query_name=NODE_1_length_290949_cov_36.4267_ID_342 <unknown description>
GTGAATAATAACTTGAAAACTAAAGAAAATGCAAAACTTCTAATAATATTTTCATCAATC
TTATTAGGAATAGATGTTATTTATATTATTAGTGGTTCGCTTGTACCAATATTGGATTAT
TATTAGCAATAGCAAGCATTGTGTTTTTTATTTTAACAGTTGTTTATGGATTTAAAACAG
GATCACGTGAACCAAAAAATAGTAATCGAATGATAATAAGAAAATTATCCATTGCATTAA
TAGCATTGTTTGCAGCAGCAATTGCAATGGTTATTGTTGCAATAATAATAGCAATATCTT
TATCACTTGGCGCATATAATTATGAATACCCAACAAATGAATATAATCCATTTTTATTAG
AGTCATCAACATTTGCACTATATATTATTTGTTTAATTTTGATCCTTGCAGAATTAGGCG
TTTTAATTGCATTATTATGTTTTGCAGTTAGGGTCTATTGTGCTAAAAATAACAATAATG
TTAATAATGAAACAAATAACTATGATGGAAGCTCTCAAGGCCCCCAAAATTGAAATTCCG
ACAATCAACAAT
>16826 bias=0,e_score=8e-167,bit_score=562.0,score_ratio=1.01,align_strand=-,abs_start=33226,abs_end=33779,allele_start=33226,allele_end=33779,query_name=NODE_1_length_386744_cov_32.1807_ID_133 <unknown description>
GTGAATAATAACTTAAAAACTAAAGAAAATGCAAAACTTCTAATAATATTTTCATCAATC
TTATTAGGAATAGATGCTATTTATATTATTAGTAGTTCGCTTGTACCAATATTTGGATTA
TTATTAGCAATAGCAAGCATTGTGTTTTTTATTTTAACAGTTGTTTATGGATTTAAAACA
GGATCACGTGAACCAAAAAATAGTAATCGAATGATAATAAGAAAATTATCCATTGCATTA
ATAGCATTGTTTGCAGCAGCAATTGCAATGGTTATTGTTGCAATAATAATAGCAATATCT
TTATCACTTGGCGCATATAATTATGAATACCCAACAAATGAATATAATCCATTTTTATTA
GAGTCATCAACATTTGCACTATATATTATTTGTTTAATTTTGATCCTTGCAGAATTAGGC
GTTTTAATTGCATTATTATGTTTTGCAGTTAAGGTCTATTGCGCTAAAAATAACAATAAT
GTTAATAATGAAACAAACAACTATGGTGACGACTCTCAAAAGCCTCAAAATTGAAATTCC
GACAATCAACAAT
>16827 bias=0,e_score=6.1e-168,bit_score=563.3,score_ratio=1.01,align_strand=-,abs_start=21785,abs_end=22338,allele_start=21785,allele_end=22338,query_name=NODE_5_length_74718_cov_32.8728_ID_1892 <unknown description>
GTGAATAATAACTTAAAAACTAAAGAAAATGCAAAACTTCTAATAATATTTTCATCAATC
TTATTAGGAATAGATGTTATTTATATTATTAGTGGTTCGCTTGTGCCAATATTTGGATTA
TTATTAGCAATAGCAAGCATTGTGTTTTTTATTTTAACAGTTGTTTATGGATTTAAAACA
GGATCACGTGAACCAAAAAATAGTAATCGAATGATAATAAGAAAATTATCCATTGCATTA
ATAGCATTGTTTGCAGCAGCAATTGCAATGGTTATTGTTGCAATAATAATAGCAATATCT
TTATCACTTGGCGCATATAATTATGAATACCCAACAAATGAATATAATCCATTTTTATTA
GAGTCATCAACATTTGCACTATATATTATTTGTTTAATTTTGATCCTTGCAGAATTAGGC
GTTTTAATTGCATTATTATGTTTTGCAGTTAAGGTCTATTGCGCTAAAAATAACAATAAT
GTTAATAATGAAACAAATAACTATGATGGAAGCTCTCAAGGCCCCCAAAATTGAAATTCC
GACAATCAACAAT
>16828 bias=0,e_score=8.3e-165,bit_score=552.3,score_ratio=1.00,align_strand=-,abs_start=36706,abs_end=37256,allele_start=36706,allele_end=37256,query_name=NODE_6_length_46956_cov_43.1269_ID_5679 <unknown description>
GTGAATAATAACTTAAAAACTAAAGAAAATGCAAAACTTCTAATAATATTTTCATCAATC
TTATTAGGAATAGATGTTATTTATATTATTTGTGGTTCGCTTGTACCAGTATTTGGATTA
TTATTAGCAATAGCAAGCATCGTCTTTTTTATTCTAACAGTTGTTTATGGATTTAAAACA
GGATCACGTGAACCAAAAAATAGTAATCGAATGATAATAAGAAAATTATCCATTGCATTA
ATAGCATTGTTTGCAGCAACAATTGCAATAGTTATTGTTGCAATAATAATAGCAATATCT
TTATCACTTGGCGCATATAATTATGAAGGCCCAAATGAATATAATCCATTTTTGTTAGTG
TCATCAACATCTGCACTATATATTATTGGTTTAATTTTATCCCTTGCAGAATTAGGCATT
TTAATTGCATTATTATGTTTTGCAGTTAAGGTCTATTGCGCTAAAAATAACAATAATGTT
AATAATGAAACAAACAACTATGGTGACGACTCTCAAAAGCCTCAAAATTGAAATTCCGAC
AATCAACAAT
>16829 bias=0,e_score=2e-165,bit_score=557.7,score_ratio=1.00,align_strand=-,abs_start=184327,abs_end=184877,allele_start=184327,allele_end=184877,query_name=NODE_1_length_497571_cov_28.1511_ID_540 <unknown description>
GTGAATAATAACTTAAAAACTAAAGAAAATGCAAAACTTCTAATAATATTTTCATCAATC
TTATTAGGAATAGATGTTATTTATATTATTAGTGGTTCGCTTGTACCAGTATTTGGATTA
TTATTAGCAATAGCAAGCATTGTGTTTTTTATTTTAACAGTTGTGTATGGATTTAAAACA
GGATCACGTGAACCAAAAAATAGTAATCGAATGATAATAAGAAAATTATCCATTGCATTA
ATAGCATTATTTGCAGCAACAATTGCAATAGTTATTGTTGCAATAATAATAGCAATATCT
TTATCACTTGGCGCATATAATTATGAAGGCCCAAATGAATATAATCCATTTTTGTTAGTG
TCATCAACATCTGCACTATATATTATTGGTTTAATTTTATCCCTTGCAGAATTAGGCATT
TTAATTGCATTATTATGTTTTGCAGTTAAGGTCTATTGCGCTAAAAATAACAATAATGTT
AATAATGAAACAAACAACTATGGTGACGACTCTCAAAAGCCTCAAAATTGAAATTCCGAC
AATCAACAAT
>16830 bias=0,e_score=2e-153,bit_score=517.3,score_ratio=0.93,align_strand=+,abs_start=249787,abs_end=250338,allele_start=249787,allele_end=250338,query_name=NODE_1_length_253687_cov_41.2364_ID_219 <unknown description>
TGAATAATAACTTAAAAACCAAAGAAAATGCAAAACTTCTAATAATATTTTCATCAATCT
TATTAGGAATAGATGTTATTTATATTATTTGTGGTTCGCTTGTACCAATATTTGGATTAT
TATTAGCAATAGCAAGCATTGTGTTTTTTATTTTAACAGTTGTTTATGGATTTAAAACAG
GAGCACGTGAACCAAAAAATAGTAATCGAATGATAATAAGAAAATTATCCATTGCATTAA
TAGCATTGTTTGTAACAGCACTTGCAATAGTTATTATTGCAATAATAATAACAATATCTT
TATCACTTGGGACATATACTTATGAATACCCAAATGAATATAATCCATTTTTATTAGTGT
CATCAACATCTGCGCTATATATTATTGGTTTAATTTTGTCCCTTGCAGAATTAGGTGTTT
TAATTGCATTATTATGTTTTGCAGTTAAGGTTTATTGTGCTAAAAATAACAATAATGTTA
ATAATGAAACAAATAACTATGGTGGCGACTCTCAAAGTCCTCAAAATTGAAATTCTAACA
ATCAACAATAA
>16831 bias=0,e_score=3.9e-167,bit_score=563.3,score_ratio=1.01,align_strand=+,abs_start=285592,abs_end=286146,allele_start=285592,allele_end=286146,query_name=NODE_1_length_474534_cov_38.1723_ID_792 <unknown description>
TGAATAATAACTTAAAAACTAAAGAAAATGCAAAACTTCTAATAATATTTTCATCAATCT
TATTAGGAATAGATGTTATTTATATTATTAGTGGTTCGCTTGTGCCAATATTTGGATTAT
TATTAGCAATAGCAAGCATTGTGTTTTTTATTTTAACAGTTGTTTATGGATTTAAAACAG
GATCACGTGAACCAAAAAATAGTAATCGAATGATAATAAGAAAATTATCCATTGCATTAA
TAGCATTGTTTGCAGCAGCAATTGCAATGGTTATTGTTGCAATAATAATAGCAATATCTT
TATCACTTGGCGCATATAATTATGAATACCCAACAAATGAATATAATCCATTTTTATTAG
AGTCATCAACATTTGCACTATATATTATTTGTTTAATTTTGATCCTTGCAGAATTAGGCG
TTTTAATTGCATTATTATGTTTTGCAGTTAAGGTCTATTGCGCTAAAAATAACAATAATG
TTAATAATGAAACAAATAACTATGATGGAAGCTCTCAAGGCCCCCAAAATTGAAATTCCG
ACAATCAACAATAA
>16832 bias=0,e_score=1.9e-164,bit_score=554.0,score_ratio=1.00,align_strand=-,abs_start=36036,abs_end=36589,allele_start=36036,allele_end=36589,query_name=NODE_1_length_337655_cov_39.5735_ID_506 <unknown description>
GTGAATAATAACTTAAAAACTAAAGAAAATGCAAAACTTCTAATAATATTTTCATCAATC
TTATTAGGAATAGATGTTATTTATATTATTTGCGGTTCGCTTGTACCGATATTTGGATTA
TTATTAGCAATAGCAAGCATTGTGTTTTTTATTTTAACAGTTGTTTATGGATTTAAAACA
GGAGCACGTGAACCAAAAAATAGTAATCGAATGATAATAAGAAAATTATCCATTGCATTA
ATAGCATTGTTTGCAGCAGCAATTGCAATAGTTATTGTTGCAATAATAATAGCAATATCT
TTATCACTTGGCGCATATAATTATGAATATCCAACAAATGAATATAATCCATTTTTATTA
GTGTCATCAGCATCTGCACTATATATTATTGGTTTAAGTTTGACCCTTGCAGAATTAGGC
ATTTTAATTGCATTATTATGTTTTGCAGTTAAGGTCTATTGTGCTAAAAATAACAATAAT
GTTAATAATGAAACAAACAACTATGGTGACGACTCTCAAAAGCCTCAAAATTGAAATTCC
GACAATCAACAAT
