# Supplementary material for: Genomic determination of minimum multi-locus sequence typing schemas to represent the genomic phylogeny of Mycoplasma hominis
Source: BMC Genomics. 2016 Nov 23;17:964. doi: 10.1186/s12864-016-3284-z (PMC5120421; doi:10.1186/s12864-016-3284-z)
Supplement: Additional file 1: — FASTA sequence for all pan genomic alleles identified in this study. (ZIP 1488 kb) [file 12864_2016_3284_MOESM1_ESM.zip › pan_genome/GENE-146.fasta]

>146
ATGAAAAATCTAAAAATTAGAGCAAGATCTGCAATTATATTATTTAGTATATTGATTCCA
CTGCTTATTTTAACTTATTTTGTTAAAAGTTTAGGAGTGGCAATTTATATGTTTTTTAGC
GCGTGGGCTTTGTATGAAGTTATTTCACACAACCAAAACAAAAGGTCTGTTAATTTAGTT
ATATCCTTACTTTCAACATTAATTTGAATAATACCAATTAATTGATTTTTAAAAGATTGA
GGAACATTTTGAGAAATGTATAGCAATGGGCATTGAGTCTATGGCCTTGATAGAGATACA
TTGATTTCAATAATAAAAAACACAATATTTTTTAAATCAAATGCCTGGTCTGGTGCTCCG
GGGTTGGGCTTAATATTAGTTTTCTTAATAACAACATTCTTACTTATTGTTGATGTAAAG
AGTCAAAAAAATGCTAAGAATTGGTTTAAGAACTATTTCATTACAATATTCGCTGTTATA
TTTATTCCATCTAGTTTTAAACTAATTTTTATGTATAACGTAATGAGTTTGTATTGATTA
TTCATATTATTTTTAATTCCTATTGTGTGTGATAGTTTTGCTTATTTAATTGGTAGACTT
ATAGGAAGAAAAATAATTAAGTTTGGCTTTGCACCTCACATAAGTCCTAAAAAAAGTTGA
GAAGGAGCCATTGCCGGATATTTTATAGGGGCCTTGTTTGTCTTTATATTTATGGGAATT
AATTTCGGAAACTCTGATTCAATAAAAATATTAATAAATCAAAAGCAAATTATTACGGCC
GTTTTTGTTCTTCCTGCAATTTCTATTATTGGCGATTTAGTATTTTCAGGAATAAAAAGA
GCTCAAAATATTAAGGATTTTTCTGAATTAATAGCGGGTCATGGAGGAATTATGGATAGA
TTTGATTCGCTATCGTTTAATACGGTATTTTTAACTTTTATATTAATGATTTAA
>703
ATGAAAAATCTAAAAATTAGAGCAAGATCTGCAATTATATTATTTAGTATATTGATTCCA
CTGCTTATTTTAACTTATTTTGTTAAAAGTTTAGGAGTGGCAATTTATATGTTTTTTAGC
GCGTGGGCTTTGTATGAAGTTATTTCACACAACCAAAACAAAAGATCTGTTAATTTAGTT
ATATCCTTACTTTCAACATTAATTTGAATAATACCAATTAATTGATTTTTAAAAGATTGA
GGAACATTTTGAGAAATGTATAGCAATGGGCATTGAGTCTATGGCCTTGATAGAGATACA
TTGATTTCAATAATAAAAAACACAATATTTTTTAAATCAAATGCCTGGTCTGGTGCTCCG
GGGTTGGGCTTAATATTAGTTTTCTTAATAACAACATTCTTACTTATTGTTGATGTAAAG
AGTCAAAAAAATGCTAAGAATTGGTTTAAGAACTATTTCATTACAATATTCGCCGTTATA
TTTATTCCATCAAGTTTTAAACTAATTTTTATGTACAACGTGATGAGTTTGTATTGACTA
TTCATATTATTTTTAATTCCTATTGTGTGTGATAGTTTTGCTTATTTAATTGGTAGACTT
ATAGGAAGAAAAATAATTAAGTTTGGCTTTGCACCTCACATAAGTCCTAAAAAAAGTTGA
GAAGGAGCCATTGCCGGATATTTTATAGGGGCCTTGTTTGTCTTTATATTTATGGGAATT
AATTTCGGAAACTCTGATTCAATAAAAATATTAATAAATCAAAAGCAAATTATTACGGCC
GTTTTTGTTCTTCCTGCAATTTCTATTATTGGCGATTTAGTATTTTCAGGAATAAAAAGA
GCTCAAAATATTAAAGATTTTTCTGAATTAATAGCGGGTCATGGAGGAATTATGGACAGA
TTTGATTCGCTATCGTTTAATACGGTATTTTTAACTTTTATATTAATGATTTAA
>1243
ATGAAAAATCTAAAAATTAGAGCAAGATCTGCAATTATATTATTTAGTATATTGATTCCA
CTGCTTATTTTAACTTATTTTGTTAAAAGTTTAGGAGTGGCAATTTATATGTTTTTTAGC
GCGTGGGCTTTGTATGAAGTTATTTCACACAACCAAAACAAAAGATCTGTTAATTTAGTT
ATATCCTTACTTTCAACATTAATTTGAATAATACCAATTAATTGATTTTTAAAAGATTGA
GGAACATTTTGAGAAATGTATAGCAATGGGCATTGAGTCTATGGCCTTGATAGAGATACA
TTGATTTCAATAATAAAAAATACAATATTCTTTGAATCAAATGCCTGGTCTGGTGCTCCG
GGATTAGGTTTAATATTGACATTTTTAATAACAACACTCTTACTTATTGTTGATGTAAAG
AGTCAAAAAAATGCTAAGAATTGGTTTAAGAACTATTTCATTACAATATTCGCTGTTATA
TTTATTCCATCAAGTTTTAAACTAATTTTTATGTATAACGTAATGAGTTTGTATTGACTA
TTCATATTATTTTTAATTCCTATTGTCTGTGATAGTTTTGCTTATTTAATTGGTAGACTT
ATAGGAAGGAAAATAATTAAGTTTGGCTTTGCACCTCACATAAGTCCTAAGAAAAGTTGA
GAAGGAGCCATTGCCGGATATTTTATAGGGGCCTTATTTGTCTTTATATTTATGGGAATT
AATTTTGGAAACTCTGATTCAATAAAAATATTAATAAATCAAAAGCAAATTATTGCGGCC
GTTTTTGTTCTTCCTGCAATTTCTATTATTGGCGACTTAGTATTTTCAGGAATAAAAAGA
GCTCAAAATATTAAAGATTTTTCTGAATTAATAGCGGGTCACGGAGGAATTATGGATAGA
TTTGATTCGCTATCGTTTAATACGGTATTTTTAACTTTTATATTAATGATTTAA
>3601 bias=138.6,bit_score=993.2,abs_start=391308,align_strand=-,abs_end=392259,score_ratio=1.04109014675,query_name=NODE_1_length_474534_cov_38.1723_ID_792
TGAAAAATCTAAAAATTAGAGCAAGATCTGCAATTATATTATTTAGTATATTGATTCCAC
TGCTTATTTTAACTTATTTTGTTAAAAGTTTAGGAGTGGCAATTTATATGTTTTTTAGCG
CGTGGGCTTTGTATGAAGTTATTTCACACAACCAAAACAAAAGGTCTGTTAATTTAGTTA
TATCCTTACTTTCAACATTAATTTGAATAATACCAATTAATTGATTTTTAAAAGATTGAG
GAACATTTTGAGAAATGTATAGCAATGGGCATTGAGTCTATGGCCTTGATAGAGATACAT
TGATTTCAATAATAAAAAACACAATATTTTTTAAATCAAATGCCTGGTCTGGTGCTCCGG
GGTTGGGCTTAATATTAGTTTTCTTAATAACAACATTCTTACTTATTGTTGATGTAAAGA
GTCAAAAAAATGCTAAGAATTGGTTTAAGAACTATTTCATTACAATATTCGCTGTTATAT
TTATTCCATCAAGTTTTAAACTAATTTTTATGTACAACGTGATGAGTTTGTATTGACTAT
TCATATTATTTTTAATTCCTATTGTGTGTGATAGTTTTGCTTATTTAATTGGTAGACTTA
TAGGAAGGAAAATAATTAAGTTTGGCTTTGCACCTCACATAAGTCCTAAGAAAAGTTGAG
AAGGAGCCATTGCCGGATATTTTATAGGGGCTTTGTTTGTCTTTATATTTATGGGGATTA
ATTTTGGAAACTCTGATTCAATAAAAATATTAATAAATCAAAAGCAAATTATTACGGCCG
TTTTTGTTCTTCCTGCAATTTCTATTATTGGCGATTTAGTATTTTCAGGAATAAAAAGAG
CTCAAAATATTAAAGATTTTTCTGAATTAATAGCGGGTCATGGAGGAATTATGGATAGAT
TTGATTCGCTATCGTTTAATACGGTATTTTTAACTTTTATATTAATGATTTA
>3606 bias=141.9,bit_score=987.9,abs_start=80329,align_strand=-,abs_end=81280,score_ratio=1.03553459119,query_name=NODE_2_length_160211_cov_35.3884_ID_103
TGAAAAACTTAAAAATTAGAGCAAGATCTGCAATTATATTATTTAGTATATTGATTCCAC
TGCTTATTTTAACTTATTTTGTTAAAAGTTTAGGAGTGGCAATTTATATGTTTTTTAGCG
CGTGAGCTTTGTATGAAGTTATTTCACACAACCAAAACAAAAGATCTGTTAATTTAGTTA
TATCCTTACTTTCAACATTAATTTGAATAATACCAATTAATTGATTTTTAAAAGATTGAG
GAACATTTTGAGAAATGTATAGCAATGGGCATTGAGTCTATGGCCTTGATAGAGATACAT
TGATTTCAATAATAAAAAACACAATATTTTTTAAATCAAATGCCTGGTCTGGTGCTCCGG
GGTTGGGCTTAATATTAGTTTTCTTAATAACAACATTCTTACTTATTGTTGATGTAAAGA
GTCAAAAAAATGCTAAGAATTGGTTTAAGAACTATTTCATTACAATATTCGCCGTTATAT
TTATTCCATCTAGTTTTAAACTAATTTTTATGTATAACGTAATGAGTTTGTATTGATTAT
TCATATTATTTTTAATTCCTATTGTGTGTGATAGTTTTGCTTATTTAATTGGTAGACTTA
TAGGAAGAAAAATAATTAAGTTTGGCTTTGCACCTCACATAAGTCCTAAAAAAAGTTGAG
AAGGAGCCATTGCCGGATATTTTATAGGGGCCTTGTTTGTCTTTATATTTATGGGAATTA
ATTTCGGAAACTCTGATTCAATAAAAATATTAATAAATCAAAAGCAAATTATTACGGCCG
TTTTTGTTCTTCCTGCAATTTCTATTATTGGCGATTTAGTATTTTCAGGAATAAAAAGAG
CTCAAAATATTAAGGATTTTTCTGAATTAATAGCGGGTCATGGAGGAATTATGGATAGAT
TTGATTCGCTATCGTTTAATACGGTATTTTTAACTTTTATATTAATGATTTA
>3609 bias=134.4,bit_score=983.8,abs_start=72653,align_strand=-,abs_end=73604,score_ratio=1.03123689727,query_name=NODE_2_length_152465_cov_26.3989_ID_3378
TGAAAAATCTAAAAATTAGAGCAAGATCTGCAATTATATTATTTAGTATATTGATTCCAC
TGCTTATTTTAACTTATTTTGTTAAAAGTTTAGGAGTGGCAATTTATATGTTTTTTAGCG
CGTGGGCTTTGTATGAAGTTATTTCACACAACCAAAACAAAAGGTCTGTTAATTTAGTTA
TATCCTTACTTTCAACATTAATTTGAATAATACCAATTAATTGATTTTTAAAAGATTGAG
GAACATTTTGAGAAATGTATAGCAATGGGCATTGAGTCTATGGCCTTGATAGAGATACAT
TGATTTCAATAATAAAAAACACAATATTTTTTAAATCAAATGCCTGGTCTGGTGCTCCAG
GGTTGGGCTTAATATTAGTTTTCTTAATAACAACATTCTTACTTATTGTTGATGTAAAGA
GTCAAAAAAATGCTAAGAATTGGTTTAAGAACTATTTCATTACAATATTCGCCGTTATAT
TTATTCCATCAAGTTTTAAACTAATTTTTATGTATAACGTGATGAGTTTGTATTGACTAT
TCATATTATTTTTAATTCCTATTGTGTGTGATAGTTTTGCTTATTTAATTGGTAGACTTA
TAGGAAGGAAAATAATTAAGTTTGGCTTTGCACCTCACATAAGTCCTAAGAAAAGTTGAG
AAGGAGCCATCGCCGGATATTTTATGGGGGCTTTGTTTGTCTTTATATTTATGGGGATTA
ATTTTGGAAATTCCGATTCAATAAAAATATTAATAAATCAAAAGCAAATTATTACGGCCG
TTTTTGTTCTTCCTGCAATTTCTATTATTGGCGATTTAGTATTTTCGGGAATAAAAAGAG
CTCAAAATATTAAAGATTTTTCTGAATTAATAGCGGGTCATGGAGGAATTATGGACAGAT
TTGATTCGCTATCGTTTAATACGGTATTTTTAACTTTTATATTAATGATTTA
>3612 bias=140.6,bit_score=987.7,abs_start=94747,align_strand=+,abs_end=95700,score_ratio=1.03532494759,query_name=NODE_1_length_171438_cov_18.2479_ID_1802
ATGAAAAATCTAAAAATTAGAGCAAGATCTGCAATTATATTATTTAGTATATTGATTCCA
CTGCTTATTTTAACTTATTTTGTTAAAAGTTTAGGAGTGGCAATTTATATGTTTTTTAGC
GCGTGGGCTTTGTATGAAGTTATTTCACACAACCAAAACAAAAGATCTGTTAATTTAGTT
ATATCCTTACTTTCAACATTAATTTGAATAATACCAATTAATTGATTTTTAAAAGATTGA
GGAACATTTTGAGAAATGTATAGCAATGGGCATTGAGTCTATGGCCTTGATAGAGATACA
TTGATTTCAATAATAAAAAACACAATATTTTTTAAATCAAATGCCTGGTCTGGTGCTCCG
TGGTTGGGTTTAATATTAGTTTTCTTAATAACAACATTCTTACTTATTGTTGATGTAAAG
AGTCAAAAAAATGCTAAGAATTGGTTTAAGAACTATTTCATTACAATATTCGCCGTTATA
TTTATTCCATCAAGTTTTAAACTAATTTTTATGTACAACGTGATGAGTTTGTATTGACTA
TTCATATTATTTTTAATTCCTATTGTGTGTGATAGTTTTGCTTATTTAATTGGTAGACTT
ATAGGAAGGAAAATAATTAAGTTTGGCTTTGCACCTCACATAAGTCCTAAGAAAAGTTGA
GAAGGAGCCATTGCCGGATATTTTATAGGGGCTTTGTTTGTCTTTATATTTATGGGGATT
AATTTTGGAAACTCTGATTCAATAAAAATATTAATAAATCAAAAGCAAATTATTACGGCC
GTTTTTGTTCTTCCTGCAATTTCTATTATTGGCGATTTAGTATTTTCAGGAATAAAAAGA
GCTCAAAATATTAAAGATTTTTCTGAATTAATAGCGGGTCATGGAGGAATTATGGATAGA
TTTGATTCGCTATCGTTTAATACGGTATTTTTAACTTTTATATTAATGATTTAA
>3613 bias=142.5,bit_score=991.4,abs_start=239723,align_strand=+,abs_end=240676,score_ratio=1.0392033543,query_name=NODE_1_length_644406_cov_31.3649_ID_828
ATGAAAAATCTAAAAATTAGAGCAAGATCTGCAATTATATTATTTAGTATATTGATTCCA
CTGCTTATTTTAACTTATTTTGTTAAAAGTTTAGGAGTGGCAATTTATATGTTTTTTAGC
GCGTGAGCTTTGTATGAAGTTATTTCACACAACCAAAACAAAAGGTCTGTTAATTTAGTT
ATATCCTTACTTTCAACATTAATTTGAATAATACCAATTAATTGATTTTTAAAAGATTGA
GGAACATTTTGAGAAATGTATAGCAATGGGCATTGAGTCTATGGCCTTGATAGAGATACA
TTGATTTCAATAATAAAAAACACAATATTTTTTAAATCAAATGCCTGGTCTGGTGCTCCG
GGGTTGGGCTTAATATTAGTTTTCTTAATAACAACATTCTTACTTATTGTTGATGTAAAG
AGTCAAAAAAATGCTAAGAATTGGTTTAAGAACTATTTCATTACAATATTCGCTGTTATA
TTTATTCCATCTAGTTTTAAACTAATTTTTATGTATAACGTAATGAGTTTGTATTGATTA
TTCATATTATTTTTAATTCCTATTGTGTGTGATAGTTTTGCTTATTTAATTGGTAGACTT
ATAGGAAGAAAAATAATTAAGTTTGGCTTTGCACCTCACATAAGTCCTAAAAAAAGTTGA
GAAGGAGCCATTGCCGGATATTTTATAGGGGCCTTGTTTGTCTTTATATTTATGGGAATT
AATTTCGGAAACTCTGATTCAATAAAAATATTAATAAATCAAAAGCAAATTATTACGGCC
GTTTTTGTTCTTCCTGCAATTTCTATTATTGGCGATTTAGTATTTTCAGGAATAAAAAGA
GCTCAAAATATTAAGGATTTTTCTGAATTAATAGCGGGTCATGGAGGAATTATGGATAGA
TTTGATTCGCTATCGTTTAATACGGTATTTTTAACTTTTATATTAATGATTTAA
>3614 bias=133.5,bit_score=956.8,abs_start=78857,align_strand=+,abs_end=79810,score_ratio=1.00293501048,query_name=NODE_3_length_93369_cov_17.5684_ID_566
ATGAAAAACTTAAAAATTAGAGCAAAATCTGCGACTATATTATTTAGTATATTGATTCCA
CTACTTATTTTAACTTATTTTGTTAAAAGTTTAGGAGTGGCAATTTATATGTTTTTTAGT
GCATGGGCTTTGTATGAGGTTATTTCACACAACCAAAACAAGAGATCTGTTAATTTGGTT
ATATCCTTACTTTCAATATTAATTTGAATAATACCAATTAATTGATTTCTAAAAGATTGA
GGAACATTTTGGGAAATGTATAGCAATGGGCATTGAGTCTATGGCCTTGATAGAGATACA
TTGATTTCAATAATAAAAAACACAATATTTTTTAAATCAAATGCCTGGTCTGGTGCTCCG
GGGTTGGGCTTAATATTAGTTTTCTTAATAACAACATTCTTACTTATTGTTGATGTAAAG
AGTCAAAAAAATGCTAAGAATTGGTTTAAGAACTATTTTATTACAATATTCGCCGTTATA
TTTATTCCATCAAGTTTTAAACTAATTTTTATGTACAACGTGATGAGTTTGTATTGACTA
TTCATATTATTTTTAATTCCTATTGTGTGTGATAGTTTTGCTTATTTAATTGGTAGACTT
ATAGGAAGGAAAATAATTAAGTTTGGCTTTGCACCTCACATAAGTCCTAAGAAAAGTTGA
GAAGGAGCCATCGCCGGATATTTTATAGGGGCTTTGTTTGTCTTTATATTTATGGGGATT
AATTTTGGAAATTCCGATTCAATAAAAATATTAATAAATCAAAAGCAAATTATTACGGCC
GTTTTTGTTCTTCCTGCAATTTCTATTATTGGCGATTTAGTATTTTCGGGAATAAAAAGA
GCTCAAAATATTAAAGATTTTTCTGAATTAATAGCGGGTCATGGAGGAATTATGGACAGA
TTTGATTCGCTATCGTTTAATACGGTATTTTTAACTTTTATATTAATGATTTAA
>16793 bias=0,e_score=6.1e-295,bit_score=983.8,score_ratio=1.03,align_strand=-,abs_start=19202,abs_end=20153,allele_start=19202,allele_end=20153,query_name=NODE_3_length_99014_cov_51.1683_ID_224 <unknown description>
TGAAAAATCTAAAAATTAGAGCAAGATCTGCAATTATATTATTTAGTATATTGATTCCAC
TGCTTATTTTAACTTATTTTGTTAAAAGTTTAGGAGTGGCAATTTATATGTTTTTTAGCG
CGTGGGCTTTGTATGAAGTTATTTCACACAACCAAAACAAAAGGTCTGTTAATTTAGTTA
TATCCTTACTTTCAACATTAATTTGAATAATACCAATTAATTGATTTTTAAAAGATTGAG
GAACATTTTGAGAAATGTATAGCAATGGGCATTGAGTCTATGGCCTTGATAGAGATACAT
TGATTTCAATAATAAAAAACACAATATTTTTTAAATCAAATGCCTGGTCTGGTGCTCCAG
GGTTGGGCTTAATATTAGTTTTCTTAATAACAACATTCTTACTTATTGTTGATGTAAAGA
GTCAAAAAAATGCTAAGAATTGGTTTAAGAACTATTTCATTACAATATTCGCCGTTATAT
TTATTCCATCAAGTTTTAAACTAATTTTTATGTATAACGTGATGAGTTTGTATTGACTAT
TCATATTATTTTTAATTCCTATTGTGTGTGATAGTTTTGCTTATTTAATTGGTAGACTTA
TAGGAAGGAAAATAATTAAGTTTGGCTTTGCACCTCACATAAGTCCTAAGAAAAGTTGAG
AAGGAGCCATCGCCGGATATTTTATGGGGGCTTTGTTTGTCTTTATATTTATGGGGATTA
ATTTTGGAAATTCCGATTCAATAAAAATATTAATAAATCAAAAGCAAATTATTACGGCCG
TTTTTGTTCTTCCTGCAATTTCTATTATTGGCGATTTAGTATTTTCGGGAATAAAAAGAG
CTCAAAATATTAAAGATTTTTCTGAATTAATAGCGGGTCATGGAGGAATTATGGACAGAT
TTGATTCGCTATCGTTTAATACGGTATTTTTAACTTTTATATTAATGATTT
>16794 bias=0,e_score=1.6e-296,bit_score=991.4,score_ratio=1.04,align_strand=-,abs_start=427979,abs_end=428930,allele_start=427979,allele_end=428930,query_name=NODE_1_length_507951_cov_41.4538_ID_1311 <unknown description>
TGAAAAATCTAAAAATTAGAGCAAGATCTGCAATTATATTATTTAGTATATTGATTCCAC
TGCTTATTTTAACTTATTTTGTTAAAAGTTTAGGAGTGGCAATTTATATGTTTTTTAGCG
CGTGAGCTTTGTATGAAGTTATTTCACACAACCAAAACAAAAGGTCTGTTAATTTAGTTA
TATCCTTACTTTCAACATTAATTTGAATAATACCAATTAATTGATTTTTAAAAGATTGAG
GAACATTTTGAGAAATGTATAGCAATGGGCATTGAGTCTATGGCCTTGATAGAGATACAT
TGATTTCAATAATAAAAAACACAATATTTTTTAAATCAAATGCCTGGTCTGGTGCTCCGG
GGTTGGGCTTAATATTAGTTTTCTTAATAACAACATTCTTACTTATTGTTGATGTAAAGA
GTCAAAAAAATGCTAAGAATTGGTTTAAGAACTATTTCATTACAATATTCGCTGTTATAT
TTATTCCATCTAGTTTTAAACTAATTTTTATGTATAACGTAATGAGTTTGTATTGATTAT
TCATATTATTTTTAATTCCTATTGTGTGTGATAGTTTTGCTTATTTAATTGGTAGACTTA
TAGGAAGAAAAATAATTAAGTTTGGCTTTGCACCTCACATAAGTCCTAAAAAAAGTTGAG
AAGGAGCCATTGCCGGATATTTTATAGGGGCCTTGTTTGTCTTTATATTTATGGGAATTA
ATTTCGGAAACTCTGATTCAATAAAAATATTAATAAATCAAAAGCAAATTATTACGGCCG
TTTTTGTTCTTCCTGCAATTTCTATTATTGGCGATTTAGTATTTTCAGGAATAAAAAGAG
CTCAAAATATTAAGGATTTTTCTGAATTAATAGCGGGTCATGGAGGAATTATGGATAGAT
TTGATTCGCTATCGTTTAATACGGTATTTTTAACTTTTATATTAATGATTT
>16795 bias=0,e_score=4.4e-297,bit_score=993.2,score_ratio=1.04,align_strand=-,abs_start=391308,abs_end=392259,allele_start=391308,allele_end=392259,query_name=NODE_1_length_474534_cov_38.1723_ID_792 <unknown description>
TGAAAAATCTAAAAATTAGAGCAAGATCTGCAATTATATTATTTAGTATATTGATTCCAC
TGCTTATTTTAACTTATTTTGTTAAAAGTTTAGGAGTGGCAATTTATATGTTTTTTAGCG
CGTGGGCTTTGTATGAAGTTATTTCACACAACCAAAACAAAAGGTCTGTTAATTTAGTTA
TATCCTTACTTTCAACATTAATTTGAATAATACCAATTAATTGATTTTTAAAAGATTGAG
GAACATTTTGAGAAATGTATAGCAATGGGCATTGAGTCTATGGCCTTGATAGAGATACAT
TGATTTCAATAATAAAAAACACAATATTTTTTAAATCAAATGCCTGGTCTGGTGCTCCGG
GGTTGGGCTTAATATTAGTTTTCTTAATAACAACATTCTTACTTATTGTTGATGTAAAGA
GTCAAAAAAATGCTAAGAATTGGTTTAAGAACTATTTCATTACAATATTCGCTGTTATAT
TTATTCCATCAAGTTTTAAACTAATTTTTATGTACAACGTGATGAGTTTGTATTGACTAT
TCATATTATTTTTAATTCCTATTGTGTGTGATAGTTTTGCTTATTTAATTGGTAGACTTA
TAGGAAGGAAAATAATTAAGTTTGGCTTTGCACCTCACATAAGTCCTAAGAAAAGTTGAG
AAGGAGCCATTGCCGGATATTTTATAGGGGCTTTGTTTGTCTTTATATTTATGGGGATTA
ATTTTGGAAACTCTGATTCAATAAAAATATTAATAAATCAAAAGCAAATTATTACGGCCG
TTTTTGTTCTTCCTGCAATTTCTATTATTGGCGATTTAGTATTTTCAGGAATAAAAAGAG
CTCAAAATATTAAAGATTTTTCTGAATTAATAGCGGGTCATGGAGGAATTATGGATAGAT
TTGATTCGCTATCGTTTAATACGGTATTTTTAACTTTTATATTAATGATTT
>16796 bias=0,e_score=2.1e-286,bit_score=956.8,score_ratio=1.00,align_strand=+,abs_start=187901,abs_end=188854,allele_start=187901,allele_end=188854,query_name=NODE_2_length_226046_cov_22.58_ID_866 <unknown description>
TGAAAAACTTAAAAATTAGAGCAAAATCTGCGACTATATTATTTAGTATATTGATTCCAC
TACTTATTTTAACTTATTTTGTTAAAAGTTTAGGAGTGGCAATTTATATGTTTTTTAGTG
CATGGGCTTTGTATGAGGTTATTTCACACAACCAAAACAAGAGATCTGTTAATTTGGTTA
TATCCTTACTTTCAATATTAATTTGAATAATACCAATTAATTGATTTCTAAAAGATTGAG
GAACATTTTGGGAAATGTATAGCAATGGGCATTGAGTCTATGGCCTTGATAGAGATACAT
TGATTTCAATAATAAAAAACACAATATTTTTTAAATCAAATGCCTGGTCTGGTGCTCCGG
GGTTGGGCTTAATATTAGTTTTCTTAATAACAACATTCTTACTTATTGTTGATGTAAAGA
GTCAAAAAAATGCTAAGAATTGGTTTAAGAACTATTTTATTACAATATTCGCCGTTATAT
TTATTCCATCAAGTTTTAAACTAATTTTTATGTACAACGTGATGAGTTTGTATTGACTAT
TCATATTATTTTTAATTCCTATTGTGTGTGATAGTTTTGCTTATTTAATTGGTAGACTTA
TAGGAAGGAAAATAATTAAGTTTGGCTTTGCACCTCACATAAGTCCTAAGAAAAGTTGAG
AAGGAGCCATCGCCGGATATTTTATAGGGGCTTTGTTTGTCTTTATATTTATGGGGATTA
ATTTTGGAAATTCCGATTCAATAAAAATATTAATAAATCAAAAGCAAATTATTACGGCCG
TTTTTGTTCTTCCTGCAATTTCTATTATTGGCGATTTAGTATTTTCGGGAATAAAAAGAG
CTCAAAATATTAAAGATTTTTCTGAATTAATAGCGGGTCATGGAGGAATTATGGACAGAT
TTGATTCGCTATCGTTTAATACGGTATTTTTAACTTTTATATTAATGATTTAA
>16797 bias=0,e_score=1.8e-297,bit_score=993.1,score_ratio=1.04,align_strand=-,abs_start=73892,abs_end=74843,allele_start=73892,allele_end=74843,query_name=NODE_2_length_179046_cov_45.3973_ID_251 <unknown description>
TGAAAAATCTAAAAATTAGAGCAAGATCTGCAATTATATTATTTAGTATATTGATTCCAC
TGCTTATTTTAACTTATTTTGTTAAAAGTTTAGGAGTGGCAATTTATATGTTTTTTAGCG
CGTGGGCTTTGTATGAAGTTATTTCACACAACCAAAACAAAAGATCTGTTAATTTAGTTA
TATCCTTACTTTCAACATTAATTTGAATAATACCAATTAATTGATTTTTAAAAGATTGAG
GAACATTTTGAGAAATGTATAGCAATGGGCATTGAGTCTATGGCCTTGATAGAGATACAT
TGATTTCAATAATAAAAAACACAATATTTTTTAAATCAAATGCCTGGTCTGGTGCTCCGG
GGTTGGGCTTAATATTAGTTTTCTTAATAACAACATTCTTACTTATTGTTGATGTAAAGA
GTCAAAAAAATGCTAAGAATTGGTTTAAGAACTATTTCATTACAATATTCGCCGTTATAT
TTATTCCATCAAGTTTTAAACTAATTTTTATGTACAACGTGATGAGTTTGTATTGACTAT
TCATATTATTTTTAATTCCTATTGTGTGTGATAGTTTTGCTTATTTAATTGGTAGACTTA
TAGGAAGGAAAATAATTAAGTTTGGCTTTGCACCTCACATAAGTCCTAAGAAAAGTTGAG
AAGGAGCCATTGCCGGATATTTTATAGGGGCCTTGTTTGTCTTTATATTTATGGGAATTA
ATTTTGGAAACTCCGATTCAATAAAAATATTAATAAATCAAAAGCAAATTATTACAGCGG
TTTTTGTTCTTCCTGCAATTTCTATTATTGGCGACTTGGTATTTTCAGGAATAAAAAGAG
CTCAAAATATTAAGGATTTTTCTGAATTAATAGCGGGTCATGGAGGAATTATGGACAGAT
TTGATTCGCTATCGTTTAATACGGTATTTTTAACTTTTATATTAATGATTT
>16798 bias=0,e_score=4.4e-299,bit_score=1000.3,score_ratio=1.05,align_strand=-,abs_start=426842,abs_end=427793,allele_start=426842,allele_end=427793,query_name=NODE_1_length_666248_cov_46.4332_ID_732 <unknown description>
TGAAAAATCTAAAAATTAGAGCAAGATCTGCAATTATATTATTTAGTATATTGATTCCAC
TGCTTATTTTAACTTATTTTGTTAAAAGTTTAGGAGTGGCAATTTATATGTTTTTTAGCG
CGTGGGCTTTGTATGAAGTTATTTCACACAACCAAAACAAAAGATCTGTTAATTTAGTTA
TATCCTTACTTTCAACATTAATTTGAATAATACCAATTAATTGATTTTTAAAAGATTGAG
GAACATTTTGAGAAATGTATAGCAATGGGCATTGAGTCTATGGCCTTGATAGAGATACAT
TGATTTCAATAATAAAAAACACAATATTTTTTAAATCAAATGCCTGGTCTGGTGCTCCGG
GGTTGGGCTTAATATTAGTTTTCTTAATAACAACATTCTTACTTATTGTTGATGTAAAGA
GTCAAAAAAATGCTAAGAATTGGTTTAAGAACTATTTCATTACAATATTCGCCGTTATAT
TTATTCCATCAAGTTTTAAACTAATTTTTATGTACAACGTGATGAGTTTGTATTGACTAT
TCATATTATTTTTAATTCCTATTGTGTGTGATAGTTTTGCTTATTTAATTGGTAGACTTA
TAGGAAGGAAAATAATTAAGTTTGGCTTTGCACCTCACATAAGTCCTAAGAAAAGTTGAG
AAGGAGCCATTGCCGGATATTTTATAGGGGCCTTGTTTGTCTTTATATTTATGGGAATTA
ATTTCGGAAACTCTGATTCAATAAAAATATTAATAAATCAAAAGCAAATTATTACGGCCG
TTTTTGTTCTTCCTGCAATTTCTATTATTGGCGATTTAGTATTTTCAGGAATAAAAAGAG
CTCAAAATATTAAAGATTTTTCTGAATTAATAGCGGGTCATGGAGGAATTATGGATAGAT
TTGATTCGCTATCGTTTAATACGGTATTTTTAACTTTTATATTAATGATTT
>16799 bias=0,e_score=1.8e-297,bit_score=994.5,score_ratio=1.04,align_strand=-,abs_start=69666,abs_end=70617,allele_start=69666,allele_end=70617,query_name=NODE_1_length_497571_cov_28.1511_ID_540 <unknown description>
TGAAAAATCTAAAAATTAGAGCAAGATCTGCAATTATATTATTTAGTATATTGATTCCAC
TGCTTATTTCAACTTATTTTGTTAAAAGTTTAGGAGTGGCAATTTATATGTTTTTTAGCG
CGTGGGCTTTGTATGAAGTTATTTCACACAACCAAAACAAAAGGTCTGTTAATTTAGTTA
TATCCTTACTTTCAACATTAATTTGAATAATACCAATTAATTGATTTTTAAAAGATTGAG
GAACATTTTGAGAAATGTATAGCAATGGGCATTGAGTCTATGGCCTTGATAGAGATACAT
TGATTTCAATAATAAAAAACACAATATTTTTTAAATCAAATGCCTGGTCTGGTGCTCCGG
GGTTGGGCTTAATATTAGTTTTCTTAATAACAACATTCTTACTTATTGTTGATGTAAAGA
GTCAAAAAAATGCTAAGAATTGGTTTAAGAACTATTTCATTACAATATTCGCTGTTATAT
TTATTCCATCTAGTTTTAAACTAATTTTTATGTATAACGTAATGAGTTTGTATTGATTAT
TCATATTATTTTTAATTCCTATTGTGTGTGATAGTTTTGCTTATTTAATTGGTAGACTTA
TAGGAAGAAAAATAATTAAGTTTGGCTTTGCACCTCACATAAGTCCTAAAAAAAGTTGAG
AAGGAGCCATTGCCGGATATTTTATAGGGGCCTTGTTTGTCTTTATATTTATGGGAATTA
ATTTCGGAAACTCTGATTCAATAAAAATATTAATAAATCAAAAGCAAATTATTACGGCCG
TTTTTGTTCTTCCTGCAATTTCTATTATTGGCGATTTAGTATTTTCAGGAATAAAAAGAG
CTCAAAATATTAAGGATTTTTCTGAATTAATAGCGGGTCATGGAGGAATTATGGATAGAT
TTGATTCGCTATCGTTTAATACGGTATTTTTAACTTTTATATTAATGATTT
>16800 bias=0,e_score=9e-287,bit_score=956.8,score_ratio=1.00,align_strand=-,abs_start=18915,abs_end=19866,allele_start=18915,allele_end=19866,query_name=NODE_3_length_98724_cov_39.7872_ID_265 <unknown description>
TGAAAAACTTAAAAATTAGAGCAAAATCTGCGACTATATTATTTAGTATATTGATTCCAC
TACTTATTTTAACTTATTTTGTTAAAAGTTTAGGAGTGGCAATTTATATGTTTTTTAGTG
CATGGGCTTTGTATGAGGTTATTTCACACAACCAAAACAAGAGATCTGTTAATTTGGTTA
TATCCTTACTTTCAATATTAATTTGAATAATACCAATTAATTGATTTCTAAAAGATTGAG
GAACATTTTGGGAAATGTATAGCAATGGGCATTGAGTCTATGGCCTTGATAGAGATACAT
TGATTTCAATAATAAAAAACACAATATTTTTTAAATCAAATGCCTGGTCTGGTGCTCCGG
GGTTGGGCTTAATATTAGTTTTCTTAATAACAACATTCTTACTTATTGTTGATGTAAAGA
GTCAAAAAAATGCTAAGAATTGGTTTAAGAACTATTTTATTACAATATTCGCCGTTATAT
TTATTCCATCAAGTTTTAAACTAATTTTTATGTACAACGTGATGAGTTTGTATTGACTAT
TCATATTATTTTTAATTCCTATTGTGTGTGATAGTTTTGCTTATTTAATTGGTAGACTTA
TAGGAAGGAAAATAATTAAGTTTGGCTTTGCACCTCACATAAGTCCTAAGAAAAGTTGAG
AAGGAGCCATCGCCGGATATTTTATAGGGGCTTTGTTTGTCTTTATATTTATGGGGATTA
ATTTTGGAAATTCCGATTCAATAAAAATATTAATAAATCAAAAGCAAATTATTACGGCCG
TTTTTGTTCTTCCTGCAATTTCTATTATTGGCGATTTAGTATTTTCGGGAATAAAAAGAG
CTCAAAATATTAAAGATTTTTCTGAATTAATAGCGGGTCATGGAGGAATTATGGACAGAT
TTGATTCGCTATCGTTTAATACGGTATTTTTAACTTTTATATTAATGATTT
>16801 bias=0,e_score=8.3e-296,bit_score=987.7,score_ratio=1.04,align_strand=-,abs_start=110514,abs_end=111465,allele_start=110514,allele_end=111465,query_name=NODE_1_length_194000_cov_43.9897_ID_1724 <unknown description>
TGAAAAATCTAAAAATTAGAGCAAGATCTGCAATTATATTATTTAGTATATTGATTCCAC
TGCTTATTTTAACTTATTTTGTTAAAAGTTTAGGAGTGGCAATTTATATGTTTTTTAGCG
CGTGGGCTTTGTATGAAGTTATTTCACACAACCAAAACAAAAGATCTGTTAATTTAGTTA
TATCCTTACTTTCAACATTAATTTGAATAATACCAATTAATTGATTTTTAAAAGATTGAG
GAACATTTTGAGAAATGTATAGCAATGGGCATTGAGTCTATGGCCTTGATAGAGATACAT
TGATTTCAATAATAAAAAACACAATATTTTTTAAATCAAATGCCTGGTCTGGTGCTCCGT
GGTTGGGTTTAATATTAGTTTTCTTAATAACAACATTCTTACTTATTGTTGATGTAAAGA
GTCAAAAAAATGCTAAGAATTGGTTTAAGAACTATTTCATTACAATATTCGCCGTTATAT
TTATTCCATCAAGTTTTAAACTAATTTTTATGTACAACGTGATGAGTTTGTATTGACTAT
TCATATTATTTTTAATTCCTATTGTGTGTGATAGTTTTGCTTATTTAATTGGTAGACTTA
TAGGAAGGAAAATAATTAAGTTTGGCTTTGCACCTCACATAAGTCCTAAGAAAAGTTGAG
AAGGAGCCATTGCCGGATATTTTATAGGGGCTTTGTTTGTCTTTATATTTATGGGGATTA
ATTTTGGAAACTCTGATTCAATAAAAATATTAATAAATCAAAAGCAAATTATTACGGCCG
TTTTTGTTCTTCCTGCAATTTCTATTATTGGCGATTTAGTATTTTCAGGAATAAAAAGAG
CTCAAAATATTAAAGATTTTTCTGAATTAATAGCGGGTCATGGAGGAATTATGGATAGAT
TTGATTCGCTATCGTTTAATACGGTATTTTTAACTTTTATATTAATGATTT
>16802 bias=0,e_score=5.5e-295,bit_score=985.1,score_ratio=1.03,align_strand=-,abs_start=131445,abs_end=132396,allele_start=131445,allele_end=132396,query_name=NODE_2_length_211336_cov_54.0217_ID_107 <unknown description>
TGAAAAATCTAAAAATTAGAGCAAGATCTGCAATTATATTATTTAGTATATTGATTCCAC
TGCTTATTTTAACTTATTTTGTTAAAAGTTTAGGAGTGGCAATTTATATGTTTTTTAGCG
CGTGGGCTTTGTATGAAGTTATTTCACACAACCAAAACAAAAGGTCTGTTAATTTAGTTA
TATCCTTACTATCAATATTAATTTGAATAATACCAATTAATTGATTTTTAAAAGATTGAG
GAACATTTTGAGAAATGTATAGCAATGGGCATTGAGTCTATGGCCTTGATAGAGATACAT
TGATTTCAATAATAAAAAACACAATATTTTTTAAATCAAATGCCTGGTCTGGTGCTCCGG
GGTTGGGCTTAATATTAGTTTTCTTAATAACAACATTCTTACTTATTGTTGATGTAAAGA
GTCAAAAAAATGCTAAGAATTGGTTTAAGAACTATTTCATTACAATATTCGCCGTTATAT
TTATTCCATCAAGTTTTAAACTAATTTTTATGTACAACGTGATGAGTTTGTATTGACTAT
TCATATTATTTTTAATTCCTATTGTGTGTGATAGTTTTGCTTATTTAATTGGTAGACTTA
TAGGAAGGAAAATAATTAAGTTTGGCTTTGCACCTCACATAAGTCCTAAGAAAAGTTGAG
AAGGAGCCATTGCCGGATATTTTATAGGGGCTTTGTTTGTCTTTATATTTATGGGGATTA
ATTTTGGAAACTCTGATTCAATAAAAATATTAATAAATCAAAAGCAAATTATTACGACCG
TTTTTGTTCTTCCTGCAATTTCTATTATTGGCGATTTAGTATTTTCGGGAATAAAAAGAG
CTCAAAATATTAAAGATTTTTCTGAATTAATAGCGGGTCATGGAGGAATTATGGACAGAT
TTGATTCGCTATCGTTTAATACGGTATTTTTAACTTTTATATTAATGATTT
>16803 bias=0,e_score=1.6e-296,bit_score=989.6,score_ratio=1.04,align_strand=+,abs_start=78926,abs_end=79879,allele_start=78926,allele_end=79879,query_name=NODE_2_length_147029_cov_48.4721_ID_161 <unknown description>
TGAAAAATCTAAAAATTAGAGCAAGATCTGCAATTATATTATTTAGTATATTGATTCCAC
TGCTTATTTTAACTTATTTTGTTAAAAGTTTAGGAGTGGCAATTTATATGTTTTTTAGCG
CGTGGGCTTTGTATGAAGTTATTTCACACAACCAAAACAAAAGATCTGTTAATTTAGTTA
TATCCTTACTTTCAACATTAATTTGAATAATACCAATTAATTGATTTTTAAAAGATTGAG
GAACATTTTGAGAAATGTATAGCAATGGGCATTGAGTCTATGGCCTTGATAGAGATACAT
TGATTTCAATAATAAAAAACACAATATTTTTTAAATCAAATGCCTGGTCTGGTGCTCCGT
GGTTGGGTTTAATATTAGTTTTCTTAATAACAACATTCTTACTTATTGTTGATGTAAAGA
GTCAAAAAAATGCTAAGAATTGGTTTAAGAACTATTTCATTACAATATTCGCCGTTATAT
TTATTCCATCTAGTTTTAAACTAATTTTTATGTATAACGTAATGAGTTTGTATTGACTAT
TCATATTATTCTTAATTCCTATTGTGTGTGATAGTTTTGCTTATTTAATTGGTAGACTTA
TGGGAAGAAAAATAATTAAGTTTGGCTTTGCACCTCACATAAGTCCTAAAAAAAGTTGAG
AAGGAGCCATTGCCGGATATTTTATAGGGGCCTTGTTTGTCTTTATATTTATGGGAATTA
ATTTCGGAAACTCTGATTCAATAAAAATATTAATAAATCAAAAGCAAATTATTACGGCCG
TTTTTGTTCTTCCTGCAATTTCTATTATTGGCGATTTAGTATTTTCAGGAATAAAAAGAG
CTCAAAATATTAAGGATTTTTCTGAATTAATAGCGGGTCATGGAGGAATTATGGATAGAT
TTGATTCGCTATCGTTTAATACGGTATTTTTAACTTTTATATTAATGATTTAA
>16804 bias=0,e_score=5.7e-296,bit_score=987.9,score_ratio=1.04,align_strand=-,abs_start=80329,abs_end=81280,allele_start=80329,allele_end=81280,query_name=NODE_2_length_160211_cov_44.2436_ID_69 <unknown description>
TGAAAAACTTAAAAATTAGAGCAAGATCTGCAATTATATTATTTAGTATATTGATTCCAC
TGCTTATTTTAACTTATTTTGTTAAAAGTTTAGGAGTGGCAATTTATATGTTTTTTAGCG
CGTGAGCTTTGTATGAAGTTATTTCACACAACCAAAACAAAAGATCTGTTAATTTAGTTA
TATCCTTACTTTCAACATTAATTTGAATAATACCAATTAATTGATTTTTAAAAGATTGAG
GAACATTTTGAGAAATGTATAGCAATGGGCATTGAGTCTATGGCCTTGATAGAGATACAT
TGATTTCAATAATAAAAAACACAATATTTTTTAAATCAAATGCCTGGTCTGGTGCTCCGG
GGTTGGGCTTAATATTAGTTTTCTTAATAACAACATTCTTACTTATTGTTGATGTAAAGA
GTCAAAAAAATGCTAAGAATTGGTTTAAGAACTATTTCATTACAATATTCGCCGTTATAT
TTATTCCATCTAGTTTTAAACTAATTTTTATGTATAACGTAATGAGTTTGTATTGATTAT
TCATATTATTTTTAATTCCTATTGTGTGTGATAGTTTTGCTTATTTAATTGGTAGACTTA
TAGGAAGAAAAATAATTAAGTTTGGCTTTGCACCTCACATAAGTCCTAAAAAAAGTTGAG
AAGGAGCCATTGCCGGATATTTTATAGGGGCCTTGTTTGTCTTTATATTTATGGGAATTA
ATTTCGGAAACTCTGATTCAATAAAAATATTAATAAATCAAAAGCAAATTATTACGGCCG
TTTTTGTTCTTCCTGCAATTTCTATTATTGGCGATTTAGTATTTTCAGGAATAAAAAGAG
CTCAAAATATTAAGGATTTTTCTGAATTAATAGCGGGTCATGGAGGAATTATGGATAGAT
TTGATTCGCTATCGTTTAATACGGTATTTTTAACTTTTATATTAATGATTT
>16805 bias=0,e_score=2.9e-296,bit_score=989.0,score_ratio=1.04,align_strand=-,abs_start=73640,abs_end=74591,allele_start=73640,allele_end=74591,query_name=NODE_2_length_174641_cov_50.6885_ID_2769 <unknown description>
TGAAAAATCTAAAAATTAGAGCAAGATCTGCAATTATATTATTTAGTATATTGATTCCAC
TGCTTATTTTAACTTATTTTGTTAAAAGTTTAGGAGTGGCAATTTATATGTTTTTTAGCG
CGTGGGCTTTGTATGAAGTTATTTCACACAACCAAAACAAGAGATCTGTTAATTTGGTTA
TATCCTTACTTTCAATATTAATTTGAATAATACCAATTAATTGATTTTTAAAAGATTGAG
GAACATTTTGAGAAATGTATAGCAATGGGCATTGAGTCTATGGCCTTGATAGAGATACAT
TGATTTCAATAATAAAAAACACAATATTTTTTAAATCAAATGCCTGGTCTGGTGCTCCGG
GGTTGGGCTTAATATTAGTTTTCTTAATAACAACATTCTTACTTATTGTTGATGTAAAGA
GTCAAAAAAATGCTAAGAATTGGTTTAAGAACTATTTCATTACAATATTCGCCGTTATAT
TTATTCCATCAAGTTTTAAACTAATTTTTATGTACAACGTAATGAGTTTGTATTGACTAT
TCATATTATTTTTAATTCCTATTGTGTGTGATAGTTTTGCTTATTTAATTGGTAGACTTA
TAGGAAGGAAAATAATTAAGTTTGGCTTTGCACCTCACATAAGTCCTAAGAAAAGTTGAG
AAGGAGCCATTGCCGGATATTTTATAGGGGCCTTGTTTGTCTTTATATTTATGGGAATTA
ATTTTGGAAACTCTGATTCAATAAAAATATTAATAAATCAAAAGCAAATTATTACGGCCG
TTTTTGTTCTTCCTGCAATTTCTATTATTGGCGATTTAGTATTTTCAGGAATAAAAAGAG
TTCAAAATATTAAAGATTTTTCTGAATTAATAGCGGGTCACGGAGGAATTATGGATAGAT
TTGATTCGCTATCGTTTAATACGGTATTTTTAACTTTTATATTAATGATTT
>16806 bias=0,e_score=2.5e-295,bit_score=983.7,score_ratio=1.03,align_strand=-,abs_start=130,abs_end=1081,allele_start=130,allele_end=1081,query_name=NODE_6_length_36082_cov_1.44411_ID_199 <unknown description>
TGAAAAATCTAAAAATTAGAGCAAGATCTGCAATTATATTATTTAGTATATTGATTCCAC
TGCTTATTTTAACTTATTTTGTTAAAAGTTTAGGAGTGGCAATTTATATATTTTTTAGCG
CGTGGGCTTTGTATGAAGTTATTTCACACAACCAAAACAAGAGATCTGTTAATTTGGTTA
TATCCTTACTTTCAATATTAATTTGAATAATACCAATTAATTGATTTTTAAAAGATTGAG
GAACATTTTGAGAAATGTATAGCAATGGGCATTGAGTCTATGGCCTTGATAGAGATACAT
TGATTTCAATAATAAAAAACACAATATTTTTTAAATCAAATGCCTGGTCTGGTGCTCCGG
GGTTGGGCTTAATATTAGTTTTCTTAATAACAACATTCTTACTTATTGTTGATGTAAAGA
GTCAAAAAAATGCTAAGAATTGGTTTAAGAACTATTTCATTACAATATTCGCCGTTATAT
TTATTCCATCAAGTTTTAAACTAATTTTTATGTACAACGTGATGAGTTTGTATTGACTAT
TCATATTATTTTTAATTCCTATTGTGTGTGATAGTTTTGCTTATTTAATTGGTAGACTTA
TAGGAAGGAAAATAATTAAGTTTGGCTTTGCACCTCACATAAGTCCTAAGAAAAGTTGAG
AAGGAGCCATTGCCGGATATTTTATAGGGGCTTTGTTTGTCTTTATATTTATGGGGATTA
ATTTTGGAAACTCTGATTCAATAAAAATATTAATAAATCAAAAGCAAATTATTACGGCCG
TTTTTGTTCTTCCTGCAATTTCTATTATTGGCGATTTAGTATTTTCAGGAATAAAAAGAG
CTCAAAATATTAAAGATTTTTCTGAATTAATAGCGGGTCATGGAGGAATTATGGATAGAT
TTGATTCGCTATCGTTTAATACGGTATTTTTAACTTTTATATTAATGATTT
