# Supplementary material for: Genomic determination of minimum multi-locus sequence typing schemas to represent the genomic phylogeny of Mycoplasma hominis
Source: BMC Genomics. 2016 Nov 23;17:964. doi: 10.1186/s12864-016-3284-z (PMC5120421; doi:10.1186/s12864-016-3284-z)
Supplement: Additional file 1: — FASTA sequence for all pan genomic alleles identified in this study. (ZIP 1488 kb) [file 12864_2016_3284_MOESM1_ESM.zip › pan_genome/GENE-147.fasta]

>147
ATAATTATTTGAGCTCTTTTTGATGATGCGGAGTCATCATACAAAAATGCTGTTAAAAAA
TACTATAAGAATTTTAATAATATAGAAGTGCATTCAATTGGAATAAATGACATCTCTTTT
AAAGATAAAGAGAGATTTTTTTATCACAAAATTGACCTTTCAATTCAAAATTTTAATTTA
ATTAATGAACTAAAAAAATTGCCCAAACCAGATATTATTTTAGCCTCACCGCCATGTGAA
AGTTGATCAGGAGCAGATTGCAACGGCAAAATGCTGCGTTCGATTTCAAATGACTGCCAT
TGAGTGGTCATGAACAAAAAATATTATGATGAATACAATAAGACTTGTCATCCTGTAAAA
CATAGATTCTTTGAGCAAAAAGAACGAGGTAGATTAATTGGAGAAGGTACTATATCCGGA
ACTATTTTAATAATTCAAATATTCAAGCCAAAAGTGTGAGTGATAGAAAACCCTAAAACG
TCAAAAAGTTGGGAATATCAAAGAAATCATTGAAACTTTGAAGGCCATGAAAATAGTACG
TATTATTCTTCATACGACAATAGGTTTAGTTTAAAACCTACTATTTTTAAATCTAATATA
AAGCTTGATTTGTTAAAGAAGAGGCAAAAAGGCAATAATGACCATATGGCAAGAGGGTCA
TATTCATTAAGAAGTTCAATACCAACTCAATTAGTTGCTGATATCTTAAATCAAATATTT
AAACATCTGAATATAGAAATTTCGGCTAAATGAGAGGAAAAACATGAGTAA
>1800
ATAATTATTTGAGCTCTTTTTGATGATGCGGAGTCATCATACAAAAATGCTGTTAAAAAA
TACTATAAGAATTTTAATAATATAGAAGTGCATTCAATTGGAATAAATGACATCTCTTTT
AAAGATAAAGAGAGATTTTTTTATCACAAAATTGACCTTTCAATTCAAAATTTTAATTTA
ATTAATGAACTAAAAAAATTGCCCAAACCAGATATTATTTTAGCCTCACCGCCATGTGAA
AGTTGATCAGGAGCAGATTGCAACGGCAAAATGCTGCGTTCGATTTCAAATGACTGCCAT
TGAGTGGTCATGAACAAAAAATATTATGATGAATACAATAAGACTTGTCATCCTGTAAAA
CATAGATTCTTTGAGCAAAAAGAACGAGGTAGATTAATTGGAGAAGGTACTATATCCGGA
ACTATTTTAATAATTCAAATATTCAAGCCAAAAGTGTGAGTGATAGAAAACCCTAAAACG
TCAAAAAGTTGGGAATATCAAAGAAATCATTGAAACTTTGAAGGCCATGAAAATAGTACG
TATTATTCTTCATACGACAATAGGTTTAGTTTAAAACCTACTATTTTTAAATCTAATATA
AAGCTTGATTTGTTAAAGAAGAGGCAAAAAGGCAATAATGACCATATGGCAAGAGGGTCA
TATTCATTAAGAAGTTCAATACCAACTCAATTAGTTGTTGATATCTTAAATCAAATATTT
AAACATCTGAATATAGAAATTTCGGCTAAATGAGAGGAAAAACATGAGTAA
>16807 bias=0,e_score=5.3e-239,bit_score=799.9,score_ratio=1.04,align_strand=+,abs_start=34810,abs_end=35580,allele_start=34810,allele_end=35580,query_name=NODE_2_length_179046_cov_45.3973_ID_251 <unknown description>
TAATTATTTGAGCTCTTTTTGATGATGCGGAGTCATCATACAAAAATGCTGTTAAAAAAT
ACTATAAGAATTTTAATAATATAGAAGTGCATTCAATTGGAATAAATGACATCTCTTTTA
AAGACAAAGAGAGGTTTTTTTATCACAAAATTGACCTTTCAATTCAAAATTTTAATTTAA
TTAATGAACTAAAAAAATTGCCCAAACCAGATATTATTTTAGCCTCACCGCCATGTGAAA
GTTGATCAGGAGCAGATTGCAACGGCAAAATGCTGCGTTCGATTTCAAATGACTGCCATT
GAGTGGTCATGAACAAAAAATATTATGATGAATACAATAAGACTTGTCATCCTGTAAAAC
ATAGATTCTTTGAGCAAAAAGAACGAGGTAGATTAATTGGGGAAGGTACTATATCCGGAA
CTATTTTAATAATTCAAATATTCAAGCCAAAAGTGTGAGTGATAGAAAACCCTAAAACGT
CAAAAAGTTGGGAATATCAAAGAAATCATTGAAACTTTGAAGGCAATGAAAATAGTACAT
ATTATTCTTCATACGACAATAGGTTTAGTTTAAAACCTACTATTTTTAAATCCAATATAA
AACTTGATTTGTTAAAGAAGAGGCAGAAAGGCAATAATGACCATATGGCAAGAGGGTCAT
ATTCATTAAGAAGTTCAATACCAACTCAATTAGTTGCGGATATTTTAAATCAAATATTTA
AACATCTGAATATAGAAATTTCGGCTAAATGAGAGGAAAAATATGAGTAA
