# Supplementary material for: Genomic determination of minimum multi-locus sequence typing schemas to represent the genomic phylogeny of Mycoplasma hominis
Source: BMC Genomics. 2016 Nov 23;17:964. doi: 10.1186/s12864-016-3284-z (PMC5120421; doi:10.1186/s12864-016-3284-z)
Supplement: Additional file 1: — FASTA sequence for all pan genomic alleles identified in this study. (ZIP 1488 kb) [file 12864_2016_3284_MOESM1_ESM.zip › pan_genome/GENE-148.fasta]

>148
ATGGCAAATATTTCGATTTTTGGAAGTGGCGCTATGGGGACTGCTGTGGCAACTATCTTA
GCAAATAATGGTCATAATATTACAATATATGGCATAGATGATAGTGAGTTAAATGATCTA
AAAAATGGTAGAAATACAAAATATTTTGAAGATGTAAATTTACCAAAATTTAAAGTTACA
AAAGATAAAAAACAAGCGGTTGAAGATTGCAATTATATAGTTTTTGCAATTCCAACTAAG
GCTTTGCCTGAAACATATAAAGAAGTAATTAAATTAATAAAAAAACAAGTCATAATAATA
AATGTATCTAAAGGCTTTTGAAAAGATTCAAATAAATCTTGCCACGAAATAATGACACAA
GAAGCCCAAGCTAATTCATTAATAAGCGGTGTAGTTTCATTAATTGGGCCATCTTTTGCA
ATAGACATAATTAATAAAAATATAACTGCCGTTGACGCTGTTTCTAATAATGATAAACTA
AATAAAAAAGTCCAAAAATTATTTTCAAATGATTATTTTAGAGTTTATACACAAAAAGAT
GTGGCGGGAGCAGAATCGGGATCAATTTTTAAGAATATTTTAGCGATTGCTAGCGGTATG
GTTGCTGGGCTTGGATATAGCACAAATAGCCAAATAGCCTTAATCACTCGAGGATTTAAT
GAACTAAAAAAATTTGTTTTAGCTCGCGGGGGTAAGCTAAAAACGATTTTTGGATTGTCG
TGCCTGGGTGATTTAATGTTAACAGCATTGTCAGATAAATCACGAAATTACACATTTGGA
AAAAATTTTTATAACAAAAATTTTGATAGTTCAAAATTAACAGTGGAAGGTCTTAGATCA
ATAGAAATTGTTTACGATGAATATATAAAAACAAAACTATTGGATTTGCCTATTGTAAAT
TCACTTTATCAAATAATATACAAGAATGCTAACCCTAATGAAATAATAATTAATTTAATG
AAAAGAAAGCTAAAATCAGAATAA
>866
ATGGCAAATATTTCGATTTTTGGAAGTGGCGCTATGGGTACTGCTGTGGCAACTATCTTA
GCAAATAATGGTCATAATATTACAATATATGGCATAGATGATAGTGAGTTAAATGATCTA
AAAAATGGTAGAAATACAAAATATTTTGAAGATGTAAATTTACCAAAATTTAAAGTTACA
AAAGATAAAAAACAAGCGGTTGAAGATTGCAATTATATAGTTTTTGCAATTCCAACTAAG
GCTTTGCCTGAAACATATAAAGAAGTAATTAAATTAATAAAAAAACAAGTCATAATAATA
AATGTATCTAAAGGCTTTTGAAAAGATTCAAATAAATCTTGCCACGAAATAATGAAACAA
GAAGCCCAAACCAATTCATTAATAAGTGGTGTAGTTTCATTAATTGGGCCATCTTTTGCA
ATAGACATAATTAATAAAAATATAACTGCCGTTGACGCTGTTTCTAATAATGATAAACTA
AATAAAAAAGTCCAAAAATTATTTTCAAATGATTATTTTAGAGTTTATACGCAAAAAGAT
GTGGCAGGAGCAGAATCAGGATCAATTTTTAAGAATATTTTAGCGATTGCTAGCGGTATG
GTTGCTGGGCTTGGATATAGCACAAATAGCCAAATAGCCTTAATCACTCGAGGATTTAAT
GAACTAAAAAAATTTGTTTTAGCTCGTGGGGGTAAGCTGAAAACGATTTTTGGATTGTCG
TGCCTGGGTGATTTAATGCTAACAGCATTGTCGGATAAATCACGAAATTACACATTTGGA
AAAAATTTTTATAACAAAAATTTTGATAGTTCAAAATTAACAGTGGAAGGTCTTAGATCA
ATAGAAATTGTTTACGATGAATATATAAAAACAAAACTATTGGATTTGCCTATTGTAAAT
TCACTTTATCAAATAATATACAAGAATGCTAACCCTAATGAAATAATAATTAATTTAATG
AAAAGAAAGCTAAAATCAGAATAA
>1156
ATGGCAAATATTTCGATTTTTGGAAGTGGCGCTATGGGTACTGCTGTGGCAACTATCTTA
GCAAATAATGGTCATAATATTACAATATATGGCATAGATGATAGTGAGTTAAATGATCTA
AAAAATGGTAAGAATACAAAATATTTTGAAGATGTAAATTTACCAAAATTTAAAGTTACA
AAAGATAAAAAACAAGCGGTTGAAGGTTGCAATTATATAGTTTTTGCAATTCCAACTAAG
GCTTTGCCTGAAACATATAAAGAAGTAATTAAATTAATAAAAAAACAAGTCATAATAATA
AATGTATCTAAAGGCTTTTGAAAAGATTCAAATAAATCTTGCCACGAAATAATGACACAA
GAAGCCCAAGCTAATTCATTAATAAGTGGTGTAGTTTCATTAATTGGGCCATCTTTTGCA
ATAGACATAATTAATAAAAATATAACTGCCGTTGACGCTGTTTCTAATAATGATAAACTA
AATAAAAAAGTCCAAAAATTATTTTCAAATGATTATTTTAGAGTTTATACGCAAAAAGAT
GTGGCGGGAGCAGAATCAGGATCAATTTTTAAGAATATTTTAGCGATTGCTAGCGGTATG
GTTGCTGGGCTTGGATATAGCACAAATAGCCAAATAGCCTTAATCACTCGAGGATTTAAT
GAACTAAAAAAATTTGTTTTAGCTCGCGGGGGTAAACTAAAAACGATTTTTGGATTGTCG
TGCCTGGGTGATTTAATGCTAACAGCGTTGTCGGATAAATCACGAAATTACACATTTGGA
AAAAATTTTTATAACAAAAATTTTGATAGTTCAAAATTAACAGTGGAAGGTCTTAGATCA
ATAGAAATTGTTTACGATGAATATATAAAAACAAAACTATTGGATTTGCCTATTGTAAAT
TCACTTTATCAAATAATATACAAGAATGCTAACCCTAATGAAATAATAATTAATTTAATG
AAAAGAAAGCTAAAATCAGAATAA
>1941
ATGGCAAATATTTCGATTTTTGGAAGTGGCGCTATGGGTACTGCTGTGGCAACTATCTTA
GCAAATAATGGTCATAATATTACAATATATGGCATAGATGATAGTGAGTTAAATGATCTA
AAAAATGGTAGAAATACAAAATATTTTGAAGATGTAAATTTACCAAAATTTAAAGTTACA
AAAGATAAAAAACAAGCGGTTGAAGATTGCAATTATATAGTTTTTGCAATTCCAACTAAG
GCTTTGCCTGAAACATATAAAGAAGTAATTAAATTAATAAAAAAACAAGTCATAATAATA
AATGTATCTAAAGGCTTTTGAAAAGATTCAAATAAATCTTGCCACGAAATAATGACACAA
GAAGCCCAAGATAATTCATTAATAAGTGGTGTAGTTTCATTAATTGGGCCATCTTTTGCA
ATAGACATAATTAATAAAAATATAACTGCCGTTGACGCTGTTTCTAATAATGATAAACTA
AATAAAAAAGTCCAAAAATTATTTTCAAATGATTATTTTAGAGTTTATACGCAAAAAGAT
GTGGCAGGAGCAGAATCAGGATCAATTTTTAAGAATATTTTAGCGATTGCTAGCGGTATG
GTTGCTGGGCTTGGATATAGCACAAATAGCCAAATAGCATTAATCACTCGAGGATTTAAT
GAACTAAAAAAATTTGTTTTAGCTCGTGGGGGTAAGCTGAAAACGATTTTTGGATTGTCG
TGCCTAGGTGATTTAATGCTAACAGCATTGTCGGATAAATCACGAAATTACACATTTGGA
AAAAATTTTTATAACAAAAATTTTGATAGTTCAAAATTAACAGTGGAAGGTCTTAGATCA
ATAGAAATTGTTTACGATGAATATATAAAAACAAAACTATTGGATTTGCCTATTGTAAAT
TCACTTTATCAAATAATATACAAGAATGCTAACCCTAATGAAATAATAATTAATTTAATG
AAAAGAAAGCTAAAATCAGAATAA
>3728 bias=134.2,bit_score=1038.0,abs_start=224373,align_strand=+,abs_end=225356,score_ratio=1.05487804878,query_name=NODE_1_length_290949_cov_36.4267_ID_342
ATGGCAAATATTTCGATTTTTGGAAGTGGCGCTATGGGGACTGCTGTGGCAACTATCTTA
GCAAATAATGGTCATAATATTACAATATATGGCATAGATGATAGTGAGTTAAATGATCTA
AAAAATGGTAGAAATACAAAATATTTTGAAGATGTAAATTTACCAAAATTTAAAGTTACA
AAAGATAAAAAACAAGCGGTTGAAGATTGCAATTATATAGTTTTTGCAATTCCAACTAAG
GCTTTGCCTGAAACATATAAAGAAGTAATTAAATTAATAAAAAAACAAGTCATAATAATA
AATGTATCTAAAGGCTTTTGAAAAGATTCAAATAAATCTTGCCACGAAATAATGACACAA
GAAGCCCAAGCTAATTCATTAATAAGCGGTGTAGTTTCATTAATTGGGCCATCTTTTGCA
ATAGACATAATTAATAAAAATATAACTGCCGTTGACGCTGTTTCTAATAATGATAAACTA
AATAAAAAAGTCCAAAAATTATTTTCAAATGATTATTTTAGAGTTTATACGCAAAAAGAT
GTGGCGGGAGCAGAATCGGGATCAATTTTTAAGAATATTTTAGCGATTGCTAGCGGTATG
GTTGCTGGGCTTGGATATAGCACAAATAGCCAAATAGCCTTAATCACTCGAGGATTTAAT
GAACTAAAAAAATTTGTTTTAGCTCGCGGGGGTAAGTTAAAAACGATTTTTGGATTGTCG
TGCCTGGGTGATTTAATGCTAACAGCATTGTCAGATAAATCACGAAATTACACATTTGGA
AAAAATTTTTATAACAAAAATTTTGATAGTTCAAAATTAACAGTGGAAGGTCTTAGATCA
ATAGAAATTGTTTACGATGAATATATAAAAACAAAACTATTGGATTTGCCTATTGTAAAT
TCACTTTATCAAATAATATACAAGAATGCTAACCCTAATGAAATAATAATTAATTTAATG
AAGAGAAAGCTAAAATCAGAATAA
>3729 bias=133.3,bit_score=1041.8,abs_start=51555,align_strand=+,abs_end=52538,score_ratio=1.0587398374,query_name=NODE_2_length_111295_cov_32.5633_ID_5155
ATGGCAAATATTTCGATTTTTGGAAGTGGCGCTATGGGTACTGCTGTGGCAACTATCTTA
GCAAATAATGGTCATAATATTACAATATATGGCATAGATGATAGTGAGTTAAATGATCTA
AAAAATGGTAGAAATACAAAATATTTTGAAGATGTAAATTTACCAAAATTTAAAGTTACA
AAAGATAAAAAACAAGCGGTTGAAGATTGCAATTATATAGTTTTTGCAATTCCAACTAAG
GCTTTGCCTGAAACATATAAAGAAGTAATTAAATTAATAAAAAAACAAGTCATAATAATA
AATGTATCTAAAGGCTTTTGAAAAGATTCAAATAAATCTTGCCACGAAATAATGACACAA
GAAGCCCAAGCTAATTCATTAATAAGCGGTGTAGTTTCATTAATTGGGCCATCTTTTGCA
ATAGACATAATTAATAAAAATATAACTGCCGTTGACGCTGTTTCTAATAATGATAAACTA
AATAAAAAAGTCCAAAAATTATTTTCAAATGATTATTTTAGAGTTTATACGCAAAAAGAT
GTGGCGGGAGCAGAATCGGGATCAATTTTTAAGAATATTTTAGCGATTGCTAGCGGTATG
GTTGCTGGGCTTGGATATAGCACAAATAGCCAAATAGCCTTAATCACTCGAGGATTTAAT
GAACTAAAAAAATTTGTTTTAGCTCGCGGGGGTAAGCTAAAAACGATTTTTGGATTGTCG
TGCCTGGGTGATTTAATGCTAACAGCATTGTCGGATAAATCACGAAATTACACATTTGGA
AAAAATTTTTATAACAAAAATTTTGATAGTTCAAAATTAACAGTGGAAGGTCTTAGATCA
ATAGAAATTGTTTACGATGAATATATAAAAACAAAACTATTGGATTTGCCTATTGTAAAT
TCACTTTATCAAATAATATACAACAATGCTAACCCTAATGAAATAATAATTAATTTAATG
AAAAGAAAGCTAAAATCAGAATAA
>3734 bias=139.4,bit_score=1021.1,abs_start=221932,align_strand=+,abs_end=222915,score_ratio=1.03770325203,query_name=NODE_1_length_337690_cov_20.0179_ID_3593
ATGGCAAATATTTCGATTTTTGGAAGTGGCGCTATGGGTACTGCTGTGGCAACTATTTTA
GCAAATAATGGTCATAATATTACAATATATGGCATAGATGATAGTGAGTTAAATGATCTA
AAAAATGGTAGAAATACAAAATATTTTGAAGATGTAAATTTACCAAAATTTAAAGTTACA
AAAGATAAAAAACAAGCAGTTGAAGATTGCAATTATATTGTTTTTGCAATTCCAACTAAG
GCTTTGCCTGAAACATATAAAGAAGTAATTAAATTAATAAAAAAACAAGTCATAATAATA
AATGTATCTAAAGGCTTTTGAAAAGATTCAAATAAATCTTGCCACGAAATAATGACACAA
GAAGCCCAAGCTAATTCATTAATAAGCGGTGTAGTTTCATTAATTGGGCCATCTTTTGCA
ATAGACATAATTAATAAAAATATAACTGCCGTTGATGCTGTTTCTAATAATGATAAACTA
AATAAAAAAGTCCAAAAATTATTTTCAAATGATTATTTTAGAGTTTATACGCAAAAAGAT
GTGGCGGGAGCAGAATCAGGATCAATTTTTAAGAATATTTTAGCGATTGCTAGCGGTATG
GTTGCCGGGCTTGGATATAGCACAAATAGCCAAATAGCCTTAATCACTCGAGGATTTAAT
GAACTAAAAAAATTTGTTTTAGCTCGCGGGGGTAAGCTAAAAACGATTTTTGGATTGTCG
TGCCTGGGTGATTTAATGCTAACAGCATTGTCAGATAAATCACGAAATTACACATTTGGA
AAAAATTTTTATAACAAAAATTTTGATAGTTCAAAATTAACAGTGGAAGGTCTTAGATCA
ATAGAAATTGTTTACGATGAATATATAAAAACAAAACTATTGGATTTGCCTATTGTAAAT
TCACTTTATCAAATAATATATAAAAATGCTAACCCTAATGAAATAATAATTAATTTAATG
AAGAGAAAGCTAAAATCAGAATAA
>3735 bias=135.3,bit_score=1034.3,abs_start=6209,align_strand=+,abs_end=7192,score_ratio=1.05111788618,query_name=NODE_4_length_107452_cov_30.9088_ID_628
ATGGCAAATATTTCGATTTTTGGAAGTGGCGCTATGGGGACTGCTGTGGCAACTATCTTA
GCAAATAATGGTCATAATATTACAATATATGGCATAGATGATAGTGAGTTAAATGATCTA
AAAAATGGTAGAAATACAAAATATTTTGAAGATGTAAATTTACCAAAATTTAAAGTTACA
AAAGATAAAAAACAAGCGGTTGAAGATTGCAATTATATAGTTTTTGCAATTCCAACTAAG
GCTTTGCCTGAAACATATAAAGAAGTAATTAAATTAATAAAAAAACAAGTCATAATAATA
AATGTATCTAAAGGCTTTTGAAAAGATTCAAATAAATCTTGCCACGAAATAATGACACAA
GAAGCCCAAGCTAATTCATTAATAAGCGGTGTAGTTTCATTAATTGGGCCATCTTTTGCA
ATAGACATAATTAATAAAAATATAACTGCCGTTGACGCTGTTTCTAATAATGATAAACTA
AATAAAAAAGTCCAAAAATTATTTTCAAATGATTATTTTAGAGTTTATACGCAAAAAGAT
GTGGCGGGAGCAGAATCGGGATCAATTTTTAAGAATATTTTAGCGATTGCTAGCGGTATG
GTTGCTGGGCTTGGATATAGCACAAATAGCCAAATAGCCTTAATCACTCGAGGATTTAAT
GAACTAAAAAAATTTGTTTTAGCTCGCGGGGGTAAGTTAAAAACGATTTTTGGATTGTCG
TGCCTGGGTGATTTAATGCTAACAACATTGTCAGATAAATCACGAAATTACACATTTGGA
AAAAATTTTTATAACAAAAATTTTGATAGTTCAAAATTAACAGTGGAAGGTCTTAGATCA
ATAGAAATTGTTTACGATGAATATATAAAAACAAAACTATTGGATTTGCCTATTGTAAAT
TCACTTTATCAAATAATATACAAGAATGCTAACCCTAATGAAATAATAATTAATTTAATG
AAGAGAAAGCTAAAATCAGAATAA
>3736 bias=135.0,bit_score=1037.7,abs_start=540770,align_strand=+,abs_end=541753,score_ratio=1.05457317073,query_name=NODE_1_length_644406_cov_31.3649_ID_828
ATGGCAAATATTTCGATTTTTGGAAGTGGCGCTATGGGTACTGCCGTGGCAACTATCTTA
GCAAATAATGGTCATAATATTACAATATATGGCATAGATGATAGTGAGTTAAATGATCTA
AAAAATGGTAGAAATACAAAATATTTTGAAGATGTAAATTTACCAAAATTTAAAGTTACA
AAAGATAAAAAACAAGCGGTTGAAGATTGCAATTATATAGTTTTTGCAATTCCAACTAAG
GCTTTGCCTGAAACATATAAAGAAGTAATTAAATTAATAAAAAAACAAGTCATAATAATA
AATGTATCTAAAGGCTTTTGAAAAGATTCAAATAAATCTTGCCACGAAATAATGACGCAA
GAAGCCCAAGCTAATTCATTAATAAGTGGTGTAGTTTCATTAATTGGGCCATCTTTTGCA
ATAGACATAATTAATAAAAATATAACTGCCGTTGACGCTGTTTCTAATAATGATAAACTA
AATAAAAAAGTCCAAAAATTATTTTCAAATGATTATTTTAGAGTTTATACGCAAAAAGAT
GTGGCAGGAGCAGAATCAGGATCAATTTTTAAGAATATTTTAGCGATTGCTAGCGGTATG
GTTGCTGGGCTTGGATATAGCACAAATAGCCAAATAGCCTTAATCACTCGAGGATTTAAT
GAACTAAAAAAATTTGTTTTAGCTCGTGGGGGTAAGCTAAAAACGATTTTTGGATTGTCG
TGCCTGGGTGATTTAATGCTAACAGCATTGTCGGATAAATCACGAAATTACACATTTGGA
AAAAATTTTTATAACAAAAATTTTGATAGTTCAAAATTAACAGTGGAAGGTCTTAGATCA
ATAGAAATTGTTTACGATGAATATATAAAAACAAAACTATTGGATTTGCCTATTGTAAAT
TCACTTTATCAAATAATATACAAGAATGCTAACCCTGATGAAATAATAATTAATTTAATG
AAAAGAAAGCTAAAATCAGAATAA
>16905 bias=0,e_score=0.0,bit_score=1037.7,score_ratio=1.05,align_strand=-,abs_start=126070,abs_end=127051,allele_start=126070,allele_end=127051,query_name=NODE_1_length_507951_cov_41.4538_ID_1311 <unknown description>
TGGCAAATATTTCGATTTTTGGAAGTGGCGCTATGGGTACTGCCGTGGCAACTATCTTAG
CAAATAATGGTCATAATATTACAATATATGGCATAGATGATAGTGAGTTAAATGATCTAA
AAAATGGTAGAAATACAAAATATTTTGAAGATGTAAATTTACCAAAATTTAAAGTTACAA
AAGATAAAAAACAAGCGGTTGAAGATTGCAATTATATAGTTTTTGCAATTCCAACTAAGG
CTTTGCCTGAAACATATAAAGAAGTAATTAAATTAATAAAAAAACAAGTCATAATAATAA
ATGTATCTAAAGGCTTTTGAAAAGATTCAAATAAATCTTGCCACGAAATAATGACGCAAG
AAGCCCAAGCTAATTCATTAATAAGTGGTGTAGTTTCATTAATTGGGCCATCTTTTGCAA
TAGACATAATTAATAAAAATATAACTGCCGTTGACGCTGTTTCTAATAATGATAAACTAA
ATAAAAAAGTCCAAAAATTATTTTCAAATGATTATTTTAGAGTTTATACGCAAAAAGATG
TGGCAGGAGCAGAATCAGGATCAATTTTTAAGAATATTTTAGCGATTGCTAGCGGTATGG
TTGCTGGGCTTGGATATAGCACAAATAGCCAAATAGCCTTAATCACTCGAGGATTTAATG
AACTAAAAAAATTTGTTTTAGCTCGTGGGGGTAAGCTAAAAACGATTTTTGGATTGTCGT
GCCTGGGTGATTTAATGCTAACAGCATTGTCGGATAAATCACGAAATTACACATTTGGAA
AAAATTTTTATAACAAAAATTTTGATAGTTCAAAATTAACAGTGGAAGGTCTTAGATCAA
TAGAAATTGTTTACGATGAATATATAAAAACAAAACTATTGGATTTGCCTATTGTAAATT
CACTTTATCAAATAATATACAAGAATGCTAACCCTGATGAAATAATAATTAATTTAATGA
AAAGAAAGCTAAAATCAGAAT
>16906 bias=0,e_score=0.0,bit_score=1038.0,score_ratio=1.05,align_strand=-,abs_start=100317,abs_end=101298,allele_start=100317,allele_end=101298,query_name=NODE_1_length_474534_cov_38.1723_ID_792 <unknown description>
TGGCAAATATTTCGATTTTTGGAAGTGGCGCTATGGGGACTGCTGTGGCAACTATCTTAG
CAAATAATGGTCATAATATTACAATATATGGCATAGATGATAGTGAGTTAAATGATCTAA
AAAATGGTAGAAATACAAAATATTTTGAAGATGTAAATTTACCAAAATTTAAAGTTACAA
AAGATAAAAAACAAGCGGTTGAAGATTGCAATTATATAGTTTTTGCAATTCCAACTAAGG
CTTTGCCTGAAACATATAAAGAAGTAATTAAATTAATAAAAAAACAAGTCATAATAATAA
ATGTATCTAAAGGCTTTTGAAAAGATTCAAATAAATCTTGCCACGAAATAATGACACAAG
AAGCCCAAGCTAATTCATTAATAAGCGGTGTAGTTTCATTAATTGGGCCATCTTTTGCAA
TAGACATAATTAATAAAAATATAACTGCCGTTGACGCTGTTTCTAATAATGATAAACTAA
ATAAAAAAGTCCAAAAATTATTTTCAAATGATTATTTTAGAGTTTATACGCAAAAAGATG
TGGCGGGAGCAGAATCGGGATCAATTTTTAAGAATATTTTAGCGATTGCTAGCGGTATGG
TTGCTGGGCTTGGATATAGCACAAATAGCCAAATAGCCTTAATCACTCGAGGATTTAATG
AACTAAAAAAATTTGTTTTAGCTCGCGGGGGTAAGTTAAAAACGATTTTTGGATTGTCGT
GCCTGGGTGATTTAATGCTAACAGCATTGTCAGATAAATCACGAAATTACACATTTGGAA
AAAATTTTTATAACAAAAATTTTGATAGTTCAAAATTAACAGTGGAAGGTCTTAGATCAA
TAGAAATTGTTTACGATGAATATATAAAAACAAAACTATTGGATTTGCCTATTGTAAATT
CACTTTATCAAATAATATACAAGAATGCTAACCCTAATGAAATAATAATTAATTTAATGA
AGAGAAAGCTAAAATCAGAAT
>16907 bias=0,e_score=1.6e-305,bit_score=1021.1,score_ratio=1.04,align_strand=+,abs_start=221896,abs_end=222879,allele_start=221896,allele_end=222879,query_name=NODE_1_length_337655_cov_39.5735_ID_506 <unknown description>
TGGCAAATATTTCGATTTTTGGAAGTGGCGCTATGGGTACTGCTGTGGCAACTATTTTAG
CAAATAATGGTCATAATATTACAATATATGGCATAGATGATAGTGAGTTAAATGATCTAA
AAAATGGTAGAAATACAAAATATTTTGAAGATGTAAATTTACCAAAATTTAAAGTTACAA
AAGATAAAAAACAAGCAGTTGAAGATTGCAATTATATTGTTTTTGCAATTCCAACTAAGG
CTTTGCCTGAAACATATAAAGAAGTAATTAAATTAATAAAAAAACAAGTCATAATAATAA
ATGTATCTAAAGGCTTTTGAAAAGATTCAAATAAATCTTGCCACGAAATAATGACACAAG
AAGCCCAAGCTAATTCATTAATAAGCGGTGTAGTTTCATTAATTGGGCCATCTTTTGCAA
TAGACATAATTAATAAAAATATAACTGCCGTTGATGCTGTTTCTAATAATGATAAACTAA
ATAAAAAAGTCCAAAAATTATTTTCAAATGATTATTTTAGAGTTTATACGCAAAAAGATG
TGGCGGGAGCAGAATCAGGATCAATTTTTAAGAATATTTTAGCGATTGCTAGCGGTATGG
TTGCCGGGCTTGGATATAGCACAAATAGCCAAATAGCCTTAATCACTCGAGGATTTAATG
AACTAAAAAAATTTGTTTTAGCTCGCGGGGGTAAGCTAAAAACGATTTTTGGATTGTCGT
GCCTGGGTGATTTAATGCTAACAGCATTGTCAGATAAATCACGAAATTACACATTTGGAA
AAAATTTTTATAACAAAAATTTTGATAGTTCAAAATTAACAGTGGAAGGTCTTAGATCAA
TAGAAATTGTTTACGATGAATATATAAAAACAAAACTATTGGATTTGCCTATTGTAAATT
CACTTTATCAAATAATATATAAAAATGCTAACCCTAATGAAATAATAATTAATTTAATGA
AGAGAAAGCTAAAATCAGAATAA
>16908 bias=0,e_score=0.0,bit_score=1032.1,score_ratio=1.05,align_strand=-,abs_start=66152,abs_end=67133,allele_start=66152,allele_end=67133,query_name=NODE_1_length_253687_cov_41.2364_ID_219 <unknown description>
TGGCAAATATTTCAATTTTTGGAAGTGGCGCTATGGGTACTGCCGTGGCAACTATCTTAG
CAAATAATGGTCATAATATTACAATATATGGCATAGATGATAGTGAGTTAAATGATCTAA
AAAATGGTAGAAATACAAAATATTTTGAAGATGTAAATTTACCAAAATTTAAAGTTACAA
AAGATAAAAAACAAGCGGTTGAAGATTGCAATTATATAGTTTTTGCAATTCCAACTAAGG
CTTTGCCTGAAACATATAAAGAAGTAATTAAATTAATAAAAAAACAAGTCATAATAATAA
ATGTATCTAAAGGCTTTTGAAAAGATTCAAATAAATCTTGCCACGAAATAATGACACAAG
AAGCCCAAGCTAATTCATTAATAAGTGGTGTAGTTTCATTAATTGGGCCATCTTTTGCAA
TAGACATAATTAATAAAAATATAACTGCCGTTGACGCTGTTTCTAATAATGATAAACTAA
ATAAAAAAGTCCAAAAATTATTTTCAAATGATTATTTTAGAGTTTATACGCAGAAAGATG
TGGCAGGAGCAGAATCAGGATCAATTTTTAAGAATATTTTAGCGATTGCTAGCGGTATGG
TTGCTGGGCTTGGATATAGCACAAATAGCCAAATAGCCTTAATCACTCGAGGATTTAATG
AACTAAAAAAATTTGTTTTAGCTCGCGGGGGTAAGCTGAAAACGATTTTTGGATTGTCGT
GCCTAGGTGATTTAATGCTAACAGCATTGTCAGATAAATCACGAAATTACACATTTGGAA
AAAATTTTTATAACAAAAATTTTGATAGTTCAAAATTAACAGTGGAAGGTCTTAGATCAA
TAGAAATTGTTTACGATGAATATATAAAAACAAAACTATTGGATTTGCCTATTGTAAATT
CGCTTTATCAAATAATATACAAGAATGCTAACCCTAATGAAATAATAATTAATTTAATGA
AAAGAAAGCTAAAATCAGAAT
>16909 bias=0,e_score=0.0,bit_score=1040.7,score_ratio=1.06,align_strand=+,abs_start=6303,abs_end=7286,allele_start=6303,allele_end=7286,query_name=NODE_1_length_194000_cov_43.9897_ID_1724 <unknown description>
TGGCAAATATTTCGATTTTTGGAAGTGGCGCTATGGGTACTGCTGTGGCAACTATCTTAG
CAAATAATGGTCATAATATTACAATATATGGCATAGATGATAGTGAGTTAAATGATCTAA
AAAATGGTAGAAATACAAAATATTTTGAAGATGTAAATTTACCAAAATTTAAAGTTACAA
AAGATAAAAAACAAGCGGTTGAAGATTGCAATTATATAGTTTTTGCAATTCCAACTAAGG
CTTTGCCTGAAACATATAAAGAAGTAATTAAATTAATAAAAAAACAAGTCATAATAATAA
ATGTATCTAAGGGCTTTTGAAAAGATTCAAATAAATCTTGCCACGAAATAATGACACAAG
AAGCCCAAGCTAATTCATTAATAAGCGGTGTAGTTTCATTAATTGGGCCATCTTTTGCAA
TAGACATAATTAATAAAAATATAACTGCCGTTGACGCTGTTTCTAATAATGATAAACTAA
ATAAAAAAGTCCAAAAATTATTTTCAAATGATTATTTTAGAGTTTATACGCAAAAAGATG
TGGCGGGAGCAGAATCGGGATCAATTTTTAAGAATATTTTAGCGATTGCTAGCGGTATGG
TTGCTGGGCTTGGATATAGCACAAATAGCCAAATAGCCTTAATCACTCGAGGATTTAATG
AACTAAAAAAATTTGTTTTAGCTCGCGGGGGTAAGCTAAAAACGATTTTTGGATTGTCGT
GCCTGGGTGATTTAATGCTAACAGCATTGTCGGATAAATCACGAAATTACACATTTGGAA
AAAATTTTTATAACAAAAATTTTGATAGTTCAAAATTAACAGTGGAAGGTCTTAGATCAA
TAGAAATTGTTTACGATGAATATATAAAAACAAAACTATTGGATTTGCCTATTGTAAATT
CACTTTATCAAATAATATACAACAATGCTAACCCTAATGAAATAATAATTAATTTAATGA
AAAGAAAGCTAAAATCAGAATAA
>16910 bias=0,e_score=0.0,bit_score=1040.6,score_ratio=1.06,align_strand=+,abs_start=123217,abs_end=124200,allele_start=123217,allele_end=124200,query_name=NODE_1_length_185828_cov_1.25555_ID_69 <unknown description>
TGGCAAATATTTCGATTTTTGGAAGTGGCGCTATGGGGACTGCTGTGGCAACTATCTTAG
CAAATAATGGTCATAATATTACAATATATGGCATAGATGATAGTGAGTTAAATGATCTAA
AAAATGGTAGAAATACAAAATATTTTGAAGATGTAAATTTACCAAAATTTAAAGTTACAA
AAGATAAAAAACAAGCGGTTGAAGATTGCAATTATATAGTTTTTGCAATTCCAACTAAGG
CTTTGCCTGAAACATATAAAGAAGTAATTAAATTAATAAAAAAACAAGTCATAATAATAA
ATGTATCTAAAGGCTTTTGAAAAGATTCAAATAAATCTTGCCACGAAATAATGACACAAG
AAGCCCAAGCTAATTCATTAATAAGTGGTGTAGTTTCATTAATTGGGCCATCTTTTGCAA
TAGACATAATTAATAAAAATATAACTGCCGTTGACGCTGTTTCTAATAATGATAAACTAA
ATAAAAAAGTCCAAAAATTATTTTCAAATGATTATTTTAGAGTTTATACACAAAAAGATG
TGGCGGGAGCAGAATCGGGATCAATTTTTAAGAATATTTTAGCGATTGCTAGCGGTATGG
TTGCTGGGCTTGGATATAGCACAAATAGCCAAATAGCCTTAATCACTCGAGGATTTAATG
AACTAAAAAAATTTGTTTTAGCTCGCGGGGGTAAGCTAAAAACGATTTTTGGATTGTCGT
GCCTGGGTGATTTAATGCTAACAGCATTGTCGGATAAATCACGAAATTACACATTTGGAA
AAAATTTTTATAACAAAAATTTTGATAGTTCAAAATTAACAGTGGAAGGTCTTAGATCAA
TAGAAATTGTTTACGATGAATATATAAAAACAAAACTATTGGATTTGCCTATTGTAAATT
CACTTTATCAAATAATATACAAGAATGCTAACCCTAATGAAATAATAATTAATTTAATGA
AGAGAAAGCTAAAATCAGAATAA
>16911 bias=0,e_score=0.0,bit_score=1041.8,score_ratio=1.06,align_strand=+,abs_start=51555,abs_end=52538,allele_start=51555,allele_end=52538,query_name=NODE_2_length_111295_cov_32.5633_ID_5155 <unknown description>
TGGCAAATATTTCGATTTTTGGAAGTGGCGCTATGGGTACTGCTGTGGCAACTATCTTAG
CAAATAATGGTCATAATATTACAATATATGGCATAGATGATAGTGAGTTAAATGATCTAA
AAAATGGTAGAAATACAAAATATTTTGAAGATGTAAATTTACCAAAATTTAAAGTTACAA
AAGATAAAAAACAAGCGGTTGAAGATTGCAATTATATAGTTTTTGCAATTCCAACTAAGG
CTTTGCCTGAAACATATAAAGAAGTAATTAAATTAATAAAAAAACAAGTCATAATAATAA
ATGTATCTAAAGGCTTTTGAAAAGATTCAAATAAATCTTGCCACGAAATAATGACACAAG
AAGCCCAAGCTAATTCATTAATAAGCGGTGTAGTTTCATTAATTGGGCCATCTTTTGCAA
TAGACATAATTAATAAAAATATAACTGCCGTTGACGCTGTTTCTAATAATGATAAACTAA
ATAAAAAAGTCCAAAAATTATTTTCAAATGATTATTTTAGAGTTTATACGCAAAAAGATG
TGGCGGGAGCAGAATCGGGATCAATTTTTAAGAATATTTTAGCGATTGCTAGCGGTATGG
TTGCTGGGCTTGGATATAGCACAAATAGCCAAATAGCCTTAATCACTCGAGGATTTAATG
AACTAAAAAAATTTGTTTTAGCTCGCGGGGGTAAGCTAAAAACGATTTTTGGATTGTCGT
GCCTGGGTGATTTAATGCTAACAGCATTGTCGGATAAATCACGAAATTACACATTTGGAA
AAAATTTTTATAACAAAAATTTTGATAGTTCAAAATTAACAGTGGAAGGTCTTAGATCAA
TAGAAATTGTTTACGATGAATATATAAAAACAAAACTATTGGATTTGCCTATTGTAAATT
CACTTTATCAAATAATATACAACAATGCTAACCCTAATGAAATAATAATTAATTTAATGA
AAAGAAAGCTAAAATCAGAATAA
>16912 bias=0,e_score=0.0,bit_score=1035.0,score_ratio=1.05,align_strand=-,abs_start=125801,abs_end=126782,allele_start=125801,allele_end=126782,query_name=NODE_1_length_344309_cov_36.0595_ID_85 <unknown description>
TGGCAAATATTTCGATTTTTGGAAGTGGCGCTATGGGTACTGCTGTGGCAACTATCTTAG
CAAATAATGGTCATAATATTACAATATATGGCATAGATGATAGTGAGTTAAATGATCTAA
AAAATGGTAGAAATACAAAATATTTTGAAGATGTAAATTTACCAAAATTTAAAGTTACAA
AAGATAAAAAACAAGCGGTTGAAGATTGCAATTATATAGTTTTTGCAATTCCAACTAAGG
CTTTGCCTGAAACATATAAAGAAGTAATTAAATTAATAAAAAAACAAGTCATAATAATAA
ATGTATCTAAAGGCTTTTGAAAAGATTCAAATAAATCTTGCCACGAAATAATGACACAAG
AAGCCCAAGATAATTCATTAATAAGTGGTGTAGTTTCATTAATTGGGCCATCTTTTGCAA
TAGACATAATTAATAAAAATATAACTGCCGTTGACGCTGTTTCTAATAATGATAAACTAA
ATAAAAAAGTCCAAAAATTATTTTCAAATGATTATTTTAGAGTTTATACGCAAAAAGATG
TGGCAGGAGCAGAATCAGGATCAATTTTTAAGAATATTTTAGCGATTGCTAGCGGTATGG
TTGCTGGGCTTGGATATAGCACAAATAGCCAAATAGCATTAATCACTCGAGGATTTAATG
AACTAAAAAAATTTGTTTTAGCTCGTGGGGGTAAGCTGAAAACGATTTTTGGATTGTCGT
GCCTAGGTGATTTAATGCTAACAGCATTGTCGGATAAATCACGAAATTACACATTTGGAA
AAAATTTTTATAACAAAAATTTTGATAGTTCAAAATTAACAGTGGAAGGTCTTAGATCAA
TAGAAATTGTTTACGATGAATATATAAAAACAAAACTATTGGATTTGCCTATTGTAAATT
CACTTTATCAAATAATATACAAGAATGCTAACCCTAATGAAATAATAATTAATTTAATGA
AAAGAAAGCTAAAATCAGAAT
>16913 bias=0,e_score=0.0,bit_score=1038.0,score_ratio=1.05,align_strand=+,abs_start=224373,abs_end=225356,allele_start=224373,allele_end=225356,query_name=NODE_1_length_290949_cov_36.4267_ID_342 <unknown description>
TGGCAAATATTTCGATTTTTGGAAGTGGCGCTATGGGGACTGCTGTGGCAACTATCTTAG
CAAATAATGGTCATAATATTACAATATATGGCATAGATGATAGTGAGTTAAATGATCTAA
AAAATGGTAGAAATACAAAATATTTTGAAGATGTAAATTTACCAAAATTTAAAGTTACAA
AAGATAAAAAACAAGCGGTTGAAGATTGCAATTATATAGTTTTTGCAATTCCAACTAAGG
CTTTGCCTGAAACATATAAAGAAGTAATTAAATTAATAAAAAAACAAGTCATAATAATAA
ATGTATCTAAAGGCTTTTGAAAAGATTCAAATAAATCTTGCCACGAAATAATGACACAAG
AAGCCCAAGCTAATTCATTAATAAGCGGTGTAGTTTCATTAATTGGGCCATCTTTTGCAA
TAGACATAATTAATAAAAATATAACTGCCGTTGACGCTGTTTCTAATAATGATAAACTAA
ATAAAAAAGTCCAAAAATTATTTTCAAATGATTATTTTAGAGTTTATACGCAAAAAGATG
TGGCGGGAGCAGAATCGGGATCAATTTTTAAGAATATTTTAGCGATTGCTAGCGGTATGG
TTGCTGGGCTTGGATATAGCACAAATAGCCAAATAGCCTTAATCACTCGAGGATTTAATG
AACTAAAAAAATTTGTTTTAGCTCGCGGGGGTAAGTTAAAAACGATTTTTGGATTGTCGT
GCCTGGGTGATTTAATGCTAACAGCATTGTCAGATAAATCACGAAATTACACATTTGGAA
AAAATTTTTATAACAAAAATTTTGATAGTTCAAAATTAACAGTGGAAGGTCTTAGATCAA
TAGAAATTGTTTACGATGAATATATAAAAACAAAACTATTGGATTTGCCTATTGTAAATT
CACTTTATCAAATAATATACAAGAATGCTAACCCTAATGAAATAATAATTAATTTAATGA
AGAGAAAGCTAAAATCAGAATAA
>16914 bias=0,e_score=0.0,bit_score=1039.0,score_ratio=1.06,align_strand=-,abs_start=134613,abs_end=135594,allele_start=134613,allele_end=135594,query_name=NODE_1_length_666248_cov_46.4332_ID_732 <unknown description>
TGGCAAATATTTCGATTTTTGGAAGTGGCGCTATGGGTACTGCTGTGGCAACTATCTTAG
CAAATAATGGTCATAATATTACAATATATGGCATAGATGATAGTGAGTTAAATGATCTAA
AAAATGGTAGAAATACAAAATATTTTGAAGATGTAAATTTACCAAAATTTAAAGTTACAA
AAGATAAAAAACAAGCGGTTGAAGATTGCAATTATATAGTTTTTGCAATTCCAACTAAGG
CTTTGCCTGAAACATATAAAGAAGTAATTAAATTAATAAAAAAACAAGTCATAATAATAA
ATGTATCTAAAGGTTTTTGAAAAGATTCAAATAAATCTTGCCACGAAATAATGACACAAG
AAGCCCAAGCTAATTCATTAATAAGTGGTGTAGTTTCATTAATTGGGCCATCTTTTGCAA
TAGACATAATTAATAAAAATATAACTGCCGTTGACGCTGTTTCTAATAATGATAAACTAA
ATAAAAAAGTCCAAAAATTATTTTCAAATGATTATTTTAGAGTTTATACGCAAAAAGATG
TGGCAGGAGCAGAATCGGGATCAATTTTTAAGAATATTTTAGCGATTGCTAGCGGTATGG
CTGCTGGGCTTGGATATAGCACAAATAGCCAAATAGCCTTAATCACTCGAGGATTTAATG
AACTAAAAAAATTTGTTTTGGCTCGCGGGGGTAAGCTGAAAACGATTTTTGGATTGTCGT
GCCTGGGTGATTTAATGCTAACAGCATTGTCGGATAAATCACGAAATTACACATTTGGAA
AAAATTTTTATAACAAAAATTTTGATAGTTCAAAATTAACAGTGGAAGGTCTTAGATCAA
TAGAAATTGTTTACGATGAATATATAAAAACAAAACTATTGGATTTGCCTATTGTAAATT
CACTTTATCAAATAATATACAAGAATGCTAACCCTAATGAAATAATAATTAATTTAATGA
AAAGAAAGCTAAAATCAGAAT
>16915 bias=0,e_score=0.0,bit_score=1041.2,score_ratio=1.06,align_strand=+,abs_start=255943,abs_end=256926,allele_start=255943,allele_end=256926,query_name=NODE_1_length_386744_cov_32.1807_ID_133 <unknown description>
TGGCAAATATTTCGATTTTTGGAAGTGGCGCTATGGGGACTGCTGTGGCAACTATCTTAG
CAAATAATGGTCATAATATTACAATATATGGCATAGATGATAGTGAGTTAAATGATCTAA
AAAATGGTAGAAATACAAAATATTTTGAAGATGTAAATTTACCAAAATTTAAAGTTACAA
AAGATAAAAAACAAGCGGTTGAAGATTGCAATTATATAGTTTTTGCAATTCCAACTAAGG
CTTTGCCTGAAACATATAAAGAAGTAATTAAATTAATAAAAAAACAAGTCATAATAATAA
ATGTATCTAAAGGCTTTTGAAAAGATTCAAATAAATCTTGCCACGAAATAATGACACAAG
AAGCCCAAGCTAATTCATTAATAAGCGGTGTAGTTTCATTAATTGGGCCATCTTTTGCAA
TAGACATAATTAATAAAAATATAACTGCCGTTGACGCTGTTTCTAATAATGATAAACTAA
ATAAAAAAGTCCAAAAATTATTTTCAAATGATTATTTTAGAGTTTATACGCAAAAAGATG
TGGCGGGAGCAGAATCGGGATCAATTTTTAAGAATATTTTAGCGATTGCTAGCGGTATGG
TTGCTGGGCTTGGATATAGCACAAATAGCCAAATAGCCTTAATCACTCGAGGATTTAATG
AACTAAAAAAATTTGTTTTAGCTCGCGGGGGTAAGCTGAAAACAATTTTTGGATTGTCGT
GCCTGGGTGATTTAATGCTAACAGCATTGTCGGATAAATCACGAAATTACACATTTGGAA
AAAATTTTTATAACAAAAATTTTGATAGTTCAAAATTAACAGTGGAAGGTCTTAGATCAA
TAGAAATTGTTTACGATGAATATATAAAAACAAAACTATTGGATTTGCCTATTGTAAATT
CGCTTTATCAAATAATATACAAGAATGCTAACCCTAATGAAATAATAATTAATTTAATGA
AAAGAAAGCTAAAATCAGAATAA
>16916 bias=0,e_score=0.0,bit_score=1034.3,score_ratio=1.05,align_strand=+,abs_start=6209,abs_end=7192,allele_start=6209,allele_end=7192,query_name=NODE_4_length_107060_cov_28.1066_ID_600 <unknown description>
TGGCAAATATTTCGATTTTTGGAAGTGGCGCTATGGGGACTGCTGTGGCAACTATCTTAG
CAAATAATGGTCATAATATTACAATATATGGCATAGATGATAGTGAGTTAAATGATCTAA
AAAATGGTAGAAATACAAAATATTTTGAAGATGTAAATTTACCAAAATTTAAAGTTACAA
AAGATAAAAAACAAGCGGTTGAAGATTGCAATTATATAGTTTTTGCAATTCCAACTAAGG
CTTTGCCTGAAACATATAAAGAAGTAATTAAATTAATAAAAAAACAAGTCATAATAATAA
ATGTATCTAAAGGCTTTTGAAAAGATTCAAATAAATCTTGCCACGAAATAATGACACAAG
AAGCCCAAGCTAATTCATTAATAAGCGGTGTAGTTTCATTAATTGGGCCATCTTTTGCAA
TAGACATAATTAATAAAAATATAACTGCCGTTGACGCTGTTTCTAATAATGATAAACTAA
ATAAAAAAGTCCAAAAATTATTTTCAAATGATTATTTTAGAGTTTATACGCAAAAAGATG
TGGCGGGAGCAGAATCGGGATCAATTTTTAAGAATATTTTAGCGATTGCTAGCGGTATGG
TTGCTGGGCTTGGATATAGCACAAATAGCCAAATAGCCTTAATCACTCGAGGATTTAATG
AACTAAAAAAATTTGTTTTAGCTCGCGGGGGTAAGTTAAAAACGATTTTTGGATTGTCGT
GCCTGGGTGATTTAATGCTAACAACATTGTCAGATAAATCACGAAATTACACATTTGGAA
AAAATTTTTATAACAAAAATTTTGATAGTTCAAAATTAACAGTGGAAGGTCTTAGATCAA
TAGAAATTGTTTACGATGAATATATAAAAACAAAACTATTGGATTTGCCTATTGTAAATT
CACTTTATCAAATAATATACAAGAATGCTAACCCTAATGAAATAATAATTAATTTAATGA
AGAGAAAGCTAAAATCAGAATAA
