# Supplementary material for: Genomic determination of minimum multi-locus sequence typing schemas to represent the genomic phylogeny of Mycoplasma hominis
Source: BMC Genomics. 2016 Nov 23;17:964. doi: 10.1186/s12864-016-3284-z (PMC5120421; doi:10.1186/s12864-016-3284-z)
Supplement: Additional file 1: — FASTA sequence for all pan genomic alleles identified in this study. (ZIP 1488 kb) [file 12864_2016_3284_MOESM1_ESM.zip › pan_genome/GENE-149.fasta]

>149
ATGTCAAATTACGAAATTATGATTCTAACTAATCCAAAAACAACAGATGAAGAATTACAA
AATCTAGTATTTTCAGTATTAGATAAAAATTCATCAAAATTTGAAAGATTAGAAAGAAAC
GAAACTGCATATCCAATTAAAAAGTTAACTCATGTAAATTACTTTTTAATTACAACAAAG
GCAGAACCTCATCTAATGTCTGAATTAACAAGAAAGCTTAATATTGATAAATCAGTTTTA
AGATCTTTAATTATTAATTTAGATTCTGAAAAAGGTTTAAAGCCAAGAAAAGTTTCTAAG
AAATTCAATAAGAGAATTCCTCTAAACCGTGAAAATAAAAAACCTTATGTAAAAAACAAC
GAAACTTCTAAAGATGCTAGCGAAGAAAAGAAGGTTGCAAGAAAACCAAGAACTTCAAAA
GTTTTAGACGAAAAGAAATAG
>967
ATGTCAAATTACGAAATTATGATTCTAACTAATCCAAAAACAACAGATGAAGAATTACAA
AATCTAGTATTTTCAGTATTAGATAAAAATTCATCAAAATTTGAAAGATTAGAAAGAAAC
GAAACTGCATATCCAATTAAAAAGTTAACTCATGTAAATTACTTTTTAATTACAACAAAG
GCAGAACCTCATCTAATGTCTGAATTAACAAGAAAGCTTAATATCGATAAATCAGTTTTA
AGATCTTTAATTATTAATTTAGATTCTGAAAAAGGTTTAAAGCCAAGAAAAGTTTCTAAG
AAATTCAATAAGAGAATTCCTCTAAACCGTGAAAATAAAAAACCTTATGTAAAAAACAAC
GAAACTTCTAAAGATGCTAGCGAAGAAAAGAAGGTTGCAAGAAAACCAAGAACTTCAAAA
GTTTTAGACGAAAAGAAATAG
>3740 bias=88.8,bit_score=429.6,abs_start=53175,align_strand=+,abs_end=53615,score_ratio=0.974149659864,query_name=NODE_4_length_68136_cov_36.5476_ID_5229
ATGTCAAATTACGAAATTATGATTCTAACTAATCCAAAAACAACAGATGAAGAATTACAA
AATCTAGTATTTTCAGTATTAGATAAAAATTCATCAAAATTTGAAAGATTAGAAAGAAAT
GAAACTGCATATCCAATTAAAAAGTTAACTCATGTAAATTACTTTTTAATTACAACAAAG
GCAGAACCTCATCTAATGTCTGAATTAACAAGAAAGCTTAATATTGATAAATCAGTTTTA
AGATCTTTAATTATTAATTTAGATTCTGAAAAAGGTTTAAAGCCAAGAAAAGTTTCTAAG
AAATTCAATAAGAGAATTCCTCTAAACCGTGAAAATAAAAAACCTTATGTAAAAAACAAC
GAAACTTCTAAAGATGCTAGCGAAGAAAAGAAGGTTGCAAGAAAACCAAGAACTTCAAAA
GTTTTAGACGAAAAGAAATAG
>3743 bias=87.8,bit_score=427.7,abs_start=474473,align_strand=+,abs_end=474913,score_ratio=0.969841269841,query_name=NODE_1_length_644406_cov_31.3649_ID_828
ATGTCAAATTACGAAATTATGATTCTAACTAATCCAAAAACAACAGATGAAGAATTACAA
AATCTAGTATTTTCAGTATTAGATAAAAATTCATCAAAATTTGAAAGATTAGAAAGAAAC
GAAACTGCATATCCAATTAAAAAGTTAACTCATGTAAATTACTTTTTAATTACAACAAAG
GCAGAACCTCATCTAATGTCTGAATTAACAAGAAAACTTAATATTGATAAATCAGTTTTA
AGATCTTTAATTATTAATTTAGATTCTGAAAAGGGTTTAAAGCCAAGAAAAGTTTCTAAG
AAATTCAATAAGAGAATTCCTCTAAACCGTGAAAATAAAAAACCTTATGTAAAAAACAAC
GAAACTTCTAAAGATGCTAGCGAAGAAAAGAAGGTTGCAAGAAAACCAAGAACTTCAAAA
GTTTTAGACGAAAAGAAATAG
>3745 bias=89.6,bit_score=428.2,abs_start=153143,align_strand=+,abs_end=153583,score_ratio=0.970975056689,query_name=NODE_1_length_423494_cov_19.5452_ID_878
ATGTCAAATTACGAAATTATGATTCTAACTAATCCAAAAACAACAGATGAAGAATTACAA
AATCTAGTATTTTCAGTATTAGATAAAAATTCATCAAAATTTGAAAGATTAGAAAGAAAC
GAAACTGCATATCCAATTAAAAAGTTAACTCATATAAATTACTTTTTAATTACAACAAAG
GCAGAACCTCATCTAATGTCTGAATTAACAAGAAAGCTTAATATTGATAAATCAGTTTTA
AGATCTTTAATTATTAATTTAGATTCTGAAAAAGGTTTAAAGCCAAGAAAAGTTTCTAAG
AAATTCAATAAGAGAATTCCTCTAAACCGTGAAAATAAAAAACCTTATGTAAAAAACAAC
GAAACTTCTAAAGATGCTAGCGAAGAAAAGAAGGTTGCAAGAAAACCAAGAACTTCAAAA
GTTTTAGACGAAAAGAAATAG
>3746 bias=88.8,bit_score=429.6,abs_start=59364,align_strand=-,abs_end=59803,score_ratio=0.974149659864,query_name=NODE_1_length_201530_cov_37.1757_ID_177
TGTCAAATTACGAAATTATGATTCTAACTAATCCAAAAACAACAGATGAAGAATTACAAA
ATCTAGTATTTTCAGTATTAGATAAAAATTCATCAAAATTTGAAAGATTAGAAAGAAATG
AAACTGCATATCCAATTAAAAAGTTAACTCATGTAAATTACTTTTTAATTACAACAAAGG
CAGAACCTCATCTAATGTCTGAATTAACAAGAAAGCTTAATATTGATAAATCAGTTTTAA
GATCTTTAATTATTAATTTAGATTCTGAAAAAGGTTTAAAGCCAAGAAAAGTTTCTAAGA
AATTCAATAAGAGAATTCCTCTAAACCGTGAAAATAAAAAACCTTATGTAAAAAACAACG
AAACTTCTAAAGATGCTAGCGAAGAAAAGAAGGTTGCAAGAAAACCAAGAACTTCAAAAG
TTTTAGACGAAAAGAAATAG
>3747 bias=86.1,bit_score=431.9,abs_start=14217,align_strand=+,abs_end=14657,score_ratio=0.979365079365,query_name=NODE_7_length_67344_cov_18.7618_ID_828
ATGTCAAATTACGAAATTATGATTCTAACTAATCCAAAAACAACAGATGAAGAATTACAA
AATCTGGTATTTTCAGTATTAGATAAAAATTCATCAAAATTTGAAAGATTAGAAAGAAAC
GAAACTGCATATCCAATTAAAAAGTTAACTCATGTAAATTACTTTTTAATTACAACAAAG
GCAGAACCTCATCTAATGTCTGAATTAACAAGAAAGCTTAATATTGATAAATCAGTTTTA
AGATCTTTAATTATTAATTTAGATTCTGAAAAAGGTTTAAAGCCAAGAAAAGTTTCTAAG
AAATTCAATAAGAGAATTCCTCTAAACCGTGAAAATAAAAAACCTTATGTAAAAAACAAC
GAAACTTCTAAAGATGCTAGCGAAGAAAAGAAGGTTGCAAGAAAACCAAGAACTTCAAAA
GTTTTAGACGAAAAGAAATAG
>3749 bias=87.8,bit_score=430.5,abs_start=156054,align_strand=+,abs_end=156494,score_ratio=0.97619047619,query_name=NODE_1_length_337690_cov_20.0179_ID_3593
ATGTCAAATTACGAAATTATGATTCTAACTAATCCAAAAACAACAGATGAAGAATTACAA
AATCTAGTATTTTCAGTATTAGATAAAAATTCATCAAAATTTGAAAGATTAGAAAGAAAC
GAAACTGCATATCCAATTAAAAAGTTAACTCATGTAAATTACTTTTTAATTACAACAAAG
GCAGAACCTCATTTAATGTCTGAATTAACAAGAAAGCTTAATATCGATAAATCAGTTTTA
AGATCTTTAATTATTAATTTAGATTCTGAAAAAGGTTTAAAGCCAAGAAAAGTTTCTAAG
AAATTCAATAAGAGAATTCCTCTAAACCGTGAAAATAAAAAACCTTATGTAAAAAACAAC
GAAACTTCTAAAGATGCTAGCGAAGAAAAGAAGGTTGCAAGAAAACCAAGAACTTCAAAA
GTTTTAGACGAAAAGAAATAG
>16917 bias=0,e_score=4e-126,bit_score=428.2,score_ratio=0.97,align_strand=-,abs_start=166732,abs_end=167171,allele_start=166732,allele_end=167171,query_name=NODE_1_length_474534_cov_38.1723_ID_792 <unknown description>
TGTCAAATTACGAAATTATGATTCTAACTAATCCAAAAACAACAGATGAAGAATTACAAA
ATCTAGTATTTTCAGTATTAGATAAAAATTCATCAAAATTTGAAAGATTAGAAAGAAACG
AAACTGCATATCCAATTAAAAAGTTAACTCATATAAATTACTTTTTAATTACAACAAAGG
CAGAACCTCATCTAATGTCTGAATTAACAAGAAAGCTTAATATTGATAAATCAGTTTTAA
GATCTTTAATTATTAATTTAGATTCTGAAAAAGGTTTAAAGCCAAGAAAAGTTTCTAAGA
AATTCAATAAGAGAATTCCTCTAAACCGTGAAAATAAAAAACCTTATGTAAAAAACAACG
AAACTTCTAAAGATGCTAGCGAAGAAAAGAAGGTTGCAAGAAAACCAAGAACTTCAAAAG
TTTTAGACGAAAAGAAATA
>16918 bias=0,e_score=5.9e-127,bit_score=430.5,score_ratio=0.98,align_strand=-,abs_start=192247,abs_end=192686,allele_start=192247,allele_end=192686,query_name=NODE_1_length_344309_cov_36.0595_ID_85 <unknown description>
TGTCAAATTACGAAATTATGATTCTAACTAATCCAAAAACAACAGATGAAGAATTACAAA
ATCTAGTATTTTCAGTATTAGATAAAAATTCATCAAAATTTGAAAGATTAGAAAGAAACG
AAACTGCATATCCAATTAAAAAGTTAACTCATGTAAATTACTTTTTAATTACAACAAAGG
CAGAACCTCATTTAATGTCTGAATTAACAAGAAAGCTTAATATCGATAAATCAGTTTTAA
GATCTTTAATTATTAATTTAGATTCTGAAAAAGGTTTAAAGCCAAGAAAAGTTTCTAAGA
AATTCAATAAGAGAATTCCTCTAAACCGTGAAAATAAAAAACCTTATGTAAAAAACAACG
AAACTTCTAAAGATGCTAGCGAAGAAAAGAAGGTTGCAAGAAAACCAAGAACTTCAAAAG
TTTTAGACGAAAAGAAATA
>16919 bias=0,e_score=5.8e-127,bit_score=430.5,score_ratio=0.98,align_strand=+,abs_start=156018,abs_end=156458,allele_start=156018,allele_end=156458,query_name=NODE_1_length_337655_cov_39.5735_ID_506 <unknown description>
TGTCAAATTACGAAATTATGATTCTAACTAATCCAAAAACAACAGATGAAGAATTACAAA
ATCTAGTATTTTCAGTATTAGATAAAAATTCATCAAAATTTGAAAGATTAGAAAGAAACG
AAACTGCATATCCAATTAAAAAGTTAACTCATGTAAATTACTTTTTAATTACAACAAAGG
CAGAACCTCATTTAATGTCTGAATTAACAAGAAAGCTTAATATCGATAAATCAGTTTTAA
GATCTTTAATTATTAATTTAGATTCTGAAAAAGGTTTAAAGCCAAGAAAAGTTTCTAAGA
AATTCAATAAGAGAATTCCTCTAAACCGTGAAAATAAAAAACCTTATGTAAAAAACAACG
AAACTTCTAAAGATGCTAGCGAAGAAAAGAAGGTTGCAAGAAAACCAAGAACTTCAAAAG
TTTTAGACGAAAAGAAATAG
>16920 bias=0,e_score=1.2e-126,bit_score=429.6,score_ratio=0.97,align_strand=+,abs_start=189647,abs_end=190087,allele_start=189647,allele_end=190087,query_name=NODE_1_length_386744_cov_32.1807_ID_133 <unknown description>
TGTCAAATTACGAAATTATGATTCTAACTAATCCAAAAACAACAGATGAAGAATTACAAA
ATTTAGTATTTTCAGTATTAGATAAAAATTCATCAAAATTTGAAAGATTAGAAAGAAACG
AAACTGCATATCCAATTAAAAAGTTAACTCATGTAAATTACTTTTTAATTACAACAAAGG
CAGAACCTCATCTAATGTCTGAATTAACAAGAAAGCTTAATATTGATAAATCAGTTTTAA
GATCTTTAATTATTAATTTAGATTCTGAAAAAGGTTTAAAGCCAAGAAAAGTTTCTAAGA
AATTCAATAAGAGAATTCCTCTAAACCGTGAAAATAAAAAACCTTATGTAAAAAACAACG
AAACTTCTAAAGATGCTAGCGAAGAAAAGAAGGTTGCAAGAAAACCAAGAACTTCAAAAG
TTTTAGACGAAAAGAAATAG
>16921 bias=0,e_score=6.4e-127,bit_score=429.6,score_ratio=0.97,align_strand=-,abs_start=59364,abs_end=59803,allele_start=59364,allele_end=59803,query_name=NODE_1_length_201531_cov_37.8145_ID_143 <unknown description>
TGTCAAATTACGAAATTATGATTCTAACTAATCCAAAAACAACAGATGAAGAATTACAAA
ATCTAGTATTTTCAGTATTAGATAAAAATTCATCAAAATTTGAAAGATTAGAAAGAAATG
AAACTGCATATCCAATTAAAAAGTTAACTCATGTAAATTACTTTTTAATTACAACAAAGG
CAGAACCTCATCTAATGTCTGAATTAACAAGAAAGCTTAATATTGATAAATCAGTTTTAA
GATCTTTAATTATTAATTTAGATTCTGAAAAAGGTTTAAAGCCAAGAAAAGTTTCTAAGA
AATTCAATAAGAGAATTCCTCTAAACCGTGAAAATAAAAAACCTTATGTAAAAAACAACG
AAACTTCTAAAGATGCTAGCGAAGAAAAGAAGGTTGCAAGAAAACCAAGAACTTCAAAAG
TTTTAGACGAAAAGAAATA
>16922 bias=0,e_score=1.7e-127,bit_score=431.9,score_ratio=0.98,align_strand=+,abs_start=74955,abs_end=75395,allele_start=74955,allele_end=75395,query_name=NODE_1_length_264014_cov_18.1843_ID_149 <unknown description>
TGTCAAATTACGAAATTATGATTCTAACTAATCCAAAAACAACAGATGAAGAATTACAAA
ATCTGGTATTTTCAGTATTAGATAAAAATTCATCAAAATTTGAAAGATTAGAAAGAAACG
AAACTGCATATCCAATTAAAAAGTTAACTCATGTAAATTACTTTTTAATTACAACAAAGG
CAGAACCTCATCTAATGTCTGAATTAACAAGAAAGCTTAATATTGATAAATCAGTTTTAA
GATCTTTAATTATTAATTTAGATTCTGAAAAAGGTTTAAAGCCAAGAAAAGTTTCTAAGA
AATTCAATAAGAGAATTCCTCTAAACCGTGAAAATAAAAAACCTTATGTAAAAAACAACG
AAACTTCTAAAGATGCTAGCGAAGAAAAGAAGGTTGCAAGAAAACCAAGAACTTCAAAAG
TTTTAGACGAAAAGAAATAG
>16923 bias=0,e_score=1.6e-127,bit_score=433.3,score_ratio=0.98,align_strand=-,abs_start=201035,abs_end=201474,allele_start=201035,allele_end=201474,query_name=NODE_1_length_666248_cov_46.4332_ID_732 <unknown description>
TGTCAAATTACGAAATTATGATTCTAACTAATCCAAAAACAACAGATGAAGAATTACAAA
ATCTAGTATTTTCAGTATTAGATAAAAATTCATCAAAATTTGAAAGATTAGAAAGAAACG
AAACTGCATATCCAATTAAAAAGTTAACTCATGTAAATTACTTTTTAATTACAACAAAGG
CAGAACCTCATCTAATGTCTGAATTAACAAGAAAGCTTAATATCGATAAATCAGTTTTAA
GATCTTTAATTATTAATTTAGATTCTGAAAAAGGTTTAAAGCCAAGAAAAGTTTCTAAGA
AATTCAATAAGAGAATTCCTCTAAACCGTGAAAATAAAAAACCTTATGTAAAAAACAACG
AAACTTCTAAAGATGCTAGCGAAGAAAAGAAGGTTGCAAGAAAACCAAGAACTTCAAAAG
TTTTAGACGAAAAGAAATA
>16924 bias=0,e_score=6.1e-126,bit_score=427.7,score_ratio=0.97,align_strand=-,abs_start=192909,abs_end=193348,allele_start=192909,allele_end=193348,query_name=NODE_1_length_507951_cov_41.4538_ID_1311 <unknown description>
TGTCAAATTACGAAATTATGATTCTAACTAATCCAAAAACAACAGATGAAGAATTACAAA
ATCTAGTATTTTCAGTATTAGATAAAAATTCATCAAAATTTGAAAGATTAGAAAGAAACG
AAACTGCATATCCAATTAAAAAGTTAACTCATGTAAATTACTTTTTAATTACAACAAAGG
CAGAACCTCATCTAATGTCTGAATTAACAAGAAAACTTAATATTGATAAATCAGTTTTAA
GATCTTTAATTATTAATTTAGATTCTGAAAAGGGTTTAAAGCCAAGAAAAGTTTCTAAGA
AATTCAATAAGAGAATTCCTCTAAACCGTGAAAATAAAAAACCTTATGTAAAAAACAACG
AAACTTCTAAAGATGCTAGCGAAGAAAAGAAGGTTGCAAGAAAACCAAGAACTTCAAAAG
TTTTAGACGAAAAGAAATA
>16925 bias=0,e_score=1.1e-127,bit_score=432.4,score_ratio=0.98,align_strand=-,abs_start=129878,abs_end=130317,allele_start=129878,allele_end=130317,query_name=NODE_1_length_253687_cov_41.2364_ID_219 <unknown description>
TGTCAAATTACGAAATTATGATTCTAACTAATCCAAAAACAACAGATGAAGAATTACAAA
ATCTAGTATTTTCAGTATTAGATAAAAATTCATCAAAATTTGAAAGATTAGAAAGAAACG
AAACTGCATATCCAATTAAAAAGTTAACTCATGTAAATTACTTTTTAATTACAACAAAGG
CAGAACCTCATCTAATGTCTGAATTAACAAGAAAGCTTAATATTGATAAATCAGTTTTAA
GATCTTTAATTATTAATTTAGATTCTGAAAAAGGTTTAAAGCCAAGAAAAGTTTCTAAGA
AATTCAATAAGAGAATTCCTCTAAACCGTGAAAATAAAAAACCTTATGTAAAAAACAACG
AAACTTCTAAAGATGCTAGCGAAGAAAAGAAGGTTGCAAGAAAACCAAGAACTTCAAAAG
TTTTAGACGAAAAGAAATA
>16926 bias=0,e_score=2.2e-126,bit_score=427.7,score_ratio=0.97,align_strand=+,abs_start=58200,abs_end=58640,allele_start=58200,allele_end=58640,query_name=NODE_1_length_185828_cov_1.25555_ID_69 <unknown description>
TGTCAAATTACGAAATTATGATTCTAACTAATCCAAAAACAACAGATGAAGAATTACAAA
ATCTAGTATTTTCAGTATTAGATAAAAATTCATCAAAATTTGAAAGATTAGAAAGAAACG
AAACTGCATATCCAATTAAAAAGTTAACTCATGTAAATTACTTTTTAATTACAACAAAGG
CAGAACCTCATCTAATGTCTGAATTAACAAGAAAACTTAATATTGATAAATCAGTTTTAA
GATCTTTAATTATTAATTTAGATTCTGAAAAGGGTTTAAAGCCAAGAAAAGTTTCTAAGA
AATTCAATAAGAGAATTCCTCTAAACCGTGAAAATAAAAAACCTTATGTAAAAAACAACG
AAACTTCTAAAGATGCTAGCGAAGAAAAGAAGGTTGCAAGAAAACCAAGAACTTCAAAAG
TTTTAGACGAAAAGAAATAG
