# Supplementary material for: Genomic determination of minimum multi-locus sequence typing schemas to represent the genomic phylogeny of Mycoplasma hominis
Source: BMC Genomics. 2016 Nov 23;17:964. doi: 10.1186/s12864-016-3284-z (PMC5120421; doi:10.1186/s12864-016-3284-z)
Supplement: Additional file 1: — FASTA sequence for all pan genomic alleles identified in this study. (ZIP 1488 kb) [file 12864_2016_3284_MOESM1_ESM.zip › pan_genome/GENE-14.fasta]

>14
ATGGCTATTAAAAAATTTAAAGCATATACCAATGGCCGTCGTAATATGTCTTCTCTTGAT
TATCAAGCAAATTTAACAGGACATGCTCCTGAAAAATCATTGCTTGTTGCTCTTCCAACA
AAAGCAGGAAGAAACAATCAAGGTAAAATCACTACCCGTCATCAAGGTGGTAGATTGAAA
AGATTCTATCGTATCATTGATTTTAAACGTCAAAAAGATGGAATCCCAGCTACTGTAAAA
ACTATTGAATATGACCCTAATCGTTCAGCTAATATTTCATTAGTTGTTTATAGAGATGGT
GAAAAAAGATATATTTTAAGCCCAAAAGGTATCAAAATTGGACAAGTTATTTTGTCAGGT
GATAATGTTGACATTCAAGTTGGTAACCATTTACCATTAGCCAACATTCCTGAAGGTACA
TTTGTTCACAATATTGAATTACAACCAAGACAAGGTGGAATCATTGCTAGATCAGCTGGA
TCATCAGCACAAATCTTAGGTAAAGATGAATCAGGTCGTTATGTAATTCTAAGATTAAAA
TCAGGCGAAGTTAGAAAAGTTTTAGCAATTAATCGTGCAACAGTTGGTGAAGTAGGAAAC
GAAGAACACTCACTTGTTAATATTGGTAAGGCAGGACGTAACCGTTTAAGAGGAATTAGA
CCAACAGTTCGTGGTTCAGCTATGAACCCTAATGATCACCCACATGGTGGTGGTGAAGGT
AGACAACCTATTGGTAGAAAGAGTCCTATGACTCCATGAGGAAAAAGAGCACTTGGTGTT
AAAACTCGTGCAACTAAAAAAGCATCAAATCAATTTATTATTAGAAGAAGAAAGGAAACT
AAATAA
>546
ATGGCTATTAAAAAATTTAAAGCATATACCAATGGCCGTCGTAATATGTCTTCTCTTGAT
TATCAAGCAAATTTAACAGGACATGCTCCTGAAAAATCATTGCTTGTTGCTCTTCCAACA
AAAGCAGGAAGAAACAATCAAGGTAAAATCACTACCCGTCATCAAGGTGGTAGATTGAAA
AGATTCTATCGTATCATTGATTTTAAACGTCAAAAAGATGGAATCCCAGCTACTGTAAAA
ACTATTGAATATGACCCTAATCGTTCAGCTAATATTTCATTAGTTGTTTATAGAGATGGT
GAAAAAAGATATATTTTAAGCCCTAAAGGTATTAAAATTGGACAAGTTATTTTGTCAGGT
GATAATGTTGACATTCAAGTTGGTAACCATTTGCCATTAGCCAACATTCCTGAAGGTACA
TTTGTTCACAATATTGAATTACAACCAAGACAAGGTGGAATCATTGCTAGATCAGCTGGA
TCATCAGCACAAATCTTAGGTAAAGATGAATCAGGTCGTTATGTAATTCTAAGATTAAAA
TCAGGCGAAGTTAGAAAAGTTTTAGCAATTAATCGTGCAACAGTTGGTGAAGTAGGAAAC
GAAGAACACTCACTTGTTAATATTGGTAAGGCAGGACGTAACCGTTTAAGAGGAATTAGA
CCAACAGTTCGTGGTTCAGCTATGAACCCTAATGATCACCCACATGGTGGTGGTGAAGGT
AGACAACCTATTGGTAGAAAGAGTCCTATGACTCCATGAGGAAAAAGAGCACTTGGTGTT
AAAACTCGTGCAACTAAAAAAGCATCAAATCAATTTATTATTAGAAGAAGAAAGGAAACT
AAATAA
>1924
ATGGCTATTAAAAAATTTAAAGCATATACCAATGGCCGTCGTAATATGTCTTCTCTTGAT
TATCAAGCAAATTTAACAGGACATGCTCCTGAAAAATCATTGCTTGTTGCTCTTCCAACA
AAAGCAGGAAGAAACAATCAAGGTAAAATCACTACCCGTCATCAAGGTGGTAGATTGAAA
AGATTCTATCGTATCATTGATTTTAAACGTCAAAAAGATGGAATCCCAGCTACTGTAAAA
ACTATTGAATATGACCCTAATCGTTCAGCTAATATTTCATTAGTTGTTTATAGAGATGGT
AAAAAAAGATATATTTTAAGCCCTAAAGGTATTAAAATTGGACAAGTTATTTTGTCAGGT
GATAATGTTGACATTCAAGTTGGTAACCATTTACCATTAGCCAACATTCCTGAAGGTACA
TTTGTTCACAATATTGAATTACAACCAAGACAAGGTGGAATCATTGCTAGATCAGCTGGA
TCATCAGCACAAATCTTAGGTAAAGATGAATCAGGTCGTTATGTAATTCTAAGATTAAAA
TCAGGCGAAGTTAGAAAAGTTTTAGCAATTAATCGTGCAACAGTTGGTGAAGTAGGAAAC
GAAGAACACTCACTTGTTAATATTGGTAAGGCAGGACGTAACCGTTTAAGAGGAATTAGA
CCAACAGTTCGTGGTTCAGCTATGAACCCTAATGATCACCCACATGGTGGTGGTGAAGGT
AGACAACCTATTGGTAGAAAGAGTCCTATGACTCCATGAGGAAAAAGAGCACTTGGTGTT
AAAACTCGTGCAACTAAAAAAGCATCAAATCAATTTATTATTAGAAGAAGAAAGGAAACT
AAATAA
>5440 bias=59.8,bit_score=949.9,abs_start=46442,align_strand=+,abs_end=47287,score_ratio=1.12281323877,query_name=NODE_5_length_59660_cov_41.0828_ID_401
ATGGCTATTAAAAAATTTAAAGCATATACCAATGGCCGTCGTAATATGTCTTCTCTTGAT
TATCAAGCAAATTTAACAGGACATGCTCCTGAAAAATCATTGCTTGTTGCTCTTCCAACA
AAAGCAGGAAGAAACAATCAAGGTAAAATCACTACCCGTCATCAAGGTGGTAGATTGAAA
AGATTCTATCGTATCATTGATTTTAAACGTCAAAAAGATGGAATCCCAGCTACTGTAAAA
ACTATTGAATATGACCCTAATCGTTCAGCTAATATTTCATTAGTTGTTTATAGAGATGGT
GAAAAAAGATATATTTTAAGCCCTAAAGGTATTAAAATTGGACAAGTTATTTTGTCAGGT
GATAATGTTGACATTCAAGTTGGTAACCATTTACCATTAGCCAACATTCCTGAAGGTACA
TTTGTTCACAATATTGAATTACAACCAAGACAAGGTGGAATCATTGCTAGATCAGCTGGA
TCATCAGCACAAATCTTAGGTAAAGATGAATCAGGTCGTTATGTAATTCTAAGATTAAAA
TCAGGCGAAGTTAGAAAAGTTTTAGCAATTAATCGTGCAACAGTTGGTGAAGTAGGAAAC
GAAGAACACTCACTTGTTAATATTGGTAAGGCAGGACGTAACCGCTTAAGAGGAATTAGA
CCAACAGTTCGTGGTTCAGCTATGAACCCTAATGATCACCCACATGGTGGTGGTGAAGGT
AGACAACCTATTGGTAGAAAGAGTCCTATGACTCCATGAGGAAAAAGAGCACTTGGTGTT
AAAACTCGTGCAACTAAAAAAGCATCAAATCAATTTATTATTAGAAGAAGAAAGGAAACT
AAATAA
>5442 bias=60.6,bit_score=951.1,abs_start=144667,align_strand=+,abs_end=145512,score_ratio=1.12423167849,query_name=NODE_2_length_157878_cov_35.9168_ID_1792
ATGGCTATTAAAAAATTTAAAGCATATACCAATGGCCGTCGTAATATGTCTTCTCTTGAT
TATCAAGCAAATTTAACAGGACATGCTCCTGAAAAATCATTGCTTGTTGCTCTTCCAACA
AAAGCAGGAAGAAACAATCAAGGTAAAATCACTACCCGTCATCAAGGTGGTAGATTGAAA
AGATTCTATCGTATCATTGATTTTAAACGTCAAAAAGATGGAATCCCAGCTACTGTAAAA
ACTATTGAATATGACCCTAATCGTTCAGCTAATATTTCATTAGTTGTTTATAGAGATGGT
GAAAAAAGATATATTTTAAGCCCTAAAGGTATTAAAATTGGACAAGTTATTTTGTCAGGT
GATAATGTTGACATTCAAGTTGGTAACCATTTACCATTAGCCAACATTCCTGAAGGTACA
TTTGTTCACAATATTGAATTACAACCAAGACAAGGTGGAATCATTGCTAGATCAGCTGGA
TCATCAGCACAAATCTTAGGTAAAGATGAATCAGGTCGTTATGTAATTCTAAGATTAAAA
TCAGGCGAAGTTAGAAAAGTTTTAGCAATTAATCGTGCAACAGTTGGTGAAGTAGGAAAC
GAAGAACACTCACTTGTTAATATTGGTAAGGCAGGACGTAACCGTTTAAGAGGAATTAGA
CCAACAGTTCGTGGTTCAGCTATGAACCCTAATGATCACCCACATGGTGGTGGTGAAGGT
AGACAACCTATTGGTAGAAAGAGTCCTATGACTCCATGAGGAAAAAGAGCACTTGGTGTT
AAAACTCGTGCAACTAAAAAAGCATCAAATCAATTTATTATTAGAAGAAGAAAGGAAACT
AAATAA
>5443 bias=58.6,bit_score=947.8,abs_start=12285,align_strand=-,abs_end=13129,score_ratio=1.12033096927,query_name=NODE_1_length_644406_cov_31.3649_ID_828
ATGGCTATTAAAAAATTTAAAGCATATACCAATGGCCGTCGTAATATGTCTTCTCTTGAT
TATCAAGCAAATTTAACAGGACATGCTCCTGAAAAATCGTTGCTTGTTGCTCTTCCAACA
AAAGCAGGAAGAAACAATCAAGGTAAAATCACTACCCGTCATCAAGGTGGTAGATTGAAA
AGATTCTATCGTATCATTGATTTTAAACGTCAAAAAGATGGAATCCCAGCTACTGTAAAA
ACTATTGAATATGACCCTAATCGTTCAGCTAATATTTCATTAGTTGTTTATAGAGATGGC
GAAAAAAGATATATTTTAAGCCCAAAAGGTATCAAAATTGGACAAGTTATTTTGTCAGGT
GATAATGTTGACATTCAAGTTGGTAACCATTTACCATTAGCCAACATTCCTGAAGGTACA
TTTGTTCACAATATTGAATTACAACCAAGACAAGGTGGAATCATTGCTAGATCAGCTGGA
TCATCAGCACAAATCTTAGGTAAAGATGAATCAGGTCGTTATGTAATTCTAAGATTAAAA
TCAGGCGAAGTTAGAAAAGTTTTAGCAATTAATCGTGCAACAGTTGGTGAAGTAGGAAAC
GAAGAACACTCACTTGTTAATATTGGTAAGGCAGGACGTAACCGTTTAAGAGGAATTAGA
CCAACAGTTCGTGGTTCAGCTATGAACCCTAATGATCACCCACATGGTGGTGGTGAAGGT
AGACAACCTATTGGTAGAAAGAGTCCTATGACTCCATGAGGAAAAAGAGCACTTGGTGTT
AAAACTCGTGCAACTAAAAAAGCATCAAATCAATTTATTATTAGAAGAAGAAAGGAAACT
AAATA
>5445 bias=59.3,bit_score=949.0,abs_start=48461,align_strand=+,abs_end=49306,score_ratio=1.12174940898,query_name=NODE_4_length_61590_cov_21.7453_ID_18413
ATGGCTATTAAAAAATTTAAAGCATATACCAATGGCCGTCGTAATATGTCTTCTCTTGAT
TATCAAGCAAATTTAACAGGACATGCTCCTGAAAAATCGTTGCTTGTTGCTCTTCCAACA
AAAGCAGGAAGAAACAATCAAGGTAAAATCACTACCCGTCATCAAGGTGGTAGATTGAAA
AGATTCTATCGTATCATTGATTTTAAACGTCAAAAAGATGGAATCCCAGCTACTGTAAAA
ACTATTGAATATGACCCTAATCGTTCAGCTAATATTTCATTAGTTGTTTATAGAGATGGT
GAAAAAAGATATATTTTAAGCCCAAAAGGTATCAAAATTGGACAAGTTATTTTGTCAGGT
GATAATGTTGACATTCAAGTTGGTAACCATTTACCATTAGCCAACATTCCTGAAGGTACA
TTTGTTCACAATATTGAATTACAACCAAGACAAGGTGGAATCATTGCTAGATCAGCTGGA
TCATCAGCACAAATCTTAGGTAAAGATGAATCAGGTCGTTATGTAATTCTAAGATTAAAA
TCAGGCGAAGTTAGAAAAGTTTTAGCAATTAATCGTGCAACAGTTGGTGAAGTAGGAAAC
GAAGAACACTCACTTGTTAATATTGGTAAGGCAGGACGTAACCGTTTAAGAGGAATTAGA
CCAACAGTTCGTGGTTCAGCTATGAACCCTAATGATCACCCACATGGTGGTGGTGAAGGT
AGACAACCTATTGGTAGAAAGAGTCCTATGACTCCATGAGGAAAAAGAGCACTTGGTGTT
AAAACTCGTGCAACTAAAAAAGCATCAAATCAATTTATTATTAGAAGAAGAAAGGAAACT
AAATAA
>5446 bias=60.2,bit_score=950.3,abs_start=12285,align_strand=-,abs_end=13129,score_ratio=1.12328605201,query_name=NODE_3_length_56296_cov_39.9706_ID_615
ATGGCTATTAAAAAATTTAAAGCATATACCAATGGCCGTCGTAATATGTCTTCTCTTGAT
TATCAAGCAAATTTAACAGGACATGCTCCTGAAAAATCATTGCTTGTTGCTCTTCCAACA
AAAGCAGGAAGAAACAATCAAGGTAAAATCACTACCCGTCATCAAGGTGGTAGATTGAAA
AGATTCTATCGTATCATTGATTTTAAACGTCAAAAAGATGGAATCCCAGCTACTGTAAAA
ACTATTGAATATGACCCTAATCGTTCAGCTAATATTTCATTAGTTGTTTATAGAGATGGT
GAAAAAAGATATATTTTAAGCCCAAAAGGTATCAAAATTGGACAAGTTATTTTGTCAGGT
GATAATGTTGACATTCAAGTTGGTAACCATTTACCATTAGCCAACATTCCTGAAGGTACA
TTTGTTCACAATATTGAATTACAACCAAGACAAGGTGGAATCATTGCTAGATCAGCTGGA
TCATCAGCACAAATCTTAGGTAAAGATGAATCAGGTCGTTATGTAATTCTAAGATTAAAA
TCAGGCGAAGTTAGAAAAGTTTTAGCAATTAATCGTGCAACAGTTGGTGAAGTAGGAAAC
GAAGAACACTCACTTGTTAATATTGGTAAGGCAGGACGTAACCGTTTAAGAGGAATTAGA
CCAACAGTTCGTGGTTCAGCTATGAACCCTAATGATCACCCACATGGTGGTGGTGAAGGT
AGACAACCTATTGGTAGAAAGAGTCCTATGACTCCATGAGGAAAAAGAGCACTTGGTGTT
AAAACTCGTGCAACTAAAAAAGCATCAAATCAATTTATTATTAGAAGAAGAAAGGAAACT
AAATA
>5448 bias=61.0,bit_score=950.1,abs_start=4538,align_strand=+,abs_end=5383,score_ratio=1.12304964539,query_name=NODE_27_length_17666_cov_23.8602_ID_1950
ATGGCTATTAAAAAATTTAAAGCATATACCAATGGCCGTCGTAATATGTCTTCTCTTGAT
TATCAAGCAAATTTAACAGGACATGCTCCTGAAAAATCATTGCTTGTTGCTCTTCCAACA
AAAGCAGGAAGAAACAATCAAGGTAAAATCACTACCCGTCATCAAGGTGGTAGATTGAAA
AGATTCTATCGTATCATTGATTTTAAACGTCAAAAAGATGGAATCCCAGCTACTGTAAAA
ACTATTGAATATGACCCTAATCGTTCAGCTAATATTTCATTAGTTGTTTATAGAGATGGT
GAAAAAAGATATATTTTAAGCCCAAAAGGTATTAAAATTGGACAAGTTATTTTGTCAGGT
GATAATGTTGACATTCAAGTTGGTAACCATTTACCATTAGCCAACATTCCTGAAGGTACA
TTTGTTCACAATATTGAATTACAACCAAGACAAGGTGGAATCATTGCTAGATCAGCTGGA
TCATCAGCACAAATCTTAGGTAAAGATGAATCAGGTCGTTATGTAATTCTAAGATTAAAA
TCAGGCGAAGTTAGAAAAGTTTTAGCAATTAATCGTGCAACAGTTGGTGAAGTAGGAAAC
GAAGAACACTCACTTGTTAATATTGGTAAGGCAGGACGTAACCGTTTAAGAGGAATTAGA
CCAACAGTTCGTGGTTCAGCTATGAACCCTAATGATCACCCACATGGTGGTGGTGAAGGT
AGACAACCTATTGGTAGAAAGAGTCCTATGACTCCATGAGGAAAAAGAGCACTTGGTGTT
AAAACTCGTGCAACTAAAAAAGCATCAAATCAATTTATTATTAGAAGAAGAAAGGAAACT
AAATAA
>18374 bias=0,e_score=7.8e-284,bit_score=947.8,score_ratio=1.12,align_strand=-,abs_start=12285,abs_end=13129,allele_start=12285,allele_end=13129,query_name=NODE_2_length_156220_cov_38.7853_ID_1653 <unknown description>
ATGGCTATTAAAAAATTTAAAGCATATACCAATGGCCGTCGTAATATGTCTTCTCTTGAT
TATCAAGCAAATTTAACAGGACATGCTCCTGAAAAATCGTTGCTTGTTGCTCTTCCAACA
AAAGCAGGAAGAAACAATCAAGGTAAAATCACTACCCGTCATCAAGGTGGTAGATTGAAA
AGATTCTATCGTATCATTGATTTTAAACGTCAAAAAGATGGAATCCCAGCTACTGTAAAA
ACTATTGAATATGACCCTAATCGTTCAGCTAATATTTCATTAGTTGTTTATAGAGATGGC
GAAAAAAGATATATTTTAAGCCCAAAAGGTATCAAAATTGGACAAGTTATTTTGTCAGGT
GATAATGTTGACATTCAAGTTGGTAACCATTTACCATTAGCCAACATTCCTGAAGGTACA
TTTGTTCACAATATTGAATTACAACCAAGACAAGGTGGAATCATTGCTAGATCAGCTGGA
TCATCAGCACAAATCTTAGGTAAAGATGAATCAGGTCGTTATGTAATTCTAAGATTAAAA
TCAGGCGAAGTTAGAAAAGTTTTAGCAATTAATCGTGCAACAGTTGGTGAAGTAGGAAAC
GAAGAACACTCACTTGTTAATATTGGTAAGGCAGGACGTAACCGTTTAAGAGGAATTAGA
CCAACAGTTCGTGGTTCAGCTATGAACCCTAATGATCACCCACATGGTGGTGGTGAAGGT
AGACAACCTATTGGTAGAAAGAGTCCTATGACTCCATGAGGAAAAAGAGCACTTGGTGTT
AAAACTCGTGCAACTAAAAAAGCATCAAATCAATTTATTATTAGAAGAAGAAAGGAAACT
AAAT
>18375 bias=0,e_score=4e-285,bit_score=949.9,score_ratio=1.12,align_strand=+,abs_start=21059,abs_end=21904,allele_start=21059,allele_end=21904,query_name=NODE_5_length_34277_cov_41.537_ID_355 <unknown description>
TGGCTATTAAAAAATTTAAAGCATATACCAATGGCCGTCGTAATATGTCTTCTCTTGATT
ATCAAGCAAATTTAACAGGACATGCTCCTGAAAAATCATTGCTTGTTGCTCTTCCAACAA
AAGCAGGAAGAAACAATCAAGGTAAAATCACTACCCGTCATCAAGGTGGTAGATTGAAAA
GATTCTATCGTATCATTGATTTTAAACGTCAAAAAGATGGAATCCCAGCTACTGTAAAAA
CTATTGAATATGACCCTAATCGTTCAGCTAATATTTCATTAGTTGTTTATAGAGATGGTG
AAAAAAGATATATTTTAAGCCCTAAAGGTATTAAAATTGGACAAGTTATTTTGTCAGGTG
ATAATGTTGACATTCAAGTTGGTAACCATTTACCATTAGCCAACATTCCTGAAGGTACAT
TTGTTCACAATATTGAATTACAACCAAGACAAGGTGGAATCATTGCTAGATCAGCTGGAT
CATCAGCACAAATCTTAGGTAAAGATGAATCAGGTCGTTATGTAATTCTAAGATTAAAAT
CAGGCGAAGTTAGAAAAGTTTTAGCAATTAATCGTGCAACAGTTGGTGAAGTAGGAAACG
AAGAACACTCACTTGTTAATATTGGTAAGGCAGGACGTAACCGCTTAAGAGGAATTAGAC
CAACAGTTCGTGGTTCAGCTATGAACCCTAATGATCACCCACATGGTGGTGGTGAAGGTA
GACAACCTATTGGTAGAAAGAGTCCTATGACTCCATGAGGAAAAAGAGCACTTGGTGTTA
AAACTCGTGCAACTAAAAAAGCATCAAATCAATTTATTATTAGAAGAAGAAAGGAAACTA
AATAA
>18376 bias=0,e_score=4.5e-285,bit_score=951.1,score_ratio=1.12,align_strand=-,abs_start=12025,abs_end=12869,allele_start=12025,allele_end=12869,query_name=NODE_2_length_89362_cov_1.42066_ID_95 <unknown description>
ATGGCTATTAAAAAATTTAAAGCATATACCAATGGCCGTCGTAATATGTCTTCTCTTGAT
TATCAAGCAAATTTAACAGGACATGCTCCTGAAAAATCATTGCTTGTTGCTCTTCCAACA
AAAGCAGGAAGAAACAATCAAGGTAAAATCACTACCCGTCATCAAGGTGGTAGATTGAAA
AGATTCTATCGTATCATTGATTTTAAACGTCAAAAAGATGGAATCCCAGCTACTGTAAAA
ACTATTGAATATGACCCTAATCGTTCAGCTAATATTTCATTAGTTGTTTATAGAGATGGT
GAAAAAAGATATATTTTAAGCCCTAAAGGTATTAAAATTGGACAAGTTATTTTGTCAGGT
GATAATGTTGACATTCAAGTTGGTAACCATTTACCATTAGCCAACATTCCTGAAGGTACA
TTTGTTCACAATATTGAATTACAACCAAGACAAGGTGGAATCATTGCTAGATCAGCTGGA
TCATCAGCACAAATCTTAGGTAAAGATGAATCAGGTCGTTATGTAATTCTAAGATTAAAA
TCAGGCGAAGTTAGAAAAGTTTTAGCAATTAATCGTGCAACAGTTGGTGAAGTAGGAAAC
GAAGAACACTCACTTGTTAATATTGGTAAGGCAGGACGTAACCGTTTAAGAGGAATTAGA
CCAACAGTTCGTGGTTCAGCTATGAACCCTAATGATCACCCACATGGTGGTGGTGAAGGT
AGACAACCTATTGGTAGAAAGAGTCCTATGACTCCATGAGGAAAAAGAGCACTTGGTGTT
AAAACTCGTGCAACTAAAAAAGCATCAAATCAATTTATTATTAGAAGAAGAAAGGAAACT
AAAT
>18377 bias=0,e_score=2.2e-282,bit_score=945.1,score_ratio=1.12,align_strand=+,abs_start=653038,abs_end=653883,allele_start=653038,allele_end=653883,query_name=NODE_1_length_666248_cov_46.4332_ID_732 <unknown description>
TGGCTATTAAAAAATTTAAAGCATATACCAATGGCCGTCGTAATATGTCTTCTCTTGATT
ATCAAGCAAATTTAACAGGACATGCTCCTGAAAAATCATTGCTTGTTGCTCTTCCAACAA
AAGCAGGAAGAAACAATCAAGGTAAAATCACTACCCGTCATCAAGGTGGTAGATTGAAAA
GATTCTATCGTATCATTGATTTTAAACGTCAAAAAGATGGAATCCCAGCTACTGTAAAAA
CTATTGAATATGACCCTAATCGTTCAGCTAATATTTCATTAGTTGTTTATAGAGATGGTG
AAAAAAGATATATTTTAAGCCCAAAAGGTATCAAAATTGGACAAGTTATTTTGTCAGGTG
ATAATGTTGATATTCAAGTTGGTAACCATTTACCATTAGCCAACATTCCTGAAGGTACAT
TTGTTCACAATATTGAATTACAACCAAGACAAGGTGGAATCATTGCTAGATCAGCTGGAT
CATCAGCACAAATCTTAGGTAAAGATGAATCGGGTCGTTATGTAATTCTAAGATTGAAAT
CAGGCGAAGTTAGAAAAGTTTTAGCAATTAATCGTGCAACAGTTGGTGAAGTAGGAAACG
AAGAACACTCACTTGTTAATATTGGTAAGGCAGGACGTAACCGTTTAAGAGGAATTAGAC
CAACAGTTCGTGGTTCAGCTATGAACCCTAATGATCACCCACATGGTGGTGGTGAAGGTA
GACAACCTATTGGTAGAAAGAGTCCTATGACTCCATGAGGAAAAAGAGCACTTGGTGTTA
AAACTCGTGCAACTAAAAAAGCATCAAATCAATTTATTATTAGAAGAAGAAAGGAAACTA
AATAA
>18378 bias=0,e_score=2.4e-282,bit_score=943.0,score_ratio=1.11,align_strand=-,abs_start=12365,abs_end=13209,allele_start=12365,allele_end=13209,query_name=NODE_3_length_174249_cov_45.7083_ID_381 <unknown description>
ATGGCTATTAAAAAATTTAAAGCATATACCAATGGCCGTCGTAATATGTCTTCTCTTGAT
TATCAAGCAAATTTAACAGGACATGCTCCTGAAAAATCATTGCTTGTTGCTCTTCCTACA
AAAGCAGGAAGAAACAATCAAGGTAAAATCACTACCCGTCATCAAGGTGGTAGATTGAAA
AGATTCTATCGTATCATTGATTTTAAACGTCAAAAAGATGGAATCCCAGCTACTGTAAAA
ACTATTGAATATGACCCTAATCGTTCAGCTAATATTTCATTAGTTGTTTATAGAGATGGT
GAAAAAAGATATATTTTAAGCCCTAAAGGTATTAAAATCGGACAAGTTATTTTGTCAGGT
GATAATGTTGATATTCAAGTTGGTAACCATTTACCATTAGCCAACATTCCTGAAGGTACA
TTTGTTCACAATATTGAATTACAACCAAGACAAGGTGGAATCATTGCTAGATCAGCTGGA
TCATCAGCACAAATCTTAGGTAAAGATGAATCAGGTCGTTATGTAATTCTAAGATTAAAA
TCAGGCGAAGTTAGAAAAGTTTTAGCAATTAATCGTGCAACAGTTGGTGAAGTAGGAAAC
GAAGAACACTCACTTGTTAATATTGGTAAGGCAGGACGTAACCGCTTAAGAGGAATTAGA
CCAACAGTTCGTGGTTCAGCTATGAACCCTAACGATCACCCACATGGTGGTGGTGAAGGT
AGACAACCTATTGGTAGAAAGAGTCCTATGACTCCATGAGGAAAAAGAGCACTTGGTGTT
AAAACTCGTGCAACTAAAAAAGCATCAAATCAATTTATTATTAGAAGAAGAAAGGAAACT
AAAT
>18379 bias=0,e_score=9.9e-284,bit_score=945.9,score_ratio=1.12,align_strand=-,abs_start=12367,abs_end=13211,allele_start=12367,allele_end=13211,query_name=NODE_4_length_53175_cov_35.6143_ID_704 <unknown description>
ATGGCTATTAAAAAATTTAAAGCATATACCAATGGCCGTCGTAATATGTCTTCTCTTGAT
TATCAAGCAAATTTAACAGGACATGCTCCTGAAAAATCATTGCTTGTTGCTCTTCCAACA
AAAGCAGGAAGAAACAATCAAGGTAAAATCACTACCCGTCATCAAGGTGGTAGATTGAAA
AGATTCTATCGTATCATTGATTTTAAACGTCAAAAAGATGGAATCCCAGCTACTGTAAAA
ACTATTGAATATGATCCTAATCGTTCAGCTAATATTTCATTAGTTGTTTATAGAGATGGT
GAAAAAAGATATATTTTAAGCCCTAAAGGTATTAAAATTGGACAAGTTATTTTGTCAGGT
GATAATGTTGATATTCAAGTTGGTAACCATTTACCATTAGCCAACATTCCTGAAGGTACA
TTTGTTCACAATATTGAATTACAACCAAGACAAGGTGGAATCATTGCTAGATCAGCTGGA
TCATCAGCACAAATCTTAGGTAAAGATGAATCAGGTCGTTATGTAATTCTAAGATTAAAA
TCAGGCGAAGTTAGAAAAGTTTTAGCAATTAATCGTGCAACAGTTGGTGAAGTAGGAAAC
GAAGAACACTCACTTGTTAATATTGGTAAGGCAGGACGTAACCGTTTAAGAGGAATTAGA
CCAACAGTTCGTGGTTCAGCTATGAACCCTAATGATCACCCACATGGTGGTGGTGAAGGT
AGACAACCTATTGGTAGAAAGAGTCCTATGACTCCATGAGGAAAAAGAGCACTTGGTGTT
AAAACTCGTGCAACTAAAAAAGCATCAAATCAATTTATTATTAGAAGAAGAAAGGAAACT
AAAT
>18380 bias=0,e_score=2.9e-284,bit_score=946.4,score_ratio=1.12,align_strand=-,abs_start=12366,abs_end=13210,allele_start=12366,allele_end=13210,query_name=NODE_6_length_21598_cov_49.3186_ID_383 <unknown description>
ATGGCTATTAAAAAATTTAAAGCATATACCAATGGCCGTCGTAATATGTCTTCTCTTGAT
TATCAAGCAAATTTAACAGGACATGCTCCTGAAAAATCATTGCTTGTTGCTCTTCCAACA
AAAGCAGGAAGAAACAATCAAGGTAAAATCACTACCCGTCATCAAGGCGGTAGATTGAAA
AGATTCTATCGTATCATTGATTTTAAACGTCAAAAAGATGGAATCCCAGCTACTGTAAAA
ACTATTGAATATGACCCTAATCGTTCAGCTAATATTTCATTAGTTGTTTATAGAGATGGT
GAAAAAAGATATATTTTAAGCCCAAAAGGTATTAAAATTGGACAAGTTATTTTGTCAGGT
GATAATGTTGATATTCAAGTTGGTAACCATTTACCATTAGCCAACATTCCTGAAGGTACA
TTTGTTCACAATATTGAATTACAACCAAGACAAGGTGGAATCATTGCTAGATCAGCTGGA
TCATCAGCACAAATCTTAGGTAAAGATGAATCAGGTCGTTATGTAATTCTAAGATTAAAA
TCAGGCGAAGTTAGAAAAGTTTTAGCAATTAATCGTGCAACAGTTGGTGAAGTAGGAAAC
GAAGAACACTCACTTGTTAATATTGGTAAGGCAGGACGTAACCGTTTAAGAGGAATTAGA
CCAACAGTTCGTGGTTCAGCTATGAACCCTAATGATCACCCACATGGTGGTGGTGAAGGT
AGACAACCTATTGGTAGAAAGAGTCCTATGACTCCATGAGGAAAAAGAGCACTTGGTGTT
AAAACTCGTGCAACTAAAAAAGCATCAAATCAATTTATTATTAGAAGAAGAAAGGAAACT
AAAT
>18381 bias=0,e_score=3.1e-284,bit_score=947.8,score_ratio=1.12,align_strand=+,abs_start=48471,abs_end=49316,allele_start=48471,allele_end=49316,query_name=NODE_3_length_61680_cov_30.2945_ID_333 <unknown description>
TGGCTATTAAAAAATTTAAAGCATATACCAATGGCCGTCGTAATATGTCTTCTCTTGATT
ATCAAGCAAATTTAACAGGACATGCTCCTGAAAAATCATTGCTTGTTGCTCTTCCAACAA
AAGCAGGAAGAAACAATCAAGGTAAAATCACTACCCGTCATCAAGGTGGTAGATTGAAAA
GATTCTATCGTATCATTGATTTTAAACGTCAAAAAGATGGAATCCCAGCTACTGTAAAAA
CTATTGAATATGACCCTAATCGTTCAGCTAATATTTCATTAGTTGTTTATAGAGATGGTG
AAAAAAGATATATTTTAAGCCCAAAAGGTATCAAAATTGGACAAGTTATTTTGTCAGGTG
ATAATGTTGACATTCAAGTTGGTAACCATTTACCATTAGCCAACATTCCTGAAGGTACAT
TTGTTCACAATATTGAATTACAACCAAGACAAGGTGGAATCATTGCTAGATCAGCTGGAT
CATCAGCACAAATCTTAGGTAAAGATGAATCAGGTCGTTATGTAATTCTAAGATTGAAAT
CAGGCGAAGTTAGAAAAGTTTTAGCAATTAATCGTGCAACAGTTGGTGAAGTAGGAAACG
AAGAACACTCACTTGTTAATATTGGTAAGGCAGGACGTAACCGCTTAAGAGGAATTAGAC
CAACAGTTCGTGGTTCAGCTATGAACCCTAATGATCACCCACATGGTGGTGGTGAAGGTA
GACAACCTATTGGTAGAAAGAGTCCTATGACTCCATGAGGAAAAAGAGCACTTGGTGTTA
AAACTCGTGCAACTAAAAAAGCATCAAATCAATTTATTATTAGAAGAAGAAAGGAAACTA
AATAA
>18382 bias=0,e_score=1.3e-284,bit_score=949.0,score_ratio=1.12,align_strand=+,abs_start=48462,abs_end=49307,allele_start=48462,allele_end=49307,query_name=NODE_4_length_61591_cov_42.5651_ID_1123 <unknown description>
TGGCTATTAAAAAATTTAAAGCATATACCAATGGCCGTCGTAATATGTCTTCTCTTGATT
ATCAAGCAAATTTAACAGGACATGCTCCTGAAAAATCGTTGCTTGTTGCTCTTCCAACAA
AAGCAGGAAGAAACAATCAAGGTAAAATCACTACCCGTCATCAAGGTGGTAGATTGAAAA
GATTCTATCGTATCATTGATTTTAAACGTCAAAAAGATGGAATCCCAGCTACTGTAAAAA
CTATTGAATATGACCCTAATCGTTCAGCTAATATTTCATTAGTTGTTTATAGAGATGGTG
AAAAAAGATATATTTTAAGCCCAAAAGGTATCAAAATTGGACAAGTTATTTTGTCAGGTG
ATAATGTTGACATTCAAGTTGGTAACCATTTACCATTAGCCAACATTCCTGAAGGTACAT
TTGTTCACAATATTGAATTACAACCAAGACAAGGTGGAATCATTGCTAGATCAGCTGGAT
CATCAGCACAAATCTTAGGTAAAGATGAATCAGGTCGTTATGTAATTCTAAGATTAAAAT
CAGGCGAAGTTAGAAAAGTTTTAGCAATTAATCGTGCAACAGTTGGTGAAGTAGGAAACG
AAGAACACTCACTTGTTAATATTGGTAAGGCAGGACGTAACCGTTTAAGAGGAATTAGAC
CAACAGTTCGTGGTTCAGCTATGAACCCTAATGATCACCCACATGGTGGTGGTGAAGGTA
GACAACCTATTGGTAGAAAGAGTCCTATGACTCCATGAGGAAAAAGAGCACTTGGTGTTA
AAACTCGTGCAACTAAAAAAGCATCAAATCAATTTATTATTAGAAGAAGAAAGGAAACTA
AATAA
>18383 bias=0,e_score=4.7e-285,bit_score=950.3,score_ratio=1.12,align_strand=-,abs_start=12285,abs_end=13129,allele_start=12285,allele_end=13129,query_name=NODE_3_length_56296_cov_39.9706_ID_615 <unknown description>
ATGGCTATTAAAAAATTTAAAGCATATACCAATGGCCGTCGTAATATGTCTTCTCTTGAT
TATCAAGCAAATTTAACAGGACATGCTCCTGAAAAATCATTGCTTGTTGCTCTTCCAACA
AAAGCAGGAAGAAACAATCAAGGTAAAATCACTACCCGTCATCAAGGTGGTAGATTGAAA
AGATTCTATCGTATCATTGATTTTAAACGTCAAAAAGATGGAATCCCAGCTACTGTAAAA
ACTATTGAATATGACCCTAATCGTTCAGCTAATATTTCATTAGTTGTTTATAGAGATGGT
GAAAAAAGATATATTTTAAGCCCAAAAGGTATCAAAATTGGACAAGTTATTTTGTCAGGT
GATAATGTTGACATTCAAGTTGGTAACCATTTACCATTAGCCAACATTCCTGAAGGTACA
TTTGTTCACAATATTGAATTACAACCAAGACAAGGTGGAATCATTGCTAGATCAGCTGGA
TCATCAGCACAAATCTTAGGTAAAGATGAATCAGGTCGTTATGTAATTCTAAGATTAAAA
TCAGGCGAAGTTAGAAAAGTTTTAGCAATTAATCGTGCAACAGTTGGTGAAGTAGGAAAC
GAAGAACACTCACTTGTTAATATTGGTAAGGCAGGACGTAACCGTTTAAGAGGAATTAGA
CCAACAGTTCGTGGTTCAGCTATGAACCCTAATGATCACCCACATGGTGGTGGTGAAGGT
AGACAACCTATTGGTAGAAAGAGTCCTATGACTCCATGAGGAAAAAGAGCACTTGGTGTT
AAAACTCGTGCAACTAAAAAAGCATCAAATCAATTTATTATTAGAAGAAGAAAGGAAACT
AAAT
>18384 bias=0,e_score=7.9e-285,bit_score=951.1,score_ratio=1.12,align_strand=+,abs_start=144667,abs_end=145512,allele_start=144667,allele_end=145512,query_name=NODE_2_length_157878_cov_35.9168_ID_1792 <unknown description>
TGGCTATTAAAAAATTTAAAGCATATACCAATGGCCGTCGTAATATGTCTTCTCTTGATT
ATCAAGCAAATTTAACAGGACATGCTCCTGAAAAATCATTGCTTGTTGCTCTTCCAACAA
AAGCAGGAAGAAACAATCAAGGTAAAATCACTACCCGTCATCAAGGTGGTAGATTGAAAA
GATTCTATCGTATCATTGATTTTAAACGTCAAAAAGATGGAATCCCAGCTACTGTAAAAA
CTATTGAATATGACCCTAATCGTTCAGCTAATATTTCATTAGTTGTTTATAGAGATGGTG
AAAAAAGATATATTTTAAGCCCTAAAGGTATTAAAATTGGACAAGTTATTTTGTCAGGTG
ATAATGTTGACATTCAAGTTGGTAACCATTTACCATTAGCCAACATTCCTGAAGGTACAT
TTGTTCACAATATTGAATTACAACCAAGACAAGGTGGAATCATTGCTAGATCAGCTGGAT
CATCAGCACAAATCTTAGGTAAAGATGAATCAGGTCGTTATGTAATTCTAAGATTAAAAT
CAGGCGAAGTTAGAAAAGTTTTAGCAATTAATCGTGCAACAGTTGGTGAAGTAGGAAACG
AAGAACACTCACTTGTTAATATTGGTAAGGCAGGACGTAACCGTTTAAGAGGAATTAGAC
CAACAGTTCGTGGTTCAGCTATGAACCCTAATGATCACCCACATGGTGGTGGTGAAGGTA
GACAACCTATTGGTAGAAAGAGTCCTATGACTCCATGAGGAAAAAGAGCACTTGGTGTTA
AAACTCGTGCAACTAAAAAAGCATCAAATCAATTTATTATTAGAAGAAGAAAGGAAACTA
AATAA
>18385 bias=0,e_score=5.3e-285,bit_score=950.1,score_ratio=1.12,align_strand=-,abs_start=12285,abs_end=13129,allele_start=12285,allele_end=13129,query_name=NODE_4_length_54458_cov_20.9254_ID_471 <unknown description>
ATGGCTATTAAAAAATTTAAAGCATATACCAATGGCCGTCGTAATATGTCTTCTCTTGAT
TATCAAGCAAATTTAACAGGACATGCTCCTGAAAAATCATTGCTTGTTGCTCTTCCAACA
AAAGCAGGAAGAAACAATCAAGGTAAAATCACTACCCGTCATCAAGGTGGTAGATTGAAA
AGATTCTATCGTATCATTGATTTTAAACGTCAAAAAGATGGAATCCCAGCTACTGTAAAA
ACTATTGAATATGACCCTAATCGTTCAGCTAATATTTCATTAGTTGTTTATAGAGATGGT
GAAAAAAGATATATTTTAAGCCCAAAAGGTATTAAAATTGGACAAGTTATTTTGTCAGGT
GATAATGTTGACATTCAAGTTGGTAACCATTTACCATTAGCCAACATTCCTGAAGGTACA
TTTGTTCACAATATTGAATTACAACCAAGACAAGGTGGAATCATTGCTAGATCAGCTGGA
TCATCAGCACAAATCTTAGGTAAAGATGAATCAGGTCGTTATGTAATTCTAAGATTAAAA
TCAGGCGAAGTTAGAAAAGTTTTAGCAATTAATCGTGCAACAGTTGGTGAAGTAGGAAAC
GAAGAACACTCACTTGTTAATATTGGTAAGGCAGGACGTAACCGTTTAAGAGGAATTAGA
CCAACAGTTCGTGGTTCAGCTATGAACCCTAATGATCACCCACATGGTGGTGGTGAAGGT
AGACAACCTATTGGTAGAAAGAGTCCTATGACTCCATGAGGAAAAAGAGCACTTGGTGTT
AAAACTCGTGCAACTAAAAAAGCATCAAATCAATTTATTATTAGAAGAAGAAAGGAAACT
AAAT
