# Supplementary material for: Genomic determination of minimum multi-locus sequence typing schemas to represent the genomic phylogeny of Mycoplasma hominis
Source: BMC Genomics. 2016 Nov 23;17:964. doi: 10.1186/s12864-016-3284-z (PMC5120421; doi:10.1186/s12864-016-3284-z)
Supplement: Additional file 1: — FASTA sequence for all pan genomic alleles identified in this study. (ZIP 1488 kb) [file 12864_2016_3284_MOESM1_ESM.zip › pan_genome/GENE-150.fasta]

>150
ATGAAAAAAATAAGTCCATCAGTTTTAGATGTTGAAAAGAATAAATTAACAAACTATATT
GACCAATTAGTTGATTGAGGTGTTTGCAATGTTCATTATGATGTAATGGATGGAATTTTT
GTAAACAATACCGCTTTAACATTTCAAGAAATCAAGCAAGTTAAAGAAAATTGTAAGAAA
CATACAATGGATATTCACTTGATGGTTAAAGATGTTTTTAAATATTATGAAATGTACAAG
AATATTGGAGATATATTGACATTTCATTATGAAGCATTTGAAAATAGTGATCTTGAAAAG
ATGATTAAACAATGCCAAAAAGATAACGTTAAACTTGGCTTAGCAATAAAACCTAATACA
CAAGTTGAAGAAATAAGACAATATTTAAAACATTGTTCTTTGGTTTTAATAATGAGTGTT
GAACCAGGTTTTGGTGGCCAAAAATTTATTGAAAATTCATTTAATAAGATAAAGGAATTA
GCAGACATTCGTAAGGCTTTAGATTTAAACTTTATTATTGAGGTGGATGGCGGAGTTAAA
GACCAAAATATTGCTAAATGTTTTGAATGTGGCGTTAATTTAGCAGTAGTTGGTTCTTAT
TTAGTAAAAAACTTTTCAAAAGAAACAATTGACCAACTTTTAAAATAA
>815
ATGAAAAAAATAAGTTCATCAGTTTTAGATGTTGAAAAGAATAAATTAACAAACTATATT
GACCAATTAGTTGATTGAGGTGTTTGCAATGTTCATTATGATGTAATGGATGGAATTTTT
GTAAACAATACTGCTTTAACATTTCAAGAAATCAAGCAAGTTAAAGAAAATTGCAAGAAA
CATACAATGGATATTCACTTGATGGTTAAAGATGTTTTCAAATATTATGAAATGTACAAG
AATATTGGAGATATATTGACATTTCATTATGAAGCATTTGAAAATAGTGATCTTGAAAAG
ATGATTAAACAATGCCAAAAAGATAACGTTAGACTCGGCTTGGCAATAAAACCTAATACA
CAAGTTGAAGAAATAAGACAATATTTAAAACATTGTTCTTTGGTTTTAATAATGAGTGTT
GAACCAGGCTTTGGTGGCCAAAAATTTATTGAAAATTCATTTAATAAAATAAAGGAATTA
GCAGACATTCGTAAGGCTTTAGATTTAAACTTTATTATTGAAGTGGATGGTGGAGTTAAA
GACCAAAATATTGCCAAATGTTTTGAATGTGGCGTTAATTTAGCAGTAGTTGGTTCTTAT
TTAGTAAAAAACTTTTCAAAAGAAACAATTGACCAACTTTTAAAATAA
>1097
ATGAAAAAAATAAGTCCATCAGTTTTAGATGTTGAAAAGAATAAATTAACAAACTATATT
GACCAATTAGTTGATTGAGGTGTTTGCAATGTTCATTATGATGTAATGGATGGAATTTTT
GTAAACAATACCGCTTTAACATTTCAAGAAATCAAGCAAGTTAAAGAAAATTGCAAGAAA
CATACAATGGATATTCACTTGATGGTTAAAGATGTTTTCAAATATTATGAAATGTACAAG
AATATTGGAGATATATTGACATTTCATTATGAAGCATTTGAAAATAGTGATCTTGAAAAG
ATGATTAAACAATGCCAAAAAGATAACGTTAAACTTGGATTAGCAATAAAACCTAATACA
CAAGTTGAAGAAATAAGACAATATTTAAAACATTTTTCTTTGGTTTTAATAATGAGTGTT
GAACCAGGCTTTGGTGGCCAAAAATTTATTGAAAATTCATTTAATAAAATAAAAGAATTA
TCAGACATTCGTAAGGCTTTAGATTTAAACTTTATTATTGAAGTGGATGGTGGAGTTAAA
GACCAAAATATTGCTAAATGTTTTGAATGTGGTGTTAATTTAGCAGTAGTTGGTTCTTAT
TTAGTAAAAAACTTTTCAAAAGAAACAATTGACCAACTTTTAAAATAA
>8630 bias=109.5,bit_score=650.9,abs_start=12373,align_strand=+,abs_end=13020,score_ratio=1.00447530864,query_name=NODE_5_length_51012_cov_32.5591_ID_313
ATGAAAAAAATAAGTCCATCAGTTTTAGATGTTGAAAAGAATAAATTAACAAACTATATT
GACCAATTAGTTGATTGAGGTGTTTGCAATGTTCATTATGATGTAATGGATGGAATTTTT
GTAAACAATACCGCTTTAACACTTCAAGAAATCAAGCAAGTTAAAGAAAATTGCAAGAAA
CATACAATGGATATTCACTTGATGGTTAAAGATGTTTTCAAATATTATGAAATGTACAAG
AATATTGGAGATATATTGACATTTCATTATGAAGCATTTGAAAATAGTGATCTTGAAAAG
ATGATTAAACAATGCCAAAAAGATAATGTTAAACTTGGCTTAGCAATAAAACCTAATACA
CAAGTTGAAGAAATAAAACAATATTTAAAACATTGTTCTTTGGTTTTAATAATGAGTGTT
GAACCAGGTTTTGGTGGCCAAAAATTTATTGAAAATTCATTTAATAAAATAAAGGAATTA
GCAGACATTCGTAAGGCTTTAGATTTAAACTTTATTATTGAGGTGGATGGTGGAGTTAAA
GACCAAAATATTGCTAAATGTTTTGAATGTGGTGTTAATTTAGCAGTAGTTGGTTCTTAT
TTAGTAAAAAACTTTTCAAAAGAAACAATTGACCAACTTTTAAAATAA
>8632 bias=110.6,bit_score=652.4,abs_start=125883,align_strand=+,abs_end=126530,score_ratio=1.00679012346,query_name=NODE_1_length_171438_cov_18.2479_ID_1802
ATGAAAAAAATAAGTCCATCAGTTTTAGATGTTGAAAAGAATAAATTAACAAACTATATT
GACCAATTAGTTGATTGAGGTGTTTGCAATGTTCATTATGATGTAATGGATGGAATTTTT
GTAAACAATACTGCTTTAACATTTCAAGAAATCAAGCAAGTTAAAGAAAATTGTAAGAAA
CATACAATGGATATTCACTTGATGGTTAAAGATGTTTTCAAATATTATGAAATGTACAAG
AATATTGGAGATATATTGACATTTCATTATGAAGCATTTGAAAATAGTGATCTTGAAAAG
ATGATTAAACAATGCCAAAAAGATAACGTTAAACTTGGATTAGCAATAAAACCTAATACA
CAAGTTGAAGAAATAAGACAATATTTAAAACATTTTTCTTTGGTTTTAATAATGAGTGTT
GAACCAGGCTTTGGTGGCCAAAAATTTATTGAAAATTCATTTAATAAGATAAAGGAATTA
GCAGACATTCGTAAGGCTTTAGATTTAAACTTTATTATTGAGGTGGATGGTGGAGTTAAA
GACCAAAATATTGCTAAATGTTTTGAATGTGGCGTTAATTTAGCAGTAGTTGGTTCTTAT
TTAGTAAAAAACTTTTCAAAAGAAACAATTGACGAACTTTTAAAATAA
>8634 bias=107.9,bit_score=639.2,abs_start=277225,align_strand=+,abs_end=277872,score_ratio=0.986419753086,query_name=NODE_1_length_644406_cov_31.3649_ID_828
ATGAAAAAAATAAGTCCATCAGTTTTAGATGTTGAAAAGAATAAATTAACAAACTATATT
GACCAATTAGTTGATTGAGGTGTTTGCAATGTTCATTATGATGTAATGGATGGCATTTTT
GTAAACAATACTGCTTTAACATTTCAAGAAATCAAACAAGTTAAAGAAAATTGCAAGAAA
CATACAATGGACATTCACTTGATGGTTAAAGATGTTTTCAAATATTATGAAATGTACAAG
AATATTGGAGATATATTGACATTTCATTATGAAGCATTTGAAAATAGTGATCTTGAAAAG
ATGATTAAACAATGCCAAAAAGATAACGTTAAACTTGGCTTAGCAATAAAACCTAATACA
CAAGTTGAAGAAATAAGACAATATTTAAAACATTGTTCTTTGGTTTTAATAATGAGTGTT
GAACCAGGTTTTGGTGGCCAAAAATTTATTGAAAATTCATTTAATAAAATAAAGGAATTA
GCAGACATTCGTAAAGCTTTAAATTTAAACTTTATTATTGAAGTTGATGGCGGAGTTAAA
GACCAAAATATTGCTAAATGTTTTGAATGTGGTGTTGATTTAGCAGTAGTTGGTTCTTAT
TTAGTAAAAAACTTTTCAAAAGAAACAATCGACCAACTTTTAAAATAA
>8635 bias=103.4,bit_score=661.7,abs_start=107409,align_strand=+,abs_end=108056,score_ratio=1.02114197531,query_name=NODE_2_length_147029_cov_48.4721_ID_161
ATGAAAAAAATAAGTCCATCAGTTTTAGATGTTGAAAAGAATAAATTAACAAACTATATT
GACCAATTAGTTGATTGAGGTGTTTGCAATGTTCATTATGATGTAATGGATGGAATTTTT
GTAAACAATACCGCTTTAACATTTCAAGAAATCAAGCAAGTTAAAGAAAATTGCAAGAAA
CATACAATGGATATTCACTTGATGGTTAAAGATGTTTTCAAATATTATGAAATGTACAAG
AATATTGGAGATATATTGACATTTCATTATGAAGCATTTGAAAATAGCGATCTTGAAAAG
ATGATTAAACAATGCCAAAAAGATAACGTTAAACTTGGCTTAGCAATAAAACCTAATACA
CAAGTTGAAGAAATAAGACAATATTTAAAACATTGTTCTTTGGTTTTAATAATGAGTGTT
GAACCAGGCTTTGGTGGCCAAAAATTTATTGAAAATTCATTTAATAAAATAAAGGAATTA
GCAGACATTCGTAAGGCTTTAGATTTAAACTTTATTATTGAAGTGGATGGTGGAGTTAAA
GACCAAAATATTGCCAAATGTTTTGAATGTGGCGTTAATTTAGCAGTAGTTGGTTCTTAT
TTAGTAAAAAACTTTTCAAAAGAAACAATTGACCAACTTTTAAAATAA
>8638 bias=110.0,bit_score=655.8,abs_start=54323,align_strand=-,abs_end=54968,score_ratio=1.01203703704,query_name=NODE_2_length_160211_cov_35.3884_ID_103
TGAAAAAAATAAGTCCATCAGTTTTAGATGTTGAAAAGAATAAATTAACAAACTATATTG
ACCAATTAGTTGATTGAGGTGTTTGCAATGTTCATTATGATGTAATGGATGGAATTTTTG
TAAACAATACCGCTTTAACATTTCAAGAAATCAAGCAAGTTAAAGAAAATTGTAAGAAAC
ATACAATGGATATTCACTTGATGGTTAAAGATGTTTTCAAATATTATGAAATGTACAAGA
ATATTGGAGATATATTGACATTTCATTATGAAGCATTTGAAAATAGTGATCTTGAAAAGA
TGATTAAACAATGCCAAAAAGATAACGTTAAACTTGGCTTAGCAATAAAACCTAATACAC
AAGTTGAAGAAATAAGACAATATTTAAAACATTGTTCTTTGGTTTTAATAATGAGTGTTG
AACCAGGCTTTGGTGGCCAAAAATTTATTGAAAATTCATTTAATAAAATAAAAGAATTAT
CAGACATTCGTAAGGCTTTAGATTTAAACTTTATTATTGAAGTGGATGGTGGAGTTAAAG
ACCAAAATATTGCTAAATGTTTTGAATGTGGCGTTAATTTAGCAGTAGTTGGTTCTTATT
TAGTAAAAAACTTTTCAAAAGAAACAATTGACCAACTTTTAAAATA
>8642 bias=107.6,bit_score=657.5,abs_start=3284,align_strand=-,abs_end=3929,score_ratio=1.01466049383,query_name=NODE_28_length_16507_cov_11.9553_ID_2184
TGAAAAAAATAAGTCCATCAGTTTTAGATGTTGAAAAGAATAAATTAACAAACTATATTG
ACCAATTAGTTGATTGAGGTGTTTGCAATGTTCATTATGATGTAATGGATGGAATTTTTG
TAAACAATACCGCTTTAACATTTCAAGAAATCAAGCAAGTTAAAGAAAATTGCAAGAAAC
ATACAATGGATATTCACTTGATGGTTAAAGATGTTTTCAAATATTATGAAATGTACAAGA
ATATTGGAGATATATTAACATTTCATTATGAAGCATTTGAAAATAGTGATCTTGAAAAGA
TGATTAAACAATGCCAAAAAGATAACGTTAAACTTGGCTTAGCAATAAAACCTAATACAC
AAGTTGAAGAAATAAGACAATATTTAAAACATTGTTCTTTGGTTTTAATAATGAGTGTTG
AACCAGGCTTTGGTGGCCAAAAATTTATTGAAAATTCATTTAATAAAATAAAGGAATTAG
CAGACATTCGTAAGGCTTTAGATTTAAACTTTATTATTGAAGTGGATGGTGGAGTTAAAG
ACCAAAATATTGCTAAATGTTTTGAATGTGGCGTTAATTTAGCAGTAGTTGGTTCTTATT
TAGTAAAAAACTTTTCAAAAGAAACAATTGACCAACTTTTAAAATA
>21157 bias=0,e_score=8e-195,bit_score=653.8,score_ratio=1.01,align_strand=-,abs_start=44044,abs_end=44689,allele_start=44044,allele_end=44689,query_name=NODE_2_length_179046_cov_45.3973_ID_251 <unknown description>
TGAAAAAAATAAGTCCATCAGTTTTAGATGTTGAAAAGAATAAATTAACAAACTATATTG
ACCAATTAGTTGATTGAGGTGTTTGCAATGTTCATTATGATGTAATGGATGGAATTTTTG
TAAACAATACCGCTTTAACATTTCAAGAAATCAAGCAAGTTAAAGAAAATTGTAAGAAAC
ATACAATGGATATTCACTTGATGGTTAAAGATGTTTTCAAATATTATGAAATGTACAAGA
ATATTGGAGATATATTGACATTTCATTATGAAGCATTTGAAAATAGTGATCTTGAAAAGA
TGATTAAACAATGCCAAAAAGATAACGTTAAACTTGGCTTAGCAATAAAACCTAATACAC
AAGTTGAAGAAATAAGACAATATTTAAAACATTGTTCTTTGGTTTTAATAATGAGTGTTG
AACCAGGTTTTGGTGGCCAAAAATTTATTGAAAATTCATTTAATAAGATAAAGGAATTAG
CAGACATTCGTAAGGCTTTAGATTTAAACTTTATTATTGAGGTGGATGGTGGAGTTAAAG
ACAAAAATATTGCTAAATGTTTTGAATGGGGCGTTAATTTAGCAGTAGTTGGTTCTTATT
TAGTAAAAAACTTTTCAAAAGAAACAATTGACCAACTTTTAAAAT
>21158 bias=0,e_score=7.3e-196,bit_score=657.5,score_ratio=1.01,align_strand=+,abs_start=220592,abs_end=221239,allele_start=220592,allele_end=221239,query_name=NODE_2_length_226046_cov_22.58_ID_866 <unknown description>
TGAAAAAAATAAGTCCATCAGTTTTAGATGTTGAAAAGAATAAATTAACAAACTATATTG
ACCAATTAGTTGATTGAGGTGTTTGCAATGTTCATTATGATGTAATGGATGGAATTTTTG
TAAACAATACCGCTTTAACATTTCAAGAAATCAAGCAAGTTAAAGAAAATTGCAAGAAAC
ATACAATGGATATTCACTTGATGGTTAAAGATGTTTTCAAATATTATGAAATGTACAAGA
ATATTGGAGATATATTAACATTTCATTATGAAGCATTTGAAAATAGTGATCTTGAAAAGA
TGATTAAACAATGCCAAAAAGATAACGTTAAACTTGGCTTAGCAATAAAACCTAATACAC
AAGTTGAAGAAATAAGACAATATTTAAAACATTGTTCTTTGGTTTTAATAATGAGTGTTG
AACCAGGCTTTGGTGGCCAAAAATTTATTGAAAATTCATTTAATAAAATAAAGGAATTAG
CAGACATTCGTAAGGCTTTAGATTTAAACTTTATTATTGAAGTGGATGGTGGAGTTAAAG
ACCAAAATATTGCTAAATGTTTTGAATGTGGCGTTAATTTAGCAGTAGTTGGTTCTTATT
TAGTAAAAAACTTTTCAAAAGAAACAATTGACCAACTTTTAAAATAA
>21159 bias=0,e_score=3.6e-196,bit_score=658.5,score_ratio=1.02,align_strand=-,abs_start=104503,abs_end=105148,allele_start=104503,allele_end=105148,query_name=NODE_2_length_211336_cov_54.0217_ID_107 <unknown description>
TGAAAAAAATAAGTCCATCAGTTTTAGATGTTGAAAAGAATAAATTAACAAACTATATTG
ACCAATTAGTTGATTGAGGTGTTTGCAATGTTCATTATGATGTAATGGATGGAATTTTTG
TAAACAATACCGCTTTAACATTTCAAGAAATCAAGCAAGTTAAAGAAAATTGTAAGAAAC
ATACAATGGATATTCACTTGATGGTTAAAGATGTTTTTAAATATTATGAAATGTACAAGA
ATATTGGAGATATATTGACATTTCATTATGAAGCATTTGAAAATAGTGATCTTGAAAAGA
TGATTAAACAATGCCAAAAAGATAACGTTAAACTTGGCTTAGCAATAAAACCTAATACAC
AAGTTGAAGAAATAAGACAATATTTAAAACATTGTTCTTTGGTTTTAATAATGAGTGTTG
AACCAGGTTTTGGTGGCCAAAAATTTATTGAAAATTCATTTAATAAGATAAAGGAATTAG
CAGACATTCGTAAGGCTTTAGATTTAAACTTTATTATTGAGGTGGATGGCGGAGTTAAAG
ACCAAAATATTGCTAAATGTTTTGAATGTGGCGTTAATTTAGCAGTAGTTGGTTCTTATT
TAGTAAAAAACTTTTCAAAAGAAACAATTGACCAACTTTTAAAAT
>21160 bias=0,e_score=2e-194,bit_score=652.4,score_ratio=1.01,align_strand=-,abs_start=44912,abs_end=45557,allele_start=44912,allele_end=45557,query_name=NODE_1_length_171548_cov_43.4278_ID_17777 <unknown description>
TGAAAAAAATAAGTCCATCAGTTTTAGATGTTGAAAAGAATAAATTAACAAACTATATTG
ACCAATTAGTTGATTGAGGTGTTTGCAATGTTCATTATGATGTAATGGATGGAATTTTTG
TAAACAATACTGCTTTAACATTTCAAGAAATCAAGCAAGTTAAAGAAAATTGTAAGAAAC
ATACAATGGATATTCACTTGATGGTTAAAGATGTTTTCAAATATTATGAAATGTACAAGA
ATATTGGAGATATATTGACATTTCATTATGAAGCATTTGAAAATAGTGATCTTGAAAAGA
TGATTAAACAATGCCAAAAAGATAACGTTAAACTTGGATTAGCAATAAAACCTAATACAC
AAGTTGAAGAAATAAGACAATATTTAAAACATTTTTCTTTGGTTTTAATAATGAGTGTTG
AACCAGGCTTTGGTGGCCAAAAATTTATTGAAAATTCATTTAATAAGATAAAGGAATTAG
CAGACATTCGTAAGGCTTTAGATTTAAACTTTATTATTGAGGTGGATGGTGGAGTTAAAG
ACCAAAATATTGCTAAATGTTTTGAATGTGGCGTTAATTTAGCAGTAGTTGGTTCTTATT
TAGTAAAAAACTTTTCAAAAGAAACAATTGACGAACTTTTAAAAT
>21161 bias=0,e_score=2.6e-197,bit_score=661.7,score_ratio=1.02,align_strand=+,abs_start=107409,abs_end=108056,allele_start=107409,allele_end=108056,query_name=NODE_2_length_147029_cov_48.4721_ID_161 <unknown description>
TGAAAAAAATAAGTCCATCAGTTTTAGATGTTGAAAAGAATAAATTAACAAACTATATTG
ACCAATTAGTTGATTGAGGTGTTTGCAATGTTCATTATGATGTAATGGATGGAATTTTTG
TAAACAATACCGCTTTAACATTTCAAGAAATCAAGCAAGTTAAAGAAAATTGCAAGAAAC
ATACAATGGATATTCACTTGATGGTTAAAGATGTTTTCAAATATTATGAAATGTACAAGA
ATATTGGAGATATATTGACATTTCATTATGAAGCATTTGAAAATAGCGATCTTGAAAAGA
TGATTAAACAATGCCAAAAAGATAACGTTAAACTTGGCTTAGCAATAAAACCTAATACAC
AAGTTGAAGAAATAAGACAATATTTAAAACATTGTTCTTTGGTTTTAATAATGAGTGTTG
AACCAGGCTTTGGTGGCCAAAAATTTATTGAAAATTCATTTAATAAAATAAAGGAATTAG
CAGACATTCGTAAGGCTTTAGATTTAAACTTTATTATTGAAGTGGATGGTGGAGTTAAAG
ACCAAAATATTGCCAAATGTTTTGAATGTGGCGTTAATTTAGCAGTAGTTGGTTCTTATT
TAGTAAAAAACTTTTCAAAAGAAACAATTGACCAACTTTTAAAATAA
>21162 bias=0,e_score=5e-194,bit_score=650.9,score_ratio=1.00,align_strand=-,abs_start=40240,abs_end=40885,allele_start=40240,allele_end=40885,query_name=NODE_2_length_152465_cov_26.3989_ID_3378 <unknown description>
TGAAAAAAATAAGTCCATCAGTTTTAGATGTTGAAAAGAATAAATTAACAAACTATATTG
ACCAATTAGTTGATTGAGGTGTTTGCAATGTTCATTATGATGTAATGGATGGAATTTTTG
TAAACAATACCGCTTTAACACTTCAAGAAATCAAGCAAGTTAAAGAAAATTGCAAGAAAC
ATACAATGGATATTCACTTGATGGTTAAAGATGTTTTCAAATATTATGAAATGTACAAGA
ATATTGGAGATATATTGACATTTCATTATGAAGCATTTGAAAATAGTGATCTTGAAAAGA
TGATTAAACAATGCCAAAAAGATAATGTTAAACTTGGCTTAGCAATAAAACCTAATACAC
AAGTTGAAGAAATAAAACAATATTTAAAACATTGTTCTTTGGTTTTAATAATGAGTGTTG
AACCAGGTTTTGGTGGCCAAAAATTTATTGAAAATTCATTTAATAAAATAAAGGAATTAG
CAGACATTCGTAAGGCTTTAGATTTAAACTTTATTATTGAGGTGGATGGTGGAGTTAAAG
ACCAAAATATTGCTAAATGTTTTGAATGTGGTGTTAATTTAGCAGTAGTTGGTTCTTATT
TAGTAAAAAACTTTTCAAAAGAAACAATTGACCAACTTTTAAAAT
>21163 bias=0,e_score=1.7e-195,bit_score=655.8,score_ratio=1.01,align_strand=-,abs_start=54323,abs_end=54968,allele_start=54323,allele_end=54968,query_name=NODE_2_length_160211_cov_44.2436_ID_69 <unknown description>
TGAAAAAAATAAGTCCATCAGTTTTAGATGTTGAAAAGAATAAATTAACAAACTATATTG
ACCAATTAGTTGATTGAGGTGTTTGCAATGTTCATTATGATGTAATGGATGGAATTTTTG
TAAACAATACCGCTTTAACATTTCAAGAAATCAAGCAAGTTAAAGAAAATTGTAAGAAAC
ATACAATGGATATTCACTTGATGGTTAAAGATGTTTTCAAATATTATGAAATGTACAAGA
ATATTGGAGATATATTGACATTTCATTATGAAGCATTTGAAAATAGTGATCTTGAAAAGA
TGATTAAACAATGCCAAAAAGATAACGTTAAACTTGGCTTAGCAATAAAACCTAATACAC
AAGTTGAAGAAATAAGACAATATTTAAAACATTGTTCTTTGGTTTTAATAATGAGTGTTG
AACCAGGCTTTGGTGGCCAAAAATTTATTGAAAATTCATTTAATAAAATAAAAGAATTAT
CAGACATTCGTAAGGCTTTAGATTTAAACTTTATTATTGAAGTGGATGGTGGAGTTAAAG
ACCAAAATATTGCTAAATGTTTTGAATGTGGCGTTAATTTAGCAGTAGTTGGTTCTTATT
TAGTAAAAAACTTTTCAAAAGAAACAATTGACCAACTTTTAAAAT
>21164 bias=0,e_score=8.4e-197,bit_score=661.7,score_ratio=1.02,align_strand=-,abs_start=359753,abs_end=360398,allele_start=359753,allele_end=360398,query_name=NODE_1_length_474534_cov_38.1723_ID_792 <unknown description>
TGAAAAAAATAAGTCCATCAGTTTTAGATGTTGAAAAGAATAAATTAACAAACTATATTG
ACCAATTAGTTGATTGAGGTGTTTGCAATGTTCATTATGATGTAATGGATGGAATTTTTG
TAAACAATACCGCTTTAACATTTCAAGAAATCAAGCAAGTTAAAGAAAATTGCAAGAAAC
ATACAATGGATATTCACTTGATGGTTAAAGATGTTTTCAAATATTATGAAATGTACAAGA
ATATTGGAGATATATTGACATTTCATTATGAAGCATTTGAAAATAGCGATCTTGAAAAGA
TGATTAAACAATGCCAAAAAGATAACGTTAAACTTGGCTTAGCAATAAAACCTAATACAC
AAGTTGAAGAAATAAGACAATATTTAAAACATTGTTCTTTGGTTTTAATAATGAGTGTTG
AACCAGGCTTTGGTGGCCAAAAATTTATTGAAAATTCATTTAATAAAATAAAGGAATTAG
CAGACATTCGTAAGGCTTTAGATTTAAACTTTATTATTGAAGTGGATGGTGGAGTTAAAG
ACCAAAATATTGCCAAATGTTTTGAATGTGGCGTTAATTTAGCAGTAGTTGGTTCTTATT
TAGTAAAAAACTTTTCAAAAGAAACAATTGACCAACTTTTAAAAT
>21165 bias=0,e_score=8.7e-192,bit_score=640.4,score_ratio=0.99,align_strand=+,abs_start=13504,abs_end=14151,allele_start=13504,allele_end=14151,query_name=NODE_13_length_17214_cov_1.43403_ID_397 <unknown description>
TGAAAAAAATAAGTCCATCAGTTTTAGATGTTGAAAAGAATAAATTAACAAACTATATTG
ACCAATTAGTTGATTGAGGTGTTTGCAATGTTCATTATGATGTAATGGATGGAATTTTTG
TAAACAATACTGCTTTAACATTTCAAGAAATCAAACAAGTTAAAGAAAATTGCAAGAAAC
ATACAATGGATATTCACTTGATGGTTAAAGATGTTTTCAAATATTATGAAATGTACAAGA
ATATTGGAGATATATTGACATTTCATTATGAAGCATTTGAAAATAGTGATCTTGAAAAGA
TGATTAAACAATGCCAAAAAGATAACGTTAAACTTGGCTTAGCAATAAAACCTAATACAC
AAGTTGAAGAAATAAGACAATATTTAAAACATTGTTCTTTGGTTTTAATAATGAGTGTTG
AACCAGGTTTTGGTGGCCAAAAATTTATTGAAAATTCATTTAATAAAATAAAGGAATTAG
CAGACATTCGTAAAGCTTTAAATTTAAACTTTATTATTGAAGTTGATGGCGGAGTTAAAG
ACCAAAATATTGCTAAATGTTTTGAATGTGGTGTTGATTTAGCAGTAGTTGGTTCTTATT
TAGTAAAAAACTTTTCAAAAGAAACAATCGACCAACTTTTAAAATAA
>21166 bias=0,e_score=2.6e-195,bit_score=655.5,score_ratio=1.01,align_strand=-,abs_start=73323,abs_end=73968,allele_start=73323,allele_end=73968,query_name=NODE_1_length_194000_cov_43.9897_ID_1724 <unknown description>
TGAAAAAAATAAGTCCATCAGTTTTAGATGTTGAAAAGAATAAATTAACAAACTATATTG
ACCAATTAGTTGATTGAGGTGTTTGCAATGTTCATTATGATGTAATGGATGGAATTTTTG
TAAACAATACCGCTTTAACATTTCAAGAAATCAAGCAAGTTAAAGAAAATTGTAAGAAAC
ATACAATGGATATTCACTTGATGGTTAAAGATGTTTTCAAATATTATGAAATGTACAAGA
ATATTGGAGATATATTGACATTTCATTATGAAGCATTTGAAAATAGTGATCTTGAAAAGA
TGATTAAACAATGCCAAAAAGATAACGTTAAACTTGGCTTAGCAATAAAACCTAATACAC
AAGTTGAAGAAATAAGACAATATTTAAAACATTGTTCTTTGGTTTTAATAATGAGTGTTG
AACCAGGTTTTGGTGGCCAAAAATTTATTGAAAATTCATTTAATAAAATAAAGGAATTAG
CAGACATTCGTAAGGCTTTAGATTTAAACTTTATTATTGAAGTGGATGGTGGAGTTAAAG
ACCAAAATATTGCTAAATGTTTTGAATGTGGTGTTAATTTAGCAGTAGTTGGTTCTTATT
TAGTAAAAAACTTTTCAAAAGAAACAATTGACCAACTTTTAAAAT
>21167 bias=0,e_score=1.7e-192,bit_score=647.9,score_ratio=1.00,align_strand=-,abs_start=400783,abs_end=401428,allele_start=400783,allele_end=401428,query_name=NODE_1_length_666248_cov_46.4332_ID_732 <unknown description>
TGAAAAAAATAAGTCCATCAGTTTTAGATGTTGAAAAGAATAAATTAACAAACTATATTG
ACCAATTAGTTGATTGAGGTGTTTGCAATGTTCATTATGATGTAATGGATGGAATTTTTG
TAAACAATACTGCTTTAACATTTCAAGAAATCAAACAAGTTAAAGAAAATTGCAAGAAAC
ATACAATGGATATTCACTTGATGGTTAAAGATGTTTTCAAATATTATGAAATGTACAAGA
ATATTGGAGATATATTGACATTTCATTATGAAGCGTTTGAAAATAGTGATCTTGAAAAGA
TGATTAAACAATGCCAAAAAGATAACGTTAAACTTGGCTTAGCAATAAAACCCAATACAC
AAGTTGAAGAAATAAAACAATATTTAAAACATTGTTCTTTGGTTTTAATAATGAGTGTTG
AACCAGGCTTTGGTGGCCAAAAATTTATTGAAAATTCATTTAATAAAATAAAAGAATTAT
CAGACATTCGTAAGGCTTTAGATTTAAACTTTATTATTGAGGTGGATGGTGGAGTTAAAG
ACCAAAATATTGCTAAATGTTTTGAATGTGGCGTTAATTTAGCAGTAGTTGGTTCTTATT
TAGTAAAAAACTTTTCAAAAGAAACAATTGACCAACTTTTAAAAT
>21168 bias=0,e_score=5.9e-190,bit_score=639.2,score_ratio=0.99,align_strand=-,abs_start=390424,abs_end=391069,allele_start=390424,allele_end=391069,query_name=NODE_1_length_507951_cov_41.4538_ID_1311 <unknown description>
TGAAAAAAATAAGTCCATCAGTTTTAGATGTTGAAAAGAATAAATTAACAAACTATATTG
ACCAATTAGTTGATTGAGGTGTTTGCAATGTTCATTATGATGTAATGGATGGCATTTTTG
TAAACAATACTGCTTTAACATTTCAAGAAATCAAACAAGTTAAAGAAAATTGCAAGAAAC
ATACAATGGACATTCACTTGATGGTTAAAGATGTTTTCAAATATTATGAAATGTACAAGA
ATATTGGAGATATATTGACATTTCATTATGAAGCATTTGAAAATAGTGATCTTGAAAAGA
TGATTAAACAATGCCAAAAAGATAACGTTAAACTTGGCTTAGCAATAAAACCTAATACAC
AAGTTGAAGAAATAAGACAATATTTAAAACATTGTTCTTTGGTTTTAATAATGAGTGTTG
AACCAGGTTTTGGTGGCCAAAAATTTATTGAAAATTCATTTAATAAAATAAAGGAATTAG
CAGACATTCGTAAAGCTTTAAATTTAAACTTTATTATTGAAGTTGATGGCGGAGTTAAAG
ACCAAAATATTGCTAAATGTTTTGAATGTGGTGTTGATTTAGCAGTAGTTGGTTCTTATT
TAGTAAAAAACTTTTCAAAAGAAACAATCGACCAACTTTTAAAAT
>21169 bias=0,e_score=1.7e-194,bit_score=650.9,score_ratio=1.00,align_strand=+,abs_start=12374,abs_end=13021,allele_start=12374,allele_end=13021,query_name=NODE_5_length_53259_cov_49.397_ID_291 <unknown description>
TGAAAAAAATAAGTCCATCAGTTTTAGATGTTGAAAAGAATAAATTAACAAACTATATTG
ACCAATTAGTTGATTGAGGTGTTTGCAATGTTCATTATGATGTAATGGATGGAATTTTTG
TAAACAATACCGCTTTAACACTTCAAGAAATCAAGCAAGTTAAAGAAAATTGCAAGAAAC
ATACAATGGATATTCACTTGATGGTTAAAGATGTTTTCAAATATTATGAAATGTACAAGA
ATATTGGAGATATATTGACATTTCATTATGAAGCATTTGAAAATAGTGATCTTGAAAAGA
TGATTAAACAATGCCAAAAAGATAATGTTAAACTTGGCTTAGCAATAAAACCTAATACAC
AAGTTGAAGAAATAAAACAATATTTAAAACATTGTTCTTTGGTTTTAATAATGAGTGTTG
AACCAGGTTTTGGTGGCCAAAAATTTATTGAAAATTCATTTAATAAAATAAAGGAATTAG
CAGACATTCGTAAGGCTTTAGATTTAAACTTTATTATTGAGGTGGATGGTGGAGTTAAAG
ACCAAAATATTGCTAAATGTTTTGAATGTGGTGTTAATTTAGCAGTAGTTGGTTCTTATT
TAGTAAAAAACTTTTCAAAAGAAACAATTGACCAACTTTTAAAATAA
