# Supplementary material for: Genomic determination of minimum multi-locus sequence typing schemas to represent the genomic phylogeny of Mycoplasma hominis
Source: BMC Genomics. 2016 Nov 23;17:964. doi: 10.1186/s12864-016-3284-z (PMC5120421; doi:10.1186/s12864-016-3284-z)
Supplement: Additional file 1: — FASTA sequence for all pan genomic alleles identified in this study. (ZIP 1488 kb) [file 12864_2016_3284_MOESM1_ESM.zip › pan_genome/GENE-151.fasta]

>151
ATGAGTTTAAAAGCTGGTATAGTTGGATTGCCTAATGTTGGCAAAAGTACATTGTTTTCT
GCATTAACATTAAATGAAGCTGAAATGGCAAATTATGCTTTTACTACAATTGAGCCTAAT
GTTGCAATAGTTAATTTAAAAGATCCAAGGCTTTATGAATTAGCTAAAATAGTTCAAACA
GAAAAAATTGTTCCTGCTACTTTTCAATTTGTTGATATAGCTGGATTAGTTGCTGGCGCT
TCAAAAGGAGAAGGCTTAGGCAATAAGTTTTTAGCAAATATTCGCGAAGTTGATGCAATT
GTTCATGTTATAAGATGCTTCGAAAATGCTGATATAATGCATGTTAATAATAAAATTGAT
CCTATTAGTGATTTAAAAACTATTAATATTGAATTAATATTGGCAGATTTACAAACTATT
GAAAATGTAATTAATAGAATTGGTAAAAAAGCTCAAAATTCAAGTGATAAAGAATTGAAA
TTCGAATTTGAAGTTGCCTTAAAAATACGTAATGCATTAGAAAATGAAATTATGGTTAAA
AATATGGATTTAAATCCAGAAGAACAAGCCGTGATCAAATCATATCAATTGCTTACTGCA
AAACCTACAATCTATGTTGCAAACCTTGATAGTGATAGTTTTAAAAATCTAGAAAGTGCT
AAATATTATCAAGAATTAAACAAATATTTGCAAGCCAAAAAAGAAATTTTAATACCTATT
TGTATTAAATTAGAATATGAATTATGTAAATTTAATGATGAAGAAAAAGAAATGTTTTTA
AATGAATATAACATTGAATGTTCCGGATTAAATTTAATTATCAAGAAAAGTTTTTATTTA
TTAAATCAAGCAACATATTTTACGGCGGGTAAAATCGAAGCAAGAGCATGAGTATTTAAA
AAAGGAATGAATGCTGCTCAATGTGCAGGAATTATTCACACTGATTTTGAAAAGAAATTT
GTAAAAGCAGAAGTCATTAAATATGAAGATTATGTTGCTTTAAATGGCGAAAAAGGTTGC
AGGGAAGCTGGAAAAATAGCAATTGAGGGCAAGAATTATATTATGCAAGATGGTGATGTT
TGCTTTTTTAGAGTGGCAAAATAA
>777
ATGAGTTTAAAAGCTGGTATAGTTGGATTGCCTAATGTTGGCAAAAGTACATTGTTTTCT
GCATTAACATTAAATGAAGCTGAAATGGCAAATTATGCTTTTACTACAATTGAACCTAAC
GTTGCAATAGTTAATTTAGAAGATCCAAGGCTTTATGAATTAGCTAAAATAGTTCAAACA
GAAAAAATTGTTCCTGCTACTTTTCAATTTGTTGATATAGCTGGATTAGTTGCTGGTGCT
TCAAAAGGCGAAGGCTTAGGCAATAAGTTTTTAGCAAACATTCGCGAAGTTGATGCAATT
GTTCATGTTATAAGATGCTTCGAAAATGCTGATATAATGCATGTTAATAATAAAATTGAT
CCTATTAGTGATTTAAAAACTATTAATATTGAATTAATATTGGCAGATTTGCAAACTATT
GAAAATGTAATTAATAGAATTGGTAAAAAAGCTCAAAATTCAGGTGATAAAGAATTGAAA
TTTGAATTTGAAGTTGCCTTAAAAATACGTAATGCATTAGAAAATGAAATTATGGTTAAA
AATCTAGATTTAAGTTCAGAAGAACAAGCCGTGATCAAATCATATCAATTGCTTACTGCA
AAACCTACAATCTATGTTGCAAACCTTGATAGTGATAGTTTTAAAAATCTAGAAAGTGCT
AAATATTATCAAGAATTAAACAAATATTTGCAAGACAAAAAAGAAATTTTAATACCTATT
TGTATTAAATTAGAATATGAATTATGTAAATTTAATGATGAAGAAAAAGAAATGTTTTTA
AATGAATATAACATTGAATGCTCCGGATTAAATTTAATTATCAAGAAAAGTTTTTATTTA
TTAAATCAAGCAACATATTTTACGGCGGGTAAAATCGAAGCAAGGGCATGAGTATTTAAA
AAAGGAATGAATGCTGCTCAATGTGCAGGAATTATTCACACTGATTTTGAAAAGAAATTT
GTAAAAGCAGAAGTCATTAAATATGAAGATTATGTTGCTTTAAATGGCGAAAAAGGTTGC
AGGGAAGCCGGAAAAATAGCAATTGAGGGCAAGAATTATATTATGCAAGATGGTGATGTT
TGCTTTTTTAGAGTGGCAAAATAA
>1456
ATGAGTTTAAAAGCTGGTATAGTTGGATTGCCTAATGTTGGCAAAAGTACATTGTTTTCT
GCATTAACATTAAATGAAGCTGAAATGGCAAATTATGCTTTTACTACAATTGAGCCTAAC
ATTGCAATAGTTAATTTAGAAGATCCAAGGCTTTATGAATTGGCTAAAATAGTTCAAACA
GAAAAAATTGTTCCTGCTACTTTTCAATTTGTTGATATAGCTGGATTAGTTGCTGGTGCT
TCAAAAGGAGAAGGCTTAGGCAATAAGTTTTTAGCAAATATTCGCGAAGTTGATGCGATT
GTTCATGTTATAAGATGCTTTGAAAATGCTGATATAATGCATGTTAATAATAAAATTGAT
CCTATTAGTGATTTAAAAACTATTAATATTGAATTAATATTGGCAGATTTGCAAACTATT
GAAAATGTAATTAATAGAATTGGTAAAAAAGCTCAAAATTCAGGTGATAAAGAATTAAAA
TTTGAATTTGAAGTTGCCCTAAAAATACGTAATGCGTTAGAAAATGAAATTATGGTTAAA
AATCTAGATTTAAGTTCAGAAGAACAAGCTGTGATCAAATCATATCAATTGCTTACTGCA
AAACCTACAATCTATGTTGCAAACCTTGATAGTGATAGTTTTAAAAATCTAGAAAGTGCT
AAATATTATCAAGAATTAAACAAATATTTGCAAGACAAAAAAGAAATTTTAATACCTATT
TGTATTAAATTAGAATATGAATTATGTAAATTTAATGATGAAGAAAAAGAAATGTTTTTA
AATGAATATAACATTGAATGCTCCGGATTAAATTTAATTATCAAGAAAAGTTTTTATTTA
TTAAATCAAGCAACATATTTTACGGCGGGCAAAATCGAAGCAAGGGCATGAGTATTTAAA
AAAGGAATGAATGCTGCTCAATGTGCAGGAATTATTCACACTGATTTTGAAAAGAAATTT
GTAAAAACAGAAGTCATTAAATATGAAGATTATATTGCTTTAAATGGCGAAAAAGGTTGT
AGAGAAGCTGGAAAAATAGCAATTGAGGGCAAGAATTATATTATGCAAGATGGTGATGTT
TGCTTTTTTAGAGTGGCAAAATAA
>1715
ATGAGTTTAAAAGCTGGTATAGTTGGATTGCCTAATGTTGGCAAAAGTACATTGTTTTCT
GCATTAACATTAAATGAAGCTGAAATGGCAAATTATGCTTTTACTACAATTGAACCTAAC
ATTGCAATAGTTAATTTAGAAGATCCAAGGCTTTATGAATTAGCTAAAATAGTTCAAACA
GAAAAAATTGTTCCTGCTACTTTTCAATTTGTTGATATAGCTGGATTAGTTGCAGGAGCT
TCAAAAGGAGAAGGCTTAGGCAATAAGTTTTTAGCAAATATTCGCGAAGTTGATGCAATT
GTTCATGTTATAAGATGCTTCGAAAATGCTGATATAATGCATGTTAATAATAAAATTGAT
CCTATTAGTGATTTAAAAACTATTAATATTGAATTAATATTGGCAGATTTGCAAACTATT
GAAAATGTAATCAATAGAATTGGTAAAAAAGCTCAAAATTCAGGTGATAAAGAATTAAAA
TTTGAATTTGAAGTTGCCTTAAAAATACGTAATGCGTTAGAAAATGAAATTATGGTTAAA
AATATGGATTTAAGTTCAGAAGAACAAGCCGTGATCAAATCATATCAATTGCTTACTGCA
AAACCTACAATCTATGTTGCAAACCTTGATAGTGATAGTTTTAAAAATCTAGAAAGCGCT
AAATATTATCAAGAATTAAACAAATATTTGCAAGACAAAAAAGAAATTTTAATACCTATT
TGTATTAAATTAGAATATGAATTGTGTAAATTTAATGATGAAGAAAAAGAAATGTTTTTA
AATGAATATAACATTGAATGCTCCGGATTAAATTTAATTATCAAGAAAAGTTTTTATTTA
TTAAATCAAGCAACATATTTTACGGCGGGTAAAATCGAAGCAAGGGCATGAGTATTTAAA
AAAGGAATGAATGCTGCTCAATGTGCAGGAATTATTCACACTGATTTTGAAAAGAAATTT
GTAAAAGCAGAAGTCATTAAATATGAAGATTATGTTGCCTTAAATGGCGAAAAAGGTTGC
AGGGAAGCTGGAAAAATAGCAATTGAGGGCAAGAATTATATTATGCAAGATGGTGATGTT
TGCTTTTTTAGAGTGGCAAAATAA
>8615 bias=163.1,bit_score=1147.7,abs_start=87364,align_strand=+,abs_end=88467,score_ratio=1.03958333333,query_name=NODE_1_length_423494_cov_19.5452_ID_878
ATGAGTTTAAAAGCTGGTATAGTTGGATTGCCTAATGTTGGCAAAAGTACATTGTTTTCT
GCATTAACATTAAATGAAGCTGAAATGGCAAATTATGCTTTTACTACAATTGAACCTAAC
GTTGCAATAGTTAATTTAGAAGATCCAAGGCTTTATGAATTAGCTAAAATAGTTCAAACA
GAAAAAATTGTTCCTGCTACTTTTCAATTTGTTGATATAGCTGGATTAGTTGCTGGTGCT
TCAAAAGGAGAAGGCTTAGGCAATAAGTTTTTAGCAAATATTCGCGAAGTTGATGCAATT
GTTCATGTTATAAGATGCTTCGAAAATGCTGATATAATGCATGTTAATAATAAAATTGAT
CCTATTAGTGATTTAAAAACTATTAATATTGAATTAATATTGGCAGATTTGCAAACTATT
GAAAATGTAATTAATAGAATTGGTAAAAAAGCTCAAAATTCAGGTGATAAAGAATTAAAA
TTTGAATTTGAAGTTGCCTTAAAAATACGTAATGCGTTAGAAAATGAGATTATGGTTAAA
AATCTAGATTTAAGTTCAGAAGAACAAGCTGTGATCAAATCATATCAATTGCTTACTGCA
AAACCTACAATCTATGTTGCAAACCTTGATAGTGATAGTTTTAAAAATCTAGAAAGTGCT
AAATATTATCAAGAATTAAACAAATATTTGCAAGACAAAAAAGAAATTTTAATACCTATT
TGTATTAAATTAGAATATGAATTATGTAAATTTAATGATGAAGAAAAAGAAATGTTTTTA
AATGAATATAACATTGAATGCTCCGGATTAAATTTAATTATCAAGAAAAGTTTTTATTTA
TTAAATCAAGCAACATATTTTACGGCGGGTAAAATCGAAGCAAGGGCATGAGTATTTAAA
AAAGGAATGAATGCTGCTCAATGTGCAGGAATTATTCACACTGATTTTGAAAAGAAATTC
GTAAAAGCAGAAGTCATTAAATATGAAGATTATGTTGCTTTAAATGGCGAAAAAGGTTGC
AGAGAAGCCGGAAAAATAGCAATTGAGGGCAAGAATTATATTATGCAAGATGGCGATGTT
TGCTTTTTTAGAGTGGCAAAATAA
>8616 bias=164.0,bit_score=1144.0,abs_start=9008,align_strand=-,abs_end=10109,score_ratio=1.03623188406,query_name=NODE_9_length_19701_cov_87.7196_ID_5973
TGAGTTTAAAAGCTGGTATAGTTGGATTGCCTAATGTTGGCAAAAGTACATTGTTTTCTG
CATTAACATTAAATGAAGCTGAAATGGCAAATTATGCTTTTACTACAATTGAGCCTAATG
TTGCAATAGTTAATTTAGAAGATCCAAGGCTTTATGAATTAGCTAAAATAGTTCAAACAG
AAAAAATTGTTCCTGCTACTTTTCAATTTGTTGATATAGCTGGATTAGTTGCGGGGGCTT
CAAAAGGAGAAGGCTTAGGCAATAAGTTTTTAGCAAATATTCGCGAAGTTGATGCAATTG
TTCATGTTATAAGATGCTTCGAAAATACTGATATAATGCATGTTAATAATAAAATTGATC
CTATTAGTGATTTAAAAACTATTAATATTGAATTAATATTGGCAGATTTGCAAACTATTG
AAAATGTAATTAATAGAATTGGTAAAAAAGCTCAAAATTCAGGTGATAAAGAATTAAAAT
TTGAATTTGAAGTTGCCCTAAAAATACGTAATGCATTAGAAAATGAAATTATGGTTAAAA
ATATGGATTTAAATCCAGAAGAACAAGCCGTGATCAAATCATATCAATTGCTTACTGCAA
AACCTACAATCTATGTTGCAAACCTTGATAGTGATAGTTTTAAAAATCTAGAAAGTGCTA
AATATTATCAAGAATTAAACAAATATTTGCAAGACAAAAAAGAAATTTTAATACCTATTT
GTATTAAATTAGAATATGAATTGTGTAAATTTAATGATGAAGAAAAAGAAATGTTTTTAA
ATGAATATAACATTGAATGCTCGGGATTAAATTTAATTATCAAGAAAAGTTTTTATTTAT
TAAATCAAGCAACATATTTTACGGCGGGTAAAATCGAAGCAAGGGCATGAGTATTTAAAA
AAGGAATGAATGCTGCTCAATGTGCAGGAATTATTCACACTGATTTTGAAAAGAAATTTG
TAAAAGCAGAAGTCATTAAATATGAAGATTATGTTGCTTTAAATGGCGAAAAAGGTTGCA
GGGAAGCCGGAAAAATAGCAATTGAGGGCAAGAATTATATTATGCAAGATGGTGATGTTT
GCTTTTTTAGAGTGGCAAAATA
>8617 bias=162.9,bit_score=1149.1,abs_start=124473,align_strand=-,abs_end=125574,score_ratio=1.04085144928,query_name=NODE_1_length_201530_cov_37.1757_ID_177
TGAGTTTAAAAGCTGGTATAGTTGGATTGCCTAATGTTGGCAAAAGTACATTGTTTTCTG
CATTAACATTAAATGAAGCTGAAATGGCAAATTATGCTTTTACTACAATTGAACCTAACA
TTGCAATAGTTAATTTAGAAGATCCAAGGCTTTATGAATTAGCTAAAATAGTTCAAACAG
AAAAAATTGTTCCTGCTACTTTTCAATTTGTTGATATAGCTGGATTAGTTGCAGGAGCTT
CAAAAGGAGAAGGCTTAGGCAATAAGTTTTTAGCAAATATTCGCGAAGTTGATGCAATTG
TTCATGTTATAAGATGCTTCGAAAATGCTGATATAATGCATGTTAATAATAAAATTGATC
CTATTAGTGATTTAAAAACTATTAATATTGAATTAATATTGGCAGATTTGCAAACTATTG
AAAATGTAATCAATAGAATTGGTAAAAAAGCTCAAAATTCAGGTGATAAAGAATTAAAAT
TTGAATTTGAAGTTGCCTTAAAAATACGTAATGCGTTAGAAAATGAAATTATGGTTAAAA
ATATGGATTTAAGTTCAGAAGAACAAGCCGTGATCAAATCATATCAATTGCTTACTGCAA
AACCTACAATCTATGTTGCAAACCTTGATAGTGATAGTTTTAAAAATCTAGAAAGCGCTA
AATATTATCAAGAATTAAACAAATATTTGCAAGACAAAAAAGAAATTTTAATACCTATTT
GTATTAAATTAGAATATGAATTGTGTAAATTTAATGATGAAGAAAAAGAAATGTTTTTAA
ATGAATATAACATTGAATGCTCCGGATTAAATTTAATTATCAAGAAAAGTTTTTATTTAT
TAAATCAAGCAACATATTTTACGGCGGGTAAAATCGAAGCAAGGGCATGAGTATTTAAAA
AAGGAATGAATGCTGCTCAATGTGCAGGAATTATTCACACTGATTTTGAAAAGAAATTTG
TAAAAGCAGAAGTCATTAAATATGAAGATTATGTTGCTTTAAATGGCGAAAAAGGTTGCA
GAGAAGCCGGAAAAATAGCGATTGAGGGCAAGAATTATATTATGCAAGATGGTGATGTTT
GCTTTTTTAGAGTGGCAAAATA
>8623 bias=164.7,bit_score=1147.4,abs_start=6580,align_strand=+,abs_end=7683,score_ratio=1.0393115942,query_name=NODE_16_length_39388_cov_18.688_ID_1348
ATGAGTTTAAAAGCTGGTATAGTTGGATTGCCTAATGTTGGCAAAAGTACATTGTTTTCT
GCATTAACATTAAATGAAGCTGAAATGGCAAATTATGCTTTTACTACAATTGAGCCTAAT
GTTGCAATAGTTAATTTAGAAGATCCAAGGCTTTATGAATTAGCTAAAATAGTTCAAACA
GAAAAAATTGTTCCTGCTACTTTTCAATTTGTTGATATAGCTGGATTAGTTGCTGGCGCT
TCAAAAGGAGAAGGCTTAGGCAATAAGTTTTTAGCAAATATTCGCGAAGTTGATGCGATT
GTTCATGTTATAAGATGCTTTGAAAATGCTGATATAATGCATGTTAATAATAAAATTGAT
CCTATTAGTGATTTAAAAACTATTAATATTGAATTAATATTGGCAGATTTGCAAACTATT
GAAAATGTAATTAATAGAATTGGTAAAAAAGCTCAAAATTCAGGTGATAAAGAATTAAAA
TTTGAATTTGAAGTTGCCCTAAAAATACGTAATGCGTTAGAAAATGAAATTATGGTTAAA
AACATAGATTTGAGTTCAGAAGAACAAGCTGTGATCAAATCATATCAATTGCTTACTGCA
AAACCTACAATCTATGTTGCAAACCTTGATAGTGATAGTTTTAAAAATCTAGAAAGTGCT
AAATATTATCAAGAATTAAACAAATATTTGCAAGACAAAAAAGAAATTTTAATACCTATT
TGTATTAAATTAGAATATGAATTATGTAAATTTAATGATGAAGAAAAAGAAATGTTTTTA
AATGAATATAACATTGAATGCTCCGGATTAAATTTAATTATCAAGAAAAGTTTTTATTTA
TTAAATCAAGCAACATATTTTACGGCGGGTAAAATCGAAGCAAGGGCATGAGTATTTAAA
AAAGGAATGAATGCTGCTCAATGTGCAGGAATTATTCACACTGATTTTGAAAAGAAATTT
GTAAAAGCAGAAGTCATTAAATATGAAGATTATGTTGCTTTAAATGGCGAAAAAGGTTGC
AGGGAAGCTGGAAAAATAGCAATTGAGGGCAAGAATTATATTATGCAAGATGGTGATGTT
TGCTTTTTTAGAGTGGCAAAATAA
>8625 bias=162.5,bit_score=1140.8,abs_start=408727,align_strand=+,abs_end=409831,score_ratio=1.03333333333,query_name=NODE_1_length_644406_cov_31.3649_ID_828
ATGAGTTTAAAAGCTGGTATAGTTGGATTGCCTAATGTTGGCAAAAGTACATTATTTTCT
GCATTAACATTAAATGAAGCTGAAATGGCAAATTATGCTTTTACTACGATTGAGCCTAAT
GTTGCAATAGTTAATTTAGAAGATCCAAGGCTTTATGAATTAGCTAAAATAGTTCAAACA
GAAAAAATTGTTCCTGCTACTTTTCAATTTGTTGATATAGCTGGATTAGTTGCAGGGGCT
TCAAAAGGAGAAGGCTTAGGCAATAAGTTTTTAGCAAATATTCGCGAAGTTGATGCAATT
GTTCATGTTATAAGATGCTTCGAGAATGCTGATATAATGCATGTTAATAATAAAATTGAT
CCTATTAGTGATTTAAAAACTATTAATATTGAATTAATATTGGCAGATTTACAAACTATT
GAAAATGTAATTAATAGAATTGGTAAAAAAGCTCAAAATTCAGGTGATAAAGAATTAAAA
TTTGAATTTGAAGTTGCCTTAAAAATACGTAATGCGTTAGAAAATGAGATTATGGTTAAA
AATCTAGATTTAAGTTCAGAAGAACAAGCTGTGATCAAATCATATCAATTGCTTACTGCA
AAACCTACAATCTATGTTGCAAACCTTGATAGTGATAGTTTTAAAAATCTAGAAAGTGCT
AAATATTATCAAGAATTAAACAAATATTTGCAAGACAAAAAAGAAATTTTAATACCTATT
TGTATTAAATTAGAATATGAATTGTGTAAATTTAATGATGAAGAAAAAGAAATGTTTTTA
AATGAATATAACATTGAATGCTCCGGATTAAATTTAATTATCAAGAAAAGTTTTTATTTA
TTAAATCAAGCAACATATTTTACGGCGGGCAAAATCGAAGCAAGGGCATGAGTATTTAAA
AAAGGAATGAATGCTGCTCAATGCGCAGGAATTATTCACACTGATTTTGAAAAGAAATTT
GTAAAAGCAGAAGTCATTAAATATGAAGATTATGTTGCTTTAAATGGCGAAAAAGGTTGC
AGGGAAGCTGGAAAAATAGCAATTGAGGGCAAGAATTATATTATGCAAGATGGTGATGTT
TGCTTTTTTAGAGTGGCAAAATAAA
>21144 bias=0,e_score=0.0,bit_score=1148.4,score_ratio=1.04,align_strand=-,abs_start=194979,abs_end=196080,allele_start=194979,allele_end=196080,query_name=NODE_1_length_253687_cov_41.2364_ID_219 <unknown description>
TGAGTTTAAAAGCTGGTATAGTTGGATTGCCTAATGTTGGCAAAAGTACATTATTTTCTG
CATTAACATTAAATGAAGCTGAAATGGCAAATTATGCTTTTACTACAATTGAGCCTAACG
TTGCAATAGTTAATTTAGAAGATCCAAGGCTTTATGAATTAGCTAAAATAGTTCAAACAG
AAAAAATTGTTCCTGCTACTTTTCAATTTGTTGATATAGCTGGATTAGTTGCTGGGGCTT
CAAAAGGAGAAGGCTTAGGCAATAAGTTTTTAGCAAATATTCGCGAAGTTGATGCAATTG
TTCATGTTATAAGATGCTTCGAAAATGCTGATATAATGCATGTTAACAATAAAATTGATC
CTATTAGTGATTTAAAAACTATTAATATTGAATTAATATTGGCAGATTTGCAAACTATTG
AAAATGTAATTAATAGAATTGGCAAAAAAGCTCAAAATTCAGGTGATAAAGAATTAAAAT
TCGAATTTGAAGTTGCCTTAAAAATACGTAATGCGTTAGAAAATGAAATTATGGTTAAAA
ATATGGATTTAAGTTCAGAAGAACAAGCCGTGATCAAATCATATCAATTGCTTACTGCAA
AACCTACAATCTATGTTGCAAACCTTGATAGTGATAGTTTTAAAAATCTAGAAAGTGCTA
AATATTATCAAGAATTAAACAAATATTTGCAAGACAAAAAAGAAATTTTAATACCTATTT
GTATTAAATTAGAATATGAATTATGTAAATTTAATGATGAAGAAAAAGAAATGTTTTTAA
ATGAATATAACATTGAATGCTCCGGATTAAATTTAATTATCAAGAAAAGTTTTTATTTAT
TAAATCAAGCAACATATTTTACGGCGGGTAAAATCGAAGCAAGGGCATGAGTATTTAAAA
AAGGAATGAATGCTGCTCAATGTGCAGGAATTATTCACACTGATTTTGAAAAGAAATTTG
TAAAAGCAGAAGTCATTAAATATGAAGATTATGTTGCTTTAAATGGCGAAAAAGGTTGCA
GAGAAGCCGGAAAAATAGCAATTGAGGGCAAGAATTATATTATGCAAGATGGCGATGTTT
GCTTTTTTAGAGTGGCAAAAT
>21145 bias=0,e_score=0.0,bit_score=1149.1,score_ratio=1.04,align_strand=-,abs_start=124473,abs_end=125574,allele_start=124473,allele_end=125574,query_name=NODE_1_length_201531_cov_37.8145_ID_143 <unknown description>
TGAGTTTAAAAGCTGGTATAGTTGGATTGCCTAATGTTGGCAAAAGTACATTGTTTTCTG
CATTAACATTAAATGAAGCTGAAATGGCAAATTATGCTTTTACTACAATTGAACCTAACA
TTGCAATAGTTAATTTAGAAGATCCAAGGCTTTATGAATTAGCTAAAATAGTTCAAACAG
AAAAAATTGTTCCTGCTACTTTTCAATTTGTTGATATAGCTGGATTAGTTGCAGGAGCTT
CAAAAGGAGAAGGCTTAGGCAATAAGTTTTTAGCAAATATTCGCGAAGTTGATGCAATTG
TTCATGTTATAAGATGCTTCGAAAATGCTGATATAATGCATGTTAATAATAAAATTGATC
CTATTAGTGATTTAAAAACTATTAATATTGAATTAATATTGGCAGATTTGCAAACTATTG
AAAATGTAATCAATAGAATTGGTAAAAAAGCTCAAAATTCAGGTGATAAAGAATTAAAAT
TTGAATTTGAAGTTGCCTTAAAAATACGTAATGCGTTAGAAAATGAAATTATGGTTAAAA
ATATGGATTTAAGTTCAGAAGAACAAGCCGTGATCAAATCATATCAATTGCTTACTGCAA
AACCTACAATCTATGTTGCAAACCTTGATAGTGATAGTTTTAAAAATCTAGAAAGCGCTA
AATATTATCAAGAATTAAACAAATATTTGCAAGACAAAAAAGAAATTTTAATACCTATTT
GTATTAAATTAGAATATGAATTGTGTAAATTTAATGATGAAGAAAAAGAAATGTTTTTAA
ATGAATATAACATTGAATGCTCCGGATTAAATTTAATTATCAAGAAAAGTTTTTATTTAT
TAAATCAAGCAACATATTTTACGGCGGGTAAAATCGAAGCAAGGGCATGAGTATTTAAAA
AAGGAATGAATGCTGCTCAATGTGCAGGAATTATTCACACTGATTTTGAAAAGAAATTTG
TAAAAGCAGAAGTCATTAAATATGAAGATTATGTTGCTTTAAATGGCGAAAAAGGTTGCA
GAGAAGCCGGAAAAATAGCGATTGAGGGCAAGAATTATATTATGCAAGATGGTGATGTTT
GCTTTTTTAGAGTGGCAAAAT
>21146 bias=0,e_score=0.0,bit_score=1144.0,score_ratio=1.04,align_strand=-,abs_start=9008,abs_end=10109,allele_start=9008,allele_end=10109,query_name=NODE_9_length_19701_cov_87.7196_ID_5973 <unknown description>
TGAGTTTAAAAGCTGGTATAGTTGGATTGCCTAATGTTGGCAAAAGTACATTGTTTTCTG
CATTAACATTAAATGAAGCTGAAATGGCAAATTATGCTTTTACTACAATTGAGCCTAATG
TTGCAATAGTTAATTTAGAAGATCCAAGGCTTTATGAATTAGCTAAAATAGTTCAAACAG
AAAAAATTGTTCCTGCTACTTTTCAATTTGTTGATATAGCTGGATTAGTTGCGGGGGCTT
CAAAAGGAGAAGGCTTAGGCAATAAGTTTTTAGCAAATATTCGCGAAGTTGATGCAATTG
TTCATGTTATAAGATGCTTCGAAAATACTGATATAATGCATGTTAATAATAAAATTGATC
CTATTAGTGATTTAAAAACTATTAATATTGAATTAATATTGGCAGATTTGCAAACTATTG
AAAATGTAATTAATAGAATTGGTAAAAAAGCTCAAAATTCAGGTGATAAAGAATTAAAAT
TTGAATTTGAAGTTGCCCTAAAAATACGTAATGCATTAGAAAATGAAATTATGGTTAAAA
ATATGGATTTAAATCCAGAAGAACAAGCCGTGATCAAATCATATCAATTGCTTACTGCAA
AACCTACAATCTATGTTGCAAACCTTGATAGTGATAGTTTTAAAAATCTAGAAAGTGCTA
AATATTATCAAGAATTAAACAAATATTTGCAAGACAAAAAAGAAATTTTAATACCTATTT
GTATTAAATTAGAATATGAATTGTGTAAATTTAATGATGAAGAAAAAGAAATGTTTTTAA
ATGAATATAACATTGAATGCTCGGGATTAAATTTAATTATCAAGAAAAGTTTTTATTTAT
TAAATCAAGCAACATATTTTACGGCGGGTAAAATCGAAGCAAGGGCATGAGTATTTAAAA
AAGGAATGAATGCTGCTCAATGTGCAGGAATTATTCACACTGATTTTGAAAAGAAATTTG
TAAAAGCAGAAGTCATTAAATATGAAGATTATGTTGCTTTAAATGGCGAAAAAGGTTGCA
GGGAAGCCGGAAAAATAGCAATTGAGGGCAAGAATTATATTATGCAAGATGGTGATGTTT
GCTTTTTTAGAGTGGCAAAAT
>21147 bias=0,e_score=0.0,bit_score=1148.3,score_ratio=1.04,align_strand=+,abs_start=6412,abs_end=7517,allele_start=6412,allele_end=7517,query_name=NODE_16_length_10699_cov_1.13134_ID_559 <unknown description>
TGAGTTTAAAAGCTGGTATAGTTGGATTGCCTAATGTTGGCAAAAGTACATTATTTTCTG
CATTAACATTAAATGAAGCTGAAATGGCAAATTATGCTTTTACTACAATTGAGCCTAACG
TTGCAATAGTTAATTTAGAAGATCCAAGGCTTTATGAATTAGCTAAAATAGTTCAAACAG
AAAAAATTGTTCCTGCTACTTTTCAATTTGTTGATATAGCTGGATTAGTTGCTGGGGCTT
CAAAAGGAGAAGGCTTAGGCAATAAGTTTTTAGCAAATATTCGCGAAGTTGATGCAATTG
TTCATGTTATAAGATGCTTCGAAAATGCTGATATAATGCATGTTAACAATAAAATTGATC
CTATTAGTGATTTAAAAACTATTAATATTGAATTAATATTGGCAGATTTGCAAACTATTG
AAAATGTAATTAATAGAATTGGCAAAAAAGCTCAAAATTCAGGTGATAAAGAATTAAAAT
TCGAATTTGAAGTTGCCTTAAAAATACGTAATGCGTTAGAAAATGAAATTATGGTTAAAA
ATATGGATTTAAGTTCAGAAGAACAAGCCGTGATCAAATCATATCAATTGCTTACTGCAA
AACCTACAATCTATGTTGCAAACCTTGATAGTGATAGTTTTAAAAATCTAGAAAGTGCTA
AATATTATCAAGAATTAAACAAATATTTGCAAGACAAAAAAGAAATTTTAATACCTATTT
GTATTAAATTAGAATATGAATTATGTAAATTTAATGATGAAGAAAAAGAAATGTTTTTAA
ATGAATATAACATTGAATGCTCCGGATTAAATTTAATTATCAAGAAAAGTTTTTATTTAT
TAAATCAAGCAACATATTTTACGGCGGGTAAAATCGAAGCAAGGGCATGAGTATTTAAAA
AAGGAATGAATGCTGCTCAATGTGCAGGAATTATTCACACTGATTTTGAAAAGAAATTTG
TAAAAGCAGAAGTCATTAAATATGAAGATTATGTTGCTTTAAATGGCGAAAAAGGTTGCA
GAGAAGCCGGAAAAATAGCAATTGAGGGCAAGAATTATATTATGCAAGATGGCGATGTTT
GCTTTTTTAGAGTGGCAAAATAAAA
>21148 bias=0,e_score=0.0,bit_score=1147.7,score_ratio=1.04,align_strand=-,abs_start=231849,abs_end=232950,allele_start=231849,allele_end=232950,query_name=NODE_1_length_474534_cov_38.1723_ID_792 <unknown description>
TGAGTTTAAAAGCTGGTATAGTTGGATTGCCTAATGTTGGCAAAAGTACATTGTTTTCTG
CATTAACATTAAATGAAGCTGAAATGGCAAATTATGCTTTTACTACAATTGAACCTAACG
TTGCAATAGTTAATTTAGAAGATCCAAGGCTTTATGAATTAGCTAAAATAGTTCAAACAG
AAAAAATTGTTCCTGCTACTTTTCAATTTGTTGATATAGCTGGATTAGTTGCTGGTGCTT
CAAAAGGAGAAGGCTTAGGCAATAAGTTTTTAGCAAATATTCGCGAAGTTGATGCAATTG
TTCATGTTATAAGATGCTTCGAAAATGCTGATATAATGCATGTTAATAATAAAATTGATC
CTATTAGTGATTTAAAAACTATTAATATTGAATTAATATTGGCAGATTTGCAAACTATTG
AAAATGTAATTAATAGAATTGGTAAAAAAGCTCAAAATTCAGGTGATAAAGAATTAAAAT
TTGAATTTGAAGTTGCCTTAAAAATACGTAATGCGTTAGAAAATGAGATTATGGTTAAAA
ATCTAGATTTAAGTTCAGAAGAACAAGCTGTGATCAAATCATATCAATTGCTTACTGCAA
AACCTACAATCTATGTTGCAAACCTTGATAGTGATAGTTTTAAAAATCTAGAAAGTGCTA
AATATTATCAAGAATTAAACAAATATTTGCAAGACAAAAAAGAAATTTTAATACCTATTT
GTATTAAATTAGAATATGAATTATGTAAATTTAATGATGAAGAAAAAGAAATGTTTTTAA
ATGAATATAACATTGAATGCTCCGGATTAAATTTAATTATCAAGAAAAGTTTTTATTTAT
TAAATCAAGCAACATATTTTACGGCGGGTAAAATCGAAGCAAGGGCATGAGTATTTAAAA
AAGGAATGAATGCTGCTCAATGTGCAGGAATTATTCACACTGATTTTGAAAAGAAATTCG
TAAAAGCAGAAGTCATTAAATATGAAGATTATGTTGCTTTAAATGGCGAAAAAGGTTGCA
GAGAAGCCGGAAAAATAGCAATTGAGGGCAAGAATTATATTATGCAAGATGGCGATGTTT
GCTTTTTTAGAGTGGCAAAAT
>21149 bias=0,e_score=0.0,bit_score=1126.4,score_ratio=1.02,align_strand=+,abs_start=87521,abs_end=88624,allele_start=87521,allele_end=88624,query_name=NODE_1_length_290949_cov_36.4267_ID_342 <unknown description>
TGAGTTTAAAAGCTGGTATAGTTGGATTGCCTAATGTTGGCAAAAGTACATTATTTTCTG
CATTAACATTAAATGAAGCTGAAATGGCAAATTATGCTTTTACTACAATTGAGCCTAATG
TTGCAATAGTTAATTTAGAAGATCCAAGGCTTTATGAATTAGCTAAAATAGTTCAAACAG
AAAAAATTGTTCCTGCTACTTTTCAATTTGTTGATATAGCCGGATTAGTTGCTGGCGCTT
CAAAAGGAGAAGGCTTAGGTAATAAGTTTTTAGCAAATATTCGCGAAGTTGATGCAATTG
TTCATGTTATAAGATGCTTCGAAAATGCTAATATAATGCATGTTAATAATAAAATTGATC
CTATTAGTGATTTAAAAACTATTAATATTGAATTAATATTGGCAGATTTGCAAACTATTG
AAAATGTAATTAATAGAATTGGTAAAAAAGCTCAAAATTCAGGTGATAAAGAATTAAAAT
TTGAATTTGAAGTTGCCTTAAAAATACGTAACGCGTTAGAAAATGAAATTATGGTTAAAA
ACATAGATTTGAGCCCAGAAGAACAAGCCGTAATCAAATCATATCAATTACTTACTGCAA
AACCTACAATCTATGTTGCAAACCTTGATAGTGATAGTTTTAAAAATCTAGAAAGTGCTA
AATATTATCAAGAATTAAACAAATATTTGCAAGACAAAAAAGAAATTTTAATACCTATTT
GTATTAAATTGGAATATGAATTGTGTAAATTTAATGATGAAGAAAAAGAAATGTTTTTAA
ATGAATATAACATTGAATGCTCCGGATTAAATTTAATTATCAAGAAAAGTTTTTATTTAT
TAAATCAAGCAACATATTTTACGGCGGGTAAAATTGAAGCAAGGGCATGAGTATTTAAAA
AGGGAATGAATGCTGCTCAATGTGCAGGAATTATTCACACTGATTTTGAAAAGAAATTCG
TAAAAGCAGAAGTCATTAAATATGAAGATTATGTTGCTTTAAATGGCGAAAAAGGTTGCA
GGGAAGCTGGAAAAATAGCAATTGAGGGCAAGAATTATATTATGCAAGATGGTGATGTTT
GCTTTTTTAGAGTGGCAAAATAA
>21150 bias=0,e_score=0.0,bit_score=1139.7,score_ratio=1.03,align_strand=-,abs_start=259977,abs_end=261078,allele_start=259977,allele_end=261078,query_name=NODE_1_length_344309_cov_36.0595_ID_85 <unknown description>
TGAGTTTAAAAGCTGGTATAGTTGGATTGCCTAATGTTGGCAAAAGTACATTATTTTCTG
CATTAACATTAAATGAAGCTGAAATGGCAAATTATGCTTTTACTACAATTGAGCCTAATG
TTGCAATAGTTAATTTAGAAGATCCAAGGCTTTATGAATTAGCTAAAATAGTTCAAACAG
AAAAAATTGTTCCTGCTACTTTTCAATTTGTTGATATAGCTGGATTAGTTGCTGGGGCTT
CAAAAGGAGAAGGCTTAGGCAATAAGTTTTTAGCAAATATTCGCGAAGTTGATGCAATTG
TTCATGTTATAAGATGCTTCGAAAATGCTGATATAATGCATGTTAATAATAAAATTGATC
CTATTAATGATTTAAAAACTATTAATATTGAATTAATATTGGCAGATTTGCAAACTATTG
AAAATGTAATTAATAGAATTGGTAAAAAAGCTCAAAATTCAGGTGATAAAGAATTAAAAT
TTGAATTTGAAGTTGCCCTAAAAATACGTAATGCGTTAGAAAATGAAATTATGGTTAAAA
ACATAGATTTGAGTCCAGAAGAACAAGCCGTGATCAAATCATATCAATTGCTTACTGCAA
AACCTACAATCTATGTTGCAAACCTTGATAGTGATAGTTTTAAAAATCTAGAAAGCGCTA
AATATTATCAAGAATTAAACAAATATTTGCAAGACAAAAAAGAAATTTTAATACCTATTT
GTATTAAATTAGAATATGAATTGTGTAAATTTAATGATGAAGAAAAAGAAATGTTTTTAA
ATGAATATAACATTGAATGCTCCGGATTAAATTTAATTATCAAGAAAAGTTTTTATTTAT
TAAATCAAGCAACATATTTTACGGCGGGTAAAATTGAAGCAAGGGCATGAGTATTTAAAA
AGGGAATGAATGCTGCTCAATGCGCAGGAATTATTCACACTGATTTTGAAAAGAAATTTG
TAAAAGCAGAAGTCATTAAATATGAAGATTATGTTGCTTTAAATGGCGAAAAAGGTTGCA
GGGAAGCTGGAAAAATAGCAATTGAGGGCAAGAATTATATTATGCAAGATGGTGATGTTT
GCTTTTTTAGAGTGGCAAAAT
>21151 bias=0,e_score=0.0,bit_score=1148.4,score_ratio=1.04,align_strand=+,abs_start=6652,abs_end=7755,allele_start=6652,allele_end=7755,query_name=NODE_3_length_132017_cov_31.7138_ID_1553 <unknown description>
TGAGTTTAAAAGCTGGTATAGTTGGATTGCCTAATGTTGGCAAAAGTACATTATTTTCTG
CATTAACATTAAATGAAGCTGAAATGGCAAATTATGCTTTTACTACAATTGAGCCTAACG
TTGCAATAGTTAATTTAGAAGATCCAAGGCTTTATGAATTAGCTAAAATAGTTCAAACAG
AAAAAATTGTTCCTGCTACTTTTCAATTTGTTGATATAGCTGGATTAGTTGCTGGGGCTT
CAAAAGGAGAAGGCTTAGGCAATAAGTTTTTAGCAAATATTCGCGAAGTTGATGCAATTG
TTCATGTTATAAGATGCTTCGAAAATGCTGATATAATGCATGTTAACAATAAAATTGATC
CTATTAGTGATTTAAAAACTATTAATATTGAATTAATATTGGCAGATTTGCAAACTATTG
AAAATGTAATTAATAGAATTGGCAAAAAAGCTCAAAATTCAGGTGATAAAGAATTAAAAT
TCGAATTTGAAGTTGCCTTAAAAATACGTAATGCGTTAGAAAATGAAATTATGGTTAAAA
ATATGGATTTAAGTTCAGAAGAACAAGCCGTGATCAAATCATATCAATTGCTTACTGCAA
AACCTACAATCTATGTTGCAAACCTTGATAGTGATAGTTTTAAAAATCTAGAAAGTGCTA
AATATTATCAAGAATTAAACAAATATTTGCAAGACAAAAAAGAAATTTTAATACCTATTT
GTATTAAATTAGAATATGAATTATGTAAATTTAATGATGAAGAAAAAGAAATGTTTTTAA
ATGAATATAACATTGAATGCTCCGGATTAAATTTAATTATCAAGAAAAGTTTTTATTTAT
TAAATCAAGCAACATATTTTACGGCGGGTAAAATCGAAGCAAGGGCATGAGTATTTAAAA
AAGGAATGAATGCTGCTCAATGTGCAGGAATTATTCACACTGATTTTGAAAAGAAATTTG
TAAAAGCAGAAGTCATTAAATATGAAGATTATGTTGCTTTAAATGGCGAAAAAGGTTGCA
GAGAAGCCGGAAAAATAGCAATTGAGGGCAAGAATTATATTATGCAAGATGGCGATGTTT
GCTTTTTTAGAGTGGCAAAATAA
>21152 bias=0,e_score=0.0,bit_score=1140.8,score_ratio=1.03,align_strand=-,abs_start=257993,abs_end=259094,allele_start=257993,allele_end=259094,query_name=NODE_1_length_507951_cov_41.4538_ID_1311 <unknown description>
TGAGTTTAAAAGCTGGTATAGTTGGATTGCCTAATGTTGGCAAAAGTACATTATTTTCTG
CATTAACATTAAATGAAGCTGAAATGGCAAATTATGCTTTTACTACGATTGAGCCTAATG
TTGCAATAGTTAATTTAGAAGATCCAAGGCTTTATGAATTAGCTAAAATAGTTCAAACAG
AAAAAATTGTTCCTGCTACTTTTCAATTTGTTGATATAGCTGGATTAGTTGCAGGGGCTT
CAAAAGGAGAAGGCTTAGGCAATAAGTTTTTAGCAAATATTCGCGAAGTTGATGCAATTG
TTCATGTTATAAGATGCTTCGAGAATGCTGATATAATGCATGTTAATAATAAAATTGATC
CTATTAGTGATTTAAAAACTATTAATATTGAATTAATATTGGCAGATTTACAAACTATTG
AAAATGTAATTAATAGAATTGGTAAAAAAGCTCAAAATTCAGGTGATAAAGAATTAAAAT
TTGAATTTGAAGTTGCCTTAAAAATACGTAATGCGTTAGAAAATGAGATTATGGTTAAAA
ATCTAGATTTAAGTTCAGAAGAACAAGCTGTGATCAAATCATATCAATTGCTTACTGCAA
AACCTACAATCTATGTTGCAAACCTTGATAGTGATAGTTTTAAAAATCTAGAAAGTGCTA
AATATTATCAAGAATTAAACAAATATTTGCAAGACAAAAAAGAAATTTTAATACCTATTT
GTATTAAATTAGAATATGAATTGTGTAAATTTAATGATGAAGAAAAAGAAATGTTTTTAA
ATGAATATAACATTGAATGCTCCGGATTAAATTTAATTATCAAGAAAAGTTTTTATTTAT
TAAATCAAGCAACATATTTTACGGCGGGCAAAATCGAAGCAAGGGCATGAGTATTTAAAA
AAGGAATGAATGCTGCTCAATGCGCAGGAATTATTCACACTGATTTTGAAAAGAAATTTG
TAAAAGCAGAAGTCATTAAATATGAAGATTATGTTGCTTTAAATGGCGAAAAAGGTTGCA
GGGAAGCTGGAAAAATAGCAATTGAGGGCAAGAATTATATTATGCAAGATGGTGATGTTT
GCTTTTTTAGAGTGGCAAAAT
>21153 bias=0,e_score=0.0,bit_score=1147.4,score_ratio=1.04,align_strand=-,abs_start=266153,abs_end=267254,allele_start=266153,allele_end=267254,query_name=NODE_1_length_666248_cov_46.4332_ID_732 <unknown description>
TGAGTTTAAAAGCTGGTATAGTTGGATTGCCTAATGTTGGCAAAAGTACATTGTTTTCTG
CATTAACATTAAATGAAGCTGAAATGGCAAATTATGCTTTTACTACAATTGAGCCTAATG
TTGCAATAGTTAATTTAGAAGATCCAAGGCTTTATGAATTAGCTAAAATAGTTCAAACAG
AAAAAATTGTTCCTGCTACTTTTCAATTTGTTGATATAGCTGGATTAGTTGCTGGCGCTT
CAAAAGGAGAAGGCTTAGGCAATAAGTTTTTAGCAAATATTCGCGAAGTTGATGCGATTG
TTCATGTTATAAGATGCTTTGAAAATGCTGATATAATGCATGTTAATAATAAAATTGATC
CTATTAGTGATTTAAAAACTATTAATATTGAATTAATATTGGCAGATTTGCAAACTATTG
AAAATGTAATTAATAGAATTGGTAAAAAAGCTCAAAATTCAGGTGATAAAGAATTAAAAT
TTGAATTTGAAGTTGCCCTAAAAATACGTAATGCGTTAGAAAATGAAATTATGGTTAAAA
ACATAGATTTGAGTTCAGAAGAACAAGCTGTGATCAAATCATATCAATTGCTTACTGCAA
AACCTACAATCTATGTTGCAAACCTTGATAGTGATAGTTTTAAAAATCTAGAAAGTGCTA
AATATTATCAAGAATTAAACAAATATTTGCAAGACAAAAAAGAAATTTTAATACCTATTT
GTATTAAATTAGAATATGAATTATGTAAATTTAATGATGAAGAAAAAGAAATGTTTTTAA
ATGAATATAACATTGAATGCTCCGGATTAAATTTAATTATCAAGAAAAGTTTTTATTTAT
TAAATCAAGCAACATATTTTACGGCGGGTAAAATCGAAGCAAGGGCATGAGTATTTAAAA
AAGGAATGAATGCTGCTCAATGTGCAGGAATTATTCACACTGATTTTGAAAAGAAATTTG
TAAAAGCAGAAGTCATTAAATATGAAGATTATGTTGCTTTAAATGGCGAAAAAGGTTGCA
GGGAAGCTGGAAAAATAGCAATTGAGGGCAAGAATTATATTATGCAAGATGGTGATGTTT
GCTTTTTTAGAGTGGCAAAAT
>21154 bias=0,e_score=0.0,bit_score=1150.4,score_ratio=1.04,align_strand=+,abs_start=238554,abs_end=239658,allele_start=238554,allele_end=239658,query_name=NODE_1_length_497571_cov_28.1511_ID_540 <unknown description>
TGAGTTTAAAAGCTGGTATAGTTGGATTGCCTAATGTTGGCAAAAGTACATTGTTTTCTG
CATTAACATTAAATGAAGCTGAAATGGCAAATTATGCTTTTACTACAATTGAGCCTAATG
TTGCAATAGTTAATTTAGAAGATCCAAGGCTTTATGAATTAGCTAAAATAGTTCAAACAG
AAAAAATTGTTCCTGCTACTTTTCAATTTGTTGATATAGCTGGATTAGTTGCTGGCGCTT
CAAAAGGAGAAGGCTTAGGCAATAAGTTTTTAGCAAATATTCGCGAAGTTGATGCGATTG
TTCATGTTATAAGATGCTTTGAAAATGCTGATATAATGCATGTTAATAATAAAATTGATC
CTATTAGTGATTTAAAAACTATTAATATTGAATTAATATTGGCAGATTTGCAAACTATTG
AAAATGTAATTAATAGAATTGGTAAAAAAGCTCAAAATTCAGGTGATAAAGAATTAAAAT
TTGAATTTGAAGTTGCCTTAAAAATACGTAATGCGTTAGAAAATGAAATTATGGTTAAAA
ATATGGATTTAAGTTCAGAAGAACAAGCCGTGATCAAATCATATCAATTGCTTACTGCAA
AACCTACAATCTATGTTGCAAACCTTGATAGTGATAGTTTTAAAAATCTAGAAAGCGCTA
AATATTATCAAGAATTAAACAAATATTTGCAAGACAAAAAAGAAATTTTAATACCTATTT
GTATTAAATTAGAATATGAATTGTGTAAATTTAATGATGAAGAAAAAGAAATGTTTTTAA
ATGAATATAACATTGAATGCTCCGGATTAAATTTAATTATCAAGAAAAGTTTTTATTTAT
TAAATCAAGCAACATATTTTACGGCGGGTAAAATCGAAGCAAGGGCATGAGTATTTAAAA
AAGGAATGAATGCTGCTCAATGTGCAGGAATTATTCACACTGATTTTGAAAAGAAATTTG
TAAAAGCAGAAGTCATTAAATATGAAGATTATGTTGCTTTAAATGGCGAAAAAGGTTGCA
GAGAAGCCGGAAAAATAGCGATTGAGGGCAAGAATTATATTATGCAAGATGGTGATGTTT
GCTTTTTTAGAGTGGCAAAATAAA
>21155 bias=0,e_score=0.0,bit_score=1147.4,score_ratio=1.04,align_strand=+,abs_start=6580,abs_end=7683,allele_start=6580,allele_end=7683,query_name=NODE_1_length_264014_cov_18.1843_ID_149 <unknown description>
TGAGTTTAAAAGCTGGTATAGTTGGATTGCCTAATGTTGGCAAAAGTACATTGTTTTCTG
CATTAACATTAAATGAAGCTGAAATGGCAAATTATGCTTTTACTACAATTGAGCCTAATG
TTGCAATAGTTAATTTAGAAGATCCAAGGCTTTATGAATTAGCTAAAATAGTTCAAACAG
AAAAAATTGTTCCTGCTACTTTTCAATTTGTTGATATAGCTGGATTAGTTGCTGGCGCTT
CAAAAGGAGAAGGCTTAGGCAATAAGTTTTTAGCAAATATTCGCGAAGTTGATGCGATTG
TTCATGTTATAAGATGCTTTGAAAATGCTGATATAATGCATGTTAATAATAAAATTGATC
CTATTAGTGATTTAAAAACTATTAATATTGAATTAATATTGGCAGATTTGCAAACTATTG
AAAATGTAATTAATAGAATTGGTAAAAAAGCTCAAAATTCAGGTGATAAAGAATTAAAAT
TTGAATTTGAAGTTGCCCTAAAAATACGTAATGCGTTAGAAAATGAAATTATGGTTAAAA
ACATAGATTTGAGTTCAGAAGAACAAGCTGTGATCAAATCATATCAATTGCTTACTGCAA
AACCTACAATCTATGTTGCAAACCTTGATAGTGATAGTTTTAAAAATCTAGAAAGTGCTA
AATATTATCAAGAATTAAACAAATATTTGCAAGACAAAAAAGAAATTTTAATACCTATTT
GTATTAAATTAGAATATGAATTATGTAAATTTAATGATGAAGAAAAAGAAATGTTTTTAA
ATGAATATAACATTGAATGCTCCGGATTAAATTTAATTATCAAGAAAAGTTTTTATTTAT
TAAATCAAGCAACATATTTTACGGCGGGTAAAATCGAAGCAAGGGCATGAGTATTTAAAA
AAGGAATGAATGCTGCTCAATGTGCAGGAATTATTCACACTGATTTTGAAAAGAAATTTG
TAAAAGCAGAAGTCATTAAATATGAAGATTATGTTGCTTTAAATGGCGAAAAAGGTTGCA
GGGAAGCTGGAAAAATAGCAATTGAGGGCAAGAATTATATTATGCAAGATGGTGATGTTT
GCTTTTTTAGAGTGGCAAAATAA
>21156 bias=0,e_score=0.0,bit_score=1139.7,score_ratio=1.03,align_strand=+,abs_start=92800,abs_end=93903,allele_start=92800,allele_end=93903,query_name=NODE_1_length_386744_cov_32.1807_ID_133 <unknown description>
TGAGTTTAAAAGCTGGTATAGTTGGATTGCCTAATGTTGGCAAAAGTACATTATTTTCTG
CATTAACATTAAATGAAGCTGAAATGGCAAATTATGCTTTTACTACAATTGAACCTAACG
TTGCAATAGTTAATTTAAAAGATCCAAGGCTTTATGAATTAGCTAAAATAGTTCAAACAG
AAAAAATTGTTCCTGCTACTTTTCAATTTGTTGATATAGCTGGATTAGTTGCTGGGGCTT
CAAAAGGAGAAGGCTTAGGCAATAAGTTTTTAGCAAATATTCGCGAAGTTGATGCAATTG
TTCATGTTATAAGATGCTTCGAAAATGCTGATATAATGCATGTTAATAATAAAATTGATC
CTATTAGTGATTTAAAAACTATTAATATTGAATTAATATTGGCAGATTTGCAAACTATTG
AAAATGTAATTAATAGAATTGGCAAAAAAGCTCAAAATTCAGGTGATAAAGAATTAAAAT
TTGAATTTGAAGTTGCCTTAAAAATACGTAATGCATTAGAAAATGAAATTATGGTTAAAA
ACATAGATTTGAGTCCAGAAGAACAAGCCGTGATCAAATCATATCAATTGCTTACTGCAA
AACCTACAATCTATGTTGCAAACCTTGATAGTGATAGTTTTAAAAATCTAGAAAGTGCTA
AATATTATCAAGAATTAAACAAATATTTGCAAGACAAAAAAGAAATTTTAATACCTATTT
GTATTAAATTAGAATATGAATTATGTAAATTTAATGATGAAGAAAAAGAAATGTTTTTAA
ATGAATATAACATTGAATGCTCCGGATTAAATTTAATTATCAAGAAAAGTTTTTATTTAT
TAAATCAAGCAACATATTTTACGGCGGGTAAAATTGAAGCAAGGGCATGAGTATTTAAAA
AAGGAATGAATGCTGCTCAATGCGCAGGAATTATTCACACTGATTTTGAAAAGAAATTTG
TAAAAGCAGAAGTCATTAAATATGAAGATTATGTTGCTTTAAATGGCGAAAAAGGTTGCA
GGGAAGCCGGAAAAATAGCAATTGAGGGCAAGAATTATATTATGCAAGATGGTGATGTTT
GCTTTTTTAGAGTGGCAAAATAA
