# Supplementary material for: Genomic determination of minimum multi-locus sequence typing schemas to represent the genomic phylogeny of Mycoplasma hominis
Source: BMC Genomics. 2016 Nov 23;17:964. doi: 10.1186/s12864-016-3284-z (PMC5120421; doi:10.1186/s12864-016-3284-z)
Supplement: Additional file 1: — FASTA sequence for all pan genomic alleles identified in this study. (ZIP 1488 kb) [file 12864_2016_3284_MOESM1_ESM.zip › pan_genome/GENE-152.fasta]

>152
ATGATAGATAAAGAAATTCTACTACGCGAAAAAGAAAGATATAATTTACCCCTTTATATT
TCAAAAAAAGAATTAAGAATGCTTAAAAAAGATATTCCTGTGCAAAAAATAATTGGATAC
CAGGAATTTCAAAATGTAATTTTGAATTTAAAATATAAAACCTTGATTCCTAGATATGAA
ACAGAAGAGGTTATTTTAGCTGCATATCCATTTATAAAAAAAGAATCTAAAGTATTGGAT
TTAGGGTGCGGTAGTGGCATAATAGGACTTGCAATTAAAAAAAATAAAGATGCTAATGTT
ACATTAAGTGATATTAGCCGTTTTGCAATCAAACAAACAAAAATAAATGCCAAATTGAAT
AATTTAAATGTAAATGTAATTCGTTCAAATTGATTTAATAAAATAACATCCAAATTTGAT
GTAATAGTTTGCAATCCTCCTTATTTAAAAAAACAAAAGAAATTAATAAAATCATTAAAA
TGAGAACCCAAAAGAGCCTTGTTTGCTAGAGACAACGGTTTATTTGCTTATAAAAAGATT
TTAAAATCTGCGTTTAACTATTTAAACGAAAAAGGAATAATTATTTTTGAAGTCGATCCT
TATTGCTCTTTATGGTTTAAAAATAAATTTCCAAATGTACTAATACTAAAAGATATAAAC
AATAAAGATAGAATAGCATTGCTAGCAAAAAATGATTTAAAAAATTAG
>975
ATGATAGATAAAGAAATTCTACTACGCGAAAAAGAAAGATATAATTTACCCCTATATATT
TCAAAAAAAGAATTAAGAATGCTAAAAAAAGATATTCCTGTGCAAAAAATAATTGGATAC
CAGGAATTTCAAAATGTAATTTTAAATTTAAAATATAAAACCTTGATTCCTAGATATGAA
ACAGAAGAGGTTATTTTAGCTGCATATCCATTTATAAAAAAAGAATCTAAAGTATTGGAT
TTGGGGTGCGGTAGTGGCCTAATAGGACTTGCAATTAAAAAAAATAAAGACGCTAATGTT
ACATTAAGTGATATTAGCCGTTTTGCAATCAAACAAACAAAAATAAATGCCAAATTAAAT
AATTTAAATGTAAATGTAATTCGTTCAAATTGATTTAATAAAATAACATCTAAATTTGAT
GTAATAGTTTGCAATCCTCCTTATTTAAAAAAACAAAAGAAATTAATAAAATCATTAAAA
TGAGAACCCAAAAGAGCCTTGTTTGCTAGAGACAACGGTTTATTTGCTTATAAAAAGATT
TTAAAATCTGCGTTTAATTATTTAAACGAAAAAGGAATAATTATTTTTGAAGTCGACCCT
TATTGCTCTTTATGGTTTAAAAATAAATTTCCAAATGTTCTAATATTAAAAGATATAAAT
AACAAAGATAGAATAGCATTGCTAGCAAAAAATGATTTAAAAAATTAG
>1260
ATGATAGATAAAGAAATTCTACTACGCGAAAAAGAAAGATATAATTTACCCCTTTATATT
TCAAAAAAAGAATTAAGAATGCTTAAAAAAGATGTTCCTGTGCAAAAAATAATTGGATAC
CAGGAATTTCAAAATGTAATTTTGAATTTAAAATATAAAACCTTGATTCCTAGATATGAA
ACAGAAGAGGTTATTTTAGCTGCATATCCATTTATAAAAAAAGAATCTAAAGTATTGGAT
TTAGGATGCGGTAGTGGCATAATAGGACTTGCAATTAAAAAAAATAAAGACGCTAATGTT
ACATTAAGTGATATTAGCCGTTTTGCAATCAAACAAACAAAAATAAATGCCAAATTGAAT
AATTTAAATGTAAATGTAATTCGTTCAAATTGATTTAATAAAATAACATCTAAATTTGAT
GTAATAGTTTGCAATCCTCCTTATTTAAAAAAACAAAAGAAATTAATAAAATCATTAAAA
TGAGAACCCAAAAGAGCCTTGTTTGCTAGAGACAACGGTTTATTTGCTTATAAAAAGATT
TTAAAATCTGCATTTAACTATTTAAATGAAAAAGGAATAATCATTTTTGAAGTCGATCCT
TATTGCTCTTTATGGTTTAAAAATAAATTTCCAAATGTACTAATATTAAAAGATATAAAT
AATAAAGATAGAATAGCATTGCTAGCAAAAAATGATTTAAAAAATTAG
>1948
ATGATAGATAAAGAAATTCTACTACGTGAAAAAGAAAGATATAATTTACCCCTATATATT
TCAAAAAAAGAATTAAGATTGCTTAAAAAAGATGTTCCTGTGCAAAAAATAATTGGATAC
CAAGAATTTCAAAATGTAATTTTGAATTTAAAATATAAAACCTTGATTCCTAGATATGAA
ACAGAAGAGGTTATTTTAGCTGCATATCCATTTATAAAAAAAGAATCTAAAGTATTGGAT
TTAGGGTGCGGTAGTGGCCTAATAGGACTTGCGATTAAAAAAAATAAAGACGCTAATGTT
ACATTAAGTGATATTAGCCGTTTTGCAATCAAACAAACAAAAATAAATGCCAAATTGAAT
AATTTAAATGTAAATGTAATTCGTTCAAATTGATTTAATAAAATAACATCCAAATTTGAT
GTAATAGTTTGCAATCCTCCTTATTTAAAAAAACAAAAGAAATTAATAAAATCATTAAAA
TGAGAACCCAAAAGAGCCTTGTTTGCTAGAGACAACGGTTTATTTGCTTATAAAAAGATT
TTAAAATCTGCATTTAACTATTTAAATGAAAAAGGAATAATTATTTTTGAAGTCGATCCT
TATTGCTCTTTATGGTTTAAAAATAAATTTCCAAATGTACTAATACTAAAAGATATAAAC
AATAAAGATAGGATAGCATTGCTAGCAAAAAATGATTTAAAAAATTAG
>8656 bias=141.2,bit_score=683.6,abs_start=525638,align_strand=+,abs_end=526345,score_ratio=0.965536723164,query_name=NODE_1_length_644406_cov_31.3649_ID_828
ATGATAGATAAAGAAATTCTACTACGCGAAAAAGAAAGATATAATTTACCCCTTTATATT
TCAAAAAAAGAATTAAGAATGCTTAAAAAAGATGTTCCTGTGCAAAAAATAATTGGATAC
CAGGAATTTCAAAATGTAATTTTGAATTTAAAATATAAAACCTTGATTCCTAGATATGAA
ACAGAAGAGGTTATTTTAGCTGCATATCCATTTATAAAAAAAGAATCTAAAGTATTAGAT
TTAGGGTGCGTTAGTGGCCTAATAGGACTTGCAATTAAAAAAAATAAAGACGCTAATGTT
ACATTAAGTGATATTAGCCCTTTTGCAATCAAACAAACAAAAATAAATGCCAAATTAAAT
AATTTAAATGTAAATGTAATTCGTTCAAATTGATTTAATAAAATAACATCTAAATTTGAT
GTAATAGTTTGCAATCCTCCCTATTTAAAAAAACAAAAGAAATTAATGAAATCATTAAAA
TGAGAACCCAAAAGAGCCTTGTTTGCTAGAGACAACGGTTTATTTGCTTATAAAAAGATT
TTAAAATCTGCATTTAACTATTTAAACGAAAAAGGAATAATTATTTTTGAAGTCGATCCT
TATTGCTCTTTATGGTTTAAAAATAAATTTCCAAATGTACTAATACTAAAAGATATAAAC
AATAAAGATAGAATAGCATTGCTAGCAAAAAATGATTTAAAAAATTAG
>8660 bias=143.1,bit_score=686.7,abs_start=240810,align_strand=+,abs_end=241517,score_ratio=0.969915254237,query_name=NODE_1_length_386744_cov_32.1807_ID_133
ATGATAGATAAAGAAATTTTGCTACGTGAAAAAGAAAGATATAATTTACCCCTTTATATT
TCAAAAAAAGAATTAAGAATGCTAAAAAAAGATGTTCCTGTGCAAAAAATAATTGGATAC
CAGGAATTTCAAAATGTAATTTTGAATTTAAAATATAAAACCTTGATTCCTAGATATGAA
ACAGAAGAGGTTATTTTAGCTGCATATCCATTTATAAAAAAAGAATCTAAAGTATTGGAT
TTAGGGTGCGGTAGTGGCCTAATAGGACTTGCAATCAAAAAAAATAAAGACGCTAATGTT
ACATTAAGTGATATTAGCCGTTTTGCAATCAAACAAACAAAAATAAATGCCAAATTAAAT
AATTTAAATGTAAATGTAATTCGTTCAAATTGATTTAATAAAATAACATCTAAATTTGAT
GTAATAGTTTGCAATCCTCCTTATTTAAAAAAACAAAAGAAATTAATAAAATCATTAAAA
TGAGAACCCAAAAGAGCCTTGTTTGCTAGAGACAACGGTTTATTTGCTTATAAAAAGATT
TTAAAATCTGCATTTAACTATTTAAACGAAAAAGGAATAATTATTTTTGAAGTCGATCCT
TATTGCTCTTTATGGTTTAAAAATAAATTTCCAAATGTACTAATATTAAAAGATATAAAC
AATAAAGATAGAATAGCATTGCTAGCAAAAAATGATTTAAAAAATTAG
>8661 bias=141.6,bit_score=693.8,abs_start=207238,align_strand=+,abs_end=207945,score_ratio=0.979943502825,query_name=NODE_1_length_337690_cov_20.0179_ID_3593
ATGATAGATAAAGAAATTCTACTACGCGAAAAAGAAAGATATAATTTACCCCTTTATATT
TCAAAAAAAGAATTAAGAATGCTTAAAAAAGATGTTCCTGTGCAAAAAATAATTGGATAC
CAGGAATTTCAAAATGTAATTTTGAATTTAAAATATAAAACCTTGATTCCTAGATACGAA
ACAGAAGAGGTTATTTTAGCTGCATATCCATTTATAAAAAAAGAATCTAAAGTATTGGAT
TTAGGGTGCGGTAGTGGCCTAATAGGACTTGCAATTAAAAAAAATAAAGACGCTAATGTT
ACATTAAGTGATATTAGCCGTTTTGCAATCAAACAAACAAAAATAAATGCCAAATTAAAT
AATTTAAATGTAAATGTAATTCGTTCAAATTGATTTAATAAAATAACATCTAAATTTGAT
GTAATAGTTTGCAATCCTCCTTATTTAAAAAAACAAAAGAAATTAATAAAATCATTAAAA
TGAGAACCCAAAAGAGCCTTGTTTGCTAGAGACAACGGTTTATTTGCTTATAAAAAGATT
TTAAAATCTGCATTTAACTATTTAAATGAAAAAGGAATAATTATTTTTGAAGTCGATCCT
TATTGCTCTTTATGGTTTAAAAATAAATTTCCAAATGTACTAATACTAAAAGATATAAAC
AATAAAGATAGAATAGCATTGCTAGCAAAAAATGATTTAAAAAATTAG
>8663 bias=142.7,bit_score=692.9,abs_start=204319,align_strand=+,abs_end=205026,score_ratio=0.978672316384,query_name=NODE_1_length_423494_cov_19.5452_ID_878
ATGATAGATAAAGAAATTCTACTACGTGAAAAAGAAAGATATAATTTACCCCTATATATT
TCAAAAAAAGAATTAAGATTGCTTAAAAAAGATGTTCCTGTGCAAAAAATAATTGGATAC
CAAGAATTTCAAAATGTAATTTTGAATTTAAAATATAAAACCTTGATTCCTAGATATGAA
ACAGAAGAGGTTATTTTAGCTGCATATCCATTTATAAAAAAAGAATCTAAAGTATTGGAT
TTAGGGTGCGGTAGTGGCCTAATAGGACTTGCGATTAAAAAAAATAAAGACGCTAATGTT
ACATTAAGTGATATTAGCCGTTTTGCAATCAAACAAACAAAAATAAATGCCAAATTGAAT
AATTTAAATGTAAATGTAATTCGTTCAAATTGATTTAATAAAATAACATCTAAATTTGAT
GTAATAGTTTGCAATCCTCCTTATTTAAAAAAACAAAAGAAATTAATAAAATCATTAAAA
TGAGAACCCAAAAGAGCCTTGTTTGCTAGAGACAACGGTTTATTTGCTTATAAAAAGATT
TTAAAATCTGCATTTAACTATTTAAATGAAAAAGGAATAATTATTTTTGAAGTCGATCCT
TATTGCTCTTTATGGTTTAAAAATAAATTTCCAAATGTACTAATACTAAAAGATATAAAC
AATAAAGATAGAATAGCATTGCTAGCAAAAAATGATTTAAAAAATTAG
>8666 bias=143.4,bit_score=692.0,abs_start=7934,align_strand=-,abs_end=8640,score_ratio=0.977401129944,query_name=NODE_1_length_201530_cov_37.1757_ID_177
TGATAGATAAAGAAATTCTACTACGTGAAAAAGAAAGATATAATTTACCCCTTTATATTT
CAAAAAAAGAATTAAGAATGCTTAAAAAAGATATTCCTGTGCAAAAAATAATTGGATACC
AGGAATTTCAAAATGTAATTTTGAATTTAAAATATAAAACCTTGATTCCTAGATACGAAA
CAGAAGAGGTTATTTTAGCTGCATATCCATTTATAAAAAAAGAATCTAAAGTATTGGATT
TAGGGTGCGGTAGTGGCATAATAGGACTTGCAATTAAAAAAAATAAAGACGCTAATGTTA
CATTAAGTGATATTAGCCGTTTTGCAATCAAACAAACAAAAATAAATGCCAAATTGAATA
ATTTAAATGTAAATGTAATTCGTTCAAATTGATTTAATAAAATAACATCCAAATTTGATG
TAATAGTTTGCAATCCTCCTTATTTAAAAAAACAAAAGAAATTAATAAAATCATTAAAAT
GAGAACCCAAAAGAGCCTTGTTTGCTAGAGACAACGGTTTATTTGCTTATAAAAAGATTT
TAAAATCTGCATTTAACTATTTAAACGAAAAAGGAATAATTATTTTTGAAGTCGATCCTT
ATTGCTCTTTATGGTTTAAAAATAAATTTCCAAATGTACTAATACTAAAAGATATAAATA
ATAAAGATAGAATAGCATTGCTAGCAAAAAATGATTTAAAAAATTAG
>21181 bias=0,e_score=8.8e-206,bit_score=690.5,score_ratio=0.98,align_strand=-,abs_start=78446,abs_end=79152,allele_start=78446,allele_end=79152,query_name=NODE_1_length_253687_cov_41.2364_ID_219 <unknown description>
TGATAGATAAAGAAATTTTGCTACGTGAAAAAGAAAGATATAATTTACCCCTATATATTT
CAAAAAAAGAATTAAGATTGCTTAAAAAAGATGTTCCTGTGCAAAAAATAATTGGATACC
AAGAATTTCAAAATGTAATTTTGAATTTAAAATATAAAACCTTGATTCCTAGATATGAAA
CAGAAGAGGTTATTTTAGCTGCATATCCATTTATAAAAAAAGAATCTAAAGTATTGGATT
TGGGGTGCGGTAGTGGCCTAATAGGACTTGCAATTAAAAAAAATAAAGATGCTAATGTTA
CATTAAGTGATATTAGCCGTTTTGCAATCAAACAAACAAAAATAAATGCCAAATTGAATA
ATTTAAATGTAAATGTAATTCGTTCAAATTGATTTAATAAAATAACATCCAAATTTGATG
TAATAGTTTGCAATCCTCCTTATTTAAAAAAACAAAAGAAATTAATAAAATCATTAAAAT
GAGAACCCAAAAGAGCCTTGTTTGCTAGAGACAACGGTTTATTTGCTTATAAAAAGATTT
TAAAATCTGCGTTTAATTATTTAAACGAAAAAGGAATAATTATTTTTGAAGTCGATCCTT
ATTGCTCTTTATGGTTTAAAAATAAATTTCCAAATGTTCTAATACTAAAAGATATAAACA
ATAAAGATAGGATAGCATTGCTAGCAAAAAATGATTTAAAAAATTA
>21182 bias=0,e_score=2.1e-203,bit_score=683.6,score_ratio=0.97,align_strand=-,abs_start=141477,abs_end=142183,allele_start=141477,allele_end=142183,query_name=NODE_1_length_507951_cov_41.4538_ID_1311 <unknown description>
TGATAGATAAAGAAATTCTACTACGCGAAAAAGAAAGATATAATTTACCCCTTTATATTT
CAAAAAAAGAATTAAGAATGCTTAAAAAAGATGTTCCTGTGCAAAAAATAATTGGATACC
AGGAATTTCAAAATGTAATTTTGAATTTAAAATATAAAACCTTGATTCCTAGATATGAAA
CAGAAGAGGTTATTTTAGCTGCATATCCATTTATAAAAAAAGAATCTAAAGTATTAGATT
TAGGGTGCGTTAGTGGCCTAATAGGACTTGCAATTAAAAAAAATAAAGACGCTAATGTTA
CATTAAGTGATATTAGCCCTTTTGCAATCAAACAAACAAAAATAAATGCCAAATTAAATA
ATTTAAATGTAAATGTAATTCGTTCAAATTGATTTAATAAAATAACATCTAAATTTGATG
TAATAGTTTGCAATCCTCCCTATTTAAAAAAACAAAAGAAATTAATGAAATCATTAAAAT
GAGAACCCAAAAGAGCCTTGTTTGCTAGAGACAACGGTTTATTTGCTTATAAAAAGATTT
TAAAATCTGCATTTAACTATTTAAACGAAAAAGGAATAATTATTTTTGAAGTCGATCCTT
ATTGCTCTTTATGGTTTAAAAATAAATTTCCAAATGTACTAATACTAAAAGATATAAACA
ATAAAGATAGAATAGCATTGCTAGCAAAAAATGATTTAAAAAATTA
>21183 bias=0,e_score=1.9e-204,bit_score=686.7,score_ratio=0.97,align_strand=+,abs_start=240810,abs_end=241517,allele_start=240810,allele_end=241517,query_name=NODE_1_length_386744_cov_32.1807_ID_133 <unknown description>
TGATAGATAAAGAAATTTTGCTACGTGAAAAAGAAAGATATAATTTACCCCTTTATATTT
CAAAAAAAGAATTAAGAATGCTAAAAAAAGATGTTCCTGTGCAAAAAATAATTGGATACC
AGGAATTTCAAAATGTAATTTTGAATTTAAAATATAAAACCTTGATTCCTAGATATGAAA
CAGAAGAGGTTATTTTAGCTGCATATCCATTTATAAAAAAAGAATCTAAAGTATTGGATT
TAGGGTGCGGTAGTGGCCTAATAGGACTTGCAATCAAAAAAAATAAAGACGCTAATGTTA
CATTAAGTGATATTAGCCGTTTTGCAATCAAACAAACAAAAATAAATGCCAAATTAAATA
ATTTAAATGTAAATGTAATTCGTTCAAATTGATTTAATAAAATAACATCTAAATTTGATG
TAATAGTTTGCAATCCTCCTTATTTAAAAAAACAAAAGAAATTAATAAAATCATTAAAAT
GAGAACCCAAAAGAGCCTTGTTTGCTAGAGACAACGGTTTATTTGCTTATAAAAAGATTT
TAAAATCTGCATTTAACTATTTAAACGAAAAAGGAATAATTATTTTTGAAGTCGATCCTT
ATTGCTCTTTATGGTTTAAAAATAAATTTCCAAATGTACTAATATTAAAAGATATAAACA
ATAAAGATAGAATAGCATTGCTAGCAAAAAATGATTTAAAAAATTAG
>21184 bias=0,e_score=2.4e-202,bit_score=680.1,score_ratio=0.96,align_strand=+,abs_start=355469,abs_end=356176,allele_start=355469,allele_end=356176,query_name=NODE_1_length_497571_cov_28.1511_ID_540 <unknown description>
TGATAGATAAAGAAATTTTGCTACGTGAAAAAGAAAGATATAATTTACCCCTTTATATTT
CAAAAAAAGAATTAAGAATGCTTAAAAAAGATGTCCCTGTGCAAAAAATAATTGGATACC
AGGAATTTCAAAATGTAATTTTGAATTTAAAATATAAAACCTTAATTCCTAGATATGAAA
CAGAAGAGGTTATTTTAGCTGCATATCCATTTATAAAAAAAGAATCTAAAGTATTGGATT
TAGGGTGCGGTAGTGGCATAATAGGACTTGCAATTAAAAAAAATAAAGACGCTAATGTTA
CATTAAGTGATATTAGCCGTTTTGCAATCAAACAAACTAAAATAAATGCCAAATTGAATA
ATTTAAATGTAAATGTAATTCGTTCAAATTGATTTAATAAAATAACATCTAAATTTGATG
TAATAGTTTGCAATCCTCCTTATTTAAAAAAACAAAAGAAATTAATAAAATCATTAAAAT
GAGAACCCAAAAGAGCCTTGTTTGCTAGAGACAACGGTTTATTTGCTTATAAAAAGATTT
TAAAATCTGCATTTAACTATTTAAATGAAAAAGGAATAATTATTTTTGAAGTCGATCCTT
ATTCCTCTTTATGGTTTAAAAATAAATTTCCAAATGTACTAATACTAAAAGATATAAACA
ATAAAGATAGAATAGCATTGCTAGCAAAAAATGATTTAAAAAATTAG
>21185 bias=0,e_score=1.3e-206,bit_score=694.6,score_ratio=0.98,align_strand=-,abs_start=149591,abs_end=150297,allele_start=149591,allele_end=150297,query_name=NODE_1_length_666248_cov_46.4332_ID_732 <unknown description>
TGATAGATAAAGAAATTCTACTACGCGAAAAAGAAAGATATAATTTACCCCTTTATATTT
CAAAAAAAGAATTAAGAATGCTAAAAAAAGATATTCCTGTGCAAAAAATAATTGGATACC
AGGAATTTCAAAATGTAATTTTGAATTTAAAATATAAAACCTTGATTCCTAGATATGAAA
CAGAAGAGGTTATTTTAGCTGCATATCCATTTATAAAAAAAGAATCTAAAGTATTGGATT
TAGGGTGCGGTAGTGGCATAATAGGACTTGCAATTAAAAAAAATAAAGATGCTAATGTTA
CATTAAGTGATATTAGCCGTTTTGCAATCAAACAAACAAAAATAAATGCCAAATTGAATA
ATTTAAATGTAAATGTAATTCGTTCAAATTGATTTAATAAAATAACATCCAAATTTGATG
TAATAGTTTGCAATCCTCCTTATTTAAAAAAACAAAAGAAATTAATAAAATCATTAAAAT
GAGAACCCAAAAGAGCCTTGTTTGCTAGAGACAACGGTTTATTTGCTTATAAAAAGATTT
TAAAATCTGCGTTTAACTATTTAAACGAAAAAGGAATAATTATTTTTGAAGTCGATCCTT
ATTGCTCTTTATGGTTTAAAAATAAATTTCCAAATGTACTAATACTAAAAGATATAAACA
ATAAAGATAGAATAGCATTGCTAGCAAAAAATGATTTAAAAAATTA
>21186 bias=0,e_score=2.4e-206,bit_score=692.0,score_ratio=0.98,align_strand=-,abs_start=7934,abs_end=8640,allele_start=7934,allele_end=8640,query_name=NODE_1_length_201531_cov_37.8145_ID_143 <unknown description>
TGATAGATAAAGAAATTCTACTACGTGAAAAAGAAAGATATAATTTACCCCTTTATATTT
CAAAAAAAGAATTAAGAATGCTTAAAAAAGATATTCCTGTGCAAAAAATAATTGGATACC
AGGAATTTCAAAATGTAATTTTGAATTTAAAATATAAAACCTTGATTCCTAGATACGAAA
CAGAAGAGGTTATTTTAGCTGCATATCCATTTATAAAAAAAGAATCTAAAGTATTGGATT
TAGGGTGCGGTAGTGGCATAATAGGACTTGCAATTAAAAAAAATAAAGACGCTAATGTTA
CATTAAGTGATATTAGCCGTTTTGCAATCAAACAAACAAAAATAAATGCCAAATTGAATA
ATTTAAATGTAAATGTAATTCGTTCAAATTGATTTAATAAAATAACATCCAAATTTGATG
TAATAGTTTGCAATCCTCCTTATTTAAAAAAACAAAAGAAATTAATAAAATCATTAAAAT
GAGAACCCAAAAGAGCCTTGTTTGCTAGAGACAACGGTTTATTTGCTTATAAAAAGATTT
TAAAATCTGCATTTAACTATTTAAACGAAAAAGGAATAATTATTTTTGAAGTCGATCCTT
ATTGCTCTTTATGGTTTAAAAATAAATTTCCAAATGTACTAATACTAAAAGATATAAATA
ATAAAGATAGAATAGCATTGCTAGCAAAAAATGATTTAAAAAATTA
>21187 bias=0,e_score=1.2e-206,bit_score=693.8,score_ratio=0.98,align_strand=+,abs_start=207202,abs_end=207909,allele_start=207202,allele_end=207909,query_name=NODE_1_length_337655_cov_39.5735_ID_506 <unknown description>
TGATAGATAAAGAAATTCTACTACGCGAAAAAGAAAGATATAATTTACCCCTTTATATTT
CAAAAAAAGAATTAAGAATGCTTAAAAAAGATGTTCCTGTGCAAAAAATAATTGGATACC
AGGAATTTCAAAATGTAATTTTGAATTTAAAATATAAAACCTTGATTCCTAGATACGAAA
CAGAAGAGGTTATTTTAGCTGCATATCCATTTATAAAAAAAGAATCTAAAGTATTGGATT
TAGGGTGCGGTAGTGGCCTAATAGGACTTGCAATTAAAAAAAATAAAGACGCTAATGTTA
CATTAAGTGATATTAGCCGTTTTGCAATCAAACAAACAAAAATAAATGCCAAATTAAATA
ATTTAAATGTAAATGTAATTCGTTCAAATTGATTTAATAAAATAACATCTAAATTTGATG
TAATAGTTTGCAATCCTCCTTATTTAAAAAAACAAAAGAAATTAATAAAATCATTAAAAT
GAGAACCCAAAAGAGCCTTGTTTGCTAGAGACAACGGTTTATTTGCTTATAAAAAGATTT
TAAAATCTGCATTTAACTATTTAAATGAAAAAGGAATAATTATTTTTGAAGTCGATCCTT
ATTGCTCTTTATGGTTTAAAAATAAATTTCCAAATGTACTAATACTAAAAGATATAAACA
ATAAAGATAGAATAGCATTGCTAGCAAAAAATGATTTAAAAAATTAG
>21188 bias=0,e_score=8.8e-201,bit_score=674.4,score_ratio=0.95,align_strand=-,abs_start=140815,abs_end=141521,allele_start=140815,allele_end=141521,query_name=NODE_1_length_344309_cov_36.0595_ID_85 <unknown description>
TGATAGATAAAGAAATTTTGCTACGTGAAAAAGAAAGATATAATTTACCCCTATATATTT
CAAAAAAAGAATTAAGAATGCTAAAAAAAGATGTTCCTGTGCAAAAAATAATTGGATACC
AGGAATTTCAAAATGTAATTTTAAATTTAAAATATAAAACCTTGATTCCTAGATATGAAA
CAGAAGAGGTTATTTTAGCTGCATATCCATTTATAAAAAAAGAATCTAAAGTATTGGATT
TAGGGTGCGGTAGTGGCCTAATAGGACTTGCAATTAAAAAAAATAAAGATGCTAATGTTA
CATTAAGTGATATTAGCCGTTTTGCAATCAAACAAACAAAAATAAATGCCAAATTGAATA
ATTTAAATGTAAATGTAATTCGTTCAAATTGATTTAATAAAATAACATCTAAATTTGATG
TAATAGTTTGCAATCCTCCTTATTTAAAAAAACAAAAGAAATTAATAAAATCATTAAAAT
GAGAACCCAAAAGAGCCTTGTTTGCTAGAGACAACGGTTTATTTGCTTATAAAAAGATTT
TAAAATCTGCGTTTAACTATTTAAACGAAAAAGGAATAATCATTTTTGAAGTTGATCCTT
ATGTTTCTTTATGGTTTAAAAATAAATTTCCAAATGTACTAATATTAAAAGATATAAATA
ATAAAGATAGAATAGCATTGCTAGCAAAAAATGATTTAAAAAATTA
>21189 bias=0,e_score=3e-206,bit_score=692.9,score_ratio=0.98,align_strand=-,abs_start=115289,abs_end=115995,allele_start=115289,allele_end=115995,query_name=NODE_1_length_474534_cov_38.1723_ID_792 <unknown description>
TGATAGATAAAGAAATTCTACTACGTGAAAAAGAAAGATATAATTTACCCCTATATATTT
CAAAAAAAGAATTAAGATTGCTTAAAAAAGATGTTCCTGTGCAAAAAATAATTGGATACC
AAGAATTTCAAAATGTAATTTTGAATTTAAAATATAAAACCTTGATTCCTAGATATGAAA
CAGAAGAGGTTATTTTAGCTGCATATCCATTTATAAAAAAAGAATCTAAAGTATTGGATT
TAGGGTGCGGTAGTGGCCTAATAGGACTTGCGATTAAAAAAAATAAAGACGCTAATGTTA
CATTAAGTGATATTAGCCGTTTTGCAATCAAACAAACAAAAATAAATGCCAAATTGAATA
ATTTAAATGTAAATGTAATTCGTTCAAATTGATTTAATAAAATAACATCTAAATTTGATG
TAATAGTTTGCAATCCTCCTTATTTAAAAAAACAAAAGAAATTAATAAAATCATTAAAAT
GAGAACCCAAAAGAGCCTTGTTTGCTAGAGACAACGGTTTATTTGCTTATAAAAAGATTT
TAAAATCTGCATTTAACTATTTAAATGAAAAAGGAATAATTATTTTTGAAGTCGATCCTT
ATTGCTCTTTATGGTTTAAAAATAAATTTCCAAATGTACTAATACTAAAAGATATAAACA
ATAAAGATAGAATAGCATTGCTAGCAAAAAATGATTTAAAAAATTA
>21190 bias=0,e_score=1.9e-205,bit_score=688.4,score_ratio=0.97,align_strand=+,abs_start=123567,abs_end=124274,allele_start=123567,allele_end=124274,query_name=NODE_3_length_132017_cov_31.7138_ID_1553 <unknown description>
TGATAGATAAAGAAATTCTACTACGCGAAAAAGAAAGATATAATTTACCCCTTTATATTT
CAAAAAAAGAATTAAGATTGCTTAAAAAAGATGTTCCTGTGCAAAAAATAATTGGATACC
AAGAATTTCAAAATGTAATTTTGAATTTAAAATATAAAACCTTGATTCCTAGATATGAAA
CAGAAGAGGTTATTTTAGCTGCATATCCATTTATAAAAAAAGAATTTAAAGTATTGGATT
TAGGGTGCGGTAGTGGCCTAATAGGACTTGCAATTAAAAAAAATAAAGACGCTAATGTTA
CATTAAGTGATATTAGCCGTTTTGCAATCAAACAAACAAAAATAAATGCCAAATTAAATA
ATTTAAATGTAAATGTAATTCGTTCAAATTGATTTAATAAAATAACATCTAAATTTGATG
TAATAGTTTGCAATCCTCCTTATTTAAAAAAACAAAAGAAATTAATAAAATCATTAAAAT
GAGAACCCAAAAGAGCCTTGTTTGCTAGAGACAACGGTTTATTTGCTTATAAAAAGATTT
TAAAATCTGCATTTAACTATTTAAATGAAAAAGGAATAATTATTTTTGAAGTCGATCCTT
ATTGCTCTTTATGGTTTAAAAATAAATTTCCAAATGTACTAATACTAAAAGATATAAACA
ATAAAGATAGAATAGCATTGCTAGCAAAAAATGATTTAAAAAATTAG
>21191 bias=0,e_score=9e-205,bit_score=686.7,score_ratio=0.97,align_strand=+,abs_start=109368,abs_end=110075,allele_start=109368,allele_end=110075,query_name=NODE_1_length_185828_cov_1.25555_ID_69 <unknown description>
TGATAGATAAAGAAATTTTGCTACGCGAAAAAGAAAGATATAATTTACCCCTTTATATTT
CAAAAAAAGAATTAAGAATGCTTAAAAAAGATGTTCCTGTGCAAAAAATAATTGGATACC
AGGAATTTCAAAATGTAATTTTGAATTTAAAATATAAAACCTTGATTCCTAGATACGAAA
CAGAAGAGGTTATTTTAGCTGCATATCCATTTATAAAAAAAGAATCTAAAGTATTGGATT
TAGGGTGCGGTAGTGGCCTAATAGGACTTGCAATTAAAAAAAATAAAGACGCTAATGTTA
CATTAAGTGATATTAGCTGTTTTGCAATCAAACAAACAAAAATAAATGCCAAATTAAATA
ATTTAAATGTAAATGTAATTCGTTCAAATTGATTTAATAAAATAACATCTAAATTTGATG
TAATAGTTTGCAATCCTCCTTATTTAAAAAAACAAAAGAAATTAATAAAATCATTAAAAT
GAGAACCCAAAAGAGCCTTGTTTGCTAGAGACAACGGTTTATTTGCTTATAAAAAGATTT
TAAAATCTGCATTTAACTATTTAAATGAAAAAGGAATAATTATTTTTGAAGTCGATCCTT
ATTGCTCTTTATGGTTTAAAAATAAATTTCCAAATGTACTAATACTAAAAGATATAAACA
ATAAAGATAGAATAGCATTGCTAGCAAAAAATGATTTAAAAAATTAG
>21192 bias=0,e_score=8.3e-205,bit_score=687.5,score_ratio=0.97,align_strand=+,abs_start=209440,abs_end=210147,allele_start=209440,allele_end=210147,query_name=NODE_1_length_290949_cov_36.4267_ID_342 <unknown description>
TGATAGATAAAGAAATTCTACTACGCGAAAAAGAAAGATATAATTTACCCCTTTATGTTT
CAAAAAAAGAATTAAGAATGCTTAAAAAAGATGTTCCTGTGCAAAAAATAATTGGATACC
AGGAATTTCAAAATGTAATTTTGAATTTAAAATATAAAACCTTGATTCCTAGATACGAAA
CAGAAGAGGTTATTTTAGCTGCATATCCATTTATAAAAAAAGAATCTAAAGTATTGGATT
TAGGGTGCGGTAGTGGCCTAATAGGACTTGCAATTAAAAAAAATAAAGACGCTAATGTTA
CATTAAGTGATATTAGCCGTTTTGCAATTAAACAAACTAAAATAAATGCCAAATTAAATA
ATTTAAATGTAAATGTAATTCGTTCAAATTGATTTAATAAAATAACATCTAAATTTGATG
TAATAGTTTGCAATCCCCCTTATTTAAAAAAACAAAAGAAATTAATAAAATCATTAAAAT
GAGAACCCAAAAGAGCCTTGTTTGCTAGAGACAACGGTTTATTTGCTTATAAAAAGATTT
TAAAATCTGCATTTAACTATTTAAACGAAAAAGGAATAATTATTTTTGAAGTCGATCCTT
ATTGCTCTTTATGGTTTAAAAATAAATTTCCAAATGTACTAATACTAAAAGATATAAATA
ATAAAGATAGAATAGCATTGCTAGCAAAAAATGATTTAAAAAATTAG
