# Supplementary material for: Genomic determination of minimum multi-locus sequence typing schemas to represent the genomic phylogeny of Mycoplasma hominis
Source: BMC Genomics. 2016 Nov 23;17:964. doi: 10.1186/s12864-016-3284-z (PMC5120421; doi:10.1186/s12864-016-3284-z)
Supplement: Additional file 1: — FASTA sequence for all pan genomic alleles identified in this study. (ZIP 1488 kb) [file 12864_2016_3284_MOESM1_ESM.zip › pan_genome/GENE-153.fasta]

>153
ATGAGTCAAGAGTTCTCGATCAATAGTTTTGATGAATTCGTAGGTCAAGAAAAACTAATT
TCCACTATTAAAATAATAATAGAATCTGCAAAGGTTCAAAAAAAACAAATTGATCATTTA
CTATTTTACGGCCCGCCAGGTTTAGGAAAAACTACACTTGCTAAAATAATTTCAAAAGAA
ACAAAAAGCAATATTGTTTATGTTCAAGGTCCATTAATCGAAAAAAAGAGCGATGTATTG
ACTATTTTTTCTTCAATAAATGATAATGACATCATTTTTATTGATGAAATACATGGTATA
AACAAAAATATTGAAGAATTATTTTATTCAGCATTAGAAGAAGGAACAATTGATGTTGCG
TTGGGCGTTGATGGTGATAAAAAAATCATGAGAATGAAACTAAAAAAATTTTGTTTGATT
GCTGCCACAACAAAAATCAATTTATTATCCAAACCATTAAAAGATCGTTTTGGCTATATA
GGAAAATTAAGCGATTATAGCGATTTAGAAATTGCTAAAATAATTTTTAACTCTGCAACT
AAAAATAAGATAAAAATTAAAAATGATGCGATTAATTTTATTGCAATTCATTCAAGACAA
ACACCAAGAGTCGCTAATACTCTTTTAAAAAGAGTTAATGATTTTGCGATATATTACAAA
ATTGATCTAATTGACTTAGAAACTGTTAAGAAAGCCTTTTCGTATTTGGGTATTTATTTG
TATGGTTTGTATTCGCCTCAAATTGAATATTTAAAAACATTACATAAAGTATTTAATGAC
AAATTTTCTTCGCTTGATGCGATAAGTTCAATAATTAAGGATGATAAATATACTATTTTA
AATGATATTGAGCCTATATTATTGATTTATAAGTTAATTGAGAAATCACCCCGTGGTAGA
AAAATTACAAACAATGGCATTGAATATTTAAAGAGTCAAAATATAATTACTTAA
>585
ATGAGTCAAGAGTTCTCGATCAATAGTTTTGATGAATTTGTAGGCCAAGAAAAACTAATT
TCCACTATTAAAATAATAATAGAATCTGCAAAGGTTCAAAAAAAACAAATTGATCATTTA
CTATTTTACGGCCCGCCAGGTTTAGGAAAAACTACACTTGCTAAAATAATTTCAAAAGAA
ACAAAAAGCAATATTGTTTATGTTCAAGGTCCATTAATCGAAAAAAAGAGTGATGTATTG
ACTATTTTTTCTTCAATAAATGATAATGACATAATTTTTATTGATGAAATTCATGGCATA
AACAAAAATATTGAAGAATTATTTTATTCAGCATTAGAAGAAGGAACAATTGATGTTGCG
TTGGGCGTTGATGGTGATAAAAAAATCATGAGAATGAAACTAAAAAAATTTTGTTTGATT
GCTGCCACAACAAAAATCAATTTATTATCCAAACCATTAAAAGATCGTTTTGGCTATATA
GGAAAATTAAGCGATTATAGCGACTTAGAAATTGCTAAGATAATTTTTAACTCTGCAACT
AAAAATAAGATAAAAATTAAAAATGATGCGATTAATTTTATTGCAATTCATTCAAGGCAA
ACACCAAGAGTCGCTAATACTCTTTTAAAAAGAGTTAATGATTTTGCCATATATTACAAA
ATTGATCTAATTGACTTGGAAACCGTGAAGAAAGCCTTTTCGTATTTAGGTATTTATTTG
TATGGTTTGTATTCGCCTCAAATTGAATATTTAAAAACATTACATAAAGTATTTAATGAC
AAATTTTCTTCGCTTGATGCGATAAGTTCAATAATTAAGGATGATAAATATACTATTTTA
AATGATATTGAGCCTATATTATTGATTTATAAGTTAATTGAGAAATCACCCCGTGGTAGA
AAAATTACAAACAATGGCATAGAATATTTAAAGAGTCAAAATATAATTACTTAA
>1039
ATGAGTCAAGAGTTCTCGATCAATAGTTTTGATGAATTTGTAGGCCAAGAAAAACTAATT
TCCACTATTAAAATAATAATAGAATCTGCAAAGGTTCAAAAAAAGCAAATTGATCATTTA
CTATTTTACGGCCCGCCAGGTTTAGGCAAAACTACACTTGCTAAAATAATTTCAAAAGAA
ACAAAAAGTAATATTGTTTATGTTCAAGGCCCACTTATTGAAAAAAAGAGTGATGTATTG
ACTATTTTTTCTTCAATAAATGATAATGACATAATTTTTATTGATGAAATTCATGGCATA
AACAAAAATATTGAAGAATTATTTTATTCAGCATTAGAAGAAGGAACAATTGATGTTGCG
TTGGGCGTTGATGGTGATAAAAAAATCATGAGAATGAAATTAAAAAAATTTTGTTTGATT
GCTGCCACAACAAAAATTAATTTGTTATCCAAACCCTTAAAAGATCGTTTTGGTTATATA
GGAAAATTAAGCGATTATAGCGATTTAGAAATTGCTAAAATAATTTTTAACTCTGCAACT
AAAAATAAGATAAAAATTAAAAATGATGCGATTAATTTTATTGCAATTCATTCAAGGCAA
ACACCAAGAGTCGCTAATACTCTTTTAAAAAGAGTTAATGATTTTGCCATATATTACAAA
ATTGATCTAATTGACTTAGAAACTGTTAAGAAAGCCTTTTCGTATTTGGGTATTTATTTG
TATGGTTTGTATTCGCCTCAAATTGAATATTTAAAAACATTGCATAAAGTATTTAATGAC
AAATTTTCTTCGCTTGATGCGATAAGTTCAATAATTAAGGATGATAAATATACTATTTTA
AATGATATTGAGCCTATATTATTGATTTATAAGTTAATTGAGAAATCACCCCGTGGTAGA
AAAATTACAAACAATGGCATTGAATATTTAAAGAGTCAAAATATAATTACTTAA
>1554
ATGAGTCAAGAGTTCTCGATCAATAGTTTTGATGAATTCGTAGGCCAAGAAAAACTAATT
TCCACTATTAAAATAATAATAGAATCTGCAAAGGTTCAAAAAAAGCAAATTGATCATTTA
TTATTTTATGGTCCGCCAGGTTTAGGCAAAACTACACTTGCTAAAATAATTTCAAAAGAA
ACAAAAAGCAATATTGTTTATGTTCAAGGTCCATTAATCGAAAAAAAGAGCGATGTATTG
ACTATTTTTTCTTCAATAAATGATAATGACATCATTTTTATTGATGAAATACATGGTATA
AACAAAAATATTGAAGAATTATTTTATTCAGCATTAGAAGAAGGAACAATTGATGTTGCG
TTGGGCGTTGATGGTGATAAAAAAATCATGAGAATGAAACTAAAAAAATTTTGTTTGATT
GCTGCCACAACAAAAATCAATTTATTATCCAAACCATTAAAAGATCGTTTTGGCTATATA
GGAAAATTAAGCGATTATAGCGACTTAGAAATTGCTAAAATAATTTTTAACTCTGCAACT
AAAAATAAGATAAAAATTAAAAATGATGCGATTAATTTTATTGCAATTCATTCTAGGCAA
ACACCAAGAGTCGCTAATACTCTTTTAAAAAGAGTTAATGATTTTGCCATATATTACAAA
ATTGATCTAATTGACTTAGAAACTGTTAAGAAAGCCTTTTCGTATTTGGGTATTTATTTG
TATGGTTTGTATTCGCCTCAAATTGAATATTTAAAAACATTACATAAAGTATTTAATGAC
AAATTTTCTTCGCTTGATGCGATAAGTTCAATAATTAAGGATGATAAATATACTATTTTA
AATGATATTGAGCCTATATTATTGATTTATAAATTAATTGAGAAATCACCCCGTGGTAGA
AAAATTACAAACAATGGCATTGAATATTTAAAGAGTCAAAATATAATTACTTAA
>8643 bias=161.5,bit_score=970.0,abs_start=253872,align_strand=+,abs_end=254825,score_ratio=1.01677148847,query_name=NODE_1_length_337690_cov_20.0179_ID_3593
ATGAGTCAAGAGTTCTCGATCAATAGTTTTGATGAATTTGTAGGCCAAGAAAAACTAATT
TCTACTATTAAAATAATAATAGAATCTGCAAAGGTTCAAAAAAAACAAATTGATCATTTA
CTATTTTACGGCCCGCCAGGTTTAGGAAAAACTACACTTGCTAAAATAATTTCAAAAGAA
ACAAAAAGCAATATTGTTTATGTTCAAGGTCCATTAATCGAAAAAAAGAGTGATGTATTG
ACTATTTTTTCTTCAATAAATGATAATGACATAATTTTTATTGATGAAATTCATGGCATA
AACAAAAATATTGAAGAATTATTTTATTCAGCATTAGAAGAAGGAACAATTGATGTTGCG
TTAGGCGTTGATGGTGATAAAAAAATCATGAGAATGAAACTAAAAAAATTTTGTTTGATT
GCTGCCACAACAAAAATCAATTTATTATCCAAACCATTAAAAGATCGTTTTGGTTATATA
GGAAAATTAAGCGATTATAGCGATTTAGAAATTGCTAAAATAATTTTTAACTCTGCAACT
AAAAATAAGATAAAAATTAAAAATGATGCGATTAATTTTATTGCAATTCATTCAAGGCAA
ACACCAAGAGTCGCTAATACTCTTTTAAAAAGAGTTAATGATTTTGCCATATATTACAAA
ATTGATCTAATTGACTTAGAAACTGTTAAGAAAGCCTTTTCGTATTTGGATATTTATTTG
TATGGTTTGTATTCGCCTCAAATTGAATATTTAAAAACATTACATAAAGTATTTAATGAC
AAATTTTCTTCGCTTGATGCGATAAGTTCAATAATTAAGGATGATAAATATACTATTTTA
AATGATATTGAGCCTATATTATTGATTTATAAGTTAATTGAGAAATCACCCCGTGGTAGA
AAAATTACAAACAATGGCATTGAATATTTAAAGAGTCAAAATATAATTACTTAA
>8646 bias=157.1,bit_score=969.9,abs_start=22267,align_strand=+,abs_end=23220,score_ratio=1.01666666667,query_name=NODE_4_length_107452_cov_30.9088_ID_628
ATGAGTCAAGAGTTCTCGATCAATAGTTTTGATGAATTTGTAGGCCAAGAAAAACTAATT
TCCACTATTAAAATAATAATAGAATCTGCAAAGGTTCAAAAAAAACAAATTGATCATTTA
TTATTTTATGGTCCGCCAGGTTTAGGAAAAACTACACTTGCTAAAATAATTTCAAAAGAA
ACAAAAAGTAATATTGTTTATGTTCAAGGCCCACTTATTGAAAAAAAGAGTGATGTATTG
ACTATTTTTTCTTCAATAAATGATAATGACATAATTTTTATTGATGAAATTCATGGCATA
AACAAAAATATTGAAGAATTATTTTATTCAGCATTAGAAGAAGGAACAATTGATGTTGCA
TTGGGCGTTGATGGTGATAAAAAAATCATGAGAATGAAACTAAAAAAATTTTGTTTGATT
GCTGCCACAACAAAAATCAATTTATTATCCAAACCATTAAAAGATCGTTTTGGCTATATA
GGAAAATTAAGCGATTATAGCGACTTAGAAATTGCTAAAATAATTTTTAACTCTGCAACT
AAAAATAAGATGAAAATTAAAAATGATGCGATTAATTTTATTGCAATTCATTCAAGGCAA
ACACCAAGAGTCGCTAATACTCTTTTAAAAAGAGTTAATGATTTTGCCATATATTACAAA
ATTGATCTAATTGACTTAGAAACTGTTAAGAAAGCCTTTTCGTATTTGGGTATTTATTTG
TATGGTTTGTATTCGCCTCAAATTGAATATTTAAAAACATTACATAAAGTATTTAATGAC
AAATTCTCTTCGCTTGATGCGATAAGTTCAATAATTAAGGATGATAAATATACTATTTTA
AATGATATTGAGCCTATATTATTGATTTATAAGTTAATTGAGAAATCACCCCGTGGTAGA
AAAATTACAAACAATGGCATTGAATATTTAAAGAGTCAAAATATAATTACTTAA
>8647 bias=147.6,bit_score=972.5,abs_start=67616,align_strand=+,abs_end=68569,score_ratio=1.01939203354,query_name=NODE_2_length_111295_cov_32.5633_ID_5155
ATGAGTCAAGAGTTCTCGATCAATAGTTTTGATGAATTTGTAGGCCAAGAAAAACTAATT
TCTACTATTAAAATAATAATAGAATCTGCAAAGGTTCAAAAAAAACAAATTGATCATTTA
CTATTTTACGGCCCGCCAGGTTTAGGCAAAACTACACTTGCTAAAATAATTTCAAAAGAA
ACAAAAAGCAATATTGTTTATGTTCAAGGTCCATTAATCGAAAAAAAGAGCGATGTATTG
ACTATTTTTTCTTCAATAAATGATAATGACATCATTTTTATTGATGAAATACATGGTATA
AACAAAAATATTGAAGAATTATTTTATTCAGCATTAGAAGAAGGAACAATTGATGTTGCG
TTGGGCGTTGATGGTGATAAAAAAATCATGAGAATGAAATTAAAAAAATTTTGTTTGATT
GCCGCCACGACAAAAATCAATTTGTTATCCAAACCCTTAAAAGACCGTTTTGGTTATATA
GGAAAATTAAGCGATTATAGCGATTTAGAAATTGCTAAGATAATTTTTAACTCTGCAACT
AAAAATAAGATAAAAATTAAAAATGATGCGATTAATTTTATTGCAATTCATTCAAGGCAA
ACGCCAAGAGTCGCTAATACTCTTTTAAAAAGAGTTAATGATTTTGCTATATATTACAAA
ATTGATCTAATTGACTTGGAAACTGTTAAGAAAGCCTTTTCGTATTTGGGTATTTATTTG
TATGGTTTGTATTCACCTCAAATTGAATATTTAAAAACATTGCATAAAGTATTTAATGAC
AAATTTTCTTCGCTTGATGCGATAAGTTCAATAATTAAGGATGATAAATATACTATTTTA
AATGATATTGAGCCTATATTATTGATTTATAAGTTAATTGAGAAATCACCCCGTGGTAGA
AAAATTACAAACAATGGCATAGAATATTTAAAGAGTCAAAATATAATTACTTAA
>8649 bias=154.6,bit_score=982.8,abs_start=235071,align_strand=+,abs_end=236024,score_ratio=1.03018867925,query_name=NODE_1_length_423494_cov_19.5452_ID_878
ATGAGTCAAGAGTTCTCGATCAATAGTTTTGATGAATTTGTAGGCCAAGAAAAACTAATT
TCCACTATTAAAATAATAATAGAATCTGCAAAGGTTCAAAAAAAACAAATTGATCATTTA
CTATTTTACGGCCCGCCAGGTTTAGGAAAAACTACACTTGCTAAAATAATTTCAAAAGAA
ACAAAAAGCAATATTGTTTATGTTCAAGGTCCATTAATCGAAAAAAAGAGTGATGTATTG
ACTATTTTTTCTTCAATAAATGATAATGACATAATTTTTATTGATGAAATTCATGGCATA
AACAAAAATATTGAAGAATTATTTTATTCAGCATTAGAAGAAGGAACAATTGATGTTGCG
TTGGGCGTTGATGGTGATAAAAAAATCATGAGAATGAAACTAAAAAAATTTTGTTTGATT
GCTGCCACAACAAAAATCAATTTATTATCCAAACCATTAAAAGATCGTTTTGGTTATATA
GGAAAATTAAGCGATTATAGCGATTTAGAAATTGCTAAAATAATTTTTAACTCTGCAACT
AAAAATAAGATAAAAATTAAAAATGATGCGATTAATTTTATTGCAATTCATTCAAGGCAA
ACACCAAGAGTCGCTAATACTCTTTTAAAAAGAGTTAATGATTTTGCCATATATTACAAA
ATTGATCTAATTGACTTGGAAACTGTTAAGAAAGCCTTTTCGTATTTGGGTATTTATTTG
TATGGTTTGTATTCGCCTCAAATTGAATATTTAAAAACATTGCATAAAGTATTTAATGAC
AAATTTTCTTCGCTTGATGCGATAAGTTCAATAATTAAGGATGATAAATATACTATTTTA
AATGATATTGAGCCTATATTATTGATTTATAAGTTAATTGAGAAATCACCCCGTGGTAGA
AAAATTACAAACAATGGCATTGAATATTTAAAGAGTCAAAATATAATTACTTAA
>21170 bias=0,e_score=8.3e-294,bit_score=981.8,score_ratio=1.03,align_strand=-,abs_start=50121,abs_end=51072,allele_start=50121,allele_end=51072,query_name=NODE_1_length_253687_cov_41.2364_ID_219 <unknown description>
TGAGTCAAGAGTTCTCGATCAATAGTTTTGATGAATTTGTAGGCCAAGAAAAACTAATTT
CCACTATTAAAATAATAATAGAATCTGCAAAGGTTCAAAAAAAGCAAATTGATCATTTAC
TATTTTATGGTCCGCCAGGTTTAGGAAAAACTACACTTGCTAAAATAATTTCAAAAGAAA
CAAAAAGCAATATTGTTTATGTTCAAGGCCCACTTATTGAAAAAAAGAGTGATGTATTGA
CTATTTTTTCTTCAATAAATGATAATGACATAATTTTTATTGATGAAATTCATGGCATAA
ACAAAAATATTGAAGAATTATTTTATTCAGCATTAGAAGAAGGAACAATTGATGTTGCGT
TGGGCGTTGATGGTGATAAAAAAATCATGAGAATGAAACTAAAAAAATTTTGTTTGATTG
CTGCCACAACAAAAATCAATTTATTATCCAAACCATTAAAAGATCGTTTTGGCTATATAG
GAAAATTAAGCGATTATAGCGACTTAGAAATTGCTAAGATAATTTTTAACTCTGCAACTA
AAAATAAGATAAAAATTAAAAATGATGCGATTAATTTTATTGCAATTCATTCAAGGCAAA
CACCAAGAGTCGCTAATACTCTTTTAAAAAGAGTTAATGATTTTGCCATATATTACAAAA
TTGATCTAATTGACTTAGAAACTGTTAAGAAAGCCTTTTCGTATTTGGGTATTTATTTGT
ATGGTTTGTATTCGCCTCAAATTGAATATTTAAAAACATTACATAAAGTATTTAATGACA
AATTTTCTTCGCTTGATGCGATAAGTTCAATAATTAAGGATGATAAATATACTATTTTAA
ATGATATTGAGCCTATATTATTGATTTATAAGTTAATTGAGAAATCACCCCGTGGTAGAA
AAATTACAAACAATGGCATTGAATATTTAAAGAGTCAAAATATAATTACTT
>21171 bias=0,e_score=1.4e-290,bit_score=969.9,score_ratio=1.02,align_strand=+,abs_start=22267,abs_end=23220,allele_start=22267,allele_end=23220,query_name=NODE_4_length_107060_cov_28.1066_ID_600 <unknown description>
TGAGTCAAGAGTTCTCGATCAATAGTTTTGATGAATTTGTAGGCCAAGAAAAACTAATTT
CCACTATTAAAATAATAATAGAATCTGCAAAGGTTCAAAAAAAACAAATTGATCATTTAT
TATTTTATGGTCCGCCAGGTTTAGGAAAAACTACACTTGCTAAAATAATTTCAAAAGAAA
CAAAAAGTAATATTGTTTATGTTCAAGGCCCACTTATTGAAAAAAAGAGTGATGTATTGA
CTATTTTTTCTTCAATAAATGATAATGACATAATTTTTATTGATGAAATTCATGGCATAA
ACAAAAATATTGAAGAATTATTTTATTCAGCATTAGAAGAAGGAACAATTGATGTTGCAT
TGGGCGTTGATGGTGATAAAAAAATCATGAGAATGAAACTAAAAAAATTTTGTTTGATTG
CTGCCACAACAAAAATCAATTTATTATCCAAACCATTAAAAGATCGTTTTGGCTATATAG
GAAAATTAAGCGATTATAGCGACTTAGAAATTGCTAAAATAATTTTTAACTCTGCAACTA
AAAATAAGATGAAAATTAAAAATGATGCGATTAATTTTATTGCAATTCATTCAAGGCAAA
CACCAAGAGTCGCTAATACTCTTTTAAAAAGAGTTAATGATTTTGCCATATATTACAAAA
TTGATCTAATTGACTTAGAAACTGTTAAGAAAGCCTTTTCGTATTTGGGTATTTATTTGT
ATGGTTTGTATTCGCCTCAAATTGAATATTTAAAAACATTACATAAAGTATTTAATGACA
AATTCTCTTCGCTTGATGCGATAAGTTCAATAATTAAGGATGATAAATATACTATTTTAA
ATGATATTGAGCCTATATTATTGATTTATAAGTTAATTGAGAAATCACCCCGTGGTAGAA
AAATTACAAACAATGGCATTGAATATTTAAAGAGTCAAAATATAATTACTTAA
>21172 bias=0,e_score=2.2e-291,bit_score=973.3,score_ratio=1.02,align_strand=+,abs_start=139275,abs_end=140228,allele_start=139275,allele_end=140228,query_name=NODE_1_length_185828_cov_1.25555_ID_69 <unknown description>
TGAGTCAAGAGTTCTCGATCAATAGTTTTGATGAATTTGTAGGCCAAGAAAAACTAATTT
CCACTATTAAAATAATAATAGAATCTGCAAAGGTTCAAAAAAAACAAATTGATCATTTAC
TATTTTACGGCCCGCCAGGTTTAGGTAAAACTACACTTGCTAAAATAATTTCAAAAGAAA
CAAAAAGCAATATTGTTTATGTTCAAGGTCCATTGATCGAAAAAAAGAGCGATGTATTGA
CTATTTTTTCTTCAATAAATGATAATGACATCATTTTTATTGATGAAATACATGGCATAA
ACAAAAATATTGAAGAATTATTTTATTCAGCATTAGAAGAGGGTACAATTGACGTTGCCT
TGGGGGTTGATGGTGATAAAAAAATCATGAGAATGAAATTAAAAAAATTTTGTTTGATTG
CCGCCACGACAAAAATCAATTTGTTATCCAAACCCTTAAAAGATCGTTTTGGTTATATAG
GAAAATTAAGCGATTATAGCGATTTAGAAATTGCTAAAATAATTTTTAACTCTGCAACTA
AAAATAAGATAAAAATTAAAAATGATGCGATTAATTTTATTGCAATTCATTCAAGGCAAA
CACCAAGAGTCGCTAATACTCTTTTAAAAAGAGTTAATGATTTTGCCATATATTACAAAA
TTGATCTAATTGACTTGGAAACTGTTAAGAAAGCCTTTTCGTATTTGGGCATTTATTTGT
ATGGTTTGTATTCGCCTCAAATTGAATATTTAAAAACATTGCATAAAGTATTTAATGACA
AATTTTCTTCGCTTGATGCGATAAGTTCAATAATTAAGGATGATAAATATACTATTTTAA
ATGATATTGAGCCTATATTATTGATTTATAAGTTAATTGAGAAATCACCCCGTGGTAGAA
AAATTACAAACAATGGCATTGAATATTTAAAGAGTCAAAATATAATTACTTAA
>21173 bias=0,e_score=5e-290,bit_score=969.5,score_ratio=1.02,align_strand=+,abs_start=240430,abs_end=241383,allele_start=240430,allele_end=241383,query_name=NODE_1_length_290949_cov_36.4267_ID_342 <unknown description>
TGAGTCAAGAGTTCTCGATCAATAGTTTTGATGAATTTGTAGGCCAAGAAAAACTAATTT
CCACTATTAAAATAATAATAGAATCTGCAAAGGTTCAAAAAAAACAAATTGATCATTTAC
TATTTTACGGCCCGCCAGGTTTAGGTAAAACTACACTTGCTAAAATAATTTCAAAAGAAA
CAAAAAGCAATATTGTTTATGTTCAAGGTCCATTGATCGAAAAAAAGAGCGATGTATTGA
CTATTTTTTCTTCAATAAATGATAATGACATCATTTTTATTGATGAAATACATGGCATAA
ACAAAAATATTGAAGAATTATTTTATTCAGCATTAGAAGAGGGTACAATTGACGTTGCCT
TAGGGGTTGATGGTGATAAAAAAATCATGAGAATGAAATTAAAAAAATTTTGTTTGATTG
CGGCCACGACAAAAATCAATTTGTTATCCAAACCATTAAAAGATCGTTTTGGCTATATAG
GAAAATTAAGCGATTATAGCGACTTAGAAATTGCTAAGATAATTTTTAACTCTGCAACTA
AAAATAAGATAAAAATTAAAAATGATGCGATTAATTTTATTGCAATTCATTCAAGGCAAA
CACCAAGAGTCGCTAATACTCTTTTAAAAAGAGTTAATGATTTTGCCATATATTACAAAA
TTGATCTAATTGACTTGGAAACTGTTAAGAAAGCTTTTTCGTATTTGGGTATTTATTTGT
ATGGTTTGTATTCGCCTCAAATTGAATATTTAAAAACATTGCATAAAGTATTTAATGACA
AATTTTCTTCGCTTGATGCGATAAGTTCAATAATTAAGGATGATAAATATACTATTTTAA
ATGATATTGAGCCTATATTATTGATTTATAAGTTAATTGAGAAATCACCCCGTGGTAGAA
AAATTACAAACAATGGCATTGAATATTTAAAGAGTCAAAATATAATTACTTAA
>21174 bias=0,e_score=8.1e-294,bit_score=982.8,score_ratio=1.03,align_strand=-,abs_start=84292,abs_end=85243,allele_start=84292,allele_end=85243,query_name=NODE_1_length_474534_cov_38.1723_ID_792 <unknown description>
TGAGTCAAGAGTTCTCGATCAATAGTTTTGATGAATTTGTAGGCCAAGAAAAACTAATTT
CCACTATTAAAATAATAATAGAATCTGCAAAGGTTCAAAAAAAACAAATTGATCATTTAC
TATTTTACGGCCCGCCAGGTTTAGGAAAAACTACACTTGCTAAAATAATTTCAAAAGAAA
CAAAAAGCAATATTGTTTATGTTCAAGGTCCATTAATCGAAAAAAAGAGTGATGTATTGA
CTATTTTTTCTTCAATAAATGATAATGACATAATTTTTATTGATGAAATTCATGGCATAA
ACAAAAATATTGAAGAATTATTTTATTCAGCATTAGAAGAAGGAACAATTGATGTTGCGT
TGGGCGTTGATGGTGATAAAAAAATCATGAGAATGAAACTAAAAAAATTTTGTTTGATTG
CTGCCACAACAAAAATCAATTTATTATCCAAACCATTAAAAGATCGTTTTGGTTATATAG
GAAAATTAAGCGATTATAGCGATTTAGAAATTGCTAAAATAATTTTTAACTCTGCAACTA
AAAATAAGATAAAAATTAAAAATGATGCGATTAATTTTATTGCAATTCATTCAAGGCAAA
CACCAAGAGTCGCTAATACTCTTTTAAAAAGAGTTAATGATTTTGCCATATATTACAAAA
TTGATCTAATTGACTTGGAAACTGTTAAGAAAGCCTTTTCGTATTTGGGTATTTATTTGT
ATGGTTTGTATTCGCCTCAAATTGAATATTTAAAAACATTGCATAAAGTATTTAATGACA
AATTTTCTTCGCTTGATGCGATAAGTTCAATAATTAAGGATGATAAATATACTATTTTAA
ATGATATTGAGCCTATATTATTGATTTATAAGTTAATTGAGAAATCACCCCGTGGTAGAA
AAATTACAAACAATGGCATTGAATATTTAAAGAGTCAAAATATAATTACTT
>21175 bias=0,e_score=4.9e-294,bit_score=981.4,score_ratio=1.03,align_strand=-,abs_start=107659,abs_end=108610,allele_start=107659,allele_end=108610,query_name=NODE_4_length_110030_cov_30.8764_ID_291 <unknown description>
TGAGTCAAGAGTTCTCGATCAATAGTTTTGATGAATTCGTAGGCCAAGAAAAACTAATTT
CCACTATTAAAATAATAATAGAATCTGCAAAGGTTCAAAAAAAGCAAATTGATCATTTAT
TATTTTATGGTCCGCCAGGTTTAGGCAAAACTACACTTGCTAAAATAATTTCAAAAGAAA
CAAAAAGCAATATTGTTTATGTTCAAGGTCCATTAATCGAAAAAAAGAGCGATGTATTGA
CTATTTTTTCTTCAATAAATGATAATGACATCATTTTTATTGATGAAATACATGGTATAA
ACAAAAATATTGAAGAATTATTTTATTCAGCATTAGAAGAAGGAACAATTGATGTTGCGT
TGGGCGTTGATGGTGATAAAAAAATCATGAGAATGAAACTAAAAAAATTTTGTTTGATTG
CTGCCACAACAAAAATCAATTTATTATCCAAACCATTAAAAGATCGTTTTGGCTATATAG
GAAAATTAAGCGATTATAGCGACTTAGAAATTGCTAAAATAATTTTTAACTCTGCAACTA
AAAATAAGATAAAAATTAAAAATGATGCGATTAATTTTATTGCAATTCATTCTAGGCAAA
CACCAAGAGTCGCTAATACTCTTTTAAAAAGAGTTAATGATTTTGCCATATATTACAAAA
TTGATCTAATTGACTTAGAAACTGTTAAGAAAGCCTTTTCGTATTTGGGTATTTATTTGT
ATGGTTTGTATTCGCCTCAAATTGAATATTTAAAAACATTACATAAAGTATTTAATGACA
AATTTTCTTCGCTTGATGCGATAAGTTCAATAATTAAGGATGATAAATATACTATTTTAA
ATGATATTGAGCCTATATTATTGATTTATAAATTAATTGAGAAATCACCCCGTGGTAGAA
AAATTACAAACAATGGCATTGAATATTTAAAGAGTCAAAATATAATTACTT
>21176 bias=0,e_score=6e-292,bit_score=976.1,score_ratio=1.02,align_strand=-,abs_start=109772,abs_end=110723,allele_start=109772,allele_end=110723,query_name=NODE_1_length_344309_cov_36.0595_ID_85 <unknown description>
TGAGTCAAGAGTTCTCGATCAATAGTTTTGATGAATTCGTAGGCCAAGAAAAACTAATTT
CCACTATTAAAATAATAATAGAATCTGCAAAGGTTCAAAAAAAGCAAATTGATCATTTAC
TATTTTATGGTCCGCCAGGTTTAGGAAAAACTACACTTGCTAAAATAATTTCAAAAGAAA
CAAAAAGTAATATTGTTTATGTTCAAGGCCCACTTATTGAAAAAAAGAGTGATGTATTGA
CTATTTTTTCTTCAATAAATGATAATGACATAATTTTTATTGATGAAATTCATGGCATAA
ACAAAAATATTGAAGAATTATTTTATTCAGCATTAGAAGAAGGAACAATTGATGTTGCGT
TGGGCGTTGATGGTGATAAAAAAATCATGAGAATGAAACTAAAAAAATTTTGTTTGATTG
CTGCCACAACAAAAATCAATTTATTATCCAAACCATTAAAAGATCGTTTTGGCTATATAG
GAAAATTAAGCGATTATAGCGACTTAGAAATTGCTAAAATAATTTTTAACTCTGCAACTA
AAAATAAGATAAAAATTAAAAATGATGCGATTAATTTTATTGCAATTCATTCTAGGCAAA
CACCAAGAGTCGCTAATACTCTTTTAAAAAGAGTTAATGATTTTGCCATATATTACAAAA
TTGATCTAATTGACTTAGAAACTGTTAAGAAAGCCTTTTCGTATTTGGGTATTTATTTAT
ATGGTTTGTATTCGCCTCAAATTGAATATTTAAAAACATTACATAAAGTATTTAATGACA
AATTTTCTTCGCTTGATGCGATAAGTTCAATAATTAAGGATGATAAATATACTATTTTAA
ATGATATTGAGCCTATATTATTGATTTATAAGTTAATTGAGAAATCACCCCGTGGTAGAA
AAATTACAAACAATGGCATTGAATATTTAAAGAGTCAAAATATAATTACTT
>21177 bias=0,e_score=7.5e-293,bit_score=980.0,score_ratio=1.03,align_strand=-,abs_start=118584,abs_end=119535,allele_start=118584,allele_end=119535,query_name=NODE_1_length_666248_cov_46.4332_ID_732 <unknown description>
TGAGTCAAGAGTTCTCGATCAATAGTTTTGATGAATTCGTAGGTCAAGAAAAACTAATTT
CCACTATTAAAATAATAATAGAATCTGCAAAGGTTCAAAAAAAACAAATTGATCATTTAC
TATTTTACGGCCCGCCAGGTTTAGGAAAAACTACACTTGCTAAAATAATTTCAAAAGAAA
CAAAAAGCAATATTGTTTATGTTCAAGGTCCATTAATCGAAAAAAAGAGCGATGTATTGA
CTATTTTTTCTTCAATAAATGATAATGACATCATTTTTATTGATGAAATACATGGTATAA
ACAAAAATATTGAAGAATTATTTTATTCAGCATTAGAAGAAGGAACAATTGATGTTGCGT
TGGGCGTTGATGGTGATAAAAAAATCATGAGAATGAAACTAAAAAAATTTTGTTTGATTG
CTGCCACAACAAAAATCAATTTATTATCCAAACCATTAAAAGATCGTTTTGGCTATATAG
GAAAATTAAGCGATTATAGCGATTTAGAAATTGCTAAAATAATTTTTAACTCTGCAACTA
AAAATAAGATAAAAATTAAAAATGATGCGATTAATTTTATTGCAATTCATTCAAGACAAA
CACCAAGAGTCGCTAATACTCTTTTAAAAAGAGTTAATGATTTTGCGATATATTACAAAA
TTGATCTAATTGACTTAGAAACTGTTAAGAAAGCCTTTTCGTATTTGGGTATTTATTTGT
ATGGTTTGTATTCGCCTCAAATTGAATATTTAAAAACATTACATAAAGTATTTAATGACA
AATTTTCTTCGCTTGATGCGATAAGTTCAATAATTAAGGATGATAAATATACTATTTTAA
ATGATATTGAGCCTATATTATTGATTTATAAGTTAATTGAGAAATCACCCCGTGGTAGAA
AAATTACAAACAATGGCATTGAATATTTAAAGAGTCAAAATATAATTACTT
>21178 bias=0,e_score=4.2e-290,bit_score=970.0,score_ratio=1.02,align_strand=+,abs_start=253836,abs_end=254789,allele_start=253836,allele_end=254789,query_name=NODE_1_length_337655_cov_39.5735_ID_506 <unknown description>
TGAGTCAAGAGTTCTCGATCAATAGTTTTGATGAATTTGTAGGCCAAGAAAAACTAATTT
CTACTATTAAAATAATAATAGAATCTGCAAAGGTTCAAAAAAAACAAATTGATCATTTAC
TATTTTACGGCCCGCCAGGTTTAGGAAAAACTACACTTGCTAAAATAATTTCAAAAGAAA
CAAAAAGCAATATTGTTTATGTTCAAGGTCCATTAATCGAAAAAAAGAGTGATGTATTGA
CTATTTTTTCTTCAATAAATGATAATGACATAATTTTTATTGATGAAATTCATGGCATAA
ACAAAAATATTGAAGAATTATTTTATTCAGCATTAGAAGAAGGAACAATTGATGTTGCGT
TAGGCGTTGATGGTGATAAAAAAATCATGAGAATGAAACTAAAAAAATTTTGTTTGATTG
CTGCCACAACAAAAATCAATTTATTATCCAAACCATTAAAAGATCGTTTTGGTTATATAG
GAAAATTAAGCGATTATAGCGATTTAGAAATTGCTAAAATAATTTTTAACTCTGCAACTA
AAAATAAGATAAAAATTAAAAATGATGCGATTAATTTTATTGCAATTCATTCAAGGCAAA
CACCAAGAGTCGCTAATACTCTTTTAAAAAGAGTTAATGATTTTGCCATATATTACAAAA
TTGATCTAATTGACTTAGAAACTGTTAAGAAAGCCTTTTCGTATTTGGATATTTATTTGT
ATGGTTTGTATTCGCCTCAAATTGAATATTTAAAAACATTACATAAAGTATTTAATGACA
AATTTTCTTCGCTTGATGCGATAAGTTCAATAATTAAGGATGATAAATATACTATTTTAA
ATGATATTGAGCCTATATTATTGATTTATAAGTTAATTGAGAAATCACCCCGTGGTAGAA
AAATTACAAACAATGGCATTGAATATTTAAAGAGTCAAAATATAATTACTTAA
>21179 bias=0,e_score=2.1e-294,bit_score=984.4,score_ratio=1.03,align_strand=+,abs_start=272002,abs_end=272955,allele_start=272002,allele_end=272955,query_name=NODE_1_length_386744_cov_32.1807_ID_133 <unknown description>
TGAGTCAAGAGTTCTCGATCAATAGTTTTGATGAATTTGTAGGCCAAGAAAAACTAATTT
CCACTATTAAAATAATAATAGAATCTGCAAAGGTTCAAAAAAAACAAATTGATCATTTAC
TATTTTACGGCCCGCCAGGTTTAGGAAAAACTACACTTGCTAAAATAATTTCAAAAGAAA
CAAAAAGCAATATTGTTTATGTTCAAGGTCCATTAATCGAAAAAAAGAGTGATGTATTGA
CTATTTTTTCTTCAATAAATGATAATGACATAATTTTTATTGATGAAATTCATGGCATAA
ACAAAAATATTGAAGAATTATTTTATTCAGCATTAGAAGAAGGAACAATTGATGTTGCGT
TGGGCGTTGATGGTGATAAAAAAATCATGAGAATGAAACTAAAAAAATTTTGTTTGATTG
CTGCCACAACAAAAATCAATTTATTATCCAAACCATTAAAAGATCGTTTTGGCTATATAG
GAAAATTAAGCGATTATAGCGACTTAGAAATTGCTAAGATAATTTTTAACTCTGCAACTA
AAAATAAGATAAAAATTAAAAATGATGCGATTAATTTTATTGCAATTCATTCAAGGCAAA
CACCAAGAGTCGCTAATACTCTTTTAAAAAGAGTTAATGATTTTGCCATATATTACAAAA
TTGATCTAATTGACTTGGAAACCGTGAAGAAAGCCTTTTCGTATTTAGGTATTTATTTGT
ATGGTTTGTATTCGCCTCAAATTGAATATTTAAAAACATTACATAAAGTATTTAATGACA
AATTTTCTTCGCTTGATGCGATAAGTTCAATAATTAAGGATGATAAATATACTATTTTAA
ATGATATTGAGCCTATATTATTGATTTATAAGTTAATTGAGAAATCACCCCGTGGTAGAA
AAATTACAAACAATGGCATTGAATATTTAAAGAGTCAAAATATAATTACTTAA
>21180 bias=0,e_score=2.3e-291,bit_score=972.5,score_ratio=1.02,align_strand=+,abs_start=67616,abs_end=68569,allele_start=67616,allele_end=68569,query_name=NODE_2_length_111295_cov_32.5633_ID_5155 <unknown description>
TGAGTCAAGAGTTCTCGATCAATAGTTTTGATGAATTTGTAGGCCAAGAAAAACTAATTT
CTACTATTAAAATAATAATAGAATCTGCAAAGGTTCAAAAAAAACAAATTGATCATTTAC
TATTTTACGGCCCGCCAGGTTTAGGCAAAACTACACTTGCTAAAATAATTTCAAAAGAAA
CAAAAAGCAATATTGTTTATGTTCAAGGTCCATTAATCGAAAAAAAGAGCGATGTATTGA
CTATTTTTTCTTCAATAAATGATAATGACATCATTTTTATTGATGAAATACATGGTATAA
ACAAAAATATTGAAGAATTATTTTATTCAGCATTAGAAGAAGGAACAATTGATGTTGCGT
TGGGCGTTGATGGTGATAAAAAAATCATGAGAATGAAATTAAAAAAATTTTGTTTGATTG
CCGCCACGACAAAAATCAATTTGTTATCCAAACCCTTAAAAGACCGTTTTGGTTATATAG
GAAAATTAAGCGATTATAGCGATTTAGAAATTGCTAAGATAATTTTTAACTCTGCAACTA
AAAATAAGATAAAAATTAAAAATGATGCGATTAATTTTATTGCAATTCATTCAAGGCAAA
CGCCAAGAGTCGCTAATACTCTTTTAAAAAGAGTTAATGATTTTGCTATATATTACAAAA
TTGATCTAATTGACTTGGAAACTGTTAAGAAAGCCTTTTCGTATTTGGGTATTTATTTGT
ATGGTTTGTATTCACCTCAAATTGAATATTTAAAAACATTGCATAAAGTATTTAATGACA
AATTTTCTTCGCTTGATGCGATAAGTTCAATAATTAAGGATGATAAATATACTATTTTAA
ATGATATTGAGCCTATATTATTGATTTATAAGTTAATTGAGAAATCACCCCGTGGTAGAA
AAATTACAAACAATGGCATAGAATATTTAAAGAGTCAAAATATAATTACTTAA
