# Supplementary material for: Genomic determination of minimum multi-locus sequence typing schemas to represent the genomic phylogeny of Mycoplasma hominis
Source: BMC Genomics. 2016 Nov 23;17:964. doi: 10.1186/s12864-016-3284-z (PMC5120421; doi:10.1186/s12864-016-3284-z)
Supplement: Additional file 1: — FASTA sequence for all pan genomic alleles identified in this study. (ZIP 1488 kb) [file 12864_2016_3284_MOESM1_ESM.zip › pan_genome/GENE-154.fasta]

>154
ATGGGTAAAAAAGCAAAATTATTTGTCTTTGGTGGGATTAGTTTTTTAGTGGCGGCTTCA
ATTATTGGTTCTGTTGCAGCATATGCTTCAATCAATAAAAAGAATGAAATTAGAGTTAGC
GAATATAATAAATTTCTTGAAGAAAAAACTAATTTAAATTCTTTTAGCAATTTAGAAAAT
GATAAAAAAATTAGTTCAATAAAATCTAATACCTTAAGTGAAGTTGAAAAGATAGATAAA
AATTCAGATTTATTTACTATTCAAAAAGCCCGCAAAATAGTCAACGAATCCATTGAAAAT
ATCAAAAATATAATAGCATCGCATAAAAAAATGTTATTAGAAAAAGAAAAAGCGTTTATT
CAATATAACAATGTAAAAAAGCAATTGCAAGATATGCTTTTAAAAATTTTTGACTTTTTG
AATAAAGAAAGCCAAGGACATTATTACATTGGCGATGGAAACGAAAAAATAATAAACAAA
CAAAATTGACTATTAAAAGAAATAAATGAAAATCAAAAATATTTTTCAAACATAACGATT
GATTCGGATATAGATAGCATAGAATTGGCAACAACTAAACTGGTTGAAATAAAATTTTTA
ATTAATGATAAACAAGAAGCATATAAATTTGCCAAAGAATATAACGACTTATTAAAAGAA
ATCAAATGATTTATTTCAGATTGATATGAATTATTAAAAGATCCTGATATAAAAAAACAT
GAAGGTCCTTATGGCTATAACTCGTCAGAAACTTTATTCGTATATTTTTTATTTAAATAC
AAAAATGATGGCAAAAAAATATTTACAAAATTTAAAAATTATGCACAAGAAATGTATGAC
AAAACTGCACTTCTTGAGGAATTCGACATTGATTTTTTAGGATTCAAAATCAAAGATAAA
AACTTCTATAAAAATTATGTTGAGTTATTGACACCATATAAAAAGGCTATTGATTTGTGA
AAAAATTATTATGATTCATATTCTATAGGGCTAAAAAAACTAAAAGAAATTATTTGAGAC
AAATTGTATATTAATGGTTATACTATCTTTTTTAAACCTAAAAAAATATATGCTTTGATA
AATCAACCTGAACTAGACAAAGAACTAACTGAAACTACTGATGATTATAAATTTAAACTA
ATGCTTATCCCAAAAGAAAATACTATAGAACATAATAAATTAATAGAAAATTTTAAAAAC
TATTGCGACGATTTAATGAATAGAAGCAAAAAATTAAAAAACGACAATCAATAA
>643
ATGGGTAAAAAAGCAAAATTATTTATCTTTAGTGGGATTAGTTTTTTAGTGGGAGCTTCA
ATTATTGGTTCTGTTGCAGCATATGCCTCAATCAATAAAAAGAATGAAATTAGAGTTAGC
GAATATAATAAATTTCTTGAAGAAAAAACTAATTTAAATTCTTTTAGCAATTTAGAAAAT
GATAAAAAAATTAGTTCAATAAAATCTAATACCTTAAGTGAAGTTGAAAAGATAGATAAA
AATTCAGATTTATTTACTATTCAAAAAGCACGCAAAATAGTCAACGAATCCATTGAAAAT
ATCAAAAACATAATAGCATCGCATAAAAAAATGTTATTAGAAAAAGAAAAAGCGTTTATT
CAATATAACAATGTAAAAAAGCAATTGCAAGATATGCTTTTAAAAATTTTTGACTTTTTG
AATAAAGAAAGCCAAGGACATTATTACATTGGCGATGGAAACGAAAAAATAATAAACAAA
CAAAATTGACTATTAAAAGAAATAAATGAAAATCAAAAATATTTTTCAAACATAACGATT
GATTCGGATATAGATAGCATAGAATTGGCAACAACTAAACTGGTTGAAATAAAATTTTTA
ATTAATGATAAACAAGAAGCATATAAATTTGCCAAAGAATATAACGACTTATTAAAAGAA
AACAAATGATTTATTTCAGATTGATATGAATTATTAAAAGATCCTGATATAAAAAAACAT
GAAGGTCCTTATGGCTATAACTCGCCAGAAACTTTATTCGTATATTTTTTATTTAAATAC
AAAAATGATGGCAAAAAAATATTTACAAAATTTAAAAATTATGCACAAGAAATGTATGAC
AAAACTGCACTTCTTGAGGAATTCGACATTGATTTTTTTGGATTCAAAATCAAAGATAAA
AATTTCTATAAAAATTATGTTGAGTTGTTGACACCATATAAAAAGGCTATTGATTTGTGA
AAAAATTATTATGATTCATATTCTATAGGGCTAAAAGAAGTAGAAGAAATTATTTGAGAC
AAATTGTATATTAATGGTTATACTATCTTTTTTAAACCTAAAAAAATATATGCTTTGCAA
AATCAACCTGAACTAGACAAAGAACTAACTGAAACTACTGATGATTATAAATTTAAACTA
ATGCTTGTTCCAAAAGAAAATACTATAGAACATAATAAATTAATAGAAAATTTTAAAAAC
TATTGCGACGATTTAATGAATAGAAGCAAAAAATTAAAAAATGACAATCAATAA
>1329
ATGGGTAAAAAAGCAAAATTATTTGTCTTTAGCGGGATTAGTTTTTTAGTGGGAGCTTCA
ATTATTGGTTCTGTTGCAGCATATGCCTCAATCAATAAAAAGAATGAAATTAGAGTTAGC
GAATATAATAAATTTCTTGAAGAAAAAACTAATTTAAATTCTTTTAACAATTTAGAAAAT
GATAAAAAAATTAGTTCAATAAAATCTAATACCTTAAGTGAAGTTGAAAAGATAGATAAA
AATTCAGATTTATTTACTATTCAAAAAGCCCGCAAAATTGTCAACGAATCCATTGAAAAT
ATCAAAAATATAATAGCATCGCATAAAAAAATGTTATTAGAAAAAGAAAAAGCGTTTATT
CAATATAACAATGTAAAAAAGCAATTGCAAGATATGCTTTTAAAAATTTTTGACTTTTTG
AATAAAGAAAGCCAAGGACATTATTACATTGGCGATGGAAACGAAAAAATAATAAACAAA
CAAAATTGACTATTAAAAGAAATAAACGAAAATCAAAAATATTTTTCAAACATAACGATT
GATTCGGATATAGATAGCATAGAATTGGCAACAACTAAACTAGTTGAAATAAAATTTTTA
ATTAATGATAAACAAGAAGCATATAAATTTGCCAAAGAATATAACGGCTTATTAAAAGAA
ATCAAATGATTTATTTCAGATTGATATGAATTATTAAAAGATCCTGATATAAAAAAACAT
GAAGGTCCTTATGGCTATAACTCGCCAGAAACTTTATTCGTATATTTTTTATTTAAATAC
AAAAATGATGACAAAAAAATATTTACAAAATTTAAAAATTTTGCACAAGAAATGTATGAC
AAAACTGCACTTCTTGATGAATTTGACATTGATTATTTAGGATTCAAAATCAAAGATAAA
AACTTCTATAAAAATTATGTTGAGTTGTTGACACCATATAAAAAGGCTATTGATTTGTGA
AAAAATTATTATGATTCATATTCTATAGGGCTAAAAAAACTAAAAGAAATTATTTGAGAC
AAATTGTATATTAATGGTTATACTATCTTTTTTAAACCTAAAAAAATATATGCTTTGATA
AATCAACCTGAACTAGACAAAGAACTAACTGAAACTACTGATGATTATAAATTTAAACTA
ATGCTTATTCCAAAAGAAAATACTATAGAACATAATAAATTAATAGAAAATTTTAAAAAC
TATTGCGACGATTTAATGAATAGAAGCAAAAAATTAAAAAACGACAATCAATAA
>1883
ATGGGTAAAAAAGCAAAATTATTTGTCTTTGGTGGGATTAGTTTTTTAGTGGCGGCTTCA
ATTATTGGTTCTGTTGCAGCATATGCTTCAATCAATAAAAAGAATGAAATTAGAGTTAGC
AAATATAATAAATTTCTTGAAGAAAAAACTAATTTAAATTCTTTTAGTAATTTAGAAAAT
GATAAAAAAATTAGTTCAATAAAATCTAATACCTTAAGTGAAGTTGAAAAGATAGATAAA
AATTCAGATTTATTTACTATTCAAAAAGCACGCAAAATAGTCAACGAATCCATTGAAAAT
ATCAAAAACATAATAGCATCGCATAAAAAAATGTTATTAGAAAAAGAAAAAGCGTTTATT
CAATATAACAATGTAAAAAAGCAATTGCAAGATATGCTTTTAAAAATTTTTGACTTTTTG
AATAAAGAAAGCCAAGGACATTATTACATTGGCGATGGAAACGAAAAAATAATAAACAAA
CAAAATTGACTATTAAAAGAAATAAATGAAAATCAAAAATATTTTTCAAACATAACGATT
GATTCGGATATAGATAGCATAGAATTGGCAACAACTAAACTGGTTGAAATAAAATTTTTA
ATTAATGATAAACAAGAAGCATATAAATTTGCCAAAGAATATAACGGCTTATTAAAAGAA
ATCAAATGATTTATTTCAGATTGATATGAATTATTAAAAGATCCTGATATAAAAAAACAT
GAAGGTCCTCATGGTTATAACACACCAGAAACTTTATTCGTATATTTTTTATTTAAATAC
AAAAATGATGACAAAAAAATATTTACAAAATTTAAAAATTATGCACAAGAAATGTATGAC
AAAACTGCACTTCTTGATGAATTCGACATTGATTTTTTAGGATTTAAAATCAAGGATAAG
AACTTCTATAAAAATTATGTTGATTTGTTGACGCCATATAAAAAGGCTATTGATTTGTGA
AAAAATTATTATGATTCATATTCTATAGGGCTAAAAGAACTAAAAGAAATTATTTGAGAC
AAATTGTATATTAATGGTTATACTATCTTTTTTAAACCTAAAAAAATATATGCTTTGATA
AATCAACCTGAACTAGACAAAGAGCTAACCGAAACTACTGATGATTATAAATTTAAACTA
ATGCTTATTCCAAAAGAAAATATTATAGAACATAATAAATTAATAGAAAATTTTAAAAAC
TATTGCGACGATTTAATGAATAGAAGCAAAAAATTAAAAAATGACAATCAATAA
>8675 bias=288.2,bit_score=1172.1,abs_start=23116,align_strand=+,abs_end=24369,score_ratio=0.934688995215,query_name=NODE_4_length_47600_cov_34.8063_ID_317
ATGGGTAAAAAAGCAAAATTATTTGTCTTTGGTGGGATTAGTTTTTTAGCGGGAGCTTCA
ATTATTGGTTTTGTTGCAGCATATGCTTCAATTAATAAAAAGAATGAAATTAGAGTTAGC
GAATATAATAAATTTCTTGAAGAAAAAACTAATTTAAATTCTTTTAGCAATTTAGAAAAT
GATAAAAAAATTAGTTCAATAAAATCTAATACATTAAGTGAAGTTGAAAAGATAGATAAA
AATTCAGATTTATTTACTATTCAAAAAGCCCGCAAAATAGTCAACGAATCCATTGAAAAT
ATCAAAAATATAATAGCATCGCATAAAAAAATGTTATTAGAAAAAGAAAAAGCGTTTATT
CAATATAACAATGTAAAAAAGCAATTGCAAGATATGCTTTTAAAAATTTTTGACTTTTTA
AATAAAGAAAGCCAAGAACATTATTACATTGGCGATGGAAACGAAAAAATAATAAACAAA
CAAAATTGACTTTTAAAAGAAATAAATGAAAATCAAAAATATTTTTCAAACATAACGATT
GATTCGGATATAGATAGCATAGAATTGGCAACAACTAAACTAATTGAAATAAAATTTTTA
ATTAATGATAAACAAGAAGCATATAAATTTGCCAAAGAATATAACGACTTATTAAAAGAA
ATCAAGCAATTTATTTCAGATTGATATGAATTATTAAAAGATCCTGATATAAAAAAACAC
GAAGGTCCTTATGGTTACAACACGCCAGAAACTTTATTCGTATATTTTTTATTTAAATAC
AAAAATGATGGCAAAAAAATATTTACAAAATTTAAAAATTATGCACAAGAAATGTATGAC
AAAACTGCACTTCTTGATGAATTAGATATTGATTTTTTAGGATTTAAAATCAAGGATAAG
AATTTCTATAAAAATTATGTTGAGTTATTGACACCATATAAAAAGGCTATTGATTTGTGA
AAAAATTATTATGATTCATATTCTATAGGGCTAAAAGAACTAAAAGAAATTATTTGAGAC
AAATTGTATATTAATGGTTATACTATCTTTTTTAAACCTAAAAAAATATATGCTTTGATA
AATCAACCCGAACTAGACAAAGAACTAACTGAAACTACTGATGATTATAAATTTAAACTA
ATGCTTATTTCAAAAGAAAATACTATAGAACATAATAAATTAATAGAAAATTTTAAGAAC
TATTGCGACGATTTAATGAATAGAAGCAAAAAATTAAAAAATGACAATCAATAA
>8676 bias=281.8,bit_score=1195.6,abs_start=28429,align_strand=+,abs_end=29682,score_ratio=0.953429027113,query_name=NODE_1_length_644406_cov_31.3649_ID_828
ATGGGTAAAAAAGCAAAATTATTTGTCTTTGGTGGGATTAGTTTTTTAGCAGGAGCTTCA
ATTATTGGTTCTGTTGCAGCATATGCTTCAATTAACAAAAAGAATGAAATTAGAGTTAGC
GAATATAATAAATTTCTTGAAGAAAAAACTAATTTAAATTCTTTTAGCAATTTAGAAAAT
GATAAAAAAATTAGTTCAATAAAATCTAATACCTTAAGTGAAGTTGAAAAAATAGATAAA
AATTCAGATTTATTTACTATTCAAAAAGCCCGCAAAATTGTCAACGAATCCATTGAAAAT
ATCAAAAACATAATAGCATCGCATAAAAAAATGTTATTAGAAAAAGAAAAAGCGTTTATT
CAATATAACAATGTAAAAAAGCAATTGCAAGATATGCTTTTAAAAATTTTTGACTTTTTG
AATAAAGAAAGCCAAGGACATTATTACATTGGCGATGGAAACGAAAAAATAATAAATAAA
CAAAATTGACTATTAAAAGAAATAAATGAAAATCAAAAATATTTTTCAAACATAACGATT
GATTCGGATATAGATAGCATAAAATTGGCAACAACTAGACTAGTTGAAATAAAATTTTTA
ATTAATGATAAACAAGAAGCATATAAATTTGCCAAAGAATATAACGACTTATTAAAAGAA
ATCAAATGATTTATTTCAGATTGATATGAATTATTAAAAGATCCTGATATAAAGAAACAT
AAAGGTCCTCATGGTTATAACTCGCCAGAAACTTTATTCGTATATTTTTTATTTAAATAC
AAAAATGATGGCAAAAAAATATTTACAAAATTTAAAAATTATGCACAAGAAATGTATGAC
AAAACTGCACTTCTTGATGAATTCGACATTGATTATTTAGGATTCAAAATCAAAGATAAA
AACTTCTATAAAAATTATGTTGAGTTGTTGACACCATATAAAAAGGCTATTGATTTGTGA
AAAAATTATTATGATTCATATTCTATAGGGCTAAAAAAACTAAAAGAAATTATTTGAGAC
AAATTGTATATTAATGGTTATACTATCTTTTTTAAACCTAAAAAAATATATGCTTTGATA
AATCAACCTGAACTAGACAAAGAACTAACTGAAACTACTGATGATTATAAATTTAAACTA
ATGCTTGTTCCAAAAGAAAATACTATAGAACATAATAAATTAATAGAAAATTTTAAAAAC
TATTGCGACGATTTAATGAATAGAAGCAAAAAATTAAAAAATGACAATCAATAA
>8682 bias=None,bit_score=1799.7,abs_start=29161,align_strand=-,abs_end=30414,score_ratio=1.43516746411,query_name=NODE_5_length_59660_cov_41.0828_ID_401
ATGGGTAAAAAAGCAAAATTATTTGTCTTTGGCGGGATTAGTTTTTTAGCGGGAGCTTCA
ATTATTGGTTTTGTTGCAGCATATGCTTCAATTAATAAAAAGAATGAAATTAGAGTTAGC
GAATATAATAAATTTCTTGAAGAAAAAACTAATTTAAATTCTTTTAGCAATTTAGAAAAT
GATAAAAAAATTAGTTCAATAAAATCTAATACATTAAGTGAAGTTGAAAAGATAGATAAA
AATTCAGATTTATTTACTATTCAAAAAGCCCGCAAAATAGTCAACGAATCCATTGAAAAT
ATCAAAAATATAATAGCATCGCATAAAAAAATGTTATTAGAAAAAGAAAAAGCGTTTATT
CAATATAACAATGTAAAAAAGCAATTGCAAGATATGCTTTTAAAAATTTTTGACTTTTTG
AATAAAGAAAGCCAAGAACATTATTACATTGGCGATGGAAACGAAAAAATAATAAACAAA
CAAAATTGACTTTTAAAAGAAATAAATGAAAATCAAAAATATTTTTCAAACATAACGATT
GATTCGGATATAGATAGCATAGAATTGGCAACAACTAAACTAATTGAAATAAAATTTTTA
ATTAATGATAAACAAGAAGCATATAAATTTGCCAAAGAATATAACGACTTATTAAAAGAA
ATCAAGCAATTTATTTCAGATTGATATGAATTATTAAAAGATCCTGATATAAAAAAACAT
GAAGGTCCTTATGGTTATAACTCGCCAGAAACTTTATTCGTATATTTTTTATTTAAATAC
AAAAATGATGGCAAAAAAATATTTACAAAATTTAAAAATTATGCACAAGAAATGTATGAC
AAAACTGCACTTCTTGAGGAATTCGACATTGATTATTTAGGATTCAAAATCAAGGATAAA
AACTTCTATAAAAATTATGTTGAGTTATTGGCACCATATAAAAAGGCTATTGATTTGTGA
AAAAATTATTATGATTCATATTCTATAGGACTAAAAGAAGTAGAAGAAATTATTTGAGAC
AAATTGTATATTAATGGTTATACTATCTTTTTTAAACCTAAAAAAATATATGCTTTGATA
AATCAACCCGAACTAGACAAAGAACTAACTGAAACTGCTGATGATTATAAATTTAAACTA
ATGTTTATTCCAAAAGAAAATACTATAGAACATAATAAATTAATAGAAAATTTTAAAAAC
TATTGCGACGATTTAATGAATAGAAGCAAAAAATTAAAAAATGACAATCAATAA
>8683 bias=277.4,bit_score=1186.1,abs_start=30644,align_strand=-,abs_end=31895,score_ratio=0.945853269537,query_name=NODE_4_length_61590_cov_21.7453_ID_18413
TGAGTAAAAAAGCAAAATTATTTGTCTTTGGCGGGATTAGTTTTTTAGCGGGAGCTTCAA
TTATTGGTTCTGTTGCAGCATATGCTTCAATCAATAAAAAGAATGAAATTAGAGTTAGCG
AATATAATAAATTTCTTGAAGAAAAAACTAATTTAAATTCTTTTAGCAATTTAGAAAATG
ATAAAAAAATTAGTTCAATAAAATCTAATACATTAAGTGAAGTTGAAAAGATAGATAAAA
ATTCAGATTTATTTACTATTCAAAAAGCCCGCAAAATAGTCAACGAATCCATTGAAAATA
TCAAAAATATAATAGCATCGCATAAAAAAATGTTATTAGAAAAAGAAAAAGCGTTTATTC
AATATAACAATGTAAAAAAGCAATTGCAAGATATGCTTTTAAAAATTTTTGACTTTTTGA
ATAAAGAAAGCCAAGAACATTATTACATTGGCGATGGAAACGAAAAAATAATAAACAAAC
AAAATTGACTTTTAAAAGAAATAAATGAAAATCAAAAATATTTTTCAAACATAACGATTG
ATTCGGATATAGATAGCATAGAATTGGCAACAACTAAACTAATTGAAATAAAATTTTTAA
TTAATGATAAACAAGAAGCATATAAATTTGCCAAAGAATATAACGACTTATTAAAAGAAA
TCAAGCAATTTATTTCAGATTGATATGAATTATTAAAAGATCCTGATATAAAGAAACATG
AAGGTCCTCATGGTTACAACACGCCAGAAACTTTATTCGTATATTTTTTATTTAAATACA
AAAATGATGACAAAAAAATATTTACAAAATTTAAAAATTATGCACAAGAAATGTATGACA
AAACTGCACTTCTTGATGAATTAGATATTGATTTTTTAGGATTCAAAATCAAGGATAAGA
ACTTCTATAAAAATTATGTTGATTTGTTGGCGCCATATAAAAAGGCTATTGATTTGTGAA
AAAATTATTATGATTCATATTCTATAGGGCTAAAAGAACTAAAAGAAATTATTTGAGACA
AATTGTATATTAATGGTTATACTATCTTTTTTAAACCTAAAAAAATATATGCTTTGATAA
ATCAACCCGAACTAGACAAAGAACTAACCGAAACTACTGATGATTATAAATTTAAACTAA
TGCTTATTCCAAAAGAAAATATTATAGAACATAATAAATTAATAGAAAATTTTAAAAACT
ATTGCGACGATTTAATGAATAGAAGCAAAAAATTAAAAAATGACAATCAATA
>21198 bias=0,e_score=0.0,bit_score=1195.6,score_ratio=0.95,align_strand=-,abs_start=30704,abs_end=31955,allele_start=30704,allele_end=31955,query_name=NODE_3_length_61680_cov_30.2945_ID_333 <unknown description>
TGGGTAAAAAAGCAAAATTATTTGTCTTTGGTGGGATTAGTTTTTTAGCAGGAGCTTCAA
TTATTGGTTCTGTTGCAGCATATGCTTCAATTAACAAAAAGAATGAAATTAGAGTTAGCG
AATATAATAAATTTCTTGAAGAAAAAACTAATTTAAATTCTTTTAGCAATTTAGAAAATG
ATAAAAAAATTAGTTCAATAAAATCTAATACCTTAAGTGAAGTTGAAAAAATAGATAAAA
ATTCAGATTTATTTACTATTCAAAAAGCCCGCAAAATTGTCAACGAATCCATTGAAAATA
TCAAAAACATAATAGCATCGCATAAAAAAATGTTATTAGAAAAAGAAAAAGCGTTTATTC
AATATAACAATGTAAAAAAGCAATTGCAAGATATGCTTTTAAAAATTTTTGACTTTTTGA
ATAAAGAAAGCCAAGGACATTATTACATTGGCGATGGAAACGAAAAAATAATAAATAAAC
AAAATTGACTATTAAAAGAAATAAATGAAAATCAAAAATATTTTTCAAACATAACGATTG
ATTCGGATATAGATAGCATAAAATTGGCAACAACTAGACTAGTTGAAATAAAATTTTTAA
TTAATGATAAACAAGAAGCATATAAATTTGCCAAAGAATATAACGACTTATTAAAAGAAA
TCAAATGATTTATTTCAGATTGATATGAATTATTAAAAGATCCTGATATAAAGAAACATA
AAGGTCCTCATGGTTATAACTCGCCAGAAACTTTATTCGTATATTTTTTATTTAAATACA
AAAATGATGGCAAAAAAATATTTACAAAATTTAAAAATTATGCACAAGAAATGTATGACA
AAACTGCACTTCTTGATGAATTCGACATTGATTATTTAGGATTCAAAATCAAAGATAAAA
ACTTCTATAAAAATTATGTTGAGTTGTTGACACCATATAAAAAGGCTATTGATTTGTGAA
AAAATTATTATGATTCATATTCTATAGGGCTAAAAAAACTAAAAGAAATTATTTGAGACA
AATTGTATATTAATGGTTATACTATCTTTTTTAAACCTAAAAAAATATATGCTTTGATAA
ATCAACCTGAACTAGACAAAGAACTAACTGAAACTACTGATGATTATAAATTTAAACTAA
TGCTTGTTCCAAAAGAAAATACTATAGAACATAATAAATTAATAGAAAATTTTAAAAACT
ATTGCGACGATTTAATGAATAGAAGCAAAAAATTAAAAAATGACAATCAAT
>21199 bias=0,e_score=0.0,bit_score=1170.7,score_ratio=0.93,align_strand=+,abs_start=29249,abs_end=30502,allele_start=29249,allele_end=30502,query_name=NODE_2_length_89362_cov_1.42066_ID_95 <unknown description>
TGAGTAAAAAAGCAAAATTATTTGTCTTTGGCGGGATTAGTTTTTTAGCGGGAGCTTCAA
TTATTGGTTTTGTTGCAGCATATGCTTCAATCAATAAAAAGAATGAAATTAGAGTTAGCG
AATATAATAAATTTCTTGAAGAAAAAACTAATTTAAATTCTTTTAGCAATTTAGAAAATG
ATAAAAAAATTAGTTCAATAAAATCTAATACATTAAGTGAAGTTGAAAAGATAGATAAAA
ATTCAGATTTATTTACTATTCAAAAAGCCCGCAAAATAGTCAACGAATCCATTGAAAATA
TCAAAAATATAATAGCATCGTATAAAAAAATGTTATTAGAAAAAGAAAAAGCGTTTATTC
AATATAACAATGTAAAAAAGCAATTGCAAGATATGCTTTTAAAAATTTTTGACTTTTTGA
ATAAAGAAAACCAAGAACATTATTACATTGGCGATGGAAACGAAAAAATAATAAATAAAC
AAAATTGACTTTTAAAAGAAATAAATGAAAATCAAAAATATTTTTCAAACATAACGATTG
ATTCGGATATAGATAGCATAGAATTGGCAACAACTAAACTAATTGAAATAAAATTTTTAA
TTAATGATAAACAAGAAGCATATAAATTTGCCAAAGAATATAACGACTTATTAAAAGAAA
TCAAGCAATTTATTTCAGATTGATATGAATTATTAAAAGATCCTGATATAAAAAAACACG
AAGGTCCTTATGGTTACAACACGCCAGAAACTTTATTCGTATATTTTTTATTTAAATACA
AAAATGATGACAAAAAAATATTTACAAAATTTAAAAATTATGCACAAGAAATGTATGACA
AAACTGCACTTCTTGATGAATTCGACATTGATTTTTTAGGATTCAAAATCAAGGATAAGA
ACTTCTATAAAAATTATGTTGAATTGTTAACACCATATAAAAAGACTATTGATTTGTGAA
AGAATTATTATGATTCATATTCTGTAGGGCTAAAAGAACTAAAAGAAATTATTTGAGACA
AATTGTATATTAATGGTTATACTATCTTTTTTAAACCTAAAAAAATATATGCTTTGATAA
ATCAACCTGAACTAGACAAAGAACTAACTGAAACTACTGATGATTATAAATTTAAACTAA
TGCTTATCCCAAAAGAAAATACTATAGAACATAATAAATTAATAGAAAATTTTAAAAACT
ATTGCGACGATTTAATGAATAGAAGCAAAAAATTAAAAAACGACAATCAATAA
>21200 bias=0,e_score=0.0,bit_score=1195.6,score_ratio=0.95,align_strand=+,abs_start=28429,abs_end=29682,allele_start=28429,allele_end=29682,query_name=NODE_2_length_156220_cov_38.7853_ID_1653 <unknown description>
TGGGTAAAAAAGCAAAATTATTTGTCTTTGGTGGGATTAGTTTTTTAGCAGGAGCTTCAA
TTATTGGTTCTGTTGCAGCATATGCTTCAATTAACAAAAAGAATGAAATTAGAGTTAGCG
AATATAATAAATTTCTTGAAGAAAAAACTAATTTAAATTCTTTTAGCAATTTAGAAAATG
ATAAAAAAATTAGTTCAATAAAATCTAATACCTTAAGTGAAGTTGAAAAAATAGATAAAA
ATTCAGATTTATTTACTATTCAAAAAGCCCGCAAAATTGTCAACGAATCCATTGAAAATA
TCAAAAACATAATAGCATCGCATAAAAAAATGTTATTAGAAAAAGAAAAAGCGTTTATTC
AATATAACAATGTAAAAAAGCAATTGCAAGATATGCTTTTAAAAATTTTTGACTTTTTGA
ATAAAGAAAGCCAAGGACATTATTACATTGGCGATGGAAACGAAAAAATAATAAATAAAC
AAAATTGACTATTAAAAGAAATAAATGAAAATCAAAAATATTTTTCAAACATAACGATTG
ATTCGGATATAGATAGCATAAAATTGGCAACAACTAGACTAGTTGAAATAAAATTTTTAA
TTAATGATAAACAAGAAGCATATAAATTTGCCAAAGAATATAACGACTTATTAAAAGAAA
TCAAATGATTTATTTCAGATTGATATGAATTATTAAAAGATCCTGATATAAAGAAACATA
AAGGTCCTCATGGTTATAACTCGCCAGAAACTTTATTCGTATATTTTTTATTTAAATACA
AAAATGATGGCAAAAAAATATTTACAAAATTTAAAAATTATGCACAAGAAATGTATGACA
AAACTGCACTTCTTGATGAATTCGACATTGATTATTTAGGATTCAAAATCAAAGATAAAA
ACTTCTATAAAAATTATGTTGAGTTGTTGACACCATATAAAAAGGCTATTGATTTGTGAA
AAAATTATTATGATTCATATTCTATAGGGCTAAAAAAACTAAAAGAAATTATTTGAGACA
AATTGTATATTAATGGTTATACTATCTTTTTTAAACCTAAAAAAATATATGCTTTGATAA
ATCAACCTGAACTAGACAAAGAACTAACTGAAACTACTGATGATTATAAATTTAAACTAA
TGCTTGTTCCAAAAGAAAATACTATAGAACATAATAAATTAATAGAAAATTTTAAAAACT
ATTGCGACGATTTAATGAATAGAAGCAAAAAATTAAAAAATGACAATCAATAA
>21201 bias=0,e_score=0.0,bit_score=1216.8,score_ratio=0.97,align_strand=-,abs_start=128251,abs_end=129502,allele_start=128251,allele_end=129502,query_name=NODE_2_length_157878_cov_35.9168_ID_1792 <unknown description>
TGGGTAAAAAAGCAAAATTATTTGTCTTTGGTGGGATTAGTTTTTTAGTGGCGGCTTCAA
TTATTGGTTCTGTTGCAGCATATGCTTCAATCAATAAAAAGAATGAAATTAGAGTTAGCA
AATATAATAAATTTCTTGAAGAAAAAACTAATTTAAATTCTTTTAGTAATTTAGAAAATG
ATAAAAAAATTAGTTCAATAAAATCTAATACCTTAAGTGAAGTTGAAAAGATAGATAAAA
ATTCAGATTTATTTACTATTCAAAAAGCACGCAAAATAGTCAACGAATCCATTGAAAATA
TCAAAAACATAATAGCATCGCATAAAAAAATGTTATTAGAAAAAGAAAAAGCGTTTATTC
AATATAACAATGTAAAAAAGCAATTGCAAGATATGCTTTTAAAAATTTTTGACTTTTTGA
ATAAAGAAAGCCAAGGACATTATTACATTGGCGATGGAAACGAAAAAATAATAAACAAAC
AAAATTGACTATTAAAAGAAATAAATGAAAATCAAAAATATTTTTCAAACATAACGATTG
ATTCGGATATAGATAGCATAGAATTGGCAACAACTAAACTGGTTGAAATAAAATTTTTAA
TTAATGATAAACAAGAAGCATATAAATTTGCCAAAGAATATAACGGCTTATTAAAAGAAA
TCAAATGATTTATTTCAGATTGATATGAATTATTAAAAGATCCTGATATAAAAAAACATG
AAGGTCCTCATGGTTATAACACACCAGAAACTTTATTCGTATATTTTTTATTTAAATACA
AAAATGATGACAAAAAAATATTTACAAAATTTAAAAATTATGCACAAGAAATGTATGACA
AAACTGCACTTCTTGATGAATTCGACATTGATTTTTTAGGATTTAAAATCAAGGATAAGA
ACTTCTATAAAAATTATGTTGATTTGTTGACGCCATATAAAAAGGCTATTGATTTGTGAA
AAAATTATTATGATTCATATTCTATAGGGCTAAAAGAACTAAAAGAAATTATTTGAGACA
AATTGTATATTAATGGTTATACTATCTTTTTTAAACCTAAAAAAATATATGCTTTGATAA
ATCAACCTGAACTAGACAAAGAGCTAACCGAAACTACTGATGATTATAAATTTAAACTAA
TGCTTATTCCAAAAGAAAATATTATAGAACATAATAAATTAATAGAAAATTTTAAAAACT
ATTGCGACGATTTAATGAATAGAAGCAAAAAATTAAAAAATGACAATCAAT
>21202 bias=0,e_score=0.0,bit_score=1184.4,score_ratio=0.94,align_strand=-,abs_start=3779,abs_end=5030,allele_start=3779,allele_end=5030,query_name=NODE_5_length_34277_cov_41.537_ID_355 <unknown description>
TGGGTAAAAAAGCAAAATTATTTGTCTTTGGCGGGATTAGTTTTTTAGCGGGAGCTTCAA
TTATTGGTTTTGTTGCAGCATATGCTTCAATTAATAAAAAGAATGAAATTAGAGTTAGCG
AATATAATAAATTTCTTGAAGAAAAAACTAATTTAAATTCTTTTAGCAATTTAGAAAATG
ATAAAAAAATTAGTTCAATAAAATCTAATACATTAAGTGAAGTTGAAAAGATAGATAAAA
ATTCAGATTTATTTACTATTCAAAAAGCCCGCAAAATAGTCAACGAATCCATTGAAAATA
TCAAAAATATAATAGCATCGCATAAAAAAATGTTATTAGAAAAAGAAAAAGCGTTTATTC
AATATAACAATGTAAAAAAGCAATTGCAAGATATGCTTTTAAAAATTTTTGACTTTTTGA
ATAAAGAAAGCCAAGAACATTATTACATTGGCGATGGAAACGAAAAAATAATAAACAAAC
AAAATTGACTTTTAAAAGAAATAAATGAAAATCAAAAATATTTTTCAAACATAACGATTG
ATTCGGATATAGATAGCATAGAATTGGCAACAACTAAACTAATTGAAATAAAATTTTTAA
TTAATGATAAACAAGAAGCATATAAATTTGCCAAAGAATATAACGACTTATTAAAAGAAA
TCAAGCAATTTATTTCAGATTGATATGAATTATTAAAAGATCCTGATATAAAAAAACATG
AAGGTCCTTATGGTTATAACTCGCCAGAAACTTTATTCGTATATTTTTTATTTAAATACA
AAAATGATGGCAAAAAAATATTTACAAAATTTAAAAATTATGCACAAGAAATGTATGACA
AAACTGCACTTCTTGAGGAATTCGACATTGATTATTTAGGATTCAAAATCAAGGATAAAA
ACTTCTATAAAAATTATGTTGAGTTATTGGCACCATATAAAAAGGCTATTGATTTGTGAA
AAAATTATTATGATTCATATTCTATAGGACTAAAAGAAGTAGAAGAAATTATTTGAGACA
AATTGTATATTAATGGTTATACTATCTTTTTTAAACCTAAAAAAATATATGCTTTGATAA
ATCAACCCGAACTAGACAAAGAACTAACTGAAACTGCTGATGATTATAAATTTAAACTAA
TGTTTATTCCAAAAGAAAATACTATAGAACATAATAAATTAATAGAAAATTTTAAAAACT
ATTGCGACGATTTAATGAATAGAAGCAAAAAATTAAAAAATGACAATCAAT
>21203 bias=0,e_score=0.0,bit_score=1192.2,score_ratio=0.95,align_strand=+,abs_start=30162,abs_end=31415,allele_start=30162,allele_end=31415,query_name=NODE_4_length_53175_cov_35.6143_ID_704 <unknown description>
TGAGTAAAAAAGCAAAATTATTTGTCTTTGGCGGGATTAGTTTTTTAGCGGGAGCTTCAA
TTATTGGTTCTGTTGCAGCATATGCTTCAATCAATAAAAAGAATGAAATTAGAGTTAGCG
AATATAATAAATTTCTTGAAGAAAAAACTAATTTAAATTCTTTTAGCAATTTAGAAAATG
ATAAAAAAATTAGTTCAATAAAATCTAATACATTAAGTGAAGTTGAAAAGATAGATAAAA
ATTCAGATTTATTTACTATTCAAAAAGCCCGCAAAATAGTCAACGAATCCATTGAAAATA
TCAAAAATATAATAGCATCGCATAAAAAAATGTTATTAGAAAAAGAAAAAGCGTTTATTC
AATATAACAATGTAAAAAAGCAATTGCAAGATATGCTTTTAAAAATTTTTGACTTTTTGA
ATAAAGAAAGCCAAGAACATTATTACATTGGCGATGGAAACGAAAAAATAATAAACAAAC
AAAATTGACTTTTAAAAGAAATAAATGAAAATCAAAAATATTTTTCAAACATAACGATTG
ATTCGGATATAGATAGCATAGAATTGGCAACAACTAAACTAATTGAAATAAAATTTTTAA
TTAATGATAAACAAGAAGCATATAAATTTGCCAAAGAATATAACGACTTATTAAAAGAAA
TCAAGCAATTTATTTCAGATTGATATGAATTATTAAAAGATCCTGATATAAAGAAACATG
AAGGTCCTCATGGTTACAACACGCCAGAAACTTTATTCGTATATTTTTTATTTAAATACA
AAAATGATGACAAAAAAATATTTACAAAATTTAAAAATTATGCACAAGAAATGTATGACA
AAACTGCACTTCTTGATGAATTCGACATTGATTTTTTAGGATTCAAAATCAAGGATAAGA
ACTTCTATAAAAATTATGTTGATTTGTTGGCGCCATATAAAAAGGCTATTGATTTGTGAA
AAAATTATTATGATTCATATTCTATAGGGCTAAAAGAACTAAAAGAAATTATTTGAGACA
AATTGTATATTAATGGTTATACTATCTTTTTTAAACCTAAAAAAATATATGCTTTGATAA
ATCAACCCGAACTAGACAAAGAACTAACTGAAACTACTGATGATTATAAATTTAAACTAA
TGCTTATTCCAAAAGAAAATATTATAGAACATAATAAATTAATAGAAAATTTTAAAAACT
ATTGCGACGATTTAATGAATAGAAGCAAAAAATTAAAAAATGACAATCAATAA
>21204 bias=0,e_score=0.0,bit_score=1186.1,score_ratio=0.95,align_strand=-,abs_start=30645,abs_end=31896,allele_start=30645,allele_end=31896,query_name=NODE_4_length_61591_cov_42.5651_ID_1123 <unknown description>
TGAGTAAAAAAGCAAAATTATTTGTCTTTGGCGGGATTAGTTTTTTAGCGGGAGCTTCAA
TTATTGGTTCTGTTGCAGCATATGCTTCAATCAATAAAAAGAATGAAATTAGAGTTAGCG
AATATAATAAATTTCTTGAAGAAAAAACTAATTTAAATTCTTTTAGCAATTTAGAAAATG
ATAAAAAAATTAGTTCAATAAAATCTAATACATTAAGTGAAGTTGAAAAGATAGATAAAA
ATTCAGATTTATTTACTATTCAAAAAGCCCGCAAAATAGTCAACGAATCCATTGAAAATA
TCAAAAATATAATAGCATCGCATAAAAAAATGTTATTAGAAAAAGAAAAAGCGTTTATTC
AATATAACAATGTAAAAAAGCAATTGCAAGATATGCTTTTAAAAATTTTTGACTTTTTGA
ATAAAGAAAGCCAAGAACATTATTACATTGGCGATGGAAACGAAAAAATAATAAACAAAC
AAAATTGACTTTTAAAAGAAATAAATGAAAATCAAAAATATTTTTCAAACATAACGATTG
ATTCGGATATAGATAGCATAGAATTGGCAACAACTAAACTAATTGAAATAAAATTTTTAA
TTAATGATAAACAAGAAGCATATAAATTTGCCAAAGAATATAACGACTTATTAAAAGAAA
TCAAGCAATTTATTTCAGATTGATATGAATTATTAAAAGATCCTGATATAAAGAAACATG
AAGGTCCTCATGGTTACAACACGCCAGAAACTTTATTCGTATATTTTTTATTTAAATACA
AAAATGATGACAAAAAAATATTTACAAAATTTAAAAATTATGCACAAGAAATGTATGACA
AAACTGCACTTCTTGATGAATTAGATATTGATTTTTTAGGATTCAAAATCAAGGATAAGA
ACTTCTATAAAAATTATGTTGATTTGTTGGCGCCATATAAAAAGGCTATTGATTTGTGAA
AAAATTATTATGATTCATATTCTATAGGGCTAAAAGAACTAAAAGAAATTATTTGAGACA
AATTGTATATTAATGGTTATACTATCTTTTTTAAACCTAAAAAAATATATGCTTTGATAA
ATCAACCCGAACTAGACAAAGAACTAACCGAAACTACTGATGATTATAAATTTAAACTAA
TGCTTATTCCAAAAGAAAATATTATAGAACATAATAAATTAATAGAAAATTTTAAAAACT
ATTGCGACGATTTAATGAATAGAAGCAAAAAATTAAAAAATGACAATCAAT
>21205 bias=0,e_score=0.0,bit_score=1196.2,score_ratio=0.95,align_strand=-,abs_start=22523,abs_end=23774,allele_start=22523,allele_end=23774,query_name=NODE_5_length_51986_cov_40.4955_ID_482 <unknown description>
TGGATAAAAAAGCAAAATTATTTGTCTTTGGTGGGATTAGTTTTTTAGTGGGAGCTTCAA
TTGTTGGTTCTGTTGCAGCATATGCTTCAATCAATAAAAAGAATGAAATTAGAGTTAGCG
AATATAATAAATTTCTCGAAGAAAAAACTAATTTAAATTCTTTTAACAATTTAGAAAATG
ATAAAAAAATTAGTTCAATAAAATCTAATACCTTAAGCGAAGTTGAAAAGATAGATAAAA
ATTCAGATTTATTTACTATTCAAAAAGCCCGCAAAATAGTCAACGAATCCATTGAAAATA
TCAAAAACATAATAGCATCGCATAAAAAAATGTTATTAGAAAAAGAAAAAGCGTTTATTC
AATATAACAATGTAAAAAAGCAATTGCAAGATATGCTTTTAAAAATTTTTGACTTTTTGA
ATAAAGAAAGCCAAGAACATTATTACATTGGCGATGGAAACGAAAAAATAATAAACAAAC
AAAATTGACTTTTAAAAGAAATAAATGAAAATCAAAAATATTTTTCAAACATAACGATTG
ATTCGGATATAGATAGCATAGAATTGGCAACAACTAAACTGGTTGAAATAAAATTTTTAA
TTAATGATAAACAAGAAGCATATAAATTTGCCAAAGAATATAACGACTTATTAAAAGAAA
TCAAGCAATTTATTTCAGATTGATATGAATTATTAAAAGATCCTGATATAAAGAAACATG
AAGGTCCTCATGGTTATAACACACCAGAAACTTTATTCGTATATTTTTTATTTAAATACA
AAAATGATGACAAAAAAATATTTACAAAATTTAAAAATTATGCACAAGAAATGTATGACA
AAACTGCACTTCTTGATGAATTCGACATTGATTTTTTAGGATTCAAAATCAAAGATAAAA
ACTTCTATAAAAATTATGTTGAGTTATTGACACCATATAAAAAGGCTATTGATTTGTGAA
AAAATTATTATGATTCATATTCTATAGGGCTAAAAAAACTAAAAGAAATTATTTGAGACA
AATTGTATATTAATGGTTATACTATCTTTTTTAAACCTAAAAAAATATATGCTTTGATAA
ATCAACCTGAACTAGACAAAGAACTAACTGAAACTACTGATGATTATAAATTTAAACTAA
TGCTTATCCCAAAAGAAAATACTATAGAACATAATAAATTAATAGAAAATTTTAAAAACT
ATTGCGACGATTTAATGAATAGAAGCAAAAAATTAAAAAACGACAATCAAT
>21206 bias=0,e_score=0.0,bit_score=1213.2,score_ratio=0.97,align_strand=+,abs_start=29288,abs_end=30541,allele_start=29288,allele_end=30541,query_name=NODE_3_length_174249_cov_45.7083_ID_381 <unknown description>
TGGGAAAAAAAGCAAAATTATTTGTCTTTGGTGGGATTAGTTTTTTAGTGGCGGCTTCAA
TTATTGGTTCTGTTGCAGCATATGCCTCAATCAATAAAAAGAATGAAATTAGAGTTAGCG
AATATAATAAATTTCTTGAAGAAAAAACTAATTTAAATTCTTTTAGCAATTTAGAAAATG
ATAAAAAAATTAGTTCAATAAAATCTAATACCTTAAGTGAAGTTGAAAAGATAGATAAAA
ATTCAGATTTATTTACTATTCAAAAAGCCCGCAAAATAGTCAACGAATCCATTGAAAATA
TCAAAAACATAATAGCATCGCATAAAAAAATGTTATTAGAAAAAGAAAAAGCGTTTATTC
AATATAACAATGTAAAAAAGCAATTGCAAGATATGCTTTTAAAAATTTTTGACTTTTTGA
ATAAAGAAAGCCAAGGACATTATTACATTGGCGATGGAAACGAAAAAATAATAAACAAAC
AAAATTGACTATTAAAAGAAATAAATGAAAATCAAAAATATTTTTCAAACATAACGATTG
ATTCGGATATAGATAGCATAGAATTGGCAACAGCTAAACTGGTTGAAATAAAATTTTTAA
TTAATGATAAACAAGAAGCATATAAATTTGCCAAAGAATATAACGACTTATTAAAAGAAA
TCAAATGATTTATTTCAGATTGATATGAATTATTAAAAGATCCTGATATAAAGAAACATA
AAGGTCCTCATGGTTATAACTCGCCAGAAACTTTATTCGTATATTTTTTATTTAAATACA
AAAATGATGGCAAAAAAATATTTACAAAATTTAAAAATTATGCACAAGAAATGTATGACA
AAACTGCACTTCTTGATGAATTCGACATTGATTTTTTAGGATTTAAAATCAAGGATAAGA
ACTTCTATAAAAATTATGTTGAATTGTTAGCACCATATAAAAAGGCTATTGATTTGTGAA
AAAATTATTATGATTCATATTCTATAGGGCTAAAACAACTAAAAGAAATTATTTGAGACA
AATTGTATATTAATGGTTATACTATCTTTTTTAAACCTAAAAAAATATATGCTTTGATAA
ATCAACCCGAACTAGACAAAGAACTAACCGAAACTACTGATGATTATAAATTTAAACTAA
TGCTTATCCCAAAAGAAAATACTATAGAACATAATAAATTAATAGAAAATTTTAAAAACT
ATTGCGACGATTTAATGAATAGAAGCAAAAAATTAAAAAATGACAATCAATAA
>21207 bias=0,e_score=0.0,bit_score=1172.1,score_ratio=0.93,align_strand=+,abs_start=28428,abs_end=29681,allele_start=28428,allele_end=29681,query_name=NODE_3_length_56296_cov_39.9706_ID_615 <unknown description>
TGGGTAAAAAAGCAAAATTATTTGTCTTTGGTGGGATTAGTTTTTTAGCGGGAGCTTCAA
TTATTGGTTTTGTTGCAGCATATGCTTCAATTAATAAAAAGAATGAAATTAGAGTTAGCG
AATATAATAAATTTCTTGAAGAAAAAACTAATTTAAATTCTTTTAGCAATTTAGAAAATG
ATAAAAAAATTAGTTCAATAAAATCTAATACATTAAGTGAAGTTGAAAAGATAGATAAAA
ATTCAGATTTATTTACTATTCAAAAAGCCCGCAAAATAGTCAACGAATCCATTGAAAATA
TCAAAAATATAATAGCATCGCATAAAAAAATGTTATTAGAAAAAGAAAAAGCGTTTATTC
AATATAACAATGTAAAAAAGCAATTGCAAGATATGCTTTTAAAAATTTTTGACTTTTTAA
ATAAAGAAAGCCAAGAACATTATTACATTGGCGATGGAAACGAAAAAATAATAAACAAAC
AAAATTGACTTTTAAAAGAAATAAATGAAAATCAAAAATATTTTTCAAACATAACGATTG
ATTCGGATATAGATAGCATAGAATTGGCAACAACTAAACTAATTGAAATAAAATTTTTAA
TTAATGATAAACAAGAAGCATATAAATTTGCCAAAGAATATAACGACTTATTAAAAGAAA
TCAAGCAATTTATTTCAGATTGATATGAATTATTAAAAGATCCTGATATAAAAAAACACG
AAGGTCCTTATGGTTACAACACGCCAGAAACTTTATTCGTATATTTTTTATTTAAATACA
AAAATGATGGCAAAAAAATATTTACAAAATTTAAAAATTATGCACAAGAAATGTATGACA
AAACTGCACTTCTTGATGAATTAGATATTGATTTTTTAGGATTTAAAATCAAGGATAAGA
ATTTCTATAAAAATTATGTTGAGTTATTGACACCATATAAAAAGGCTATTGATTTGTGAA
AAAATTATTATGATTCATATTCTATAGGGCTAAAAGAACTAAAAGAAATTATTTGAGACA
AATTGTATATTAATGGTTATACTATCTTTTTTAAACCTAAAAAAATATATGCTTTGATAA
ATCAACCCGAACTAGACAAAGAACTAACTGAAACTACTGATGATTATAAATTTAAACTAA
TGCTTATTTCAAAAGAAAATACTATAGAACATAATAAATTAATAGAAAATTTTAAGAACT
ATTGCGACGATTTAATGAATAGAAGCAAAAAATTAAAAAATGACAATCAATAA
>21208 bias=0,e_score=0.0,bit_score=1201.2,score_ratio=0.96,align_strand=-,abs_start=636489,abs_end=637740,allele_start=636489,allele_end=637740,query_name=NODE_1_length_666248_cov_46.4332_ID_732 <unknown description>
TGGGTAAAAAAGCAAAATTATTTGTCTTTAGCGGGATTAGTTTTTTAGTGGGAGCTTCAA
TTATTGGCTCTGTTGCAGCATATGCCTCAATCAATAAAAAGAATGAAATTAGAGTTAGCG
AATATAATAAATTTCTTGAAGAAAAAACTAATTTAAATTCTTTTAGCAATTTAGAAAATG
ATAAAAAAATTAGTTCAATAAAATCTAATACCTTAAGTGAAGTTGAAAAAATAGATAAAA
ATTCAGATTTATTTACTATTCAAAAAGCACGCAAAATAGTCAACGAATCCATTGAAAATA
TCAAAAACATAATAGCATCGCATAAAAAAATGTTATTAGAAAAAGAAAAAGCGTTTATTC
AATATAACAATGTAAAAAAGCAATTGCAAGATATGCTTTTAAAAATTTTTGACTTTTTGA
ATAAAGAAAGCCAAGGACATTATTACATTGGCGATGGAAACGAAAAAATAATAAACAAAC
AAAATTGACTATTAAAAGAAATAAATGAAAATCAAAAATATTTTTCAAACATAACGATTG
ATTCGGATATAGATAGCATAGAATTGGCAACAACTAAATTGGTTGAAATGAAATTTTTAA
TTAATGATAAACAAGAAGCATATAAATTTGCCAAAGAATATAACGACTTATTAAAAGAAG
TCAAGCAATTTATTTCAGATTGATATGAATTATTAAAAGATCCTGATATAAAAAAACACG
AAGGTCCTTATGGCTACAACACACCAGAAACTTTATTCGTATATTTTTTATTTAAATACA
AAAATGATGACAAAAAAATATTTACAAAATTTAAAAATTATGCACAAGAAATGTATGACA
AAACTGCACTTCTTGAGGAATTCGACATTGATTTTTTTGGATTCAAAATCAAAGATAAAA
ATTTCTATAAAAATTATGTTGAGTTGTTGACACCATATAAAAAGGCTATTGATTTGTGAA
AAAATTATTATGATTCATATTCTATAGGGCTAAAACAACTAAAAGAAATTATTTGAGACA
AATTGTATATTAATGGTTATACTATCTTTTTTAAACCTAAAAAAATATATGCTTTGATAA
ATCAACCCGAACTAGACAAAGAACTAACCGAAACTACTGATGATTATAAATTTAAACTAA
TGCTTATCCCAAAAGAAAATACTATAGAACATAATAAATTAATAGAAAATTTTAAGAACT
ATTGCGACGATTTAATGAATAGAAGCAAAAAATTAAAAAATGACAATCAAT
