# Supplementary material for: Genomic determination of minimum multi-locus sequence typing schemas to represent the genomic phylogeny of Mycoplasma hominis
Source: BMC Genomics. 2016 Nov 23;17:964. doi: 10.1186/s12864-016-3284-z (PMC5120421; doi:10.1186/s12864-016-3284-z)
Supplement: Additional file 1: — FASTA sequence for all pan genomic alleles identified in this study. (ZIP 1488 kb) [file 12864_2016_3284_MOESM1_ESM.zip › pan_genome/GENE-155.fasta]

>155
ATGAGTAAAATAGAAAAGTTAATTAAGGAACTATGTCCTGATGGAGTTGAATATAAGAGC
TTAGATGACTTATGTGAAATAAAAAAAGGTCAACAATTAAACAAAGAAAATTTTAAATCT
ATTGATGGGGGATATCCTGTTATTAATGGAGGCCAGGCACCGAGTGGTTATTGAAGAGAA
TACAATTTTAATGAAGATACAATAACTATGTCTCAGGGCGGAGCATCGGCGGGATATGTA
GATATACAAAAAAGCAAATTCTGAGCAGGAGCCCATTGCTATACGTTTATTCCAAAATCT
GAAGGGCTAAATAATAAGTTTTTGTTTTTTAATTTAAAAAATCTTGAAAAAAGATTTATG
GAATTGCAATATGGAGCAGGCATACCGGCTATTGACTTAAAAAAATTAAAAAATATTCAA
ATTTCACTTCCCCCTCTTGAAATTCAAAATCAAATTGTTAATATTTTAGACAAGTTCACC
GAGTTGACCACCGAGTTGACCACCGAGTTGACCACCGAGTTGACCTATAGAGATAAACAA
TATAATTACTATAGAAATAAATTACTAGACTTTGATAATAATAAAGAATTATTAAACAAG
ATAATGAATAATCAACAATGTGGTAATAGTATAGTTGAATATAAAAAAATAGAAGAAGTA
GTTGACTATTTACAACCTACTAAATGAATTGTTGAAAATACACAATATAGTGAAAAATAC
ACCACTCCTGTTCTAACACCAGGGAAAAGTTTCATATTGGGCTATACAAATGAAACAAAT
AATATTTTTGATGCGTCTAGGAGCAATCCAATCATTATATTTGACGATTTCACTTGCAAT
TTTCATTGAGTAAATTTCAAATTTAAGATTAAATCTTCTGCTTTAAAAATTTTAATTCCC
AAGACTTCAAATAATAATTTTAAATATATTTTTCATTATATGAAATTTTTAAATTTTTCA
TCAGATGATCATACAAGGATGTGAATTAGCAAATATTCTCAGTTTAATATTCCACTTCCT
CATATTTCAATTCAAAACAAAATAGTTGAAATCCTTGACAAACTTGAAACATATACAAAA
GACATTCAATCTGGCCTTCCTCTTGAAATTGACCAACGTAAAAAACAATACGAATATTAT
AGAGATAAGTTGTTAGACTTCAAAGACCTTGCGGGGGGGGGTATTAAGTAA
