# Supplementary material for: Genomic determination of minimum multi-locus sequence typing schemas to represent the genomic phylogeny of Mycoplasma hominis
Source: BMC Genomics. 2016 Nov 23;17:964. doi: 10.1186/s12864-016-3284-z (PMC5120421; doi:10.1186/s12864-016-3284-z)
Supplement: Additional file 1: — FASTA sequence for all pan genomic alleles identified in this study. (ZIP 1488 kb) [file 12864_2016_3284_MOESM1_ESM.zip › pan_genome/GENE-156.fasta]

>156
ATGAAAAAAAACATTCTTATTTTAAGTTCAATGTTAGCATTATTTACAATGACATCTGCG
ATATCAATATCTTGTAAATTTAATAATTTTAATGAAGACAAGAAAAAATATATTCAAAAG
CTTAATATTGCAAATCCTTATTTAGAATATGGCAGTTCAATACCAAATTTCAAAAACCAA
AATTTAAAAGAAATAAATTTAATGACAGGAGCCAAAGTTCTTAGAATTTATTCAAAAAAT
CAACCTAAAATAGACTTTAGGGATAATATAGTTTTGCGCCCGACTGAATTAAGTTATAAA
TTTGAATATGGTAATAGTATTCAAATAAATGATAAACTTTTCAATAGCGATGATAAACTA
AATGTTGACTATCAAAACATTGAATTGAATAAGCAAGATCCCAACAAATATTACCCCAGC
AAAGACAAGGGCAATGGTTTTAATAATCCATATTTGTTCGTTCCTTCAAAAAATTCAATG
TCTATAAATAGCAAAGAATTCATTGAATCTCTAAGAAAAGCAAAAAATATTTCAATCAGT
ATAAATCAAAGAAAAAATTATTGAATTAATTGGCAAGGAATTAGAAATATAAACAATAAA
GTTCATTGAGTAAATGTAAAAGATTTCAAATTAGGTCTTTTAAGAATGCTACTTTTAAAT
AAAAATTTTAGAGAATCTTGAGCATTAAAAAATAATATTCCACTTAATAAAGATAAAGAA
CAAGAATTTTTAAAGCAAAATCAATTGAATAATTTTGATTTGTTTGAATATTTAAAAAGT
TACAACGTTGATGTTTATAAATTACTAGACTTTAACGACAAAAATTTAAGTATTTGTAGT
GCTGATAATATTGAACATGATTGAGTTGATTTATTTAACAATTTGTTTATACATTCAAAC
TACATTGATGCAATGCCTTATGAAATCATTAATGAAAAATATAAAGATTTTTTAACAAAC
CTTGACTGATTTTATGAATATGATAAAACTTTTAAAGATAGATATTATGCATCTTATTAT
TTTATTAATGAAGTAAATGTAGATGAAATAAAATTATTAAAGAATTTCTTTTACGATAAA
AATAAAAAATCAATTTCAAAAATTGATTTTCAATTTAATACATTGCCAATATCAAAAAAT
ACTTTTGGTATGCAAATGTATCATGCATTTTTGCAAAATATTGTAACTACATTGAATTTT
GACGATCTTGACATAAATCAACAACAAGAAATTTTGCATAAATATAATGATTTTAATATA
AGCTATACTCGTAATGTTTCTAAAAATAAGTTGAGTAATAATATTACCATTAATTGAATG
CCAACTGCAAATAAAAAATTTTTTAATGATAGTTTTTCAATGCTAGCATATGGTTTAAAA
GCAAACCAATTAAATAAAAATACGAATATAAATAAGATATTAAAATCTAAAAATATTGCT
TTTTTATTATTGATTCACCAATTGATTAATCAATATGGAATGTTGGCTAACCAAGGTGAT
ATTTGAACATCTCAAGCGCCAAGCGATTTAGATATTTCAAGCTTTGATAGTGGAATTAAT
TATCATGTTTTAAAAGATTCTATGGTAAATATTTTTAAGCCATTGATTCCAAAAAGTGTT
CATGAAAATAGTCTTGACTTTATTGACAATAGTTATTATCTTGCAAACAAAAAAATATTA
AACGATCTTCAATCAAGCAATCTTGATTACAAATTAAAATCAGCTTATTTTCAAGAAATA
TCTAAACAACTAAATGATATAATCAAAAAGTTTTATGAACAACATCCAGATGCTGCTGAT
ATTGAATTTGATATTCCACTAAATTTTTTGAATTTGCAATTTAATAACCAAAGGCAAAAT
GTTTTGGAACATATCAAAACAATATTTAAAGCAGTAAATAAACATTTAAAGCCAAATTTT
GTAGTTATTGATGATTTAGCAAAATATGACTTGTATTTTAATCAAGATGCTTCAATATAT
TGCAATAATAGCTTTGAACTTTTAAAATCAAATACTAAAGAATTTATAGCAACAGCCATT
GCTAAAAACTATAAATTGTTTTTAATCTTTAATAAAATTTCTAGCTTAACTAAAAGCAAT
AGTTTTATTCTAGAAAATACCAAAAAAATATTAAATGAATTAAATAAAACAAAACTAATT
ACAAATAATGAAATTTTTAACAAAAATTTAGAAGATTACAACAAAAATTTCTCTATAATA
AAATCAATTATATTAAAATACTTAGAAAATATCTCTTACCAAGACCAATTAAATATAATT
AATGATATTAACAGTTTACTTTCTTATACCTTTTCATTTGAAAATATCATTAAAACTGTT
GGTTTTTCAAAAGTAATATACCAAAAATTTATTAATAAACCAATTAGTTATGACGGGTTG
TCTTACTTGCAAGATATTGTAATAGAATAG
>1036
ATGAAAAAAAACATTCTTATTTTAAGTTCAATGTTAGCATTATTTACAATGACATCTGCG
ATATCAATATCTTGTAAATTTAATAATTTTAATGAAGACAAGAAAAAATATATTCAAAAG
TTTAATATTGCAAATCCTTATTTAGAATATGGCAGTTCAATACCAAATTTCAAAAACCAA
AATTTAAAAGAAATAAATTTAATGACAGGAGCCAAAGTTCTTAGAATTTATTCAAAAAAT
CAACCTAAAATAGACTTTAGGGACAATATAGTTTTGCGCCCGACTGAATTAAGTTATAAA
TTTGAATATGGTAATAGTATTCAAATAAATGATAAACTATTCAATAGTGATGATAAACTA
AATGTTGACTATCAAAACATTGAATTGAATAAACAAGATCCCAACAAATATTACCCCAGC
AAAGACAAGGGCAATGGTTTTAATAATCCATATTTATTCGTTCCTTCAAAAAATTCAATG
TCTATAAATAGCAAAGAATTCATTGAATCTCTAAGAAAAGCAAAAAATATTTCAATCAGT
ATAAATCAAAGAAAAAATTATTGAATTAATTGGCAAGGAATTAGAAATATAAACAATAAA
GTTCATTGAGTAAATGTAAAAGATTTCAAATTAGGTCTTTTAAGAATGCTACTTTTAAAT
AAAAATTTTAGAAGATCATGAGCATTAAAAAATAATATAAAACTTAACAAAGATAAAGAA
CAAGAATTTTTAAAGCAAAATCAATTGAATAATTTTGATTTATTTGAATATTTAAAAAGT
TACAACGTTGATGTTTATAAATTACTAGACTTTAACGACAAAAATTTAAGTATTTGTAGT
GCTGATAATATTGAACATGATTGGGTTGATTTATTTAACAATTTGTTTATACATTCAAAC
TACATTGATGCAATGCCTTATGAAATCATTAATGAAAAATATAAAGATTTTTTAACAAAC
CTTGACTGATTTTATGAATATGATAAAACTTTTAAAGATAGATATTATGCGTCTTATTAT
TTTATTAATGAAGTAAATGTAGATGAAATAAAATTATTAAAGAATTTCTTTTACGATAAA
AATAAAAAATCAATTTCAAAAATTGATTTTCAATTTAATACATTGCCAATATCAAAAAAT
ACTTTTGGTATGCAAATGTATCATGCATTCTTGCAAAATATTGTAACTACATTGAATTTT
GACGATCTTGACATAAATCAACAACAAGAAATTTTGCATAAATATAATGATTTTAATATA
AGCTATACTCGTAATGTTTCTAAAAATAAGTTGAGTAATAATATTACCATTAATTGAATG
CCAACTGCAAATAAAAAATTTTTTAATGATAGTTTTTCAATGCTAGCATATGGTTTAAAA
GCAAACCGATTAAATAAAAATACGAATATAAATAAGATATTAAAATCTAAAAATATTGCT
TTTTTATTATTGATTCACCAATTGATTAATCAATATGGAATGTTGGCTAACCAAGGTGAT
ATTTGAACATCTCAAGCGCCAAGCGATTTAGATATTTCAAGCTTTGATAGTGGAATTAAT
TATCATGTTTTAAAAGATTCTATGGTAAACATTTTTAAGCCATTGATTCCAAAAAGTGTT
CATGAAAATAGTCTTGACTTTATTGACAATAGTTATTATCTTGCAAACAAAAAAATATTA
AACGATCTTCAATCAAGCAATCTTGATTACAAATTAAAATCAGCTTATTTTCAAGAAATA
TCTAAACAACTAAATGATATAATAAAAAAGTTTTATGAACAATATCCAGATGCTGCTGAT
ATTGAATTTGATATTCCACTAAATTTTTTGAATTTGCAATTTAATAACCAAAGGCAAAAT
GTTTTAGAACATATCAAAACAATATTTAAAACAGTAAATAAACATTTAAAGCCAAATTTT
GTAGTTATTGATGATTTAGCAAAATATGACTTGTATTTTAATCAAGATGCTTCAATATAT
TGCAATAATAGCTTTGAACTTTTAAAATCAAATACTAAAGAATTTATAGCAACAGCTATT
GCTAAAAACTATAAATTGTTTTTAATCTTTAATAAAATTTCTAGCTTAACTAAAAGCAAT
AGTTTTATTCTAGAAAATACCAAAAAAATATTAAATGAATTAAATAAAACAAAACTAATT
ACAAATAATGAAATTTTTAACAAAAATTTAGAAGATTACAACAAAAATTTTTCTATAATA
AAATCAATTATATTAAAATACTTAGAAAATATCTCTTATCAAGACCAATTAAATATAATT
AATGATATTAACAGTTTACTTTCTTATACCTTTTCATTTGAAAATATCATTAAAACTGTT
GGTTTTTCAAAAGTAATATACCAAAAATTTATTAATAAACCAATTAGTTATGATGGGTTG
TCTTACTTGCAAGATATTGTAATAGAATAG
>1805
ATGAAAAAAAACATTCTTATTTTAAGTTCAATGTTAGCATTATTTACAATGACATCTGCG
ATATCAATATCTTGTAAATTTAATAATTTTAATGAAGATAAGAAAAAATATATTCAAAAG
CTTAATGTTGCAAATCCTTATTTAGAATATGGCAGTTCAATACCAAATTTTAAAAACCAA
AATTTAAAAGAAATAAATTTAATGACAGGAGCCAAAGTTCTTAGAATTTATTCAAAAAAT
CAACCTAAAATAGACTTTAGGGACAATATAGTTTTGCGCCCGACTGAATTAAGTTATAAA
TTTGAATATGGTAATAGTATTCAAATTAATGGTAAACTTTTCAATAGTGATGATAAACTA
AATGTTGACTATCAAAACACTGAATTGAATAAACAAGATCCAAACAAATATTATCCCAGC
AAAGACAAGGGCAATGGTTTTAATAATCCATATTTGTTCGTTCCTTCAAAAAATTCAATG
TCTATAAATAGCAAACAATTCATTGAATCTCTAAGAAAAGCAAAAAATATTTCAATCAGC
ATAAATCAAAGAAAAAATTATTGAATTAATTGGCAAGGAATTAGAAATATAAACAATAAA
GTTCATTGAGTAAATGTAAAAGATTTCAAATTAGGTCTTTTAAGAATGCTACTTTTAAAT
AAAAATTTTAGAAAATCTTGAGCATTAAAAAATAATATAACACTTAACAAAGACAAAGAA
CAAGAATTTTTAAAGCAAAATCAATTGAATAATTTCGATTTGTTTGAATATTTAAAAAGT
TACAATGTTGATGTTTATAAATTACTAGACTTTAACGACAAAAATTTAAGTATTTGTAGT
GCTGATAATATTGAACATGATTGGGTTGATTTATTTAACAATTTGTTTATACATTCAAAT
TACATTGATGCAATGCCTTATGAAATCATTAATGAAAAATATAAAGATTTTTTAACAAAT
CTTGACTGATTTTATGAATATGATAAGACTTTTAAAAATAGATATTATGCATCTTATTAT
TTTATTAATGAAGTAAATGTAGATGAAATAAAATTATTAAAGAATTTCTTTTACGATAAA
AATAAAAAATCAATTTCAAAAATTGATTTTCAATTTAATACATTGCCAATATCAAAAAAT
ACTTTTGGTATGCAAATGTATCATGCATTTTTGCAAAATATTGTAACTACATTGAATTTT
GACGATCTTGACATAAATCAACAACAAGAAATTTTGCATAAATATAATGATTTTAATATA
AGCTATACTCGTAATGTTTCTAAAAATAAGTTGAGTAATAATATTACTATTAATTGAATG
CCAACTGCAAATAAAAAATTTTTTAATGATAGTTTTTCAATGTTAGCATACGGTTTAAAA
GCAAACCAATTAAATAAAAATACGAATATAAATAAAATATTAAAATCCAAAAATATTGCC
TTTTTATTATTGATTCACCAATTGATTAATCAATATGGGATGTTGGCTAACCAAGGTGAT
ATTTGAACATCTCAAGCGCCAAGCGATTTAGATATTTCAAGCTTTGATAGTGGAATTAAT
TATCATGTTTTAAAAGATTCTATGGTAAACATTTTTAAGCCATTGATTCCAAAAAGTGTT
CATGAAAATAGTCTTGACTTTATTGACAATAGTTATTATCTTGCAAACAAAAAAATATTA
AACGATCTTCAATCAAGCAATCTTGATTACAAATTAAAATCAGCTTATTTTCAAGAAATA
TCTAAACAACTAAATGATATAATCAAAAAGTTTTATGAACAACATCCAGATGCTGCTGAT
ATTGAATTTGATATTCCACTAAATTTTTTGAATTTGCAATTTAATAACCAAAGGCAAAAT
GTTTTGGAACATATCAAAACAATATTTAAAGCAGTAAATAAACATTTAAAGCCAAATTTT
GTAGTTATTGATGATTTAGCAAAATATGACTTGTATTTTAATCAAGATGCTTCAATATAT
TGCAATAATAGCTTTGAACTTTTAAAATCAAATACTAAAGAATTTATAGCAACAGCCATT
GCTAAAAACTATAAATTGTTTTTAATCTTTAATAAAATTTCTAGCTTAACTAAAAGCAAT
AGTTTTATTCTAGAAAATACCAAAAAAATATTAAATGAATTAAATAAAACAAAACTAATT
ACAAATAATGAAATTTTTAACAAAAATTTAGAAGATTACAGCAAAAATTTTTCTATAATA
AAATCAATTATATTAAAATACTTAGAAAATATCTCTTATCAAGACCAATTAAATATAATT
AATGATATTAACAGTTTACTTTCTTATACCTTTTCATTTGAAAATATCATTAAAACTGTT
GGTTTTTCAAAAGTAATATACCAAAAATTTATTAATAAACCAATTAGTTATGACGGGTTG
TCTTACTTGCAAGATATTGTAATAGAATAG
>8707 bias=541.6,bit_score=2390.0,abs_start=635819,align_strand=-,abs_end=638247,score_ratio=0.98353909465,query_name=NODE_1_length_644406_cov_31.3649_ID_828
TGAAAAAAAACATTCTTATTTTAAGTTCAATGTTAGCATTATTTACAATGACATCTGCGA
TATCAATATCTTGTAAATTTAATAATTTTAATGAAGACAAGAAAAAATATATTCAAAAGC
TTAATATTGCAAATCCTTATTTAGAATATGGCAGTTCAATACCAAATTTCAAAAACCAAA
ATTTAAAAGAAATAAATTTAATGACAGGAGCCAAAGTTCTTAGAATTTATTCAAAAAATC
AACCTAAAATAGACTTTAGGGACAATATAGTTTTGCGCCCGACTGAATTAAGTTATAAAT
TTGAATATGGCAATAGTATTCAAATTAATGATAAACTTTTCAATAGTGATGATAAACTAA
ATGTTGACTATCAAAACATTGAATTGAATAAACAAGATCCCAACAAATATTACCCCAGCA
AAGACAAGGGCAATGGTTTTAATAATCCATATTTGTTCGTTCCTTCAAAAAATTCAATGT
CTATAAATAGCAAAGAATTCATTGAATCTCTAAGAAAAGCAAAAAATATTTCAATCAGTA
TAAATCAAAGAAAAAATTATTGAATTAATTGGCAAGGAATTAGAAATATAAACAATAAAG
TTCATTGAGTAAATGTAAAAGATTTCAAATTAGGTCTTTTAAGAATGCTACTTTTAAATA
AAAATTTTAGAGAATCTTGAGCATTAAAAAATAATATTCCACTTAATAAAGATAAAGAAC
AAGAATTTTTAAAGCAAAATCAATTGAATAATTTTGATTTGTTTGAATATTTAAAAAGTT
ACAACGTTGATGTTTATAAATTACTAGACTTTAACGACAAAAATTTAAGTATTTGTAGTG
CTGATAATATTGAACATGATTGAGTTGATTTATTTAACAATTTGTTTATACATTCAAACT
ACATTGATGCAATGCCTTATGAAATCATTAATGAAAAATATAAAGATTTTTTAACAAACC
TTGACTGATTTTATGAATATGATAAAACTTTTAAAGATAGATATTATGCATCTTATTATT
TTATTAATGAAGTAAATGTAGATGAAACAAAATTATTAAAGAATTTCTTTTACGATAAAA
ATAAAAAATCAATTTCAAAAATTGATTTTCAATTTAATACATTGCCAATATCAAAAAATA
CTTTTGGTATGCAAATGTATCATGCATTTTTGCAAAATATTGTAACTACATTGAATTTTG
ACGATCTTGACATAAATCAACAACAAGAAATTTTGCATAAATATAATGATTTTAATATAA
GCTATACTCGTAATGTTTCTAAAAATAAGTTGAGTAATAATATTACCATTAATTGAATGC
CAACTGCAAATAAAAAATTTTTTAATGATAGTTTTTCAATGCTAGCATATGGTTTAAAAG
CAAACCAATTAAATAAAAATACGAATATAAATAAGATATTAAAATCTAAAAATATTGCTT
TTTTATTATTGATTCACCAATTGATTAATCAATATGGAATGTTGGCTAACCAAGGTGATA
TTTGAACATCTCAAGCGCCAAGCGATTTAGATATTTCAAGCTTTGATAGTGGAATTAATT
ATCATGTTTTAAAAGATTCTATGGTAAATATTTTTAAGCCATTGATTTCAAAAAGTGTTC
ATGAAAATAGTCTTGACTTTATTGACAATAGTTATTATCTTGCAAACAAAAAAATATTAA
ACGATCTTCAATCAAGCAATCTTGATTACAAATTAAAATCAGCTTATTTTCAAGAAATAT
CTAAACAACTAAATGATATAATCAAAAAGTTTTATGAACAACATCCAGATGCTGCTGATA
TTGAATTTGATATTCCACTAAATTTTTTGAATTTGCAATTTAATAACCAAAGGCAAAATG
TTTTGGAACATATCAAAACAATATTTAAAGCAGTAAATAAACATTTAAAGCCAAATTTTG
TAGTTATTGATGATTTAGCAAAATATGACTTGTATTTTAATCAAGATGCTTCAATATATT
GCAATAATAGCTTTGAACTTTTAAAATCAAATACTAAAGAATTTATAGCAACAGCCATTG
CTAAAAACTATAAATTGTTTTTAATCTTTAATAAAATTTCTAGCTTAACTAAAAGCAATA
GTTTTATTCTAGAAAATACCAAAAAAATATTAAATGAATTAAATAAAACAAAACTAATTA
CAAATAATGAAATTTTTAACAAAAATTTAGAAGATTACAACAAAAATTTCTCTATAATAA
AATCAATTATATTAAAATACTTAGAAAATATCTCTTACCAAGACCAATTAAATATAATTA
ATGATATTAACAGTTTACTTTCTTATACCTTTTCATTTGAAAATATCATTAAAACTGTTG
GTTTTTCAAAAGTAATATACCAAAAATTTATTAATAAACCAATTAGTTATGACGGGTTGT
CTTACTTGCAAGATATTGTAATAGAATAG
>8708 bias=534.0,bit_score=2391.8,abs_start=311179,align_strand=-,abs_end=313607,score_ratio=0.984279835391,query_name=NODE_1_length_423494_cov_19.5452_ID_878
TGAAAAAAAACATTCTTATTTTAAGTTCAATGTTAGCATTATTTACAATGACATCTGCGA
TATCAATATCTTGTAAATTTAATAATTTTAATGAAGACAAGAAAAAATATATTCAAAAGC
TTAATATTGCAAATCCTTATTTAGAATATGGCAGTTCAATACCAAATTTTAAAAACCAAA
ATTTAAAAGAAATAAATTTAATGACAGGAGCCAAAGTTCTTAGAATTTATTCAAAAAATC
AACCTAAAATAGACTTTAGGGATAATATAGTTTTGCGCCCGACTGAATTAAGTTATAAAT
TTGAATATGGTAATAGTATTCAAATAAATGATAAACTTTTCAATAGCGATGATAAACTAA
ATGTTGACTATCAAAACACTGAATTGAATAAGCAAGATCCCAACAAATATTACCCCAGCA
AAGACAAGGGCAATGGTTTTAATAATCCATATTTGTTCGTTCCTTCAAAAAATTCAATGT
CTATAAATAGCAAACAATTCATTGAATCTCTAAGAAAAGCAAAAAATATTTCAATCAGCA
TAAATCAAAGAAAAAATTATTGAATTAATTGGCAAGGAATTAGAAATATAAACAATAAAG
TTCATTGAGTAAATGTAAAAGATTTCAAATTAGGTCTTTTAAGAATGCTACTTTTAAATA
AAAATTTTAGAAGATCATGAGCATTAAAAAATAATATAACACTTAACAAAGATAAAGAAC
AAGAATTTTTAAAGCAAAATCAATTGAATAATTTTGATTTATTTGAATATTTAAAAAGTT
ACAACGTTGATGTTTATAAATTACTAGACTTTAACGACAAAAATTTAAGTATTTGTAGTG
CTGATAATATTGAACATGATTGGGTTGATTTATTTAACAATTTGTTTATACATTCAAACT
ACATTGATGCAATGCCTTATGAAATCATTAATGAAAAATATAAAGATTTTTTAACAAACC
TTGACTGATTTTATGAATATGATAAATCTTTTAAAGATAGATATTATGCATCTTATTATT
TTATTAATGAAGTAAATGTAGATGAAATAAAATTATTAAAGAATTTCTTTTACGATAAAA
ATAAAAAATCAATTTCAAAAATTGATTTTCAATTTAATACATTGCCGATATCAAAAAATA
CTTTTGGTATGCAAATGTATCATGCATTCTTGCAAAATATTGTAACTACATTGAATTTTG
ACGATCTTGACATAAATCAACAACAAGAAATTTTGCATAAATATAATGATTTTAATATAA
GCTATACTCGTAATGTTTCTAAAAATAAGTTGAGTAATAATATTACCATTAATTGAATGC
CTACTGCAAATAAAAAATTTTTTAATGATAGTTTTTCAATGTTAGCATACGGTTTAAAAG
CAAACCAATTAAATAAAAATACGAATATAAATAAAATATTAAAATCCAAAAATATTGCCT
TTTTATTATTGATTCACCAATTGATTAATCAATATGGGATGTTGGCTAACCAAGGTGATA
TTTGAACATCTCAAGCGCCAAGCGATTTAGATATTTCAAGCTTTGATAGTGGAATTAATT
ATCATGTTTTAAAAGATTCTATGGTAAACATTTTTAAGCCATTGATTCCAAAAAGTGTTC
ATGAAAATAGTCTTGACTTTATTGACAATAGTTATTATCTTGCAAACAAAAAAATATTAA
ACGATCTTCAATCAAGCAATCTTGATTACAAATTAAAATCAGCTTATTTTCAAGAAATAT
CTAAACAACTAAATGATATAATCAAAAAGTTTTATGAACAACATCCAGATGCTGCTGATA
TTGAATTTGATATTCCACTAAATTTTTTGAATTTGCAATTTAATAACCAAAGGCAAAATG
TTTTGGAACATATCAAAACAATATTTAAAGCAGTAAATAAACATTTAAAGCCAAATTTTG
TAGTTATTGATGATTTAGCAAAATATGACTTGTATTTTAATCAAGATGCTTCAATATATT
GCAATAATAGCTTTGAACTTTTAAAATCAAATACTAAAGAATTTATAGCAACAGCCATTG
CTAAAAACTATAAATTGTTTTTAATCTTTAATAAAATTTCTAGCTTAACTAAAAGCAATA
GTTTTATTCTAGAAAATACCAAAAAAATATTAAATGAATTAAATAAAACAAAACTAATTA
CAAATAATGAAATTTTTAACAAAAATTTAGAAGATTACAGCAAAAATTTTTCTATAATAA
AATCAATTATATTAAAATACTTAGAAAATATCTCTTATCAAGACCAATTAAATATAATTA
ATGATATTAACAGTTTACTTTCTTATACCTTTTCATTTGAAAATATCATTAAAACTGTTG
GTTTTTCAAAAGTAATATACCAAAAATTTATTAATAAACCAATTAGTTATGACGGGTTGT
CTTACTTGCAAGATATTGTAATAGAATAG
>8709 bias=538.4,bit_score=2373.8,abs_start=25671,align_strand=+,abs_end=28100,score_ratio=0.976872427984,query_name=NODE_5_length_65338_cov_34.5_ID_5307
ATGAAAAAAAACATTCTTATTTTAAGTTCAATGTTAGCATTATTTACAATGACATCTGCG
ATATCAATATCTTGTAAATTTAATAATTTTAATGAAGACAAGAAAAAATATATTCAAAAG
CTTAATATTGCAAATCCTTATTTAGAATATGGCAGTTCAATACCAAATTTCAAAAACCAA
AATTTAAAAGAAATAAATTTAATGACAGGAGCCAAAGTTCTTAGAATTTATTCAAAAAAT
CAACCTAAAATAGACTTTAGGGATAATATAGTTTTGCGCCCGACTGAATTAAGTTATAAA
TTTGAATATGGCAATAGTATTCAAATAAATGATAAACTTTTCAATAGCGATGATAAACTA
AATGTTGACTATCAAAACACTGAATTGAATAAGCAAGATCCCAACAAATATTACCCCAGC
AAAGACAAGGGCAATGGTTTTAATAATCCATATTTGTTCGTTCCTTCAAAAAATTCAATG
TCTATAAATAGCAAACAATTCATTGAATCTCTAAGAAAAGCAAAAAATATTTCAATCAGC
ATAAATCAAAGAAAAAATTATTGAATTAATTGGCAAGGAATTAGAAATATAAACAATAAA
GTTCATTGAGTAAATGTAAAAGATTTCAAATTAGGTCTTTTAAGAATGCTACTTTTAAAT
AAAAATTTTAGAAAATCTTGAGCATTAAAAAATAATATTCCACTTAATAAAGATAAAGAA
CAAGATTTTTTAAAGCAAAATCAATTGAATAATTTTGATTTGTTTGAATATTTAAAAAGT
TACAATGTTGATGTTTATAAATTACTAGACTTTAACGACAAAAATTTAAGTATTTGTAGT
GCTGATAATATTGAACATGATTGAGTTGATTTATTTAACAATTTGTTTATACATTCAAAT
TACATTGATGCAATGCCTTATGAAATCATTAATGAAAAATATAAAGATTTTTTAACAAAC
CTTGACTGATTTTATGAATATGATAAAACTTTTAAAGATAGATATTATGCGTCTTATTAT
TTTATTAATGAAGTAAATGTAGATGAAACAAAATTATTAAAGAATTTCTTTTACGATAAA
AATAAAAAATCAATTTCAAAAATTGATTTTCAATTTAATACATTGCCAATATCAAAAAAT
ACTTTTGGTATGCAAATGTATCATGCATTCTTGCAAAATATTGTAACTACATTGAATTTT
GACGATCTTGACATAAATCAACAACAAGAAATTTTGCATAAATATAATGATTTTAATATA
AGCTATACTCGCAATGTTTCTAAAAATAAGTTGAGCAATAATATTACTATTAATTGAATG
CCAACTGCAAATAAAAAATTTTTTAATGATAGTTTTTCAATGTTAGCATACGGTTTAAAA
GCAAACCAATTAAATAAAAATACGAATATAAATAAGATATTAAAATCTAAAAATATTGCT
TTTTTATTATTGATTCACCAATTGATTAATCAATATGGAATGTTGGCTAACCAAGGTGAT
ATTTGAACATCTCAAGCGCCAAGCGATTTAGATATTTCAAGCTTTGATAGTGGAATTAAT
TATCATGTTTTAAAAGATTCTATGGTAAACATTTTTAAGCCATTGATTCCAAAAAGTGTT
CATGAAAATAGTCTTGACTTTATTGACAATAGTTATTATCTTGCAAACAAAAAAATATTA
AACGATCTTCAATCAAGCAATCTTGATTACAAATTAAAATCAGCTTATTTTCAAGAAATA
TCTAAACAACTAAATGATATAATAAAAAAGTTTTATGACCAATATCCGGATGCTGCTGAT
ATTGAATTTGATATTCCACTAAATTTTTTGAATTTGCAATTTAATAACCAAAGGCAAAAT
GTTTTGGAACATATCAAAACAATATTTAAAGCAGTAAATAAACATTTAAAGCCAAATTTT
GTAGTTATTGATGATTTAGCAAAATATGACTTGTATTTTAATCAAGATGCTTCAATATAT
TGCAATAATAGCTTTGAACTTTTAAAATCAAATACTAAAGAATTTATAGCAACAGCTATT
GCTAAAAACTATAAATTGTTTTTAATATTTAATAAAATTTCTAGCTTAACTAAAAGCAAT
AGTTTTATTCTAGAAAATACCAAAAAAATATTAAATGAATTAAATAAAACAAAACTAATT
ACAAATAATGAAATTTTTAACAAAAATTTAGAAGATTACAACAAAAATTTCTTTATAATA
AAATCAATTATATTAAAATACTTAGAAAATATCTCTTACCAAGACCAATTAAATATAATT
AATGATATTAACAGTTTACTTTCTTATACCTTTTCATTTGAAAATATCATTAAAACTGTT
GGTTTTTCAAAAGTAATATACCAAAAATTTATTAATAAACCAATTAGTTATGACGGGTTG
TCTTACTTGCAAGATATTGTAATAGAATAG
>8714 bias=540.0,bit_score=2375.4,abs_start=41412,align_strand=-,abs_end=43840,score_ratio=0.977530864198,query_name=NODE_10_length_51759_cov_17.7443_ID_1028
TGAAAAAAAACATTCTTATTTTAAGTTCAATGTTAGCATTATTTACAATGACATCTGCGA
TATCAATATCTTGTAAATTTAATAATTTTAATGAAGACAAGAAAAAATATATTCAAAAGC
TTAATATTGCAAATCCTTATTTAGAATATGGCAGTTCAATACCAAATTTCAAAAACCAAA
ATTTAAAAGAAATAAATTTAATGACAGGAGCCAAAGTTCTTAGAATTTATTCAAAAAATC
AACCTAAAATAGACTTTAGGGACAATATAGTTTTGCGCCCGACTGAATTAAGTTATAAAT
TTGAATATGGTAATAGTATTCAAATAGATGATAAACTTTTCAATAGCGATGATAAACTAA
ATGTTGACTATCAAAACATTGAATTGAATAAACAAGATCCCATCAAATATTACCCCAGCA
AAGACAAGGGCAATGGTTTTAATAATCCATATTTGTTCGTTCCTTCAAAAAATTCAATGT
CTATAAATAGCAAACAATTCATTGAATCTCTAAGAAAAGCAAAAAATATTTCAATCAGTA
TAAATCAAAGAAAAAATTATTGAATTAATTGGCAAGGAATTAGAAATATAAACAATAAAG
TTCATTGAGTAAATGTAAAAGATTTCAAATTAGGTCTTTTAAGAATGCTACTTTTAAATA
AAAATTTTAGAAGATCATGAGCATTAAAAAATAATATAACACTTAACAAAGATAAAGAAC
AAGAATTTTTAAAGCAAAATCAATTGAATAATTTTGATTTATTTGAATATTTAAAAAGTT
ACAACGTTGATATTTATAAATTACTAGACTTTAACGACAAAAATTTAAGTATTTGTAGTG
CTGATAATATTGAACATGATTGGGTTGATTTATTTAACAATTTGTTTATACATTCAAACT
ACATTGATGCAATGCCTTATGAAATCATTAATGAAAAATATAAAGATTTTTTAACAAACC
TTGACTGATTTTATGAATATGATAAGACTTTTAAAAATAGATATTATGCATCATATTATT
TCATTAATGAAGTAAATGTAGATGAAATAAAATTATTAAAGAATTTCTTTTACGATAAAA
ATAAAAAATCAATTTCAAAAATTGATTTTCAATTTAATACATTGCCAATATCAAAAAATA
CTTTTGGTATGCAAATGTATCATGCATTTTTGCAAAATATTGTAACTACATTGAATTTTG
ACGATCTTGACATAAATCAACAACAAGAAATTTTGCATAAATATAATGATTTTAATATAA
GCTATACTCGTAATGTTTCTAAAAATAAGTTGAGTAATAATATTACTATTAATTGAATGC
CAACTGCAAATAAAAAATTTTTTAATGATAGTTTTTCAATGTTAGCATACGGTTTAAAAG
CAAACCAATTAAATAAAAATACGAATATAAATAAAATATTAAAATCCAAAAATATTGCCT
TTTTATTATTGATTCACCAATTGATTAATCAATATGGAATGTTGGCTAACCAAGGTGATA
TTTGAACATCTCAAGCGCCAAGCGATTTAGATATTTCAAGCTTTGATAGTGGAATTAATT
ATCATGTTTTAAAAGATTCTATGGTAAACATTTTTAAGCCATTGATTCCAAAAAGTGTTC
ACGAAGATAGTCTTGACTTTATTGACAATAGTTATTATCTTGCAAACAAAAAAATATTAA
ACGATCTTCAATCAAGCAATCTTGATTACAAATTAAAATCAGCTTATTTTCAAGAAATAT
CTAAACAACTAAATGATATAATCAAAAAGTTTTATGAACAACATCCAGATGCTGCTGATA
TTGAATTTGATATTCCACTAAATTTTTTGAATTTGCAATTTAATAACCAAAGGCAAAATG
TTTTGGAACATATCAAAACAATATTTAAAGCAGTAAATAAACATTTAAAGCCAAATTTTG
TAGTTATTGATGATTTAGCAAAATATGACTTGTATTTTAATCAAGATGCTTCAATATATT
GCAATAATAGCTTTGAACTTTTAAAATCAAATACTAAAGAATTTATAGCAACAGCTATTG
CTAAAAACTATAAATTGTTTTTAATCTTTAATAAAATTTCTAGCTTAACTAAAAGCAATA
GTTTTATTCTAGAAAATACCAAAAAAATATTAAATGAATTAAATAAAACAAAACTAATTA
CAAATAATGAAATTTTTAACAAAAATTTAGAAGATTACAACAAAAATTTCTTTATAATAA
AATCAATTATATTAAAATACTTAGAAAATATCTCTTACCAAGACCAATTAAATATAATTA
ATGATATTAACAGTTTACTTTCTTATACCTTTTCATTTGAAAATATCATTAAAACTGTTG
GTTTTTCAAAAGTAATATACCAAAAATTTATTAATAAACCAATTAGTTATGACGGGTTGT
CTTACTTGCAAGATATTGTAATAGAATAG
>8719 bias=544.5,bit_score=2393.2,abs_start=98488,align_strand=-,abs_end=100916,score_ratio=0.984855967078,query_name=NODE_4_length_107452_cov_30.9088_ID_628
TGAAAAAAAACATTCTTATTTTAAGTTCAATGTTAGCATTATTTACAATGACATCTGCGA
TATCAATATCTTGTAAATTTAATAATTTTAATGAAGACAAGAAAAAATATATTCAAAAGC
TTAATATTGCAAATCCTTATTTAGAATATGGCAGTTCAATACCAAATTTCAAAAACCAAA
ATTTAAAAGAAATAAATTTAATGACAGGAGCCAAAGTTCTTAGAATTTATTCAAAAAATC
AACCTAAAATAGACTTTAGGGATAATATAGTTTTGCGCCCGACTGAATTAAGTTATAAAT
TTGAATATGGTAATAGTATTCAAATAAATGATAAACTTTTCAATAGCGATGATAAACTAA
ATGTTGACTATCAAAACATTGAATTGAATAAGCAAGATCCCAACAAATATTACCCCAGCA
AAGACAAGGGCAATGGTTTTAATAATCCATATTTGTTCGTTCCTTCAAAAAATTCAATGT
CTATAAATAGCAAAGAATTCATTGAATCTCTAAGAAAAGCAAAAAATATTTCAATCAGTA
TAAATCAAAGAAAAAATTATTGAATTAATTGGCAAGGAATTAGAAATATAAACAATAAAG
TTCATTGAGTAAATGTAAAAGATTTCAAATTAGGTCTTTTAAGAATGCTACTTTTAAATA
AAAATTTTAGAGAATCTTGAGCATTAAAAAATAATATTCCACTTAATAAAGATAAAGAAC
AAGAATTTTTAAAGCAAAATCAATTGAATAATTTTGATTTGTTTGAATATTTAAAAAGTT
ACAACGTTGATGTTTATAAATTACTAGACTTTAACGACAAAAATTTAAGTATTTGTAGTG
CTGATAATATTGAACATGATTGAGTTGATTTATTTAACAATTTGTTTATACATTCAAACT
ACATTGATGCAATGCCTTATGAAATCATTAATGAAAAATATAAAGATTTTTTAACAAACC
TTGACTGATTTTATGAATATGATAAAACTTTTAAAGATAGATATTATGCATCTTATTATT
TTATTAATGAAGTAAATGTAGATGAAATAAAATTATTAAAGAATTTCTTTTACGATAAAA
ATAAAAAATCAATTTCAAAAATTGATTTTCAATTTAATACATTGCCAATATCAAAAAATA
CTTTTGGTATGCAAATGTATCATGCATTTTTGCAAAATATTGTAACTACATTGAATTTTG
ACGATCTTGACATAAATCAACAACAAGAAATTTTGCATAAATATAATGATTTTAATATAA
GCTATACTCGTAATGTTTCTAAAAATAAGTTGAGTAATAATATTACCATTAATTGAATGC
CAACTGCAAATAAAAAATTTTTTAATGATAGTTTTTCAATGCTAGCATATGGTTTAAAAG
CAAACCAATTAAATAAAAATACGAATATAAATAAGATATTAAAATCTAAAAATATTGCTT
TTTTATTATTGATTCACCAATTGATTAATCAATATGGAATGTTGGCTAACCAAGGTGATA
TTTGAACATCTCAAGCGCCAAGCGATTTAGATATTTCAAGCTTTGATAGTGGAATTAATT
ATCATGTTTTAAAAGATTCTATGGTAAATATTTTTAAGCCATTGATTCCAAAAAGTGTTC
ATGAAAATAGTCTTGACTTTATTGACAATAGTTATTATCTTGCAAACAAAAAAATATTAA
ACGATCTTCAATCAAGCAATCTTGATTACAAATTAAAATCAGCTTATTTTCAAGAAATAT
CTAAACAACTAAATGATATAATCAAAAAGTTTTATGAACAACATCCAGATGCTGCTGATA
TTGAATTTGATATTCCACTAAATTTTTTGAATTTGCAATTTAATAACCAAAGGCAAAATG
TTTTGGAACATATCAAAACAATATTTAAAGCAGTAAATAAACATTTAAAGCCAAATTTTG
TAGTTATTGATGATTTAGCAAAATATGACTTGTATTTTAATCAAGATGCTTCAATATATT
GCAATAATAGCTTTGAACTTTTAAAATCAAATACTAAAGAATTTATAGCAACAGCCATTG
CTAAAAACTATAAATTGTTTTTAATCTTTAATAAAATTTCTAGCTTAACTAAAAGCAATA
GTTTTATTCTAGAAAATACCAAAAAAATATTAAATGAATTAAATAAAACAAAACTAATTA
CAAATAATGAAATTTTTAACAAAAATTTAGAAGATTACAACAAAAATTTTTCTATAATAA
AATCAATTATATTAAAATACTTAGAAAATATCTCTTATCAAGACCAATTAAATATAATTA
ATGATATTAACAGTTTACTTTCTTATACCTTTTCATTTGAAAATATCATTAAAACTGTTG
GTTTTTCAAAAGTAATATACCAAAAATTTATTAATAAACCAATTAGTTATGACGGGTTGT
CTTACTTGCAAGATATTGTAATAGAATAG
>8720 bias=547.9,bit_score=2324.3,abs_start=328772,align_strand=-,abs_end=331200,score_ratio=0.956502057613,query_name=NODE_1_length_337690_cov_20.0179_ID_3593
TGAAAAAAAACATTCTTATTTTAAGTTCAATGTTAGCATTATTTACAATGACATCTGCGA
TATCAATATCTTGTAAATTTAATAATTTTAATGAAGATAAGAAAAAATATATTCAAAAGC
TTAATGTTGCAAATCCTTATTTAGAATACGGCAGTTCAATACCAAATTTTAAAAATCAAA
ATTTAAAAGAAATAAACTTAATGACAGGAGCCAAAGTTCTTAGAATTTATTCAAAAAATC
AACCTAAAATAGACTTTAGGGATAATATAGTTTTGCGCCCGACTGAATTAAGTTATAAAT
TTGAATATGGTAATAGTATTCAAATTAATGACAAACTTTTCAATAGTGATGATAAACTAA
ATGTTGACTATCAAAACATTGAATTGAATAAACAAGATCCCAACAAATATTACCCCAGCA
AAGACAAGGGCAATGGTTTTAATAATCCATATTTGTTCGTTCCTTCAAAAAATTCAATGT
CTATAAATAGCAAACAATTCATTGAATCTCTGAGAAAAGCAAAAAATATTTCAATCAGCA
TAAATCAAAGAAAAAATTATTGAATTAATTGGCAAGGAATTAGAAATATAAACAATAAAA
TTCATTGAGTAAATGTAAAAGATTTCAAATTAGGTCTTTTAAGAATGCTACTTTTAAATA
AAAATTTTAGAAAATCTTGAGCATTAAAAAATAATATAACACTTAACAAAGATAAAGAAC
AAGAATTTTTAAAGCAAAATCAATTGAATAATTTTGATTTGTTTGAATATTTAAAAAGTT
ACAATGTTGATGTTTATAAATTACTAGACTTTAACGACAAAAATTTAAGTATTTGTAGCA
TTGACAATATTGAACATGATTGAGTTGATTTATTTAACAATTTGTTTATACATTCAAATT
ACATTGATGCAATGCCTTATGAAATCATTAATGAAAAATATAAAGATTTTTCAACAAATC
TTGACTGATTTTATGAATATGATAAGACTTTTAAAAATAGATATTATGCATCATATTATT
TCATTAATGAAGTAAATGTAGATGAAATAAAATTATTAAAGAATTTCTTTTACGATAAAA
ATAAAAAATCAATTTCAAAAATTGATTTTCAATTTAATACATTGCCAATATCAAAAAATA
CTTTTGGCATGCAAATGTATCATGCATTTTTGCAAAATATTGTAACTACATTGAATTTTG
ACGATCTTGACATAAATCAACAACAAGAAATTTTGCATAAATATAATGATTTTAATATAA
GCTATACTCGCAATGTTTCTAAAAATAAGTTGAGCAATAATATTACTATTAATTGAATGC
CAACTGCAAATAAAAAATTTTTTAATGATAGTTTTTCAATGCTAGCATATGGTTTAAAAG
CAAACCAATTAAATGAAAATACGAATATAAATAAGATATTAAAATCTAAAAATATTGCTT
TTTTATTATTGATTCACCAATTGATTAATCAATATGGAATGTTGGCTAATCAAGGTGATA
TTTGAACATCTCAAGCGCCAAGCGATTTAGATATTTCAAGCTTTGATAGCGGAATTAATT
ATCATGTTTTAAAAGATTCTATGGTAAACATTTTTAAACCATTGATTCCAAAAAATGTTC
ATGAAAATAGTTTTGACTTTATTGGCAATAGTTATTATCTTGCAAACAAAAAAATATTAA
ACGATCTTCAATCAAGTAATCTTGATTACAAATTAAAATCAGCTTATTTTCAAGAAATAT
CTAAACAACTAAATGATATAATAAAAAAGTTTTATGAACAACATCCAGATGCTGCTGATA
TTGAATTTGACATTCCACTAAATTTTTTGAATTTACAATTTAATAACCAAAGGCAAAATG
TTTTGGAACATATCAAAACAATATTTAAGGCAGTAAATAAACATTTAAAGCCAAATTTTG
TAGTTATTGATGATTTAGCAAAATATGACTTGTATTTTAATCAAGATGCTTCAATATATT
GCAATAATAGCTTTGAACTTTTAAAATCAAATACTAAAGAATTTATAGCAACAGCTATTG
CTAAAAACTATAAATTGTTTTTAATCTTTAATAAAATTTCTAGCTTAACTAAAAGCAATA
GTTTTATTTTAGAAAATACCAAAAAAATATTAAATGAATTAAATAAAACAAAACTAATTA
CAAATAATGAAATTTTTAACAAAAATTTAGAAGATTACAACAAAAATTTCTCTATAATAA
AATCAATTATATTAAAATACTTAGAAAATATCTCATACCAAGACCAATTAAATATAATTA
ATGATATTAACAGTTTACTTTCTTATACCTTTTCATTTGAAAATATCATTAAAACTGTTG
GTTTTTCAAAAGTAATATACCAAAAATTTATTAATAAACCAATTAGTTATGACGGGTTGT
CTTACTTGCAAGATATTGTAATAGAATAG
>21226 bias=0,e_score=0.0,bit_score=2381.9,score_ratio=0.98,align_strand=+,abs_start=40254,abs_end=42683,allele_start=40254,allele_end=42683,query_name=NODE_1_length_666248_cov_46.4332_ID_732 <unknown description>
TGAAAAAAAACATTCTTATTTTAAGTTCAATGTTAGCATTATTTACAATGACATCTGCGA
TATCAATATCTTGTAAATTTAATAATTTTAATGAAGACAAGAAAAAATATATTCAAAAGC
TTAATATTGCAAATCCTTATTTAGAATATGGCAGTTCAATACCAAATTTCAAAAACCAAA
ATTTAAAAGAAATAAATTTAATGACAGGAGCCAAAGTTCTTAGAATTTATTCAAAAAATC
AACCTAAAATAGACTTTAGGGATAATATAGTTTTGCGCCCGACTGAATTAAGTTATAAAT
TTGAATATGGTAATAGTATTCAAATAAATGATAAACTTTTCAATAGCGATGATAAACTAA
ATGTTGACTATCAAAACATTGAATTGAATAAGCAAGATCCCAACAAATATTACCCCAGCA
AAGACAAGGGCAATGGTTTTAATAATCCATATTTGTTCGTTCCTTCAAAAAATTCAATGT
CTATAAATAGCAAAGAATTCATTGAATCTCTAAGAAAAGCAAAAAATATTTCAATCAGTA
TAAATCAAAGAAAAAATTATTGAATTAATTGGCAAGGAATTAGAAATATAAACAATAAAG
TTCATTGAGTAAATGTAAAAGATTTCAAATTAGGTCTTTTAAGAATGCTACTTTTAAATA
AAAATTTTAGAGAATCTTGAGCATTAAAAAATAATATTCCACTTAATAAAGATAAAGAAC
AAGAATTTTTAAAGCAAAATCAATTGAATAATTTTGATTTGTTTGAATATTTAAAAAGTT
ACAACGTTGATGTTTATAAATTACTAGACTTTAACGACAAAAATTTAAGTATTTGTAGTG
CTGATAATATTGAACATGATTGAGTTGATTTATTTAACAATTTGTTTATACATTCAAACT
ACATTGATGCAATGCCTTATGAAATCATTAATGAAAAATATAAAGATTTTTTAACAAACC
TTGACTGATTTTATGAATATGATAAAACTTTTAAAGATAGATATTATGCATCTTATTATT
TTATTAATGAAGTAAATGTAGATGAAATAAAATTATTAAAGAATTTCTTTTACGATAAAA
ATAAAAAATCAATTTCAAAAATTGATTTTCAATTTAATACATTGCCAATATCAAAAAATA
CTTTTGGTATGCAAATGTATCATGCATTTTTGCAAAATATTGTAACTACATTGAATTTTG
ACGATCTTGACATAAATCAACAACAAGAAATTTTGCATAAATATAATGATTTTAATATAA
GCTATACTCGTAATGTTTCTAAAAATAAGTTGAGTAATAATATTACCATTAATTGAATGC
CAACTGCAAATAAAAAATTTTTTAATGATAGTTTTTCAATGCTAGCATATGGTTTAAAAG
CAAACCAATTAAATAAAAATACGAATATAAATAAGATATTAAAATCTAAAAATATTGCTT
TTTTATTATTGATTCACCAATTGATTAATCAATATGGAATGTTGGCTAACCAAGGTGATA
TTTGAACATCTCAAGCGCCAAGCGATTTAGATATTTCAAGCTTTGATAGTGGAATTAATT
ATCATGTTTTAAAAGATTCTATGGTAAATATTTTTAAGCCATTGATTCCAAAAAGTGTTC
ATGAAAATAGTCTTGACTTTATTGACAATAGTTATTATCTTGCAAACAAAAAAATATTAA
ACGATCTTCAATCAAGCAATCTTGATTACAAATTAAAATCAGCTTATTTTCAAGAAATAT
CTAAACAACTAAATGATATAATCAAAAAGTTTTATGAACAACATCCAGATGCTGCTGATA
TTGAATTTGATATTCCACTAAATTTTTTGAATTTGCAATTTAATAACCAAAGGCAAAATG
TTTTGGAACATATCAAAACAATATTTAAAGCAGTAAATAAACATTTAAAGCCAAATTTTG
TAGTTATTGATGATTTAGCAAAATATGACTTGTATTTTAATCAAGATGCTTCAATATATT
GCAATAATAGCTTTGAACTTTTAAAATCAAATACTAAAGAATTTATAGCAACAGCTATTG
CTAAAAATTATAAATTGTTTTTAATATTTAATAAAATTTCTAGCTTAACTAAAAGCAATA
GTTTTATTCTAGAAAATACCAAAAAAGTATTAAATGAATTAAATAAAACAAAACTAATTA
CAAATAATGAAATTTTTAACAAAAATTTAGAAGATTACAACAAAAATTTCTTTATAATAA
AATCAATTATATTAAAATACTTAGAAAATATCTCTTACCAAGACCAATTAAATATAATTA
ATGATATTAACAGTTTACTTTCTTATACCTTTTCATTTGAAAATATCATTAAAACTGTTG
GTTTTTCAAAAGTAATATACCAAAAATTTATTAATAAACCAATTAGTTATGACGGGTTGT
CTTACTTGCAAGATATTGTAATAGAATAG
>21227 bias=0,e_score=0.0,bit_score=2395.5,score_ratio=0.99,align_strand=-,abs_start=461711,abs_end=464139,allele_start=461711,allele_end=464139,query_name=NODE_1_length_497571_cov_28.1511_ID_540 <unknown description>
TGAAAAAAAACATTCTTATTTTAAGTTCAATGTTAGCATTATTTACAATGACATCTGCGA
TATCAATATCTTGTAAATTTAATAATTTTAATGAAGACAAGAAAAAATATATTCAAAAGC
TTAATATTGCAAATCCTTATTTAGAATATGGCAGTTCAATACCAAATTTCAAAAACCAAA
ATTTAAAAGAAATAAATTTAATGACAGGAGCCAAAGTTCTTAGAATTTATTCAAAAAATC
AACCTAAAATAGATTTTAGGGACAATATAGTTTTGCGCCCGACTGAATTAAGTTATAAAT
TTGAATATGGTAATAGTATTCAAATAAATGATAAACTTTTCAATAGCGATGATAAACTAA
ATGTTGACTATCAAAACACTGAATTGAATAAGCAAGATCCCAACAAATATTACCCCAGCA
AAGACAAGGGCAATGGTTTTAATAATCCATATTTGTTCGTTCCTTCAAAAAATTCAATGT
CTATAAATAGCAAACAATTCATTGAATCTCTAAGAAAAGCAAAAAATATTTCAATCAGTA
TAAATCAAAGAAAAAATTATTGAATTAATTGGCAAGGAATTAGAAATATAAACAATAAAG
TTCATTGAGTAAATGTAAAAGATTTCAAATTAGGTCTTTTAAGAATGCTACTTTTAAATA
AAAATTTTAGAAGATCATGAGCATTAAAAAATAATATAACACTTAACAAAGATAAAGAAC
AAGAATTTTTAAAGCAAAATCAATTGAATAATTTTGATTTATTTGAATATTTAAAAAGTT
ACAACGTTGATGTTTATAAATTACTAGACTTTAACGACAAAAATTTAAGTATTTGTAGTG
CTGATAATATTGAACATGATTGGGTTGATTTATTTAACAATTTGTTTATACATTCAAACT
ACATTGATGCAATGCCTTATGAAATCATTAATGAAAAATATAAAGATTTTTTAACAAACC
TTGACTGATTTTATGAATATGATAAAACTTTTAAAGATAGATATTATGCATCTTATTATT
TTATTAATGAAGTAAATGTAGATGAAATAAAATTATTAAAGAATTTCTTTTACGATAAAA
ATAAAAAATCAATTTCAAAAATTGATTTTCAATTTAATACATTGCCAATATCAAAAAATA
CTTTTGGTATGCAAATGTATCATGCATTCTTGCAAAATATTGTAACTACATTGAATTTTG
ACGATCTTGACATAAATCAACAACAAGAAATTTTGCATAAATATAATGATTTTAATATAA
GCTATACTCGTAATGTTTCTAAAAATAAGTTGAGTAATAATATTACCATTAATTGAATGC
CAACTGCAAATAAAAAATTTTTTAATGATAGTTTTTCAATGCTAGCATATGGTTTAAAAG
CAAACCAATTAAATAAAAATACGAATATAAATAAGATATTAAAATCTAAAAATATTGCTT
TTTTATTATTGATTCACCAATTGATTAATCAATATGGAATGTTGGCTAACCAAGGTGATA
TTTGAACATCTCAAGCGCCAAGCGATTTAGATATTTCAAGCTTTGATAGTGGAATTAATT
ATCATGTTTTAAAAGATTCTATGGTAAACATTTTTAAGCCATTGATTCCAAAAAGTGTTC
ATGAAAATAGTCTTGACTTTATTGACAATAGTTATTATCTTGCAAACAAAAAAATATTAA
ACGATCTTCAATCAAGCAATCTTGATTACAAATTAAAATCAGCTTATTTTCAAGAAATAT
CTAAACAACTAAATGATATAATCAAAAAGTTTTATGAACAACATCCAGATGCTGCTGATA
TTGAATTTGATATTCCACTAAATTTTTTGAACTTGCAATTTAATAACCAAAGGCAAAATG
TTTTGGAACATATCAAAACAATATTTAAAGCAGTAAATAAACATTTAAAGCCAAATTTTG
TAGTTATTGATGATTTAGCAAAATATGACTTGTATTTTAATCAAGATGCTTCAATATATT
GCAATAATAGCTTTGAACTTTTAAAATCAAATACTAAAGAATTTATAGCAACAGCCATTG
CTAAAAACTATAAATTGTTTTTAATCTTTAATAAAATTTCTAGCTTAACTAAAAGCAATA
GTTTTATTCTAGAAAATACCAAAAAAATATTAAATGAATTAAATAAAACAAAACTAATTA
CAAATAATGAAATTTTTAACAAAAATTTAGAAGATTACAACAAAAATTTCTCTATAATAA
AATCAATTATATTAAAATACTTAGAAAATATCTCTTACCAAGACCAATTAAATATAATTA
ATGATATTAACAGTTTACTTTCTTATACCTTTTCATTTGAAAATATCATTAAAACTGTTG
GTTTTTCAAAAGTAATATACCAAAAATTTATTAATAAACCAATTAGTTATGACGGGTTGT
CTTACTTGCAAGATATTGTAATAGAATA
>21228 bias=0,e_score=0.0,bit_score=2387.8,score_ratio=0.98,align_strand=+,abs_start=22837,abs_end=25266,allele_start=22837,allele_end=25266,query_name=NODE_4_length_49777_cov_39.8407_ID_520 <unknown description>
TGAAAAAAAACATTCTTATTTTAAGTTCAATGTTAGCATTATTTACAATGACATCTGCGA
TATCAATATCTTGTAAATTTAATAATTTTAATGAAGATAAGAAAAAATATATTCAAAAGC
TTAATGTTGCAAATCCTTATTTAGAATATGGCAGTTCAATACCAAATTTTAAAAACCAAA
ATTTAAAAGAAATAAATTTAATGACAGGAGCCAAAGTTCTTAGAATTTATTCAAAAAATC
AACCTAAAATAGACTTTAGGGACAATATAGTTTTGCGCCCGACTGAATTAAGTTATAAAT
TTGAATATGGTAATAGTATTCAAATTAATGGTAAACTTTTCAATAGTGATGATAAACTAA
ATGTTGACTATCAAAACACTGAATTGAATAAACAAGATCCAAACAAATATTATCCCAGCA
AAGACAAGGGCAATGGTTTTAATAATCCATATTTGTTCGTTCCTTCAAAAAATTCAATGT
CTATAAATAGCAAACAATTCATTGAATCTCTAAGAAAAGCAAAAAATATTTCAATCAGCA
TAAATCAAAGAAAAAATTATTGAATTAATTGGCAAGGAATTAGAAATATAAACAATAAAG
TTCATTGAGTAAATGTAAAAGATTTCAAATTAGGTCTTTTAAGAATGCTACTTTTAAATA
AAAATTTTAGAAAATCTTGAGCATTAAAAAATAATATAACACTTAACAAAGACAAAGAAC
AAGAATTTTTAAAGCAAAATCAATTGAATAATTTCGATTTGTTTGAATATTTAAAAAGTT
ACAATGTTGATGTTTATAAATTACTAGACTTTAACGACAAAAATTTAAGTATTTGTAGTG
CTGATAATATTGAACATGATTGGGTTGATTTATTTAACAATTTGTTTATACATTCAAATT
ACATTGATGCAATGCCTTATGAAATCATTAATGAAAAATATAAAGATTTTTTAACAAATC
TTGACTGATTTTATGAATATGATAAGACTTTTAAAAATAGATATTATGCATCTTATTATT
TTATTAATGAAGTAAATGTAGATGAAATAAAATTATTAAAGAATTTCTTTTACGATAAAA
ATAAAAAATCAATTTCAAAAATTGATTTTCAATTTAATACATTGCCAATATCAAAAAATA
CTTTTGGTATGCAAATGTATCATGCATTTTTGCAAAATATTGTAACTACATTGAATTTTG
ACGATCTTGACATAAATCAACAACAAGAAATTTTGCATAAATATAATGATTTTAATATAA
GCTATACTCGTAATGTTTCTAAAAATAAGTTGAGTAATAATATTACTATTAATTGAATGC
CAACTGCAAATAAAAAATTTTTTAATGATAGTTTTTCAATGTTAGCATACGGTTTAAAAG
CAAACCAATTAAATAAAAATACGAATATAAATAAAATATTAAAATCCAAAAATATTGCCT
TTTTATTATTGATTCACCAATTGATTAATCAATATGGGATGTTGGCTAACCAAGGTGATA
TTTGAACATCTCAAGCGCCAAGCGATTTAGATATTTCAAGCTTTGATAGTGGAATTAATT
ATCATGTTTTAAAAGATTCTATGGTAAACATTTTTAAGCCATTGATTCCAAAAAGTGTTC
ATGAAAATAGTCTTGACTTTATTGACAATAGTTATTATCTTGCAAACAAAAAAATATTAA
ACGATCTTCAATCAAGCAATCTTGATTACAAATTAAAATCAGCTTATTTTCAAGAAATAT
CTAAACAACTAAATGATATAATCAAAAAGTTTTATGAACAACATCCAGATGCTGCTGATA
TTGAATTTGATATTCCACTAAATTTTTTGAATTTGCAATTTAATAACCAAAGGCAAAATG
TTTTGGAACATATCAAAACAATATTTAAAGCAGTAAATAAACATTTAAAGCCAAATTTTG
TAGTTATTGATGATTTAGCAAAATATGACTTGTATTTTAATCAAGATGCTTCAATATATT
GCAATAATAGCTTTGAACTTTTAAAATCAAATACTAAAGAATTTATAGCAACAGCCATTG
CTAAAAACTATAAATTGTTTTTAATCTTTAATAAAATTTCTAGCTTAACTAAAAGCAATA
GTTTTATTCTAGAAAATACCAAAAAAATATTAAATGAATTAAATAAAACAAAACTAATTA
CAAATAATGAAATTTTTAACAAAAATTTAGAAGATTACAACAAAAATTTCTCTATAATAA
AATCAATTATATTAAAATACTTAGAAAATATCTCTTACCAAGACCAATTAAATATAATTA
ATGATATTAACAGTTTACTTTCTTATACCTTTTCATTTGAAAATATCATTAAAACTGTTG
GTTTTTCAAAAGTAATATACCAAAAATTTATTAATAAACCAATTAGTTATGACGGGTTGT
CTTACTTGCAAGATATTGTAATAGAATAG
>21229 bias=0,e_score=0.0,bit_score=2369.7,score_ratio=0.98,align_strand=+,abs_start=9097,abs_end=11526,allele_start=9097,allele_end=11526,query_name=NODE_5_length_36654_cov_1.22529_ID_173 <unknown description>
TGAAAAAAAACATTCTTATTTTAAGTTCAATGTTAGCATTATTTACAATGACATCTGCGA
TATCAATATCTTGTAAATTTAATAATTTTAATGAAGACAAGAAAAAATATATTCAAAAGC
TTAATATTGCAAATCCTTATTTAGAATATGGCAGTTCAATACCAAATTTCAAAAACCAAA
ATTTAAAAGAAATAAATTTAATGACAGGAGCCAAAGTTCTTAGAATTTATTCAAAAAATC
AACCTAAAATAGACTTTAGGGACAATATAGTTTTGCGCCCGACTGAATTAAGTTATAAAT
TTGAATATGGTAATAGTATTCAAATAGATGATAAACTTTTCAATAGCGATGATAAACTAA
ATGTTGACTATCAAAACATTGAATTGAATAAACAAGATCCCATCAAATATTACCCCAGCA
AAGACAAGGGCAATGGTTTTAATAATCCATATTTGTTCGTTCCTTCAAAAAATTCAATGT
CTATAAATAGCAAACAATTCATTGAATCTCTAAGAAAAGCAAAAAATATTTCAATCAGTA
TAAATCAAAGAAAAAATTATTGAATTAATTGGCAAGGAATTAGAAATATAAACAATAAAG
TTCATTGAGTAAATGTAAAAGATTTCAAATTAGGTCTTTTAAGAATGCTACTTTTAAATA
AAAATTTTAGAAGATCATGAGCATTAAAAAATAATATAACACTTAACAAAGATAAAGAAC
AAGAATTTTTAAAGCAAAATCAATTGAATAATTTTGATTTATTTGAATATTTAAAAAGTT
ACAACGTTGATATTTATAAATTACTAGACTTTAACGACAAAAATTTAAGTATTTGTAGTG
CTGATAATATTGAACATGATTGGGTTGATTTATTTAACAATTTGTTTATACATTCAAACT
ACATTGATGCAATGCCTTATGAAATCATTAATGAAAAATATAAAGATTTTTTAACAAACC
TTGACTGATTTTATGAATATGATAAGACTTTTAAAAATAGATATTATGCATCATATTATT
TCATTAATGAAGTAAATGTAGATGAAATAAAATTATTAAAGAATTTCTTTTACGATAAAA
ATAAAAAATCAATTTCAAAAATTGATTTTCAATTTAATACATTGCCAATATCAAAAAATA
CTTTTGGTATGCAAATGTATCATGCATTCTTGCAAAATATTGTAACTACATTGAATTTTG
ACGATCTTGACATAAATCAACAACAAGAAATTTTGCATAAATATAATGATTTTAATATAA
GCTATACTCGTAATGTTTCTAAAAATAAGTTGAGTAATAATATTACCATTAATTGAATGC
CAACTGCAAATAAAAAATTTTTTAATGATAGTTTTTCAATGCTAGCATATGGTTTAAAAG
CAAACCAATTAAATAAAAATACGAATATAAATAAGATATTAAAATCTAAAAATATTGCTT
TTTTATTATTGATTCACCAATTGATTAATCAATATGGAATGTTGGCTAACCAAGGTGATA
TTTGAACATCTCAAGCGCCAAGCGATTTAGATATTTCAAGCTTTGATAGTGGAATTAATT
ATCATGTTTTAAAAGATTCTATGGTAAACATTTTTAAGCCATTGATTCCAAAAAGTGTTC
ATGAAAATAGTCTTGACTTTATTGACAATAGTTATTATCTTGCAAACAAAAAAATATTAA
ACGATCTTCAATCAAGCAATCTTGATTACAAATTAAAATCAGCTTATTTTCAAGAAATAT
CTAAACAACTAAATGATATAATCAAAAAGTTTTATGAACAATATCCAGATGCTGCTGATA
TTGAATTTGATATTCCACTAAATTTTTTGAACTTGCAATTTAATAACCAAAGGCAAAATG
TTTTAGAACATATCAAAACAATATTTAATGCAGTAAATAAACATTTAAAGCCAAATTTTG
TAGTTATTGATGATTTAGCAAAATATGACTTGTATTTTAATCAAGATGCTTCAATATATT
GCAATAATAGCTTTGAACTTTTAAAATCAAATACTAAAGAATTTATAGCAACAGCTATTG
CTAAAAACTATAAATTGTTTTTAATATTTAATAAAATTTCTAGCTTAACTAAAAGCAATA
GTTTTATTCTAGAAAATACCAAAAAAATATTAAATGAATTAAATAAAACAAAACTAATTA
CAAATAATGAAATTTTTAACAAAAATTTAGAAGATTACAACAAAAATTTCTTTATAATAA
AATCAATTATATTAAAATACTTAGAAAATATCTCTTACCAAGACCAATTAAATATAATTA
ATGATATTAACAGTTTACTTTCTTATACCTTTTCATTTGAAAATATCATTAAAACTGTTG
GTTTTTCAAAAGTAATATACCAAAAATTTATTAATAAACCAATTAGTTATGACGGGTTGT
CTTACTTGCAAGATATTGTAATAGAATAG
>21230 bias=0,e_score=0.0,bit_score=2373.8,score_ratio=0.98,align_strand=+,abs_start=25671,abs_end=28100,allele_start=25671,allele_end=28100,query_name=NODE_5_length_65338_cov_34.5_ID_5307 <unknown description>
TGAAAAAAAACATTCTTATTTTAAGTTCAATGTTAGCATTATTTACAATGACATCTGCGA
TATCAATATCTTGTAAATTTAATAATTTTAATGAAGACAAGAAAAAATATATTCAAAAGC
TTAATATTGCAAATCCTTATTTAGAATATGGCAGTTCAATACCAAATTTCAAAAACCAAA
ATTTAAAAGAAATAAATTTAATGACAGGAGCCAAAGTTCTTAGAATTTATTCAAAAAATC
AACCTAAAATAGACTTTAGGGATAATATAGTTTTGCGCCCGACTGAATTAAGTTATAAAT
TTGAATATGGCAATAGTATTCAAATAAATGATAAACTTTTCAATAGCGATGATAAACTAA
ATGTTGACTATCAAAACACTGAATTGAATAAGCAAGATCCCAACAAATATTACCCCAGCA
AAGACAAGGGCAATGGTTTTAATAATCCATATTTGTTCGTTCCTTCAAAAAATTCAATGT
CTATAAATAGCAAACAATTCATTGAATCTCTAAGAAAAGCAAAAAATATTTCAATCAGCA
TAAATCAAAGAAAAAATTATTGAATTAATTGGCAAGGAATTAGAAATATAAACAATAAAG
TTCATTGAGTAAATGTAAAAGATTTCAAATTAGGTCTTTTAAGAATGCTACTTTTAAATA
AAAATTTTAGAAAATCTTGAGCATTAAAAAATAATATTCCACTTAATAAAGATAAAGAAC
AAGATTTTTTAAAGCAAAATCAATTGAATAATTTTGATTTGTTTGAATATTTAAAAAGTT
ACAATGTTGATGTTTATAAATTACTAGACTTTAACGACAAAAATTTAAGTATTTGTAGTG
CTGATAATATTGAACATGATTGAGTTGATTTATTTAACAATTTGTTTATACATTCAAATT
ACATTGATGCAATGCCTTATGAAATCATTAATGAAAAATATAAAGATTTTTTAACAAACC
TTGACTGATTTTATGAATATGATAAAACTTTTAAAGATAGATATTATGCGTCTTATTATT
TTATTAATGAAGTAAATGTAGATGAAACAAAATTATTAAAGAATTTCTTTTACGATAAAA
ATAAAAAATCAATTTCAAAAATTGATTTTCAATTTAATACATTGCCAATATCAAAAAATA
CTTTTGGTATGCAAATGTATCATGCATTCTTGCAAAATATTGTAACTACATTGAATTTTG
ACGATCTTGACATAAATCAACAACAAGAAATTTTGCATAAATATAATGATTTTAATATAA
GCTATACTCGCAATGTTTCTAAAAATAAGTTGAGCAATAATATTACTATTAATTGAATGC
CAACTGCAAATAAAAAATTTTTTAATGATAGTTTTTCAATGTTAGCATACGGTTTAAAAG
CAAACCAATTAAATAAAAATACGAATATAAATAAGATATTAAAATCTAAAAATATTGCTT
TTTTATTATTGATTCACCAATTGATTAATCAATATGGAATGTTGGCTAACCAAGGTGATA
TTTGAACATCTCAAGCGCCAAGCGATTTAGATATTTCAAGCTTTGATAGTGGAATTAATT
ATCATGTTTTAAAAGATTCTATGGTAAACATTTTTAAGCCATTGATTCCAAAAAGTGTTC
ATGAAAATAGTCTTGACTTTATTGACAATAGTTATTATCTTGCAAACAAAAAAATATTAA
ACGATCTTCAATCAAGCAATCTTGATTACAAATTAAAATCAGCTTATTTTCAAGAAATAT
CTAAACAACTAAATGATATAATAAAAAAGTTTTATGACCAATATCCGGATGCTGCTGATA
TTGAATTTGATATTCCACTAAATTTTTTGAATTTGCAATTTAATAACCAAAGGCAAAATG
TTTTGGAACATATCAAAACAATATTTAAAGCAGTAAATAAACATTTAAAGCCAAATTTTG
TAGTTATTGATGATTTAGCAAAATATGACTTGTATTTTAATCAAGATGCTTCAATATATT
GCAATAATAGCTTTGAACTTTTAAAATCAAATACTAAAGAATTTATAGCAACAGCTATTG
CTAAAAACTATAAATTGTTTTTAATATTTAATAAAATTTCTAGCTTAACTAAAAGCAATA
GTTTTATTCTAGAAAATACCAAAAAAATATTAAATGAATTAAATAAAACAAAACTAATTA
CAAATAATGAAATTTTTAACAAAAATTTAGAAGATTACAACAAAAATTTCTTTATAATAA
AATCAATTATATTAAAATACTTAGAAAATATCTCTTACCAAGACCAATTAAATATAATTA
ATGATATTAACAGTTTACTTTCTTATACCTTTTCATTTGAAAATATCATTAAAACTGTTG
GTTTTTCAAAAGTAATATACCAAAAATTTATTAATAAACCAATTAGTTATGACGGGTTGT
CTTACTTGCAAGATATTGTAATAGAATAG
>21231 bias=0,e_score=0.0,bit_score=2324.3,score_ratio=0.96,align_strand=-,abs_start=23713,abs_end=26141,allele_start=23713,allele_end=26141,query_name=NODE_4_length_54767_cov_34.0638_ID_558 <unknown description>
TGAAAAAAAACATTCTTATTTTAAGTTCAATGTTAGCATTATTTACAATGACATCTGCGA
TATCAATATCTTGTAAATTTAATAATTTTAATGAAGATAAGAAAAAATATATTCAAAAGC
TTAATGTTGCAAATCCTTATTTAGAATACGGCAGTTCAATACCAAATTTTAAAAATCAAA
ATTTAAAAGAAATAAACTTAATGACAGGAGCCAAAGTTCTTAGAATTTATTCAAAAAATC
AACCTAAAATAGACTTTAGGGATAATATAGTTTTGCGCCCGACTGAATTAAGTTATAAAT
TTGAATATGGTAATAGTATTCAAATTAATGACAAACTTTTCAATAGTGATGATAAACTAA
ATGTTGACTATCAAAACATTGAATTGAATAAACAAGATCCCAACAAATATTACCCCAGCA
AAGACAAGGGCAATGGTTTTAATAATCCATATTTGTTCGTTCCTTCAAAAAATTCAATGT
CTATAAATAGCAAACAATTCATTGAATCTCTAAGAAAAGCAAAAAATATTTCAATCAGCA
TAAATCAAAGAAAAAATTATTGAATTAATTGGCAAGGAATTAGAAATATAAACAATAAAA
TTCATTGAGTAAATGTAAAAGATTTCAAATTAGGTCTTTTAAGAATGCTGCTTTTAAATA
AAAATTTTAGAAGATCATGAGCATTAAAAAATAATATTCCACTTAATAAAGATAAAGAAC
AAGAATTTTTAAAGCAAAATCAATTGAATAATTTTGATTTGTTTGAATATTTAAAAAGTT
ACAATGTTGATGTTTATAAATTACTAGACTTTAACGACAAAAATTTAAGTATTTGTAGCA
TTGACAATATTGAACATGATTGAGTTGATTTATTTAACAATTTGTTTATACATTCAAATT
ACATTGATGCAATGCCTTATGAAATCATTAATGAAAAATATAAAGATTTTTTAACAAATC
TTGATTGATTTTATGAATATGATAAGACTTTTAAAAATAGATATTATGCATCTTATTATT
TCATTAATGAAGTAAATGTAGATGAAATAAAATTATTAAAGAATTTCTTTTACGATAAAA
ATAAAAAATCAATTTCAAAAATTGATTTTCAATTTAATACATTGCCAATATCAAAAAATA
CTTTTGGCATGCAAATGTATCATGCATTTTTGCAAAATATTGTAACTACATTGAATTTTG
ACGATCTTGACATAAATCAACAACAAGAAATTTTGCATAAATATAATGATTTTAATATAA
GCTATACTCGCAATGTTTCTAAAAATAAGTTGAGCAATAATATTACTATTAATTGAATGC
CAACTGCAAATAAAAAATTTTTTAATGATAGTTTTTCAATGCTAGCATATGGTTTAAAAG
CAAACCAATTAAACAAAAATACGAATATAAATAAGATATTAAAATCTAAAAATATTGCTT
TTTTATTATTGATTCACCAATTGATTAATCAATATGGAATGTTGGCTAATCAAGGTGATA
TTTGAACATCTCAAGCGCCAAGCGATTTAGATATTTCAAGCTTTGATAGCGGAATTAATT
ATCATGTTTTAAAAGATTCTATGGTAAACATTTTTAAACCATTGATTCCAAAAAATGTTC
ATGAAAATAGTTTTGACTTTATTGGCAATAGTTATTATCTTGCAAACAAAAAAATATTAA
ACGATCTTCAATCAAGTAATCTTGATTACAAATTAAAATCAGCTTATTTTCAAGAAATAT
CTAAACAACTAAATGATATAATAAAAAAGTTTTATGAACAACATCCAGATGCTGCTGATA
TTGAATTTGACATTCCACTAAATTTTTTGAATTTACAATTTAATAACCAAAGGCAAAATG
TTTTGGAACATATCAAAACAATATTTAAGGCAGTAAATAAACATTTAAAGCCAAATTTTG
TAGTTATTGATGATTTAGCAAAATATGACTTGTATTTTAATCAAGATGCTTCAATATATT
GCAATAATAGCTTTGAACTTTTAAAATCAAATACTAAAGAATTTATAGCAACAGCTATTG
CTAAAAACTATAAATTGTTTTTAATCTTTAATAAAATTTCTAGCTTAACTAAAAGCAATA
GTTTTATTTTAGAAAATACCAAAAAAATATTAAATGAATTAAATAAAACAAAACTAATTA
CAAATAATGAAATTTTTAACAAAAATTTAGAAGATTACAACAAAAATTTCTCTATAATAA
AATCAATTATATTAAAATACTTAGAAAATATCTCATACCAAGACCAATTAAATATAATTA
ATGATATTAACAGTTTACTTTCTTATACCTTTTCATTTGAAAATATCATTAAAACTGTTG
GTTTTTCAAAAGTAATATACCAAAAATTTATTAATAAACCAATTAGTTATGACGGGTTGT
CTTACTTGCAAGATATTGTAATAGAATA
>21232 bias=0,e_score=0.0,bit_score=2393.2,score_ratio=0.98,align_strand=-,abs_start=98487,abs_end=100915,allele_start=98487,allele_end=100915,query_name=NODE_4_length_107060_cov_28.1066_ID_600 <unknown description>
TGAAAAAAAACATTCTTATTTTAAGTTCAATGTTAGCATTATTTACAATGACATCTGCGA
TATCAATATCTTGTAAATTTAATAATTTTAATGAAGACAAGAAAAAATATATTCAAAAGC
TTAATATTGCAAATCCTTATTTAGAATATGGCAGTTCAATACCAAATTTCAAAAACCAAA
ATTTAAAAGAAATAAATTTAATGACAGGAGCCAAAGTTCTTAGAATTTATTCAAAAAATC
AACCTAAAATAGACTTTAGGGATAATATAGTTTTGCGCCCGACTGAATTAAGTTATAAAT
TTGAATATGGTAATAGTATTCAAATAAATGATAAACTTTTCAATAGCGATGATAAACTAA
ATGTTGACTATCAAAACATTGAATTGAATAAGCAAGATCCCAACAAATATTACCCCAGCA
AAGACAAGGGCAATGGTTTTAATAATCCATATTTGTTCGTTCCTTCAAAAAATTCAATGT
CTATAAATAGCAAAGAATTCATTGAATCTCTAAGAAAAGCAAAAAATATTTCAATCAGTA
TAAATCAAAGAAAAAATTATTGAATTAATTGGCAAGGAATTAGAAATATAAACAATAAAG
TTCATTGAGTAAATGTAAAAGATTTCAAATTAGGTCTTTTAAGAATGCTACTTTTAAATA
AAAATTTTAGAGAATCTTGAGCATTAAAAAATAATATTCCACTTAATAAAGATAAAGAAC
AAGAATTTTTAAAGCAAAATCAATTGAATAATTTTGATTTGTTTGAATATTTAAAAAGTT
ACAACGTTGATGTTTATAAATTACTAGACTTTAACGACAAAAATTTAAGTATTTGTAGTG
CTGATAATATTGAACATGATTGAGTTGATTTATTTAACAATTTGTTTATACATTCAAACT
ACATTGATGCAATGCCTTATGAAATCATTAATGAAAAATATAAAGATTTTTTAACAAACC
TTGACTGATTTTATGAATATGATAAAACTTTTAAAGATAGATATTATGCATCTTATTATT
TTATTAATGAAGTAAATGTAGATGAAATAAAATTATTAAAGAATTTCTTTTACGATAAAA
ATAAAAAATCAATTTCAAAAATTGATTTTCAATTTAATACATTGCCAATATCAAAAAATA
CTTTTGGTATGCAAATGTATCATGCATTTTTGCAAAATATTGTAACTACATTGAATTTTG
ACGATCTTGACATAAATCAACAACAAGAAATTTTGCATAAATATAATGATTTTAATATAA
GCTATACTCGTAATGTTTCTAAAAATAAGTTGAGTAATAATATTACCATTAATTGAATGC
CAACTGCAAATAAAAAATTTTTTAATGATAGTTTTTCAATGCTAGCATATGGTTTAAAAG
CAAACCAATTAAATAAAAATACGAATATAAATAAGATATTAAAATCTAAAAATATTGCTT
TTTTATTATTGATTCACCAATTGATTAATCAATATGGAATGTTGGCTAACCAAGGTGATA
TTTGAACATCTCAAGCGCCAAGCGATTTAGATATTTCAAGCTTTGATAGTGGAATTAATT
ATCATGTTTTAAAAGATTCTATGGTAAATATTTTTAAGCCATTGATTCCAAAAAGTGTTC
ATGAAAATAGTCTTGACTTTATTGACAATAGTTATTATCTTGCAAACAAAAAAATATTAA
ACGATCTTCAATCAAGCAATCTTGATTACAAATTAAAATCAGCTTATTTTCAAGAAATAT
CTAAACAACTAAATGATATAATCAAAAAGTTTTATGAACAACATCCAGATGCTGCTGATA
TTGAATTTGATATTCCACTAAATTTTTTGAATTTGCAATTTAATAACCAAAGGCAAAATG
TTTTGGAACATATCAAAACAATATTTAAAGCAGTAAATAAACATTTAAAGCCAAATTTTG
TAGTTATTGATGATTTAGCAAAATATGACTTGTATTTTAATCAAGATGCTTCAATATATT
GCAATAATAGCTTTGAACTTTTAAAATCAAATACTAAAGAATTTATAGCAACAGCCATTG
CTAAAAACTATAAATTGTTTTTAATCTTTAATAAAATTTCTAGCTTAACTAAAAGCAATA
GTTTTATTCTAGAAAATACCAAAAAAATATTAAATGAATTAAATAAAACAAAACTAATTA
CAAATAATGAAATTTTTAACAAAAATTTAGAAGATTACAACAAAAATTTTTCTATAATAA
AATCAATTATATTAAAATACTTAGAAAATATCTCTTATCAAGACCAATTAAATATAATTA
ATGATATTAACAGTTTACTTTCTTATACCTTTTCATTTGAAAATATCATTAAAACTGTTG
GTTTTTCAAAAGTAATATACCAAAAATTTATTAATAAACCAATTAGTTATGACGGGTTGT
CTTACTTGCAAGATATTGTAATAGAATA
>21233 bias=0,e_score=0.0,bit_score=2380.6,score_ratio=0.98,align_strand=-,abs_start=357869,abs_end=360297,allele_start=357869,allele_end=360297,query_name=NODE_1_length_386744_cov_32.1807_ID_133 <unknown description>
TGAAAAAAAACATTCTTATTTTAAGTTCAATGTTAGCATTATTTACAATGACATCTGCGA
TATCAATATCTTGTAAATTTAATAATTTTAATGAAGACAAGAAAAAATATATTCAAAAGC
TTAATATTGCAAATCCTTATTTAGAATATGGCAGTTCAATACCAAATTTCAAAAACCAAA
ATTTAAAAGAAATAAATTTAATGACAGGAGCCAAAGTTCTTAGAATTTATTCAAAAAATC
AACCTAAAATAGACTTTAGGGATAATATAGTTTTGCGCCCGACTGAATTAAGTTATAAAT
TTGAATATGGTAATAGTATTCAAATAAATGATAAACTTTTCAATAGCGATGATAAACTAA
ATGTTGACTATCAAAACATTGAATTGAATAAGCAAGATCCCAACAAATATTACCCCAGCA
AAGACAAGGGCAATGGTTTTAATAATCCATATTTGTTCGTTCCTTCAAAAAATTCAATGT
CTATAAATAGCAAAGAATTCATTGAATCTCTAAGAAAAGCAAAAAATATTTCAATCAGTA
TAAATCAAAGAAAAAATTATTGAATTAATTGGCAAGGAATTAGAAATATAAACAATAAAG
TTCATTGAGTAAATGTAAAAGATTTCAAATTAGGTCTTTTAAGAATGCTACTTTTAAATA
AAAATTTTAGAGAATCTTGAGCATTAAAAAATAATATTCCACTTAATAAAGATAAAGAAC
AAGAATTTTTAAAGCAAAATCAATTGAATAATTTTGATTTGTTTGAATATTTAAAAAGTT
ACAACGTTGATGTTTATAAATTACTAGACTTTAACGACAAAAATTTAAGTATTTGTAGTG
CTGATAATATTGAACATGATTGAGTTGATTTATTTAACAATTTGTTTATACATTCAAACT
ACATTGATGCAATGCCTTATGAAATCATTAATGAAAAATATAAAGATTTTTTAACAAACC
TTGACTGATTTTATGAATATGATAAAACTTTTAAAGATAGATATTATGCATCTTATTATT
TTATTAATGAAGTAAATGTAGATGAAATAAAATTATTAAAGAATTTCTTTTACGATAAAA
ATAAAAAATCAATTTCAAAAATTGATTTTCAATTTAATACATTGCCAATATCAAAAAATA
CTTTTGGTATGCAAATGTATCATGCATTTTTGCAAAATATTGTAACTACATTGAATTTTG
ACGATCTTGACATAAATCAACAACAAGAAATTTTGCATAAATATAATGATTTTAATATAA
GCTATACTCGTAATGTTTCTAAAAATAAGTTGAGTAATAATATTACCATTAATTGAATGC
CAACTGCAAATAAAAAATTTTTTAATGATAGTTTTTCAATGCTAGCATATGGTTTAAAAG
CAAACCAATTAAATAAAAATACGAATATAAATAAGATATTAAAATCTAAAAATATTGCTT
TTTTATTATTGATTCACCAATTGATTAATCAATATGGAATGTTGGCTAACCAAGGTGATA
TTTGAACATCTCAAGCGCCAAGCGATTTAGATATTTCAAGCTTTGATAGTGGAATTAATT
ATCATGTTTTAAAAGATTCTATGGTAAATATTTTTAAGCCATTGATTCCAAAAAGTGTTC
ATGAAAATAGTCTTGACTTTATTGACAATAGTTATTATCTTGCAAACAAAAAAATATTAA
ACGATCTTCAATCAAGCAATCTTGATTACAAATTAAAATCAGCTTATTTTCAAGAAATAT
CTAAACAACTAAATGATATAATCAAAAAGTTTTATGAACAACATCCAGATGCTGCTGATA
TTGAATTTGATATTCCACTAAATTTTTTGAACTTGCAATTTAATAACCAAAGGCAAAATG
TTTTAGAACATATCAAAACAATATTTAATGCAGTAAATAAACATTTAAAGCCAAATTTTG
TAGTTATTGATGATTTAGCAAAATATGACTTGTATTTTAATCAAGATGCTTCAATATATT
GCAATAATAGCTTTGAACTTTTAAAATCAAATACTAAAGAATTTATAGCAACAGCTATTG
CTAAAAACTATAAATTGTTTTTAATATTTAATAAAATTTCTAGCTTAACTAAAAGCAATA
GTTTTATTCTAGAAAATACCAAAAAAATATTAAATGAATTAAATAAAACAAAACTAATTA
CAAATAATGAAATTTTTAACAAAAATTTAGAAGATTACAACAAAAATTTCTTTATAATAA
AATCAATTATATTAAAATACTTAGAAAATATCTCTTACCAAGACCAATTAAATATAATTA
ATGATATTAACAGTTTACTTTCTTATACCTTTTCATTTGAAAATATCATTAAAACTGTTG
GTTTTTCAAAAGTAATATACCAAAAATTTATTAATAAACCAATTAGTTATGACGGGTTGT
CTTACTTGCAAGATATTGTAATAGAATA
>21234 bias=0,e_score=0.0,bit_score=2387.5,score_ratio=0.98,align_strand=-,abs_start=79004,abs_end=81432,allele_start=79004,allele_end=81432,query_name=NODE_4_length_110046_cov_29.7683_ID_1631 <unknown description>
TGAAAAAAAACATTCTTATTTTAAGTTCAATGTTAGCATTATTTACAATGACATCTGCGA
TATCAATATCTTGTAAATTTAATAATTTTAATGAAGATAAGAAAAAATATATTCAAAAGC
TTAATGTTGCAAATCCTTATTTAGAATATGGCAGTTCAATACCAAATTTTAAAAACCAAA
ATTTAAAAGAAATAAATTTAATGACAGGAGCCAAAGTTCTTAGAATTTATTCAAAAAATC
AACCTAAAATAGACTTTAGGGACAATATAGTTTTGCGCCCGACTGAATTAAGTTATAAAT
TTGAATATGGTAATAGTATTCAAATTAATGGTAAACTTTTCAATAGTGATGATAAACTAA
ATGTTGACTATCAAAACACTGAATTGAATAAACAAGATCCAAACAAATATTATCCCAGCA
AAGACAAGGGCAATGGTTTTAATAATCCATATTTGTTCGTTCCTTCAAAAAATTCAATGT
CTATAAATAGCAAACAATTCATTGAATCTCTAAGAAAAGCAAAAAATATTTCAATCAGCA
TAAATCAAAGAAAAAATTATTGAATTAATTGGCAAGGAATTAGAAATATAAACAATAAAG
TTCATTGAGTAAATGTAAAAGATTTCAAATTAGGTCTTTTAAGAATGCTACTTTTAAATA
AAAATTTTAGAAAATCTTGAGCATTAAAAAATAATATAACACTTAACAAAGACAAAGAAC
AAGAATTTTTAAAGCAAAATCAATTGAATAATTTCGATTTGTTTGAATATTTAAAAAGTT
ACAATGTTGATGTTTATAAATTACTAGACTTTAACGACAAAAATTTAAGTATTTGTAGTG
CTGATAATATTGAACATGATTGGGTTGATTTATTTAACAATTTGTTTATACATTCAAATT
ACATTGATGCAATGCCTTATGAAATCATTAATGAAAAATATAAAGATTTTTTAACAAATC
TTGACTGATTTTATGAATATGATAAGACTTTTAAAAATAGATATTATGCATCTTATTATT
TTATTAATGAAGTAAATGTAGATGAAATAAAATTATTAAAGAATTTCTTTTACGATAAAA
ATAAAAAATCAATTTCAAAAATTGATTTTCAATTTAATACATTGCCAATATCAAAAAATA
CTTTTGGTATGCAAATGTATCATGCATTTTTGCAAAATATTGTAACTACATTGAATTTTG
ACGATCTTGACATAAATCAACAACAAGAAATTTTGCATAAATATAATGATTTTAATATAA
GCTATACTCGTAATGTTTCTAAAAATAAGTTGAGTAATAATATTACTATTAATTGAATGC
CAACTGCAAATAAAAAATTTTTTAATGATAGTTTTTCAATGTTAGCATACGGTTTAAAAG
CAAACCAATTAAATAAAAATACGAATATAAATAAAATATTAAAATCCAAAAATATTGCCT
TTTTATTATTGATTCACCAATTGATTAATCAATATGGGATGTTGGCTAACCAAGGTGATA
TTTGAACATCTCAAGCGCCAAGCGATTTAGATATTTCAAGCTTTGATAGTGGAATTAATT
ATCATGTTTTAAAAGATTCTATGGTAAACATTTTTAAGCCATTGATTCCAAAAAGTGTTC
ATGAAAATAGTCTTGACTTTATTGACAATAGTTATTATCTTGCAAACAAAAAAATATTAA
ACGATCTTCAATCAAGCAATCTTGATTACAAATTAAAATCAGCTTATTTTCAAGAAATAT
CTAAACAACTAAATGATATAATCAAAAAGTTTTATGAACAACATCCAGATGCTGCTGATA
TTGAATTTGATATTCCACTAAATTTTTTGAATTTGCAATTTAATAACCAAAGGCAAAATG
TTTTGGAACATATCAAAACAATATTTAAAGCAGTAAATAAACATTTAAAGCCAAATTTTG
TAGTTATTGATGATTTAGCAAAATATGACTTGTATTTTAATCAAGATGCTTCAATATATT
GCAATAATAGCTTTGAACTTTTAAAATCAAATACTAAAGAATTTATAGCAACAGCCATTG
CTAAAAACTATAAATTGTTTTTAATCTTTAATAAAATTTCTAGCTTAACTAAAAGCAATA
GTTTTATTCTAGAAAATACCAAAAAAATATTAAATGAATTAAATAAAACAAAACTAATTA
CAAATAATGAAATTTTTAACAAAAATTTAGAAGATTACAGCAAAAATTTTTCTATAATAA
AATCAATTATATTAAAATACTTAGAAAATATCTCTTATCAAGACCAATTAAATATAATTA
ATGATATTAACAGTTTACTTTCTTATACCTTTTCATTTGAAAATATCATTAAAACTGTTG
GTTTTTCAAAAGTAATATACCAAAAATTTATTAATAAACCAATTAGTTATGACGGGTTGT
CTTACTTGCAAGATATTGTAATAGAATA
>21235 bias=0,e_score=0.0,bit_score=2324.3,score_ratio=0.96,align_strand=-,abs_start=328737,abs_end=331165,allele_start=328737,allele_end=331165,query_name=NODE_1_length_337655_cov_39.5735_ID_506 <unknown description>
TGAAAAAAAACATTCTTATTTTAAGTTCAATGTTAGCATTATTTACAATGACATCTGCGA
TATCAATATCTTGTAAATTTAATAATTTTAATGAAGATAAGAAAAAATATATTCAAAAGC
TTAATGTTGCAAATCCTTATTTAGAATACGGCAGTTCAATACCAAATTTTAAAAATCAAA
ATTTAAAAGAAATAAACTTAATGACAGGAGCCAAAGTTCTTAGAATTTATTCAAAAAATC
AACCTAAAATAGACTTTAGGGATAATATAGTTTTGCGCCCGACTGAATTAAGTTATAAAT
TTGAATATGGTAATAGTATTCAAATTAATGACAAACTTTTCAATAGTGATGATAAACTAA
ATGTTGACTATCAAAACATTGAATTGAATAAACAAGATCCCAACAAATATTACCCCAGCA
AAGACAAGGGCAATGGTTTTAATAATCCATATTTGTTCGTTCCTTCAAAAAATTCAATGT
CTATAAATAGCAAACAATTCATTGAATCTCTGAGAAAAGCAAAAAATATTTCAATCAGCA
TAAATCAAAGAAAAAATTATTGAATTAATTGGCAAGGAATTAGAAATATAAACAATAAAA
TTCATTGAGTAAATGTAAAAGATTTCAAATTAGGTCTTTTAAGAATGCTACTTTTAAATA
AAAATTTTAGAAAATCTTGAGCATTAAAAAATAATATAACACTTAACAAAGATAAAGAAC
AAGAATTTTTAAAGCAAAATCAATTGAATAATTTTGATTTGTTTGAATATTTAAAAAGTT
ACAATGTTGATGTTTATAAATTACTAGACTTTAACGACAAAAATTTAAGTATTTGTAGCA
TTGACAATATTGAACATGATTGAGTTGATTTATTTAACAATTTGTTTATACATTCAAATT
ACATTGATGCAATGCCTTATGAAATCATTAATGAAAAATATAAAGATTTTTCAACAAATC
TTGACTGATTTTATGAATATGATAAGACTTTTAAAAATAGATATTATGCATCATATTATT
TCATTAATGAAGTAAATGTAGATGAAATAAAATTATTAAAGAATTTCTTTTACGATAAAA
ATAAAAAATCAATTTCAAAAATTGATTTTCAATTTAATACATTGCCAATATCAAAAAATA
CTTTTGGCATGCAAATGTATCATGCATTTTTGCAAAATATTGTAACTACATTGAATTTTG
ACGATCTTGACATAAATCAACAACAAGAAATTTTGCATAAATATAATGATTTTAATATAA
GCTATACTCGCAATGTTTCTAAAAATAAGTTGAGCAATAATATTACTATTAATTGAATGC
CAACTGCAAATAAAAAATTTTTTAATGATAGTTTTTCAATGCTAGCATATGGTTTAAAAG
CAAACCAATTAAATGAAAATACGAATATAAATAAGATATTAAAATCTAAAAATATTGCTT
TTTTATTATTGATTCACCAATTGATTAATCAATATGGAATGTTGGCTAATCAAGGTGATA
TTTGAACATCTCAAGCGCCAAGCGATTTAGATATTTCAAGCTTTGATAGCGGAATTAATT
ATCATGTTTTAAAAGATTCTATGGTAAACATTTTTAAACCATTGATTCCAAAAAATGTTC
ATGAAAATAGTTTTGACTTTATTGGCAATAGTTATTATCTTGCAAACAAAAAAATATTAA
ACGATCTTCAATCAAGTAATCTTGATTACAAATTAAAATCAGCTTATTTTCAAGAAATAT
CTAAACAACTAAATGATATAATAAAAAAGTTTTATGAACAACATCCAGATGCTGCTGATA
TTGAATTTGACATTCCACTAAATTTTTTGAATTTACAATTTAATAACCAAAGGCAAAATG
TTTTGGAACATATCAAAACAATATTTAAGGCAGTAAATAAACATTTAAAGCCAAATTTTG
TAGTTATTGATGATTTAGCAAAATATGACTTGTATTTTAATCAAGATGCTTCAATATATT
GCAATAATAGCTTTGAACTTTTAAAATCAAATACTAAAGAATTTATAGCAACAGCTATTG
CTAAAAACTATAAATTGTTTTTAATCTTTAATAAAATTTCTAGCTTAACTAAAAGCAATA
GTTTTATTTTAGAAAATACCAAAAAAATATTAAATGAATTAAATAAAACAAAACTAATTA
CAAATAATGAAATTTTTAACAAAAATTTAGAAGATTACAACAAAAATTTCTCTATAATAA
AATCAATTATATTAAAATACTTAGAAAATATCTCATACCAAGACCAATTAAATATAATTA
ATGATATTAACAGTTTACTTTCTTATACCTTTTCATTTGAAAATATCATTAAAACTGTTG
GTTTTTCAAAAGTAATATACCAAAAATTTATTAATAAACCAATTAGTTATGACGGGTTGT
CTTACTTGCAAGATATTGTAATAGAATA
>21236 bias=0,e_score=0.0,bit_score=2375.4,score_ratio=0.98,align_strand=-,abs_start=232183,abs_end=234611,allele_start=232183,allele_end=234611,query_name=NODE_1_length_264014_cov_18.1843_ID_149 <unknown description>
TGAAAAAAAACATTCTTATTTTAAGTTCAATGTTAGCATTATTTACAATGACATCTGCGA
TATCAATATCTTGTAAATTTAATAATTTTAATGAAGACAAGAAAAAATATATTCAAAAGC
TTAATATTGCAAATCCTTATTTAGAATATGGCAGTTCAATACCAAATTTCAAAAACCAAA
ATTTAAAAGAAATAAATTTAATGACAGGAGCCAAAGTTCTTAGAATTTATTCAAAAAATC
AACCTAAAATAGACTTTAGGGACAATATAGTTTTGCGCCCGACTGAATTAAGTTATAAAT
TTGAATATGGTAATAGTATTCAAATAGATGATAAACTTTTCAATAGCGATGATAAACTAA
ATGTTGACTATCAAAACATTGAATTGAATAAACAAGATCCCATCAAATATTACCCCAGCA
AAGACAAGGGCAATGGTTTTAATAATCCATATTTGTTCGTTCCTTCAAAAAATTCAATGT
CTATAAATAGCAAACAATTCATTGAATCTCTAAGAAAAGCAAAAAATATTTCAATCAGTA
TAAATCAAAGAAAAAATTATTGAATTAATTGGCAAGGAATTAGAAATATAAACAATAAAG
TTCATTGAGTAAATGTAAAAGATTTCAAATTAGGTCTTTTAAGAATGCTACTTTTAAATA
AAAATTTTAGAAGATCATGAGCATTAAAAAATAATATAACACTTAACAAAGATAAAGAAC
AAGAATTTTTAAAGCAAAATCAATTGAATAATTTTGATTTATTTGAATATTTAAAAAGTT
ACAACGTTGATATTTATAAATTACTAGACTTTAACGACAAAAATTTAAGTATTTGTAGTG
CTGATAATATTGAACATGATTGGGTTGATTTATTTAACAATTTGTTTATACATTCAAACT
ACATTGATGCAATGCCTTATGAAATCATTAATGAAAAATATAAAGATTTTTTAACAAACC
TTGACTGATTTTATGAATATGATAAGACTTTTAAAAATAGATATTATGCATCATATTATT
TCATTAATGAAGTAAATGTAGATGAAATAAAATTATTAAAGAATTTCTTTTACGATAAAA
ATAAAAAATCAATTTCAAAAATTGATTTTCAATTTAATACATTGCCAATATCAAAAAATA
CTTTTGGTATGCAAATGTATCATGCATTTTTGCAAAATATTGTAACTACATTGAATTTTG
ACGATCTTGACATAAATCAACAACAAGAAATTTTGCATAAATATAATGATTTTAATATAA
GCTATACTCGTAATGTTTCTAAAAATAAGTTGAGTAATAATATTACTATTAATTGAATGC
CAACTGCAAATAAAAAATTTTTTAATGATAGTTTTTCAATGTTAGCATACGGTTTAAAAG
CAAACCAATTAAATAAAAATACGAATATAAATAAAATATTAAAATCCAAAAATATTGCCT
TTTTATTATTGATTCACCAATTGATTAATCAATATGGAATGTTGGCTAACCAAGGTGATA
TTTGAACATCTCAAGCGCCAAGCGATTTAGATATTTCAAGCTTTGATAGTGGAATTAATT
ATCATGTTTTAAAAGATTCTATGGTAAACATTTTTAAGCCATTGATTCCAAAAAGTGTTC
ACGAAGATAGTCTTGACTTTATTGACAATAGTTATTATCTTGCAAACAAAAAAATATTAA
ACGATCTTCAATCAAGCAATCTTGATTACAAATTAAAATCAGCTTATTTTCAAGAAATAT
CTAAACAACTAAATGATATAATCAAAAAGTTTTATGAACAACATCCAGATGCTGCTGATA
TTGAATTTGATATTCCACTAAATTTTTTGAATTTGCAATTTAATAACCAAAGGCAAAATG
TTTTGGAACATATCAAAACAATATTTAAAGCAGTAAATAAACATTTAAAGCCAAATTTTG
TAGTTATTGATGATTTAGCAAAATATGACTTGTATTTTAATCAAGATGCTTCAATATATT
GCAATAATAGCTTTGAACTTTTAAAATCAAATACTAAAGAATTTATAGCAACAGCTATTG
CTAAAAACTATAAATTGTTTTTAATCTTTAATAAAATTTCTAGCTTAACTAAAAGCAATA
GTTTTATTCTAGAAAATACCAAAAAAATATTAAATGAATTAAATAAAACAAAACTAATTA
CAAATAATGAAATTTTTAACAAAAATTTAGAAGATTACAACAAAAATTTCTTTATAATAA
AATCAATTATATTAAAATACTTAGAAAATATCTCTTACCAAGACCAATTAAATATAATTA
ATGATATTAACAGTTTACTTTCTTATACCTTTTCATTTGAAAATATCATTAAAACTGTTG
GTTTTTCAAAAGTAATATACCAAAAATTTATTAATAAACCAATTAGTTATGACGGGTTGT
CTTACTTGCAAGATATTGTAATAGAATA
