# Supplementary material for: Genomic determination of minimum multi-locus sequence typing schemas to represent the genomic phylogeny of Mycoplasma hominis
Source: BMC Genomics. 2016 Nov 23;17:964. doi: 10.1186/s12864-016-3284-z (PMC5120421; doi:10.1186/s12864-016-3284-z)
Supplement: Additional file 1: — FASTA sequence for all pan genomic alleles identified in this study. (ZIP 1488 kb) [file 12864_2016_3284_MOESM1_ESM.zip › pan_genome/GENE-157.fasta]

>157
ATGAAAAAAATTTCTATTTATGAACTTAATTTAAGCACTTTTAATAATAAAAAGGGTTTA
AACAAGTATTTGTCAATTATTGAAAAAATTGAATATTTAAAATCATTAAATATTGATATC
TTAGCAATTGATGATATATTATTGAAATGCTATGAAATCAATGGAAATTATGAATTTAAT
GATTGATCAAATTTGCAAGATTTTAAAAAATTAGTTGAACTTTGTTCAGCCAATAACATT
AAAATAATGCCAACAATCAATATTGCAAAATTAAAAAAAAGTATTATTGCAAAAAAACAT
TTAATTTCTATTTATCGAAACAAAAGCAGTGAAAATGAATCAAATAAAAATGATATTGAA
TCTTATTTATTAACCCAAGAATTTCTAGTTCCCACTATTGAAAATATTTCAAATTTAAGC
GTTTTCTTAAAAGAAATTATTAGTTTTTATAGTGTATTAGGCATTAAGGGATTTATTCTT
GAGGATTTTGAATTTTTAATTGACAAAAAAACAAATAACATAAAGTCAAAATTTAGTTTT
TTATTAGATATATATGGAATTATCAAACACATAAATTTTAGTTCTATGGTTATTTGAAAA
ACAAAGCAATATAATGATTTTTTAAACATAATTGATATTGCCAATCAAAATGATTTAATA
TTTTTTGATTATATTTATTTAACTCATTTATCAGACATAAATTTAAAAAATTCATGAGAT
TGAATTAAATTCAATAAACTAAATGTAAAAAAATTATTTGAATTGTGAAAACCTTTTTGC
AATAATGAACAATATATACTTTCTTTATCATCAAATTATAGCGGCTGGGTTGTAAACAAA
TACGGAGATAATTTATCATTTTATAAAGAAAGTGCGAAATCTCTATTAATGTTTTTAATG
CTTGCAAAAAATTCTTATAGTTTATACAATGGCGATGAATTAGGAATTCTTGGTACTGAT
TCAAAGAATATTTTTAATTTCAATAACATTAATTTTAACGAAGAAAAAAGATTTTATCAA
TCTAGGAATATTTCTAGTCAAAAATATATTGAGTCTCAAATTAAATTCAATCCAATAACA
CTACAAATAGAATTTCCATGGACTAATAACATTCAAAATTTAGATTTTATACAACCAAAA
TTGCGTAACAAAATTAATGTTGAACAACAGTTAACCAGTAAGGATAGCACATTTAATTTT
TATTCAAATTTAGTTAGAATTTTAAACAAATCTAAATATTCAATTTATTTTAAGGGTTTT
CCAAAAGTTTTACTTTGCAATAATTTAATAAGTATTGAATACAGTACTAGTGAAAATAGA
AAACTTTTGATTTTATTAAACTTGAATTCATTTCCAATAAAATCATACATATGAAATCAA
TATCTAATTCTTTCAAGTTCTTATACAAATAAATACTATTCAAGTATTCCGGAATATTTA
AGTCCATATGAATGTTTAATTTTAATTAAAGATAATAATTAA
>19713 bias=0,e_score=0.0,bit_score=1201.8,score_ratio=0.81,align_strand=-,abs_start=95436,abs_end=96914,allele_start=95436,allele_end=96914,query_name=NODE_1_length_666248_cov_46.4332_ID_732 <unknown description>
TGAAAAAAATTTCTATTTATGAACTTAATTTAAGCACTTTTAATAATAAAAAGGGTTTAA
ACAAGTATTTGTCAATTATTGAAAAAATTGAATATTTAAAATCATTAAATATTGATATCT
TAGCAATTGATGATATATTATTGAAATGCTATGAAATCAATGGAAATTATGAATTTAATG
ATTGATCAAATTTGCAAGATTTTAAAAAATTAGTTGAACTTTGTTCAGCCAATAACATTA
AAATAATGCCAACAATCAATATTGCAAAATTAAAAAAAAGTATTATTGCAAAAAAACATT
TAATTTCTATTTATCGAAACAAAAGCAGTGAAAATGAATCAAATAAAAATGATATTGAAT
CTTATTTATTAACCCAAGAATTTCTAGTTCCCACTATTGAAAATATTTCAAATTTAAGCG
TTTTCTTAAAAGAAATTATTAGTTTTTATAGTGTATTAGGCATTAAGGGATTTATTCTTG
AGGATTTTGAATTTTTAATTGACAAAAAAACAAATAACATAAAGTCAAAATTTAGTTTTT
TATTAGATATATATAGAATTATCAAACACATAAATTTTAGTTCTATGGTTATTTGAAAAA
CAAAGCAATATAATGATTTTTTAAACATAATTGATATTGCCAATCAAAATGATTTAATAT
TTTTTGATTATATTTATTTAACTCATTTATCAGACATAAATTTAAAAAATTCATGAGATT
GAATTAAATTCAATAAACTAAATGTAAAAAAATTATTTGAATTGTGAAAACCTTTTTGCA
ATAATGAACAATATATACTTTCTTTATCATCAAATTATAGCGGCTGGGTTGTAAACAAAT
ACGGAGATAATTTATCATTTTATAAAGAAAGTGCGAAATCTCTATTAATGTTTTTAATGC
TTGCAAAAAATTCTTATAGTTTATACAATGGCGATGAATTAGGAATTCTTGGTACTGATT
CAAAGAATATTTTTAATTTCAATAACATTAATTTTAACGAAGAAAAAAGATTTTATCAAT
CTAGGAATATTTCTAGTCAAAAATATATTGAGTCTCAAATTAAATTCAATCCAATAACAC
TACAAATAGAATTTCCATGGACTAATAACATTCAAAATTTAGATTTTATACAACCAAAAT
TGCGTAACAAAATTAATGTTGAACAACAGTTAACCAGTAAGGATAGCACATTTAATTTTT
ATTCAAATTTAGTTAGAATTTTAAACAAATCTAAATATTCAATTTATTTTAAGGGTTTTC
CAAAAGTTTTACTTTGCAATAATTTAATAAGTATTGAATACAGTACTAGTGAAAATAGAA
AACTTTTGATTTTATTAAACTTGAATTCATTTCCAATAAAATCATACATATGAAATCAAT
ATCTAATTCTTTCAAGTTCTTATACAAATAAATACTATTCAAGTATTCCGGAATATTTAA
GTCCATATGAATGTTTAATTTTAATTAAAGATAATAAT
>19714 bias=0,e_score=0.0,bit_score=1164.0,score_ratio=0.79,align_strand=-,abs_start=61145,abs_end=62623,allele_start=61145,allele_end=62623,query_name=NODE_1_length_474534_cov_38.1723_ID_792 <unknown description>
TGAGAAAAATTTCTATTTATGAACTTAATTTAAGCACTTTTAATAATAAAAAGGGTTTAA
ACAAGTATTTGTCAATTATTGAAAAAATTGAATATTTAAAATCATTAAATATTGATATCT
TAGCAATTGATGATATATTATTGAAATGCTATGAAATCAATGGAAATTATGAATTTAATG
ATTGATCAAATTTGCAAGATTTTAAAAAATTAGTTGAACTTTGTTCAGCCAATAACATTA
AAATAATGCCAACAATCAATATTGCAAAATTAAAAAAAAGTATTATTGCAAAAAAACATT
TAATTTCTATTTATCGAAACAAAAGCAGTGAAAATGAATCAAATAAAAATGATATTGAAT
CTTATTTATTAACCCAAGAATTTCTAGTTCCCACTATTGAAAATATTTCAAATTTAAGCG
TTTTCTTAAAAGAAATTATTAGTTTTTATAGTGTATTAGGCATTAAGGGATTTATTCTTG
AAGATTTTGAATTCTTAATCAATAAAAAAACAAATAACATGAAGTCAAAATTTAGTTTTT
TATTAGATATATATAGAATTATCAAACACATAAATTTTAGTTCTATGGTTATTTGAAAAA
CAAAGCAATATAATGATTTTTTAAACATAATTGATATTGCTAATCAAAACGATTTAATAT
TTTTTGATTATATTTATTTAACTCATTTATCTGACATAAATTTAAAAAATTCATGAGATT
GAATTAAATTCAATAAACTAAATGTAAAAAAATTATTTGAATTGTGAAAACCTTTTTGCA
ATAATGAGCAATATATACTTTCTTTATCATCAAATTATAGCGGCTGGGTTGTAAACAAAT
ACGGAGATAATTTATCATTTTATAAAGAGAGTGCGAAATCTCTATTAATGTTTTTAATGC
TTGCAAAAAATTCTTATAGTTTATACAATGGCGATGAATTAGGAATTCTTGGTACTGATT
CAAATAATATTTTTAATTTAAATAACATTAATTTTAACGAAGAAAAAAGATTTTATCAAT
CTAGGAATATTTCTAGTCAAAAATATATTGAGTCTCAAATTAAATTCAATCCAATAACAC
TACAAATAGAATTTCCATGGACTAATAACATTCAAAATTTAGATTTTATACAGCCAAAAT
TGCGTAACAAAATTAATGTTGAACAACAGTTAACCAGTAAAGATAGCACATTTAATTTTT
ATTCAAATTTAGTTAGAATTTTAAACAAATCTAAATATTCAATTTATTTTAAGGGTTTTC
CAAAAGTTTTACTTTGCAATAATTTAATAAGTATTGAATATAGTACTAGTGAAAATAGAA
AACTTTTGATTTTATTAAACTTGAATTCATTTCCAATAAAATCATATATATGAAATCAAT
ATCTAATTCTTTCAAGTTCTTATACAAATAAATATTATTCAAGTATTCCGGAATATTTAA
GCCCATATGAATGTTTAATTTTAATTAAAGATAATAAT
>19715 bias=0,e_score=0.0,bit_score=1158.1,score_ratio=0.78,align_strand=+,abs_start=161895,abs_end=163376,allele_start=161895,allele_end=163376,query_name=NODE_1_length_185828_cov_1.25555_ID_69 <unknown description>
TGAAAAAAATTTCTATTTATGAACTTAATTTAAGCACTTTTAATAATAAAAAGGGTTTAA
ACAAGTATTTGTCAATTATTGAAAAAATTGAATATTTAAAATCATTAAATATTGATATCT
TAGCAATTGATGATATATTATTGAAATGCTATGAAATCAATGGAAATTATGAATTTAATG
ATTGATCAAATTTGCAAGATTTTAAAAAATTAGTTGAACTTTGTTCAGCCAATAACATTA
AAATAATGCCAACAATCAATATTGCAAAATTAAAAAAAAGTATTATTGCAAAAAAGCATT
TAATTTCTATTTATCGAAACAAAAGCAGTGAAAATGAATCAAATAAAAATGATATTGAAT
CTTATTTATTAACCCAAGAATTTCTAGTTCCCACCATTGAAAATATTTCAAATTTAAGCG
TTTTCTTAAAAGAAATTATTAGTTTTTATAGTGTATTAGGCATTAAGGGATTTATTCTTG
AGGATTTTGAATTTTTAATTGACAAAAAAACAAATAACATAAAGTCAAAATTTAGTTTTT
TATTAGATATATATAGAATTATCAAACACATAAATTTTAGTTCTATGGTTATTTGAAAAA
CAAAGCAATATAATGATTTTTTAAACATAATTGATATTGCCAATCAAAATGATTTAATAT
TTTTTGATTATATTTATTTAACTCATTTATCTGACATAAATTTAAAAAATTCATGAGATT
GAATCAAATTCAATAAACTAAATGTAAAAAAATTATTTGAATTGTGAAAACCTTTTTGCA
ATAATGAGCAATATATACTTTCTTTATCATCAAATTATAGTGGCTGAGTTGTAAACAAAT
ACGGAGACAATTTATCATTTTATAAAGAGAGTGCGAAATCTCTATTAATGTTTTTAATGC
TTGCAAAAAATTCTTATAGTTTATACAATGGCGATGAATTAGGAATTCTTGGTACTGATT
CAAAGAATATTTTTAATTTTAATAACATTAATTTTAACGAAGAAAAAAGATTTTATCAAT
CCAAAAATATTTCTAGTCAAAAATATATTGAGTCTCAAATTAAATTCAATCCAATAACAC
TACAAATAGAATTTCCATGAACTAATAACATTCAAAATTTAGATTTTATACAGCCAAAAT
TGCGTAACAAAATTAATGTTGAACAACAATTAACCAGTAAAGATAGCACATTTAATTTTT
ATTCAAATTTAGTTAGAATTTTAAACAAATCTAAATATTCAATTTATTTTAAAGGTTTTC
CAAAAGTTTTACTTTGCAATAATTTAATAAGTATTGAATATAGTACTAGTGAAAATAGAA
AACTTTTGATTTTATTAAACTTGAATTCGTTTCCAATAAAATCATACATATGAAATCAAT
ATCTAATTCTTTCAAGTTCTTATACGAATAAATACTATTCAAATATTCCGGAATATTTAA
GTCCATATGAATGTTTAATTTTAATTAAAGATAATAATTAA
>19716 bias=0,e_score=0.0,bit_score=1171.2,score_ratio=0.79,align_strand=-,abs_start=26972,abs_end=28450,allele_start=26972,allele_end=28450,query_name=NODE_1_length_253687_cov_41.2364_ID_219 <unknown description>
TGAAAAAAATTTCTATTTATGAACTTAATTTAAGCACTTTTAATAATAAAAAGGGTTTAA
ACAAGTATTTGTCAATTATTGAAAAAATTGAATATTTAAAATCATTAAATATTGATATCT
TAGCAATTGATGATATATTATTGAAATGCTATGAAATCAATGGAAATTATGAATTTAATG
ATTGATCAAATTTGCAAGATTTTAAAAAATTAGTTGAACTTTGTTCAGCCAATAACATTA
AAATAATGCCAACAATCAATATTGCAAAATTAAAAAAAAGTATTATTGCAAAAAAACATT
TAATTTCTATTTATCGAAACAAAAGCAGTGAAAATGAATCAAATAAAAATGATATTGAAT
CTTATTTATTAACCCAAGAATTTCTAGTTCCCACTATTGAAAATATTTCAAATTTAAGCG
TTTTCTTAAAAGAAATTATTAGTTTTTATAGTGTATTAGGCATTAAGGGATTTATTCTTG
AGGATTTTGAATTTTTAATTGACAAAAAAACAAATAACATAAAGTCAAAATTTAGTTTTT
TATTAGATATATATAGAATTATCAAACACATAAATTTTAGTTCTATGGTTATTTGAAAAA
CAAAGCAATATAATGATTTTTTAAACATAATTGATATTGCCAATCAAAATGATTTAATAT
TTTTTGATTATATTTATTTAACTCATTTATCTGACATAAATTTAAAAAATTCATGAGATT
GAATCAAATTCAATAAACTAAATGTAAAAAAATTATTTGAATTGTGAAAACCTTTTTGCA
ATAATGAACAATATATACTTTCTTTATCATCAAATTATAGTGGCTGAGTTGTAAACAAAT
ACGGAGACAATTTATCATTTTATAAAGAGAGTGCAAAATCTCTATTAATGTTTTTAATGC
TTGCAAAAAATTCTTATAGTTTATACAATGGCGATGAATTAGGAATTCTTGGTACTGATT
CAAATAATATTTTTAATTTCAATAACATTAATTTTAACGAAGAAAAAAGATTTTATCAAT
CTAGGAATATTTCTAGTCAAAAATATATTGAGTCTCAAATTAAATTCAATCCAATAACAC
TACAAATAGAATTTCCATGGACTAATAACATTCAAAATTTAGATTTTATACAACCAAAAT
TGCGTAACAAAATTAATGTTGAACAACAGTTAACCAGTAAGGATAGCACATTTAATTTTT
ATTCAAATTTAGTTAGAATTTTAAACAAATCAAAATATTCAATTTATTTTAAGGGTTTTC
CCAAAGTTTTACTTTGCAATAATTTAATAAGTATTGAATATAGTACTAGTGAAAATAAAA
AACTTTTAATTTTATTAAACTTGAATTCATTTCCAATAAAATCATACATATGAAATCAAT
ATCTAATTCTTTCAAGTTCTTATACAAATAAATACTATTCAAGTATTCCGGAATATTTAA
GCCCATATGAATGTTTAATTTTAATTAAAGATAATAAT
