# Supplementary material for: Genomic determination of minimum multi-locus sequence typing schemas to represent the genomic phylogeny of Mycoplasma hominis
Source: BMC Genomics. 2016 Nov 23;17:964. doi: 10.1186/s12864-016-3284-z (PMC5120421; doi:10.1186/s12864-016-3284-z)
Supplement: Additional file 1: — FASTA sequence for all pan genomic alleles identified in this study. (ZIP 1488 kb) [file 12864_2016_3284_MOESM1_ESM.zip › pan_genome/GENE-158.fasta]

>158
ATGAATGATAGTAGGGTACAAAAAACAAAGATTCCTAAAGTATTAGCAAGTTTTAGTTTA
ATTTTAGAACTTATTGCATTAGCATTACTTATTTATGTTATATATAGTTTCTCTTCAATT
TGAAAAGAAACACTTGCAGATATAAAGGGAATTATAAAAAATAATAAAGACAGTTTTGAA
ACATTTTGAAAGGAATTTTCTAAATATTGAATAAACTTTTATAAAAATAATAAAGTTTTA
ATTAGTGCAATTTTAGCATTGCCAATATTATTATATGTTTGCTTTATATTTAGCATGTTA
GTAATAGCAAAAGCTAGTTGGTCATTACACAAAGTTCCAATAATACTTATTATTGTTACA
TTATGTTTGCCAATTCTATTATTATGTGAAATAGTTAGAATAATATCACTATTTTGAATA
ATAATCAAAAAGCAAAAAAATTTCAATAACCAAGTGTACTATGGACCACAAGTTGCTAAC
ATACAAAATTAA
>21242 bias=0,e_score=7.7e-114,bit_score=385.1,score_ratio=0.78,align_strand=+,abs_start=67569,abs_end=68060,allele_start=67569,allele_end=68060,query_name=NODE_2_length_156220_cov_38.7853_ID_1653 <unknown description>
TGAATGATAGTAGGGTACAAAAAACAAAGATTCCTAAAGTATTAGCAAGTTTTAGTTTAA
TTTTAGAACTTATTGCATTAGCATTACTTATTTATGTTATATATAGTTTCTCTTCAATTT
GAAAAGAAACACTTGCAGATATAAAGGGAATTATAAAAAATAATAAAGACAGTTTTGAAA
CATTTTGAAAGGAATTTTCTAAATATTGAATAGACTTTTATAAAAATAATAAGGTCTTAA
TTAGTGCAATTTTAGCATTGCCAATATTATTATATGTTTGCTTTATATTTAGTATGTTAG
TAATAGCAAAAGCTAGTTGGTCATTACACAAAGTTCCAATAATACTTATTATTGTTACAT
TATGTTTGCCAATTCTATTATTATGTGAAATAGTTAGAATAGTATCACTATTTTTAATAG
TAATAAAAAAGCAAAAAAATTTTAATAACCAAGTATATTATGGACCACAAGTTGCTAACA
TACAAAATTAA
