# Supplementary material for: Genomic determination of minimum multi-locus sequence typing schemas to represent the genomic phylogeny of Mycoplasma hominis
Source: BMC Genomics. 2016 Nov 23;17:964. doi: 10.1186/s12864-016-3284-z (PMC5120421; doi:10.1186/s12864-016-3284-z)
Supplement: Additional file 1: — FASTA sequence for all pan genomic alleles identified in this study. (ZIP 1488 kb) [file 12864_2016_3284_MOESM1_ESM.zip › pan_genome/GENE-159.fasta]

>159
ATGAATCAAAAGGCAAATAATAATATTTTAGAACTAAGGGGTAATCCTTTTACTCAAGCT
TCCAAATCCGTTTATGGTGGTGGCATATATATGAATAGCCATGTAGTAGTTACTGTGGAA
TACCTAGAAAACTTAAAATCGCAATTATCTAAAATAAAAGAATTTTGAAAAAAAGAACCC
AAATTTTTTAATGGAATTTTAATAAGCGTTTATTACAATAAAATAGTTGCTAAAAGCAAC
CGTATAGTAGCCCTTTTTAAAAAAGAAAATCATGATAATTTAATTGTTGGTGCAAAATTT
AATAAACAAAAAACCAAACATATAATTACATATTTTATGAAGGAGAAGACTCTTGCGGAT
AGCATAGAATTTATTTCAAATATTTCAAAAATATTATCTAAACATTTTGATGGTCAAATA
AATAGTGAAAGTTTTAAAAATCAAGAAATTTTAAAAAAAATTATATGAGAAGAATACCAA
ATTTCTAAAACAACTTTTCAACAATTAATTGCAGATATTTCTTACATTGAAGCATTTAAT
ATTGATACATATCAAAAAGAGGAAAGTAATACAATTGTGACACTTTATAATGTTAATGAA
GGCATCGATATTGTCTTGAAAAAAATAGGAATAAATATATTAAAAACAAATATATTTGAT
AATCAAACAGTATTATTAGATGACAAGCAGCTTGAATTACTTATTGAAAAAGCTCCTTAT
TTAATTTCTATGGCTGTTGAAGATTTATCTAGTCTATCACCAGATGCTTTTAAAACTTGC
AATAATAGTTATCCAATTATGACAATCCCAAACCCGACTTCAGAACCAATAATAGGCGTT
ATTGATACTGCGTTTGATACAAATGTTTATTTTAATAAATGAGTTGAATATGAAGATATG
GTAGACCCAAATATTCCTAAAAATCCTAATGATTGTGTCCATGGCACTGCAGTATCTTCA
ATAATTGTTGATGGTCCAAAATTAAATCCTTGATTAGATGATGGTTGTGGAAGATTTAGA
GTTAAGCATTTTGGAGTTTCGAGAGATGAAAAATTTTCATCATTTACATTAATAAAAGAA
ATAAAAAAAATCATATTGCAAAATTCAAAAATAAAAGTTTGAAATCTTTCACTTGGTAGC
AATAGCGAAATAGATGATAATTTTATTTCTTTTGCCGGCGCCGCGCTAGATAAAATACAA
TTTGAAAACGATGTAATTTTTGTTATAGCAGGAACGAATGACAAAAATTCTACAAAAAAG
AAAAAAATAGGTTCGCCAGCAGATTCTATTAATAGTATAGTAGTAAATTCATTTACAGAA
GAAGGCTTACCAGCAAATTATTCGCGTAGAGGATTAGCCTTGTCATTCTTTTCAAAACCT
GATGTAAGTTATTATGGCGGTAGCAAAGAAAAAATGATTAGAGTTTGCACACCTCAAGGT
GAAGACTGAAGAATGGGAACTTCATTTGCAGCACCTTGAATAGCAAGAAAATTAGCATAT
TTAATTCACATTTTAGGATTTAATAGAGAGGTTGCAAAAGCACTTATTATTGATGCTGCA
CGAGGTTGAACTACACCTGAAAACCCTACTCTTTTGGGCCATGGTATAGTTCCAAAGCAT
ATAAACGATATTATTCAAAGCAAAACTGATGAAATTAAATTTATAGTTTCTGATATTAGC
GAAAAATGAAATACTTATAATTACAATTTTCCAATTCCTTTAATAGAAAATAAATATCCA
TATATTGCAAGGGCTACAATGTGCTATTTTCCACTATGCAATAGGCTACAAGGCGTTGAT
TATACTAATACAGAATTAAATTTGCATTTTGGAAGAATAAACGATAGCAATACTATAGTT
GATATTAAAAATGATTATCAAAATCAAGAAGATAAACCAAGCTTAAAAAAATATTACATT
TTTGAAGATGAGGCCCGGAAAGATTTTAGAAAATGAGATAATGTAAAATGTGTTGTAGAA
AATGATAGCAATCGAAGTAAACCCAAAAAATCCTACAAATATAAAAAATGGGGAATGGAA
ATCAAAACAAATAATAGAATTAATTCTACAGATGGTATTGGAATAAGATTTGGTGTAGTA
GTAACTATAAAGGAAATAAATGGAGTTAATAGAATAAATGAATTTATTAAAAATTGCGTT
TTGAGTGGTTGACTAGTTAATATGATTAAAGTTGAAAATAAAATTGAAATTCATCAAAAA
GCAAGTGAAAACATTGAATTTGAATAA
>8721 bias=339.3,bit_score=1979.5,abs_start=21103,align_strand=-,abs_end=23346,score_ratio=0.880952380952,query_name=NODE_5_length_59660_cov_41.0828_ID_401
TGAATCAAAAGGCAAATAATAATATTTTAGAACTAAGGGGTAATCCTTTTACTCAAGCTT
CCAAATCTGTTTATGGTGGTGGCATATATATGAATAGCCATGTAGTAGTTACTGTGGAAT
ACCTAGAAAACTTAAAATCGCAATTATCCAAAATAAAAGAATTTTGAAAAAAAGAACCCA
AATTTTTTAATGGAATTTTAATAAGCGTTTATTACAATAAAATAGTTGCTAAAAGCAACC
GTATAGTAGCCTTTTTAAAAAAGAAAATCCTGATAATTTAATTGTTGGTGCAAAATTCAA
TAAACAAAAAACCAAACATATAATTACATATTTTATGAAGGAGAAGACTCTTGCGGATAG
CATAGAATTTATTTCAAATATTTCAAAAATATTATCTAAACATTTTGATGGTCAAATAAA
TAGTGAAAGTTTTAAAAATCAAGAAATTTTTAAAAAAATTATATGAAAAGAATACCAAAT
TTCTAAAACAACTTTTCAACAATTAATTGCAGATATTTCTTACATTGAAGCATTTAATAT
TGATACATATAAAAAAGAGGAAAGCAATACAATTGTGACACTTTATAATGTTGATGAAAA
TATTGATAATGTATTGAAAAAAATAGGAATAAATATATTGAAAACAAATATATTTGATAA
TCAAACTGTATTATTGGATGACAAGCAGCTTGAATTACTTATTGAAAAAGCCCCATATTT
AATTTCTATGGCTGTTGAAGATTTATCTAGTTTATCACCAGATGCTTTTAAAACTTGCAA
TAATAGTTATCCAATTATGACAATCACAGACCCAACTTCAGAGCCAATAATAGGCGTTAT
TGATACTGCGTTTGATACAAATGTTTATTTTAATAAATGAGTTGAATATGAAGATATGGT
AGACCCAAATATTCCTAAAAATCCTAATGATTGTGTTCATGGCACTGCAGTATCTTCAAT
AATTGTTGATGGTCCAAAATTAAATCCTTGATTAGATGATGGTTGTGGAAGATTTAGAGT
TAAGCATTTTGGAGTTTCGAGAGATAAAAAATTTTCATCATTTACATTAATAAAAGAAAT
AAAAAAAATCGTATTGCAAAATTCAAAAATAAAAGTTTGAAATCTTTCGCTTGGTAGCAA
TAGCGAAATAGATGATAATTTTATTTCTTTTGCCGGCGCCGCGCTAGATAAAATACAATT
TGAAAACGATGTAATTTTTGTTATAGCAGGAACGAATGACAATAATTCTATGAAAAAGAA
AAAAATAGGTTCACCAGCAGATTCTATTAATAGTATAGTAGTAAATTCAGTTACAGAAAC
AGGCTTACCAGCAAATTATTCACGTAGAGGATTAGCCTTGTCATTTTTTTCAAAACCTGA
TGTAAGTTATTATGGCGGTAGCGAAGAAAAAATGATTAGAGTTTGCACACCTCAAGGTGA
AGCCTGAAGAATGGGAACTTCATTTGCAGCACCTTGAATAGCAAGAAAATTAGCATATTT
AATTCACATTTTAGGATTTAATAGAGAGGTTGCAAAAGCACTTATTATTGATGCTGCACG
AGGCTGAACTGCGCCTAAAAATCCTACTCTTTTGGGCCATGGTATAGTTCCAAAGCATAT
AAACGATATTATTCAAAGCAAAACTGATGAAATTAAATTTATAGTTTCTGATATTAGCGA
AAAATGAAATACTTATAATTACAATTTTCCAATTCCTTTAATAGAAAATAAATATCCATA
TATTGCAAGGGCTACAATGTGCTATTTTCCACTATGCAATAGGCTACAAGGCGTTGATTA
TACTAATACAGAATTAAATTTGCATTTTGGAAGAATAAACGATAGCAATACTATAGTTGA
TATTAAAAATGATTATCAAAATCAAGAAGATAAACCAAGCTTAAAAAAATATTACATTTT
TGAAGATGAGGCCCGGAAAGATTTTAGAAAATGAGATAATGTAAAATGTGTTGTAGAAAA
TGATAGCAATCGAAGTAAACCCAAAAAATCCTACAAATATAAAAAATGGGGAATGGAAAT
CAAAACAAATAATAGAATTAATTCTACAGATGGTATTGGAATAAGATTTGGTATAGTAGT
AACTATAAAGGAAATAAATGGGGTTAATAGAATAAATGAATTTATTAAAAATTGCGTTTT
GAGTGGTTGACTAGTTAATAAGATTAAAGTTGAAAACAAAATTGAAATTCATCAAAAAGC
AAGTGAGAACATTGAATTTGAATA
>8723 bias=341.4,bit_score=2069.5,abs_start=18647,align_strand=-,abs_end=20891,score_ratio=0.921005785492,query_name=NODE_4_length_61256_cov_34.495_ID_635
TGAATCAAAAGGCAAATAATAATATTTTAGAACTAAGGGGTAATCCTTTTACTCAAGCTT
CCAAATCCGTTTATGGTGGTGGCATATATATGAATAGCCATGTAGTAGTTACTGTGGAAT
ACCTAGAAAACTTAAAATCGCAATTATCTAAAATAAAAGAATTTTGAAAAAAAGAACCCA
AATTTTTTAATGGAATTTTAATAAGCGTTTATTACAATAAAATAGTTGCTAAAAGCAACC
GTATAGTAGCCCTTTTTAAAAAAGAAAATCATGATAATTTAATTGTTGGTGCAAAATTTA
ATAAACAAAAAAACAAACATATAATTACATATTTTATGAAGGAGGAGACTCTTGCGGATA
GCATAGAATTTATTTCAAATATTTCAAAAATATTATCTAAACATTTTGATGGTCAAATAA
ATAGTGAAAGTTTTAAAAATCAAGAAATTTTAAAAAAAATTATATGAGAAGAATACCAAA
TTTCTAAAACAACTTTTCAACAATTAATTGCAGATATTTCTTACATTGAAGCATTTAATA
TTGATACATATCAAAAAGAGGAAAGTAATACAATTGTGACACTTTATAATGTTAATGAAG
GCATCGATATTGTCTTGAAAAAAATAGGAATAAATATATTAAAAACAAATATATTTGATA
ATCAAACAGTATTATTAGATGACAAGCAGCTTGAATTACTTATTGAAAAAGCTCCTTATT
TAATTTCTATGGCTGTTGAAGATTTATCTAGTCTATCACCAGATGCTTTTAAAACTTGCA
ATAATAGTTATCCAATTATGACAATCCCAAACCCGACTTCAGAACCAATAATAGGCGTTA
TTGATACTGCGTTTGATACAAATGTTTATTTTAATAAATGAGTTGAATATGAAGATATGG
TAGACCCAAATATTCCTAAAAATCCTAATGATTGTGTTCATGGCACTGCAGTATCTTCAA
TAATTGTTGATGGTCCAAAATTAAATCCTTGATTAGATGATGGTTGTGGAAGATTTAGAG
TTAAGCATTTTGGAGTTTCGAGAGATGAAAAATTTTCATCATTTACATTAATAAAAGAAA
TAAAAAAAATCATATTGCAAAATTCAAAAATAAAAGTTTGAAATCTTTCACTTGGTAGCA
ATAGCGAAATAGATGATAATTTTATTTCTTTTGCCGGCGCCGCGCTAGATAAAATACAAT
TTGAAAACGATGTAATTTTTGTTATAGCAGGAACGAATGACAAAAATTCTACAAAAAAGA
AAAAAATAGGTTCGCCAGCAGATTCTATTAATAGTATAGTAGTAAATTCAGTTACAGAAG
AAGGCTTACCAGCAAATTATTCGCGTAGAGGATTAGCCTTGTCATTCTTTTCAAAACCTG
ATGTAAGTTATTATGGCGGTAGCAAAGAAAAAATGATTAGAGTTTGCACACCTCAAGGTG
AAGACTGAAGAATGGGAACTTCATTTGCAGCACCTTGAATAGCAAGAAAATTAGCATATT
TAATTCACATTTTAGGATTTAATAGAGAGGTTGCAAAAGCACTTATTATTGATGCTGCAC
GAGGTTGAACTACACCTGAAAACCCTACTCTTTTGGGCCATGGTATAGTTCCAAAGCATA
TAAACGATATTATTCAAAGCAAAACTGATGAAATTAAATTTATAGTTTCTGATATTAGCG
AAAAATGAAATACTTATAATTACAATTTTCCAATTCCTTTAATAGAAAATAAATATCCAT
ATATTGCAAGGGCTACAATGTGCTATTTTCCACTATGCAATAGGCTACAAGGCGTTGATT
ATACTAATACAGAATTAAATTTGCATTTTGGAAGAATAAACGATAGCAATACTATAGTTG
ATATTAAAAATGATTATCAAAATCAAGAAGATAAACCAAGCTTAAAAAAATATTACATTT
TTGAAGATGAGGCCCGGAAAGATTTTAGAAAATGAGATAATGTAAAATGTGTTGTAGAAA
ATGATAGCAATCGAAGTAAACCCAAAAAATCCTACAAATATAAAAAATGGGGAATGGAAA
TCAAAACAAATAATAGAATTAATTCTACAGATGGTATTGGAATAAGATTTGGTGTAGTAG
TAACTATAAAGGAAATAAATGGAGTTAATAGAATAAATGAATTTATTAAAAATTGCGTTT
TGAGTGGTTGACTAGTTAATATGATTAAAGTTGAAAATAAAATTGAAATTCATCAAAAAG
CAAGTGAAAACATTGAATTTGAATA
>8724 bias=339.7,bit_score=1986.1,abs_start=35494,align_strand=+,abs_end=37740,score_ratio=0.883889630619,query_name=NODE_1_length_644406_cov_31.3649_ID_828
ATGAATCAAAAGGCAAATAATAATATTTTAGAACTAAGGGGTAATCCTTTTACTCAAGCT
TCCAAATCTGTTTATGGTGGTGGCATATATATGAATAGCCATGTAGTAGTTACTGTGGAA
TACCTAGAAAACTTAAAATCGCAATTATCCAAAATAAAAGAATTTTGAAAAAAAGAACCC
AAATTTTTTAATGGAATTTTAATAAGCGTTTATTACAATAAAATAGTTGCTAAAAGCAAC
CGTATAGTAGCCCTTTTTAAAAAAGAAAATCCTGATAATTTAATTGTTGGTGCAAAATTC
AATAAACAAAAAACCAAACATATAATTACATATTTTATGAAGGAGAAGACTCTTGCGGAT
AGCATAGAATTTATTTCAAATATTTCAAAAATATTATCTAAACATTTTGATGGTCAAATA
AATAGTGAAAGTTTTAAAAATCAAGAAATTTTTAAAAAAATTATATGAAAAGAATACCAA
ATTTCTAAAACAACTTTTCAACAATTAATTGCAGATATTTCTTACATTGAAGCATTTAAT
ATTGATACATATAAAAAAGAGGAAAGCAATACAATTGTGACACTTTATAATGTTGATGAA
AATATTGATAATGTATTGAAAAAAATAGGAATAAATATATTGAAAACAAATATATTTGAT
AATCAAACTGTATTATTGGATGACAAGCAGCTTGAATTACTTATTGAAAAAGCCCCATAT
TTAATTTCTATGGCTGTTGAAGATTTATCTAGTTTATCACCAGATGCTTTTAAAACTTGC
AATAATAGTTATCCAATTATGACAATCACAGACCCAACTTCAGAGCCAATAATAGGCGTT
ATTGATACTGCGTTTGATACAAATGTTTATTTTAATAAATGAGTTGAATATGAAGATATG
GTAGACCCAAATATTCCTAAAAATCCTAATGATTGTGTTCATGGCACTGCAGTATCTTCA
ATAATTGTTGATGGTCCAAAATTAAATCCTTGATTAGATGATGGTTGTGGAAGATTTAGA
GTTAAGCATTTTGGAGTTTCGAGAGATAAAAAATTTTCATCATTTACATTAATAAAAGAA
ATAAAAAAAATCGTATTGCAAAATTCAAAAATAAAAGTTTGAAATCTTTCACTTGGTAGC
AATAGCGAAATAGATGATAATTTTATTTCTTTTGCCGGCGCCGCGCTAGATAAAATACAA
TTTGAAAACGATGTAATTTTTGTTATAGCAGGAACGAATGACAATAATTCTATGAAAAAG
AAAAAAATAGGTTCACCAGCAGATTCTATTAATAGTATAGTAGTAAATTCAGTTACAGAA
ACAGGCTTACCAGCAAATTATTCACGTAGAGGATTAGCCTTGTCATTTTTTTCAAAACCT
GATGTAAGTTATTATGGCGGTAGCGAAGAAAAAATGATTAGAGTTTGCACACCTCAAGGT
GAAGCCTGAAGAATGGGAACTTCATTTGCAGCACCTTGAATAGCAAGAAAATTAGCATAT
TTAATTCACATTTTAGGATTTAATAGAGAGGTTGCAAAAGCACTTATTATTGATGCTGCA
CGAGGCTGAACTGCGCCTAAAAATCCTACTCTTTTGGGCCATGGTATAGTTCCAAAGCAT
ATAAACGATATTATTCAAAGCAAAACTGATGAAATTAAATTTATAGTTTCTGATATTAGC
GAAAAATGAAATACTTATAATTACAATTTTCCAATTCCTTTAATAGAAAATAAATATCCA
TATATTGCAAGGGCTACAATGTGCTATTTTCCACTATGCAATAGGCTACAAGGCGTTGAT
TATACTAATACAGAATTAAATTTGCATTTTGGAAGAATAAACGATAGCAATACTATAGTT
GATATTAAAAATGATTATCAAAATCAAGAAGATAAACCAAGCTTAAAAAAATATTACATT
TTTGAAGATGAGGCCCGGAAAGATTTTAGAAAATGAGATAATGTAAAATGTGTTGTAGAA
AATGATAGCAATCGAAGTAAACCCAAAAAATCCTACAAATATAAAAAATGGGGAATGGAA
ATCAAAACAAATAATAGAATTAATTCTACAGATGGTATTGGAATAAGATTTGGTATAGTA
GTAACTATAAAGGAAATAAATGGGGTTAATAGAATAAATGAATTTATTAAAAATTGCGTT
TTGAGTGGTTGACTAGTTAATAAGATTAAAGTTGAAAACAAAATTGAAATTCATCAAAAA
GCAAGTGAGAACATTGAATTTGAATAA
>21237 bias=0,e_score=0.0,bit_score=2067.3,score_ratio=0.92,align_strand=-,abs_start=18647,abs_end=20891,allele_start=18647,allele_end=20891,query_name=NODE_4_length_61590_cov_21.7453_ID_18413 <unknown description>
TGAATCAAAAGGCAAATAATAATATTTTAGAACTAAGGGGTAATCCTTTTACTCAAGCTT
CCAAATCCGTTTATGGTGGTGGCATATATATGAATAGCCATGTAGTAGTTACTGTGGAAT
ACCTAGAAAACTTAAAATCGCAATTATCTAAAATAAAAGAATTTTGAAAAAAAGAACCCA
AATTTTTTAATGGAATTTTAATAAGCGTTTATTACAATAAAATAGTTGCTAAAAGCAACC
GTATAGTAGCCCTTTTTAAAAAAGAAAATCATGATAATTTAATTGTTGGTGCAAAATTTA
ATAAACAAAAAAACAAACATATAATTACATATTTTATGAAGGAGAAGACTCTTGCGGATA
GCATAGAATTTATTTCAAATATTTCAAAAATATTATCTAAACATTTTGATGGTCAAATAA
ATAGTGAAAGTTTTAAAAATCAAGAAATTTTAAAAAAAATTATATGAGAAGAATACCAAA
TTTCTAAAACAACTTTTCAACAATTAATTGCAGATATTTCTTACATTGAAGCATTTAATA
TTGATACATATCAAAAAGAGGAAAGTAATACAATTGTGACACTTTATAATGTTAATGAAG
GCATCGATATTGTCTTGAAAAAAATAGGAATAAATATATTAAAAACAAATATATTTGATA
ATCAAACAGTATTATTAGATGACAAGTAGCTTGAATTACTTATTGAAAAAGCTCCTTATT
TAATTTCTATGGCTGTTGAAGATTTATCTAGTCTATCACCAGATGCTTTTAAAACTTGCA
ATAATAGTTATCCAATTATGACAATCCCAAACCCGACTTCAGAACCAATAATAGGCGTTA
TTGATACTGCGTTTGATACAAATGTTTATTTTAATAAATGAGTTGAATATGAAGATATGG
TAGACCCAAATATTCCTAAAAATCCTAATGATTGTGTTCATGGCACTGCAGTATCTTCAA
TAATTGTTGATGGTCCAAAATTAAATCCTTGATTAGATGATGGTTGTGGAAGATTTAGAG
TTAAGCATTTTGGAGTTTCGAGAGATGAAAAATTTTCATCATTTACATTAATAAAAGAAA
TAAAAAAAATCATATTGCAAAATTCAAAAATAAAAGTTTGAAATCTTTCACTTGGTAGCA
ATAGCGAAATAGATGATAATTTTATTTCTTTTGCCGGCGCCGCGCTAGATAAAATACAAT
TTGAAAACGATGTAATTTTTGTTATAGCAGGAACGAATGACAAAAATTCTACAAAAAAGA
AAAAAATAGGTTCGCCAGCAGATTCTATTAATAGTATAGTAGTAAATTCAGTTACAGAAG
AAGGCTTACCAGCAAATTATTCGCGTAGAGGATTAGCCTTGTCATTCTTTTCAAAACCTG
ATGTAAGTTATTATGGCGGTAGCAAAGAAAAAATGATTAGAGTTTGCACACCTCAAGGTG
AAGACTGAAGAATGGGAACTTCATTTGCAGCACCTTGAATAGCAAGAAAATTAGCATATT
TAATTCACATTTTAGGATTTAATAGAGAGGTTGCAAAAGCACTTATTATTGATGCTGCAC
GAGGTTGAACTACACCTGAAAACCCTACTCTTTTGGGCCATGGTATAGTTCCAAAGCATA
TAAACGATATTATTCAAAGCAAAACTGATGAAATTAAATTTATAGTTTCTGATATTAGCG
AAAAATGAAATACTTATAATTACAATTTTCCAATTCCTTTAATAGAAAATAAATATCCAT
ATATTGCAAGGGCTACAATGTGCTATTTTCCACTATGCAATAGGCTACAAGGCGTTGATT
ATACTAATACAGAATTAAATTTGCATTTTGGAAGAATAAACGATAGCAATACTATAGTTG
ATATTAAAAATGATTATCAAAATCAAGAAGATAAACCAAGCTTAAAAAAATATTACATTT
TTGAAGATGAGGCCCGGAAAGATTTTAGAAAATGAGATAATGTAAAATGTGTTGTAGAAA
ATGATAGCAATCGAAGTAAACCCAAAAAATCCTACAAATATAAAAAATGGGGAATGGAAA
TCAAAACAAATAATAGAATTAATTCTACAGATGGTATTGGAATAAGATTTGGTGTAGTAG
TAACTATAAAGGAAATAAATGGAGTTAATAGAATAAATGAATTTATTAAAAATTGCGTTT
TGAGTGGTTGACTAGTTAATATGATTAAAGTTGAAAATAAAATTGAAATTCATCAAAAAG
CAAGTGAAAACATTGAATTTGAAT
>21238 bias=0,e_score=0.0,bit_score=2069.5,score_ratio=0.92,align_strand=-,abs_start=18647,abs_end=20891,allele_start=18647,allele_end=20891,query_name=NODE_4_length_61591_cov_42.5651_ID_1123 <unknown description>
TGAATCAAAAGGCAAATAATAATATTTTAGAACTAAGGGGTAATCCTTTTACTCAAGCTT
CCAAATCCGTTTATGGTGGTGGCATATATATGAATAGCCATGTAGTAGTTACTGTGGAAT
ACCTAGAAAACTTAAAATCGCAATTATCTAAAATAAAAGAATTTTGAAAAAAAGAACCCA
AATTTTTTAATGGAATTTTAATAAGCGTTTATTACAATAAAATAGTTGCTAAAAGCAACC
GTATAGTAGCCCTTTTTAAAAAAGAAAATCATGATAATTTAATTGTTGGTGCAAAATTTA
ATAAACAAAAAAACAAACATATAATTACATATTTTATGAAGGAGGAGACTCTTGCGGATA
GCATAGAATTTATTTCAAATATTTCAAAAATATTATCTAAACATTTTGATGGTCAAATAA
ATAGTGAAAGTTTTAAAAATCAAGAAATTTTAAAAAAAATTATATGAGAAGAATACCAAA
TTTCTAAAACAACTTTTCAACAATTAATTGCAGATATTTCTTACATTGAAGCATTTAATA
TTGATACATATCAAAAAGAGGAAAGTAATACAATTGTGACACTTTATAATGTTAATGAAG
GCATCGATATTGTCTTGAAAAAAATAGGAATAAATATATTAAAAACAAATATATTTGATA
ATCAAACAGTATTATTAGATGACAAGCAGCTTGAATTACTTATTGAAAAAGCTCCTTATT
TAATTTCTATGGCTGTTGAAGATTTATCTAGTCTATCACCAGATGCTTTTAAAACTTGCA
ATAATAGTTATCCAATTATGACAATCCCAAACCCGACTTCAGAACCAATAATAGGCGTTA
TTGATACTGCGTTTGATACAAATGTTTATTTTAATAAATGAGTTGAATATGAAGATATGG
TAGACCCAAATATTCCTAAAAATCCTAATGATTGTGTTCATGGCACTGCAGTATCTTCAA
TAATTGTTGATGGTCCAAAATTAAATCCTTGATTAGATGATGGTTGTGGAAGATTTAGAG
TTAAGCATTTTGGAGTTTCGAGAGATGAAAAATTTTCATCATTTACATTAATAAAAGAAA
TAAAAAAAATCATATTGCAAAATTCAAAAATAAAAGTTTGAAATCTTTCACTTGGTAGCA
ATAGCGAAATAGATGATAATTTTATTTCTTTTGCCGGCGCCGCGCTAGATAAAATACAAT
TTGAAAACGATGTAATTTTTGTTATAGCAGGAACGAATGACAAAAATTCTACAAAAAAGA
AAAAAATAGGTTCGCCAGCAGATTCTATTAATAGTATAGTAGTAAATTCAGTTACAGAAG
AAGGCTTACCAGCAAATTATTCGCGTAGAGGATTAGCCTTGTCATTCTTTTCAAAACCTG
ATGTAAGTTATTATGGCGGTAGCAAAGAAAAAATGATTAGAGTTTGCACACCTCAAGGTG
AAGACTGAAGAATGGGAACTTCATTTGCAGCACCTTGAATAGCAAGAAAATTAGCATATT
TAATTCACATTTTAGGATTTAATAGAGAGGTTGCAAAAGCACTTATTATTGATGCTGCAC
GAGGTTGAACTACACCTGAAAACCCTACTCTTTTGGGCCATGGTATAGTTCCAAAGCATA
TAAACGATATTATTCAAAGCAAAACTGATGAAATTAAATTTATAGTTTCTGATATTAGCG
AAAAATGAAATACTTATAATTACAATTTTCCAATTCCTTTAATAGAAAATAAATATCCAT
ATATTGCAAGGGCTACAATGTGCTATTTTCCACTATGCAATAGGCTACAAGGCGTTGATT
ATACTAATACAGAATTAAATTTGCATTTTGGAAGAATAAACGATAGCAATACTATAGTTG
ATATTAAAAATGATTATCAAAATCAAGAAGATAAACCAAGCTTAAAAAAATATTACATTT
TTGAAGATGAGGCCCGGAAAGATTTTAGAAAATGAGATAATGTAAAATGTGTTGTAGAAA
ATGATAGCAATCGAAGTAAACCCAAAAAATCCTACAAATATAAAAAATGGGGAATGGAAA
TCAAAACAAATAATAGAATTAATTCTACAGATGGTATTGGAATAAGATTTGGTGTAGTAG
TAACTATAAAGGAAATAAATGGAGTTAATAGAATAAATGAATTTATTAAAAATTGCGTTT
TGAGTGGTTGACTAGTTAATATGATTAAAGTTGAAAATAAAATTGAAATTCATCAAAAAG
CAAGTGAAAACATTGAATTTGAAT
>21239 bias=0,e_score=0.0,bit_score=1986.1,score_ratio=0.88,align_strand=+,abs_start=35494,abs_end=37740,allele_start=35494,allele_end=37740,query_name=NODE_2_length_156220_cov_38.7853_ID_1653 <unknown description>
TGAATCAAAAGGCAAATAATAATATTTTAGAACTAAGGGGTAATCCTTTTACTCAAGCTT
CCAAATCTGTTTATGGTGGTGGCATATATATGAATAGCCATGTAGTAGTTACTGTGGAAT
ACCTAGAAAACTTAAAATCGCAATTATCCAAAATAAAAGAATTTTGAAAAAAAGAACCCA
AATTTTTTAATGGAATTTTAATAAGCGTTTATTACAATAAAATAGTTGCTAAAAGCAACC
GTATAGTAGCCCTTTTTAAAAAAGAAAATCCTGATAATTTAATTGTTGGTGCAAAATTCA
ATAAACAAAAAACCAAACATATAATTACATATTTTATGAAGGAGAAGACTCTTGCGGATA
GCATAGAATTTATTTCAAATATTTCAAAAATATTATCTAAACATTTTGATGGTCAAATAA
ATAGTGAAAGTTTTAAAAATCAAGAAATTTTTAAAAAAATTATATGAAAAGAATACCAAA
TTTCTAAAACAACTTTTCAACAATTAATTGCAGATATTTCTTACATTGAAGCATTTAATA
TTGATACATATAAAAAAGAGGAAAGCAATACAATTGTGACACTTTATAATGTTGATGAAA
ATATTGATAATGTATTGAAAAAAATAGGAATAAATATATTGAAAACAAATATATTTGATA
ATCAAACTGTATTATTGGATGACAAGCAGCTTGAATTACTTATTGAAAAAGCCCCATATT
TAATTTCTATGGCTGTTGAAGATTTATCTAGTTTATCACCAGATGCTTTTAAAACTTGCA
ATAATAGTTATCCAATTATGACAATCACAGACCCAACTTCAGAGCCAATAATAGGCGTTA
TTGATACTGCGTTTGATACAAATGTTTATTTTAATAAATGAGTTGAATATGAAGATATGG
TAGACCCAAATATTCCTAAAAATCCTAATGATTGTGTTCATGGCACTGCAGTATCTTCAA
TAATTGTTGATGGTCCAAAATTAAATCCTTGATTAGATGATGGTTGTGGAAGATTTAGAG
TTAAGCATTTTGGAGTTTCGAGAGATAAAAAATTTTCATCATTTACATTAATAAAAGAAA
TAAAAAAAATCGTATTGCAAAATTCAAAAATAAAAGTTTGAAATCTTTCACTTGGTAGCA
ATAGCGAAATAGATGATAATTTTATTTCTTTTGCCGGCGCCGCGCTAGATAAAATACAAT
TTGAAAACGATGTAATTTTTGTTATAGCAGGAACGAATGACAATAATTCTATGAAAAAGA
AAAAAATAGGTTCACCAGCAGATTCTATTAATAGTATAGTAGTAAATTCAGTTACAGAAA
CAGGCTTACCAGCAAATTATTCACGTAGAGGATTAGCCTTGTCATTTTTTTCAAAACCTG
ATGTAAGTTATTATGGCGGTAGCGAAGAAAAAATGATTAGAGTTTGCACACCTCAAGGTG
AAGCCTGAAGAATGGGAACTTCATTTGCAGCACCTTGAATAGCAAGAAAATTAGCATATT
TAATTCACATTTTAGGATTTAATAGAGAGGTTGCAAAAGCACTTATTATTGATGCTGCAC
GAGGCTGAACTGCGCCTAAAAATCCTACTCTTTTGGGCCATGGTATAGTTCCAAAGCATA
TAAACGATATTATTCAAAGCAAAACTGATGAAATTAAATTTATAGTTTCTGATATTAGCG
AAAAATGAAATACTTATAATTACAATTTTCCAATTCCTTTAATAGAAAATAAATATCCAT
ATATTGCAAGGGCTACAATGTGCTATTTTCCACTATGCAATAGGCTACAAGGCGTTGATT
ATACTAATACAGAATTAAATTTGCATTTTGGAAGAATAAACGATAGCAATACTATAGTTG
ATATTAAAAATGATTATCAAAATCAAGAAGATAAACCAAGCTTAAAAAAATATTACATTT
TTGAAGATGAGGCCCGGAAAGATTTTAGAAAATGAGATAATGTAAAATGTGTTGTAGAAA
ATGATAGCAATCGAAGTAAACCCAAAAAATCCTACAAATATAAAAAATGGGGAATGGAAA
TCAAAACAAATAATAGAATTAATTCTACAGATGGTATTGGAATAAGATTTGGTATAGTAG
TAACTATAAAGGAAATAAATGGGGTTAATAGAATAAATGAATTTATTAAAAATTGCGTTT
TGAGTGGTTGACTAGTTAATAAGATTAAAGTTGAAAACAAAATTGAAATTCATCAAAAAG
CAAGTGAGAACATTGAATTTGAATAA
>21240 bias=0,e_score=0.0,bit_score=1979.5,score_ratio=0.88,align_strand=-,abs_start=21103,abs_end=23346,allele_start=21103,allele_end=23346,query_name=NODE_6_length_24834_cov_34.8925_ID_413 <unknown description>
TGAATCAAAAGGCAAATAATAATATTTTAGAACTAAGGGGTAATCCTTTTACTCAAGCTT
CCAAATCTGTTTATGGTGGTGGCATATATATGAATAGCCATGTAGTAGTTACTGTGGAAT
ACCTAGAAAACTTAAAATCGCAATTATCCAAAATAAAAGAATTTTGAAAAAAAGAACCCA
AATTTTTTAATGGAATTTTAATAAGCGTTTATTACAATAAAATAGTTGCTAAAAGCAACC
GTATAGTAGCCTTTTTAAAAAAGAAAATCCTGATAATTTAATTGTTGGTGCAAAATTCAA
TAAACAAAAAACCAAACATATAATTACATATTTTATGAAGGAGAAGACTCTTGCGGATAG
CATAGAATTTATTTCAAATATTTCAAAAATATTATCTAAACATTTTGATGGTCAAATAAA
TAGTGAAAGTTTTAAAAATCAAGAAATTTTTAAAAAAATTATATGAAAAGAATACCAAAT
TTCTAAAACAACTTTTCAACAATTAATTGCAGATATTTCTTACATTGAAGCATTTAATAT
TGATACATATAAAAAAGAGGAAAGCAATACAATTGTGACACTTTATAATGTTGATGAAAA
TATTGATAATGTATTGAAAAAAATAGGAATAAATATATTGAAAACAAATATATTTGATAA
TCAAACTGTATTATTGGATGACAAGCAGCTTGAATTACTTATTGAAAAAGCCCCATATTT
AATTTCTATGGCTGTTGAAGATTTATCTAGTTTATCACCAGATGCTTTTAAAACTTGCAA
TAATAGTTATCCAATTATGACAATCACAGACCCAACTTCAGAGCCAATAATAGGCGTTAT
TGATACTGCGTTTGATACAAATGTTTATTTTAATAAATGAGTTGAATATGAAGATATGGT
AGACCCAAATATTCCTAAAAATCCTAATGATTGTGTTCATGGCACTGCAGTATCTTCAAT
AATTGTTGATGGTCCAAAATTAAATCCTTGATTAGATGATGGTTGTGGAAGATTTAGAGT
TAAGCATTTTGGAGTTTCGAGAGATAAAAAATTTTCATCATTTACATTAATAAAAGAAAT
AAAAAAAATCGTATTGCAAAATTCAAAAATAAAAGTTTGAAATCTTTCGCTTGGTAGCAA
TAGCGAAATAGATGATAATTTTATTTCTTTTGCCGGCGCCGCGCTAGATAAAATACAATT
TGAAAACGATGTAATTTTTGTTATAGCAGGAACGAATGACAATAATTCTATGAAAAAGAA
AAAAATAGGTTCACCAGCAGATTCTATTAATAGTATAGTAGTAAATTCAGTTACAGAAAC
AGGCTTACCAGCAAATTATTCACGTAGAGGATTAGCCTTGTCATTTTTTTCAAAACCTGA
TGTAAGTTATTATGGCGGTAGCGAAGAAAAAATGATTAGAGTTTGCACACCTCAAGGTGA
AGCCTGAAGAATGGGAACTTCATTTGCAGCACCTTGAATAGCAAGAAAATTAGCATATTT
AATTCACATTTTAGGATTTAATAGAGAGGTTGCAAAAGCACTTATTATTGATGCTGCACG
AGGCTGAACTGCGCCTAAAAATCCTACTCTTTTGGGCCATGGTATAGTTCCAAAGCATAT
AAACGATATTATTCAAAGCAAAACTGATGAAATTAAATTTATAGTTTCTGATATTAGCGA
AAAATGAAATACTTATAATTACAATTTTCCAATTCCTTTAATAGAAAATAAATATCCATA
TATTGCAAGGGCTACAATGTGCTATTTTCCACTATGCAATAGGCTACAAGGCGTTGATTA
TACTAATACAGAATTAAATTTGCATTTTGGAAGAATAAACGATAGCAATACTATAGTTGA
TATTAAAAATGATTATCAAAATCAAGAAGATAAACCAAGCTTAAAAAAATATTACATTTT
TGAAGATGAGGCCCGGAAAGATTTTAGAAAATGAGATAATGTAAAATGTGTTGTAGAAAA
TGATAGCAATCGAAGTAAACCCAAAAAATCCTACAAATATAAAAAATGGGGAATGGAAAT
CAAAACAAATAATAGAATTAATTCTACAGATGGTATTGGAATAAGATTTGGTATAGTAGT
AACTATAAAGGAAATAAATGGGGTTAATAGAATAAATGAATTTATTAAAAATTGCGTTTT
GAGTGGTTGACTAGTTAATAAGATTAAAGTTGAAAACAAAATTGAAATTCATCAAAAAGC
AAGTGAGAACATTGAATTTGAAT
>21241 bias=0,e_score=0.0,bit_score=2076.5,score_ratio=0.92,align_strand=-,abs_start=20393,abs_end=22637,allele_start=20393,allele_end=22637,query_name=NODE_3_length_61680_cov_30.2945_ID_333 <unknown description>
TGAATCAAAAGGCAAATAATAATATTTTAGAACTAAGGGGTAATCCTTTTACTCAAGCTT
CCAAATCCGTTTATGGTGGTGGCATATATATGAATAGCCATGTAGTAGTTACTGTGGAAT
ACCTAGAAAACTTAAAATCGCAATTATCTAAAATAAAAGAATTTTGAAAAAAAGAACCCA
AATTTTTTAATGGAATTTTAATAAGCGTTTATTACAATAAAATAGTTGCTAAAAGCAACC
GTATAGTAGCCCTTTTTAAAAAAGAAAATCATGATAATTTAATTGTTGGTGCAAAATTTA
ATAAACAAAAAACCAAACATATAATTACATATTTTATGAAGGAGAAGACTCTTGCGGATA
GCATAGAATTTATTTCAAATATTTCAAAAATATTATCTAAACATTTTGATGGTCAAATAA
ATAGTGAAAGTTTTAAAAATCAAGAAATTTTAAAAAAAATTATATGAGAAGAATACCAAA
TTTCTAAAACAACTTTTCAACAATTAATTGCAGATATTTCTTACATTGAAGCATTTAATA
TTGATACATATCAAAAAGAGGAAAGTAATACAATTGTGACACTTTATAATGTTAATGAAG
GCATCGATATTGTCTTGAAAAAAATAGGAATAAATATATTAAAAACAAATATATTTGATA
ATCAAACAGTATTATTAGATGACAAGCAGCTTGAATTACTTATTGAAAAAGCTCCTTATT
TAATTTCTATGGCTGTTGAAGATTTATCTAGTCTATCACCAGATGCTTTTAAAACTTGCA
ATAATAGTTATCCAATTATGACAATCCCAAACCCGACTTCAGAACCAATAATAGGCGTTA
TTGATACTGCGTTTGATACAAATGTTTATTTTAATAAATGAGTTGAATATGAAGATATGG
TAGACCCAAATATTCCTAAAAATCCTAATGATTGTGTCCATGGCACTGCAGTATCTTCAA
TAATTGTTGATGGTCCAAAATTAAATCCTTGATTAGATGATGGTTGTGGAAGATTTAGAG
TTAAGCATTTTGGAGTTTCGAGAGATGAAAAATTTTCATCATTTACATTAATAAAAGAAA
TAAAAAAAATCATATTGCAAAATTCAAAAATAAAAGTTTGAAATCTTTCACTTGGTAGCA
ATAGCGAAATAGATGATAATTTTATTTCTTTTGCCGGCGCCGCGCTAGATAAAATACAAT
TTGAAAACGATGTAATTTTTGTTATAGCAGGAACGAATGACAAAAATTCTACAAAAAAGA
AAAAAATAGGTTCGCCAGCAGATTCTATTAATAGTATAGTAGTAAATTCAGTTACAGAAG
AAGGCTTACCAGCAAATTATTCGCGTAGAGGATTAGCCTTGTCATTCTTTTCAAAACCTG
ATGTAAGTTATTATGGCGGTAGCAAAGAAAAAATGATTAGAGTTTGCACACCTCAAGGTG
AAGACTGAAGAATGGGAACTTCATTTGCAGCACCTTGAATAGCAAGAAAATTAGCATATT
TAATTCACATTTTAGGATTTAATAGAGAGGTTGCAAAAGCACTTATTATTGATGCTGCAC
GAGGTTGAACTACACCTGAAAACCCTACTCTTTTGGGCCATGGTATAGTTCCAAAGCATA
TAAACGATATTATTCAAAGCAAAACTGATGAAATTAAATTTATAGTTTCTGATATTAGCG
AAAAATGAAATACTTATAATTACAATTTTCCAATTCCTTTAATAGAAAATAAATATCCAT
ATATTGCAAGGGCTACAATGTGCTATTTTCCACTATGCAATAGGCTACAAGGCGTTGATT
ATACTAATACAGAATTAAATTTGCATTTTGGAAGAATAAACGATAGCAATACTATAGTTG
ATATTAAAAATGATTATCAAAATCAAGAAGATAAACCAAGCTTAAAAAAATATTACATTT
TTGAAGATGAGGCCCGGAAAGATTTTAGAAAATGAGATAATGTAAAATGTGTTGTAGAAA
ATGATAGCAATCGAAGTAAACCCAAAAAATCCTACAAATATAAAAAATGGGGAATGGAAA
TCAAAACAAATAATAGAATTAATTCTACAGATGGTATTGGAATAAGATTTGGTGTAGTAG
TAACTATAAAGGAAATAAATGGAGTTAATAGAATAAATGAATTTATTAAAAATTGCGTTT
TGAGTGGTTGACTAGTTAATATGATTAAAGTTGAAAATAAAATTGAAATTCATCAAAAAG
CAAGTGAAAACATTGAATTTGAAT
