# Supplementary material for: Genomic determination of minimum multi-locus sequence typing schemas to represent the genomic phylogeny of Mycoplasma hominis
Source: BMC Genomics. 2016 Nov 23;17:964. doi: 10.1186/s12864-016-3284-z (PMC5120421; doi:10.1186/s12864-016-3284-z)
Supplement: Additional file 1: — FASTA sequence for all pan genomic alleles identified in this study. (ZIP 1488 kb) [file 12864_2016_3284_MOESM1_ESM.zip › pan_genome/GENE-15.fasta]

>15
ATGAGTAAATTAGAATTGAAAACTTGAACAATAGGAACTAGTTTAAAAAGTTATTATGAC
AAAATTGTTGATTGATTAGAAATTGATAATTTTTATTCTAAAATTAAAAAAAATAACAAA
TTAATTTGAAAGCAAATTGACAATAATGAACCAAATAAACAATATTCATTATTTTTTGAC
TTTGATAGCAAAAATGCATCTTATAAAAATAAATCAAATAGCACTATTGAGCAATTTTTG
AAAGTTGCAATCTATTTTAATATATTAATTAAAATAAACAAAAATGAATACGAATTAACA
CCCGATTTTATTGAATGTGTTGTTCAAAAAAATAATTCAAATAAAAATAATGTAAAGCTA
TTCTTAAATAATTTTTTATTAAAACAAATTAATAATAAATTTGAAACTCTTACCGAAATC
ATTAAAACTTATGATAAAAATGTTAATGAATCTCTTCGCGAAAACCAAATTAAAGGAATA
AATTGTGTTGAAGATTCTAATATTTCGTTTTCTTTTTTAGTCAAATTAAATAAATTATTC
AAAAAAAACAAAAAAGATGAAGAACAAATTAACAAAGATATTAAGCTAATTAAATCCGAA
TTTAAATCTATAAGAAATAGTAAAGATAACAAGGACGACTATTTTGGACCTATATTAGAA
GAAATTGCTTCGGAATATAGCAAAGATAATTTGTTAAATTCAATAAAAAATTCTTTCTAT
TCGATTGTTAATTGAATTAAAAGGATAAAAGATTTGCCCAATGAAAGAATTACGACAATC
CTTAATGAAGAAATTTTAAAAAATAATTTTTCTATTGAAAATAATTCTCAAGAAGATTAC
CAAAATTCAAAATGTCAAGGAAATAATAAATTAGATGATGAAATTTATAGTATTCATTTA
ACAATATTTAGTTTGTTAAATGAATATTTCGAAAATGTAATAATTCCTATTTTTCAAAGA
AAATATGTTTGAAACAAGGAATTAATAGAAAACCTTGTTGATTGTTTAATTAATAACGAT
GAAAAAGAATATTCTTATTTGAATAATATTATTGTTACAAAACAAGATTGTATATCTGCA
AAGACAAATATTGTAATTGTTGATGGCCAACAACGAACTTTTACAATTCTATTAATTTTG
TTTTGTTTATTTAAACTTTATTGCCATCAATTCTTATCTAAAGAAGAACCAATTAAAATA
AATGATAAAAATTGACTGCTATTATTCAATTTATTTATAGAAAGAAAATACTTGAGTATT
TATAGCAATATTGATGAAAATTTTGAATCAAACAACATTTATTCGTTTATAAATAAAACT
ATAAAAAATAATTTAAAAATTGAAGCTAATGACAAAAATAATGATATTGTTAAAAAACTT
ATAATTATTTTTAACAAACTTGAAAACTTAGAAACTAAGGGACTTACTAATAAAATAGAT
TATGTTTTAAACAAATCTATAATCACATATACAATTGTTAAAACCAACAAGCCCGAAATT
CTTTTTAAAAATCTTAACCTTAATTCAAAACCTTTAAATTCACTAGATTTATTTAAAAAT
TACTTATATTCATTGGATCCAAAGAATCCAAATAACGAGGAAAACATAAAAATATTTAAT
GATGAATTTTATGAAGCATTAAGCAATACAAAAAACCAAATCAAGGAAGGTGAAGTTGAA
AACTTTGCATACGTAATAAACAAAGTTGATTCTCAATATCAAATGGATAATGAAAAAAAT
TTAAACAAGAATGTGAATAATTTTCAACTACTTGAAAAATGATTTAATAATGAATTAAAT
AATAATTCTAAAAATTTAAAACAAACGTTTGACAAATTAATTAATTATTTGTATATGTAT
AAATATTTAAAAAATCCTAAAGATTTCTTTAATAACTATAACTTGAATAATAAAGCTAAG
AAGAAAAAAGACTCAAAATCTGCCAAAGCATTAATTCAAAATGAGATTTTTTCACGTTCA
GCATTTGCCGAGCAAGTTTATGCTGCTATTCAAGAAAATACAATTTTTATACCATTAGTA
TGAGTAATATTTAATAAGTTAAATATTTGACATAATGAAAAACCAATGAGAGATCTTGAT
TTAAATAATACATTTAATTTATTACGCGAAATAGAGAGATTTAATTTTGTTTGAAAAACG
ATTGCATTTGAAGGCCAATCATTAACAAAATCAATTTCGCGAATTATTGATGAAATTAAA
AAAAATGATGAAATTGAGAATCCTGATGAGTTAAGAGATCAATTAATTGACCTTGTTCCT
GAACTTAAAAGATTTAAAAATAATCCTTCTGATATTGACAAAAAAATTAATGATAAATTA
AATGAATGCATAAAATATCCTAAATCTAAATTAATGAAACCAAAAATGAAATCATTGCTT
TTAAGTAGAATTCATTTCCTTTTATCTTGCGGAGAATACAATCAAAATAGATTATCCATC
GGAGAAAAACAAATTAATTTAAATTTTGATTCAATATATTCTATATTTATTGACTCAAAA
TATGAATATGAGCACATAATAGCACAAAATGATGCCGGCATAAATGCGTTGAGAGGAGAA
TCAAAAGATGAGGCAAAAAAATATATTGATATGATAGGCAATGGTTTTCAAATTCATGAA
AAAATTAATAAGAAGGCTTCAAACAAAAACTTAATAGATAAATTTAAAGAATATAAAAAA
TTAAATTTAGAAAGCAATATTTCTTTCTCGGGCAAAGGTTCTTATTTAATTAATTTAGAA
AGTTGAGTTGATTTTAATGACAAAGACGAAAAAAATACAAATAAAAATCGAATAAATTTA
GAAGAATATTATCCAAAAATCCTGGCTAGAACAAGACAAATATTAAAAATAATTTTTGAT
ATATACAAATATGATTCAAAATCAATTTTTAAAGATAAAGAAGAAAATAAGGAGAACTAA
>18373 bias=0,e_score=0.0,bit_score=2393.0,score_ratio=0.81,align_strand=+,abs_start=35573,abs_end=38512,allele_start=35573,allele_end=38512,query_name=NODE_2_length_179046_cov_45.3973_ID_251 <unknown description>
TGAGTAAATTAGAATTGAAAACTTGAACAATAGGAACTAGTTTAAAAAGTTATTATGACA
AAATTGTTGATTGATTAGAAATTGATAATTTTTATTCTAAAATTAAAAAAAATAACAAAT
TAATTTGAAAGCAAATTGACAATAATGAACCAAATAAACAATATTCATTATTTTTTGACT
TTGATAGCAAAAATGCATCTTATAAAAATAAATCAAATAGCACTATTGAGCAATTTTTGA
AAGTTGCAATCTATTTTAATATATTAATTAAAATAAACAAAAATGAATACGAATTAACAC
CCGATTTTATTGAATGTGTTGTTCAAGAAAATAATTCAAATAAAAATAATGTAAAGCTAT
TCTTAAATGATTTTTTATTAAAACAAATTAATAATAAATTTGAAACTCTTACCGAAATCA
TTAAAACTTATGATAAAAATGTTAATGAATCTCTTCGTGAAAACCAAATTAAAGGAATAA
ATTGTGTTGAAGATTCTAATATTTCGTTTTCTTTTTTAGTCAAATTAAATAAATTATTCA
AAAAAAACAAAAAAGATGAAGAGCAAATTAACAAAGATATTAAGCTAATCAAATCCGAAT
TTAAATCTATAAGAAATAGTAAAGATAACAAAGACGACTATTTTGGACCTATATTAGAAG
AAATTGCTTCGGAATATAGCAAAGATGATTTGTTAAATTCAATAAAAAATTCTTTCTATT
CGATTGTTAATTGAATTAAAAGGATAAAAGATTTGCCCAATGAAAGAATTATGACAATCC
TTAATGAAGAAATTTTAAAAAATAATTTTTCTATTGAAAATAATTCTCAAGAAGATTACC
AAAATTTAAAATGTCAGGGAAATAATAAATTAGATGATGAAATTTATAGTATTCATTTAA
CAATATTTAGTTTGTTAAATGAATATTTCGAAAATGTAATAATTCCTATTTTTCAAAGAA
AATATGTTTGAAACAAGGAATTAATAGAAAACCTTGTTGATTGTTTAATTAATAACGATG
AAAAAGAATATTCTTATTTGAATAATATTATTGTTACAAAACAAGATTGTATATCTGCAA
AGACAAATATTGTAATTGTTGATGGCCAACAACGAACTTTTACAATTCTATTAATTTTGT
TTTGTTTATTTAAACTTTATTGCCATCAATTCTTATCTAAAGAAGAACCAATTAAAATAA
ATGATAAAAATTGACTGCTATTATTCAATTTATTTATAGAAAGAAAATACTTGAGTATTT
ATAGCAATATTGATGAAAATTTTGAATCAAACAACATTTATTCGTTTATAAATAAAACTA
TAAAAAATAATTTAAAAATTGAAGCTAATGACAAAAATAATGATATTGTTAAAAAACTTA
TAATTATTTTTAACAAACTTGAAAACTTAGAAACTAAGGGGCTCACCAATAAAATAGATT
ATGTTTTAAACAAATCTATAATCACATATACAATTGTTAAAACAAACAAGCCCGAAATTC
TTTTTAAAAATCTTAACCTTAATTCAAAACCTTTAAATTCGCTAGATTTATTTAAAAATT
ACTTATATTCATTGGATCCAAAGAATCCAGATAACGAGAAAAATATAAAAATATTTAATG
ATGAATTTTATGAAGCATTAAGCAATACAAAAAACCAAATCAAGGAAGGCGAAGTTGAAA
ACTTTGCATACGTAATAAACAAAGTTAATTCTCAATATCAAATGGATAATGAAAAAAATT
TAAACAAGAATGTGAATAATTTTCAACTACTTGAAAAATGATTTAATAATGAATTAAATA
ATAATTCTAAAAATTTAAAACAAACGTTTGACAAATTAATTAATTATTTGTATATGTATA
AATATTTAAAAAATCCTAAAGATTTCTTTAATAGCTATAACTTGAATAATAAAGCTAAGA
AGAAAAAAGACTCAAAATATGCCAAAGCATTAATTCAAAATGAGATTTTTTCACGTTCGG
CATTTGCCGAGCAAGTTTATGCTGCTATTCAAGAAAATACAATTTTTATACCATTAGTAT
GAGTAATATTTAATAAGTTAAATATTTGACATAATGAAAAACCAATGAGAGATCTTGATT
TAAATAATACATTTAATTTATTACGCGAAATAGAGAGATTTAATTTTGTTTGAAAAACGA
TTGCATTTGAAGGCCAATCATTAACAAAATCAATTTCGCGAATTATTGATGAAATTAAAA
AAAATGATGAAATTGAGAATCCTGATGAGTTAAGAGATCAATTAATTGACCTTGTTCCTG
AACTTAAAAGATTTAAAAATAATCCTTCTGATATTGACAAAAAAATTAATGATAAATTAA
ATGAATGCATAAAATATCCTAAATCTAAATTAATGAAACCAAAAATGAAATCATTGCTTT
TAAGTAGAATTCATTTCCTTTTATCTTGCGGAGAATACAATCAAAATAGATTATCCATCG
GAGAAAAACAAATTAATTTAAATTTTGATTCAATATATTCTATATTTATTGACTCAAAAT
ATGAATATGAGCACATAATAGCACAAAATGATGCCGGCATAAATGCGTTGAGAGGAGAAT
CAAAAGATGAGGCAAAAAAATATATTGATATGATAGGCAATGGTTTTCAAATTCATGAAA
AAATTAATAAGAAGGCCTCAAACAAAAACTTAATAGATAAATTTAAGGAATATAAAAAGT
TAAATTTAGAAAGCAATATTTCTTTCTCGGGCAAAGGTTCTTATTTAATTAATTTAGAAA
GTTGAGTTGATTTTAATGACAAAGACGAAAAAAATACAAATAAAAATCGAAGAAATTTAG
AAGAATATTATCCAAAAATCCTGGCTAGAACAAAACAAATATTAAAAATAATTTTTGATA
TATACAAATATGATTCAAAATCAATTTTTAAAGATGACGAAGAAAATAAGGAGAACTAA
