# Supplementary material for: Genomic determination of minimum multi-locus sequence typing schemas to represent the genomic phylogeny of Mycoplasma hominis
Source: BMC Genomics. 2016 Nov 23;17:964. doi: 10.1186/s12864-016-3284-z (PMC5120421; doi:10.1186/s12864-016-3284-z)
Supplement: Additional file 1: — FASTA sequence for all pan genomic alleles identified in this study. (ZIP 1488 kb) [file 12864_2016_3284_MOESM1_ESM.zip › pan_genome/GENE-160.fasta]

>160
ATGAAAAAATACACTAAAATTTTATTAACATTAGGAGCTATTTCTGCTTCTATTGTTGCT
GTTCCATTGGTAGCAGCAGGATGCAATGATCCAAAGAATAAAAAAAACCCAAACAATAAT
GATCAAAGTCAAGATGACCAAATTGAATTTCAAGAAGGCTTAGGGTTAAAAATTGCAAAA
ATTGCCAAAGATCAAGAAAATGTTAAAGTTGATGAATTTGTAAAAGAAGCAAAGAGTGCA
AAGACTCTAGATCAAATAAAAGCATTATTTACTAAATATAAAATTGCTTATGATTTAAGT
GAAATTCCAGATGATGCAAAATATGAAGTTGCTCCTGGTACACACGGTCATGCCGATGAA
GGACTAGTACACTTAGATATTATTCAAACAGTGAATGAAAAGCAAAATAATAATAGATTT
GAAATTAAAGGTTTTAAAAAGGAAACTGTTGAAGACACAGTCCAATTGGGAGGATATAAG
TTATCAACAAAAATCCTAGATAATAAAAAAGATTTTTCTTTGCAAGAAATAAAGAAACAA
ATTATTGACGCTCAAGAAAAAGGCTTTAATTCTTTACTTGAAAAATTAAAAGAATTTGTT
AATATTGAAGTTGATGAAAATAATAAAACGAAACAATTTGAATTTAATAAAGAAAAGATT
GAATTAATTAGTCAATCTGGTCAAATTGTTTTTAAAGGAATTTCTATTATTGATATTAGT
AAAAAAGTAAATGAAGACGGATATAAAACCGAAAGCAAAACTGATTTTATAATTCAAGGC
TTGAACAAAGTTGAATAA
>850
ATGAAAAAATACACTAAAATTTTATTAACATTAGGAGCTATTTCTACTTCTATTGTTGCT
GTTCCATTAGTAGCAGCAGGATGCAATGATCCAAAGAATAAGAAAAACCCAAACAATAAT
GATCAAAGTCAAGATAGCCAAATTGAGTTTCAAGAAGGCTTGGGGTTAAAAATTGCAAAA
ATTGCCAAAGATCAAGAAAATGTTAAAGTTGATGAATTTGTAAAAGAAGCAAAGAGTGCA
AAGACTCTAGATCAAATAAAAGCATTATTTACTAAATATAAAATTGCTTATGATTTAAGT
GAAATTCCAGATGAAGCAAAATATGAAGTTGCTGCTGGTACACACGGTCATGCCGATGAA
GGACTAGTACACTTAGATATTATTCAAACAGTGAATGAAAAGCAAAATAATAATAGATTT
GAAATTAAAGGTTTTAAAATGGAAACTGTTGAAGACACAGTCCAATTGGGAGGATATAAG
TTATCAACAAAAATCCTAGATAATAAAAAAGATTTTTCTTTGCAAGAAATAAAGAAACAA
ATTATTGACGCTCAAGAAAAAGGCTTTAATTCTTTACTTGAAAAATTAAAAGAATTTGTT
AATATTGAAGTTGATGAAAATAATAAAACGAAACAATTTGAATTTAATAAAGAAAAGATT
GAATTAATTAGTCAATCTGGTCAAATTGTTTTTAAAGGAATTTCTATTATTGATATTAGT
AAAAAAGTAAATGAAGTCGGATATAAAACCGAAAGCAAAACTGATTTTATAATTCAAGGC
TTGAACAAAGTTGAATAA
>1059
ATGAAAAAATACACTAAAATTTTATTAACATTAGGAGCTATTTCTACTTCTATTGTTGCT
GTTCCATTAGTAGCAGCAGGATGCAATGATCCAAAGAATAAAAAAAATCCAAACAATAAT
GACCAAAGTCAAGATAGCCAAATTGAATTTCAAGAAGGCTTAGGGTTAAAAATTGCAAAA
ATTGCCAAAGATCAAGAAAATGTTAAAGTTGATGAATTTGTAAAAGAAGCAAAAGATGCA
AAGAATCTAGATCAAATAAAAGCATTATTTACTAAATATAAAATTGCTTATGATTTAAGT
GAAATTCCAGATGAAGCAAAATATGAAGTTGCTGCTGGTACACACGGTCATGCCGATGAA
GGACTAGTACACTTAGATATTATTCAAACAGTGAATGAAAAACAAAATAATAATAGATTT
GAAATTAAAGGTTTTAAAAAGGAAACTGTTGAAGACACAGTCCAATTGGGAGGATATAAG
TTATCAACAAAAATCCTAGATAATAAAAAAGATTTTTCTTTGCAAGAAATAAAGAAACAA
ATTATTGACGCTCAAGAAAAAGACTTTAATTCTTTACTTGAAAAATTAAAAGAATTTGTT
AATATTGAAGTTGATGAAAATAATAAAACAAAACAATTTGAATTTAATAAAGAAAAGATT
GAATTAATTAGTCAATCTGGTCAAATTGTTTTTAAAGGAATTTCTATTATTGATATTAGT
AAAAAAGTAAATGAAGTCGGATATAAAACCGAAAGCAAAACTGATTTTATAATTCAAGGC
TTGAACAAAGTTGAATAA
>1814
ATGAAAAAATACACTAAAATTTTATTAACATTAGGAGCTATTTCTACTTCTATTGTTGCT
GTTCCATTGGTAGCAGCAGGATGCAATGATCCAAAGAATAAAAAAAACCCAAACAATAAT
GATCAAAGTCAAGATAGCCAAATTGAATTTCAAGAAGGCTTAGGGTTAAAAATTGCAAAA
ATTGCTAAAGATCAAGAAAATGTTAAAGTTGATGAATTTGTAAAAGAAGCAAAGAGTGCA
AAGACTCTAGATCAAATAAAAGCATTATTTACTAAATATAAAATTGCTTATGATTTAAGT
GAAATTCCAGATGATGCAAAATATGAAGTTGCTCCTGGTACACACGGTCATGCCGATGAA
GGACTAGTACACTTAGATATTATTCAAACAGTGAATGAAAAGCAAAATAATAATAGATTT
GAAATTAAAGGTTTTAAAAAGGAAACTGTTGAAGACACAGTCCAATTGGGAGGATATAAG
TTATCAACAAAAATCCTAGATAATAAAAAAGATTTTTCTTTGCAAGAAATAAAGAAACAA
ATTATTGCTGCTCAAGAAAAAGGCTTTAATTCTTTACTTGAAAAATTAAAAGAATTTGTT
AATATTGAAGTTGATGAAAATAATAAAACGAAACAATTTGAATTTAATAAAGAAAAGATT
GAATTAATTAGTCAATCTGGTCAAATTGTTTTTAAAGGAATTTCTATTATTGATATTAGT
AAAAAAGTAAATGAAGTCGGATATAAAACCGAAAGCAAAACTGATTTTATAATTCAAGGC
TTGAACAAAGTTGAATAA
>7242 bias=137.4,bit_score=806.5,abs_start=545782,align_strand=+,abs_end=546579,score_ratio=1.01065162907,query_name=NODE_1_length_644406_cov_31.3649_ID_828
ATGAAAAAATACACTAAAATTTTATTAACATTAGGAGCTATTTCTACTTCTATTGTTGCT
GTTCCATTAGTAGCAGCAGGATGCAATGATCCAAAGAATAAGAAAAACCCAAACAATAAT
GATCAAAGTCAAGATAGCCAAATTGAGTTTCAAGAAGGCTTGGGGTTAAAAATTGCAAAA
ATTGCCAAAGATCAAGAAAATGTTAAAGTTGAAGAATTTGTAAAAGAAGCAAAGAGTGCA
AAGACTCTAGATCAAATAAAAGCATTATTTACTAAATATAAAATTGCTTATGATTTAAGT
GAAATTCCAGATGATGCAAAATATGAAGTTGCTCCTGGTACACACGGTCATGCCGATGAA
GGACTAGTACACTTAGATATTATCCAAACAGTGAATGAAAAGCAAAATAATAATAGATTT
GAAATTAAAGGTTTTAAAAAGGAAACTGTTGAAGACACAGTCCAATTGGGAGGATATAAG
TTATCAACAAAAATCCTAGATAATAAAAAAGATTTTTCTTTGCAAGAAATAAAGAAACAA
ATTATTGACGCTCAAGAAAAAGGCTTTAATTCTTTACTTGAAAAATTAAAAGAATTTGTT
AATATTGAAGTTGATGAAAATAATAAAACGAAACAATTTGAATTTAATAAAGAAAAGATT
GAATTAATTAGTCAATCTGGTCAAATTGTTTTTAAAGGAATTTCTATTATTGATATTAGT
AAAAAAGTAAATGAAGTCGGATATAAAACCGAAAGCAAAACTGATTTTATAATTCAAGGC
TTGAACAAAGTTGAATAA
>7247 bias=143.4,bit_score=796.5,abs_start=11221,align_strand=+,abs_end=12018,score_ratio=0.998120300752,query_name=NODE_4_length_107452_cov_30.9088_ID_628
ATGAAAAAATACACTAAAATTTTATTAACATTAGGAGCTATTTCTACTTCTATTGTTGCT
GTTCCATTGGTAGCAGCAGGATGCAATGATCCAAAGAATAAAAAAAACCCAAACAATAAT
GATCAAAGTCAAGATAGCCAAATTGAATTTCAAGAAGGCTTAGGGTTAAAAATTGCAAAA
ATTGCCAAAGATCAAGAAAATGTTAAAGTTGATGAATTTGTAAAAGAAGCAAAGAGTGCA
AATACTCTAGATAAAATAAAAGCATTATTTACTAAATATAAAATTGCTTATGATTTAAGT
GAAATTCCAGATGAAGCAAAATATGAAGTTGCTGCCGGTACACACGGTCATGCCGATGAA
GGACTAGTACACTTAGATATTATTCAAACAGTGAATGAAAAGCAAAATAATAATAGATTT
GAAATTAAAGGTTTTAAAAAGGAAACTGTTGAAGACACAGTCCAATTGGGAGGATATAAG
TTATCAACAAAAATCCTAGATAATAAAAAAGATTTTTCTTTGCAAGAAATAAAGAAACAA
ATTATCGACGCTCAAGAAAAAGGCTTTAATTCTTTACTTGAAAAATTAAAAGAATTTGTT
AATATTGAAGTTGATGAAAATAATAAAACAAAACAATTTGAATTTAATAAAGAAAAGATT
GAATTAATTAGTCAATCTGGTCAAATTGTTTTTAAAGGAATTTCTATTATTGATATTAGT
AAAAAAGTAAATGAAGTCGGATATAAAACCGAAAGCAAAACTGATTTTATAATTCAAGGC
TTGAACAAAGTTGAATAA
>7249 bias=138.8,bit_score=804.9,abs_start=17777,align_strand=+,abs_end=18574,score_ratio=1.00864661654,query_name=NODE_14_length_42366_cov_11.3659_ID_1322
ATGAAAAAATACACTAAAATTTTATTAACATTAGGAGCTATTTCTGCTTCTATTGTTGCT
GTTCCATTGGTAGCAGCAGGATGCAATGATCCAAAGAATAAAAAAAACCCAAACAATAAT
GATCAAAGTCAAGATGACCAAATTGAATTTCAAGAAGGCTTAGGGTTAAAAATTGCAAAA
ATTGCCAAAGATCAAGAAAATGTTAAAGTTGAAGAATTTGTAAAAGAAGCAAAGAGTGCA
AAGACTCTAGATCAAATAAAAGCATTATTTACTAAATATAAAATTGCTTATGATTTAAGT
GAAATTCCAGATGATGCAAAATATGAAGTTGCTCCTGGTACACACGGTCATGCCGATGAA
GGACTAGTACACTTAGATATTATCCAAACAGTGAATGAAAAGCAAAATAATAATAGATTT
GAAATTAAAGGTTTTAAAAAGGAAACTGTTGAAGACACAGTCCAATTGGGAGGATATAAG
TTATCAACAAAAATCCTAGATAATAAAAAAGATTTTTCTTTGCAAGAAATAAAGAAACAA
ATTATTGACGCTCAAGAAAAAGGCTTTAATTCTTTACTTGAAAAATTAAAAGAATTTGTT
AATATTGAAGTTGATGAAAATAATAAAACGAAACAATTTGAATTTAATAAAGAAAAGATT
GAATTAATTAGTCAATCTGGTCAAATTGTTTTTAAAGGAATTTCTATTATTGATATTAGT
AAAAAAGTAAATGAAGTCGGATATAAAACCGAAAGCAAAACTGATTTTATAATTCAAGGC
TTGAACAAAGTTGAATAA
>7251 bias=140.5,bit_score=801.7,abs_start=224027,align_strand=+,abs_end=224824,score_ratio=1.00463659148,query_name=NODE_1_length_423494_cov_19.5452_ID_878
ATGAAAAAATACACTAAAATTTTATTAACATTAGGAGCTATTTCTGCTTCTATTGTTGCT
GTTCCATTGGTAGCAGCAGGATGCAATGATCCAAAGAATAAAAAAAACCCAAACAATAAT
GATCAAAGTCAAGATGACCAAATTGAATTTCAAGAAGGCTTAGGGTTAAAAATTGCAAAA
ATTGCCAAAGATCAAGAAAATGTTAAAGTTGATGAATTTGTAAAAGAAGCAAAGGGTGCA
AAAACTCTAGATCAAATAAAAGCATTATTTACTAAATATAAAATTGCTTATGATTTAAGT
GAAATTCCAGATGAAGCAAAATATGAAGTTGCTGCTGGTACACACGGTCATGCCGATGAA
GGACTAGTACACTTAGATATTATTCAAACAGTGAATGAAAAGCAAAATAATAATAGATTT
GAAATTAAAGGTTTTAAAATGGAAACTGTTGAAGACACAGTCCAATTGGGAGGATATAAG
TTATCAACAAAAATCCTAGATAATAAAAAAGATTTTTCATTGCAAGAAATAAAGAAACAA
ATTATTGACGCTCAAGAAAAAGGCTTTAATTCTTTACTTGAAAAATTAAAAGAATTTGTT
AATATTGAAGTTGATGAAAATAATAAAACGAAACAATTTGAATTTAATAAAGAAAAGATT
GAATTAATTAGTCAATCTGGTCAAATTGTTTTTAAAGGAATTTCTATTATTGATATTAGT
AAAAAAGTAAATGAAGTCGGATATAAAACCGAAAGCAAAACTGATTTTATAATTCAAGGC
TTGAACAAAGTTGAATAA
>7255 bias=142.0,bit_score=797.9,abs_start=242827,align_strand=+,abs_end=243624,score_ratio=0.999874686717,query_name=NODE_1_length_337690_cov_20.0179_ID_3593
ATGAAAAAATACACTAAAATTTTATTAACATTAGGAGCTATTTCTACTTCTATTGTTGCT
GTTCCATTGGTAGCAGCAGGATGCAATGATCCAAAGAATAAAAAAAACCCAAACAATAAT
GATCAAAGTCAAGATGGCCAAATTGAATTTCAAGAAGGCTTAGGGTTAAAAATTGCAAAA
ATTGCCAAAGATCAAGAAAATGTTAAAGTTGATGAATTTGTAAAAGAAGCAAAGAGTGCA
AATACTCTAGATAAAATAAAAGCATTATTTACTAAATATAAAATTGCTTATGATTTAAGT
GAAATTCCAGATGATGCAAAATATGAAGTTGCTGCCGGTACACACGGTCATGCCGATGAA
GGACTAGTACACTTAGATATTATTCAAACAGTTAATGAAAAGCAAAATAATAATAGATTT
GAAATTAAAGGTTTTAAAAAGGAAACTGTTGAAGACACAGTCCAATTGGGAGGATATAAG
TTATCAACAAAAATCCTAGATAATAAAAAAGATTTTTCTTTGCAAGAAATAAAGAAACAA
ATTATTGACGCTCAAGAAAAAGGCTTTAATTCTTTACTTGAAAAATTAAAAGAATTTGTT
AATATTGAAGTTGATGAAAATAATAAAACGAAACAATTTGAATTTAATAAAGAAAAGATT
GAATTAATTAGTCAATCTGGTCAAATTGTTTTTAAAGGAATTTCTATTATTGATATTAGT
AAAAAAGTAAATGAAGTCGGATATAAAACCGAAAGCAAAACTGATTTTATAATTCAAGGC
TTGAACAAAGTTGAATAA
>19970 bias=0,e_score=1.4e-236,bit_score=793.0,score_ratio=0.99,align_strand=-,abs_start=120972,abs_end=121767,allele_start=120972,allele_end=121767,query_name=NODE_1_length_344309_cov_36.0595_ID_85 <unknown description>
TGAAAAAATACACTAAAATTTTATTAACATTAGGAGCTATTTCTACTTCTATTGTTGCTG
TTCCGTTGGTAGCAGCAGGATGCAATGATCCAAAGAATAAAAAAAACCCAAACAATAATG
ATCAAAGTCAAGATGACCAAATTGAATTTCAAGAAGGCTTAGGGTTAAAAATTGCAAAAA
TTGCCAAAGATCAAGAAAATGTTAAAGTTGAAGAATTTGTAAAAGAAGCAAAGAGTGCAA
ATACTCTAGATAAAATAAAAGCATTATTTACTAAATATAAAATTGCTTATGATTTAAGCG
AAATTCCAGATGAAGCAAAATATGAAGTTGCTGCCGGTACACACGGTCATGCCGATGAAG
GACTAGTACACTTAGATATTATCCAAACAGTGAATGAAAAGCAAAATAATAATAGATTTG
AAATTAAAGGTTTTAAAAAGGAAACTGTTGAAGACACAGTCCAATTGGGAGGATATAAGT
TATCAACAAAAATCCTAGATAATAAAAAAGATTTTTCTTTGCAAGAAATAAAGAAACAAA
TTATTGACGCTCAAGAAAAAGGCTTTAATTCTTTACTTGAAAAATTAAAAGAATTTGTTA
ATATTGAAGTTGATGAAAATAATAAAACGAAACAATTTGAATTTAATAAAGAAAAGATTG
AATTAATTAGTCAATCTGGTCAAATTGTTTTTAAAGGAATTTCTATTATTGATATTAGTA
AAAAAGTAAATGAAGTCGGATATAAAACCGAAAGCAAAACTGATTTTATAATTCAAGGCT
TGAACAAAGTTGAAT
>19971 bias=0,e_score=4.3e-238,bit_score=797.9,score_ratio=1.00,align_strand=+,abs_start=242791,abs_end=243588,allele_start=242791,allele_end=243588,query_name=NODE_1_length_337655_cov_39.5735_ID_506 <unknown description>
TGAAAAAATACACTAAAATTTTATTAACATTAGGAGCTATTTCTACTTCTATTGTTGCTG
TTCCATTGGTAGCAGCAGGATGCAATGATCCAAAGAATAAAAAAAACCCAAACAATAATG
ATCAAAGTCAAGATGGCCAAATTGAATTTCAAGAAGGCTTAGGGTTAAAAATTGCAAAAA
TTGCCAAAGATCAAGAAAATGTTAAAGTTGATGAATTTGTAAAAGAAGCAAAGAGTGCAA
ATACTCTAGATAAAATAAAAGCATTATTTACTAAATATAAAATTGCTTATGATTTAAGTG
AAATTCCAGATGATGCAAAATATGAAGTTGCTGCCGGTACACACGGTCATGCCGATGAAG
GACTAGTACACTTAGATATTATTCAAACAGTTAATGAAAAGCAAAATAATAATAGATTTG
AAATTAAAGGTTTTAAAAAGGAAACTGTTGAAGACACAGTCCAATTGGGAGGATATAAGT
TATCAACAAAAATCCTAGATAATAAAAAAGATTTTTCTTTGCAAGAAATAAAGAAACAAA
TTATTGACGCTCAAGAAAAAGGCTTTAATTCTTTACTTGAAAAATTAAAAGAATTTGTTA
ATATTGAAGTTGATGAAAATAATAAAACGAAACAATTTGAATTTAATAAAGAAAAGATTG
AATTAATTAGTCAATCTGGTCAAATTGTTTTTAAAGGAATTTCTATTATTGATATTAGTA
AAAAAGTAAATGAAGTCGGATATAAAACCGAAAGCAAAACTGATTTTATAATTCAAGGCT
TGAACAAAGTTGAATAA
>19972 bias=0,e_score=2.2e-240,bit_score=806.1,score_ratio=1.01,align_strand=+,abs_start=375613,abs_end=376410,allele_start=375613,allele_end=376410,query_name=NODE_1_length_497571_cov_28.1511_ID_540 <unknown description>
TGAAAAAATACACTAAAATTTTATTAACATTAGGAGCTATTTCTGCTTCTATTGTTGCTG
TTCCGTTGGTAGCAGCAGGATGCAATGATCCAAAGAATAAAAAAAACCCAAACAATAATG
ATCAAAGTCAAGATGACCAAATTGAATTTCAAGAAGGCTTAGGGTTAAAAATTGCAAAAA
TTGCCAAAGATCAAGAAAATGTTAAAGTTGATGAATTTGTAAAAGAAGCAAAGAGTGCAA
AGACTCTAGATCAAATAAAAGCATTATTTACTAAATATAAAATTGCTTATGATTTAAGTG
AAATTCCAGATGATGCAAAATATGAAGTTGCTCCTGGTACACACGGTCATGCCGATGAAG
GACTAGTACACTTAGATATTATTCAAACAGTGAATGAAAAGCAAAATAATAATAGATTTG
AAATTAAAGGTTTTAAAAAGGAAACTGTTGAAGACACAGTCCAATTGGGAGGATATAAGT
TATCAACAAAAATCCTAGATAATAAAAAAGATTTTTCTTTGCAAGAAATAAAGAAACAAA
TTATTGACGCTCAAGAAAAAGGCTTTAATTCTTTACTTGAAAAATTAAAAGAATTTGTTA
ATATTGAAGTTGATGAAAATAATAAAACGAAACAATTTGAATTTAATAAAGAAAAGATTG
AATTAATTAGTCAATCTGGTCAAATTGTTTTTAAAGGAATTTCTATTATTGATATTAGTA
AAAAAGTAAATGAAGACGGATATAAAACCGAAAGCAAAACTGATTTTATAATTCAAGGCT
TGAACAAAGTTGAATAA
>19973 bias=0,e_score=2.4e-240,bit_score=805.2,score_ratio=1.01,align_strand=+,abs_start=229385,abs_end=230182,allele_start=229385,allele_end=230182,query_name=NODE_1_length_290949_cov_36.4267_ID_342 <unknown description>
TGAAAAAATACACTAAAATTTTATTAACATTAGGAGCTATTTCTACTTCTATTGTTGCTG
TTCCATTAGTAGCAGCAGGATGCAATGATCCAAAGAATAAGAAAAACCCAAACAATAATG
ATCAAAGTCAAGATAGCCAAATTGAGTTTCAAGAAGGCTTGGGGTTAAAAATTGCAAAAA
TTGCCAAAGATCAAGAAAATGTTAAAGTTGATGAATTTGTAAAAGAAGCAAAGAGTGCAA
AGACTCTAGATCAAATAAAAGCATTATTTACTAAATATAAAATTGCTTATGATTTAAGTG
AAATTCCAGATGAAGCAAAATATGAAGTTGCTGCTGGTACACACGGTCATGCCGATGAAG
GACTAGTACACTTAGATATTATTCAAACAGTGAATGAAAAGCAAAATAATAATAGATTTG
AAATTAAAGGTTTTAAAAAAGAAACTGTTGAAGACACAGTCCAATTGGGAGGATATAAGT
TATCAACAAAAATCCTAGATAATAAAAAAGATTTTTCTTTGCAAGAAATAAAGAAACAAA
TTATTGACGCTCAAGAAAAAGGCTTTAATTCTTTACTTGAAAAATTAAAAGAATTTGTTA
ATATTGAAGTTGATGAAAATAATAAAACGAAACAATTTGAATTTAATAAAGAAAAGATTG
AATTAATTAGTCAATCTGGTCAAATTGTTTTTAAAGGAATTTCTATTATTGATATTAGTA
AAAAAGTAAATGAAGTCGGATATAAAACCGAAAGCAAAACTGATTTTATAATTCAAGGCT
TGAACAAAGTTGAATAA
>19974 bias=0,e_score=2.6e-240,bit_score=804.9,score_ratio=1.01,align_strand=+,abs_start=145841,abs_end=146638,allele_start=145841,allele_end=146638,query_name=NODE_1_length_264014_cov_18.1843_ID_149 <unknown description>
TGAAAAAATACACTAAAATTTTATTAACATTAGGAGCTATTTCTGCTTCTATTGTTGCTG
TTCCATTGGTAGCAGCAGGATGCAATGATCCAAAGAATAAAAAAAACCCAAACAATAATG
ATCAAAGTCAAGATGACCAAATTGAATTTCAAGAAGGCTTAGGGTTAAAAATTGCAAAAA
TTGCCAAAGATCAAGAAAATGTTAAAGTTGAAGAATTTGTAAAAGAAGCAAAGAGTGCAA
AGACTCTAGATCAAATAAAAGCATTATTTACTAAATATAAAATTGCTTATGATTTAAGTG
AAATTCCAGATGATGCAAAATATGAAGTTGCTCCTGGTACACACGGTCATGCCGATGAAG
GACTAGTACACTTAGATATTATCCAAACAGTGAATGAAAAGCAAAATAATAATAGATTTG
AAATTAAAGGTTTTAAAAAGGAAACTGTTGAAGACACAGTCCAATTGGGAGGATATAAGT
TATCAACAAAAATCCTAGATAATAAAAAAGATTTTTCTTTGCAAGAAATAAAGAAACAAA
TTATTGACGCTCAAGAAAAAGGCTTTAATTCTTTACTTGAAAAATTAAAAGAATTTGTTA
ATATTGAAGTTGATGAAAATAATAAAACGAAACAATTTGAATTTAATAAAGAAAAGATTG
AATTAATTAGTCAATCTGGTCAAATTGTTTTTAAAGGAATTTCTATTATTGATATTAGTA
AAAAAGTAAATGAAGTCGGATATAAAACCGAAAGCAAAACTGATTTTATAATTCAAGGCT
TGAACAAAGTTGAATAA
>19975 bias=0,e_score=1.6e-240,bit_score=806.5,score_ratio=1.01,align_strand=-,abs_start=121244,abs_end=122039,allele_start=121244,allele_end=122039,query_name=NODE_1_length_507951_cov_41.4538_ID_1311 <unknown description>
TGAAAAAATACACTAAAATTTTATTAACATTAGGAGCTATTTCTACTTCTATTGTTGCTG
TTCCATTAGTAGCAGCAGGATGCAATGATCCAAAGAATAAGAAAAACCCAAACAATAATG
ATCAAAGTCAAGATAGCCAAATTGAGTTTCAAGAAGGCTTGGGGTTAAAAATTGCAAAAA
TTGCCAAAGATCAAGAAAATGTTAAAGTTGAAGAATTTGTAAAAGAAGCAAAGAGTGCAA
AGACTCTAGATCAAATAAAAGCATTATTTACTAAATATAAAATTGCTTATGATTTAAGTG
AAATTCCAGATGATGCAAAATATGAAGTTGCTCCTGGTACACACGGTCATGCCGATGAAG
GACTAGTACACTTAGATATTATCCAAACAGTGAATGAAAAGCAAAATAATAATAGATTTG
AAATTAAAGGTTTTAAAAAGGAAACTGTTGAAGACACAGTCCAATTGGGAGGATATAAGT
TATCAACAAAAATCCTAGATAATAAAAAAGATTTTTCTTTGCAAGAAATAAAGAAACAAA
TTATTGACGCTCAAGAAAAAGGCTTTAATTCTTTACTTGAAAAATTAAAAGAATTTGTTA
ATATTGAAGTTGATGAAAATAATAAAACGAAACAATTTGAATTTAATAAAGAAAAGATTG
AATTAATTAGTCAATCTGGTCAAATTGTTTTTAAAGGAATTTCTATTATTGATATTAGTA
AAAAAGTAAATGAAGTCGGATATAAAACCGAAAGCAAAACTGATTTTATAATTCAAGGCT
TGAACAAAGTTGAAT
>19976 bias=0,e_score=2.3e-237,bit_score=795.1,score_ratio=1.00,align_strand=-,abs_start=61326,abs_end=62121,allele_start=61326,allele_end=62121,query_name=NODE_1_length_253687_cov_41.2364_ID_219 <unknown description>
TGAAAAAATACACTAAAATTTTATTAACATTAGGAGCTATTTCTACTTCTATTGTTGCTG
TTCCATTGGTAGCAGCAGGATGCAATGATCCAAAGAATAAAAAAAACCCAAACAATAATG
ATCAAAGTCAAGATAGCCAAATTGAATTTCAAGAAGGCTTAGGGTTAAAAATTGCAAAAA
TTGCCAAAGATCAAGAAAATGTTAAAGTTGATGAATTTGTAAAAGAAGCAAAGAGTGCAA
ATACTCTAGATAAAATAAAAGCATTATTTACTAAATATAAAATTGCTTATGATTTAAGTG
AAATTCCAGATGAAGCAAAATATGAAGTTGCTGCCGGTACACACGGTCATGCCGATGAAG
GACTAGTACACTTAGATATTATTCAAACAGTGAATGAAAAGCAAAATAATAATAGATTTG
AAATTAAAGGTTTTAAAAAGGAAACTGTTGAAGACACAGTCCAATTGGGAGGATATAAGT
TATCAACAAAAATCCTAGATAATAAAAAAGATTTTTCTTTGCAAGAAATAAAGAAACAAA
TTATCGACGCTCAAGAAAAAGGCTTTAATTCTTTACTTGAAAAATTAAAAGAATTTGTTA
ATATTGAAGTTGATGAAAATAATAAAACAAAACAATTTGAATTTAATAAAGAAAAGATTG
AATTAATTAGTCAATCTGGTCAAATTGTTTTTAAAGGAATTTCTATTATTGATATTAGTA
AAAAAGTAAATGAAGACGGATATAAAACCGAAAGCAAAACTGATTTTATAATTCAAGGCT
TGAACAAAGTTGAAT
>19977 bias=0,e_score=9.8e-235,bit_score=787.0,score_ratio=0.99,align_strand=+,abs_start=260954,abs_end=261754,allele_start=260954,allele_end=261754,query_name=NODE_1_length_386744_cov_32.1807_ID_133 <unknown description>
TGATGAAAAAATACACTAAAATTTTATTAACATTAGGAGCTATTTCTACTTCTATTGTTG
CTGTTCCATTAGTAGCAGCAGGATGCAATGATCCAAAGAATAAAAAAAACCCAAACAATA
ATGATCAAAGTCAAGATGGCCAAATTGAATTTCAAGAAGGCTTAGGATTAAAAATTGCAA
AAATTGCCAAAGATCAAGAAAATGTTAAAGTTGATGAATTTGTAAAAGAAGCAAAGAGCG
CAAAAACTCTAGATCAAATAAAAGCATTATTTACTAAATATAAAATTGCTTATGATTTAA
GTGAAATTCCAGATGAAGCAAAATATGAAGTTGCTGCCGGTACACACGGCCATGCCGATG
AAGGACTAGTACACTTAGATATTATTCAAACAGTGAATGAAAAGCAAAATAATAATAGAT
TTGAAATTAAAGGTTTTAAAAAGGAAATTGTTGAAGACACAGTCCAATTGGGAGGATATA
AGTTATCAACAAAAATCCTAGATAATAAAAAAGATTTTTCTTTGCAAGAAATAAAGAAAC
AAATTATTGACGCTCAAGAAAAAGACTTTAATTCTTTACTTGAAAAATTAAAGGAATTTG
TTAATATTGAAGTTGATGAAAATAATAAAACAAAACAATTTGAATTTAATAAAGAAAAGA
TTGAATTAATTAGTCAATCTGGTCAAATTGTTTTTAAAGGAATTTCTATTATTGATATTA
GTAAAAAAGTAAATGAAGACGGATATAAAACCGAAAGCAAAACTGATTTTATAATTCAAG
GCTTGAACAAAGTTGAATAA
>19978 bias=0,e_score=3.6e-238,bit_score=796.5,score_ratio=1.00,align_strand=+,abs_start=11221,abs_end=12018,allele_start=11221,allele_end=12018,query_name=NODE_4_length_107060_cov_28.1066_ID_600 <unknown description>
TGAAAAAATACACTAAAATTTTATTAACATTAGGAGCTATTTCTACTTCTATTGTTGCTG
TTCCATTGGTAGCAGCAGGATGCAATGATCCAAAGAATAAAAAAAACCCAAACAATAATG
ATCAAAGTCAAGATAGCCAAATTGAATTTCAAGAAGGCTTAGGGTTAAAAATTGCAAAAA
TTGCCAAAGATCAAGAAAATGTTAAAGTTGATGAATTTGTAAAAGAAGCAAAGAGTGCAA
ATACTCTAGATAAAATAAAAGCATTATTTACTAAATATAAAATTGCTTATGATTTAAGTG
AAATTCCAGATGAAGCAAAATATGAAGTTGCTGCCGGTACACACGGTCATGCCGATGAAG
GACTAGTACACTTAGATATTATTCAAACAGTGAATGAAAAGCAAAATAATAATAGATTTG
AAATTAAAGGTTTTAAAAAGGAAACTGTTGAAGACACAGTCCAATTGGGAGGATATAAGT
TATCAACAAAAATCCTAGATAATAAAAAAGATTTTTCTTTGCAAGAAATAAAGAAACAAA
TTATCGACGCTCAAGAAAAAGGCTTTAATTCTTTACTTGAAAAATTAAAAGAATTTGTTA
ATATTGAAGTTGATGAAAATAATAAAACAAAACAATTTGAATTTAATAAAGAAAAGATTG
AATTAATTAGTCAATCTGGTCAAATTGTTTTTAAAGGAATTTCTATTATTGATATTAGTA
AAAAAGTAAATGAAGTCGGATATAAAACCGAAAGCAAAACTGATTTTATAATTCAAGGCT
TGAACAAAGTTGAATAA
>19979 bias=0,e_score=4.3e-239,bit_score=801.7,score_ratio=1.00,align_strand=-,abs_start=95492,abs_end=96287,allele_start=95492,allele_end=96287,query_name=NODE_1_length_474534_cov_38.1723_ID_792 <unknown description>
TGAAAAAATACACTAAAATTTTATTAACATTAGGAGCTATTTCTGCTTCTATTGTTGCTG
TTCCATTGGTAGCAGCAGGATGCAATGATCCAAAGAATAAAAAAAACCCAAACAATAATG
ATCAAAGTCAAGATGACCAAATTGAATTTCAAGAAGGCTTAGGGTTAAAAATTGCAAAAA
TTGCCAAAGATCAAGAAAATGTTAAAGTTGATGAATTTGTAAAAGAAGCAAAGGGTGCAA
AAACTCTAGATCAAATAAAAGCATTATTTACTAAATATAAAATTGCTTATGATTTAAGTG
AAATTCCAGATGAAGCAAAATATGAAGTTGCTGCTGGTACACACGGTCATGCCGATGAAG
GACTAGTACACTTAGATATTATTCAAACAGTGAATGAAAAGCAAAATAATAATAGATTTG
AAATTAAAGGTTTTAAAATGGAAACTGTTGAAGACACAGTCCAATTGGGAGGATATAAGT
TATCAACAAAAATCCTAGATAATAAAAAAGATTTTTCATTGCAAGAAATAAAGAAACAAA
TTATTGACGCTCAAGAAAAAGGCTTTAATTCTTTACTTGAAAAATTAAAAGAATTTGTTA
ATATTGAAGTTGATGAAAATAATAAAACGAAACAATTTGAATTTAATAAAGAAAAGATTG
AATTAATTAGTCAATCTGGTCAAATTGTTTTTAAAGGAATTTCTATTATTGATATTAGTA
AAAAAGTAAATGAAGTCGGATATAAAACCGAAAGCAAAACTGATTTTATAATTCAAGGCT
TGAACAAAGTTGAAT
>19980 bias=0,e_score=1.2e-239,bit_score=804.0,score_ratio=1.01,align_strand=-,abs_start=129785,abs_end=130580,allele_start=129785,allele_end=130580,query_name=NODE_1_length_666248_cov_46.4332_ID_732 <unknown description>
TGAAAAAATACACTAAAATTTTATTAACATTAGGAGCTATTTCTACTTCTATTGTTGCTG
TTCCATTAGTAGCAGCAGGATGCAATGATCCAAAGAATAAAAAAAACCCAAACAATAATG
ATCAAAGTCAAGATAGCCAAATTGAATTTCAAGAAGGCTTAGGGTTAAAAATTGCAAAAA
TTGCCAAAGATCAAGAAAATGTTAAAGTTGATGAATTTGTAAAAGAAGCAAAGAGTGCAA
AGACTCTAGATCAAATAAAAGCATTATTTACTAAATATAAAATTGCTTATGATTTAAGTG
AAATTCCAGATGAAGCAAAATATGAAGTTGCTGCTGGTACACACGGTCATGCCGATGAAG
GACTAGTACACTTAGATATTATTCAAACAGTGAATGAAAAGCAAAATAATAATAGATTTG
AAATTAAAGGTTTTAAAATGGAAACTGTTGAAGACACAGTCCAATTGGGAGGATATAAGT
TATCAACAAAAATCCTAGATAATAAAAAAGATTTTTCTTTGCAAGAAATAAAGAAACAAA
TTATTGACGCTCAAGAAAAAGGCTTTAATTCTTTACTTGAAAAATTAAAAGAATTTGTTA
ATATTGAAGTTGATGAAAATAATAAAACAAAACAATTTGAATTTAATAAAGAAAAGATTG
AATTAATTAGTCAATCTGGTCAAATTGTTTTTAAAGGAATTTCTATTATTGATATTAGTA
AAAAAGTAAATGAAGTCGGATATAAAACCGAAAGCAAAACTGATTTTATAATTCAAGGCT
TGAACAAAGTTGAAT
>19981 bias=0,e_score=1.1e-238,bit_score=799.0,score_ratio=1.00,align_strand=+,abs_start=128230,abs_end=129027,allele_start=128230,allele_end=129027,query_name=NODE_1_length_185828_cov_1.25555_ID_69 <unknown description>
TGAAAAAATACACTAAAATTTTATTAACATTAGGAGCTATTTCTACTTCTATTGTTGCTG
TTCCATTGGTAGCAGCAGGATGCAATGATCCAAAGAATAAAAAAAACCCAAACAATAATG
ATCAAAGTCAAGATAGCCAAATTGAATTTCAAGAAGGCTTAGGGTTAAAAATTGCAAAAA
TTGCCAAAGATCAAGAAAATGTTAAAGTTGATGAATTTGTAAAAGAAGCAAAGAGTGCAA
ATACTCTAGATAAAATAAAAGCATTATTTACTAAATATAAAATTGCTTATGATTTAAGTG
AAATTCCAGATGAAGCAAAATATGAAGTTGCTGCCGGTACACACGGTCATGCCGATGAAG
GACTAGTACACTTAGATATTATCCAAACAGTGAATGAAAAGCAAAATAATAATAGATTTG
AAATTAAAGGTTTTAAAAAGGAAACTGTTGAAGACACAGTCCAATTGGGAGGATATAAGT
TATCAACAAAAATCCTAGATAATAAAAAAGATTTTTCTTTGCAAGAAATAAAGAAACAAA
TTATTGACGCTCAAGAAAAAGGCTTTAATTCTTTACTTGAAAAATTAAAAGAATTTGTTA
ATATTGAAGTTGATGAAAATAATAAAACGAAACAATTTGAATTTAATAAAGAAAAGATTG
AATTAATTAGTCAATCTGGTCAAATTGTTTTTAAAGGAATTTCTATTATTGATATTAGTA
AAAAAGTAAATGAAGTCGGATATAAAACCGAAAGCAAAACTGATTTTATAATTCAAGGCT
TGAACAAAGTTGAATAA
