# Supplementary material for: Genomic determination of minimum multi-locus sequence typing schemas to represent the genomic phylogeny of Mycoplasma hominis
Source: BMC Genomics. 2016 Nov 23;17:964. doi: 10.1186/s12864-016-3284-z (PMC5120421; doi:10.1186/s12864-016-3284-z)
Supplement: Additional file 1: — FASTA sequence for all pan genomic alleles identified in this study. (ZIP 1488 kb) [file 12864_2016_3284_MOESM1_ESM.zip › pan_genome/GENE-161.fasta]

>161
ATGAAATTTATTGATTTACACACCCACCCATCAACCGAATACTATTCAGATCCTCTTGAA
ATAGTTAATGAATGGCATAACCTAAATATGGAAAGGCTTTTTGTATGTGGAACAAACGAA
GATGATTCGATACAAGCAATAGAACTTGCTAAAAAGGTTGATTTTGTTTATCCTGTTATT
GGAATACATCCAACATTATCAAACGGTTTGCAAGATAGAGAAATTTTAAACAAGATATAT
GAACCAAATGTTGTTGCAATTGGGGAAGTTGGTCTTGATTATCATTATGATGATTCGCCT
AGCAAAGAAATTCAAAAACAAGGATTTATTGCCCAAATAGATTTTGCAAAAGAACATAAT
TTACCAGTAATTATGCACATTAGAGATGCTTTAGATGATTCTTTAGATATAATAACCTTG
CCTCAATATAAAGACATTAATTTTATATTTCACTCATTTAGTGGGGATCTTAGTTTTTTA
AATAAATGCTTGACATATTCAAATATCTATTATTCAATAAGCGGGGTTGTTACTTTTAAA
AATGCTAAGCCTTTACAAGAAGCAGTAAAAAATATTCCTTTAGATAGAATATTTTGTGAA
ACTGATACACCTTATTTAGCCCCAACTCCAATGAGAGGAAAACCCAACATTAGCCCTTTT
GTTCAATACACATATGAATACATTGCTAATTTAAAACAAATTGATGTTGATGTTTTAGTT
GAACAAATTAAAAAGAATGTTAGAAAGGTTTTTAAAATCTATGATTAA
>825
ATGAAATTTATCGATTTACACACCCACCCATCAACTGAATACTATTCAGATCCTCTTGAA
ATAGTTAATGAATGACATAGCCTAAATATGGAAAAACTTTTTGTATGTGGAACAAACGAA
GATGATTCGATACAAGCAATAGAACTTGCTAAAAAGGTTAATTTTGTTTATCCTGTTATT
GGAATACATCCAACATTATCAAACGGTTTGCAAGATAGAGAAATTTTAAACAAGATATAT
GAACCAAATGTTGTTGCAATTGGGGAAGTTGGTCTTGATTATCATTATGATGATTCACCT
AGCAAAGAAATTCAAAAACAAGGATTTATTGCCCAAATAGATTTTGCAAAAGAACATAAT
TTACCAGTAATTATGCACATTAGAGATGCTTTAGATGATTCTTTAGATATAATAACCTTG
CCTCAATATAAAGACATTAATTTTATATTTCACTCATTTAGTGGGGATCTTAGTTTTTTA
AATAAATGCTTGACATATTCAAATATCTATTATTCAATAAGCGGGGTTGTTACTTTTAAA
AATGCTAAGCCTTTACAAGAAGCAGTAAAAAATATTCCTTTAGATAGAATATTTTGTGAA
ACTGATACACCTTATTTAGCCCCAACTCCAATGAGAGGAAAACCCAACATTAGCCCTTTT
GTTCAATACACATATGAATATATTGCTAATTTAAAACAAATTGATGTTGATGTTTTAGTT
GAACAAATTAAAAAGAATGTTAGAAAGGTTTTTAAAATCTATGATTAA
>1396
ATGAAATTTATTGATTTACACACCCACCCATCAACCGAATACTATTCAGATCCTCTTGAA
ATAGTTAATGAATGGCATAACCTAAATATGGAAAAGCTTTTTGTATGCGGAACAAACGAA
GGTGATTCGATACAGGCAATAGAACTTGCTAAAAAAGTTGATTTTGTTTATCCTGTTATT
GGAATACATCCAACATTATCAAACGGTTTGCAAGATAGAGAAATTTTAAACAAGATATAT
GAACCAAATGTTGTTGCAATTGGGGAAGTTGGTCTTGATTATCATTATGATGATTCACCT
AGCAAAGAAATTCAAAAACAAGGATTTATTGCTCAAATAGATTTTGCAAAAGAACATAAT
TTACCAGTAATTATGCACATTAGAGATGCTTTAGATGATTCTTTAGATATAATAACCTTG
CCTCAATATAAAGACATTAATTTTATATTTCACTCATTTAGTGGGGATCTTAGTTTTTTA
AATAAATGCTTGACATATTCAAATATCTATTATTCAATAAGCGGGGTTGTTACTTTTAAA
AATGCTAAGCCTTTACAAGAAGCAGTAAAAAATATTCCTTTAGATAGAATATTTTGTGAA
ACTGATACACCTTATTTAGCCCCAACTCCAATGAGAGGAAAACCCAACATTAGCCCTTTT
GTTCAATACACATATGAATATATTGCTAATTTAAAACAAATTGATATTGATGTTTTAGTT
GAAAAAATTAAAGAAAATGTTAGAAAGGTTTTTAAAATCTATGATTAA
>1712
ATGAAATTTATTGATTTACACACCCACCCATCAACCGAATACTATTCAGATCCTCTTGAA
ATAGTTAATGAATGGCATAACCTAAATATGGAAAAGCTTTTTGTATGCGGAACAAACGAA
GATGATTCGATACAAGCAATAGAACTTGCTAAAAAGGTTGATTTTGTTTATCCTGTTATT
GGAATACATCCAACATTATCAAACGGTTTGCAAGATAGAGAAATTTTAAACAAGATATAT
GAACCAAATGTTGTTGCAATTGGGGAAGTTGGTCTTAATTATCATTATGATGATTCACCT
AGCAAAGAAATTCAAAAACAAGGATTTATTGCCCAAATAGATTTTGCAAAAGAACATAAT
TTACCAGTAATTATGCACATTAGAGATGCTTTAGATGATTCTTTAGATATAATAACCTTG
CCTCAATATAAAGACATTAATTTTATATTTCACTCATTTAGTGGGGATCTTAGTTTTTTA
AATAAATGCTTGACATATTCAAATATCTATTATTCAATAAGCGGGGTTGTTACTTTTAAA
AATGCTAAGCCTTTACAAGAAGCAGTAAAAAATATTCCTTTAGATAGAATATTTTGTGAA
ACTGATACACCTTATTTAGCCCCAACTCCAATGAGAGGAAAACCCAACATTAGCCCTTTT
GTTCAATACACATATGAATACATTGCTAATTTAAAACAAATTGATATTGATGTTTTAGTC
AAACAAATTAAAGAAAATGTTAGAAAGGTTTTTAAAATCTATGATTAA
>7259 bias=92.3,bit_score=798.9,abs_start=26027,align_strand=-,abs_end=26792,score_ratio=1.040234375,query_name=NODE_6_length_46956_cov_43.1269_ID_5679
TGAAATTTATCGATTTACACACCCACCCATCAACCGAATACTATTCAGATCCTCTTGAAA
TAGTTAATGAATGGCATAACCTAAATATGGAAAAGCTTTTTGTATGTGGAACAAACGAAG
ATGATTCGATACAAGCAATAGAACTTGCTAAAAAAGTTGATTTTGTTTATCCTGTTATTG
GAATACATCCAACATTATCAAATGGTTTGCAAGATAGAGAAATTTTAAACAAGATATATG
AACCAAATGTTGTTGCAATTGGAGAAGTGGGCCTTGATTATCATTATGATGATTCGCCTA
GCAAAGAAATTCAAAAACAAGGATTTATTGCCCAAATAGATTTTGCAAAAGAACATAATT
TACCAGTAATTATGCACATTAGAGATGCTTTAGATGATTCTTTAGATATAATAACCTTGC
CTCAATATAAAGACATTAATTTTATATTTCACTCATTTAGCGGGGATCTTAGTTTTTTAA
ATAAATGTTTGAGATATCCAAATATCTATTATTCAATAAGCGGGGTTGTTACTTTTAAAA
ATGCTAAGCCTTTACAAGAAGCAGTAAAAAATATTCCTTTAGATAGAATATTTTGTGAAA
CTGATACACCTTATTTAGCCCCAACTCCAATGAGAGGAAAGCCCAACATTAGCCCTTTTG
TTCAATACACATATGAATACATTGCTAATTTAAAACAAATTGATATTGATGTTTTAGTTG
AACAAATTAAAAAGAATGTTAGAAAGGTTTTTAAAATCTATGATTA
>7261 bias=99.2,bit_score=799.7,abs_start=25111,align_strand=-,abs_end=25876,score_ratio=1.04127604167,query_name=NODE_1_length_337690_cov_20.0179_ID_3593
TGAAATTTATTGATTTACACACCCACCCATCAACCGAATACTATTCAGATCCTCTTGAAA
TAGTTAATGAATGGCATAACCTAAATATGGAAAAGCTTTTTGTATGTGGAACAAACGAAG
ATGATTCGATACAAGCAATAGAACTTGCTAAAAAGGTTGATTTTGTTTATCCTGTTATTG
GAATACATCCAACATTATCAAACGGTTTGCAAGATAGAGAAATTTTAAACAAGATATATG
AACCAAATGTTGTTGCAATTGGAGAAGTTGGCCTTGATTATCATTATGATGATTCACCTA
GCAAAGAAATTCAAAAACAAGGATTTATTGCTCAAATAGATTTTGCAAAAGAACATAATT
TACCAGTAATTATGCACATTAGAGATGCTTTAGATGATTCTTTAGATATAATAACCTTAC
CTCAATATAAAGACATTAATTTTATATTTCACTCATTTAGTGGGGATCTTACTTTTTTAA
ATAAATGCTTGACATATTCAAATATCTATTATTCAATAAGCGGGGTTGTTACTTTTAAAA
ATGCTAAGCCTTTACAAGAAGCAGTAAAAAATATTCCTTTAGATAGAATATTTTGTGAAA
CTGATACACCTTATTTAGCCCCAACTCCAATGAGAGGAAAACCCAACATTAGTCCTTTTG
TTCAATACACATATGAATATATTGCTAATTTAAAACAAATTGATGTTGATGTTTTAGTCA
AACAAATTAAAAAGAATGTTAGAAAGGTTTTTAAAATCTATGATTA
>7263 bias=96.6,bit_score=801.0,abs_start=23750,align_strand=-,abs_end=24515,score_ratio=1.04296875,query_name=NODE_1_length_423494_cov_19.5452_ID_878
TGAAATTTATTGATTTACACACCCACCCATCAACTGAATACTATTCAAATCCTCTTGAAA
TAGTTAATGAATGACATAGCCTAAATATGGAAAAACTTTTTGTATGTGGAACAAACGAAG
ATGATTCGATACAAGCAATAGAACTTGCTAAAAAGGTTGATTTTGTTTATCCTGTTATTG
GAATACATCCAACATTATCAAACGGTTTGCAAGATAGAGAAATTTTAAACAAGATATATG
AACCAAATGTTGTTGCAATTGGGGAAGTTGGTCTTGATTATCATTATGATGATTCGCCTA
GCAAAGAAATTCAAAAACAAGGATTTATTGCTCAAATAGATTTTGCAAAAGAACATAATT
TACCAGTAATTATGCACATTAGAGATGCTTTAGATGATTCTTTAGATATAATAACCTTGC
CTCAATATAAAGACATTAATTTTATATTTCACTCATTTAGCGGGGATCTTAGTTTTTTAA
ATAAATGCTTGAGATATTCAAATATCTATTATTCAATAAGTGGGGTTGTTACTTTTAAAA
ATGCTAAGCCTTTACAAGAGGCAGTAAAAAATATTCCTTTAGATAGAATATTTTGTGAAA
CTGATACACCTTATTTAGCCCCAACTCCAATGAGAGGAAAACCCAACATTAGCCCTTTTG
TTCAATACACATATGAATACATTGCTAATTTAAAACAAATTGATGTTGATGTTTTAGTTG
AACAAATTAAAAAGAATGTTAGAAAGGTTTTTAAAATCTATGATTA
>7264 bias=100.3,bit_score=796.1,abs_start=343460,align_strand=-,abs_end=344225,score_ratio=1.03658854167,query_name=NODE_1_length_644406_cov_31.3649_ID_828
TGAAATTTATTGATTTACACACCCACCCATCAACCGAATACTATTCAGATCCTCTTGAAA
TAGTTAATGAATGACATAGCCTAAATATGGAAAAACTTTTTGTATGTGGAACAAACGAAG
ATGATTCGACACAAGCAATAGAACTTGCTAAAAAGGTTGATTTTGTTTATCCTGTTATTG
GAATACATCCAACATTATCAAATGGTTTGCAAGATAGAGAAATTTTAAACAAGATATATG
AACCAAATGTTGTTGCAATTGGAGAAGTTGGCCTTGATTATCATTATGATGATTCGCCTA
GCAAAGAAATTCAAAAACAAGGATTTATTGCTCAAATAGATTTTGCAAAAGAACATAATT
TACCAGTAATTATGCACATTAGAGATGCTTTAGATGATTCTTTAGATATAATAACTTTAC
CTCAATATAAAGACATTAATTTTATATTTCACTCATTTAGTGGGGATCTTAGTTTTTTAA
ATAAATGCTTGACATATTCAAATATCTATTATTCAATAAGCGGGGTTGTTACTTTTAAAA
ATGCTAAGCCTTTACAAGAAGCAGTAAAAAATATTCCTTTAGATAGAATATTTTGTGAAA
CTGATACACCTTATTTAGCCCCAACTCCAATGAGAGGAAAACCCAACATTAGCCCTTTTG
TTCAATACACATATGAATATATTGCTAATTTAAAACAAATTGATATTGATGTTTTAGTTG
AACAAATTAAAGAAAATGTTAGAAAGGTTTTTAAAATCTATGATTA
>7266 bias=94.2,bit_score=806.6,abs_start=189896,align_strand=+,abs_end=190663,score_ratio=1.05026041667,query_name=NODE_1_length_201530_cov_37.1757_ID_177
ATGAAATTTATTGATTTACACACCCACCCATCAACCGAATACTATTCAGATCCTCTTGAA
ATAGTTAATGAATGGCATAACCTAAATATGGAAAAGCTTTTTGTATGCGGAACAAACGAA
GATGATTCGATACAAGCAATAGAACTTGCTAAAAAGGTTGATTTTGTTTATCCTGTTATT
GGAATACATCCAACATTATCAAATGGTTTGCAAGATAGAGAAATTTTAAACAAGATATAT
GAACCAAATGTTGTTGCAATTGGAGAAGTTGGTCTTGATTATCATTATGATGATTCGCCT
AGCAAAGAAATTCAAAAACAAGGATTTATTGCTCAAATAGATTTTGCAAAAGAACATAAT
TTACCAGTAATTATGCACATTAGAGATGCTTTAGATGATTCTTTAGATATAATAACCTTG
CCTCAATATAAAGACATTGATTTTATATTTCACTCATTTAGTGGGGATCTTAGTTTTTTA
AATAAATGCTTGACATATTCAAATATCTATTATTCAATAAGCGGGGTTGTTACTTTTAAA
AATGCTAAGCCTTTACAAGAGGCAGTAAAAAATATTCCTTTAGATAGAATATTTTGTGAA
ACTGATACACCTTATTTAGCCCCAACTCCAATGAGAGGAAAACCCAACATTAGCCCTTTT
GTTCAATACACATATGAATATATTGCTAATTTAAAACAAATTGATATTGATGCTTTAGTT
GAACAAATTAAAAAGAATGTTAGAAAGGTTTTTAAAATCTATGATTAA
>7270 bias=93.8,bit_score=770.9,abs_start=26778,align_strand=-,abs_end=27543,score_ratio=1.00377604167,query_name=NODE_5_length_88114_cov_18.365_ID_620
TGAAATTTATTGATTTACACACCCACCCATCAACCGAATACTATTCAGATCCTCTTGAAA
TAGTTAATGAATGACATAACCTGAATATGGAAAAACTTTTTGTATGTGGAACAAACGAAG
ATGATTCGTTGCAAGCAATAGAACTTGCTAAAAAGGTTGATTTTGTTTATCCTGTTATCG
GAATACATCCAACATTATCAAATGGTTTGCAAGATAGAGAAATTTTAAACAGGATATATG
AACCAAATGTTGTTGCAATTGGAGAAGTTGGCCTTGATTATCATTATGATGATTCACCTA
GCAAAGAAATTCAAAAACAAGGATTTATTGCTCAAATAGATTTTGCAAAAGAACATAATT
TGCCAGTAATTATGCACATTAGAGATGCTTTAGATGATTCTTTAGATATAATAACTTTAC
CTCAATATAAAGACATTAATTTTATATTTCACTCATTTAGTGGGGATCTTGCTTTTTTAA
ATAAATGCTTGACATATTCAAATATTTATTATTCAATAAGCGGGGTTGTTACTTTTAAAA
ATGCTAAGCCTTTACAAGAGGCGGTAAAAAATATTCCTTTAGATAGAATATTTTGTGAAA
CCGATACACCTTATTTAGCTCCAACTCCAATGAGAGGAAAGCCCAACATTAGTCCTTTTG
TTCAATACACATATGAATATATTGCTAATTTAAAACAAATTGATGTTGATGTTTTAGTCA
AACAAATTAAAGAAAATGTTAGAAAGGTTTTTAAAATCTATGATTA
>19982 bias=0,e_score=1.8e-244,bit_score=816.2,score_ratio=1.06,align_strand=-,abs_start=24592,abs_end=25357,allele_start=24592,allele_end=25357,query_name=NODE_5_length_58973_cov_49.265_ID_3618 <unknown description>
TGAAATTTATTGATTTACACACCCACCCATCAACCGAATACTATTCAGATCCTCTTGAAA
TAGTTAATGAATGGCATAACCTAAATATGGAAAAGCTTTTTGTATGCGGAACAAACGAAG
ATGATTCGATACAAGCAATAGAACTTGCTAAAAAGGTTGATTTTGTTTATCCTGTTATTG
GAATACATCCAACATTATCAAACGGTTTGCAAGATAGAGAAATTTTAAACAAGATATATG
AACCAAATGTTGTTGCAATTGGGGAAGTTGGTCTTGATTATCATTATGATGATTCACCTA
GCAAAGAAATTCAAAAACAAGGATTTATTGCCCAAATAGATTTTGCAAAAGAACATAATT
TACCAGTAATTATGCACATTAGAGATGCTTTAGATGATTCTTTAGATATAATAACCTTGC
CTCAATATAAAGACATTAATTTTATATTTCACTCATTTAGTGGGGATCTTAGTTTTTTAA
ATAAATGCTTGACATATTCAAATATCTATTATTCAATAAGCGGGGTTGTTACTTTTAAAA
ATGCTAAGCCTTTACAAGAAGCAGTAAAAAATATTCCTTTAGATAGAATATTTTGTGAAA
CTGATACACCTTATTTAGCCCCAACTCCAATGAGAGGAAAACCCAACATTAGCCCTTTTG
TTCAATACACATATGAATACATTGCTAATTTAAAACAAATTGATATTGATGTTTTAGTCA
AACAAATTAAAGAAAATGTTAGAAAGGTTTTTAAAATCTATGATT
>19983 bias=0,e_score=5.6e-231,bit_score=770.9,score_ratio=1.00,align_strand=-,abs_start=24781,abs_end=25546,allele_start=24781,allele_end=25546,query_name=NODE_7_length_35098_cov_1.40234_ID_225 <unknown description>
TGAAATTTATTGATTTACACACCCACCCATCAACCGAATACTATTCAGATCCTCTTGAAA
TAGTTAATGAATGACATAACCTGAATATGGAAAAACTTTTTGTATGTGGAACAAACGAAG
ATGATTCGTTGCAAGCAATAGAACTTGCTAAAAAGGTTGATTTTGTTTATCCTGTTATCG
GAATACATCCAACATTATCAAATGGTTTGCAAGATAGAGAAATTTTAAACAGGATATATG
AACCAAATGTTGTTGCAATTGGAGAAGTTGGCCTTGATTATCATTATGATGATTCACCTA
GCAAAGAAATTCAAAAACAAGGATTTATTGCTCAAATAGATTTTGCAAAAGAACATAATT
TGCCAGTAATTATGCACATTAGAGATGCTTTAGATGATTCTTTAGATATAATAACTTTAC
CTCAATATAAAGACATTAATTTTATATTTCACTCATTTAGTGGGGATCTTGCTTTTTTAA
ATAAATGCTTGACATATTCAAATATTTATTATTCAATAAGCGGGGTTGTTACTTTTAAAA
ATGCTAAGCCTTTACAAGAGGCGGTAAAAAATATTCCTTTAGATAGAATATTTTGTGAAA
CCGATACACCTTATTTAGCTCCAACTCCAATGAGAGGAAAGCCCAACATTAGTCCTTTTG
TTCAATACACATATGAATATATTGCTAATTTAAAACAAATTGATGTTGATGTTTTAGTCA
AACAAATTAAAGAAAATGTTAGAAAGGTTTTTAAAATCTATGATT
>19984 bias=0,e_score=1.6e-235,bit_score=789.4,score_ratio=1.03,align_strand=-,abs_start=22471,abs_end=23236,allele_start=22471,allele_end=23236,query_name=NODE_1_length_386744_cov_32.1807_ID_133 <unknown description>
TGAAATTTATTGATTTACACACCCACCCATCAACCGAATACTATTCAGATCCTCTTGAAA
TAGTTAATGAATGACATAGCCTAAATATGGAAAAACTTTTTGTATGTGGAACAAACGAAG
ATGATTCGACACAAGCAATAGAACTTGCTAAAAAGGTTGATTTTGTTTATCCTGTTATTG
GAATACATCCGACATTATCAAATGGTTTGCAAGATAGAGAAATTTTAAACAAGATATATG
AACCAAATGTTGTTGCAATTGGAGAAGTTGGCCTTGATTATCATTATGATGATTCGCCTA
GCAAAGAAATTCAAAAACAAGGATTTATTGCTCAAATAGATTTTGCAAAAGAACATAATT
TACCAGTAATTATGCACATTAGAGATGCTTTAGATGATTCTTTAGATATAATAACTTTAC
CTCAATATAAAGACATTAATTTTATATTTCACTCATTTAGTGGGGATCTTAGTTTTTTAA
ATAAATGCTTGACATATCCAAATATCTATTATTCAATAAGCGGGGTTGTTACTTTTAAAA
ATGCTAAGCCTTTACAAGAAGCAGTAAAAAATATTCCTTTAGATAGAATATTTTGTGAAA
CTGATACACCTTATTTAGCCCCAACTCCAATGAGAGGAAAGCCCAACATTAGCCCTTTTG
TTCAATACACATATGAATATATTGCTAATTTAAAACAAATTGATATTGATGCTTTAGTTG
AACAAATTAAAAAGAATGTTAGAAAGGTTTTTAAAATTTATGATT
>19985 bias=0,e_score=6.1e-239,bit_score=801.0,score_ratio=1.04,align_strand=+,abs_start=296271,abs_end=297038,allele_start=296271,allele_end=297038,query_name=NODE_1_length_474534_cov_38.1723_ID_792 <unknown description>
TGAAATTTATTGATTTACACACCCACCCATCAACTGAATACTATTCAAATCCTCTTGAAA
TAGTTAATGAATGACATAGCCTAAATATGGAAAAACTTTTTGTATGTGGAACAAACGAAG
ATGATTCGATACAAGCAATAGAACTTGCTAAAAAGGTTGATTTTGTTTATCCTGTTATTG
GAATACATCCAACATTATCAAACGGTTTGCAAGATAGAGAAATTTTAAACAAGATATATG
AACCAAATGTTGTTGCAATTGGGGAAGTTGGTCTTGATTATCATTATGATGATTCGCCTA
GCAAAGAAATTCAAAAACAAGGATTTATTGCTCAAATAGATTTTGCAAAAGAACATAATT
TACCAGTAATTATGCACATTAGAGATGCTTTAGATGATTCTTTAGATATAATAACCTTGC
CTCAATATAAAGACATTAATTTTATATTTCACTCATTTAGCGGGGATCTTAGTTTTTTAA
ATAAATGCTTGAGATATTCAAATATCTATTATTCAATAAGTGGGGTTGTTACTTTTAAAA
ATGCTAAGCCTTTACAAGAGGCAGTAAAAAATATTCCTTTAGATAGAATATTTTGTGAAA
CTGATACACCTTATTTAGCCCCAACTCCAATGAGAGGAAAACCCAACATTAGCCCTTTTG
TTCAATACACATATGAATACATTGCTAATTTAAAACAAATTGATGTTGATGTTTTAGTTG
AACAAATTAAAAAGAATGTTAGAAAGGTTTTTAAAATCTATGATTAA
>19986 bias=0,e_score=2.3e-230,bit_score=770.9,score_ratio=1.00,align_strand=+,abs_start=60673,abs_end=61440,allele_start=60673,allele_end=61440,query_name=NODE_3_length_145382_cov_20.187_ID_361 <unknown description>
TGAAATTTATTGATTTACACACCCACCCATCAACCGAATACTATTCAGATCCTCTTGAAA
TAGTTAATGAATGACATAACCTGAATATGGAAAAACTTTTTGTATGTGGAACAAACGAAG
ATGATTCGTTGCAAGCAATAGAACTTGCTAAAAAGGTTGATTTTGTTTATCCTGTTATCG
GAATACATCCAACATTATCAAATGGTTTGCAAGATAGAGAAATTTTAAACAGGATATATG
AACCAAATGTTGTTGCAATTGGAGAAGTTGGCCTTGATTATCATTATGATGATTCACCTA
GCAAAGAAATTCAAAAACAAGGATTTATTGCTCAAATAGATTTTGCAAAAGAACATAATT
TGCCAGTAATTATGCACATTAGAGATGCTTTAGATGATTCTTTAGATATAATAACTTTAC
CTCAATATAAAGACATTAATTTTATATTTCACTCATTTAGTGGGGATCTTGCTTTTTTAA
ATAAATGCTTGACATATTCAAATATTTATTATTCAATAAGCGGGGTTGTTACTTTTAAAA
ATGCTAAGCCTTTACAAGAGGCGGTAAAAAATATTCCTTTAGATAGAATATTTTGTGAAA
CCGATACACCTTATTTAGCTCCAACTCCAATGAGAGGAAAGCCCAACATTAGTCCTTTTG
TTCAATACACATATGAATATATTGCTAATTTAAAACAAATTGATGTTGATGTTTTAGTCA
AACAAATTAAAGAAAATGTTAGAAAGGTTTTTAAAATCTATGATTAA
>19987 bias=0,e_score=1.2e-236,bit_score=792.7,score_ratio=1.03,align_strand=-,abs_start=22493,abs_end=23258,allele_start=22493,allele_end=23258,query_name=NODE_1_length_290949_cov_36.4267_ID_342 <unknown description>
TGAAATTTATTGATTTACACACCCACCCATCAACCGAATACTATTCAAATCCTCTTGAAA
TAGTTAATGAATGACATAGCCTAAATATGGAAAAACTTTTTGTATGTGGAACAAACGAAG
ATGATTCGACACAAGCAATAGAACTTGCTAAAAAAGTTGATTTTGTTTATCCTGTTATTG
GAATACATCCAACATTATCAAATGGTTTGCAAGATAGAGGAATTTTAAACAAGATATATG
AACCAAATGTTGTTGCAATTGGAGAAGTTGGCCTTGATTATCATTATGATGATTCGCCTA
GCAAAGAAATTCAAAAACAGGGATTTATTGCTCAAATAGATTTTGCAAAAGAACATAATT
TACCAGTAATTATGCACATTAGAGATGCTTTAGATGATTCTTTAGATATAATAACCTTGC
CTCAATATAAAGACATTAATTTTATATTTCACTCATTTAGTGGGGATCTTAGTTTTTTAA
ATAAATGCTTGACATATTCAAATATCTATTATTCAATAAGCGGGGTTGTTACTTTTAAAA
ATGCTAAGCCTTTACAAGAAGCAGTAAAAAATATTCCTTTAGATAGAATATTTTGTGAAA
CTGATACACCTTATTTAGCCCCAACTCCAATGAGAGGAAAACCCAACATTAGCCCTTTTG
TTCAATACACATATGAATATATTGCTAATTTAAAACAAATTGATATTGATGTTTTAGTCA
AACAAATTAAAGAAAATGTTAGAAAGGTTTTTAAAATCTATGATT
>19988 bias=0,e_score=6.4e-244,bit_score=816.2,score_ratio=1.06,align_strand=+,abs_start=34714,abs_end=35481,allele_start=34714,allele_end=35481,query_name=NODE_2_length_211336_cov_54.0217_ID_107 <unknown description>
TGAAATTTATTGATTTACACACCCACCCATCAACCGAATACTATTCAGATCCTCTTGAAA
TAGTTAATGAATGGCATAACCTAAATATGGAAAAGCTTTTTGTATGCGGAACAAACGAAG
ATGATTCGATACAAGCAATAGAACTTGCTAAAAAGGTTGATTTTGTTTATCCTGTTATTG
GAATACATCCAACATTATCAAACGGTTTGCAAGATAGAGAAATTTTAAACAAGATATATG
AACCAAATGTTGTTGCAATTGGGGAAGTTGGTCTTGATTATCATTATGATGATTCACCTA
GCAAAGAAATTCAAAAACAAGGATTTATTGCCCAAATAGATTTTGCAAAAGAACATAATT
TACCAGTAATTATGCACATTAGAGATGCTTTAGATGATTCTTTAGATATAATAACCTTGC
CTCAATATAAAGACATTAATTTTATATTTCACTCATTTAGTGGGGATCTTAGTTTTTTAA
ATAAATGCTTGACATATTCAAATATCTATTATTCAATAAGCGGGGTTGTTACTTTTAAAA
ATGCTAAGCCTTTACAAGAAGCAGTAAAAAATATTCCTTTAGATAGAATATTTTGTGAAA
CTGATACACCTTATTTAGCCCCAACTCCAATGAGAGGAAAACCCAACATTAGCCCTTTTG
TTCAATACACATATGAATACATTGCTAATTTAAAACAAATTGATATTGATGTTTTAGTCA
AACAAATTAAAGAAAATGTTAGAAAGGTTTTTAAAATCTATGATTAA
>19989 bias=0,e_score=2e-237,bit_score=796.1,score_ratio=1.04,align_strand=+,abs_start=324070,abs_end=324837,allele_start=324070,allele_end=324837,query_name=NODE_1_length_507951_cov_41.4538_ID_1311 <unknown description>
TGAAATTTATTGATTTACACACCCACCCATCAACCGAATACTATTCAGATCCTCTTGAAA
TAGTTAATGAATGACATAGCCTAAATATGGAAAAACTTTTTGTATGTGGAACAAACGAAG
ATGATTCGACACAAGCAATAGAACTTGCTAAAAAGGTTGATTTTGTTTATCCTGTTATTG
GAATACATCCAACATTATCAAATGGTTTGCAAGATAGAGAAATTTTAAACAAGATATATG
AACCAAATGTTGTTGCAATTGGAGAAGTTGGCCTTGATTATCATTATGATGATTCGCCTA
GCAAAGAAATTCAAAAACAAGGATTTATTGCTCAAATAGATTTTGCAAAAGAACATAATT
TACCAGTAATTATGCACATTAGAGATGCTTTAGATGATTCTTTAGATATAATAACTTTAC
CTCAATATAAAGACATTAATTTTATATTTCACTCATTTAGTGGGGATCTTAGTTTTTTAA
ATAAATGCTTGACATATTCAAATATCTATTATTCAATAAGCGGGGTTGTTACTTTTAAAA
ATGCTAAGCCTTTACAAGAAGCAGTAAAAAATATTCCTTTAGATAGAATATTTTGTGAAA
CTGATACACCTTATTTAGCCCCAACTCCAATGAGAGGAAAACCCAACATTAGCCCTTTTG
TTCAATACACATATGAATATATTGCTAATTTAAAACAAATTGATATTGATGTTTTAGTTG
AACAAATTAAAGAAAATGTTAGAAAGGTTTTTAAAATCTATGATTAA
>19990 bias=0,e_score=2.4e-239,bit_score=798.9,score_ratio=1.04,align_strand=-,abs_start=26027,abs_end=26792,allele_start=26027,allele_end=26792,query_name=NODE_6_length_46956_cov_43.1269_ID_5679 <unknown description>
TGAAATTTATCGATTTACACACCCACCCATCAACCGAATACTATTCAGATCCTCTTGAAA
TAGTTAATGAATGGCATAACCTAAATATGGAAAAGCTTTTTGTATGTGGAACAAACGAAG
ATGATTCGATACAAGCAATAGAACTTGCTAAAAAAGTTGATTTTGTTTATCCTGTTATTG
GAATACATCCAACATTATCAAATGGTTTGCAAGATAGAGAAATTTTAAACAAGATATATG
AACCAAATGTTGTTGCAATTGGAGAAGTGGGCCTTGATTATCATTATGATGATTCGCCTA
GCAAAGAAATTCAAAAACAAGGATTTATTGCCCAAATAGATTTTGCAAAAGAACATAATT
TACCAGTAATTATGCACATTAGAGATGCTTTAGATGATTCTTTAGATATAATAACCTTGC
CTCAATATAAAGACATTAATTTTATATTTCACTCATTTAGCGGGGATCTTAGTTTTTTAA
ATAAATGTTTGAGATATCCAAATATCTATTATTCAATAAGCGGGGTTGTTACTTTTAAAA
ATGCTAAGCCTTTACAAGAAGCAGTAAAAAATATTCCTTTAGATAGAATATTTTGTGAAA
CTGATACACCTTATTTAGCCCCAACTCCAATGAGAGGAAAGCCCAACATTAGCCCTTTTG
TTCAATACACATATGAATACATTGCTAATTTAAAACAAATTGATATTGATGTTTTAGTTG
AACAAATTAAAAAGAATGTTAGAAAGGTTTTTAAAATCTATGATT
>19991 bias=0,e_score=3.7e-240,bit_score=805.0,score_ratio=1.05,align_strand=-,abs_start=173497,abs_end=174262,allele_start=173497,allele_end=174262,query_name=NODE_1_length_497571_cov_28.1511_ID_540 <unknown description>
TGAAATTTATTGATTTACACACCCACCCATCAACCGAATACTATTCAGATCCTCTTGAAA
TAGTTAATGAATGACATAACCTAAATATGGAAAGGCTTTTTGTATGTGGGACAAACGAAG
ATGATTCGATACAAGCAATAGAACTTGCTAAAAAAGTTGATTTTGTTTATCCTGTTATTG
GAATACATCCAACATTATCAAATGGTTTGCAAGATAGAGAAATTTTAAACAAGATATATG
AACCAAATGTTGTTGCAATTGGAGAAGTTGGTCTTGATTATCATTATGATGATTCGCCTA
GCAAAGAAATTCAAAAACAAGGATTTATTGCTCAAATAGATTTTGCAAAAGAACATAATT
TACCAGTAATTATGCACATTAGAGATGCTTTAGATGATTCTTTAGATATAATAACCTTGC
CTCAATATAAAGACATTAATTTTATATTTCACTCATTTAGTGGGGATCTTAGTTTTTTAA
ATAAATGCTTGACATATTCAAATATCTATTATTCAATAAGCGGGGTTGTTACTTTTAAAA
ATGCTAAGCCTTTACAAGAAGCAGTAAAAAATATTCCTTTAGATAGAATATTTTGTGAAA
CTGATACACCTTATTTAGCCCCAACTCCAATGAGAGGAAAACCCAACATTAGCCCTTTTG
TTCAATACACATATGAATATATTGCTAATTTAAAACAAATTGATGTTGATGTTTTAGTTG
AACAAATTAAAAAGAATGTTAGAAAGGTTTTTAAAATCTATGATT
>19992 bias=0,e_score=1e-238,bit_score=799.7,score_ratio=1.04,align_strand=-,abs_start=25110,abs_end=25875,allele_start=25110,allele_end=25875,query_name=NODE_1_length_337655_cov_39.5735_ID_506 <unknown description>
TGAAATTTATTGATTTACACACCCACCCATCAACCGAATACTATTCAGATCCTCTTGAAA
TAGTTAATGAATGGCATAACCTAAATATGGAAAAGCTTTTTGTATGTGGAACAAACGAAG
ATGATTCGATACAAGCAATAGAACTTGCTAAAAAGGTTGATTTTGTTTATCCTGTTATTG
GAATACATCCAACATTATCAAACGGTTTGCAAGATAGAGAAATTTTAAACAAGATATATG
AACCAAATGTTGTTGCAATTGGAGAAGTTGGCCTTGATTATCATTATGATGATTCACCTA
GCAAAGAAATTCAAAAACAAGGATTTATTGCTCAAATAGATTTTGCAAAAGAACATAATT
TACCAGTAATTATGCACATTAGAGATGCTTTAGATGATTCTTTAGATATAATAACCTTAC
CTCAATATAAAGACATTAATTTTATATTTCACTCATTTAGTGGGGATCTTACTTTTTTAA
ATAAATGCTTGACATATTCAAATATCTATTATTCAATAAGCGGGGTTGTTACTTTTAAAA
ATGCTAAGCCTTTACAAGAAGCAGTAAAAAATATTCCTTTAGATAGAATATTTTGTGAAA
CTGATACACCTTATTTAGCCCCAACTCCAATGAGAGGAAAACCCAACATTAGTCCTTTTG
TTCAATACACATATGAATATATTGCTAATTTAAAACAAATTGATGTTGATGTTTTAGTCA
AACAAATTAAAAAGAATGTTAGAAAGGTTTTTAAAATCTATGATT
>19993 bias=0,e_score=2.1e-235,bit_score=786.6,score_ratio=1.02,align_strand=-,abs_start=11002,abs_end=11767,allele_start=11002,allele_end=11767,query_name=NODE_5_length_74718_cov_32.8728_ID_1892 <unknown description>
TGAAATTTATTGATTTACACACCCACCCATCAACCGAATACTATTCAAATCCTCTTGAAA
TAGTTAATGAATGACATAGCCTAAATATGGAAAAACTTTTTGTATGTGGAACAAACGAAG
ATGATTCGACACAAGCAATAGAACTTGCTAAAAAAGTTGATTTTGTTTATCCTGTTATTG
GAATACATCCAACATTATCAAATGGTTTGCAAGATAGAGAAATTTTAAACAAGATATATG
AACCAAATGTTGTTGCAATTGGAGAAGTTGGTCTTGATTATCATTATGACGATTCGCCTA
GCAAAGAAATTCAAAAACAAGGATTTATTGCCCAAATAGATTTTGCAAAAGAACATAATT
TACCAGTAATTATGCACATTAGAGATGCCTTAGATGATTCTTTAGATATAATAACCTTGC
CTCAATATAAAGACATTAATTTTATATTTCACTCATTTAGCGGGGATCTTACTTTTTTAA
ATAAATGCTTGACATATTCAAATATCTATTATTCAATAAGTGGGGTTGTTACTTTTAAAA
ATGCTAAACCTTTGCAAGAGGCAGTAAAAAATATTCCTTTAGATAGAATATTTTGTGAAA
CTGATACACCTTATTTAGCCCCAACTCCAATGAGAGGAAAACCCAACATTAGCCCTTTTG
TTCAATACACATATGAATATATTGCTAATTTAAAACAAATTGATGTTGATGTTTTAGTTG
AACAAATTAAAAAGAATGTTAGAAAGGTTTTTAAAATCTATGATT
>19994 bias=0,e_score=5.7e-238,bit_score=798.2,score_ratio=1.04,align_strand=+,abs_start=331437,abs_end=332204,allele_start=331437,allele_end=332204,query_name=NODE_1_length_666248_cov_46.4332_ID_732 <unknown description>
TGAAATTTATCGATTTACACACCCACCCATCAACCGAATACTATTCTGATCCTCTTGAAA
TAGTTAATGATTGGCATAACCTAAATATGGAAAAGCTTTTTGTATGTGGAACAAACGAAG
ATGATTCGATACAAGCAATAGAACTTGCTAAAAAAGTTGATTTTGTTTATCCTGTTATTG
GAATACATCCAACATTATCAAATGGTTTGCAAGATAGAGAAATTTTAAACAAGATATATG
AACCAAATGTTGTTGCAATTGGAGAAGTTGGCCTTGATTATCATTATGATGATTCGCCTA
GCAAAGAAATTCAAAAACAAGGATTTATTGCCCAAATAGATTTTGCAAAAGAACATAATT
TACCAGTAATTATGCACATTAGAGATGCTTTAGATGATTCTTTAGATATAATAACCTTGC
CTCAATATAAAGACATTAATTTTATATTTCACTCATTTAGTGGGGATCTTAGTTTTTTAA
ATAAATGCTTGACATATTCAAATATCTATTATTCAATAAGCGGGGTTGTTACTTTTAAAA
ATGCTAAGCCTTTACAAGAAGCAGTAAAAAATATTCCTTTAGATAGAATATTTTGTGAAA
CTGATACACCTTATTTAGCCCCAACTCCAATGAGAGGAAAGCCCAACATTAGCCCTTTTG
TTCAATACACATATGAATATATTGCTAATTTAAAACAAATTGATATTGATGCTTTAGTTG
AACAAATTAAAAAGAATGTTAGAAAGGTTTTTAAAATTTATGATTAA
>19995 bias=0,e_score=5e-241,bit_score=806.6,score_ratio=1.05,align_strand=+,abs_start=189897,abs_end=190664,allele_start=189897,allele_end=190664,query_name=NODE_1_length_201531_cov_37.8145_ID_143 <unknown description>
TGAAATTTATTGATTTACACACCCACCCATCAACCGAATACTATTCAGATCCTCTTGAAA
TAGTTAATGAATGGCATAACCTAAATATGGAAAAGCTTTTTGTATGCGGAACAAACGAAG
ATGATTCGATACAAGCAATAGAACTTGCTAAAAAGGTTGATTTTGTTTATCCTGTTATTG
GAATACATCCAACATTATCAAATGGTTTGCAAGATAGAGAAATTTTAAACAAGATATATG
AACCAAATGTTGTTGCAATTGGAGAAGTTGGTCTTGATTATCATTATGATGATTCGCCTA
GCAAAGAAATTCAAAAACAAGGATTTATTGCTCAAATAGATTTTGCAAAAGAACATAATT
TACCAGTAATTATGCACATTAGAGATGCTTTAGATGATTCTTTAGATATAATAACCTTGC
CTCAATATAAAGACATTGATTTTATATTTCACTCATTTAGTGGGGATCTTAGTTTTTTAA
ATAAATGCTTGACATATTCAAATATCTATTATTCAATAAGCGGGGTTGTTACTTTTAAAA
ATGCTAAGCCTTTACAAGAGGCAGTAAAAAATATTCCTTTAGATAGAATATTTTGTGAAA
CTGATACACCTTATTTAGCCCCAACTCCAATGAGAGGAAAACCCAACATTAGCCCTTTTG
TTCAATACACATATGAATATATTGCTAATTTAAAACAAATTGATATTGATGCTTTAGTTG
AACAAATTAAAAAGAATGTTAGAAAGGTTTTTAAAATCTATGATTAA
