# Supplementary material for: Genomic determination of minimum multi-locus sequence typing schemas to represent the genomic phylogeny of Mycoplasma hominis
Source: BMC Genomics. 2016 Nov 23;17:964. doi: 10.1186/s12864-016-3284-z (PMC5120421; doi:10.1186/s12864-016-3284-z)
Supplement: Additional file 1: — FASTA sequence for all pan genomic alleles identified in this study. (ZIP 1488 kb) [file 12864_2016_3284_MOESM1_ESM.zip › pan_genome/GENE-162.fasta]

>162
ATGTCTTATAAAAGAGTATTGATTAAACTTTCGGGTGAGGGTTTAGCAAATAAAGGTAAA
CACCTTGCAATTGATTATGAATTAGTTGAAAAATTTGCAAACCAATTAAAAACAATAATT
AGTAGAAATATTGAAGTTGCGATTGTTGTCGGTGGCGGTAATTTTTGAAGAGGAACAAGC
GCCGAAAAAAACGGTATGCAAAGGGTTAGAGCAGATTACATTGGTATGTTAGCTACAACA
ATGAACGCGCTAGCTTTGCAATCAGGATTTGAGAGATTGAATTTGCATTGTAGAGTATTA
TCAAGCCTAACAATGGACCCAAAGGTTTGTGAAGTTTATATAAACGAAAAAGCTAAAAAA
TACCTAAGAGATGGAGAAGTTGTAATTTTTGCAGGAGGAACTGGACGTCCATTTTTTACA
ACCGATACAGCCTCAACATTATTCGCTAGTGAAATTGATGCAGATGCAATATTGATGGGA
AAAAACAATGTTGATGGGGTGTATGATAGCGATCCAAAATTCAATAAAGACGCCAAAAAA
TTTCCAATCATTACATATGATGAATTACTAGAAAAGGAATTGAAAGTTATTGATCAAACC
GCAGCATCAATGGCAAAGGAAAATAATATTGATATTTTAATATTTGATATTAATGAAGAA
GATTCTTTAATAAGGGCAATAGAAAATAAAATACCTAACACAATAATAACTAGAGAAAGG
GAAAAATAA
>840
ATGTCTTATAAAAGAGTATTGATTAAACTTTCGGGTGAGGGCTTAGCAAATAAAGGTAAA
CACCTTGCAATTGATTATGAATTAGTTGAAAAATTTGCAAACCAATTAAAAACAATAATT
AGTAGAAATATTGAAGTTGCGATTGTTGTCGGTGGCGGTAATTTTTGAAGAGGAACAAGT
GCCGAAAAAAATGGTATGCAAAGGGTTAGAGCAGATTACATTGGTATGTTAGCTACAACA
ATGAACGCGCTAGCTTTGCAATCAGGATTTGAGAGATTGAATTTGCATTGTAGAGTATTA
TCAAGCCTAACAATGGACCCAAAGGTTTGTGAAGTTTATATAAACGAAAAAGCTAAAAAA
TACCTAAGAGATGGAGAAGTTGTAATTTTTGCAGGAGGAACTGGACGTCCATTTTTTACA
ACCGATACAGCCTCAACATTATTCGCTAGTGAAATTGATGCGGATGCAATATTGATGGGA
AAAAACAACGTTGATGGGGTGTATGATAGCGATCCAAAATTCAATAAAGACGCCAAAAAA
TTTCCAATCATTACATATGATGAATTACTAGAAAAGGAATTGAAAGTTATTGATCAAACC
GCAGCATCAATGGCAAAGGAAAATAATATTGATATTTTAATATTTGATATTAATGAAGAA
GATTCTTTAATAAGGGCAATAGAAAATAAAATACCTAACACAATAATAACTAGAGAAAGG
GAAAAATAA
>1266
ATGTCTTATAAAAGAGTATTGATTAAACTTTCGGGTGAGGGTTTAGCAAATAAAGGTAAA
CACCTTGCAATTGATTATGAATTAGTTGAAAAATTTGCAAACCAATTAAAAACAATAATT
AGTAGAAATATTGAAGTTGCGATTGTTGTCGGTGGCGGTAATTTTTGAAGAGGAACAAGT
GCCGAAAAAAATGGTATGCAAAGGGTTAGAGCGGATTATATTGGTATGTTAGCTACAACA
ATGAACGCGCTGGCTTTGCAATCAGGATTTGAGAGATTGAATTTGCATTGTAGAGTATTA
TCAAGCCTAACAATGGATCCAAAGGTTTGTGAAGTTTATATAAATGAAAAAGCTAAAAAA
TACTTAAGAGATGGAGAAGTTGTAATTTTTGCAGGAGGAACTGGACGTCCATTTTTTACA
ACCGATACAGCCTCAACATTATTCGCTAGTGAAATTGATGCAGATGCAATATTGATGGGA
AAAAACAATGTTGATGGGGTGTATGATAGCGATCCAAAATTCAATAAAGACGCCAAAAAA
TTTCCAATCATTACATATGATGAATTACTAGAAAAGGAATTGAAAGTTATTGATCAAACC
GCAGCATCAATGGCAAAGGAAAATAATATTGATATTTTAATATTTGATATTAATGAAGAA
GATTCTTTAATAAGGGCAATAGAAAATAAAATACCTAATACAATAATAACTAGAGAAAGG
GAAAAATAA
>7273 bias=85.2,bit_score=776.7,abs_start=93410,align_strand=+,abs_end=94138,score_ratio=1.06543209877,query_name=NODE_1_length_171438_cov_18.2479_ID_1802
ATGTCTTATAAAAGAGTATTGATTAAACTTTCGGGTGAGGGTTTAGCAAATAAAGGTAAA
CACCTTGCAATTGATTATGAATTAGTTGAAAAATTTGCAAACCAATTAAAAACAATAATT
AGTAGAAATATTGAAGTTGCGATTGTTGTCGGTGGCGGTAATTTTTGAAGAGGAACAAGT
GCTGAAAAAAATGGTATGCAAAGGGTTAGAGCAGATTATATTGGTATGTTAGCCACAACA
ATGAACGCGCTAGCTTTGCAATCAGGATTTGAGAGATTGAATTTGCATTGTAGAGTATTA
TCAAGCCTAACAATGGACCCAAAGGTTTGTGAAGTTTATATAAACGAAAAAGCTAAAAAA
TACCTAAGAGATGGAGAAGTTGTAATTTTTGCAGGAGGAACTGGACGTCCATTTTTTACA
ACCGATACAGCCTCAACATTATTCGCTAGTGAAATTGATGCGGATGCAATATTGATGGGA
AAAAACAACGTTGATGGGGTGTATGATAGCGATCCAAAATTCAATAAAGACGCCAAAAAA
TTTCCAATCATTACATATGATGAATTACTAGAAAAGGAATTGAAAGTTATTGATCAAACC
GCAGCATCAATGGCAAAGGAAAATAATATTGATATTTTAATATTTGATATTAATGAAGAA
GATTCTTTAATAAGGGCAATAGAAAATAAAATACCTAACACAATAATAACTAGAGAAAGG
GAAAAATAA
>7281 bias=90.5,bit_score=765.7,abs_start=22621,align_strand=-,abs_end=23347,score_ratio=1.05034293553,query_name=NODE_3_length_100871_cov_34.7696_ID_246
TGTCTTATAAAAGAGTATTGATTAAACTTTCGGGTGAGGGTTTAGCAAATAAAGGTAAAC
ACCTTGCAATTGATTATGAATTAGTTGAAAAATTTACAAACCAATTAAAAACAATAATTA
GTAGAAATATTGAAGTTGCGATTGTTGTCGGTGGCGGTAATTTTTGAAGAGGAACAAGTG
CCGAAAAAAATGGTATGCAAAGGGTTAGAGCAGATTATATTGGTATGTTAGCTACAACAA
TGAACGCGTTAGCTTTGCAATCAGGATTTGAGAGATTGAATTTGCATTGTAGAGTATTAT
CGAGCCTAACAATGGATCCAAAGGTTTGTGAAGTTTATATAAATGAAAAAGCTAAAAAAT
ACCTAAGAGATGGAGAAGTTGTAATTTTTGCAGGAGGAACTGGACGTCCATTTTTTACAA
CCGATACAGCCTCAACATTATTCGCTAGTGAAATTGATGCAGATGCAATATTGATGGGAA
AAAACAACGTTGATGGGGTATATGATAGCGATCCAAAATTCAATAAAGACGCCAAAAAAT
TTCCAATCATTACATATGATGAATTACTAGAAAAGGAATTGAAAGTTATTGATCAAACCG
CAGCATCAATGGCAAAGGAAAATAATATTGATATTTTAATATTTGATATTAATGAAGAAG
ATTCTTTAATAAGGGCAATAGAAAATAAAATACCTAACACAATAATAACTAGAGAAAGGG
AAAAATA
>7282 bias=84.1,bit_score=781.9,abs_start=77589,align_strand=+,abs_end=78317,score_ratio=1.07256515775,query_name=NODE_2_length_147029_cov_48.4721_ID_161
ATGTCTTATAAAAGAGTATTGATTAAACTTTCGGGTGAGGGTTTAGCAAATAAAGGTAAA
CACCTTGCAATTGATTATGAATTAGTTGAAAAATTTGCAAACCAATTAAAAACAATAATT
AGTAGAAATATTGAAGTTGCGATTGTTGTCGGTGGCGGTAATTTTTGAAGAGGAACAAGT
GCCGAAAAAAATGGTATGCAAAGGGTTAGAGCAGATTACATTGGTATGTTAGCTACAACA
ATGAACGCGCTAGCTTTGCAATCAGGATTTGAGAGATTGAATTTGCATTGTAGAGTATTA
TCAAGCCTAACAATGGACCCAAAGGTTTGTGAAGTTTATATAAACGAAAAAGCTAAAAAA
TACCTAAGAGATGGAGAAGTTGTAATTTTTGCAGGAGGAACTGGACGTCCATTTTTTACA
ACCGATACAGCCTCAACATTATTCGCTAGTGAAATTGATGCGGATGCAATATTGATGGGA
AAAAACAACGTTGATGGGGTGTATGATAGCGATCCAAAATTCAATAAAGACGCCAAAAAA
TTTCCAATCATTACATATGATGAATTACTAGAAAAGGAATTGAAAGTTATTGATCAAACC
GCAGCATCAATGGCAAAGGAAAATAATATTGATATTTTAATATTTGATATTAATGAAGAA
GATTCTTTAATAAGGGCAATAGAAAATAAAATACCTAACACAATAATAACTAGAGAAAGG
GAAAAATAA
>7283 bias=87.1,bit_score=775.4,abs_start=81891,align_strand=-,abs_end=82617,score_ratio=1.06364883402,query_name=NODE_2_length_160211_cov_35.3884_ID_103
TGTCTTATAAAAGAGTATTGATTAAACTTTCGGGTGAAGGTTTAGCAAATAAAGGTAAAC
ACCTTGCAATTGATTATGAATTAGTTGAAAAATTTGCAAACCAATTAAAAACAATAATTA
GTAGAAATATTGAAGTTGCGATTGTTGTCGGTGGCGGTAATTTTTGAAGAGGAACAAGCG
CCGAAAAAAACGGTATGCAAAGGGTTAGAGCAGATTACATTGGTATGTTAGCTACAACAA
TGAACGCGCTAGCTTTGCAATCAGGATTTGAGAGATTGAATTTGCATTGTAGAGTATTAT
CAAGCCTAACAATGGATCCAAAGGTTTGTGAAGTTTATATAAATGAAAAAGCTAAAAAAT
ACCTAAGAGATGGAGAAGTTGTAATTTTTGCAGGAGGAACTGGACGTCCATTTTTTACAA
CCGATACAGCCTCAACATTATTCGCTAGTGAAATTGATGCAGATGCAATATTGATGGGAA
AAAACAATGTTGATGGGGTGTATGATAGCGATCCAAAATTCAATAAAGACGCCAAAAAAT
TTCCAATCATTACATATGATGAATTACTAGAAAAGGAATTGAAAGTTATTGATCAAACCG
CAGCATCAATGGCAAAGGAAAATAATATTGATATTTTAATATTTGATATTAATGAAGAAG
ATTCTTTAATAAGGGCAATAGAAAATAAAATACCTAACACAATAATAACTAGAGAAAGGG
AAAAATA
>7284 bias=87.0,bit_score=768.2,abs_start=392870,align_strand=-,abs_end=393596,score_ratio=1.05377229081,query_name=NODE_1_length_474534_cov_38.1723_ID_792
TGTCTTATAAAAGAGTATTGATTAAACTTTCGGGTGAGGGCTTAGCAAATAAAGGTAAAC
ACCTTGCAATTGATTATGAATTAGTTGAAAAATTTGCAAATCAATTAAAAACAATAATTA
GTAGAAATATTGAAGTAGCGATTGTTGTCGGTGGCGGTAATTTTTGAAGAGGAACAAGTG
CCGAAAAAAATGGTATGCAAAGGGTTAGAGCAGATTACATTGGTATGTTAGCTACAACAA
TGAACGCGCTAGCTTTGCAATCAGGATTTGAGAGATTGAATTTGCATTGTAGAGTATTAT
CAAGTCTAACAATGGACCCAAAGGTTTGTGAAGTTTATATAAATGAAAAAGCTAAAAAAT
ACCTAAGAGATGGAGAGGTTGTAATTTTTGCAGGAGGAACTGGACGTCCATTTTTTACAA
CCGATACAGCTTCAACATTATTCGCTAGTGAAATTGATGCGGATGCAATATTGATGGGAA
AAAACAACGTTGATGGGGTGTATGATAGCGATCCAAAATTCAATAAAGACGCCAAAAAAT
TTCCAATCATTACATATGATGAATTACTAGAAAAGGAATTGAAAGTTATTGATCAAACCG
CAGCATCAATGGCAAAGGAAAATAATATTGATATTTTAATATTTGATATTAATGAAGAAG
ATTCTTTAATAAGGGCAATAGAAAATAAAATACCTAACACAATAATAACTAGAGAAAGGG
AAAAATA
>7287 bias=88.8,bit_score=765.2,abs_start=77520,align_strand=+,abs_end=78248,score_ratio=1.04965706447,query_name=NODE_3_length_93369_cov_17.5684_ID_566
ATGTCTTATAAAAGAGTATTGATTAAACTTTCGGGTGAGGGTTTAGCAAATAAAGGTAAA
CACCTTGCAATTGATTATGAATTAGTTGAAAAATTTGCAAACCAATTAAAAACAATAATT
AGTAGAAATATTGAAGTTGCTATTGTTGTCGGTGGCGGTAATTTTTGAAGAGGAACAAGT
GCCGAAAAAAATGGTATGCAAAGGGTTAGAGCAGATTATATTGGTATGTTAGCTACAACA
ATGAACGCGTTAGCTTTGCAATCAGGATTTGAGAGATTGAATTTGCATTGTAGAGTATTA
TCGAGCCTAACAATGGATCCAAAGGTTTGTGAAGTTTATATAAATGAAAAAGCTAAAAAA
TACCTAAGAGATGGAGAAGTTGTAATTTTTGCAGGAGGAACTGGACGTCCATTTTTTACA
ACCGATACAGCCTCAACATTATTCGCTAGTGAAATCGATGCAGATGCAATATTGATGGGA
AAAAACAACGTTGATGGGGTATATGATAGCGATCCAAAATTCAATAAAGACGCCAAAAAA
TTTCCAATCATTACATATGATGAATTACTAGAAAAGGAATTGAAAGTTATTGATCAAACC
GCAGCATCAATGGCAAAGGAAAATAATATTGATATTTTAATATTTGATATTAATGAAGAA
GATTCTTTAATAAGGGCAATAGAAAATAAAATACCTAACACAATAATAACTAGAGAAAGG
GAAAAATAA
>19996 bias=0,e_score=2.1e-233,bit_score=781.2,score_ratio=1.07,align_strand=-,abs_start=75202,abs_end=75928,allele_start=75202,allele_end=75928,query_name=NODE_2_length_174641_cov_50.6885_ID_2769 <unknown description>
TGTCTTATAAAAGAGTATTGATTAAACTTTCGGGTGAGGGCTTAGCAAATAAAGGTAAAC
ACCTTGCAATTGATTATGAATTAGTTGAAAAATTTGCAAACCAATTAAAAACAATAATTA
GTAGAAATATTGAAGTTGCGATTGTTGTCGGTGGCGGTAATTTTTGAAGAGGAACAAGTG
CCGAAAAAAATGGTATGCAAAGGGTTAGAGCAGATTACATTGGTATGTTAGCTACAACAA
TGAACGCGCTAGCTTTGCAATCAGGATTTGAGAGATTGAATTTGCATTGTAGAGTATTAT
CAAGCCTAACAATGGACCCAAAGGTTTGTGAAGTTTATATAAACGAAAAAGCTAAAAAAT
ACCTAAGAGATGGAGAAGTTGTAATTTTTGCAGGAGGAACTGGACGTCCATTTTTTACAA
CCGATACAGCCTCAACATTATTCGCTAGTGAAATTGATGCAGATGCAATATTGATGGGAA
AAAACAATGTTGATGGGGTGTATGATAGCGATCCAAAATTCAATAAAGACGCCAAAAAAT
TTCCAATCATTACATATGATGAATTACTAGAAAAGGAATTGAAAGTTATTGATCAAACCG
CAGCATCAATGGCAAAGGAAAATAATATTGATATTTTAATATTTGATATTAATGAAGAAG
ATTCTTTAATAAGGGCAATAGAAAATAAAATACCTAACACAATAATAACTAGAGAAAGGG
AAAAAT
>19997 bias=0,e_score=3e-233,bit_score=780.7,score_ratio=1.07,align_strand=-,abs_start=75454,abs_end=76180,allele_start=75454,allele_end=76180,query_name=NODE_2_length_179046_cov_45.3973_ID_251 <unknown description>
TGTCTTATAAAAGAGTATTGATTAAACTTTCGGGTGAGGGCTTAGCAAATAAAGGTAAAC
ACCTTGCAATTGATTATGAATTAGTTGAAAAATTTGCAAACCAATTAAAAACAATAATTA
GTAGAAATATTGAAGTTGCGATTGTTGTCGGTGGCGGTAATTTTTGAAGAGGAACAAGTG
CCGAAAAAAATGGTATGCAAAGGGTTAGAGCAGATTACATTGGTATGTTAGCTACAACAA
TGAACGCGCTAGCTTTGCAATCAGGATTTGAGAGATTGAATTTGCATTGTAGAGTATTTT
CAAGCCTAACAATGGACCCAAAGGTTTGTGAAGTTTATATAAACGAAAAAGCTAAAAAAT
ACCTAAGAGATGGAGAAGTTGTAATTTTTGCAGGAGGAACTGGACGTCCATTTTTTACAA
CCGATACAGCCTCAACATTATTCGCTAGTGAAATTGATGCGGATGCAATATTGATGGGAA
AAAACAACGTTGATGGGGTGTATGATAGCGATCCAAAATTCAATAAAGACGCCAAAAAAT
TTCCAATCATTACATATGATGAATTACTAGAAAAGGAATTGAAAGTTATTGATCAAACCG
CAGCATCAATGGCAAAGGAAAATAATATTGATATTTTAATATTTGATATTAATGAAGAAG
ATTCTTTAATAAGGGCAATAGAAAATAAAATACCTAACACAATAATAACTAGAGAAAGGG
AAAAAT
>19998 bias=0,e_score=3.6e-233,bit_score=781.9,score_ratio=1.07,align_strand=-,abs_start=429541,abs_end=430267,allele_start=429541,allele_end=430267,query_name=NODE_1_length_507951_cov_41.4538_ID_1311 <unknown description>
TGTCTTATAAAAGAGTATTGATTAAACTTTCGGGTGAGGGTTTAGCAAATAAAGGTAAAC
ACCTTGCAATTGATTATGAATTAGTTGAAAAATTTGCAAACCAATTAAAAACAATAATTA
GTAGAAATATTGAAGTTGCGATTGTTGTCGGTGGCGGTAATTTTTGAAGAGGAACAAGTG
CCGAAAAAAATGGTATGCAAAGGGTTAGAGCAGATTACATTGGTATGTTAGCTACAACAA
TGAACGCGCTAGCTTTGCAATCAGGATTTGAGAGATTGAATTTGCATTGTAGAGTATTAT
CAAGCCTAACAATGGACCCAAAGGTTTGTGAAGTTTATATAAACGAAAAAGCTAAAAAAT
ACCTAAGAGATGGAGAAGTTGTAATTTTTGCAGGAGGAACTGGACGTCCATTTTTTACAA
CCGATACAGCCTCAACATTATTCGCTAGTGAAATTGATGCGGATGCAATATTGATGGGAA
AAAACAACGTTGATGGGGTGTATGATAGCGATCCAAAATTCAATAAAGACGCCAAAAAAT
TTCCAATCATTACATATGATGAATTACTAGAAAAGGAATTGAAAGTTATTGATCAAACCG
CAGCATCAATGGCAAAGGAAAATAATATTGATATTTTAATATTTGATATTAATGAAGAAG
ATTCTTTAATAAGGGCAATAGAAAATAAAATACCTAACACAATAATAACTAGAGAAAGGG
AAAAAT
>19999 bias=0,e_score=3.3e-233,bit_score=782.4,score_ratio=1.07,align_strand=-,abs_start=428404,abs_end=429130,allele_start=428404,allele_end=429130,query_name=NODE_1_length_666248_cov_46.4332_ID_732 <unknown description>
TGTCTTATAAAAGAGTATTGATTAAACTTTCGGGTGAGGGCTTAGCAAATAAAGGTAAAC
ACCTTGCAATTGATTATGAATTAGTTGAAAAATTTGCAAACCAATTAAAAACAATAATTA
GTAGAAATATTGAAGTTGCGATTGTTGTCGGTGGCGGTAATTTTTGAAGAGGAACAAGTG
CCGAAAAAAATGGTATGCAAAGGGTTAGAGCAGATTACATTGGTATGTTAGCTACAACAA
TGAACGCGCTAGCTTTGCAATCAGGATTTGAGAGATTGAATTTGCATTGTAGAGTATTAT
CAAGCCTAACAATGGACCCAAAGGTTTGTGAAGTTTATATAAACGAAAAAGCTAAAAAAT
ACCTAAGAGATGGAGAAGTTGTAATTTTTGCAGGAGGAACTGGACGTCCATTTTTTACAA
CCGATACAGCCTCAACATTATTCGCTAGTGAAATTGATGCGGATGCAATATTGATGGGAA
AAAACAACGTTGATGGGGTGTATGATAGCGATCCAAAATTCAATAAAGACGCCAAAAAAT
TTCCAATCATTACATATGATGAATTACTAGAAAAGGAATTGAAAGTTATTGATCAAACCG
CAGCATCAATGGCAAAGGAAAATAATATTGATATTTTAATATTTGATATTAATGAAGAAG
ATTCTTTAATAAGGGCAATAGAAAATAAAATACCTAACACAATAATAACTAGAGAAAGGG
AAAAAT
>20000 bias=0,e_score=8.2e-230,bit_score=769.1,score_ratio=1.06,align_strand=-,abs_start=74215,abs_end=74941,allele_start=74215,allele_end=74941,query_name=NODE_2_length_152465_cov_26.3989_ID_3378 <unknown description>
TGTCTTATAAAAGAGTATTGATTAAACTTTCGGGTGAGGGTTTAGCAAATAAAGGTAAAC
ACCTTGCAATTGATTATGAATTAGTTGAAAAATTTGCAAACCAATTAAAAACAATAATTA
GTAGAAATATTGAAGTTGCGATTGTTGTCGGTGGCGGTAATTTTTGAAGAGGAACAAGTG
CCGAAAAAAATGGTATGCAAAGGGTTAGAGCAGATTATATTGGTATGTTAGCTACAACAA
TGAACGCGTTAGCTTTGCAATCAGGATTTGAGAGATTGAATTTGCATTGTAGAGTATTAT
CGAGCCTAACAATGGATCCAAAGGTTTGTGAAGTTTATATAAATGAAAAAGCTAAAAAAT
ACCTAAGAGATGGAGAAGTTGTAATTTTTGCAGGAGGAACTGGACGTCCATTTTTTACAA
CCGATACAGCCTCAACATTATTCGCTAGTGAAATTGATGCAGATGCAATATTGATGGGAA
AAAACAACGTTGATGGGGTATATGATAGCGATCCAAAATTCAATAAAGACGCCAAAAAAT
TTCCAATCATTACATATGATGAATTACTAGAAAAGGAATTGAAAGTTATTGATCAAACCG
CAGCATCAATGGCAAAGGAAAATAATATTGATATTTTAATATTTGATATTAATGAAGAAG
ATTCTTTAATAAGGGCAATAGAAAATAAAATACCTAACACAATAATAACTAGAGAAAGGG
AAAAAT
>20001 bias=0,e_score=5.2e-232,bit_score=776.7,score_ratio=1.07,align_strand=-,abs_start=112076,abs_end=112802,allele_start=112076,allele_end=112802,query_name=NODE_1_length_194000_cov_43.9897_ID_1724 <unknown description>
TGTCTTATAAAAGAGTATTGATTAAACTTTCGGGTGAGGGTTTAGCAAATAAAGGTAAAC
ACCTTGCAATTGATTATGAATTAGTTGAAAAATTTGCAAACCAATTAAAAACAATAATTA
GTAGAAATATTGAAGTTGCGATTGTTGTCGGTGGCGGTAATTTTTGAAGAGGAACAAGTG
CTGAAAAAAATGGTATGCAAAGGGTTAGAGCAGATTATATTGGTATGTTAGCCACAACAA
TGAACGCGCTAGCTTTGCAATCAGGATTTGAGAGATTGAATTTGCATTGTAGAGTATTAT
CAAGCCTAACAATGGACCCAAAGGTTTGTGAAGTTTATATAAACGAAAAAGCTAAAAAAT
ACCTAAGAGATGGAGAAGTTGTAATTTTTGCAGGAGGAACTGGACGTCCATTTTTTACAA
CCGATACAGCCTCAACATTATTCGCTAGTGAAATTGATGCGGATGCAATATTGATGGGAA
AAAACAACGTTGATGGGGTGTATGATAGCGATCCAAAATTCAATAAAGACGCCAAAAAAT
TTCCAATCATTACATATGATGAATTACTAGAAAAGGAATTGAAAGTTATTGATCAAACCG
CAGCATCAATGGCAAAGGAAAATAATATTGATATTTTAATATTTGATATTAATGAAGAAG
ATTCTTTAATAAGGGCAATAGAAAATAAAATACCTAACACAATAATAACTAGAGAAAGGG
AAAAAT
>20002 bias=0,e_score=4.6e-229,bit_score=768.2,score_ratio=1.05,align_strand=-,abs_start=392870,abs_end=393596,allele_start=392870,allele_end=393596,query_name=NODE_1_length_474534_cov_38.1723_ID_792 <unknown description>
TGTCTTATAAAAGAGTATTGATTAAACTTTCGGGTGAGGGCTTAGCAAATAAAGGTAAAC
ACCTTGCAATTGATTATGAATTAGTTGAAAAATTTGCAAATCAATTAAAAACAATAATTA
GTAGAAATATTGAAGTAGCGATTGTTGTCGGTGGCGGTAATTTTTGAAGAGGAACAAGTG
CCGAAAAAAATGGTATGCAAAGGGTTAGAGCAGATTACATTGGTATGTTAGCTACAACAA
TGAACGCGCTAGCTTTGCAATCAGGATTTGAGAGATTGAATTTGCATTGTAGAGTATTAT
CAAGTCTAACAATGGACCCAAAGGTTTGTGAAGTTTATATAAATGAAAAAGCTAAAAAAT
ACCTAAGAGATGGAGAGGTTGTAATTTTTGCAGGAGGAACTGGACGTCCATTTTTTACAA
CCGATACAGCTTCAACATTATTCGCTAGTGAAATTGATGCGGATGCAATATTGATGGGAA
AAAACAACGTTGATGGGGTGTATGATAGCGATCCAAAATTCAATAAAGACGCCAAAAAAT
TTCCAATCATTACATATGATGAATTACTAGAAAAGGAATTGAAAGTTATTGATCAAACCG
CAGCATCAATGGCAAAGGAAAATAATATTGATATTTTAATATTTGATATTAATGAAGAAG
ATTCTTTAATAAGGGCAATAGAAAATAAAATACCTAACACAATAATAACTAGAGAAAGGG
AAAAAT
>20003 bias=0,e_score=1.4e-228,bit_score=764.4,score_ratio=1.05,align_strand=-,abs_start=20477,abs_end=21203,allele_start=20477,allele_end=21203,query_name=NODE_3_length_98724_cov_39.7872_ID_265 <unknown description>
TGTCTTATAAAAGAGTATTGATTAAACTTTCGGGTGAGGGTTTAGCAAATAAAGGTAAAC
ACCTTGCAATTGATTATGAATTAGTTGAAAAATTTGCAAACCAATCAAAAACAATAATTA
GTAGAAATATTGAAGTTGCTATTGTTGTCGGTGGCGGTAATTTTTGAAGAGGAACAAGTG
CCGAAAAAAATGGTATGCAAAGGGTTAGAGCAGATTATATTGGTATGTTAGCTACAACAA
TGAACGCGTTAGCTTTGCAATCAGGATTTGAGAGATTGAATTTGCATTGTAGAGTATTAT
CGAGCCTAACAATGGATCCAAAGGTTTGTGAAGTTTATATAAATGAAAAAGCTAAAAAAT
ACCTAAGAGATGGAGAAGTTGTAATTTTTGCAGGAGGAACTGGACGTCCATTTTTTACAA
CCGATACAGCCTCAACATTATTCGCTAGTGAAATCGATGCAGATGCAATATTGATGGGAA
AAAACAACGTTGATGGGGTATATGATAGCGATCCAAAATTCAATAAAGACGCCAAAAAAT
TTCCAATCATTACATATGATGAATTACTAGAAAAGGAATTGAAAGTTATTGATCAAACCG
CAGCATCAATGGCAAAGGAAAATAATATTGATATTTTAATATTTGATATTAATGAAGAAG
ATTCTTTAATAAGGGCAATAGAAAATAAAATACCTAACACAATAATAACTAGAGAAAGGG
AAAAAT
>20004 bias=0,e_score=1e-233,bit_score=781.9,score_ratio=1.07,align_strand=+,abs_start=77589,abs_end=78317,allele_start=77589,allele_end=78317,query_name=NODE_2_length_147029_cov_48.4721_ID_161 <unknown description>
TGTCTTATAAAAGAGTATTGATTAAACTTTCGGGTGAGGGTTTAGCAAATAAAGGTAAAC
ACCTTGCAATTGATTATGAATTAGTTGAAAAATTTGCAAACCAATTAAAAACAATAATTA
GTAGAAATATTGAAGTTGCGATTGTTGTCGGTGGCGGTAATTTTTGAAGAGGAACAAGTG
CCGAAAAAAATGGTATGCAAAGGGTTAGAGCAGATTACATTGGTATGTTAGCTACAACAA
TGAACGCGCTAGCTTTGCAATCAGGATTTGAGAGATTGAATTTGCATTGTAGAGTATTAT
CAAGCCTAACAATGGACCCAAAGGTTTGTGAAGTTTATATAAACGAAAAAGCTAAAAAAT
ACCTAAGAGATGGAGAAGTTGTAATTTTTGCAGGAGGAACTGGACGTCCATTTTTTACAA
CCGATACAGCCTCAACATTATTCGCTAGTGAAATTGATGCGGATGCAATATTGATGGGAA
AAAACAACGTTGATGGGGTGTATGATAGCGATCCAAAATTCAATAAAGACGCCAAAAAAT
TTCCAATCATTACATATGATGAATTACTAGAAAAGGAATTGAAAGTTATTGATCAAACCG
CAGCATCAATGGCAAAGGAAAATAATATTGATATTTTAATATTTGATATTAATGAAGAAG
ATTCTTTAATAAGGGCAATAGAAAATAAAATACCTAACACAATAATAACTAGAGAAAGGG
AAAAATAA
>20005 bias=0,e_score=3e-234,bit_score=781.7,score_ratio=1.07,align_strand=-,abs_start=1692,abs_end=2418,allele_start=1692,allele_end=2418,query_name=NODE_6_length_36082_cov_1.44411_ID_199 <unknown description>
TGTCTTATAAAAGAGTATTGATTAAACTTTCGGGTGAGGGTTTAGCAAATAAAGGTAAAC
ACCTTGCAATTGATTATGAATTAGTTGAAAAATTTGCAAACCAATTAAAAACAATAATTA
GTAGAAATATTGAAGTTGCGATTGTTGTCGGTGGCGGTAATTTTTGAAGAGGAACAAGCG
CCGAAAAAAACGGTATGCAAAGGGTTAGAGCAGATTACATTGGTATGTTAGCTACAACAA
TGAACGCGCTAGCTTTGCAATCAGGATTTGAGAGATTGAATTTGCATTGTAGAGTATTAT
CAAGCCTAACAATGGACCCAAAGGTTTGTGAAGTTTATATAAACGAAAAAGCTAAAAAAT
ACCTAAGAGATGGAGAAGTTGTAATTTTTGCAGGAGGAACTGGACGTCCATTTTTTACAA
CCGATACAGCCTCAACATTATTCGCTAGTGAAATTGATGCAGATGCAATATTGATGGGAA
AAAACAATGTTGATGGGGTGTATGATAGCGATCCAAAATTCAATAAAGACGCCAAAAAAT
TTCCAATCATTACATATGATGAATTACTAGAAAAGGAATTGAAAGTTATTGATCAAACCG
CAGCATCAATGGCAAAGGAAAATAATATTGATATTTTAATATTTGATATTAATGAAGAAG
ATTCTTTAATAAGGGCAATAGAAAATAAAATACCTAACACAATAATAACTAGAGAAAGGG
AAAAAT
>20006 bias=0,e_score=5.7e-229,bit_score=765.7,score_ratio=1.05,align_strand=-,abs_start=20764,abs_end=21490,allele_start=20764,allele_end=21490,query_name=NODE_3_length_99014_cov_51.1683_ID_224 <unknown description>
TGTCTTATAAAAGAGTATTGATTAAACTTTCGGGTGAGGGTTTAGCAAATAAAGGTAAAC
ACCTTGCAATTGATTATGAATTAGTTGAAAAATTTACAAACCAATTAAAAACAATAATTA
GTAGAAATATTGAAGTTGCGATTGTTGTCGGTGGCGGTAATTTTTGAAGAGGAACAAGTG
CCGAAAAAAATGGTATGCAAAGGGTTAGAGCAGATTATATTGGTATGTTAGCTACAACAA
TGAACGCGTTAGCTTTGCAATCAGGATTTGAGAGATTGAATTTGCATTGTAGAGTATTAT
CGAGCCTAACAATGGATCCAAAGGTTTGTGAAGTTTATATAAATGAAAAAGCTAAAAAAT
ACCTAAGAGATGGAGAAGTTGTAATTTTTGCAGGAGGAACTGGACGTCCATTTTTTACAA
CCGATACAGCCTCAACATTATTCGCTAGTGAAATTGATGCAGATGCAATATTGATGGGAA
AAAACAACGTTGATGGGGTATATGATAGCGATCCAAAATTCAATAAAGACGCCAAAAAAT
TTCCAATCATTACATATGATGAATTACTAGAAAAGGAATTGAAAGTTATTGATCAAACCG
CAGCATCAATGGCAAAGGAAAATAATATTGATATTTTAATATTTGATATTAATGAAGAAG
ATTCTTTAATAAGGGCAATAGAAAATAAAATACCTAACACAATAATAACTAGAGAAAGGG
AAAAAT
>20007 bias=0,e_score=1e-231,bit_score=775.4,score_ratio=1.06,align_strand=-,abs_start=81891,abs_end=82617,allele_start=81891,allele_end=82617,query_name=NODE_2_length_160211_cov_44.2436_ID_69 <unknown description>
TGTCTTATAAAAGAGTATTGATTAAACTTTCGGGTGAAGGTTTAGCAAATAAAGGTAAAC
ACCTTGCAATTGATTATGAATTAGTTGAAAAATTTGCAAACCAATTAAAAACAATAATTA
GTAGAAATATTGAAGTTGCGATTGTTGTCGGTGGCGGTAATTTTTGAAGAGGAACAAGCG
CCGAAAAAAACGGTATGCAAAGGGTTAGAGCAGATTACATTGGTATGTTAGCTACAACAA
TGAACGCGCTAGCTTTGCAATCAGGATTTGAGAGATTGAATTTGCATTGTAGAGTATTAT
CAAGCCTAACAATGGATCCAAAGGTTTGTGAAGTTTATATAAATGAAAAAGCTAAAAAAT
ACCTAAGAGATGGAGAAGTTGTAATTTTTGCAGGAGGAACTGGACGTCCATTTTTTACAA
CCGATACAGCCTCAACATTATTCGCTAGTGAAATTGATGCAGATGCAATATTGATGGGAA
AAAACAATGTTGATGGGGTGTATGATAGCGATCCAAAATTCAATAAAGACGCCAAAAAAT
TTCCAATCATTACATATGATGAATTACTAGAAAAGGAATTGAAAGTTATTGATCAAACCG
CAGCATCAATGGCAAAGGAAAATAATATTGATATTTTAATATTTGATATTAATGAAGAAG
ATTCTTTAATAAGGGCAATAGAAAATAAAATACCTAACACAATAATAACTAGAGAAAGGG
AAAAAT
>20008 bias=0,e_score=6.2e-228,bit_score=763.5,score_ratio=1.05,align_strand=+,abs_start=186564,abs_end=187292,allele_start=186564,allele_end=187292,query_name=NODE_2_length_226046_cov_22.58_ID_866 <unknown description>
TGTCTTATAAAAGAGTATTGATTAAACTTTCGGGTGAGGGTTTAGCAAATAAAGGTAAAC
ACCTTGCAATTGATTATGAATTAGTTGAAAAATTTGCAAACCAATTTAAAACAATAATTA
GTAGAAATATTGAAGTTGCTATTGTTGTCGGTGGCGGTAATTTTTGAAGAGGAACAAGTG
CCGAAAAAAATGGTATGCAAAGGGTTAGAGCAGATTATATTGGTATGTTAGCTACAACAA
TGAACGCGTTAGCTTTGCAATCAGGATTTGAGAGATTGAATTTGCATTGTAGAGTATTAT
CGAGCCTAACAATGGATCCAAAGGTTTGTGAAGTTTATATAAATGAAAAAGCTAAAAAAT
ACCTAAGAGATGGAGAAGTTGTAATTTTTGCAGGAGGAACTGGACGTCCATTTTTTACAA
CCGATACAGCCTCAACATTATTCGCTAGTGAAATCGATGCAGATGCAATATTGATGGGAA
AAAACAACGTTGATGGGGTATATGATAGCGATCCAAAATTCAATAAAGACGCCAAAAAAT
TTCCAATCATTACATATGATGAATTACTAGAAAAGGAATTGAAAGTTATTGATCAAACCG
CAGCATCAATGGCAAAGGAAAATAATATTGATATTTTAATATTTGATATTAATGAAGAAG
ATTCTTTAATAAGGGCAATAGAAAATAAAATACCTAACACAATAATAACTAGAGAAAGGG
AAAAATAA
>20009 bias=0,e_score=1.5e-231,bit_score=775.3,score_ratio=1.06,align_strand=-,abs_start=133007,abs_end=133733,allele_start=133007,allele_end=133733,query_name=NODE_2_length_211336_cov_54.0217_ID_107 <unknown description>
TGTCTTATAAAAGAGTATTGATTAAACTTTCGGGTGAGGGCTTAGCAAATAAAGGTAAAC
ACCTTGCAATTGATTATGAATTAGTTGAAAAATTTGCAAACCAATTAAAAACAATAATTA
GTAGAAATATTGAAGTTGCGATTGTTGTCGGTGGCGGTAATTTTTGAAGAGGAACAAGTG
CCGAAAAAAATGGTATGCAAAGGGTTAGAGCAGATTATATTGGTATGTTAGCTACAACAA
TGAACGCGTTAGCTTTGCAATCAGGATTTGAGAGATTGAATTTGCATTGTAGAGTATTAT
CGAGCCTAACAATGGACCCAAAGGTTTGTGAAGTTTATATAAATGAAAAAGCTAAAAAAT
ACCTAAGAGATGGAGAAGTTGTAATTTTTGCAGGAGGAACTGGACGTCCATTTTTTACAA
CCGATACAGCCTCAACATTATTCGCTAGTGAAATTGATGCGGATGCAATATTGATGGGAA
AAAACAACGTTGATGGGGTGTATGATAGCGATCCAAAATTCAATAAAGACGCCAAAAAAT
TTCCAATCATTACATATGATGAATTACTAGAAAAGGAATTGAAAGTTATTGATCAAACCG
CAGCATCAATGGCAAAGGAAAATAATATTGATATTTTAATATTTGATATTAATGAAGAAG
ATTCTTTAATAAGGGCAATAGAAAATAAAATACCTAACACAATAATAACTAGAGAAAGGG
AAAAAT
