# Supplementary material for: Genomic determination of minimum multi-locus sequence typing schemas to represent the genomic phylogeny of Mycoplasma hominis
Source: BMC Genomics. 2016 Nov 23;17:964. doi: 10.1186/s12864-016-3284-z (PMC5120421; doi:10.1186/s12864-016-3284-z)
Supplement: Additional file 1: — FASTA sequence for all pan genomic alleles identified in this study. (ZIP 1488 kb) [file 12864_2016_3284_MOESM1_ESM.zip › pan_genome/GENE-164.fasta]

>164
ATGATTATAGGTGTTAGTGGCATGATTGCTGCCGGTAAAAGTTCATTAGCTGAAAAACTT
CATCGTTATTTTGAAGGTTCGCTTATGCTTCATGAATTTGAAGAAGACGACGAAGTATTT
AATACATTTTTGAAATGACTTTATGAAGGGAAGCCTAATTTAACAATAGGATTTCAATCA
TATATAGTTGAAAATCATTCTACAAAATTTAATAAAATTAAAGAAGAATTTGAAAAAAGC
AAAAAAGATCCAATTGAAGATATGATTTTTTTGGATAGATTTTCAATAGAACATTATATT
TTTGCAAAATTGATTTTATCTAAAAAAGGTAAAAGATATTTAGATGCATATGATGCTTTG
TTTGAAAAATTAATTAGTAAAGATGAATTGCCTGATTTTGCAATATTTTTAGATATTAAT
TTTGAAACATTTAAAAAGAGAATATTTACACGCGGAAGGCAAAGTGAAGTAGATAACTGA
GATGAAAACTATGAATACTTCCGTAATTTACATGAAAACTATTTTAAAATTTTTAAAGAA
ATTGCTCAAAAATTTGGCTTAAAATATGTTGTAATTGACACAAATAACTTAACAGAAAAA
GAAGTTTTTAACAAAGCTTTGGACATTATTGAGAGTGAAAAAGAAAAATGTCGCAAATAG
>910
ATGATTATAGGTGTTAGTGGCATGATTGCTGCCGGTAAAAGTTCATTAGCTGAAAAACTT
CATCGTTATTTTGAAGGTTCGCTTATGCTTCATGAATTTGAAGAAGACGACGAAGTATTT
AATACATTTTTGAAATGACTTTATGAAGGGAAGCCTAATTTAACAATAGGATTTCAATCA
TATATAGTTGAAAATCATTCTACAAAATTTAATAAAATTAAAGAAGAATTTGAAAAAAGC
AAAAAAGATCCAATTGAAGATATGATTTTTTTGGATAGATTTTCAATAGAACATTATATT
TTTGCAAAATTAATTTTATCTAAAAAAGGTAAAAGATATTTAGATGCATATGATGCTTTG
TTTGAAAAATTAATTAGTAAAGATGAATTGCCTGATTTTGCAATATTTTTAGATATTAAT
TTTGAAACATTTAAAAAGAGAATATTTACACGCGGAAGGCAAAGTGAAGTAGATAACTGA
GATGAAAACTATGAATACTTCCGTAATTTACATGAAAACTATTTTAAAATTTTTAAAGAA
ATTGCTCAAAAATTTGGCTTAAAATATGTTGTAATTGACACAAATAACTTAACAGAAAAA
GAAGTTTTTAACAAAGCTTTGGACATTATTGAGAGTGAAAAAGAAAAATGTCGCAAATAG
>1459
ATGATTATAGGTGTTAGTGGCATGATTGCTGCCGGTAAAAGTTCATTAGCTGAAAAACTT
CATCGTTATTTTGAAGGTTCGCTTATGCTTCATGAATTTGAAGAAGACGACGAAGTATTT
AATACATTTTTGAAATGACTTTATGAAGGGAAGCCTAATTTAACAATAGGATTTCAATCA
TATATAGTTGAAAATCATTCTACAAAATTTAATAAAATTAAAGAAGAATTTGAAAAAAGC
AAAAAAGATCCAATTGAAGATATGATTTTTTTGGATAGATTTTCAATAGAACATTATATT
TTTGCAAAATTAATTTTATCTAAAAAAGGTAAAAGATATTTAGATGCATATGATGCTTTG
TTTGAAAAATTAATTAGTAAAGATGAATTGCCTGATTTTGCAATATTTTTAGATATTAAT
TTTGAAACATTTAAAAAGAGAATATTTACACGCGGAAGGCAAAGTGAAGTAGATAACTGA
GATGAAAACTATGAATACTTCCGTAATTTACATGAAAACTATTTTAAAATTTTTAAAGAA
ATTGCTCAAAAATTTGGCTTAAAATATGTTGTAATTGACACAAATAACTTAACAGAAAAA
GAAGTTTTTAACAAAGCTTTGGACATTATTGAGAGCGAAAAAGAAAAATGTCGCAAATAG
>1766
ATGATTATAGGTGTTAGTGGCATGATTGCTGCCGGTAAAAGTTCATTAGCTGAAAAACTT
CATCGTTATTTTGAAGGTTCGCTTATGCTTCATGAATTTGAAGAAGACGACGAAGTATTT
AATACATTTTTGAAATGACTTTATGAAGGGAAGCCTAATTTAACAATAGGATTTCAATCA
TATATAGTTGAAAATCATTCTACAAAATTTAATAAAATTAAAGAAGAATTTGAAAAAAGC
AAAAAAGATCCAATTGAAGATATGATTTTTTTGGATAGATTTTCAATAGAACATTATATT
TTTGCAAAATTAATTTTATCTAAAAAAGGTAAAAGATATTTAGATGCATATGATGCTTTG
TTTGAAAAATTAATTAGTAAAGATGAATTGCCCGATTTTGCAATATTTTTAGATATTAAT
TTTGAAACATTTAAAAAGAGAATATTTACACGCGGAAGGCAAAGTGAAGTAGATAACTGA
GATGAAAACTATGAATACTTCCGTAATTTACATGAAAACTATTTTAAAATTTTTAAAGAA
ATTGCTCAAAAATTTGGCTTAAAATATGTTGTAATTGACACAAATAACTTAACAGAAAAA
GAAGTTTTTAACAAAGCTTTGGACATTATTGAGAGTGAAAAAGAAAAATGTCGCAAATAG
>7195 bias=125.0,bit_score=656.1,abs_start=283436,align_strand=+,abs_end=284095,score_ratio=0.994090909091,query_name=NODE_1_length_386744_cov_32.1807_ID_133
ATGATTATAGGTGTTAGTGGCATGATTGCTGCCGGTAAAAGTTCATTAGCTGAAAAACTT
CATCGTTATTTTGAAGGTTCGCTTATGCTTCATGAATTTGAAGAAGACGACGAAGTATTT
AATACATTTTTGAAATGACTTTATGAAGGGAAGCCTAATTTAACAATAGGATTTCAATCA
TATATAGTTGAAAATCATTCTACAAAATTTAATAAAATTAAAGAAGAATTTGAAAAAAGC
AAAAAAGATCCAATTGAAGATATGATTTTTTTGGATAGATTTTCAATAGAACATTATATT
TTTGCAAAATTAATTTTATCTAAAAAAGGTAAAAGATATTTAGATGCATATGATGCTTTG
TTTGAAAAATTAATTAGTAAAGATGAATTGCCTGATTTTGCAATATTTTTAGATATTAAT
TTTGAAACATTTAAAAAGAGAATATTTACACGTGGAAGACAAAGTGAAGTAGATAACTGA
GATGAAAACTATGAATACTTCCGTAATTTACATGAAAACTATTTTAAAATTTTTAAAGAA
ATTGCTCAAAAATTTGGCTTAAAATATGTTGTAATTGACACAAATAACTTAACAGAAAAA
GAAGTTTTTAACAAAGCTTTGGACATTATTGAGAGTGAAAAAGAAAAATGTCGCAAATAG
>19928 bias=0,e_score=2e-196,bit_score=659.8,score_ratio=1.00,align_strand=+,abs_start=251863,abs_end=252522,allele_start=251863,allele_end=252522,query_name=NODE_1_length_290949_cov_36.4267_ID_342 <unknown description>
TGATTATAGGTGTTAGTGGCATGATTGCTGCCGGTAAAAGTTCATTAGCTGAAAAACTTC
ATCGTTATTTTGAAGGTTCGCTTATGCTTCATGAATTTGAAGAAGACGACGAAGTATTTA
ATACATTTTTGAAATGACTTTATGAAGGGAAGCCTAATTTAACAATAGGATTTCAATCAT
ATATAGTTGAAAATCATTCTACAAAATTTAATAAAATTAAAGAAGAATTTGAAAAAAACA
AAAAAGATCCAATTGAAGATATGATTTTTTTGGATAGATTTTCAATAGAACATTATATTT
TTGCAAAATTAATTTTATCTAAAAAAGGTAAAAGATATTTAGATGCATATGATGCTTTGT
TTGAAAAATTAATTAGTAAAGATGAATTGCCTGATTTTGCAATCTTTTTAGATATTAATT
TTGAAACATTTAAAAAGAGAATATTTACACGCGGAAGGCAAAGTGAAGTAGATAACTGAG
ATGAAAACTATGAATACTTCCGTAATTTACATGAAAACTATTTTAAAATTTTTAAAGAAA
TTGCTCAAAAATTTGGCTTAAAATATGTTGTAATTGACACAAATAACTTAACAGAAAAAG
AAGTTTTTAACAAAGCTTTGGACATTATTGAGAGCGAAAAAGAAAAATGTCGCAAATAG
>19929 bias=0,e_score=6.5e-198,bit_score=663.3,score_ratio=1.00,align_strand=-,abs_start=96519,abs_end=97177,allele_start=96519,allele_end=97177,query_name=NODE_4_length_110030_cov_30.8764_ID_291 <unknown description>
TGATTATAGGTGTTAGTGGCATGATTGCTGCCGGTAAAAGTTCATTAGCTGAAAAACTTC
ATCGTTATTTTGAAGGTTCGCTTATGCTTCATGAATTTGAAGAAGACGACGAAGTATTTA
ATACATTTTTGAAATGACTTTATGAAGGGAAGCCTAATTTAACAATAGGATTTCAATCAT
ATATAGTTGAAAATCATTCTACAAAATTTAATAAAATTAAAGAAGAATTTGAAAAAAGCA
AAAAAGATCCAATTGAAGATATGATTTTTTTGGATAGATTTTCAATAGAACATTATATTT
TTGCAAAATTAATTTTATCTAAAAAAGGTAAAAGATATTTAGATGCATATGATGCTTTGT
TTGAAAAATTAATTAGTAAAGATGAATTGCCTGATTTTGCAATATTTTTAGATATTAATT
TTGAAACATTTAAAAAGAGAATATTTACACGCGGAAGGCAAAGTGAAGTAGATAACTGAG
ATGAAAACTATGAATACTTCCGTAATTTACATGAAAACTATTTTAAAATTTTTAAAGAAA
TTGCTCAAAAATTTGGCTTAAAATATGTTGTAATTGACACAAATAACTTAACAGAAAAAG
AAGTTTTTAACAAAGCTTTGGACATTATTGAGAGTGAAAAAGAAAAATGTCGCAAATA
>19930 bias=0,e_score=2.1e-197,bit_score=664.1,score_ratio=1.01,align_strand=-,abs_start=107444,abs_end=108102,allele_start=107444,allele_end=108102,query_name=NODE_1_length_666248_cov_46.4332_ID_732 <unknown description>
TGATTATAGGTGTTAGTGGCATGATTGCTGCCGGTAAAAGTTCATTAGCTGAAAAACTTC
ATCGTTATTTTGAAGGTTCGCTTATGCTTCATGAATTTGAAGAAGACGACGAAGTATTTA
ATACATTTTTGAAATGACTTTATGAAGGGAAGCCTAATTTAACAATAGGATTTCAATCAT
ATATAGTTGAAAATCATTCTACAAAATTTAATAAAATTAAAGAAGAATTTGAAAAAAGCA
AAAAAGATCCAATTGAAGATATGATTTTTTTGGATAGATTTTCAATAGAACATTATATTT
TTGCAAAATTAATTTTATCTAAAAAAGGTAAAAGATATTTAGATGCATATGATGCTTTGT
TTGAAAAATTAATTAGTAAAGATGAATTGCCTGATTTTGCAATATTTTTAGATATTAATT
TTGAAACATTTAAAAAGAGAATATTTACACGCGGAAGGCAAAGTGAAGTAGATAACTGAG
ATGAAAACTATGAATACTTCCGTAATTTACATGAAAACTATTTTAAAATTTTTAAAGAAA
TTGCTCAAAAATTTGGCTTAAAATATGTTGTAATTGACACAAATAACTTAACAGAAAAAG
AAGTTTTTAACAAAGCTTTGGACATTATTGAGAGCGAAAAAGAAAAATGTCGCAAATA
>19931 bias=0,e_score=3.5e-195,bit_score=656.1,score_ratio=0.99,align_strand=+,abs_start=283436,abs_end=284095,allele_start=283436,allele_end=284095,query_name=NODE_1_length_386744_cov_32.1807_ID_133 <unknown description>
TGATTATAGGTGTTAGTGGCATGATTGCTGCCGGTAAAAGTTCATTAGCTGAAAAACTTC
ATCGTTATTTTGAAGGTTCGCTTATGCTTCATGAATTTGAAGAAGACGACGAAGTATTTA
ATACATTTTTGAAATGACTTTATGAAGGGAAGCCTAATTTAACAATAGGATTTCAATCAT
ATATAGTTGAAAATCATTCTACAAAATTTAATAAAATTAAAGAAGAATTTGAAAAAAGCA
AAAAAGATCCAATTGAAGATATGATTTTTTTGGATAGATTTTCAATAGAACATTATATTT
TTGCAAAATTAATTTTATCTAAAAAAGGTAAAAGATATTTAGATGCATATGATGCTTTGT
TTGAAAAATTAATTAGTAAAGATGAATTGCCTGATTTTGCAATATTTTTAGATATTAATT
TTGAAACATTTAAAAAGAGAATATTTACACGTGGAAGACAAAGTGAAGTAGATAACTGAG
ATGAAAACTATGAATACTTCCGTAATTTACATGAAAACTATTTTAAAATTTTTAAAGAAA
TTGCTCAAAAATTTGGCTTAAAATATGTTGTAATTGACACAAATAACTTAACAGAAAAAG
AAGTTTTTAACAAAGCTTTGGACATTATTGAGAGTGAAAAAGAAAAATGTCGCAAATAG
>19932 bias=0,e_score=2.1e-197,bit_score=663.7,score_ratio=1.01,align_strand=+,abs_start=398091,abs_end=398750,allele_start=398091,allele_end=398750,query_name=NODE_1_length_497571_cov_28.1511_ID_540 <unknown description>
TGATTATAGGTGTTAGTGGCATGATTGCTGCCGGTAAAAGTTCATTAGCTGAAAAACTTC
ATCGTTATTTTGAAGGTTCGCTTATGCTTCATGAATTTGAAGAAGACGACGAAGTATTTA
ATACATTTTTGAAATGACTTTATGAAGGGAAGCCTAATTTAACAATAGGATTTCAATCAT
ATATAGTTGAAAATCATTCTACAAAATTTAATAAAATTAAAGAAGAATTTGAAAAAAGCA
AAAAAGATCCAATTGAAGATATGATTTTTTTGGATAGATTTTCAATAGAACATTATATTT
TTGCAAAATTGATTTTATCTAAAAAAGGTAAAAGATATTTAGACGCATATGATGCTTTGT
TTGAAAAATTAATTAGTAAAGATGAATTGCCTGATTTTGCAATATTTTTAGATATTAATT
TTGAAACATTTAAAAAGAGAATATTTACACGCGGAAGGCAAAGTGAAGTAGATAACTGAG
ATGAAAACTATGAATACTTCCGTAATTTACATGAAAACTATTTTAAAATTTTTAAAGAAA
TTGCTCAAAAATTTGGCTTAAAATATGTTGTAATTGACACAAATAACTTAACAGAAAAAG
AAGTTTTTAACAAAGCTTTGGACATTATTGAGAGTGAAAAAGAAAAATGTCGCAAATAG
>19933 bias=0,e_score=2.3e-195,bit_score=656.1,score_ratio=0.99,align_strand=-,abs_start=38978,abs_end=39636,allele_start=38978,allele_end=39636,query_name=NODE_1_length_253687_cov_41.2364_ID_219 <unknown description>
TGATTATAGGTGTTAGTGGCATGATTGCTGCCGGTAAAAGTTCATTAGCTGAAAAACTTC
ATCGTTATTTTGAAGGTTCGCTTATGCTTCATGAATTTGAAGAAGACGACGAAGTATTTA
ATACATTTTTGAAATGACTTTATGAAGGGAAGCCTAATTTAACAATAGGATTTCAATCAT
ATATAGTTGAAAATCATTCTACAAAATTTAATAAAATTAAAGAAGAATTTGAAAAAAGCA
AAAAAGATCCAATTGAAGATATGATTTTTTTGGATAGATTTTCAATAGAACATTATATTT
TTGCAAAATTAATTTTATCTAAAAAAGGTAAAAGATATTTAGATGCATATGATGCTTTGT
TTGAAAAATTAATTAGTAAAGATGAATTGCCTGATTTTGCAATATTTTTAGATATTAATT
TTGAAACATTTAAAAAGAGAATATTTACACGTGGAAGACAAAGTGAAGTAGATAACTGAG
ATGAAAACTATGAATACTTCCGTAATTTACATGAAAACTATTTTAAAATTTTTAAAGAAA
TTGCTCAAAAATTTGGCTTAAAATATGTTGTAATTGACACAAATAACTTAACAGAAAAAG
AAGTTTTTAACAAAGCTTTGGACATTATTGAGAGTGAAAAAGAAAAATGTCGCAAATA
>19934 bias=0,e_score=9.5e-188,bit_score=631.4,score_ratio=0.96,align_strand=-,abs_start=98630,abs_end=99288,allele_start=98630,allele_end=99288,query_name=NODE_1_length_344309_cov_36.0595_ID_85 <unknown description>
TGATTATAGGTGTTAGTGGCATGATTGCTGCCGGTAAAAGTTCATTAGCTGAAAAACTTC
ATCGTTATTTTGAAGGTTCGCTTATGCTTCATGAATTTGAAGAAGATGATGAGGTATTTA
ATACATTTTTAAAATGACTTTATGAAGGTAAACCTAATTTAACAATAGGATTTCAATCAT
ATATAGTTGAAAATCATTCTACAAAATTTAATAAAATTAAAGAAGAGTTTGAAAAAAGCA
AAAAAGATCCAATTGAAGATATGATTTTTTTGGATAGATTTTCAATAGAACATTATATTT
TTGCAAAATTAATTTTATCTAAAAAAGGTAAAAGATATTTAGATGCATATGATGCTTTGT
TTGAAAAATTAATTAGTAAAGATGAATTGCCTGATTTTGCAATCTTTTTAGATATTAATT
TTGAAACATTTAAAAAGAGAATATTTACACGTGGAAGACAAAGTGAAGTAGATAACTGAG
ATGAAAACTACGAATACTTCCGTAATTTACATGAAAACTATTTTAAAATTTTTAAAGAAA
TTGCTCAAAAATTTGGCTTAAAATATGTTGTAATTGACACAAATAACTTAACAGAAAAAG
AAGTTTTTAACAAAGCTTTGGACATTATTGAAAGTGAAAAAGAAAAATGTCGCAAATA
>19935 bias=0,e_score=1.8e-197,bit_score=664.0,score_ratio=1.01,align_strand=-,abs_start=98903,abs_end=99561,allele_start=98903,allele_end=99561,query_name=NODE_1_length_507951_cov_41.4538_ID_1311 <unknown description>
TGATTATAGGTGTTAGTGGCATGATTGCTGCCGGTAAAAGTTCATTAGCTGAAAAACTTC
ATCGTTATTTTGAAGGTTCGCTTATGCTTCATGAATTTGAAGAAGACGACGAAGTATTTA
ATACATTTTTGAAATGACTTTATGAAGGGAAGCCTAATTTAACAATAGGATTTCAATCAT
ATATAGTTGAAAATCATTCTACAAAATTTAATAAAATTAAAGAAGAATTTGAAAAAAGCA
AAAAAGATCCAATTGAAGATATGATTTTTTTGGATAGATTTTCAATAGAACATTATATTT
TTGCAAAATTGATTTTATCTAAAAAAGGTAAAAGATATTTAGATGCATATGATGCTTTGT
TTGAAAAATTAATTAGTAAAGATGAATTGCCTGATTTTGCAATATTTTTAGATATTAATT
TTGAAACATTTAAAAAGAGAATATTTACACGCGGAAGGCAAAGTGAAGTAGATAACTGAG
ATGAAAACTATGAATACTTCCGTAATTTACATGAAAACTATTTTAAAATTTTTAAAGAAA
TTGCTCAAAAATTTGGCTTAAAATATGTTGTAATTGACACAAATAACTTAACAGAAAAAG
AAGTTTTTAACAAAGCTTTGGACATTATTGAGAGTGAAAAAGAAAAATGTCGCAAATA
