# Supplementary material for: Genomic determination of minimum multi-locus sequence typing schemas to represent the genomic phylogeny of Mycoplasma hominis
Source: BMC Genomics. 2016 Nov 23;17:964. doi: 10.1186/s12864-016-3284-z (PMC5120421; doi:10.1186/s12864-016-3284-z)
Supplement: Additional file 1: — FASTA sequence for all pan genomic alleles identified in this study. (ZIP 1488 kb) [file 12864_2016_3284_MOESM1_ESM.zip › pan_genome/GENE-165.fasta]

>165
ATGGCTAAAAAAGTAGTCAAGAAAGCAAAATTACAATTTGCTGCCGGCCAAGCAAAACCA
GGCCCAGCATTGGCTGGTGTTGGTATTAACATGCCAGAATTTACAAAGGCATTTAATGAC
AAAACAAGAGAAAGAGGAAATGAACCAGTTCCTGTTTTAATTACTGTTTATGAAGATAAA
TCATTTGAATTTAAATTATTTACTTCTCCAACATCATACAAGTTAATCGAAGCTGCCAAA
ATTAAAAAAGGTAGCGGAGTTGCAAACAAAGAAAAAGTTGGTTCTATAACAATTGATCAA
TTAAGAGCAATTGCAGAATATAAATTACCTGATTTAAATACAACTAAAATTGATTCAGCA
ATGAAACAAGTAGCTGGTACTGCAAAGAATATGGGAATTACAGTTGAAGGTTATGACGAA
TGACTAAAAGGAAGTGCTAACTAA
>7204 bias=46.5,bit_score=416.6,abs_start=86714,align_strand=-,abs_end=87155,score_ratio=0.938288288288,query_name=NODE_1_length_201530_cov_37.1757_ID_177
TGGCTAAAAAAGTAGTCAAGAAAGCAAAATTACAATTTGCTGCCGGCCAAGCAAAACCAG
GCCCAGCATTGGCTGGTGTTGGTATTAACATGCCAGAATTTACAAAGGCATTTAATGACA
AAACAAGAGAAAGAGGAAATGAACCAGTTCCTGTTTTAATTACTGTTTATGAAGATAAAT
CATTTGAATTTAAATTATTTACTTCTCCAACATCATACAAGTTAATCGAAGCTGCCAAAA
TTAAAAAAGGTAGCGGAGTTGCAAACAAAGAAAAAGTTGGTTCTATAACAATTGATCAAT
TAAGAGCAATTGCAGAATATAAATTACCTGATTTAAATACAACTAAAATTGATTCAGCAA
TGAAACAAGTAGCTGGTACTGCAAAGAATATGGGAATTACAGTTGAAGGTTATGACGAAT
GACTAAAAGGAAGTGCCAACTA
>7207 bias=48.3,bit_score=414.3,abs_start=12659,align_strand=-,abs_end=13100,score_ratio=0.933108108108,query_name=NODE_23_length_21234_cov_18.1046_ID_1742
TGGCTAAAAAAGTAGTCAAGAAAGCAAAATTACAATTTGCTGCCGGCCAAGCAAAACCAG
GCCCAGCATTGGCTGGTGTTGGTATTAACATGCCAGAATTTACAAAGGCATTTAATGACA
AAACAAGAGAAAGAGGAAATGAACCAGTTCCTGTTTTAATTACTGTTTATGAAGATAAAT
CATTTGAATTTAAATTATTTACTTCTCCAACATCATACAAGTTAATCGAAGCTGCCAAAA
TTAAAAAAGGTAGCGGAGTTGCAAACAAAGAAAAAGTTGGTTCTATAACAATTGATCAAT
TAAGAGCAATTGCAGAATATAAATTACCTGATTTAAATACAACTAAAATTGATTCAGCAA
TGAAACAAGTAGCTGGTACTGCAAAGAATATGGGAATTACAGTTAAAGGTTATGACGAAT
GACTAAAAGGAAGTGCTAACTA
>7209 bias=47.2,bit_score=414.1,abs_start=25838,align_strand=+,abs_end=26281,score_ratio=0.932657657658,query_name=NODE_4_length_68136_cov_36.5476_ID_5229
ATGGCTAAAAAAGTAGTCAAGAAAGCAAAATTACAATTTGCTGCCGGCCAAGCAAAACCA
GGCCCAGCATTGGCTGGTGTTGGTATTAACATGCCAGAATTTACAAAGGCATTTAATGAC
AAAACAAGAGAAAGAGGAAATGAACCAGTTCCTGTTTTAATTACTGTTTATGAAGATAAA
TCATTTGAATTTAAATTATTTACTTCTCCAACATCATACAAGCTAATCGAAGCTGCCAAA
ATTAAAAAAGGTAGCGGAGTTGCAAACAAAGAAAAAGTTGGTTCTATAACAATTGATCAA
TTAAGAGCAATTGCAGAATATAAATTACCAGATTTAAATACAACTAAAATTGATTCAGCA
ATGAAACAAGTAGCTGGTACTGCAAAGAATATGGGAATTACAGTTGAAGGTTATGACGAA
TGACTAAAAGGAAGTGCTAACTAA
>19936 bias=0,e_score=1.4e-122,bit_score=414.1,score_ratio=0.93,align_strand=-,abs_start=157217,abs_end=157658,allele_start=157217,allele_end=157658,query_name=NODE_1_length_253687_cov_41.2364_ID_219 <unknown description>
TGGCTAAAAAAGTAGTCAAGAAAGCAAAATTACAATTTGCTGCCGGCCAAGCAAAACCAG
GCCCAGCATTGGCTGGTGTTGGTATTAACATGCCAGAATTTACAAAGGCATTTAATGACA
AAACAAGAGAAAGAGGAAACGAACCAGTTCCTGTTTTAATTACTGTTTATGAAGATAAAT
CATTTGAATTTAAATTATTTACTTCTCCAACATCATACAAGTTAATCGAAGCTGCCAAAA
TTAAAAAAGGTAGCGGAGTTGCAAACAAAGAAAAAGTTGGTTCTATAACAATTGATCAAT
TAAGAGCAATTGCAGAATATAAATTACCAGATTTAAATACAACTAAAATTGATTCAGCAA
TGAAACAAGTAGCTGGTACTGCAAAGAATATGGGAATTACAGTTGAAGGTTATGACGAAT
GACTAAAAGGAAGTGCTAACT
>19937 bias=0,e_score=6.1e-122,bit_score=412.9,score_ratio=0.93,align_strand=+,abs_start=276961,abs_end=277404,allele_start=276961,allele_end=277404,query_name=NODE_1_length_497571_cov_28.1511_ID_540 <unknown description>
TGGCTAAAAAAGTAGTCAAGAAAGCAAAATTACAATTTGCTGCCGGCCAAGCAAAACCAG
GCCCAGCATTGGCTGGTGTTGGTATTAACATGCCAGAATTTACAAAGGCATTTAATGACA
AAACAAGAGAAAGAGGAAATGAACCAGTTCCTGTTTTAATTACTGTTTATGAAGATAAAT
CATTTGAATTTAAATTATTTACTTCTCCAACATCATACAAGTTAATCGAAGCTGCCAAAA
TTAAAAAAGGTAGCGGAGTTGCAAACAAAGAAAAAGTTGGTTCTATAACAATTGATCAAT
TAAGAGCAATTGCAGAATATAAATTACCTGATTTAAATACAATTAAAATTGATTCAGCAA
TGAAACAAGTAGCTGGTACTGCAAAGAATATGGGAATTATAGTTGAAGGTTATGACGAAT
GACTAAAAGGAAGTGCTAACTAA
>19938 bias=0,e_score=2.5e-122,bit_score=414.1,score_ratio=0.93,align_strand=-,abs_start=194081,abs_end=194522,allele_start=194081,allele_end=194522,query_name=NODE_1_length_474534_cov_38.1723_ID_792 <unknown description>
TGGCTAAAAAAGTAGTCAAGAAAGCAAAATTACAATTTGCTGCCGGCCAAGCAAAACCAG
GCCCAGCATTGGCTGGTGTTGGTATTAACATGCCAGAATTTACAAAGGCATTTAATGACA
AAACAAGAGAAAGAGGAAATGAACCAGTTCCTGTTTTAATTACTGTTTATGAAGATAAAT
CATTTGAATTTAAATTATTTACTTCTCCAACATCATACAAGCTAATCGAAGCTGCCAAAA
TTAAAAAAGGTAGCGGAGTTGCAAACAAAGAAAAAGTTGGTTCTATAACAATTGATCAAT
TAAGAGCAATTGCAGAATATAAATTACCAGATTTAAATACAACTAAAATTGATTCAGCAA
TGAAACAAGTAGCTGGTACTGCAAAGAATATGGGAATTACAGTTGAAGGTTATGACGAAT
GACTAAAAGGAAGTGCTAACT
>19939 bias=0,e_score=3.6e-122,bit_score=414.1,score_ratio=0.93,align_strand=-,abs_start=228384,abs_end=228825,allele_start=228384,allele_end=228825,query_name=NODE_1_length_666248_cov_46.4332_ID_732 <unknown description>
TGGCTAAAAAAGTAGTCAAGAAAGCAAAATTACAATTTGCTGCCGGCCAAGCAAAACCAG
GCCCAGCATTGGCTGGTGTTGGTATTAACATGCCAGAATTTACAAAGGCATTTAATGACA
AAACAAGAGAAAGAGGAAATGAACCAGTTCCTGTTTTAATTACTGTTTATGAAGACAAAT
CATTTGAATTTAAATTATTTACTTCTCCAACATCATACAAGTTAATCGAAGCTGCCAAAA
TTAAAAAAGGTAGCGGAGTTGCAAACAAAGAAAAAGTTGGTTCTATAACAATTGATCAAT
TAAGAGCAATTGCAGAATATAAATTACCAGATTTAAATACAACTAAAATTGATTCAGCAA
TGAAACAAGTAGCTGGTACTGCAAAGAATATGGGAATTACAGTTGAAGGTTATGACGAAT
GACTAAAAGGAAGTGCTAACT
>19940 bias=0,e_score=2.4e-123,bit_score=417.5,score_ratio=0.94,align_strand=-,abs_start=220258,abs_end=220699,allele_start=220258,allele_end=220699,query_name=NODE_1_length_507951_cov_41.4538_ID_1311 <unknown description>
TGGCTAAAAAAGTAGTCAAGAAAGCAAAATTACAATTTGCTGCCGGCCAAGCAAAACCAG
GCCCAGCATTGGCTGGTGTTGGTATTAACATGCCAGAATTTACAAAGGCATTTAATGACA
AAACAAGAGAAAGAGGAAATGAACCAGTTCCTGTTTTAATTACTGTTTATGAAGATAAAT
CATTTGAATTTAAATTATTTACTTCTCCAACATCATACAAGTTAATCGAAGCTGCCAAAA
TTAAAAAAGGTAGCGGAGTTGCAAACAAAGAAAAAGTTGGTTCTATAACAATTGATCAAT
TAAGAGCAATTGCAGAATATAAATTACCTGATTTAAATACAACTAAAATTGATTCAGCAA
TGAAACAAGTAGCTGGTACTGCAAAGAATATGGGAATTACAGTTGAAGGTTATGACGAAT
GACTAAAAGGAAGTGCTAACT
>19941 bias=0,e_score=1.8e-123,bit_score=416.6,score_ratio=0.94,align_strand=-,abs_start=86714,abs_end=87155,allele_start=86714,allele_end=87155,query_name=NODE_1_length_201531_cov_37.8145_ID_143 <unknown description>
TGGCTAAAAAAGTAGTCAAGAAAGCAAAATTACAATTTGCTGCCGGCCAAGCAAAACCAG
GCCCAGCATTGGCTGGTGTTGGTATTAACATGCCAGAATTTACAAAGGCATTTAATGACA
AAACAAGAGAAAGAGGAAATGAACCAGTTCCTGTTTTAATTACTGTTTATGAAGATAAAT
CATTTGAATTTAAATTATTTACTTCTCCAACATCATACAAGTTAATCGAAGCTGCCAAAA
TTAAAAAAGGTAGCGGAGTTGCAAACAAAGAAAAAGTTGGTTCTATAACAATTGATCAAT
TAAGAGCAATTGCAGAATATAAATTACCTGATTTAAATACAACTAAAATTGATTCAGCAA
TGAAACAAGTAGCTGGTACTGCAAAGAATATGGGAATTACAGTTGAAGGTTATGACGAAT
GACTAAAAGGAAGTGCCAACT
>19942 bias=0,e_score=1e-122,bit_score=414.1,score_ratio=0.93,align_strand=+,abs_start=30850,abs_end=31293,allele_start=30850,allele_end=31293,query_name=NODE_1_length_185828_cov_1.25555_ID_69 <unknown description>
TGGCTAAAAAAGTAGTCAAGAAAGCAAAATTACAATTTGCTGCCGGCCAAGCAAAACCAG
GCCCAGCATTGGCTGGTGTTGGTATTAACATGCCAGAATTTACAAAGGCATTTAATGACA
AAACAAGAGAAAGAGGAAATGAACCAGTTCCTGTTTTAATTACTGTTTATGAAGATAAAT
CATTTGAATTTAAATTATTTACTTCTCCAACATCATACAAGCTAATCGAAGCTGCCAAAA
TTAAAAAAGGTAGCGGAGTTGCAAACAAAGAAAAAGTTGGTTCTATAACAATTGATCAAT
TAAGAGCAATTGCAGAATATAAATTACCAGATTTAAATACAACTAAAATTGATTCAGCAA
TGAAACAAGTAGCTGGTACTGCAAAGAATATGGGAATTACAGTTGAAGGTTATGACGAAT
GACTAAAAGGAAGTGCTAACTAA
>19943 bias=0,e_score=5.3e-122,bit_score=412.7,score_ratio=0.93,align_strand=+,abs_start=133802,abs_end=134245,allele_start=133802,allele_end=134245,query_name=NODE_1_length_386744_cov_32.1807_ID_133 <unknown description>
TGGCTAAAAAAGTAGTCAAGAAAGCAAAATTACAATTTGCTGCTGGCCAAGCAAAACCAG
GCCCAGCATTGGCTGGTGTTGGTATTAACATGCCAGAATTTACAAAGGCATTTAATGACA
AAACAAGAGAAAGAGGAAATGAACCAGTTCCTGTTTTAATTACTGTTTATGAAGATAAAT
CATTTGAATTTAAATTATTTACTTCTCCAACATCATACAAGTTAATCGAAGCTGCCAAAA
TTAAAAAAGGTAGCGGAGTTGCAAACAAAGAAAAAGTTGGTTCTATAACAATTGATCAAT
TAAGAGCAATTGCAGAATATAAATTACCAGATTTAAATACAACTAAAATTGATTCAGCAA
TGAAACAAGTAGCTGGTACTGCAAAGAATATGGGAATTACAGTTGAAGGTTATGACGAAT
GACTAAAAGGAAGTGCTAACTAA
>19944 bias=0,e_score=1.2e-122,bit_score=414.3,score_ratio=0.93,align_strand=+,abs_start=47603,abs_end=48046,allele_start=47603,allele_end=48046,query_name=NODE_1_length_264014_cov_18.1843_ID_149 <unknown description>
TGGCTAAAAAAGTAGTCAAGAAAGCAAAATTACAATTTGCTGCCGGCCAAGCAAAACCAG
GCCCAGCATTGGCTGGTGTTGGTATTAACATGCCAGAATTTACAAAGGCATTTAATGACA
AAACAAGAGAAAGAGGAAATGAACCAGTTCCTGTTTTAATTACTGTTTATGAAGATAAAT
CATTTGAATTTAAATTATTTACTTCTCCAACATCATACAAGTTAATCGAAGCTGCCAAAA
TTAAAAAAGGTAGCGGAGTTGCAAACAAAGAAAAAGTTGGTTCTATAACAATTGATCAAT
TAAGAGCAATTGCAGAATATAAATTACCTGATTTAAATACAACTAAAATTGATTCAGCAA
TGAAACAAGTAGCTGGTACTGCAAAGAATATGGGAATTACAGTTAAAGGTTATGACGAAT
GACTAAAAGGAAGTGCTAACTAA
>19945 bias=0,e_score=7.6e-122,bit_score=410.7,score_ratio=0.92,align_strand=+,abs_start=45037,abs_end=45480,allele_start=45037,allele_end=45480,query_name=NODE_3_length_132017_cov_31.7138_ID_1553 <unknown description>
TGGCTAAAAAAGTAGTCAAGAAAGCAAAATTACAATTTGCTGCCGGCCAAGCAAAACCAG
GCCCAGCATTGGCTGGTGTTGGTATTAACATGCCAGAATTTACAAAGGCATTTAATGACA
AAACAAGAGAAAGAGGAAATGAACCAGTTCCTGTTTTAATTACTGTTTATGAAGATAAAT
CATTTGAATTTAAATTATTTACTTCTCCAACATCATACAAGCTAATCGAAGCTGCCAAAA
TTAAAAAAGGTAGCGGAGTTGCAAACAAAGAAAAAGTTGGTTCTATAACAATTGATAAAT
TAAGAGCAATTGCAGAATATAAATTACCAGATTTAAATACAACTAAAATTGATTCAGCAA
TGAAACAAGTAGCTGGTACTGCAAAGAATATGGGAATTACAGTTGAAGGTTATGACGAAT
GACTAAAAGGAAGTGCTAACTAA
