# Supplementary material for: Genomic determination of minimum multi-locus sequence typing schemas to represent the genomic phylogeny of Mycoplasma hominis
Source: BMC Genomics. 2016 Nov 23;17:964. doi: 10.1186/s12864-016-3284-z (PMC5120421; doi:10.1186/s12864-016-3284-z)
Supplement: Additional file 1: — FASTA sequence for all pan genomic alleles identified in this study. (ZIP 1488 kb) [file 12864_2016_3284_MOESM1_ESM.zip › pan_genome/GENE-166.fasta]

>166
ATGGAAAAAGAAGAGATTAAAAAATTGGCTAATGATCTTTTATTTGAACCAAGTGAAGAA
GTTATTAAATTAACTAATAACTTGCTTAATTCAATAGAAAAAGGTTTAAAAGATTTAGAG
GAATTTGACTTACAAGACATTAAACCGATGTCGCATATCAATGAATCACCCATTTGTTTC
GAACAACTAAGAAGTGATGAACCGGATAAAAGTTTTTATTTGAATAAACAAGATTTATTA
AATAATGCATCTGAACATGATGAAAATTATGTAATTATGAAGAAGGTAATAAATGATAAA
TAA
>765
ATGGAAAAAGAAGAGATTAAAAAATTGGCTAATGATCTTTTATTTGAACCAAGTGAAGAA
GTTATTAAATTAACTAATAACTTGCTTAATTCAATAGAAAAAGGTTTAAAAGATTTAGAG
GAATTTGACTTACAAGACATTAAACCGATGTCGCATATCAATGAATCACCAATTTGTTTT
GAACAACTAAGAAGTGATGAACCGGATAAAAGTTTTTATTTGAATAAACAAGATTTATTA
AATAATGCATCTGAACATGATGAAAATTACGTAATTATGAAGAAGGTAATAAATGATAAA
TAA
>1473
ATGGAAAAAGAAGAGATTAAAAAATTGGCTAATGATCTTTTATTTGAACCAAGTGAAGAA
GTTATTAAATTAACTAATAACTTGCTTAATTCAATAGAAAAAGGTTTAAAAGATTTAGAA
GAATTTGACTTACAAGACATTAAACCGATGTCGCATATCAATGAATCACCCATTTGTTTC
GAACAACTAAGAAGTGATGAACCGGATAAAAGTTTTTATTTAAATAAACAAGATTTATTA
AATAATGCATCTGAACATGATGAAAATTATGTAATTATGAAGAAGGTAATAAATGATAAA
TAA
>1682
ATGGAAAAAGAAGAGATTAAAAAATTGGCTAATGATCTTTTATTTGAACCAAGTGAAGAA
GTTATTAAATTAACTAATAACTTGCTTAATTCAATAGAAAAAGGTTTAAAAGATTTAGAG
GAATTTGACTTACAAGACATTAAACCGATGTCGCACATCAATGAATCACCCATTTGTTTT
GAACAACTAAGAAGCGATGAACCAGATAAAAGTTTTTATTTGAACAAACAAGATTTATTA
AATAATGCATCTGAACATGATGAAAATTACGTAATTATGAAGAAGGTAATAAATGATAAA
TAA
>7214 bias=57.2,bit_score=286.6,abs_start=147572,align_strand=-,abs_end=147872,score_ratio=0.945874587459,query_name=NODE_1_length_201530_cov_37.1757_ID_177
TGGAAAAAGAAGAGATTAAAAAATTGGCTAATGATCTTTTATTTGAACCAAGTGAAGAAG
TTATTAAATTAACTAATAACTTGCTTAATTCAATAGAAAAAGGTTTAAAAGATTTAGAGG
AATTTGACTTACAAGACATTAAACCGATGTCGCACATCAATGAATCACCCATTTGTTTTG
AACAACTAAGAAGCGATGAACCAAATAAAAGTTTTTATTTGAACAAACAAGATTTATTAA
ATAATGCATCTGAACATGATGAAAATTACGTAATTATGAAGAAGGTAATAAATGATAAAT
A
>7215 bias=58.7,bit_score=287.1,abs_start=66622,align_strand=+,abs_end=66924,score_ratio=0.947524752475,query_name=NODE_1_length_423494_cov_19.5452_ID_878
ATGGAAAAAGAAGAGATTAAAAAATTGGCTAATGATCTTTTATTTGAACCAAGTGAAGAA
GTTATTAAATTAACTAATAACTTGCTTAATTCAATAGAAAAAGGTTTAAAAGATTTAGAG
GAATTTGACTTACAAGACATTAAACCGATGTCGCATATCAATGAATCACCTGTTTGTTTT
GAACAACTAAGAAGCGATGAACCGGATAAAAGTTTTTATTTGAATAAACAAGATTTATTA
AATAATGCATCTGAACATGATGAAAATTATGTAATTATGAAGAAGGTAATAAATGATAAA
TAA
>7217 bias=60.0,bit_score=283.3,abs_start=386335,align_strand=+,abs_end=386637,score_ratio=0.93498349835,query_name=NODE_1_length_644406_cov_31.3649_ID_828
ATGGAAAAAGAAGAGATTAAAAAATTGGCTAATGATCTTTTATTTGAACCAAGTGAAGAA
GTTATTAAATTAACTAATAACTTGCTTAATTCAATAGAAAAAGGTTTAAAAGATTTAGAG
GAATTTGACTTGCAAGACATTAAACCGATGTCACATATCAATGAATCACCCATTTGTTTT
GAACAACTAAGAAGCGATGAACCAGATAAAAGTTTTTATTTGAATAAACAAGATTTATTA
AATAATGCATCTGAACATGATGAAAATTATGTAATTATGAAGAAGGTAATAAATGATAAA
TAA
>7218 bias=58.5,bit_score=288.7,abs_start=67977,align_strand=+,abs_end=68279,score_ratio=0.952805280528,query_name=NODE_1_length_337690_cov_20.0179_ID_3593
ATGGAAAAAGAAGAGATTAAAAAATTGGCTAATGATCTTTTATTTGAACCAAGTGAAGAA
GTTATTAAATTAACTAATAACTTGCTTAATTCAATAGAAAAAGGTTTAAAAGATTTAGAG
GAATTTGACTTACAAGACATTAAACCGATGTCGCACATCAATGAATCACCCATTTGTTTT
GAACAACTAAGAAGCGATGAACCAGATAAAAGTTTTTATTTGAATAAACAAGATTTATTA
AATAATGCATCTGAACATGATGAAAATTATGTAATTATGAAGAAGGTAATAAATGATAAA
TAA
>7221 bias=57.2,bit_score=292.4,abs_start=72782,align_strand=+,abs_end=73085,score_ratio=0.96501650165,query_name=NODE_5_length_88114_cov_18.365_ID_620
ATGGAAAAAGAAGAGATTAAAAAATTGGCTAATGATCTTTTATTTGAACCAAGTGAAGAA
GTTATTAAATTAACTAATAACTTGCTTAATTCAATAGAAAAAGGTTTAAAAGATTTAGAG
GAATTTGACTTACAAGACATTAAACCGATGTCGCATATCAATGAATCACCCATTTGTTTC
GAACAACTAAGAAGTGATGAACCGGATAAAAGTTTTTATTTGAATAAACAAGATTTATTA
AATAATGCATCTGAACATGATGAAAATTACGTAATTATGAAGAAGGTAATAAATGATAAA
TAAA
>7222 bias=55.8,bit_score=293.0,abs_start=12604,align_strand=-,abs_end=12904,score_ratio=0.96699669967,query_name=NODE_7_length_40078_cov_33.6164_ID_5600
TGGAAAAAGAAGAGATTAAAAAATTGGCTAATGATCTTTTATTTGAACCAAGTGAAGAAG
TTATTAAATTAACTAATAACTTGCTTAATTCAATAGAAAAAGGTTTAAAAGATTTAGAGG
AATTTGACTTACAAGACATTAAACCGATGTCGCACATCAATGAATCACCCATTTGTTTCG
AACAACTAAGAAGTGATGAACCGGATAAAAGTTTTTATTTGAATAAACAAGATTTATTAA
ATAATGCATCTGAACATGATGAAAATTACGTAATTATGAAGAAGGTAATAAATGATAAAT
A
>19946 bias=0,e_score=2.7e-86,bit_score=293.0,score_ratio=0.97,align_strand=-,abs_start=12604,abs_end=12904,allele_start=12604,allele_end=12904,query_name=NODE_7_length_40078_cov_33.6164_ID_5600 <unknown description>
TGGAAAAAGAAGAGATTAAAAAATTGGCTAATGATCTTTTATTTGAACCAAGTGAAGAAG
TTATTAAATTAACTAATAACTTGCTTAATTCAATAGAAAAAGGTTTAAAAGATTTAGAGG
AATTTGACTTACAAGACATTAAACCGATGTCGCACATCAATGAATCACCCATTTGTTTCG
AACAACTAAGAAGTGATGAACCGGATAAAAGTTTTTATTTGAATAAACAAGATTTATTAA
ATAATGCATCTGAACATGATGAAAATTACGTAATTATGAAGAAGGTAATAAATGATAAAT
>19947 bias=0,e_score=1.2e-83,bit_score=286.6,score_ratio=0.95,align_strand=-,abs_start=147572,abs_end=147872,allele_start=147572,allele_end=147872,query_name=NODE_1_length_201531_cov_37.8145_ID_143 <unknown description>
TGGAAAAAGAAGAGATTAAAAAATTGGCTAATGATCTTTTATTTGAACCAAGTGAAGAAG
TTATTAAATTAACTAATAACTTGCTTAATTCAATAGAAAAAGGTTTAAAAGATTTAGAGG
AATTTGACTTACAAGACATTAAACCGATGTCGCACATCAATGAATCACCCATTTGTTTTG
AACAACTAAGAAGCGATGAACCAAATAAAAGTTTTTATTTGAACAAACAAGATTTATTAA
ATAATGCATCTGAACATGATGAAAATTACGTAATTATGAAGAAGGTAATAAATGATAAAT
>19948 bias=0,e_score=3.3e-82,bit_score=283.3,score_ratio=0.93,align_strand=-,abs_start=281660,abs_end=281960,allele_start=281660,allele_end=281960,query_name=NODE_1_length_507951_cov_41.4538_ID_1311 <unknown description>
TGGAAAAAGAAGAGATTAAAAAATTGGCTAATGATCTTTTATTTGAACCAAGTGAAGAAG
TTATTAAATTAACTAATAACTTGCTTAATTCAATAGAAAAAGGTTTAAAAGATTTAGAGG
AATTTGACTTGCAAGACATTAAACCGATGTCACATATCAATGAATCACCCATTTGTTTTG
AACAACTAAGAAGCGATGAACCAGATAAAAGTTTTTATTTGAATAAACAAGATTTATTAA
ATAATGCATCTGAACATGATGAAAATTATGTAATTATGAAGAAGGTAATAAATGATAAAT
>19949 bias=0,e_score=5.1e-86,bit_score=293.0,score_ratio=0.97,align_strand=+,abs_start=59041,abs_end=59344,allele_start=59041,allele_end=59344,query_name=NODE_5_length_74718_cov_32.8728_ID_1892 <unknown description>
TGGAAAAAGAAGAGATTAAAAAATTGGCTAATGATCTTTTATTTGAACCAAGTGAAGAAG
TTATTAAATTAACTAATAACTTGCTTAATTCAATAGAAAAAGGTTTAAAAGATTTAGAGG
AATTTGACTTACAAGACATTAAACCGATGTCGCACATCAATGAATCACCCATTTGTTTCG
AACAACTAAGAAGTGATGAACCGGATAAAAGTTTTTATTTGAATAAACAAGATTTATTAA
ATAATGCATCTGAACATGATGAAAATTACGTAATTATGAAGAAGGTAATAAATGATAAAT
AAA
>19950 bias=0,e_score=1.5e-85,bit_score=292.4,score_ratio=0.97,align_strand=-,abs_start=15134,abs_end=15434,allele_start=15134,allele_end=15434,query_name=NODE_3_length_145382_cov_20.187_ID_361 <unknown description>
TGGAAAAAGAAGAGATTAAAAAATTGGCTAATGATCTTTTATTTGAACCAAGTGAAGAAG
TTATTAAATTAACTAATAACTTGCTTAATTCAATAGAAAAAGGTTTAAAAGATTTAGAGG
AATTTGACTTACAAGACATTAAACCGATGTCGCATATCAATGAATCACCCATTTGTTTCG
AACAACTAAGAAGTGATGAACCGGATAAAAGTTTTTATTTGAATAAACAAGATTTATTAA
ATAATGCATCTGAACATGATGAAAATTACGTAATTATGAAGAAGGTAATAAATGATAAAT
>19951 bias=0,e_score=5e-84,bit_score=288.7,score_ratio=0.95,align_strand=-,abs_start=281516,abs_end=281816,allele_start=281516,allele_end=281816,query_name=NODE_1_length_344309_cov_36.0595_ID_85 <unknown description>
TGGAAAAAGAAGAGATTAAAAAATTGGCTAATGATCTTTTATTTGAACCAAGTGAAGAAG
TTATTAAATTAACTAATAACTTGCTTAATTCAATAGAAAAAGGTTTAAAAGATTTAGAGG
AATTTGACTTACAAGACATTAAACCGATGTCGCACATCAATGAATCACCCATTTGTTTTG
AACAACTAAGAAGCGATGAACCAGATAAAAGTTTTTATTTGAATAAACAAGATTTATTAA
ATAATGCATCTGAACATGATGAAAATTATGTAATTATGAAGAAGGTAATAAATGATAAAT
>19952 bias=0,e_score=5.5e-83,bit_score=285.4,score_ratio=0.94,align_strand=+,abs_start=70504,abs_end=70806,allele_start=70504,allele_end=70806,query_name=NODE_1_length_386744_cov_32.1807_ID_133 <unknown description>
TGGAAAAAGAAGAGATTAAAAAATTGGCTAATGATCTTTTATTTGAACCAAGTGAAGAAG
TTATTAAATTAACTAATAACTTGCTTAATTCAATAGAAAAAGGTTTAAAAGATTTAGAGG
AATTTGACTTACAAGACATTAAACCGATGTCGCATATCAATGAATCACCCATTTGTTTTG
AACAACTAAGAAGCGATGAACCAGATAAAAGTTTTTATTTGAATAAACAAGATTTATTAA
ATAATGCATCTGAACATGATGAAAATTACATAATTATGAAGAAGGTAATAAATGATAAAT
AA
>19953 bias=0,e_score=4.9e-84,bit_score=288.7,score_ratio=0.95,align_strand=+,abs_start=67945,abs_end=68247,allele_start=67945,allele_end=68247,query_name=NODE_1_length_337655_cov_39.5735_ID_506 <unknown description>
TGGAAAAAGAAGAGATTAAAAAATTGGCTAATGATCTTTTATTTGAACCAAGTGAAGAAG
TTATTAAATTAACTAATAACTTGCTTAATTCAATAGAAAAAGGTTTAAAAGATTTAGAGG
AATTTGACTTACAAGACATTAAACCGATGTCGCACATCAATGAATCACCCATTTGTTTTG
AACAACTAAGAAGCGATGAACCAGATAAAAGTTTTTATTTGAATAAACAAGATTTATTAA
ATAATGCATCTGAACATGATGAAAATTATGTAATTATGAAGAAGGTAATAAATGATAAAT
AA
>19954 bias=0,e_score=9.3e-86,bit_score=292.4,score_ratio=0.97,align_strand=+,abs_start=72784,abs_end=73087,allele_start=72784,allele_end=73087,query_name=NODE_4_length_88116_cov_34.4059_ID_323 <unknown description>
TGGAAAAAGAAGAGATTAAAAAATTGGCTAATGATCTTTTATTTGAACCAAGTGAAGAAG
TTATTAAATTAACTAATAACTTGCTTAATTCAATAGAAAAAGGTTTAAAAGATTTAGAGG
AATTTGACTTACAAGACATTAAACCGATGTCGCATATCAATGAATCACCCATTTGTTTCG
AACAACTAAGAAGTGATGAACCGGATAAAAGTTTTTATTTGAATAAACAAGATTTATTAA
ATAATGCATCTGAACATGATGAAAATTACGTAATTATGAAGAAGGTAATAAATGATAAAT
AAA
>19955 bias=0,e_score=6.5e-85,bit_score=291.2,score_ratio=0.96,align_strand=-,abs_start=218068,abs_end=218368,allele_start=218068,allele_end=218368,query_name=NODE_1_length_253687_cov_41.2364_ID_219 <unknown description>
TGGAAAAAGAAGAGATTAAAAAATTGGCTAATGATCTTTTATTTGAACCAAGTGAAGAAG
TTATTAAATTAACTAATAACTTGCTTAATTCAATAGAAAAAGGTTTAAAAGATTTAGAGG
AATTTGACTTACAAGACATTAAACCGATGTCGCATATCAATGAATCACCCATTTGTTTCG
AACAACTAAGAAGTGATGAACCGGATAAAAGTTTTTATTTGAATAAACAAGATTTATTAA
ATAATGCATCTGAACATGATGAAAATTATGTAATTATGAAGAAGGTAATAAATGATAAAT
>19956 bias=0,e_score=2.1e-83,bit_score=287.1,score_ratio=0.95,align_strand=-,abs_start=253863,abs_end=254163,allele_start=253863,allele_end=254163,query_name=NODE_1_length_474534_cov_38.1723_ID_792 <unknown description>
TGGAAAAAGAAGAGATTAAAAAATTGGCTAATGATCTTTTATTTGAACCAAGTGAAGAAG
TTATTAAATTAACTAATAACTTGCTTAATTCAATAGAAAAAGGTTTAAAAGATTTAGAGG
AATTTGACTTACAAGACATTAAACCGATGTCGCATATCAATGAATCACCTGTTTGTTTTG
AACAACTAAGAAGCGATGAACCGGATAAAAGTTTTTATTTGAATAAACAAGATTTATTAA
ATAATGCATCTGAACATGATGAAAATTATGTAATTATGAAGAAGGTAATAAATGATAAAT
>19957 bias=0,e_score=2.7e-84,bit_score=289.4,score_ratio=0.96,align_strand=+,abs_start=65222,abs_end=65524,allele_start=65222,allele_end=65524,query_name=NODE_1_length_290949_cov_36.4267_ID_342 <unknown description>
TGGAAAAAGAAGAGATTAAAAAATTGGCTAATGATCTTTTATTTGAACCAAGTGAAGAAG
TTATTAAATTAACTAATAACTTGCTTAATTCAATAGAAAAAGGTTTAAAAGATTTAGAAG
AATTTGACTTACAAGACATTAAACCGATGTCGCATATCAATGAATCACCCATTTGTTTTG
AACAACTAAGAAGCGATGAACCGGATAAAAGTTTTTATTTGAATAAACAAGATTTATTAA
ATAATGCATCTGAACATGATGAAAATTACGTAATTATGAAGAAGGTAATAAATGATAAAT
AA
