# Supplementary material for: Genomic determination of minimum multi-locus sequence typing schemas to represent the genomic phylogeny of Mycoplasma hominis
Source: BMC Genomics. 2016 Nov 23;17:964. doi: 10.1186/s12864-016-3284-z (PMC5120421; doi:10.1186/s12864-016-3284-z)
Supplement: Additional file 1: — FASTA sequence for all pan genomic alleles identified in this study. (ZIP 1488 kb) [file 12864_2016_3284_MOESM1_ESM.zip › pan_genome/GENE-167.fasta]

>167
ATGAAGAATAATTTTGAAGAAAATTTACAAAATGCATTGCTAAAATTTGGTATAAATTTT
CAAAAATTAGGTGAACAAAAAAGACGTTATTTTTGTAACGCCTTTACTCATAGTTCATAC
AGCAACGAACATAAAAATTTAGAAAGTTATCAATATTTAGAATTTTTAGGTGACTCAGTT
TTAGGTTTTGTGGTTTCTGATTTCATTTTTGATAATTATAAAAATTTCGGTGAGGGAAAG
GCAACAAAATTAAAAAGTGAAATCGTTGACAAAAATGCGCTTGGATTCTTATCGAGATAT
TATGGTTTTCCAAACTGTTTGAGAACAGGCAAAAGTGCATTTGCAAACGGAAAAGGAATT
AAATCAGATTCTGATCTAATTGAATCATTCATTGGTGCTTGTTATAAGGCCTGCGGTTTA
GAATTTACTAAAGAAATTATTTATCATTTTATTGACAAAATATTAAAAAAATTTCACAAT
TCAATCAATGAACACCCTAAAACAAAATTGCAAGAACTTGTACAAAGCAATTGAGGTTGT
AGGCCTAGATATGAAGATCAAGCCTTAAATAACGGCAAATTTGAAAGTAAGGTCTTTATT
AACAATAACTTATATGGTGAAGGTATAGGTCAAAGTAAAAAAGAATCCCAAACAAAAGCA
GCAAGTGATGCTTTAAAAAAAATGGCAAAAATTTAA
>795
ATGAAGATTAATTTTGAAGAAAATTTACAAAATGCATTGCTAAAATTTGGTATAAATTTT
CAAAAATTAGATGAACAAAAAAGACGTTATTTTTGTAATGCCTTTACTCATAGTTCATAC
AGCAACGAACATAAAAATTTAGAAAGTTATCAATATTTAGAATTTTTAGGTGACTCAGTT
TTAGGTTTTGTGGTTTCTGATTTCATTTTTGATAATTATAAAAATTTCGGTGAAGGAAAG
GCAACAAAATTAAAAAGTGAAATTGTTGACAAAAATGCGCTTGGATTCTTATCGAAATAT
TATGGTTTTCCAAATTGTTTGAGAACAGGTAAAAGTGCATTTGCAAACGGAAAAGGAATT
AAATCAGATTCTGATCTAATTGAATCATTCATTGGCGCTTGTTATAAAGCCTGCGGTTTG
AAATTTACTAAAGAAATTATTTATCATTTTATTGACAAAATATTAAAAAAATTTCACAAT
TCAATCAATGAACACCCTAAAACAAAATTGCAAGAACTTGTACAAAGCAATTGAGGTTGT
AGGCCTAGATATGAAGATCAAGCCTTAAATAACGGCAAATTTGAAAGTAAGGTCTTTATT
AACAATAACTTATATGGTGAAGGTATAGGTCAAAGTAAAAAAGAATCCCAAACAAAAGCA
GCAAGTGATGCTTTAAAAAAAATGGCAAAAATTTAA
>1061
ATGAAGAATAATTTTGAAGAAAATTTACAAAATGCATTGCTAAAATTTGGTATAAATTTT
CAAGAATTAAATCAACAAAAGAGACATTATTTTTATAACGCCTTTACTCATAGTTCATAC
AGCAACGAACATAAAAATTTAGAAAGTTATCAATATTTAGAATTTTTAGGTGACTCAGTT
TTAGGTTTTGTGGTTTCTGATTTCATTTTTGATAATTATAAAAATTTCGGTGAGGGAAAG
GCAACAAAATTAAAAAGTGAAATTGTTGACAAAAATGCGCTTGGATTCTTATCGAGATAT
TATGGTTTTCCAAACTGTTTGAGGACAGGCAAAAGTGCATTTGCAAACGGAAAAGGAATT
AAATCAGATTCTGATCTAATTGAATCATTCATTGGTGCTTGTTATAAAGCCTGCGGTTTG
AAATTTACTAAAGAAATTATTTATCATTTTATTGACAAAATATTAAAAAAATTTCACAAT
TCAATCAATGAACACCCTAAAACAAAATTGCAAGAACTTGTACAAAGCAATTGAGGTTGT
AGGCCTAGATATGAAGATCAAGCCTTAAATAACGGCAAATTTGAAAGTAAGGTCTTTATT
AATAATAACTTATATGGTGAAGGTATAGGTCAAAGTAAAAAAGAATCCCAAACAAAAGCA
GCAAGTGATGCTTTAAAAAAAATGGCAAAAATTTAA
>1739
ATGAAGAATAATTTTGAAGAAAATTTACAAAATACATTGCAAAAATTTGGTATAAATTTT
CAAGAATTAAATCAACAAAAGAGACATTATTTTTATAACGCCTTTACTCATAGTTCATAC
AGCAACGAACATAAAAATTTAGAAAGTTATCAATATTTAGAATTTTTAGGTGACTCAGTT
TTAGGTTTTGTGGTTTCTGATTTTATTTTTGATAATTATAAAAATTTCGGTGAGGGAAAG
GCAACAAAATTAAAAAGTGAAATTGTCGACAAAAATGCGCTTGGATTCTTATCGAAATAT
TATGGTTTTCCAAATTGTTTGAGAACAGGTAAAAGTGCATTTGCAAACGGAAAAGGAATT
AAATCAGATTCTGATCTAATTGAATCATTCATTGGTGCTTGTTATAAAGCCTACGGGTTG
AAATTTACTAAAAAAATTATTTATCATTTTATTGACAAAATATTAAAAAAATTTCACAAT
TCAATCAATGAACACCCTAAAACAAAATTGCAAGAACTTGTACAAAGCAATTGAGGTTGT
AGGCCTAGATATGAAGATCAAGCCTTAAATAACGGCAAATTTGAAAGTAAGGTCTTTATT
AATAATAACTTATATGGTGAAGGTATAGGTCAAAGTAAAAAAGAATCCCAAACAAAAGCA
GCAAGTGATGCTTTAAAAAAAATGGCAAAAATTTAA
>7230 bias=108.3,bit_score=708.7,abs_start=105496,align_strand=+,abs_end=106191,score_ratio=1.01824712644,query_name=NODE_1_length_171438_cov_18.2479_ID_1802
ATGAAGAATAATTTTGAAGAAAATTTACAAAATACATTGCAAAAATTTGGTATAAATTTT
CAAAAATTAGATGAACAAAAAAGACGTTATTTTTGTAACGCCTTTACTCATAGTTCATAC
AGCAACGAACATAAAAATTTAGAAAGTTATCAATATTTAGAATTTTTAGGTGACTCAGTT
TTAGGTTTTGTGGTTTCTGATTTCATTTTTGATAATTATAAAAATTTCGGTGAAGGAAAG
GCAACAAAATTAAAAAGTGAAATTGTTGACAAAAATGCGCTTGGATTCTTATCGAAATAT
TATGGTTTTCCAAATTGTTTGAGAACAGGTAAAAGTGCATTTGCAAACGGAAAAGGAATT
AAATCAGATTCTGATCTAATTGAATCATTCATTGGCGCTTGTTATAAAGCCTGCGGTTTG
AAATTTACTAAAGAAATTATTTATCATTTTATTGACAAAATATTAAAAAAATTTCACAAT
TCAATCAATGAACACCCTAAAACAAAATTGCAAGAACTTGTACAAAGCAATTGAGGTTGT
AGGCCTAGATATGAAGATCAAGCCTTAAATAACGGCAAATTTGAAAGTAAGGTCTTTATT
AATAATAACTTATATGGTGAAGGTATTGGTCAAAGTAAAAAAGAATCCCAAACAAAAGCA
GCAAGTGATGCTTTAAAAAAAATGGCAAAAATTTAA
>7231 bias=106.9,bit_score=709.5,abs_start=69838,align_strand=-,abs_end=70531,score_ratio=1.01939655172,query_name=NODE_2_length_160211_cov_35.3884_ID_103
TGAAGATTAATTTTGAAGAAAATTTACAAAATGCATTGCTAAAATTTGGTATAAATTTTC
AAAAATTAGATGAACAAAAAAGACGTTATTTTTGTAATGCTTTTACTCATAGTTCATACA
GCAACGAACATAAAAATTTAGAAAGTTATCAATATTTAGAATTTTTAGGTGACTCAGTTT
TAGGTTTTGTGGTTTCTGATTTCATTTTTGATAATTATAAAAATTTCGGTGAGGGAAAGG
CAACAAAATTAAAAAGTGAAATTGTTGACAAAAATGCGCTTGGATTCTTATCGAAATATT
ATGATTTTCCAAATTGTTTGAGGACAGGCAAAAGTGCATTTGCAAACGGAAAAGGAATTA
AATCAGATTCTGATCTAATTGAATCATTCATTGGTGCTTGTTATAAAGCCTGCGGTTTGG
AATTTACTAAAGAAATTATTTATCATTTTATTGACAAAATATTAAAAAAATTTCACAATT
CAATCAATGAACACCCTAAAACAAAATTGCAAGAACTTGTACAAAGCAATTGAGGTTGTA
GGCCTAGATATGAAGATCAAGCCTTAAATAACGGCAAATTTGAAAGTAAGGTCTTTATTA
ATAATAACTTATATGGTGAAGGTATAGGTCAAAGTAAAAAAGAATCCCAAACAAAAGCAG
CAAGTGATGCTTTAAAAAAAATGGCAAAAATTTA
>7232 bias=98.3,bit_score=719.8,abs_start=62161,align_strand=-,abs_end=62854,score_ratio=1.0341954023,query_name=NODE_2_length_152465_cov_26.3989_ID_3378
TGAAGAATAATTTTGAAGAAAATTTACAAAATGCATTGCTAAAATTTGGTATAAATTTTC
AAAAATTAGGTGAACAAAAAAGACGTTATTTTTGTAACGCCTTTACTCATAGTTCATACA
GCAACGAACATAAAAATTTAGAAAGTTATCAATATTTAGAATTTTTAGGTGACTCAGTTT
TAGGTTTTGTGGTTTCTGATTTCATTTTTGATAATTATAAAAATTTCGGTGAGGGAAAGG
CAACAAAATTAAAAAGTGAAATTGTTGACAAAAATGCGCTTGGGTTCTTATCGAGATATT
ATGGTTTTCCAAACTGTTTGAGAACAGGCAAAAGTGCATTTGCAAACGGAAAAGGAATTA
AATCAGATTCTGATCTAATTGAATCATTCATTGGTGCTTGTTATAAGGCCTGCGGTTTAG
AATTTACTAAAGAAATTATTTATCATTTTATTGACAAAATATTAAAAAAATTTCACAATT
CAATCAATGAACACCCTAAAACAAAATTGCAAGAACTTGTACAAAGCAATTGAGGTTGTA
GGCCTAGATATGAAGATCAAGCCTTAAATAACGGCAAATTTGAAAGTAAGGTCTTTATTA
ACAATAACTTATATGGTGAAGGTATAGGTCAAAGTAAAAAAGAATCCCAAACAAAAGCAG
CAAGTGATGCTTTAAAAAAAATGGCAAAAATTTA
>7233 bias=111.1,bit_score=684.0,abs_start=380817,align_strand=-,abs_end=381510,score_ratio=0.98275862069,query_name=NODE_1_length_474534_cov_38.1723_ID_792
TGAAGAATAATTTTGAAGAAAATTTACAAAATGTATTACTAAAATTTGGTATAAATTTTC
AAAAATTAAATCAACAAAAAAGACATTATTTTTATAATGCTTTTACTCATAGTTCATACA
GCAACGAACATAAACATTTAGAAAGTTATCAATATTTAGAATTTTTAGGTGACTCAGTTT
TAGGCTTTGTGGTTTCTGATTTCATTTTTGATAATTATAAAAATTTCGGTGAGGGAAAGG
CAACAAAATTAAAAAGTGAAATTGTTGACAAAAATGCGCTTGGATTCTTATCAAAATATT
ATGGTTTTCCAAATTGTTTAAGAACAGGCAAAAGTGCATTTGCAAACGGAAAAGGAATTA
AATCAGATTCTGATCTAATTGAATCATTCATTGGTGCTTGTTATAAAGCCTACGGTTTGG
AATTTACTAAAGAAATTATTTATCATTTTATTGACAAAATATTAAAAAAATTTCATAATT
CAATCAATGAACACCCTAAAACAAAATTGCAAGAACTTGTACAAAGCAATTGAGGTTGTA
GGCCTAGATATGAAGATCAAGCCTTAAATAACGGCAAATTTGCAAGTAAGGTCTTTATTA
ATAATAGCTTATATGGCGAAGGTATAGGTCAAAGTAAAAAAGAATCCCAAACAAAAGCAG
CAAGTGATGCTTTAAAAAAAATGGCAAAAATTTA
>7234 bias=111.0,bit_score=694.9,abs_start=250473,align_strand=+,abs_end=251168,score_ratio=0.99841954023,query_name=NODE_1_length_644406_cov_31.3649_ID_828
ATGAAGAATAATTTTGAAGAAAATTTACAAAATGCATTGCTAAAATTTGGTATAAATCTT
CAAGAATTAAATCAACAAAAGAGAGATTATTTTTATAATGCTTTTACTCATAGTTCATAC
AGCAACGAACATAAAAATTTAGAAAGTTATCAATATTTAGAATTTTTAGGTGACTCAGTT
TTAGGTTTTGTGGTTTCTGATTTCATTTTTGATAATTATAAAAATTTCGGTGAGGGAAAG
GCAACAAAATTAAAAAGTGAAATTGTTGACAAAAATGCGCTTGGATTCTTATCGAAATAT
TATGGTTTTCCAAATTGTTTGAGAACAGGTAAAAGTGCATTTGCAAATGGAAAAGGAATT
AAATCAGATTCTGATCTAATTGAATCATTCATTGGTGCTTGTTATAAAGCCTACGGTTTG
AAATTTACTAAAGAAATTATTTGTCATTTTATTGACAAAATATTAAAAAAATTTCACAAT
TCAATCAATGAACACCCTAAAACAAAATTGCAAGAACTTGTACAAAGCAATTGAAGTTGT
AGGCCTAGATATGAAGATCAAGCCTTAAATAACGGCAAATTTGAAAGTAAGGTCTTTATT
AATAATAACTTATATGGTGAAGGTATAGGTCAAAGTAAAAAAGAATCCCAAACAAAAGCA
GCAAGCGATGCTTTAAAAAAAATGGCAAAAATTTAA
>19958 bias=0,e_score=6.6e-215,bit_score=721.4,score_ratio=1.04,align_strand=-,abs_start=59175,abs_end=59868,allele_start=59175,allele_end=59868,query_name=NODE_1_length_497571_cov_28.1511_ID_540 <unknown description>
TGAAGAATAATTTTGAAGAAAATTTACAAAATGCATTGCTAAAATTTGGTATAAATTTTC
AAAAATTAGGTGAACAAAAAAGACGTTATTTTTGTAACGCCTTTACTCATAGTTCATACA
GCAACGAACATAAAAATTTAGAAAGTTATCAATATTTAGAATTTTTAGGTGACTCAGTTT
TAGGTTTTGTGGTTTCTGATTTCATTTTTGATAATTATAAAAATTTCGGTGAGGGAAAGG
CAACAAAATTAAAAAGTGAAATCGTTGACAAAAATGCGCTTGGATTCTTATCGAGATATT
ATGGTTTTCCAAACTGTTTGAGAACAGGCAAAAGTGCATTTGCAAACGGAAAAGGAATTA
AATCAGATTCTGATCTAATTGAATCATTCATTGGTGCTTGTTATAAGGCCTGCGGTTTAG
AATTTACTAAAGAAATTATTTATCATTTTATTGACAAAATATTAAAAAAATTTCACAATT
CAATCAATGAACACCCTAAAACAAAATTGCAAGAACTTGTACAAAGCAATTGAGGTTGTA
GGCCTAGATATGAAGATCAAGCCTTAAATAACGGCAAATTTGAAAGTAAGGTCTTTATTA
ACAATAACTTATATGGTGAAGGTATAGGTCAAAGTAAAAAAGAATCCCAAACAAAAGCAG
CAAGTGATGCTTTAAAAAAAATGGCAAAAATTT
>19959 bias=0,e_score=3e-211,bit_score=707.9,score_ratio=1.02,align_strand=-,abs_start=63401,abs_end=64094,allele_start=63401,allele_end=64094,query_name=NODE_2_length_179046_cov_45.3973_ID_251 <unknown description>
TGAAGAATAATTTTGAAGAAAATTTACAAAATGCATTGCTAAAATTTGGCATAAATTTTC
AAAAATTAGATGAACAAAGAAGACGTTATTTTTGTAATGCTTTTACTCATAGTTCATACA
GCAACGAACATAAAAATTTAGAAAGTTATCAATATTTAGAATTTTTAGGTGACTCAGTTT
TAGGTTTTGTGGTTTCTGATTTCATTTTTGATAATTATAAAAATTTCGGTGAGGGAAAGG
CAACAAAATTAAAAAGTGAAATTGTTGACAAAAATGCGCTTGGATTCTTATCGAGATATT
ATGGTTTTCCAAACTGTTTGAGGACGGGCAAAAGTGCATTTGCAAACGGAAAAGGAATTA
AATCAGATTCTGATCTAATTGAATCATTCATTGGTGCTTGTTATAAAGCCTGTGGTTTGG
AATTTACTAAAAAAATTATTTATCATTTTATTGACAAAATATTAAAAAAATTTCACAATT
CAATCAATGAACACCCTAAAACAAAATTGCAAGAACTTGTACAAAGCAATTGAGGTTGTA
GGCCTAGATATGAAGATCAAGCCTTAAATAACGGCAAATTTGAAAGTAAGGTCTTTATTA
ATAATAACTTATATGGTGAAGGTATAGGTCAAAGTAAAAAAGAATCCCAAACAAAAGCAG
CAAGTGATGCTTTAAAAAAAATGGCAAAAATTT
>19960 bias=0,e_score=1.4e-203,bit_score=684.0,score_ratio=0.98,align_strand=-,abs_start=380817,abs_end=381510,allele_start=380817,allele_end=381510,query_name=NODE_1_length_474534_cov_38.1723_ID_792 <unknown description>
TGAAGAATAATTTTGAAGAAAATTTACAAAATGTATTACTAAAATTTGGTATAAATTTTC
AAAAATTAAATCAACAAAAAAGACATTATTTTTATAATGCTTTTACTCATAGTTCATACA
GCAACGAACATAAACATTTAGAAAGTTATCAATATTTAGAATTTTTAGGTGACTCAGTTT
TAGGCTTTGTGGTTTCTGATTTCATTTTTGATAATTATAAAAATTTCGGTGAGGGAAAGG
CAACAAAATTAAAAAGTGAAATTGTTGACAAAAATGCGCTTGGATTCTTATCAAAATATT
ATGGTTTTCCAAATTGTTTAAGAACAGGCAAAAGTGCATTTGCAAACGGAAAAGGAATTA
AATCAGATTCTGATCTAATTGAATCATTCATTGGTGCTTGTTATAAAGCCTACGGTTTGG
AATTTACTAAAGAAATTATTTATCATTTTATTGACAAAATATTAAAAAAATTTCATAATT
CAATCAATGAACACCCTAAAACAAAATTGCAAGAACTTGTACAAAGCAATTGAGGTTGTA
GGCCTAGATATGAAGATCAAGCCTTAAATAACGGCAAATTTGCAAGTAAGGTCTTTATTA
ATAATAGCTTATATGGCGAAGGTATAGGTCAAAGTAAAAAAGAATCCCAAACAAAAGCAG
CAAGTGATGCTTTAAAAAAAATGGCAAAAATTT
>19961 bias=0,e_score=2.1e-211,bit_score=708.7,score_ratio=1.02,align_strand=-,abs_start=120953,abs_end=121646,allele_start=120953,allele_end=121646,query_name=NODE_2_length_211336_cov_54.0217_ID_107 <unknown description>
TGAAGAATAATTTTGAAGAAAATTTACAAAATACATTGCAAAAATTTGGTATAAATTTTC
AAAAATTAGATGAACAAAAAAGACGTTATTTTTGTAACGCCTTTACTCATAGTTCATACA
GCAACGAACATAAAAATTTAGAAAGTTATCAATATTTAGAATTTTTAGGTGACTCAGTTT
TAGGTTTTGTGGTTTCTGATTTCATTTTTGATAATTATAAAAATTTCGGTGAAGGAAAGG
CAACAAAATTAAAAAGTGAAATTGTTGACAAAAATGCGCTTGGATTCTTATCGAAATATT
ATGGTTTTCCAAATTGTTTGAGAACAGGTAAAAGTGCATTTGCAAACGGAAAAGGAATTA
AATCAGATTCTGATCTAATTGAATCATTCATTGGCGCTTGTTATAAAGCCTGCGGTTTGA
AATTTACTAAAGAAATTATTTATCATTTTATTGACAAAATATTAAAAAAATTTCACAATT
CAATCAATGAACACCCTAAAACAAAATTGCAAGAACTTGTACAAAGCAATTGAGGTTGTA
GGCCTAGATATGAAGATCAAGCCTTAAATAACGGCAAATTTGAAAGTAAGGTCTTTATTA
ATAATAACTTATATGGTGAAGGTATTGGTCAAAGTAAAAAAGAATCCCAAACAAAAGCAG
CAAGTGATGCTTTAAAAAAAATGGCAAAAATTT
>19962 bias=0,e_score=3.8e-212,bit_score=711.0,score_ratio=1.02,align_strand=-,abs_start=100022,abs_end=100715,allele_start=100022,allele_end=100715,query_name=NODE_1_length_194000_cov_43.9897_ID_1724 <unknown description>
TGAAGAATAATTTTGAAGAAAATTTACAAAATGCATTGCTAAAATTTGGTATAAATTTTC
AAGAATTAAATCAACAAAAGAGACATTATTTTTATAATGCTTTTACTCATAGTTCATACA
GCAACGAACATAAAAATTTAGAAAGTTATCAATATTTAGAATTTTTAGGTGACTCAGTTT
TAGGTTTTGTGGTTTCTGATTTCATTTTTGATAATTATAAAAATTTCGGTGAGGGAAAGG
CAACAAAATTAAAAAGTGAAATTGTTGACAAAAATGCGCTTGGATTCTTATCGAGATATT
ATGGTTTTCCAAATTGTTTGAGAACAGGTAAAAGTGCATTTGCAAACGGAAAAGGAATTA
AATCAGATTCTGATCTAATTGAATCATTCATTGGTGCTTGTTATAAAGCCTGCGGTTTGA
AATTTACTAAAGAAATTATTTATCATTTTATTGACAAAATATTAAAAAAATTTCACAATT
CAATCAATGAACACCCTAAAACAAAATTGCAAGAACTTGTACAAAGCAATTGAGGTTGTA
GGCCTAGATATGAAGATCAAGCCTTAAATAACGGCAAATTTGAAAGTAAGGTCTTTATTA
ATAATAACTTATATGGTGAAGGTATAGGTCAAAGTAAAAAAGAATCCCAAACAAAAGCAG
CAAGTGATGCTTTAAAAAAAATGGCAAAAATTT
>19963 bias=0,e_score=8.6e-212,bit_score=709.5,score_ratio=1.02,align_strand=-,abs_start=69838,abs_end=70531,allele_start=69838,allele_end=70531,query_name=NODE_2_length_160211_cov_44.2436_ID_69 <unknown description>
TGAAGATTAATTTTGAAGAAAATTTACAAAATGCATTGCTAAAATTTGGTATAAATTTTC
AAAAATTAGATGAACAAAAAAGACGTTATTTTTGTAATGCTTTTACTCATAGTTCATACA
GCAACGAACATAAAAATTTAGAAAGTTATCAATATTTAGAATTTTTAGGTGACTCAGTTT
TAGGTTTTGTGGTTTCTGATTTCATTTTTGATAATTATAAAAATTTCGGTGAGGGAAAGG
CAACAAAATTAAAAAGTGAAATTGTTGACAAAAATGCGCTTGGATTCTTATCGAAATATT
ATGATTTTCCAAATTGTTTGAGGACAGGCAAAAGTGCATTTGCAAACGGAAAAGGAATTA
AATCAGATTCTGATCTAATTGAATCATTCATTGGTGCTTGTTATAAAGCCTGCGGTTTGG
AATTTACTAAAGAAATTATTTATCATTTTATTGACAAAATATTAAAAAAATTTCACAATT
CAATCAATGAACACCCTAAAACAAAATTGCAAGAACTTGTACAAAGCAATTGAGGTTGTA
GGCCTAGATATGAAGATCAAGCCTTAAATAACGGCAAATTTGAAAGTAAGGTCTTTATTA
ATAATAACTTATATGGTGAAGGTATAGGTCAAAGTAAAAAAGAATCCCAAACAAAAGCAG
CAAGTGATGCTTTAAAAAAAATGGCAAAAATTT
>19964 bias=0,e_score=1.5e-209,bit_score=702.3,score_ratio=1.01,align_strand=-,abs_start=63148,abs_end=63841,allele_start=63148,allele_end=63841,query_name=NODE_2_length_174641_cov_50.6885_ID_2769 <unknown description>
TGAAGAATAATTTTGAAGAAAATTTACAAAATGCATTGCTAAAATTTGGTATAAATTTTC
AAGAATTAAATCAACAAAAAAGACATTATTTTTATAATGCTTTTACTCATAGTTCATACA
GCAACGAACATAAAAATTTAGAAAGTTATCAATATTTAGAATTTTTAGGTGACTCAGTTT
TAGGTTTTGTGGTTTCTGATTTCATTTTTGATAATTATAAAAATTTCGGTGAGGGAAAGG
CAACAAAATTAAAAAGTGAAATTGTTGACAAAAATGCGCTTGGATTCTTATCGAAATATT
ATGGTTTTCCAAATTGTTTGAGAACAGGTAAAAGTGCATTTGCAAACGGAAAAGGAATCA
AATCAGATTCTGATCTAATTGAATCATTCATTGGTGCTTGTTATAAAGCCTACGGTTTGA
AATTTACTAAAGAAATTATTTATCATTTTATTGACAAAATATTAAAAAAATTTCACAATT
CAATCAATGAACACCCTAAAACAAAATTGCAAGAACTTGTACAAAGCAATTGAGGTTGTA
GGCCTAGATATGAAGATCAAGCCTTAAATAACGGCAAATTTGCAAGTAAGGTCTTTATTA
ATAATAGCTTATATGGCGAAGGTATAGGTCAAAGTAAAAAAGAATCCCAAACAAAAGCAG
CAAGTGATGCTTTAAAAAAAATGGCAAAAATTT
>19965 bias=0,e_score=7.4e-207,bit_score=694.9,score_ratio=1.00,align_strand=-,abs_start=417487,abs_end=418180,allele_start=417487,allele_end=418180,query_name=NODE_1_length_507951_cov_41.4538_ID_1311 <unknown description>
TGAAGAATAATTTTGAAGAAAATTTACAAAATGCATTGCTAAAATTTGGTATAAATCTTC
AAGAATTAAATCAACAAAAGAGAGATTATTTTTATAATGCTTTTACTCATAGTTCATACA
GCAACGAACATAAAAATTTAGAAAGTTATCAATATTTAGAATTTTTAGGTGACTCAGTTT
TAGGTTTTGTGGTTTCTGATTTCATTTTTGATAATTATAAAAATTTCGGTGAGGGAAAGG
CAACAAAATTAAAAAGTGAAATTGTTGACAAAAATGCGCTTGGATTCTTATCGAAATATT
ATGGTTTTCCAAATTGTTTGAGAACAGGTAAAAGTGCATTTGCAAATGGAAAAGGAATTA
AATCAGATTCTGATCTAATTGAATCATTCATTGGTGCTTGTTATAAAGCCTACGGTTTGA
AATTTACTAAAGAAATTATTTGTCATTTTATTGACAAAATATTAAAAAAATTTCACAATT
CAATCAATGAACACCCTAAAACAAAATTGCAAGAACTTGTACAAAGCAATTGAAGTTGTA
GGCCTAGATATGAAGATCAAGCCTTAAATAACGGCAAATTTGAAAGTAAGGTCTTTATTA
ATAATAACTTATATGGTGAAGGTATAGGTCAAAGTAAAAAAGAATCCCAAACAAAAGCAG
CAAGCGATGCTTTAAAAAAAATGGCAAAAATTT
>19966 bias=0,e_score=1.5e-212,bit_score=708.5,score_ratio=1.02,align_strand=-,abs_start=3080,abs_end=3773,allele_start=3080,allele_end=3773,query_name=NODE_15_length_13609_cov_1.60188_ID_423 <unknown description>
TGAAGATTAATTTTGAAGAAAATTTACAAAATGCATTGCTAAAATTTGGTATAAATTTTC
AAAAATTAGATGAACAAAAAAGACGTTATTTTTGTAATGCTTTTACTCATAGTTCATACA
GCAACGAACATAAAAATTTAGAAAGTTATCAATATTTAGAATTTTTAGGTGACTCAGTTT
TAGGTTTTGTGGTTTCTGATTTCATTTTTGATAATTATAAAAATTTCGGTGAGGGAAAGG
CAACAAAATTAAAAAGTGAAATTGTTGACAAAAATGCGCTTGGATTCTTATCGAAATATT
ATGATTTTCCAAATTGTTTGAGGACAGGCAAAAGTGCATTTGCAAACGGAAAAGGAATTA
AATCAGATTCTGATCTAATTGAATCATTCATTGGTGCTTGTTATAAAGCCTGCGGTTTAG
AATTTACTAAAGAAATTATTTATCATTTTATTGACAAAATATTAAAAAAATTTCACAATT
CAATCAATGAACACCCTAAAACAAAATTGCAAGAACTTGTACAAAGCAATTGAGGTTGTA
GGCCTAGATATGAAGATCAAGCCTTAAATAACGGCAAATTTGAAAGTAAGGTCTTTATTA
ACAATAACTTATATGGTGAAGGTATAGGTCAAAGTAAAAAAGAATCCCAAACAAAAGCAG
CAAGTGATGCTTTAAAAAAAATGGCAAAAATTT
>19967 bias=0,e_score=1.6e-210,bit_score=707.4,score_ratio=1.02,align_strand=-,abs_start=416352,abs_end=417045,allele_start=416352,allele_end=417045,query_name=NODE_1_length_666248_cov_46.4332_ID_732 <unknown description>
TGAAGATTAATTTTGAAGAAAATTTACAAAATGCATTGCTAAAATTTGGTATAAATTTTC
AAAAATTAGATGAACAAAAAAGACGTTATTTTTGTAATGCTTTTACTCATAGTTCATACA
GCAACGAACATAAAAATTTAGAAAGTTATCAATATTTAGAATTTTTAGGTGATTCAGTTT
TAGGTTTTGTGGTTTCTGATTTCATTTTTGATAATTATAAAAATTTCGGTGAGGGAAAGG
CAACAAAATTAAAAAGTGAAATTGTTGACAAAAATGCGCTTGGATTCTTATCGAAATATT
ATGGTTTTCCAAATTGTTTGAGGACAGGCAAAAGTGCATTTGCAAACGGAAAAGGAATTA
AATCAGATTCTGATCTAATTGAATCATTCATTGGTGCTTGTTATAAAGCCTGCGGTTTGG
AATTTACTAAAGAAATTATTTATCATTTTATTGACAAAATATTAAAAAAATTTCACAATT
CAATCAATGAACACCCTAAAACAAAATTGCAAGAACTTGTACAAAGCAATTGAGGTTGTA
GGCCTAGATATGAAGATCAAGCCTTAAATAACGGCAAATTTGCAAGTAAGGTCTTTATTA
ATAATAGCTTATATGGCGAAGGTATAGGTCAAAGTAAAAAAGAATCCCAAACAAAAGCAG
CAAGTGATGCTTTAAAAAAAATGGCAAAAATTT
>19968 bias=0,e_score=4e-215,bit_score=719.8,score_ratio=1.03,align_strand=-,abs_start=8710,abs_end=9403,allele_start=8710,allele_end=9403,query_name=NODE_3_length_99014_cov_51.1683_ID_224 <unknown description>
TGAAGAATAATTTTGAAGAAAATTTACAAAATGCATTGCTAAAATTTGGTATAAATTTTC
AAAAATTAGGTGAACAAAAAAGACGTTATTTTTGTAACGCCTTTACTCATAGTTCATACA
GCAACGAACATAAAAATTTAGAAAGTTATCAATATTTAGAATTTTTAGGTGACTCAGTTT
TAGGTTTTGTGGTTTCTGATTTCATTTTTGATAATTATAAAAATTTCGGTGAGGGAAAGG
CAACAAAATTAAAAAGTGAAATTGTTGACAAAAATGCGCTTGGGTTCTTATCGAGATATT
ATGGTTTTCCAAACTGTTTGAGAACAGGCAAAAGTGCATTTGCAAACGGAAAAGGAATTA
AATCAGATTCTGATCTAATTGAATCATTCATTGGTGCTTGTTATAAGGCCTGCGGTTTAG
AATTTACTAAAGAAATTATTTATCATTTTATTGACAAAATATTAAAAAAATTTCACAATT
CAATCAATGAACACCCTAAAACAAAATTGCAAGAACTTGTACAAAGCAATTGAGGTTGTA
GGCCTAGATATGAAGATCAAGCCTTAAATAACGGCAAATTTGAAAGTAAGGTCTTTATTA
ACAATAACTTATATGGTGAAGGTATAGGTCAAAGTAAAAAAGAATCCCAAACAAAAGCAG
CAAGTGATGCTTTAAAAAAAATGGCAAAAATTT
>19969 bias=0,e_score=1.2e-214,bit_score=718.9,score_ratio=1.03,align_strand=+,abs_start=89675,abs_end=90370,allele_start=89675,allele_end=90370,query_name=NODE_2_length_147029_cov_48.4721_ID_161 <unknown description>
TGAAGAATAATTTTGAAGAAAATTTACAAAATGCATTGCTAAAATTTGGTATAAATTTTC
AAAAATTAGATGAACAAAAAAGACGTTATTTTTGTAACGCCTTTACTCATAGTTCATACA
GCAACGAACATAAAAATTTAGAAAGTTATCAATATTTAGAATTTTTAGGTGACTCAGTTT
TAGGTTTTGTGGTTTCTGATTTCATTTTTGATAATTATAAAAATTTCGGTGAGGGAAAGG
CAACAAAATTAAAAAGTGAAATTGTTGACAAAAATGCGCTTGGATTCTTATCGAGATATT
ATGGTTTTCCAAACTGTTTGAGGACAGGCAAAAGTGCATTTGCAAACGGAAAAGGAATTA
AATCAGATTCTGATCTAATTGAATCATTCATTGGTGCTTGTTATAAGGCCTGCGGTTTGG
AATTTACTAAAGAAATTATTTATCATTTTATTGACAAAATATTAAAAAAATTTCACAATT
CAATCAATGAACACCCTAAAACAAAATTGCAAGAACTTGTACAAAGCAATTGAGGTTGTA
GGCCTAGATATGAAGATCAAGCCTTAAATAACGGCAAATTTGAAAGTAAGGTCTTTATTA
ACAATAACTTATATGGTGAAGGTATAGGTCAAAGTAAAAAAGAATCCCAAACAAAAGCAG
CAAACGATGCTTTAAAAAAAATGGCAAAAATTTAA
