# Supplementary material for: Genomic determination of minimum multi-locus sequence typing schemas to represent the genomic phylogeny of Mycoplasma hominis
Source: BMC Genomics. 2016 Nov 23;17:964. doi: 10.1186/s12864-016-3284-z (PMC5120421; doi:10.1186/s12864-016-3284-z)
Supplement: Additional file 1: — FASTA sequence for all pan genomic alleles identified in this study. (ZIP 1488 kb) [file 12864_2016_3284_MOESM1_ESM.zip › pan_genome/GENE-168.fasta]

>168
ATGAATACAACAAAAGTTTACATAGATTTTGAAGCAATTACAAATCCTTTTGCAAGATTA
GTAAATTTGCCAAGTGGAACTCCTTATGCCTATACATTAGGTCTTTTAAATATTCACGGT
CAATATCAAATTAAAACATTTATTATTGATTTTAAAGAACATCATAATTTAAATTCAATT
TGAACTGCTATAAAAAATGCAATAGTTTCTGACATATTAGAGATCAATAATACTGTAAAT
TTAAAGGAAGTTGTATTTGTAGGTCATAATCCCGTTTTAGAAAATAAATGCTTAAAAAAA
TTATTTCCCGAAAATAATGTTGAACCTTTAATTTCCAATACAATTGTGTCATTGTCAAAA
TTAACAGGGAAAATTTTTAACATTCCATATTTTAATAAAATAAAAAAAATTATCGCTGAT
TCTGGTGATAGCGAACTTAATATGAGAATTAAAGATAGAAATGGTGTAATTGCTGCATTT
GCTGGATATTGATTATATACAAAATCAATTAAAAATTTACGAGCAAATGATAGAAGAAAA
AGATTTTTAATTAAGATGAATAAAAATCTTTTGTTAAAAGAATTAAAACGTTATTCTCAT
GACGATGTCAATAAAATGCTTTATATTGTTTCTCATCCCAATGAAACAGAAACTCTACTA
AAAGAACTTTTATACAAACGTGAACTAATAAAACAAATAAAAAATTTGGAACTTGACGAC
AATTTAACAATTAAAGAAATTAAAGAAAAAATTTGAACATTATAA
>655
ATGAATACAACAAAAGTTTACATAGATTTTGAAGCAATTACCAATCCTTTTGCAAGATTA
GTAAATTTGCCAAGTGGAACTCCTTATGCCTATACATTAGGTCTTTTAAATATTCACGGC
CAATATCAAATTAAAACATTTATTATTGATTTTAAAGAACATCATAATTTAAATTCAATT
TGAACTGCTATAAAAAATGCAATAGTTTCTGACATATTAGAGATCAACAATACTGTGAAT
TTAAAGGAAGTTGTATTTGTAGGCCACAATCCTGTTTTAGAAAATAAATGCTTAAAAAAA
TTATTTCCTGAAAATAATGTTGAACCTTTAATTTCCAATACAATTGTGTCATTGTCAAAA
TTAACAGGAAAAATTTTTAACATTCCATATTTTAATAAAATAAAAAAAATTATCGCTGAT
TCTGGTGATAGCGAACTTAATATGAGAATTAAAGATAGAAATGGTGTAATTGCCGCATTT
GCTGGGTATTGATTATATACAAAATCAATTAAAAATTTACGAGCAAATGACAGAAGAAAA
AGATTTTTAATTAAGATGAATAAAAATCTTTTGTTAAAAGAATTAAAACGTTATTCTCAC
GACGATGTCAACAAAATGCTTTATATTGTTTCCCATCCTGATGAAACAGAAACGTTACTA
AAGGAACTTTTATACAAACGTGAATTAATAAAACAAATAAAAAATTTGGAACTTGATGAC
AATTTAACAATTAAAGAAATTAAAGAAAAAATTTGAACATTATAA
>1042
ATGAATACAACAAGAGTATATATTGATTTTGAAGCAATTACCAACCCTTTTGCAAGATTA
GTAAATTTGCCAAGTGGAACTCCTTATGCCTATACATTAGGTCTTTTAAATATTCACGGC
CAATATCAAATTAAAACATTTATTATTGATTTTAAAGAACATCATAATTTAAATTCAATT
TGAACTGCTATAAAAAATGCAATAGTTTCTGACATATTAGAGATCAATAATACTGTAAAT
TTAAAGGAAGTTGTATTTGTAGGCCACAATCCTGTTTTAGAAAATAAATGCTTAAAAAAA
TTATTTCCTGAAAATAATGTTGAACCTTTAATTTCCAATACAATTGTGTCATTGTCAAAA
TTAACAGGGAAAATTTTTAACATTCCATATTTTAATAGAATAAAAAAAATCATTGCTGAT
TCTGGTGATAGCGAACTTAATATGAGAATTAAAGATAGAAATGGCGTAATTGCCGCATTT
GCTGGGTATTGATTATATACAAAATCAATTAAAAATTTACGAGCAAATGATAGAAGAAAA
AGGTTTTTAATTAAGATGAATAAAAATCTTTTGTTAAAAGAATTAAAACGTTATTCTCAC
GACGATGTCAACAAAATGCTTTATATTGTTTCTCATCCTGATGAAACAGAAACTCTACTA
AAGGAACTTTTATACAAACGTGAATTAATAAAACAAATAAAAAATTTGGAACTTGATGAC
AATTTAACAATTAAAGAAATTAAAGAAAAAATTTGAACATTATAA
>7169 bias=142.4,bit_score=754.0,abs_start=44711,align_strand=+,abs_end=45475,score_ratio=0.985620915033,query_name=NODE_5_length_51012_cov_32.5591_ID_313
ATGAATACAACAAAAGTTTACATAGATTTTGAAGCAATTACCAATCCTTTTGCAAGATTA
GTAAATTTGCCAAGTGGAACTCCTTATGCCTATACATTAGGTCTTTTAAATATTCACGGC
CAATATCAAATTAAAACATTTATTATTGATTTTAAAGAACATCATAATTTAAATTCAATT
TGAACTGCTATAAAAAATGCAATAGTTTCTGACATATTAGAGATCAACAATACTGTGAAT
TTAAAGGAAGTTGTATTTGTAGGCCACAATCCTGTTTTAGAAAATAAATGCTTAAAAAAA
TTATTTCCTGAAAATAATGTCGAACCTTTAATTTCCAATACAATTGTGTCATTGTCAAAA
TTAACAGGAAAAATTTTTAACATTCCATATTTTAATAAAATAAAAAAAATTATCGCTGAT
TCTGGCGATAGCGAACTTAATATGAGAATTAAAGATAGAAATGGTGTAATTGCTGCATTT
GCTGGATATTGATTATATACAAAATCAATTAAAAATTTACGAGCAAATGACAGAAGAAAA
AGATTTTTAATTAAGATGAATAAAAATCTTTTGTTAAAAGAATTAAAACGTTATTCTCAC
GACGATGTCAACAAAATGCTTTATATTGTTTCCCATCCCAATGAAACAGAAACTCTACTA
AAAGAACTTTTATACAAACGTGAATTAATAAAACAAATAAAAAATTTGGAACTTGATGAC
AATTTAACAATTAAAGAAATTAAAGAAAAAATTTGAACATTATAA
>7170 bias=141.6,bit_score=757.6,abs_start=22028,align_strand=-,abs_end=22790,score_ratio=0.990326797386,query_name=NODE_2_length_160211_cov_35.3884_ID_103
TGAATACAACAAAAGTATATATTGATTTTGAAGCAATTACCAACCCTTTTGCAAGATTAG
TAAATTTGCCAAGTGGAACTCCTTATGCCTATACATTAGGTCTTTTAAATATTCACGGCC
AATATCAAATTAAAACATTTATTATTGATTTTAAAGAACATCATAATTTAAATTCAATTT
GAACTGCTATAAAAAATGCAATAGTTTCTGACATATTAGAGATCAATAATACTGTAAATT
TAAAGGAAGTTGTATTTGTAGGCCACAATCCTGTTTTAGAAAATAAATGCTTAAAAAAAT
TATTTCCTGAAAATAATGTTGAACCTTTAATTTCCAATACAATTGTGTCATTGTCAAAAT
TAACAGGAAAAATTTTTAACATTCCATATTTTAATAGAATAAAAAAAATCATTGCTGATT
CTGGTGATAGCGAACTTAATATGAGAATTAAAGATAGAAATGGCGTAATTGCCGCATTTG
CTGGGTATTGATTATATACAAAATCAATTAAAAATTTACGAGCAAATGATAGAAGAAAAA
GGTTTTTAATTAAGATGAATAAAAATCTTTTGTTAAAAGAATTAAAACGTTATTCTCACG
ACGATGTCAACAAAATGCTTTATATTGTTTCCCATCCCAATGAAACAGAAACTCTACTAA
AAGAACTTTTATACAAACGTGAATTAATAAAACAAATAAAAAATTTGGAACTTGATGACA
ATTTAACAATTAAAGAAATTAAAGAAAAAATTTGAACATTATA
>7172 bias=145.6,bit_score=752.2,abs_start=11941,align_strand=+,abs_end=12705,score_ratio=0.983267973856,query_name=NODE_7_length_34736_cov_37.069_ID_2116
ATGAATACAACAAAAGTTTACATAGATTTTGAAGCAATTACAAATCCTTTTGCAAGATTA
GTAAATTTGCCAAGTGGAACTCCTTATGCCTATACATTAGGTCTTTTAAATATTCACGGT
CAATATCAAATTAAAACATTTATTATTGATTTTAAAGAACATCATAATTTAAATTCAATT
TGAACTGCTATAAAAAATGCAATAGTTTCTGACATATTAGAGATCAATAATACTGTAAAT
TTAAAGGAAGTTGTATTTGTAGGTCATAATCCCGTTTTAGAAAATAAATGCTTAAAAAAA
TTATTTCCCGAAAATAATGTTGAACCTTTAATTTCCAATACAATTGTGTCATTGTCAAAA
TTAACAGGAAAAATTTTTAACATTCCATATTTTAATAGAATAAAAAAAATCATTGCTGAT
TCTGGTGATAGCGAACTTAATATGAGAATTAAAGATAGAAATGGCGTAATTGCCGCATTT
GCTGGGTATTGATTATATACAAAATCAATTAAAAATTTACGAGCAAATGATAGAAGAAAA
AGGTTTTTAATTAAGATGAATAAAAATCTTTTGTTAAAAGAATTAAAACGTTATTCTCAC
GACGATGTTAACAAAATGCTTTATATTGTTTCTCATCCCAATGAAACAGAAACTCTACTA
AAGGAACTTTTATACAAACGTGAATTAATAAAACAAATAAAAAATTTGGAACTTGATGAC
AATTTAACAATTAAAGAAATTAAAGAAAAAATTTGAACATTATAA
>7173 bias=141.6,bit_score=752.8,abs_start=6277,align_strand=-,abs_end=7039,score_ratio=0.984052287582,query_name=NODE_12_length_44715_cov_15.341_ID_1242
TGAATACAACAAAAGTATATATTGATTTTGAAGCAATTACCAACCCTTTTGCAAGATTAG
TAAATTTGCCAAGCGGAACTCCTTATGCCTATACGTTAGGTCTTTTAAATATTCACGGCC
AATATCAAATTAAAACATTTATTATTGATTTTAAAGAACATCATAATTTAAATTCAATTT
GAACTGCTATAAAAAATGCAATAGTTTCTGACATATTAGAGATCAACAATACTGTAAATT
TAAAGGAAGTTGTATTTGTAGGCCACAATCCTGTTTTAGAAAATAAATGCTTAAAAAAAT
TATTTCCTGAAAATAATGTTGAACCTTTAATTTCCAATACAATTGTGTCATTGTCAAAAT
TAACAGGAAAAATTTTTAACATTCCATATTTTAATAAAATAAAAAAAATTATCGCTGATT
CTGGTGATAGCGAACTTAATATGAGAATTAAAGATAGAAATGGTGTAATTGCCGCATTTG
CCGGGTATTGATTATATACAAAATCAATTAAAAATTTACGAGCAAATGACAGAAGAAAAA
GATTTTTAATTAAGATGAATAAAAATCTTTTGTTAAAAGAATTAAAACGTTATTCTCACG
ACGATGTCAATAAAATGCTTTATATTGTTTCTCATCCTGATGAAACAGAAACTTTACTAA
AAGAACTTTTATACAAACGTGAACTAATAAAACAAATAAAAAATTTGGAACTTGATGACA
ATTTAACAATTAAAGAAATTAAAGAAAAAATTTGAACATTATA
>7174 bias=140.0,bit_score=756.9,abs_start=309600,align_strand=+,abs_end=310364,score_ratio=0.989411764706,query_name=NODE_1_length_644406_cov_31.3649_ID_828
ATGAATACAACAAAAGTATATATTGATTTTGAAGCAATTACCAACCCTTTTGCAAGATTA
GTAAATTTGCCAAGTGGAACTCCTTATGCCTATACATTAGGTCTTTTAAATATTCACGGC
CAATATCAAATTAAAACATTTATTATTGATTTTAAAGAACATCATAATTTAAATTCAATT
TGAACTGCTATAAAAAATGCAATAGTTTCTGACATATTAGAGATCAATAATACTGTAAAT
TTAAAGGAAGTTGTATTTGTAGGCCACAATCCTGTTTTAGAAAATAAATGCTTAAAAAAA
TTATTTCCTGAAAATAATGTTGAACCTTTAATTTCCAATACAATTGTGTCATTGTCAAAA
TTAACAGGAAAAATTTTTAACATTCCATATTTTAATAGAATAAAAAAAATCATTGCTGAT
TCTGGTGATAGCGAACTTAATATGAGAATTAAAGATAGAAATGGCGTAATTGCCGCATTT
GCTGGGTATTGATTATATACAAAATCAATTAAAAATTTACGAGCAAATGATAGAAGAAAA
AGGTTTTTAATTAAGATGAATAAAAATCTTTTGTTAAAAGAATTAAAACGTTATTCTCAC
GACGATGTCAACAAAATGCTTTATATTGTTTCCCATCCCAATGAAACAGAAACTCTACTA
AAAGAACTTTTATACAAACGTGAGTTAATAAAACAAATAAAAAATTTGGAACTTGATGAC
AATTTAACAATTAAAGAAATTAAAGAAAAAATTTGAACATTATAA
>7178 bias=140.0,bit_score=752.5,abs_start=139699,align_strand=+,abs_end=140463,score_ratio=0.983660130719,query_name=NODE_2_length_147029_cov_48.4721_ID_161
ATGAATACAACAAAAGTATATATTGATTTTGAAGCAATTACCAACCCTTTTGCAAGATTA
GTAAATTTGCCAAGCGGAACTCCTTATGCCTATACGTTAGGTCTTTTAAATATTCACGGC
CAATATCAAATTAAAACATTTATTATTGATTTTAAAGAACATCATAATTTAAATTCAATT
TGAACTGCTATAAAAAATGCAATAGTTTCTGACATATTAGAGATCAATAATACTGTAAAT
TTAAAGGAAGTTGTATTTGTAGGTCACAATCCTGTTTTAGAAAATAAATGCTTAAAAAAA
TTATTTCCTGAAAATAATGTTGAACCTTTAATTTCCAATACAATTGTGTCATTGTCAAAA
TTAACAGGAAAAATTTTTAACATTCCATATTTTAATAGAATAAAAAAAATCATTGCTGAT
TCTGGTGATAGCGAACTTAATATGAGAATTAAAGATAGAAATGGCGTAATTGCCGCATTT
GCTGGGTATTGATTATATACAAAGTCAATTAAAAATTTACGAGCAAATGACAGAAGAAAA
AGATTTTTAATTAAGATGAATAAAAATCTTTTGTTAAAAGAATTAAAACGTTATTCTCAC
GACGATGTCAACAAAATGCTTTATATTGTTTCTCATCCCAATGAAACAGAAACTCTACTA
AAAGAACTTTTATACAAACGTGAATTAATAAAACAAATAAAAAATTTGGAACTTGATGAC
AATTTAACAATTAAAGAAATTAAAGAAAAAATTTGAACATTATAA
>19900 bias=0,e_score=3e-225,bit_score=754.0,score_ratio=0.99,align_strand=-,abs_start=7785,abs_end=8547,allele_start=7785,allele_end=8547,query_name=NODE_2_length_152465_cov_26.3989_ID_3378 <unknown description>
TGAATACAACAAAAGTTTACATAGATTTTGAAGCAATTACCAATCCTTTTGCAAGATTAG
TAAATTTGCCAAGTGGAACTCCTTATGCCTATACATTAGGTCTTTTAAATATTCACGGCC
AATATCAAATTAAAACATTTATTATTGATTTTAAAGAACATCATAATTTAAATTCAATTT
GAACTGCTATAAAAAATGCAATAGTTTCTGACATATTAGAGATCAACAATACTGTGAATT
TAAAGGAAGTTGTATTTGTAGGCCACAATCCTGTTTTAGAAAATAAATGCTTAAAAAAAT
TATTTCCTGAAAATAATGTCGAACCTTTAATTTCCAATACAATTGTGTCATTGTCAAAAT
TAACAGGAAAAATTTTTAACATTCCATATTTTAATAAAATAAAAAAAATTATCGCTGATT
CTGGCGATAGCGAACTTAATATGAGAATTAAAGATAGAAATGGTGTAATTGCTGCATTTG
CTGGATATTGATTATATACAAAATCAATTAAAAATTTACGAGCAAATGACAGAAGAAAAA
GATTTTTAATTAAGATGAATAAAAATCTTTTGTTAAAAGAATTAAAACGTTATTCTCACG
ACGATGTCAACAAAATGCTTTATATTGTTTCCCATCCCAATGAAACAGAAACTCTACTAA
AAGAACTTTTATACAAACGTGAATTAATAAAACAAATAAAAAATTTGGAACTTGATGACA
ATTTAACAATTAAAGAAATTAAAGAAAAAATTTGAACATTAT
>19901 bias=0,e_score=9.5e-224,bit_score=749.5,score_ratio=0.98,align_strand=-,abs_start=66011,abs_end=66773,allele_start=66011,allele_end=66773,query_name=NODE_2_length_211336_cov_54.0217_ID_107 <unknown description>
TGAATACAACAAAAGTATATATTGATTTTGAAGCAATTACCAACCCTTTTGCAAGATTAG
TAAATTTGCCAAGTGGAACTCCTTATGCCTATACATTAGGTCTTTTAAATATTCACGGCC
AATATCAAATTAAAACATTTATTATCGATTTTAAAGAACATCATAATTTAAATTCAATTT
GAACTGCTATAAAAAATGCAATAGTTTCTGACATATTAGAGATTAATAATACTGTGAATT
TAAAGGAAGTTGTATTTGTAGGTCATAATCCTGTTTTAGAAAATAAATGCTTAAAAAAAT
TATTTCCTGAAAATAATGTTGAACCTTTAATTTCCAATACAATTGTGTCATTGTCAAAAT
TAACAGGAAAAATTTTTAACATTCCATATTTTAATAGAATAAAAAAAATTATCGCTGATT
CTGGTGATAGCGAACTTAATATGAGAATTAAAGATAGAAATGGCGTAATTGCCGCATTTG
CTGGGTATTGATTATATACAAAATCAATTAAAAATTTACGAGCAAATGACAGAAGAAAAA
GATTTTTAATTAAGATGAATAAAAATCTTTTGTTAAAAGAATTAAAACGTTATTCTCATG
ACGATGTCAATAAAATGCTTTATATTGTTTCTCATCCTGATGAAACAGAAACTTTACTAA
AAGAACTTTTATACAAACGTGAACTAATAAAACAAATAAAAAATTTGGAACTTGACGACA
ATTTAACAATTAAAGAAATTAAAGAAAAAATTTGAACATTAT
>19902 bias=0,e_score=5.2e-224,bit_score=751.6,score_ratio=0.98,align_strand=-,abs_start=5539,abs_end=6301,allele_start=5539,allele_end=6301,query_name=NODE_1_length_497571_cov_28.1511_ID_540 <unknown description>
TGAATACAACAAAAGTTTACATAGATTTTGAAGCAATTACCAATCCTTTTGCAAGATTAG
TAAATTTGCCAAGTGGAACTCCTTATGCCTATACATTAGGTCTTTTAAATATTCACGGCC
AATATCAAATTAAAACATTTATTATTGATTTTAAAGAACATCATAATTTAAATTCAATTT
GAACTGCTATAAAAAATGCAATAGTTTCTGACATATTAGAGATCAACAATACTGTGAATT
TAAAGGAAGTTGTATTTGTAGGCCACAATCCTGTTTTAGAAAATAAATGCTTAAAAAAAT
TATTTCCTGAAAATAATGTCGAACCTTTAATTTCCAATACAATTGTGTCATTGTCAAAAT
TAACAGGAAAAATTTTTAACATTCCATATTTTAATAAAATAAAAAAAATTATCGCTGATT
CTGGCGATAGCGAACTTAATATGAGAATTAAAGATAGAAATGGTGTAATTGCTGCATTTG
CTGGATATTGATTATATACAAAATCAATTAAAAATTTACGAGCAAATGACAGAAGAAAAA
GATTTTTAATTAAGATGAATAAAAATCTTTTGTTAAAAGAATTAAAACGTTATTCTCATG
ACGATGTCAATAAAATGCTTTATATTGTTTCTCATCCTGATGAAACAGAAACTTTACTAA
AAGAACTTTTATACAAACGTGAACTAATAAAACAAATAAAAAATTTGGAACTTGACGACA
ATTTAACAATTAAAGAAATTAAAGAAAAAATTTGAACATTAT
>19903 bias=0,e_score=2.3e-226,bit_score=756.9,score_ratio=0.99,align_strand=-,abs_start=59868,abs_end=60630,allele_start=59868,allele_end=60630,query_name=NODE_2_length_89362_cov_1.42066_ID_95 <unknown description>
TGAATACAACAAAAGTATATATTGATTTTGAAGCAATTACCAACCCTTTTGCAAGATTAG
TAAATTTGCCAAGTGGAACTCCTTATGCCTATACATTAGGTCTTTTAAATATTCACGGCC
AATATCAAATTAAAACATTTATTATTGATTTTAAAGAACATCATAATTTAAATTCAATTT
GAACTGCTATAAAAAATGCAATAGTTTCTGACATATTAGAGATCAATAATACTGTAAATT
TAAAGGAAGTTGTATTTGTAGGCCACAATCCTGTTTTAGAAAATAAATGCTTAAAAAAAT
TATTTCCTGAAAATAATGTTGAACCTTTAATTTCCAATACAATTGTGTCATTGTCAAAAT
TAACAGGAAAAATTTTTAACATTCCATATTTTAATAGAATAAAAAAAATCATTGCTGATT
CTGGTGATAGCGAACTTAATATGAGAATTAAAGATAGAAATGGCGTAATTGCCGCATTTG
CTGGGTATTGATTATATACAAAATCAATTAAAAATTTACGAGCAAATGATAGAAGAAAAA
GGTTTTTAATTAAGATGAATAAAAATCTTTTGTTAAAAGAATTAAAACGTTATTCTCACG
ACGATGTCAACAAAATGCTTTATATTGTTTCCCATCCCAATGAAACAGAAACTCTACTAA
AAGAACTTTTATACAAACGTGAGTTAATAAAACAAATAAAAAATTTGGAACTTGATGACA
ATTTAACAATTAAAGAAATTAAAGAAAAAATTTGAACATTAT
>19904 bias=0,e_score=1e-225,bit_score=754.0,score_ratio=0.99,align_strand=+,abs_start=44712,abs_end=45476,allele_start=44712,allele_end=45476,query_name=NODE_5_length_53259_cov_49.397_ID_291 <unknown description>
TGAATACAACAAAAGTTTACATAGATTTTGAAGCAATTACCAATCCTTTTGCAAGATTAG
TAAATTTGCCAAGTGGAACTCCTTATGCCTATACATTAGGTCTTTTAAATATTCACGGCC
AATATCAAATTAAAACATTTATTATTGATTTTAAAGAACATCATAATTTAAATTCAATTT
GAACTGCTATAAAAAATGCAATAGTTTCTGACATATTAGAGATCAACAATACTGTGAATT
TAAAGGAAGTTGTATTTGTAGGCCACAATCCTGTTTTAGAAAATAAATGCTTAAAAAAAT
TATTTCCTGAAAATAATGTCGAACCTTTAATTTCCAATACAATTGTGTCATTGTCAAAAT
TAACAGGAAAAATTTTTAACATTCCATATTTTAATAAAATAAAAAAAATTATCGCTGATT
CTGGCGATAGCGAACTTAATATGAGAATTAAAGATAGAAATGGTGTAATTGCTGCATTTG
CTGGATATTGATTATATACAAAATCAATTAAAAATTTACGAGCAAATGACAGAAGAAAAA
GATTTTTAATTAAGATGAATAAAAATCTTTTGTTAAAAGAATTAAAACGTTATTCTCACG
ACGATGTCAACAAAATGCTTTATATTGTTTCCCATCCCAATGAAACAGAAACTCTACTAA
AAGAACTTTTATACAAACGTGAATTAATAAAACAAATAAAAAATTTGGAACTTGATGACA
ATTTAACAATTAAAGAAATTAAAGAAAAAATTTGAACATTATAA
>19905 bias=0,e_score=1.9e-222,bit_score=745.0,score_ratio=0.97,align_strand=-,abs_start=5683,abs_end=6445,allele_start=5683,allele_end=6445,query_name=NODE_2_length_179046_cov_45.3973_ID_251 <unknown description>
TGAATACAACAAAAGTTTACATAGATTTTGAAGCAATTACAAATCCTTTTGCAAGATTAG
TAAATTTGCCAAGTGGAACTCCTTATGCCTATACATTAGGTCTTTTAAATATTCACGGTC
AATATCAAATTAAAACATTTATTATTGATTTTAAAGAACATCATAATTTAAATTCAATTT
GAACTGCTATAAAAAATGCAATAGTTTCTGACATATTAGAGATCAATAATACTGTAAATT
TAAAGGAAGTTGTATTTGTAGGTCATAATCCCGTTTTAGAAAATAAATGCTTAAAAAAAT
TATTTCCTGAAAATAATGTTGAACCTTTAATTTCCAATACAATTGTGTCATTGTCAAAAT
TAACAGGAAAAATTTTTAACATTCCATATTTTAATAGAATAAAAAAAATTATCGCTGATT
CTGGCGATAGCGAACTTAATATGAGAATTAAAGATAGAAATGGTGTAATTGCTGCATTTG
CTGGATATTGATTATATACAAAATCAATTAAAAATTTACGAGCAAATGACAGAAGAAAAA
GATTTTTAATTAAGATGAATAAAAATCTTTTGTTAAAAGAATTAAAACGTTATTCTCATG
ACGATGTCAATAAAATGCTTTATATTGTTTCTCATCCTGATGAAACAGAAACTTTACTAA
AAGAACTTTTATACAAACGTGAACTAATAAAACAAATAAAAAATTTGGAACTTGACGACA
ATTTAACAATTAAAGAAATTAAAGAAAAAATTTGAACATTAT
>19906 bias=0,e_score=2.7e-225,bit_score=756.3,score_ratio=0.99,align_strand=-,abs_start=362408,abs_end=363170,allele_start=362408,allele_end=363170,query_name=NODE_1_length_666248_cov_46.4332_ID_732 <unknown description>
TGAATACAACAAAAGTATATATTGATTTTGAAGCAATTACCAACCCTTTTGCAAGATTAG
TAAATTTGCCAAGTGGAACTCCTTATGCCTATACATTAGGTCTTTTAAATATTCACGGCC
AATATCAAATTAAGACATTTATTATTGATTTTAAAGAACATCATAATTTAAATTCAATTT
GAACTGCCATAAAAAATGCAATAGTTTCTGACATATTAGAGATCAATAATACTGTAAATT
TAAAGGAAGTTGTATTTGTAGGCCACAATCCTGTTTTAGAAAATAAATGCTTAAAAAAAT
TATTTCCTGAAAATAATGTTGAACCTTTAATTTCCAATACAATTGTGTCATTGTCAAAAT
TAACAGGAAAAATTTTTAACATTCCATATTTTAATAGAATAAAAAAAATCATTGCTGATT
CTGGTGATAGCGAACTTAATATGAGAATTAAAGATAGAAATGGCGTAATTGCCGCATTTG
CTGGGTATTGATTATATACAAAATCAATTAAAAATTTACGAGCAAATGATAGAAGAAAAA
GGTTTTTAATTAAGATGAATAAAAATCTTTTGTTAAAAGAATTAAAACGTTATTCTCACG
ACGATGTCAACAAAATGCTTTATATTGTTTCTCATCCTGATGAAACAGAAACGTTACTAA
AAGAACTTTTATACAAACGTGAATTAATAAAACAAATAAAAAATTTGGAACTTGATGACA
ATTTAACAATTAAAGAAATTAAAGAAAAAATTTGAACATTAT
>19907 bias=0,e_score=6.8e-225,bit_score=752.8,score_ratio=0.98,align_strand=-,abs_start=94721,abs_end=95483,allele_start=94721,allele_end=95483,query_name=NODE_3_length_145382_cov_20.187_ID_361 <unknown description>
TGAATACAACAAAAGTATATATTGATTTTGAAGCAATTACCAACCCTTTTGCAAGATTAG
TAAATTTGCCAAGCGGAACTCCTTATGCCTATACGTTAGGTCTTTTAAATATTCACGGCC
AATATCAAATTAAAACATTTATTATTGATTTTAAAGAACATCATAATTTAAATTCAATTT
GAACTGCTATAAAAAATGCAATAGTTTCTGACATATTAGAGATCAACAATACTGTAAATT
TAAAGGAAGTTGTATTTGTAGGCCACAATCCTGTTTTAGAAAATAAATGCTTAAAAAAAT
TATTTCCTGAAAATAATGTTGAACCTTTAATTTCCAATACAATTGTGTCATTGTCAAAAT
TAACAGGAAAAATTTTTAACATTCCATATTTTAATAAAATAAAAAAAATTATCGCTGATT
CTGGTGATAGCGAACTTAATATGAGAATTAAAGATAGAAATGGTGTAATTGCCGCATTTG
CCGGGTATTGATTATATACAAAATCAATTAAAAATTTACGAGCAAATGACAGAAGAAAAA
GATTTTTAATTAAGATGAATAAAAATCTTTTGTTAAAAGAATTAAAACGTTATTCTCACG
ACGATGTCAATAAAATGCTTTATATTGTTTCTCATCCTGATGAAACAGAAACTTTACTAA
AAGAACTTTTATACAAACGTGAACTAATAAAACAAATAAAAAATTTGGAACTTGATGACA
ATTTAACAATTAAAGAAATTAAAGAAAAAATTTGAACATTAT
>19908 bias=0,e_score=2.7e-224,bit_score=752.5,score_ratio=0.98,align_strand=-,abs_start=327305,abs_end=328067,allele_start=327305,allele_end=328067,query_name=NODE_1_length_474534_cov_38.1723_ID_792 <unknown description>
TGAATACAACAAAAGTATATATTGATTTTGAAGCAATTACCAACCCTTTTGCAAGATTAG
TAAATTTGCCAAGCGGAACTCCTTATGCCTATACGTTAGGTCTTTTAAATATTCACGGCC
AATATCAAATTAAAACATTTATTATTGATTTTAAAGAACATCATAATTTAAATTCAATTT
GAACTGCTATAAAAAATGCAATAGTTTCTGACATATTAGAGATCAATAATACTGTAAATT
TAAAGGAAGTTGTATTTGTAGGTCACAATCCTGTTTTAGAAAATAAATGCTTAAAAAAAT
TATTTCCTGAAAATAATGTTGAACCTTTAATTTCCAATACAATTGTGTCATTGTCAAAAT
TAACAGGAAAAATTTTTAACATTCCATATTTTAATAGAATAAAAAAAATCATTGCTGATT
CTGGTGATAGCGAACTTAATATGAGAATTAAAGATAGAAATGGCGTAATTGCCGCATTTG
CTGGGTATTGATTATATACAAAGTCAATTAAAAATTTACGAGCAAATGACAGAAGAAAAA
GATTTTTAATTAAGATGAATAAAAATCTTTTGTTAAAAGAATTAAAACGTTATTCTCACG
ACGATGTCAACAAAATGCTTTATATTGTTTCTCATCCCAATGAAACAGAAACTCTACTAA
AAGAACTTTTATACAAACGTGAATTAATAAAACAAATAAAAAATTTGGAACTTGATGACA
ATTTAACAATTAAAGAAATTAAAGAAAAAATTTGAACATTAT
>19909 bias=0,e_score=2.3e-225,bit_score=752.2,score_ratio=0.98,align_strand=-,abs_start=22034,abs_end=22796,allele_start=22034,allele_end=22796,query_name=NODE_7_length_34744_cov_42.7524_ID_803 <unknown description>
TGAATACAACAAAAGTTTACATAGATTTTGAAGCAATTACAAATCCTTTTGCAAGATTAG
TAAATTTGCCAAGTGGAACTCCTTATGCCTATACATTAGGTCTTTTAAATATTCACGGTC
AATATCAAATTAAAACATTTATTATTGATTTTAAAGAACATCATAATTTAAATTCAATTT
GAACTGCTATAAAAAATGCAATAGTTTCTGACATATTAGAGATCAATAATACTGTAAATT
TAAAGGAAGTTGTATTTGTAGGTCATAATCCCGTTTTAGAAAATAAATGCTTAAAAAAAT
TATTTCCCGAAAATAATGTTGAACCTTTAATTTCCAATACAATTGTGTCATTGTCAAAAT
TAACAGGAAAAATTTTTAACATTCCATATTTTAATAGAATAAAAAAAATCATTGCTGATT
CTGGTGATAGCGAACTTAATATGAGAATTAAAGATAGAAATGGCGTAATTGCCGCATTTG
CTGGGTATTGATTATATACAAAATCAATTAAAAATTTACGAGCAAATGATAGAAGAAAAA
GGTTTTTAATTAAGATGAATAAAAATCTTTTGTTAAAAGAATTAAAACGTTATTCTCACG
ACGATGTTAACAAAATGCTTTATATTGTTTCTCATCCCAATGAAACAGAAACTCTACTAA
AGGAACTTTTATACAAACGTGAATTAATAAAACAAATAAAAAATTTGGAACTTGATGACA
ATTTAACAATTAAAGAAATTAAAGAAAAAATTTGAACATTAT
>19910 bias=0,e_score=1.6e-228,bit_score=765.0,score_ratio=1.00,align_strand=-,abs_start=5764,abs_end=6526,allele_start=5764,allele_end=6526,query_name=NODE_2_length_174641_cov_50.6885_ID_2769 <unknown description>
TGAATACAACAAAAGTTTACATAGATTTTGAAGCAATTACCAATCCTTTTGCAAGATTAG
TAAATTTGCCAAGTGGAACTCCTTATGCCTATACATTAGGTCTTTTAAATATTCACGGCC
AATATCAAATTAAAACATTTATTATTGATTTTAAAGAACATCATAATTTAAATTCAATTT
GAACTGCTATAAAAAATGCAATAGTTTCTGACATATTAGAGATCAACAATACTGTGAATT
TAAAGGAAGTTGTATTTGTAGGTCACAATCCTGTTTTAGAAAATAAATGCTTAAAAAAAT
TATTTCCTGAAAATAATGTTGAACCTTTAATTTCCAATACAATTGTGTCATTGTCAAAAT
TAACAGGGAAAATTTTTAACATTCCATATTTTAATAAAATAAAAAAAATTATCGCTGATT
CTGGCGATAGCGAACTTAATATGAGAATTAAAGATAGAAATGGCGTAATTGCCGCATTTG
CTGGGTATTGATTATATACAAAATCAATTAAAAATTTACGAGCAAATGACAGAAGAAAAA
GGTTTTTAATTAAGATGAATAAAAATCTTTTGTTAAAAGAATTAAAACGTTATTCTCACG
ACGATGTCAACAAAATGCTTTATATTGTTTCCCATCCTGATGAAACAGAAACGTTACTAA
AGGAACTTTTATACAAACGTGAATTAATAAAACAAATAAAAAATTTGGAACTTGATGACA
ATTTAACAATTAAAGAAATTAAAGAAAAAATTTGAACATTAT
>19911 bias=0,e_score=2.3e-225,bit_score=752.2,score_ratio=0.98,align_strand=+,abs_start=11941,abs_end=12705,allele_start=11941,allele_end=12705,query_name=NODE_7_length_34736_cov_37.069_ID_2116 <unknown description>
TGAATACAACAAAAGTTTACATAGATTTTGAAGCAATTACAAATCCTTTTGCAAGATTAG
TAAATTTGCCAAGTGGAACTCCTTATGCCTATACATTAGGTCTTTTAAATATTCACGGTC
AATATCAAATTAAAACATTTATTATTGATTTTAAAGAACATCATAATTTAAATTCAATTT
GAACTGCTATAAAAAATGCAATAGTTTCTGACATATTAGAGATCAATAATACTGTAAATT
TAAAGGAAGTTGTATTTGTAGGTCATAATCCCGTTTTAGAAAATAAATGCTTAAAAAAAT
TATTTCCCGAAAATAATGTTGAACCTTTAATTTCCAATACAATTGTGTCATTGTCAAAAT
TAACAGGAAAAATTTTTAACATTCCATATTTTAATAGAATAAAAAAAATCATTGCTGATT
CTGGTGATAGCGAACTTAATATGAGAATTAAAGATAGAAATGGCGTAATTGCCGCATTTG
CTGGGTATTGATTATATACAAAATCAATTAAAAATTTACGAGCAAATGATAGAAGAAAAA
GGTTTTTAATTAAGATGAATAAAAATCTTTTGTTAAAAGAATTAAAACGTTATTCTCACG
ACGATGTTAACAAAATGCTTTATATTGTTTCTCATCCCAATGAAACAGAAACTCTACTAA
AGGAACTTTTATACAAACGTGAATTAATAAAACAAATAAAAAATTTGGAACTTGATGACA
ATTTAACAATTAAAGAAATTAAAGAAAAAATTTGAACATTATAA
>19912 bias=0,e_score=3.5e-225,bit_score=752.8,score_ratio=0.98,align_strand=+,abs_start=68930,abs_end=69694,allele_start=68930,allele_end=69694,query_name=NODE_5_length_75969_cov_36.3116_ID_445 <unknown description>
TGAATACAACAAAAGTATATATTGATTTTGAAGCAATTACCAACCCTTTTGCAAGATTAG
TAAATTTGCCAAGCGGAACTCCTTATGCCTATACGTTAGGTCTTTTAAATATTCACGGCC
AATATCAAATTAAAACATTTATTATTGATTTTAAAGAACATCATAATTTAAATTCAATTT
GAACTGCTATAAAAAATGCAATAGTTTCTGACATATTAGAGATCAACAATACTGTAAATT
TAAAGGAAGTTGTATTTGTAGGCCACAATCCTGTTTTAGAAAATAAATGCTTAAAAAAAT
TATTTCCTGAAAATAATGTTGAACCTTTAATTTCCAATACAATTGTGTCATTGTCAAAAT
TAACAGGAAAAATTTTTAACATTCCATATTTTAATAAAATAAAAAAAATTATCGCTGATT
CTGGTGATAGCGAACTTAATATGAGAATTAAAGATAGAAATGGTGTAATTGCCGCATTTG
CCGGGTATTGATTATATACAAAATCAATTAAAAATTTACGAGCAAATGACAGAAGAAAAA
GATTTTTAATTAAGATGAATAAAAATCTTTTGTTAAAAGAATTAAAACGTTATTCTCACG
ACGATGTCAATAAAATGCTTTATATTGTTTCTCATCCTGATGAAACAGAAACTTTACTAA
AAGAACTTTTATACAAACGTGAACTAATAAAACAAATAAAAAATTTGGAACTTGATGACA
ATTTAACAATTAAAGAAATTAAAGAAAAAATTTGAACATTATAA
>19913 bias=0,e_score=2.5e-226,bit_score=757.6,score_ratio=0.99,align_strand=-,abs_start=22028,abs_end=22790,allele_start=22028,allele_end=22790,query_name=NODE_2_length_160211_cov_44.2436_ID_69 <unknown description>
TGAATACAACAAAAGTATATATTGATTTTGAAGCAATTACCAACCCTTTTGCAAGATTAG
TAAATTTGCCAAGTGGAACTCCTTATGCCTATACATTAGGTCTTTTAAATATTCACGGCC
AATATCAAATTAAAACATTTATTATTGATTTTAAAGAACATCATAATTTAAATTCAATTT
GAACTGCTATAAAAAATGCAATAGTTTCTGACATATTAGAGATCAATAATACTGTAAATT
TAAAGGAAGTTGTATTTGTAGGCCACAATCCTGTTTTAGAAAATAAATGCTTAAAAAAAT
TATTTCCTGAAAATAATGTTGAACCTTTAATTTCCAATACAATTGTGTCATTGTCAAAAT
TAACAGGAAAAATTTTTAACATTCCATATTTTAATAGAATAAAAAAAATCATTGCTGATT
CTGGTGATAGCGAACTTAATATGAGAATTAAAGATAGAAATGGCGTAATTGCCGCATTTG
CTGGGTATTGATTATATACAAAATCAATTAAAAATTTACGAGCAAATGATAGAAGAAAAA
GGTTTTTAATTAAGATGAATAAAAATCTTTTGTTAAAAGAATTAAAACGTTATTCTCACG
ACGATGTCAACAAAATGCTTTATATTGTTTCCCATCCCAATGAAACAGAAACTCTACTAA
AAGAACTTTTATACAAACGTGAATTAATAAAACAAATAAAAAATTTGGAACTTGATGACA
ATTTAACAATTAAAGAAATTAAAGAAAAAATTTGAACATTAT
>19914 bias=0,e_score=8.3e-225,bit_score=752.5,score_ratio=0.98,align_strand=+,abs_start=139699,abs_end=140463,allele_start=139699,allele_end=140463,query_name=NODE_2_length_147029_cov_48.4721_ID_161 <unknown description>
TGAATACAACAAAAGTATATATTGATTTTGAAGCAATTACCAACCCTTTTGCAAGATTAG
TAAATTTGCCAAGCGGAACTCCTTATGCCTATACGTTAGGTCTTTTAAATATTCACGGCC
AATATCAAATTAAAACATTTATTATTGATTTTAAAGAACATCATAATTTAAATTCAATTT
GAACTGCTATAAAAAATGCAATAGTTTCTGACATATTAGAGATCAATAATACTGTAAATT
TAAAGGAAGTTGTATTTGTAGGTCACAATCCTGTTTTAGAAAATAAATGCTTAAAAAAAT
TATTTCCTGAAAATAATGTTGAACCTTTAATTTCCAATACAATTGTGTCATTGTCAAAAT
TAACAGGAAAAATTTTTAACATTCCATATTTTAATAGAATAAAAAAAATCATTGCTGATT
CTGGTGATAGCGAACTTAATATGAGAATTAAAGATAGAAATGGCGTAATTGCCGCATTTG
CTGGGTATTGATTATATACAAAGTCAATTAAAAATTTACGAGCAAATGACAGAAGAAAAA
GATTTTTAATTAAGATGAATAAAAATCTTTTGTTAAAAGAATTAAAACGTTATTCTCACG
ACGATGTCAACAAAATGCTTTATATTGTTTCTCATCCCAATGAAACAGAAACTCTACTAA
AAGAACTTTTATACAAACGTGAATTAATAAAACAAATAAAAAATTTGGAACTTGATGACA
ATTTAACAATTAAAGAAATTAAAGAAAAAATTTGAACATTATAA
