# Supplementary material for: Genomic determination of minimum multi-locus sequence typing schemas to represent the genomic phylogeny of Mycoplasma hominis
Source: BMC Genomics. 2016 Nov 23;17:964. doi: 10.1186/s12864-016-3284-z (PMC5120421; doi:10.1186/s12864-016-3284-z)
Supplement: Additional file 1: — FASTA sequence for all pan genomic alleles identified in this study. (ZIP 1488 kb) [file 12864_2016_3284_MOESM1_ESM.zip › pan_genome/GENE-169.fasta]

>169
ATGACAAGTAAAGAATTAGAAGAAAAAAAGCATTATATTAAAAAGTCATATATAGATGCA
AAAAAAATAGTTTCGCGTGGAAACATGTTCATGCTAGCAATTGGGCTTTTATTAGGAGCT
TCATTTGGGGCACTAGTATCATCACTAGCAAATGATGTTATTATGTCAGCAATCACAAAG
GCAGTCGGTATGAAAAATCTTGATGCTTGAGTGGTTTGACCAGGCATTCATGCAACAAAA
GAAACTGGTGGAATTTTTATTGGTAAATTTTTGGGTGCTTTAATTCAATTTATTATTGTT
TCAACATTTATTTTTATAGGATTAATGATTGTATTTACAATTAAGAATTCTATTCTATAT
GCAAAAGCTAAAAAGAACCCAATTGAAGAAGAAATAAAGGAAGAACCTATTCCAACAACA
GAAGAATTAATTTTAAATGAATTAAAAAAATTAAATGAAAATTTATTAGAAACGAAAAAT
TCTGGGAATAAAAAAGATTTAAAAAGCGATTTAAAATAA
>567
ATGACAAGTAAAGAATTAGAAGAAAAAAAGCATTATATTAAAAAGTCATATATAGATGCA
AAAAAAATAGTTTCGCGTGGAAACATGTTCATGCTAGCAATTGGGCTTTTATTAGGAGCT
TCATTTGGGGCACTAGTATCATCACTAGCAAATGATGTTATTATGTCAGCAATCACAAAG
GCAGTCGGTATGAAAAATCTTGATGCTTGAGTGGTTTGACCAGGCATTCATGCAACAAAA
GAAACTGGTGGAATTTTTATTGGTAAATTTTTGGGTGCTTTAATTCAATTTATTATTGTT
TCAACATTTATTTTTATAGGATTAATGATTGTATTTACAATTAAGAATTCTATTCTATAT
GCAAAAGCTAAAAAGAACCCAATTGAAGAAGAAATAAAGGAAGAACCTATTCCAACAACA
GAAGAATTAATTTTAAATGAATTAAAAAAATTAAATGAAAATTTATTAGAAACGAAAAAT
TCTGGGAATAAAAAAGATTTAAAAAACGATTTAAAATAA
>1491
ATGACAAGCAAAGAATTAGAAGAAAAAAAGCATTATATTAAAAAGTCATATATAGATGCA
AAAAAAATAGTTTCGCGTGGAAACATGTTTATGCTAGCTATTGGTCTTTTATTAGGAGCT
TCATTTGGAGCGCTAGTATCATCACTAGCAAATGATGTTATTATGTCGGCAATCACAAAA
GCAATCGGCATGAAAAATCTTGATGCTTGAGTAGTTTGACCAGGCATTCATGCAACAAAA
GAAACTGGTGGAATTTTTATTGGTAAATTTTTGGGTGCTTTAATTCAATTTGTTATTGTT
TCGACATTTATTTTTATAGGATTAATGATTGTATTTACAATTAAGAATTCTATTCTATAT
GCAAAAGCTAAAAAGAATCCAATTGAAGAAGAAATAAATGAAGAACCTGCTCCAACAACA
GAAGAATTAATTTTAAATGAATTAAAAAAATTAAATGAAAATTTATTAAAAACAAAAAAT
TCCGAAAATAAAAAAGATTTAAAAAACGATTTAAAATAA
>1501
ATGACAAGTAAAGAATTAGAAGAAAAAAAGCATTATATTAAAAAGTCATATATAGATGCA
AAAAAAATAGTTTCGCGTGGAAACATGTTTATGCTAGCTATTGGTCTTTTATTAGGTGCT
TCATTCGGGGCACTAGTATCATCACTAGCAAATGATGTTATTATGTCGGCAATCACAAAA
GCAATCGGTATGAAAAATCTTGATGCTTGAGTAGTTTGACCAGGCATTCATGCAACAAAA
GAAACTGGTGGAATTTTTATTGGTAAATTTTTGGGTGCTTTAATTCAATTTATTATTGTT
TCAACATTTATTTTTATAGGATTAATGATTGTATTTACAATTAAGAATTCTATTCTATAT
GCAAAAGCTAAAAAGAGCCCAATTGAAGAAGAAATAAATGAAGAACCTGCTCCAACAACA
GAAGAATTAATTTTAAATGAATTAAAAAAATTAAATGAAAATTTATTAGAAACGAAAAAT
TCTGGGGATAAAAAAGATTTAAAAAACGATTTAAAATAA
>7182 bias=88.3,bit_score=513.2,abs_start=19248,align_strand=-,abs_end=19764,score_ratio=0.988824662813,query_name=NODE_16_length_39388_cov_18.688_ID_1348
TGACAAGTAAAGAATTAGAAGAAAAAAAGCATTATATTAAAAAGTCATATATAGATGCAA
AAAAAATAGTTTCGCGTGGAAACATGTTTATGCTAGCTATTGGTCTTTTATTAGGAGCTT
CATTTGGGGCACTAGTATCATCACTAGCAAATGATGTTATTATGTCAGCAATCACAAAGG
CAGTCGGTATGAAAAATCTTGATGCTTGAGTAGTTTGACCTGGCATTCATGCAACAAAAG
AAACTGGTGGAATTTTTATTGGTAAATTTTTGGGTGCTTTAATTCAATTTATTATTGTTT
CAACATTTATTTTTATAGGATTAATGATTGTATTTACAATTAAGAATTCTATTCTATATG
CAAAAGCTAAAAAGAATCCAATTGAAGAAGAAATAAATGAAGAACCTGCTCCAACAACAG
AAGAATTAATTTTAAATGAATTAAAAAAATTAAATGAAAATTTATTAGAAACGAAAAATT
CTGGGAATAAAAAAGATTTAAAAAATGATTTAAAATA
>7185 bias=83.5,bit_score=512.3,abs_start=100318,align_strand=-,abs_end=100834,score_ratio=0.987090558767,query_name=NODE_1_length_337690_cov_20.0179_ID_3593
TGACAAGTAAAGAATTAGAAGAAAAAAAGCATTATATTAAAAAGTCATATATAGATGCAA
AAAAAATAGTTTCGCGTGGAAACATGTTCATGCTAGCAATTGGGCTTTTATTAGGAGCTT
CATTTGGAGCACTAGTATCATCACTAGCAAATGATGTTATTATGTCAGCAATCACAAAAG
CAGTCGGTATGAAAAATCTTGATGCTTGAGTGGTTTGACCAGGCATTCACGCAACAAAAG
AAACTGGCGGAATTTTTATTGGTAAATTTTTGGGTGCATTAATTCAATTTGTTATTGTTT
CAACATTTATTTTTATAGGATTAATGATTGTATTTACAATTAAGAATTCTATTCTATATG
CAAAAGCTAAAAAGAGCCCAATTGAAGAAGAAATAAAGGAAGAACCTATTCCAACAACAG
AAGAATTAATTTTAAATGAATTAAAAAAATTAAATGAAAATTTATTAGAAACGAAAAATT
CTGGGAATAAAAAAGATTTAAAAAATGATTTAAAATA
>7188 bias=85.8,bit_score=518.5,abs_start=97409,align_strand=-,abs_end=97925,score_ratio=0.999036608863,query_name=NODE_1_length_423494_cov_19.5452_ID_878
TGACAAGTAAAGAATTAGAAGAAAAAAAGCATTATATTAAAAAGTCATATATAGATGCAA
AAAAAATAGTTTCGCGTGGAAACATGTTCATGCTAGCAATTGGGCTTTTATTAGGAGCTT
CATTTGGGGCACTAGTATCATCACTAGCAAATGATGTTATTATGTCAGCAATCACAAAGG
CAGTCGGTATGAAAAATCTTGATGCTTGAGTGGTTTGACCAGGCATTCATGCAACAAAAG
AAACTGGTGGAATTTTTATTGGTAAATTTTTGGGTGCTTTAATTCAATTTATTATTGTTT
CAACATTTATTTTTATAGGATTAATGATTGTATTTACAATTAAGAATTCTATTCTATATG
CAAAAGCTAAAAAGAACCCAATTGAAGAAGAAATAAAGGAAGAACCTATTCCAACAACAG
AAGAATTAATTTTAAATGAATTAAAAAAATTAAATGAAAATTTATTAGAAACGAAAAATT
CTGGGAATAAAAAAGATTTAAAAAATGATTTAAAATA
>7189 bias=85.2,bit_score=511.6,abs_start=115015,align_strand=+,abs_end=115533,score_ratio=0.985741811175,query_name=NODE_1_length_201530_cov_37.1757_ID_177
ATGACAAGTAAAGAATTAGAAGAAAAAAAGCATTATATTAAAAAGTCATATATAGATGCA
AAAAAAATAGTTTCGCGCGGAAACATGTTCATGCTAGCAATTGGGCTTTTATTAGGAGCT
TCATTTGGGGCACTAGTATCATCACTAGCAAATGATGTTATTATGTCAGCAATCACAAAA
GCAATCGGCATGAAAAATCTTGATGCTTGAGTAGTTTGACCAGGCATTCATGCAACAAAA
GAAACTGGTGGAATTTTTATTGGTAAATTTTTGGGTGCTTTAATTCAATTTGTTATTGTT
TCGACATTTATTTTTATAGGATTAATGATTGTATTTACAATTAAGAATTCTATTCTATAT
GCAAAAGCTAAAAAGAATCCAATTAAAGAAGAAATAAATGAAGAACCTGCTCCAACAACA
GAAGAATTAATTTTAAATGAATTAAAAAAATTAAATGAAAATTTATTAGAAACGAAAAAT
TCTGGGAATAAAAAAGATTTAAAAAATGATTTAAAATAA
>7193 bias=88.2,bit_score=500.1,abs_start=418770,align_strand=-,abs_end=419286,score_ratio=0.963583815029,query_name=NODE_1_length_644406_cov_31.3649_ID_828
TGACAAGTAAAGAATTAGAAGAAAAAAAGCATTATATTAAAAAGTCATATATAGATGCAA
AAAAAATAGTTTCGCGTGGAAACATGTTTATGCTAGCTATTGGTCTTTTATTAGGAGCTT
CATTTGGAGCGCTAGTATCATCACTAGCAAATGATGTTATTATGTCGGCAATCACAAAAG
CAATCGGCATGAAAAATCTTGATGCTTGAGTAGTTTGACCAGGCATTCATGCAACAAAAG
AAACTGGTGGAATTTTTATTGGTAAATTTTTGGGTGCTTTAATTCAATTTGTTATTGTTT
CGACATTTATTTTTATAGGATTAATGATTGTATTTACAATTAAGAATTCTATTCTATATG
CAAAAGCTAAAAAGAATCCAATCGAAGAAGAAATAAATGAAGAACCTGCTCCAACAACAG
AAGAATTAATTTTAAATGAATTAAAAAAATTAAATGAAAATTTATTAAAAACAGAAAATT
CCAAAAATAAAAAAGATTTAAAAAATGATTTAAAATA
>7194 bias=90.0,bit_score=505.5,abs_start=143,align_strand=-,abs_end=659,score_ratio=0.973988439306,query_name=NODE_14_length_2850_cov_25.0355_ID_6171
TGACAAGTAAAGAATTAGAAGAAAAAAAGCATTATATTAAAAAGTCATATATAGATGCAA
AAAAAATAGTTTCGCGTGGAAACATGTTCATGCTAGCAATTGGGCTTTTATTAGGAGCTT
CATTTGGGGCACTAGTATCATCACTAGCAAATGATGTTATTATGTCAGCAATCACAAAGG
CAGTCGGTATGAAAAATCTTGATGCTTGAGTAGTTTGACCTGGCATTCATGCAACAAAAG
AAACTGGTGGAATTTTTATTGGTAAATTTTTGGGTGCTTTAATTCAATTTATTATTGTTT
CAACATTTATTTTTATAGGATTAATGATTGTATTTACAATTAAGAATTCTATTCTATATG
CAAAAGCTAAAAAGAATCCAATTGAAGAAGAAATAAATGAAGAACCTGCTCCAACAACAG
AAGAATTAATTTTAAATGAATTAAAAAAATTAAATGAAAATTTATTAAAAACAAAAAATT
CCAAAAATAAAAAAGATTTAAAAAACGATTTAAAATA
>19915 bias=0,e_score=2.5e-152,bit_score=514.1,score_ratio=0.99,align_strand=-,abs_start=105993,abs_end=106509,allele_start=105993,allele_end=106509,query_name=NODE_1_length_387269_cov_17.2252_ID_2199 <unknown description>
TGACAAGTAAAGAATTAGAAGAAAAAAAGCATTATATTAAAAAGTCATATATAGATGCAA
AAAAAATAGTTTCGCGTGGAAACATGTTCATGCTAGCAATTGGGCTTTTATTAGGAGCTT
CATTTGGGGCACTAGTATCATCACTAGCAAATGATGTTATTATGTCAGCAATCACAAAGG
CAGTCGGTATGAAAAATTTTGATGCTTGAGTAGTTTGACCAGGCATTCATGCAACAAAAG
AAACTGGTGGAATTTTTATTGGTAAATTTTTGGGTGCTTTAATTCAATTTATTATTGTTT
CGACATTTATTTTTATAGGATTAATGATTGTATTTACAATTAAGAATTCTATTCTATATG
CAAAAGCTAAAAAGAGCCCAATTGAAGAAGAAATAAAGGAAGAACCAACTCCAACAACAG
AAGAATTAATTTTAAATGAATTAAAAAAATTAAATGAAAATTTATTAGAAACGAAAAATT
CTGGGGATAAAAAAGATTTAAAAAACAATTTAAAAT
>19916 bias=0,e_score=2.6e-153,bit_score=517.3,score_ratio=1.00,align_strand=-,abs_start=105468,abs_end=105984,allele_start=105468,allele_end=105984,query_name=NODE_1_length_386744_cov_32.1807_ID_133 <unknown description>
TGACAAGTAAAGAATTAGAAGAAAAAAAGCATTATATTAAAAAGTCATATATAGATGCAA
AAAAAATAGTTTCGCGTGGAAACATGTTCATGCTAGCAATTGGGCTTTTATTAGGAGCTT
CATTTGGGGCACTAGTATCATCACTAGCAAATGATGTTATTATGTCAGCAATCACAAAGG
CAGTCGGTATGAAAAATCTTGATGCTTGAGTAGTTTGACCAGGCATTCATGCAACAAAAG
AAACTGGTGGAATTTTTATTGGTAAATTTTTGGGTGCTTTAATTCAATTTATTATTGTTT
CGACATTTATTTTTATAGGATTAATGATTGTATTTACAATTAAGAATTCTATTCTATATG
CAAAAGCTAAAAAGAGCCCAATTGAAGAAGAAATAAAGGAAGAACCAACTCCAACAACAG
AAGAATTAATTTTAAATGAATTAAAAAAATTAAATGAAAATTTATTAGAAACGAAAAATT
CTGGGGATAAAAAAGATTTAAAAAACAATTTAAAAT
>19917 bias=0,e_score=1.5e-153,bit_score=518.5,score_ratio=1.00,align_strand=+,abs_start=222389,abs_end=222907,allele_start=222389,allele_end=222907,query_name=NODE_1_length_474534_cov_38.1723_ID_792 <unknown description>
TGACAAGTAAAGAATTAGAAGAAAAAAAGCATTATATTAAAAAGTCATATATAGATGCAA
AAAAAATAGTTTCGCGTGGAAACATGTTCATGCTAGCAATTGGGCTTTTATTAGGAGCTT
CATTTGGGGCACTAGTATCATCACTAGCAAATGATGTTATTATGTCAGCAATCACAAAGG
CAGTCGGTATGAAAAATCTTGATGCTTGAGTGGTTTGACCAGGCATTCATGCAACAAAAG
AAACTGGTGGAATTTTTATTGGTAAATTTTTGGGTGCTTTAATTCAATTTATTATTGTTT
CAACATTTATTTTTATAGGATTAATGATTGTATTTACAATTAAGAATTCTATTCTATATG
CAAAAGCTAAAAAGAACCCAATTGAAGAAGAAATAAAGGAAGAACCTATTCCAACAACAG
AAGAATTAATTTTAAATGAATTAAAAAAATTAAATGAAAATTTATTAGAAACGAAAAATT
CTGGGAATAAAAAAGATTTAAAAAATGATTTAAAATAA
>19918 bias=0,e_score=2.2e-148,bit_score=500.1,score_ratio=0.96,align_strand=-,abs_start=134,abs_end=650,allele_start=134,allele_end=650,query_name=NODE_1_length_185828_cov_1.25555_ID_69 <unknown description>
TGACAAGTAAAGAATTAGAAGAAAAAAAGCATTATATTAAAAAGTCATATATAGATGCAA
AAAAAATAGTTTCGCGTGGAAACATGTTTATGCTAGCTATTGGTCTTTTATTAGGAGCTT
CATTTGGAGCGCTAGTATCATCACTAGCAAATGATGTTATTATGTCGGCAATCACAAAAG
CAATCGGCATGAAAAATCTTGATGCTTGAGTAGTTTGACCAGGCATTCATGCAACAAAAG
AAACTGGTGGAATTTTTATTGGTAAATTTTTGGGTGCTTTAATTCAATTTGTTATTGTTT
CGACATTTATTTTTATAGGATTAATGATTGTATTTACAATTAAGAATTCTATTCTATATG
CAAAAGCTAAAAAGAATCCAATCGAAGAAGAAATAAATGAAGAACCTGCTCCAACAACAG
AAGAATTAATTTTAAATGAATTAAAAAAATTAAATGAAAATTTATTAAAAACAGAAAATT
CCAAAAATAAAAAAGATTTAAAAAATGATTTAAAAT
>19919 bias=0,e_score=6e-148,bit_score=500.1,score_ratio=0.96,align_strand=+,abs_start=248535,abs_end=249053,allele_start=248535,allele_end=249053,query_name=NODE_1_length_507951_cov_41.4538_ID_1311 <unknown description>
TGACAAGTAAAGAATTAGAAGAAAAAAAGCATTATATTAAAAAGTCATATATAGATGCAA
AAAAAATAGTTTCGCGTGGAAACATGTTTATGCTAGCTATTGGTCTTTTATTAGGAGCTT
CATTTGGAGCGCTAGTATCATCACTAGCAAATGATGTTATTATGTCGGCAATCACAAAAG
CAATCGGCATGAAAAATCTTGATGCTTGAGTAGTTTGACCAGGCATTCATGCAACAAAAG
AAACTGGTGGAATTTTTATTGGTAAATTTTTGGGTGCTTTAATTCAATTTGTTATTGTTT
CGACATTTATTTTTATAGGATTAATGATTGTATTTACAATTAAGAATTCTATTCTATATG
CAAAAGCTAAAAAGAATCCAATCGAAGAAGAAATAAATGAAGAACCTGCTCCAACAACAG
AAGAATTAATTTTAAATGAATTAAAAAAATTAAATGAAAATTTATTAAAAACAGAAAATT
CCAAAAATAAAAAAGATTTAAAAAATGATTTAAAATAA
>19920 bias=0,e_score=8e-152,bit_score=512.3,score_ratio=0.99,align_strand=-,abs_start=100286,abs_end=100802,allele_start=100286,allele_end=100802,query_name=NODE_1_length_337655_cov_39.5735_ID_506 <unknown description>
TGACAAGTAAAGAATTAGAAGAAAAAAAGCATTATATTAAAAAGTCATATATAGATGCAA
AAAAAATAGTTTCGCGTGGAAACATGTTCATGCTAGCAATTGGGCTTTTATTAGGAGCTT
CATTTGGAGCACTAGTATCATCACTAGCAAATGATGTTATTATGTCAGCAATCACAAAAG
CAGTCGGTATGAAAAATCTTGATGCTTGAGTGGTTTGACCAGGCATTCACGCAACAAAAG
AAACTGGCGGAATTTTTATTGGTAAATTTTTGGGTGCATTAATTCAATTTGTTATTGTTT
CAACATTTATTTTTATAGGATTAATGATTGTATTTACAATTAAGAATTCTATTCTATATG
CAAAAGCTAAAAAGAGCCCAATTGAAGAAGAAATAAAGGAAGAACCTATTCCAACAACAG
AAGAATTAATTTTAAATGAATTAAAAAAATTAAATGAAAATTTATTAGAAACGAAAAATT
CTGGGAATAAAAAAGATTTAAAAAATGATTTAAAAT
>19921 bias=0,e_score=7.7e-152,bit_score=505.5,score_ratio=0.97,align_strand=-,abs_start=143,abs_end=659,allele_start=143,allele_end=659,query_name=NODE_14_length_2850_cov_25.0355_ID_6171 <unknown description>
TGACAAGTAAAGAATTAGAAGAAAAAAAGCATTATATTAAAAAGTCATATATAGATGCAA
AAAAAATAGTTTCGCGTGGAAACATGTTCATGCTAGCAATTGGGCTTTTATTAGGAGCTT
CATTTGGGGCACTAGTATCATCACTAGCAAATGATGTTATTATGTCAGCAATCACAAAGG
CAGTCGGTATGAAAAATCTTGATGCTTGAGTAGTTTGACCTGGCATTCATGCAACAAAAG
AAACTGGTGGAATTTTTATTGGTAAATTTTTGGGTGCTTTAATTCAATTTATTATTGTTT
CAACATTTATTTTTATAGGATTAATGATTGTATTTACAATTAAGAATTCTATTCTATATG
CAAAAGCTAAAAAGAATCCAATTGAAGAAGAAATAAATGAAGAACCTGCTCCAACAACAG
AAGAATTAATTTTAAATGAATTAAAAAAATTAAATGAAAATTTATTAAAAACAAAAAATT
CCAAAAATAAAAAAGATTTAAAAAACGATTTAAAAT
>19922 bias=0,e_score=1e-148,bit_score=503.0,score_ratio=0.97,align_strand=+,abs_start=256698,abs_end=257218,allele_start=256698,allele_end=257218,query_name=NODE_1_length_666248_cov_46.4332_ID_732 <unknown description>
TGACAAGTAAAGAATTAGAAGAAAAAAAGCATTATATTAAAAAGTCATATATAGATGCAA
AAAAAATAGTTTCACGCGGAAACATGTTTATGCTAGCAATTGGGCTTTTATTAGGAGCTT
CATTTGGGGCACTAGTATCATCACTAGCAAATGATGTTATTATGTCAGCAATCACAAAAG
CAGTCGGTATGAAAAATCTTGATGCTTGAGTAGTTTGACCAGGCATTCATGCAACAAAAG
AAACTGGCGGAATTTTTATTGGTAAATTTTTGGGTGCTTTAATTCAATTTATTATTGTTT
CAACATTTATTTTTATAGGATTAATGATTGTATTTACAATTAAGAATTCTATTCTATATG
CAAAAGCTAAAAAGAATCCAATTGAAGAAGAAATAAATGAAGAACCTGCTCCAACAACAG
AAGAATTAATTTTAAATGAATTAAAAAAATTAAATGAAAATTTATTAAAAACAAAAAATT
CCGAAAATAAAAAAGATTTAAAAAACGATTTAAAATAAAA
>19923 bias=0,e_score=7.6e-152,bit_score=511.6,score_ratio=0.99,align_strand=+,abs_start=115015,abs_end=115533,allele_start=115015,allele_end=115533,query_name=NODE_1_length_201531_cov_37.8145_ID_143 <unknown description>
TGACAAGTAAAGAATTAGAAGAAAAAAAGCATTATATTAAAAAGTCATATATAGATGCAA
AAAAAATAGTTTCGCGCGGAAACATGTTCATGCTAGCAATTGGGCTTTTATTAGGAGCTT
CATTTGGGGCACTAGTATCATCACTAGCAAATGATGTTATTATGTCAGCAATCACAAAAG
CAATCGGCATGAAAAATCTTGATGCTTGAGTAGTTTGACCAGGCATTCATGCAACAAAAG
AAACTGGTGGAATTTTTATTGGTAAATTTTTGGGTGCTTTAATTCAATTTGTTATTGTTT
CGACATTTATTTTTATAGGATTAATGATTGTATTTACAATTAAGAATTCTATTCTATATG
CAAAAGCTAAAAAGAATCCAATTAAAGAAGAAATAAATGAAGAACCTGCTCCAACAACAG
AAGAATTAATTTTAAATGAATTAAAAAAATTAAATGAAAATTTATTAGAAACGAAAAATT
CTGGGAATAAAAAAGATTTAAAAAATGATTTAAAATAA
>19924 bias=0,e_score=1.9e-150,bit_score=507.5,score_ratio=0.98,align_strand=-,abs_start=100182,abs_end=100698,allele_start=100182,allele_end=100698,query_name=NODE_1_length_290949_cov_36.4267_ID_342 <unknown description>
TGACAAGTAAAGAATTAGAAGAAAAAAAGCATTATATTAAAAAGTCATATATAGATGCAA
AAAAAATAGTTTCGCGTGGAAACATGTTTATGCTAGCTATTGGTCTTTTATTAGGAGCTT
CATTTGGGGCACTAGTATCATCACTAGCAAATGATGTTATTATGTCAGCAATCACAAAGG
CAGTCGGTATGAAAAATCTTGATGCTTGAGTAGTTTGACCTGGCATTCATGCAACAAAAG
AAACTGGTGGAATTTTTATTGGTAAATTTTTGGGTGCTTTAATTCAATTTATTATTGTTT
CAACATTTATTTTTATAGGATTAATGATTGTATTTACAATTAAGAATTCTATTCTATATG
CAAAAGCTAAAAAGAATCCAATTGAAGAAGAAATAAATGAAGAACCTGCTCCAACAACAG
AAGAATTAATTTTAAATGAATTAAAAAAATTAAATGAAAATTTATTAAAAACAAAAAATT
CCGAAAATAAAAAAGATTTAAAAAACGATTTAAAAT
>19925 bias=0,e_score=2.4e-151,bit_score=509.3,score_ratio=0.98,align_strand=-,abs_start=16693,abs_end=17209,allele_start=16693,allele_end=17209,query_name=NODE_3_length_132017_cov_31.7138_ID_1553 <unknown description>
TGACAAGTAAAGAATTAGAAGAAAAAAAGCATTATATTAAAAAGTCATATATAGATGCAA
AAAAAATAGTTTCGCGTGGAAACATGTTCATGCTAGCAATTGGGCTTTTATTAGGAGCTT
CATTTGGGGCACTAGTATCATCACTAGCAAATGATGTTATTATGTCAGCAATCACAAAGG
CAGTCGGTATGAAAAATCTTGATGCTTGAGTAGTTTGACCTGGCATTCATGCAACAAAAG
AAACTGGTGGAATTTTTATTGGTAAATTTTTGGGTGCTTTAATTCAATTTATTATTGTTT
CAACATTTATTTTTATAGGATTAATGATTGTATTTACAATTAAGAATTCTATTCTATATG
CAAAAGCTAAAAAGAATCCAATTGAAGAAGAAATAAATGAAGAACCTGCTCCAACAACAG
AAGAATTAATTTTAAATGAATTAAAAAAATTAAATGAAAATTTATTAAAAACAAAAAATT
CCGAAAATAAAAAAGATTTAAAAAACGATTTAAAAT
>19926 bias=0,e_score=3.2e-152,bit_score=513.2,score_ratio=0.99,align_strand=-,abs_start=19246,abs_end=19762,allele_start=19246,allele_end=19762,query_name=NODE_1_length_264014_cov_18.1843_ID_149 <unknown description>
TGACAAGTAAAGAATTAGAAGAAAAAAAGCATTATATTAAAAAGTCATATATAGATGCAA
AAAAAATAGTTTCGCGTGGAAACATGTTTATGCTAGCTATTGGTCTTTTATTAGGAGCTT
CATTTGGGGCACTAGTATCATCACTAGCAAATGATGTTATTATGTCAGCAATCACAAAGG
CAGTCGGTATGAAAAATCTTGATGCTTGAGTAGTTTGACCTGGCATTCATGCAACAAAAG
AAACTGGTGGAATTTTTATTGGTAAATTTTTGGGTGCTTTAATTCAATTTATTATTGTTT
CAACATTTATTTTTATAGGATTAATGATTGTATTTACAATTAAGAATTCTATTCTATATG
CAAAAGCTAAAAAGAATCCAATTGAAGAAGAAATAAATGAAGAACCTGCTCCAACAACAG
AAGAATTAATTTTAAATGAATTAAAAAAATTAAATGAAAATTTATTAGAAACGAAAAATT
CTGGGAATAAAAAAGATTTAAAAAATGATTTAAAAT
>19927 bias=0,e_score=2e-152,bit_score=513.8,score_ratio=0.99,align_strand=+,abs_start=185522,abs_end=186040,allele_start=185522,allele_end=186040,query_name=NODE_1_length_253687_cov_41.2364_ID_219 <unknown description>
TGACAAGTAAAGAATTAGAAGAAAAAAAGCATTATATTAAAAAGTCATATATAGATGCAA
AAAAAATAGTTTCGCGTGGAAACATGTTTATGCTAGCTATTGGTCTTTTATTAGGAGCTT
CATTTGGGGCACTAGTATCATCACTAGCAAATGATGTTATTATGTCAGCAATCACAAAGG
CAGTCGGTATGAAAAATCTTGATGCTTGAGTAGTTTGACCTGGCATTCATGCAACAAAAG
AAACTGGTGGAATTTTTATTGGTAAATTTTTGGGTGCTTTAATTCAATTTATTATTGTTT
CGACATTTATTTTTATAGGATTAATGATTGTATTTACAATTAAGAATTCTATTCTATATG
CAAAAGCTAAAAAGAGCCCAATTGAAGAAGAAATAAAGGAAGAACCAACTCCAACAACAG
AAGAATTAATTTTAAATGAATTAAAAAAATTAAATGAAAATTTATTAGAAACGAAAAATT
CTGGGGATAAAAAAGATTTAAAAAACAATTTAAAATAA
