# Supplementary material for: Genomic determination of minimum multi-locus sequence typing schemas to represent the genomic phylogeny of Mycoplasma hominis
Source: BMC Genomics. 2016 Nov 23;17:964. doi: 10.1186/s12864-016-3284-z (PMC5120421; doi:10.1186/s12864-016-3284-z)
Supplement: Additional file 1: — FASTA sequence for all pan genomic alleles identified in this study. (ZIP 1488 kb) [file 12864_2016_3284_MOESM1_ESM.zip › pan_genome/GENE-16.fasta]

>16
ATGTATAAGAAAACAAATAGAAAAATATTGATTTCTCTTGCCATATTATGTGGAGGTTTA
GCAGTGGCATCAATTGCTACAGTTGCTGCATACGCAGGTAAATCAAAACCAGAATCAAAA
ATAGAAAAAGAAAATCTTTTGAATGAACTTAAAGAGGCATTAAATCAATTAAAACAATTG
ATTGCATCACCGGAAGCTAAAAATATTGAAAAATCAATGAAAATCAATATCTTAAATAAT
GCTAATGTTTCGAAAGATTCCTCAATTAAAGAAATTCAATCTAAAATCAATCAAGTTAAA
TATGCTATTAATTCATTAAACAAAAAAATCGCAGATCGAAATAAAAAGGAATTTGAAAAA
TTTGAACAAATCAAAAACGATCTTCAAACTTATATTAATAGAGATTTAAATGTTGTTATA
TACAATGAAATAACTAAAAAATCTAAAAATGAAATATTGAAATTAAATAACATATCGCAA
AGCTCAAAAGAACAAGAAATTATAGATGCAATAAGCAAATTGTATGATTTAAAGAAATGA
ATTTTAGCCCAAAAATTATTAATAGACAATTCAATAAATGAACAAAAAAGACAACTTAAG
TCCTTAATTAAAATTGCTAATCAAATATTGTTATCAAACAAAATAGTTGAACGTGACTTA
GAATTTAAACAAGAAATTTCTAAGGCTGAGGCATCATTAAGTCAAACAAATAAAACTACA
TCTGAACTTTTTAGAGAAAGAATATTGCTTCACAAATTTATTAATGAAACTCTATTATTT
GAAGAAACTATGTTTAAAGAAAAGGAAACAAAAATTAACGAGCTTAAGAAACAATCAGAA
ACTATTTTTGAACATATTGGAAAAGACCCAAATAATAGCATATTCGATTATAATTCCCAA
TTTTATAGAAACATAATAACTAAAATTGATAGTTTGAACACTAATGAAAAAAGTTTAACC
TTAAATAAAAAGATTGAAGATATAAGTAATGAAATAAATAATCTAGACAAATCATTTTCT
AAGTTGGTTTCTGATACCCTTGAAAAATTTGAATATGAGGATGATCTTAAAGACCATATT
GATGTTGCAAAAGATCCCAAAAATTGAATTAATATTCAAAAATATATCTGATACATTAGG
ACAATAAGTCAAGTTAAAAAACTAAACTTAAAATCGTTAGTAGATTTTTATAGCAATGAT
CAATTTGCTAAATTTATTCGCAATACAATTTCAGACTTTTTTGATTATACAAGAGCAAAG
AAAGATTTTGATTTTACAGATTCTATTATTGCAAATTATGTACTTAATAAAGTTATTAAG
ATTAGGGATTTTGAAGAATTTAAAAACTTAAATAGTTATTTTGCAGATGAAAAAAATGAT
ATTTGAGCAATGCAAGTAGACCAAATAACAGACGAAATGAAAACAAAAATCTTTGATTTG
TTAATTAAAGATTTATCCAATATTTTAAAGAAAGATAGTTTTGAAAGCAAACTATTAAGT
GCAATATTATTGCCTACAATATTTAAAAAGCCATATGAAAATCTTTCTAAAATAATAAAG
CCAATTATAGATATGATATACAATAAAGACGAATATAGCATAGAGATTATTGGATGAGAA
AAAGCTTCACAAGAATTAAGTCTGGATATATCTAATATAAAAGAAGCAGAAAAAAAGGCT
TTAGAAATAAAAGCAAAATTGACCCAAGAAAATTTAAAAAATAAATTAAAAGAATTCAAA
TTAGTAAAAGAAAACTTGGGAAATTTAATTAAAAAATTATCCGAAAAAGGCATCGAAGTC
GAAGAAGATACAAAATTAATATACGAAAATTCTGAAGAAGACGAAAATTCTACATTATAT
GAAGTAATAAATTCTATTATTAAAATAAAAAAAGAAATAAGATACCTTGAATATAAACTA
GATTAA
>1392
ATGTATAAGAAAACAAATAGAAAAATATTGATTTCTCTTGCCGTATTATGTGGAGGTTTA
GCGGTGGCATCAATTGCTACAGTTTCTGCATATGCGGGTAAATCAAGACCAGAATCAAAA
ATAGAAAAAGAACATCTTTTGAATGACTTTAAAGAGGCATTAAATCAATTAAAACAATTG
ATTGCATCACCAGAAGCTAAAAATATTGAAAAATCAATGGAAATCAATATCTTAAATAAT
GCCAATGTTTCAGAAAATTCTTCAATTAAAGAAATTCAATCTAAAATCAATCAAGTTAAA
TATGCTATTGATTCATTAAACAAAAAAATCGCAGATCGAAATAAAAAGGAATTTGAAAAA
TTTGAACAAATCAAAAATGATCTTCAAACTTATATTAATAGAGATTTAAATGTTGTTATA
TACAATGAAATAACTAAAAAATCTAAAAATGAAATATTGAAATTAAATAACATATCGCAA
AGCTCAAAAGAACAAGAAATTATAGATGCAATAAGCAAATTGTATGATTTAAAGAAATGA
ATTTTAGCCCAAAAATTATTAATAGATAATTCAATAAATGAACAAAAAAGACAACTTAAG
TCTTTGATTGAAATTGCTAATCAAATATTGTTATCAAACAAAATAGTTGAACGTGACTTA
GAATTTAAACAAGAAATTTCTAAGGCTGAGGCATCATTAAGTCAAACAAATAAAACTACA
TCTGAACTTTTTAGAGAAAGAATATTGCTTCACAAATTTATTAATGAAACTCTATTATTT
GAAGAAACAATGTTTAAAGAAAAGGAAACAAAAATTAACGAGCTTAAGAAACATTCAGAA
ACTATTTTTGAACATATTGGAAAAGACCCAAATAATAGCATATTCAATTATAATTCCCAA
TTTTATAGAAACATAATAACTAAAATTGATAGTTTGAACGCTAATGAAAAAAGTTTAACC
TTAAATAAAAAGATTGAAGATATAAGTAATGAAATAAATAATCTAGACAAATCATTTTCT
AAGATGGTTTCTGATACCCTTGAAAAATTTAAATATGAGGATGACCTTAAAGACCATATT
GATGTTGCAAAAGATCCCAAAAATTGAATTAATATTCAAAAATATATCTGATACATTAGG
ACAATAAGCCAAGTTAAAAAACTAAACTTAAAATCGTTAGTAGATTTTTATAGCAATGAT
CAATTTGCTGAATTTATTTGCAATACAATTTCAGACTTTTTCGATTATACAAGAGCAAAG
AAAGATTTTGATTTTACAAATTCTGTTATTGCAAATTATGTACTTAATAAAATTATTAAG
ATTAGGGATTTTGAAGAATTTAAAAACTTAAATAGTTATTTTGCAGATGAAAAAAATGAT
ATTTGAGCAATGCAAGTAGACCAAATAACAGACGAAATGAAAACAAAAATCTTTGATTTG
TTAATTAAAGATTTATCTAATATTTTAAAGAAAGATAGTTTTGAAAGCAAACTATTAAGT
GCAATATTATTGCCTACAATATTTAAAAAGCCATATGAAAATCTTTCTAAAATAATAAAG
CCAATTATAGATATGATATATAATAAAGACGAATATAGCATAGAGATTATTGGATGAGAA
AAAGCTTCACAAGAATTAAGTCTGGATATATCTAATATAAAAGAAGCAGAAAAAAAGGCT
TTAGAAATAAAAGCAAAATTGACCCAAGAAAATTTAAAAAATAAATTAAAAGAATTCAAA
TTAGTAAAAGAAAACTTGGGAAATTTAATTAAAAAATTATCCGAAAAAGGCATCGAAGTC
GAAGAAGATACAAAATTCATATACGAAAATTCTGAAGAAGACGAAAATTCTACATTATAT
GAAGTAATAAATTCTATTATTAGAATAAAAAAAGAAATAAGATACCTTGAATATAAACTA
GATTAA
>1748
ATGTATAAGAAAACAAATAGAAAAATATTGATTTCTCTTGCCATATTATGTGGAGGTTTA
GCAGTGGCATCAATTGCTACAGTTGCTGCATACGCAGGTAAATCAAAACCAGAATCAAAA
ATAGAAAAAGAAAATCTTTTGAATGAACTTAAAGAGGCATTAAATCAATTAAAACAATTG
ATTGCATCACCGGAAGCTAAAAATATTGAAAAATCAATGAAAATCAATATCTTAAATAAT
GCTAATGTTTCGAAAGATTCCTCAATTAAAGAAATTCAATCTAAAATCAATCAAGTTAAA
TATGCTATTAATTCATTAAACAAAAAAATCGCAGATCGAAATAAAAAGGAATTTGAAAAA
TTTGAACAAATCAAAAACGATCTTCAAACTTATATTAATAGAGATTTAAATGTTGTTATA
TACAATGAAATAACTAAAAAATCTAAAAATGAAATATTGAAATTAAATAACATATCGCAA
AGCTCAAAAGAACAAGAAATTATAGATGCAATAAGCAAATTGTATGATTTAAAGAAATGA
ATTTTAGCCCAAAAATTATTAATAGACAATTCAATAAATGAACAAAAAAGACAACTTAAG
TCCTTAATTAAAATTGCTAATCAAATATTGTTATCAAACAAAATAGTTGAACGTGACTTA
GAATTTAAGCAAGAAATTTCTAAGGCTGAGGCATCATTAAGTCAAACAAATAAAACTACA
TCTGAACTTTTTAGAGAAAGAATATTGCTTCACAAATTTATTAATGAAACTCTATTATTT
GAAGAAACTATGTTTAAAGAAAAGGAAACAAAAATTAACGAGCTTAAGAAACAATCAGAA
ACTATTTTTGAACATATTGGAAAAGACCCAAATAATAGCATATTCGATTATAATTCCCAA
TTTTATAGAAACATAATAACTAAAATTGATAGTTTGAACACTAATGAAAAAAGTTTAACC
TTAAATAAAAAGATTGAAGATATAAGTAATGAAATAAATAATCTAGACAAATCATTTTCT
AAGTTGGTTTCTGATACCCTTGAAAAATTTGAATATGAGGATGATCTTAAAGACCATATT
GATGTTGCAAAAGATCCCAAAAATTGAATTAATATTCAAAAATATATCTGATACATTAGG
ACAATAAGTCAAGTTAAAAAACTAAACTTAAAATCGTTAGTAGATTTTTATAGCAATGAT
CAATTTGCTAAATTTATTCGCAATACAATTTCAGACTTTTTTGATTATACAAGAGCAAAG
AAAGATTTTGATTTTACAGATTCTGTTATTGCAAATTATGTACTTAATAAAGTTATTAAG
ATTAGGGATTTTGAAGAATTTAAAAACTTAAATAGTTATTTTGCAGATGAAAAAAATGAT
ATTTGAGCAATGCAAGTAGACCAAATAACAGACGAAATGAAAACAAAAATCTTTGATTTG
TTAATTAAAGATTTATCCAATATTTTAAAGAAAGATAGTTTTGAAAGCAAACTATTAAGT
GCAATATTATTGCCTACAATATTTAAAAAGCCATATGAAAATCTTTCTAAAATAATAAAG
CCAATTATAGATATGATATACAATAAAGACGAATATAGCATAGAGATTATTGGATGAGAA
AAAGCTTCACAAGAATTAAGTCTGGATATATCTAATATAAAAGAAGCAGAAAAAAAGGCT
TTAGAAATAAAAGCAAAATTGACCCAAGAAAATTTAAAAAATAAATTAAAAGAATTCAAA
TTAGTAAAAGAAAACTTGGGAAATTTAATTAAAAAATTATCCGAAAAAGGCATCGAAGTC
GAAGAAGATACAAAATTAATATACGAAAATTCTGAAGAAGACGAAAATTCTACATTATAT
GAAGTAATAAATTCTATTATTAAAATAAAAAAAGAAATAAGATACCTTGAATATAAACTA
GATTAA
>5468 bias=417.8,bit_score=1868.4,abs_start=279402,align_strand=+,abs_end=281327,score_ratio=0.970093457944,query_name=NODE_1_length_644406_cov_31.3649_ID_828
ATGTATAAGAAAACAAATAGAAAAATATTGATTTCTCTTGCCATATTATGTGGAGGTTTA
GCGGTGGCATCAATTGCTACAGTTTCTGCATATGCGGGCAAATCAAGACCAGAATCAAAA
ATAGAAAAAGAAAATCTTTTGAATGAACTTAAAGAGGCATTAAATCAATTAAAACAATTG
ATTGCATCACCAGAAGCTAAAAATATTGAAAAATCAATGGAAATCAATATCTTAAATAAT
GCCAATGTTTCAGAAAATTCTTCAATTAAAGAAATTCAATCTAAAATCAATCAAGTTAAA
TATGCTATTGATTCATTAAACAAAAAAATCGCAGATCGAAATAAAAAGGAATTTGAAAAA
TTTGAACAAATCAAAAACGATCTTCAAACTTATATTAATAGAGATTTAAATGTTGTTATA
TACAATGAAATAACTAAAAAATCTAAAAATGAAATATTGAAATTAAATAGCATATCGCAA
AGCTCAAAAGAACAAGAAATTATAGATGCAATAAGCAAATTGTATGATTTAAAGAAATGA
ATTTTAGCCCAAAAATTATTAATAGATAATTCAATAAATGAACAAAAAAGACAACTTAAG
TCTTTGATTGAAATTGCTAATCAAATATTGTTATCAAACAAAATAGTTGAACGTGACCTA
GAATTTAAACAAGAAATTTCTAAGGCTGAGGCATCATTAAGTCAAACAAACAAAACTGCA
TCTGAACTTTTTAGAGAAAGAATATTGCTCCACAAATTTATTAATGAAACTCTATTATTT
GAAGAAACAATGTTTAAAGAAAAGGAAACAAAAATTAACGAGCTTAAGAAACAATCAGAA
ACTATTTTTGAACATATTGGAAAAGACCCAAATAATAGCATATTTGATTATAATTCCCAA
TTTTATAGAAACATAATAACTAAAATTGATAGTTTGAACGCTAATGAAAAAAGTTTAACC
TTAAATAAAAAGATTGAAGATATAAGCAATGAAATAAATAATCTAGACAAATCATTTTCT
AAGTTGGTTTCTGATACCCTTGAAAAATTTGAATATGAGGATGATCTTAAAGACCATATT
GATGTTGCAAAAGATCCCAAAAATTGAATTAATATTCAAAAATATATCTGATACATTAGG
ACAATAAGTCAAGTTAAAAAACTAAACTTAAAATCGTTAGTAGATTTTTATAGCAATGAT
CAATTTGCTAAATTTATTCGCAATACAATTTCAGACTTTTTTGATTATACAAGAGTAAAG
AAAGATTTTGATTTTACAGATTCTGTTATTGCAAATTATGTACTTAATAAAGTTATTAAG
ATTAGGGATTTTGAAGAATTTAAAAACTTAAATAGTTATTTTGCAGATGAAAAAAATGAT
ATTTGAGCAATGCAAGTAGGCCAAATAACAGACGAAATGAAAACAAAAATCTTTGATTTG
TTAATTAAAGATTTATCTAATATTTTAAAGAAAGATAGTTTTGAAAGCAAACTATTAAGT
GCAATATTGTTGCCTACAATATTTAAAAAGCCATATGAAAATCTTTCTAAAATAGTAAAG
CCAATTATAGATATGATACATAATAAAGACGAATATAGCATAGAAATTATTGGATGAGAA
AAAGCTTCACAAGAATTAAGTCTGGATATATCTAATATAAAAGAAGCAGAAAAAAAGGCT
TTAGAAATAAAAGCAAAATTGACCCAAGAAAATTTAAAAAATAAATTAAAAGAATTCAAA
TTAGTAAAAGAAAACTTGGGAAATTTAATTAAAAAATTATCCGAAAAAGGCATCGAAGTC
GAAGAAGATACAAAATTCATATACGAAAATTCTGAAGAAGACGAAAATTCTACATTATAT
GAAGTAATAAATTCTATTATTAGAATAAAAAAAGAAATAAGATACCTTGAATATAAACTA
GATTAA
>5469 bias=416.9,bit_score=1851.0,abs_start=14550,align_strand=+,abs_end=16474,score_ratio=0.961059190031,query_name=NODE_5_length_51012_cov_32.5591_ID_313
ATGTATAAGAAAACAAATAGAAAAATATTGATTTCTCTTGCCATATTATGTGGAGGTTTA
GCGGTGGCATCAATTGCTACAGTTTCTGCATATGCGGGCAAATCAAGACCAGAATCAAAA
ATAGAAAAAGAAAATCTTTTGAATGAACTTAAAGAGGCATTAAATCAATTAAAACAATTG
ATTGCATCACCAGAAGCTAAAAATATTGAAAAATCAATGGAAATCAATATCTTAAATAAT
GCCAATGTTTCAGAAAATTCTTCAATTAAAGAAATTCAATCTAAAATCAATCAAGTTAAA
TATGCTATTGATTCATTAAACAAAAAATCGCAGATCGAAATAAAAAGGAATTTGAAAAAT
TTGAACAAATCAAAAACGATCTTCAAACTTATATTAATAGAGATTTAAATGTTGTTATAT
ACAATGAAATAACTAAAAAATCTAAAAATGAAATATTGAAATTAAATAGCATATCGCAAA
GCTCAAAAGAACAAGAAATTATAGATGCAATAAGCAAATTGTATGATTTAAAGAAATGAA
TTTTAGCCCAAAAATTATTAATAGATAATTCAATAAATGAACAAAAAAGACAACTTAAGT
CTTTGATTGAAATTGCTAATCAAATATTGTTATCAAACAAAATAGTTGAACGTGACCTAG
AATTTAAACAAGAAATTTCTAAGGCTGAGGCATCATTAAGTCAAACAAACAAAACTGCAT
CTGAACTTTTTAGAGAAAGAATATTGCTCCACAAATTTATTAATGAAACTCTATTATTTG
AAGAAACAATGTTTAAAGAAAAGGAAACAAAAATTAACGAGCTTAAGAAACAATCAGAAA
CTATTTTTGAACATATTGGAAAAGACCCAAATAATAGCATATTTGATTATAATTCCCAAT
TTTATAGAAACATAATAACTAAAATTGATAGTTTGAACGCTAATGAAAAAAGTTTAACCT
TAAATAAAAAGATTGAAGATATAAGCAATGAAATAAATAATCTAGACAAATCATTTTCTA
AGTTGGTTTCTGATACCCTTGAAAAATTTGAATATGAGGATGATCTTAAAGACCATATTG
ATGTTGCAAAAGATCCCAAAAATTGAATTAATATTCAAAAATATATCTGATACATTAGGA
CAATAAGTCAAGTTAAAAAACTAAACTTAAAATCGTTAGTAGATTTTTATAGCAATGATC
AATTTGCTAAATTTATTCGCAATACAATTTCAGACTTTTTTGATTATACAAGAGCAAAGA
AAGATTTTGATTTTACAGATTCTGTTATTGCAAATTATGTACTTAATAAAGTTATTAAGA
TTAGGGATTTTGAAGAATTTAAAAACTTAAATAGTTATTTTGCAGATGAAAAAAATGATA
TTTGAGCAATGCAAGTAGGCCAAATAACAGACGAAATGAAAACAAAAATCTTTGATTTGT
TAATTAAAGATTTATCTAATATTTTAAAGAAAGATAGTTTTGAAAGCAAACTATTAAGTG
CAATATTGTTGCCTACAATATTTAAAAAGCCATATGAAAATCTTTCTAAAATAGTAAAGC
CAATTATAGATATGATACATAATAAAGACGAATATAGCATAGAAATTATTGGATGAGAAA
AAGCTTCACAAGAATTAAGTCTGGATATATCTAATATAAAAGAAGCAGAAAAAAAGGCTT
TAGAAATAAAAGCAAAATTGACCCAAGAAAATTTAAAAAATAAATTAAAAGAATTTAAAT
TAGTAAAAGAAAACTTGGGAAATTTAATTAAAAAACTATCCGAAAAAGACATCGAAGTCG
AAGAAGATACAAAATTCATATATGAAAATTCTGAAGAAGACGAAAATTCTACATTATATG
AAGTAATAAGTTCTATTATTAGAATAAAAAAAGAAATAAGATACCTTAAATATAAACTGG
ATTAA
>5473 bias=434.5,bit_score=1881.3,abs_start=128059,align_strand=+,abs_end=129984,score_ratio=0.976791277259,query_name=NODE_1_length_171438_cov_18.2479_ID_1802
ATGTATAAGAAAACAAATAGAAAAATATTGATTTCTCTTGCCATATTATGTGGAGGTTTA
GCAGTGGCATCAATTGCTACAGTTGCTGCATACGCAGGTAAATCAAAACCAGAATCAAAA
ATAGAAAAAGAAAATCTTTTGAATGAACTTAAAGAGGCATTAAATCAATTAAAACAATTG
ATTGCATCACCGGAAGCTAAAAATATTGAAAAATCAATGAAAATCAATATCTTAAATAAT
GCTAATGTTTCGAAAGATTCCTCAATTAAAGAAATTCAATCTAAAATCAATCAAGTTAAA
TATGCTATTAATTCATTAAACAAAAAAATCGCAGATCGAAATAAAAAGGAATTTGAAAAA
TTTGAACAAATCAAAAACGATCTTCAAACTTATATTAATAGAGATTTAAATGTTGTTATA
TACAATGAAATAACTAAAAAATCTAAAAATGAAATATTGAAATTAAATAACATATCGCAA
AGCTCAAAAGAACAAGAAATTATAGATGCAATAAGCAAATTGTATGATTTAAAGAAATGA
ATTTTAGCCCAAAAATTATTAATAGACAATTCAATAAATGAACAAAAAAGACAACTTAAG
TCCTTAATTAAAATTGCTAATCAAATATTGTTATCAAACAAAATAGTTGAACGTGACTTA
GAATTTAAACAAGAAATTTCTAAGGCTGAGGCATCATTAAGTCAAACAAATAAAACTACA
TCTGAACTTTTTAGAGAAAGAATATTGCTTCACAAATTTATTAATGAAACTCTATTATTT
GAAGAAACTATGTTTAAAGAAAAGGAAACAAAAATTAACGAGCTTAAGAAACAATCAGAA
ACTATTTTTGAACATATTGGAAAAGACCCAAATAATAGCATATTCGATTATAATTCCCAA
TTTTATAGAAACATAATAACTAAAATTGATAGTTTGAACACTAATGAAAAAAGTTTAACC
TTAAATAAAAAGATTGAAGATATAAGTAATGAAATAAATAATCTAGACAAATCATTTTCT
AAGTTGGTTTCTGATACCCTTGAAAAATTTGAATATGAGGATGATCTTAAAGACCATATT
GATGTTGCAAAAGATCCCAAAAATTGAATTAATATTCAAAAATATATCTGATACATTAGG
ACAATAAGTCAAGTTAAAAAACTAAACTTAAAATCGTTAGTAGATTTTTATAGCAATGAT
CAATTTGCTAAATTTATTCGCAATACAATTTCAGACTTTTTTGATTATACAAGAGCAAAG
AAAGATTTTGATTTTACAGATTCTGTTATTGCAAATTATGTACTTAATAAAGTTATTAAG
ATTAGGGATTTTGAAGAATTTAAAAACTTAAATAGTTATTTTGCAGATGAAAAAAATGAT
ATTTGAGCAATGTAAGTAGACCAAATAACAGACGAAATGAAAACAAAAATCTTTGATTTG
TTAATTAAAGATTTATCCAATATTTTAAAGAAAGATAGTTTTGAAAGCAAACTATTAAGT
GCAATATTATTGCCTACAATATTTAAAAAGCCATATGAAAATCTTTCTAAAATAATAAAG
CCAATTATAGATATGATATACAATAAAGACGAATATAGCATAGAGATTATTGGATGAGAA
AAAGCTTCACAAGAATTAAGTCTGGATATATCTAATATAAAAGAAGCAGAAAAAAAGGCT
TTAGAAATAAAAGCAAAATTGACCCAAGAAAATTTAAAAAATAAATTAAAAGAATTTAAA
TTAGTAAAAGAAAACTTGGGAAATTTAATTAAAAAATTATCCGAAAAAGGCATCGAAGTC
GAAGAAGATACAAAATCCATATATGAAAATTCTGAAGAAGACGAAAATTCTACATTATAT
GAAGTAATAAATTCTATTATTAGAATAAAAAAAGAAATAAGATACCTTGAATATAAACTA
GATTAA
>5476 bias=421.8,bit_score=1867.8,abs_start=12853,align_strand=+,abs_end=14778,score_ratio=0.969781931464,query_name=NODE_10_length_49371_cov_19.0623_ID_623
ATGTATAAGAAAACAAATAGAAAAATATTGATTTCTCTTGCCGTATTATGTGGAGGTTTA
GCGGTGGCATCAATTGCTACAGTTTCTGCATATGCGGGTAAATCAAGACCAGAATCAAAA
ATAGAAAAAGAACATCTTTTGAATGACTTTAAAGAGGCATTAAATCAATTAAAACAATTG
ATTGCATCACCAGAAGCTAAAAATATTGAAAAATCAATGGAAATCAATATCTTAAATAAT
GCCAATGTTTCAGAAAATTCTTCAATTAAAGAAATTCAATCTAAAATCAATCAAGTTAAA
TATGCTATTGATTCATTAAACAAAAAAATCGCAGATCGAAATAAAAAGGAATTTGAAAAA
TTTGAACAAATCAAAAATGATCTTCAAACTTATATTAATAGAGATTTAAATGTTGTTATA
TACAATGAAATAACTAAAAAATCTAAAAATGAAATATTGAAATTGAATAGCATATCGCAA
AGCTCAAAAGAACAAGAAATTATAGATGCAATAAGCAAATTGTATGATTTAAAGAAATGA
ATTTTAGCCCAAAAATTATTAATAGATAATTCAATAAATGAACAAAAAAGACAACTTAAG
TCTTTGATTGAAATTGCTAATCAAATATTGTTATCAAACAAAATAGTTGAACGTGACTTA
GAATTTAAACAAGAAATTTCTAAGGCTGAGGCATCATTAAGTCAAACAAACAAAACTGCA
TCTGAACTTTTTAGAGAAAGAATATTGCTTCACAAATTTATTAATGAAACTCTATTACTT
GAAGAAACAATGTTTAAAGAAAAGGAAACAAAAATTAACGAGCTTAAGAAACAATCAGAA
ACTATTTTTGAACATATTGGAAAAGACCCAAATAATAGCATATTCAATTATAATTCCCAA
TTTTATAGAAACATAATAACTAAAATTGATAGTTTGAACACTAATGAAAAAAGTTTAACC
TTAAATAAAAAGATTGAAGATATAAGTAATGAAATAAATAATCTAGACAAATCATTTTCT
AAGATGGTTTCTGATACCCTTGAAAAATTTAAATATGAGGATGATCTTAAAGACCATATT
GATGTTGCAAAAGATCCCAAAAATTGAATTAATATTCAAAAATATATCTGATACATTAGG
ACAATAAGCCAAGTTAAAAAACTAAACTTAAAATCGTTAGTAGATTTTTATAGCAATGAT
CAATTTGCTAAATTTATTTGCAATACAATTTCAGACTTTTTTGATTATACAAGAGCAAAG
AAAGATTTTGATTTTACAGATTCTGTTATTGCAAATTATGTACTTAATAAAGTTATTAAG
ATTAGGGATTTTGAAGAATTTAAAAACTTAAATAGTTATTTTGCAGATGAAAAAAATGAT
ATTTGAGCAATGCAAGTAGACCAAATAACAGACGAAATGAAAACAAAAATCTTTGATTTG
TTAATTAAAGATTTATCTAATATTTTAAAGAAAGATAGTTCTGAAAGTAAACTATTAAGT
GCAATATTATTGCCTACAATATTTAAAAAGCCATATGAAAATCTTTCTAAAATAATAAAG
CCAATTATAGATATGATATACAATAAAGACGAATATAGCATAGAGATTATTGGATGAGAA
AAAGCTTCACAAGAATTAAGTCTGGATATATCTAATATAAAAGAAGCAGAAAAAAAGGCT
TTAGAAATAAAAGCAAAATTGACCCAAGAAAATTTAAAAAATAAATTAAAAGAATTCAAA
TTAGTAAAAGAAAACTTGGGAAATTTAATTAAAAAATTATCCGAAAAAGGCATCGAAGTC
GAAGAAGATACAAAATTCATATACGAAAATTCTGAAGAAGACGAAAATTCTACATTATAT
GAAGTAATAAGTTCTATTATTAGAATAAAAAAAGAAATAAGATACCTTAAATATAAACTG
GATTAA
>5480 bias=440.5,bit_score=1836.6,abs_start=40968,align_strand=-,abs_end=42891,score_ratio=0.953582554517,query_name=NODE_12_length_44715_cov_15.341_ID_1242
TGTATAAGAAAACAAATAGAAAAATATTGATTTCTCTTGCCATATTATGTGGAGGTTTAG
CGGTGGCATCAATTGCTACAGTTTCTGCATACGCAGGTAAATCAAGACCAGAATCAAAAA
TAGAAAAAGAAAATCTTTTGAATGAACTTAAAGAGGCATTAAATCAATTAAAACAATTGA
TTGCATCACCAGAAGCTAAAAATATTGAAAAATCAATGGAAATCAATATCTTAAATAATG
CTAATGTTTCAAAAGATTCCTCAATTAAAGAAATTCAATCTAAAATCAATCAAGTTAAAT
ATGCTATTGATTCATTAAACAAAAAAATCGCAGATCGAAATAAAAAGGAATTTGAAAAAT
TTGAACAAATCAAAAACGATCTTCAAATTTATATTAATAGAGATTTAAATGTTGTTATAT
ACAATGAAATAACTAAAAAATCTAAAAATGAAATATTGAAATTGAATAGCATATCGCAAA
GCTCAAAAGAACAAGAAATTATAGATTCAATAAGCAAATTGTATGATTTAAAGAAATGAA
TTTTAGCCCAAAAATTATTAATAGATAATTCAATAAATGAACAAAAAAGACAACTTAAGT
CTTTGATTGAAATTGCTAATCAAATATTATTATCAAACAAAATAGTTGAACGTGACTTAG
AATTTAAACAAGAAATTTCTAAGGCTGAGGCATCATTAAGTCAAACAAATAAAACTACAT
CTGAACTTTTCAGAGAAAGAATATTGCTTCACAAATTTATTAATGAAACTCTATTACTTG
AAGAAAAAATGTTTAAAGAAAAGGAAACAAAAATTAACGAGCTTAAGAAACAATCAGAAA
CAATTTTTGAACATATTGGAAAAGACCCAGATAATAGCATATTCAATTATAATTCCCAAT
TTTATAGAAACATAATAACTAAAATTGATAGTTTGAACACTAATGAAAAAAGTTTAACCT
TAAATAAAAAGATTGAAGATATAAGTAATGAAATAAATAATCTAGACAAATCATTTTCTA
AATTGGTTTCTGATACCCTTGAAAAATTTAAATATGAGGATGATCTTAAAGACCATATTG
ATGTTGCAAAAGATCCCAAAAATTGAATTAATATTCAAAAATATATCTGATACATTAGGA
CAATAAGCCAAGTTAAAAAATTAAACTTAAAATCGTTAGTAGATTTTTATAGCAATGATC
AATTTGCTGAATTTATTTGCAATACAATTTCAGACTTTTTTGATTATACAAGAGCAAAGA
AAGATTTTGATTTTACAGATTCTGTTATTGCAAATTATGTACTTAATAAAATTATTAAGA
TCAGGGATTTTGAAGAATTTAAAAACTTAAATAGTTATTTTGCAGATAAAAAAAATGATA
TTTGAGCAATGCAAGTAGACCAAATAACAGACGAAATGAAAACAAAAATCTTTGATTTGT
TAATTAAAGATTTATCTAATATTTTAAAGAAAGATAGTTTTGAAAGCAAACTATTAAGAG
CAATATTGTTGCCTACAATATTTAAAAAGACATATGAAAATCTTTCTAAAATAATAAAGC
CAATTATAGATATGATATATAATAAAGACGAATATAGCATAGAGATTATTGGATGAGAAA
AAGCTTCACAAGAATTAAGTCTGGATATATCTAATATAAAAGAAGCAGAAAAAAAGGCTT
TAGAAATAAAAGCAAAATTGACCCAAGAAAATTTAAAAAATAAATTAAAAGAATTCAAAT
TAGTAAAAGAAAACTTGGGAAATTTAATTAAAAAATTATCCGAAAAAGGCATCGAAGTCG
AAGAAGATACAAAATTAATATACGAAAATTCTGAAGAAGACGAAAATTCTACATTATATG
AAGTAATAAATTCTATTATTAGAATAAAAAAAGAAATAAGATACCTTGAATATAAACTAG
ATTA
>5481 bias=None,bit_score=2390.4,abs_start=50907,align_strand=-,abs_end=52832,score_ratio=1.24112149533,query_name=NODE_2_length_160211_cov_35.3884_ID_103
ATGTATAAGAAAACAAATAGAAAAATATTGATTTCTCTTGCCGTATTATGTGGAGGTTTA
GCGGTGGCATCAATTGCTACAGTTTCTGCATATGCGGGTAAATCAAGACCAGAATCAAAA
ATAGAAAAAGAACATCTTTTGAATGACTTTAAAGAGGCATTAAATCAATTAAAACAATTG
ATTGCATCACCAGAAGCTAAAAATATTGAAAAATCAATGGAAATCAATATCTTAAATAAT
GCCAATGTTTCAGAAAATTCTTCAATTAAAGAAATTCAATCTAAAATCAATCAAGTTAAA
TATGCTATTGATTCATTAAACAAAAAAATCGCAGATCGAAATAAAAAGGAATTTGAAAAA
TTTGAACAAATCAAAAATGATCTTCAAACTTATATTAATAGAGATTTAAATGTTGTTATA
TACAATGAAATAACTAAAAAATCTAAAAATGAAATATTGAAATTGAATAGCATATCGCAA
AGCTCAAAAGAACAAGAAATTATAGATGCAATAAGCAAATTGTATGATTTAAAGAAATGA
ATTTTAGCCCAAAAATTATTAATAGATAATTCAATAAATGAACAAAAAAGACAACTTAAG
TCTTTGATTGAAATTGCTAATCAAATATTGTTATCAAACAAAATAGTTGAACGTGACTTA
GAATTTAAACAAGAAATTTCTAAGGCTGAGGCATCATTAAGTCAAACAAATAAAACTGCA
TCTGAACTTTTTAGAGAAAGAATATTGCTTCACAAATTTATTAATGAAACTCTATTATTT
GAAGAAACAATGTTTAAAGAAAAAGAAACAAAAATTAACGAGCTTAAGAAACAATCAGAA
ACTATTTTTGAACATATTGGAAAAGACCCAAATGATAGCGTATTCGATTATAATTCCCAA
TTTTATAGAAACATAATAACTAAAATTGATAGTTTGAACACTAATGAAAAAAGTTTAACC
TTAAATAAAAAGATTGAAGATATAAGTAATGAAATAAATAATCTAGACAAATCATTTTCT
AAGTTGGTTTCTGATACCCTTGAAAAATTTGAATATGAGGATGATCTTAAAGACCATATT
GATGTTGCAAAAGATCCCAAAAATTGAATTAATATTCAAAAATATATCTGATACATTAGG
ACAATAAGCCAAGTTAAAAAACTAAACTTAAAATCGTTAGTAGATTTTTATAGCAATGAT
CAATTTGCTAAATTTATTTGCAATACAATTTCAGACTTTTTTGATTATACAAGAGCAAAG
AAAGATTTTGATTTTACAAATTCTGTTATTGCAAATTATGTACTTAATAAAATTATTAAG
ATCAGGGATTTTGAAGAATTTAAAAACTTAAATAGTTATTTTGCAGATGAAAAAAATGAT
ATTTGAGCAATGCAAGTAGACCAAATAACAGATGAAATGAAAACAAAAATCTTTGATTTG
TTAATTAAAGATTTATCTAATATTTTAAAGAAAGATAGTTCTGAAAGCAAACTATTAAGT
GCAATATTGTTGCCTACAATATTTAAAAAGACATATGAAAATCTTTCTAAAATAATAAAG
CCAATTATAGATATGATATATAATAAAGACGCATATAACATAGAAATTATTGGATGAGAA
AAAGCTTCACAAGAATTAAGTCTGGATATATCTAATATAAAAGAAGCAGAAAAAAAGGCT
TTAGAAATAAAAGCAAAATTGACCCAAGAAAATTTAAAAAATAAATTAAAAGAATTTAAA
TTAGTAAAAGAAAACTTGGGAAATTTAATTAAAAAATTATCCGAAAAAGGCATCGAAGTC
GAAGAAGATACAAAATTCATATATGAAAATTCTGAAGAAGACGAAAATTCTACATTATAT
GAAGTAATAAGCTCTATTATTAGAATAAAAAAAGAAATAAGATACCTTGAATATAAACTG
GATTAA
>18400 bias=0,e_score=0.0,bit_score=2390.4,score_ratio=1.24,align_strand=-,abs_start=50907,abs_end=52832,allele_start=50907,allele_end=52832,query_name=NODE_2_length_160211_cov_44.2436_ID_69 <unknown description>
ATGTATAAGAAAACAAATAGAAAAATATTGATTTCTCTTGCCGTATTATGTGGAGGTTTA
GCGGTGGCATCAATTGCTACAGTTTCTGCATATGCGGGTAAATCAAGACCAGAATCAAAA
ATAGAAAAAGAACATCTTTTGAATGACTTTAAAGAGGCATTAAATCAATTAAAACAATTG
ATTGCATCACCAGAAGCTAAAAATATTGAAAAATCAATGGAAATCAATATCTTAAATAAT
GCCAATGTTTCAGAAAATTCTTCAATTAAAGAAATTCAATCTAAAATCAATCAAGTTAAA
TATGCTATTGATTCATTAAACAAAAAAATCGCAGATCGAAATAAAAAGGAATTTGAAAAA
TTTGAACAAATCAAAAATGATCTTCAAACTTATATTAATAGAGATTTAAATGTTGTTATA
TACAATGAAATAACTAAAAAATCTAAAAATGAAATATTGAAATTGAATAGCATATCGCAA
AGCTCAAAAGAACAAGAAATTATAGATGCAATAAGCAAATTGTATGATTTAAAGAAATGA
ATTTTAGCCCAAAAATTATTAATAGATAATTCAATAAATGAACAAAAAAGACAACTTAAG
TCTTTGATTGAAATTGCTAATCAAATATTGTTATCAAACAAAATAGTTGAACGTGACTTA
GAATTTAAACAAGAAATTTCTAAGGCTGAGGCATCATTAAGTCAAACAAATAAAACTGCA
TCTGAACTTTTTAGAGAAAGAATATTGCTTCACAAATTTATTAATGAAACTCTATTATTT
GAAGAAACAATGTTTAAAGAAAAAGAAACAAAAATTAACGAGCTTAAGAAACAATCAGAA
ACTATTTTTGAACATATTGGAAAAGACCCAAATGATAGCGTATTCGATTATAATTCCCAA
TTTTATAGAAACATAATAACTAAAATTGATAGTTTGAACACTAATGAAAAAAGTTTAACC
TTAAATAAAAAGATTGAAGATATAAGTAATGAAATAAATAATCTAGACAAATCATTTTCT
AAGTTGGTTTCTGATACCCTTGAAAAATTTGAATATGAGGATGATCTTAAAGACCATATT
GATGTTGCAAAAGATCCCAAAAATTGAATTAATATTCAAAAATATATCTGATACATTAGG
ACAATAAGCCAAGTTAAAAAACTAAACTTAAAATCGTTAGTAGATTTTTATAGCAATGAT
CAATTTGCTAAATTTATTTGCAATACAATTTCAGACTTTTTTGATTATACAAGAGCAAAG
AAAGATTTTGATTTTACAAATTCTGTTATTGCAAATTATGTACTTAATAAAATTATTAAG
ATCAGGGATTTTGAAGAATTTAAAAACTTAAATAGTTATTTTGCAGATGAAAAAAATGAT
ATTTGAGCAATGCAAGTAGACCAAATAACAGATGAAATGAAAACAAAAATCTTTGATTTG
TTAATTAAAGATTTATCTAATATTTTAAAGAAAGATAGTTCTGAAAGCAAACTATTAAGT
GCAATATTGTTGCCTACAATATTTAAAAAGACATATGAAAATCTTTCTAAAATAATAAAG
CCAATTATAGATATGATATATAATAAAGACGCATATAACATAGAAATTATTGGATGAGAA
AAAGCTTCACAAGAATTAAGTCTGGATATATCTAATATAAAAGAAGCAGAAAAAAAGGCT
TTAGAAATAAAAGCAAAATTGACCCAAGAAAATTTAAAAAATAAATTAAAAGAATTTAAA
TTAGTAAAAGAAAACTTGGGAAATTTAATTAAAAAATTATCCGAAAAAGGCATCGAAGTC
GAAGAAGATACAAAATTCATATATGAAAATTCTGAAGAAGACGAAAATTCTACATTATAT
GAAGTAATAAGCTCTATTATTAGAATAAAAAAAGAAATAAGATACCTTGAATATAAACTG
GATTA
>18401 bias=0,e_score=0.0,bit_score=2335.7,score_ratio=1.21,align_strand=-,abs_start=386968,abs_end=388893,allele_start=386968,allele_end=388893,query_name=NODE_1_length_507951_cov_41.4538_ID_1311 <unknown description>
ATGTATAAGAAAACAAATAGAAAAATATTGATTTCTCTTGCCATATTATGTGGAGGTTTA
GCGGTGGCATCAATTGCTACAGTTTCTGCATATGCGGGCAAATCAAGACCAGAATCAAAA
ATAGAAAAAGAAAATCTTTTGAATGAACTTAAAGAGGCATTAAATCAATTAAAACAATTG
ATTGCATCACCAGAAGCTAAAAATATTGAAAAATCAATGGAAATCAATATCTTAAATAAT
GCCAATGTTTCAGAAAATTCTTCAATTAAAGAAATTCAATCTAAAATCAATCAAGTTAAA
TATGCTATTGATTCATTAAACAAAAAAATCGCAGATCGAAATAAAAAGGAATTTGAAAAA
TTTGAACAAATCAAAAACGATCTTCAAACTTATATTAATAGAGATTTAAATGTTGTTATA
TACAATGAAATAACTAAAAAATCTAAAAATGAAATATTGAAATTAAATAGCATATCGCAA
AGCTCAAAAGAACAAGAAATTATAGATGCAATAAGCAAATTGTATGATTTAAAGAAATGA
ATTTTAGCCCAAAAATTATTAATAGATAATTCAATAAATGAACAAAAAAGACAACTTAAG
TCTTTGATTGAAATTGCTAATCAAATATTGTTATCAAACAAAATAGTTGAACGTGACCTA
GAATTTAAACAAGAAATTTCTAAGGCTGAGGCATCATTAAGTCAAACAAACAAAACTGCA
TCTGAACTTTTTAGAGAAAGAATATTGCTCCACAAATTTATTAATGAAACTCTATTATTT
GAAGAAACAATGTTTAAAGAAAAGGAAACAAAAATTAACGAGCTTAAGAAACAATCAGAA
ACTATTTTTGAACATATTGGAAAAGACCCAAATAATAGCATATTTGATTATAATTCCCAA
TTTTATAGAAACATAATAACTAAAATTGATAGTTTGAACGCTAATGAAAAAAGTTTAACC
TTAAATAAAAAGATTGAAGATATAAGCAATGAAATAAATAATCTAGACAAATCATTTTCT
AAGTTGGTTTCTGATACCCTTGAAAAATTTGAATATGAGGATGATCTTAAAGACCATATT
GATGTTGCAAAAGATCCCAAAAATTGAATTAATATTCAAAAATATATCTGATACATTAGG
ACAATAAGTCAAGTTAAAAAACTAAACTTAAAATCGTTAGTAGATTTTTATAGCAATGAT
CAATTTGCTAAATTTATTCGCAATACAATTTCAGACTTTTTTGATTATACAAGAGTAAAG
AAAGATTTTGATTTTACAGATTCTGTTATTGCAAATTATGTACTTAATAAAGTTATTAAG
ATTAGGGATTTTGAAGAATTTAAAAACTTAAATAGTTATTTTGCAGATGAAAAAAATGAT
ATTTGAGCAATGCAAGTAGGCCAAATAACAGACGAAATGAAAACAAAAATCTTTGATTTG
TTAATTAAAGATTTATCTAATATTTTAAAGAAAGATAGTTTTGAAAGCAAACTATTAAGT
GCAATATTGTTGCCTACAATATTTAAAAAGCCATATGAAAATCTTTCTAAAATAGTAAAG
CCAATTATAGATATGATACATAATAAAGACGAATATAGCATAGAAATTATTGGATGAGAA
AAAGCTTCACAAGAATTAAGTCTGGATATATCTAATATAAAAGAAGCAGAAAAAAAGGCT
TTAGAAATAAAAGCAAAATTGACCCAAGAAAATTTAAAAAATAAATTAAAAGAATTCAAA
TTAGTAAAAGAAAACTTGGGAAATTTAATTAAAAAATTATCCGAAAAAGGCATCGAAGTC
GAAGAAGATACAAAATTCATATACGAAAATTCTGAAGAAGACGAAAATTCTACATTATAT
GAAGTAATAAATTCTATTATTAGAATAAAAAAAGAAATAAGATACCTTGAATATAAACTA
GATTA
>18402 bias=0,e_score=0.0,bit_score=1836.6,score_ratio=0.95,align_strand=-,abs_start=129412,abs_end=131335,allele_start=129412,allele_end=131335,query_name=NODE_3_length_145382_cov_20.187_ID_361 <unknown description>
TGTATAAGAAAACAAATAGAAAAATATTGATTTCTCTTGCCATATTATGTGGAGGTTTAG
CGGTGGCATCAATTGCTACAGTTTCTGCATACGCAGGTAAATCAAGACCAGAATCAAAAA
TAGAAAAAGAAAATCTTTTGAATGAACTTAAAGAGGCATTAAATCAATTAAAACAATTGA
TTGCATCACCAGAAGCTAAAAATATTGAAAAATCAATGGAAATCAATATCTTAAATAATG
CTAATGTTTCAAAAGATTCCTCAATTAAAGAAATTCAATCTAAAATCAATCAAGTTAAAT
ATGCTATTGATTCATTAAACAAAAAAATCGCAGATCGAAATAAAAAGGAATTTGAAAAAT
TTGAACAAATCAAAAACGATCTTCAAATTTATATTAATAGAGATTTAAATGTTGTTATAT
ACAATGAAATAACTAAAAAATCTAAAAATGAAATATTGAAATTGAATAGCATATCGCAAA
GCTCAAAAGAACAAGAAATTATAGATTCAATAAGCAAATTGTATGATTTAAAGAAATGAA
TTTTAGCCCAAAAATTATTAATAGATAATTCAATAAATGAACAAAAAAGACAACTTAAGT
CTTTGATTGAAATTGCTAATCAAATATTATTATCAAACAAAATAGTTGAACGTGACTTAG
AATTTAAACAAGAAATTTCTAAGGCTGAGGCATCATTAAGTCAAACAAATAAAACTACAT
CTGAACTTTTCAGAGAAAGAATATTGCTTCACAAATTTATTAATGAAACTCTATTACTTG
AAGAAAAAATGTTTAAAGAAAAGGAAACAAAAATTAACGAGCTTAAGAAACAATCAGAAA
CAATTTTTGAACATATTGGAAAAGACCCAGATAATAGCATATTCAATTATAATTCCCAAT
TTTATAGAAACATAATAACTAAAATTGATAGTTTGAACACTAATGAAAAAAGTTTAACCT
TAAATAAAAAGATTGAAGATATAAGTAATGAAATAAATAATCTAGACAAATCATTTTCTA
AATTGGTTTCTGATACCCTTGAAAAATTTAAATATGAGGATGATCTTAAAGACCATATTG
ATGTTGCAAAAGATCCCAAAAATTGAATTAATATTCAAAAATATATCTGATACATTAGGA
CAATAAGCCAAGTTAAAAAATTAAACTTAAAATCGTTAGTAGATTTTTATAGCAATGATC
AATTTGCTGAATTTATTTGCAATACAATTTCAGACTTTTTTGATTATACAAGAGCAAAGA
AAGATTTTGATTTTACAGATTCTGTTATTGCAAATTATGTACTTAATAAAATTATTAAGA
TCAGGGATTTTGAAGAATTTAAAAACTTAAATAGTTATTTTGCAGATAAAAAAAATGATA
TTTGAGCAATGCAAGTAGACCAAATAACAGACGAAATGAAAACAAAAATCTTTGATTTGT
TAATTAAAGATTTATCTAATATTTTAAAGAAAGATAGTTTTGAAAGCAAACTATTAAGAG
CAATATTGTTGCCTACAATATTTAAAAAGACATATGAAAATCTTTCTAAAATAATAAAGC
CAATTATAGATATGATATATAATAAAGACGAATATAGCATAGAGATTATTGGATGAGAAA
AAGCTTCACAAGAATTAAGTCTGGATATATCTAATATAAAAGAAGCAGAAAAAAAGGCTT
TAGAAATAAAAGCAAAATTGACCCAAGAAAATTTAAAAAATAAATTAAAAGAATTCAAAT
TAGTAAAAGAAAACTTGGGAAATTTAATTAAAAAATTATCCGAAAAAGGCATCGAAGTCG
AAGAAGATACAAAATTAATATACGAAAATTCTGAAGAAGACGAAAATTCTACATTATATG
AAGTAATAAATTCTATTATTAGAATAAAAAAAGAAATAAGATACCTTGAATATAAACTAG
ATT
>18403 bias=0,e_score=0.0,bit_score=1871.0,score_ratio=0.97,align_strand=+,abs_start=109570,abs_end=111495,allele_start=109570,allele_end=111495,query_name=NODE_2_length_147029_cov_48.4721_ID_161 <unknown description>
TGTATAAGAAAACAAATAGAAAAATATTGATTTCTCTTGCCGTATTATGTGGAGGTTTAG
CGGTGGCATCAATTGCTACAGTTTCTGCATATGCGGGTAAATCAAGACCAGAATCAAAAA
TAGAAAAAGAACATCTTTTGAATGACTTTAAAGAGGCATTAAATCAATTAAAACAATTGA
TTGCATCACCAGAAGCTAAAAATATTGAAAAATCAATGGAAATCAATATCTTAAATAATG
CCAATGTTTCAGAAAATTCTTCAATTAAAGAAATTCAATCTAAAATCAATCAAGTTAAAT
ATGCTATTGATTCATTAAACAAAAAAATCGCAGATCGAAATAAAAAGGAATTTGAAAAAT
TTGAACAAATCAAAAATGATCTTCAAACTTATATTAATAGAGATTTAAATGTTGTTATAT
ACAATGAAATAACTAAAAAATCTAAAAATGAAATATTGAAATTGAATAGCATATCGCAAA
GCTCAAAAGAACAAGAAATTATAGATGCAATAAGCAAATTGTATGATTTAAAGAAATGAA
TTTTAGCCCAAAAATTATTAATAGATAATTCAATAAATGAACAAAAAAGACAACTTAAGT
CTTTGATTGAAATTGCTAATCAAATATTGTTATCAAACAAAATAGTTGAACGTGACTTAG
AATTTAAACAAGAAATTTCTAAGGCTGAGGCATCATTAAGTCAAACAAACAAAACTGCAT
CTGAACTTTTTAGAGAAAGAATATTGCTTCACAAATTTATTAATGAAACTCTATTACTTG
AAGAAACAATGTTTAAAGAAAAGGAAACAAAAATTAACGAGCTTAAGAAACAATCAGAAA
CTATTTTTGAACATATTGGAAAAGACCCAAATAATAGCATATTCAATTATAATTCCCAAT
TTTATAGAAACATAATAACTAAAATTGATAGTTTGAACACTAATGAAAAAAGTTTAACCT
TAAATAAAAAGATTGAAGATATAAGTAATGAAATAAATAATCTAGACAAATCATTTTCTA
AGATGGTTTCTGATACCCTTGAAAAATTTAAATATGAGGATGATCTTAAAGACCATATTG
ATGTTGCAAAAGATCCCAAAAATTGAATTAATATTCAAAAATATATCTGATACATTAGGA
CAATAAGCCAAGTTAAAAAACTAAACTTAAAATCGTTAGTAGATTTTTATAGCAATGATC
AATTTGCTAAATTTATTTGCAATACAATTTCAGACTTTTTTGATTATACAAGAGCAAAGA
AAGATTTTGATTTTACAGATTCTGTTATTGCAAATTATGTACTTAATAAAGTTATTAAGA
TTAGGGATTTTGAAGAATTTAAAAACTTAAATAGTTATTTTGCAGATGAAAAAAATGATA
TTTGAGCAATGCAAGTAGACCAAATAACAGACGAAATGAAAACAAAAATCTTTGATTTGT
TAATTAAAGATTTATCTAATATTTTAAAGAAAGATAGTTCTGAAAGCAAACTATTAAGTG
CAATATTATTGCCTACAATATTTAAAAAGCCATATGAAAATCTTTCTAAAATAATAAAGC
CAATTATAGATATGATATACAATAAAGACGAATATAGCATAGAGATTATTGGATGAGAAA
AAGCTTCACAAGAATTAAGTCTGGATATATCTAATATAAAAGAAGCAGAAAAAAAGGCTT
TAGAAATAAAAGCAAAATTGACCCAAGAAAATTTAAAAAATAAATTAAAAGAATTCAAAT
TAGTAAAAGAAAACTTGGGAAATTTAATTAAAAAATTATCCGAAAAAGGCATCGAAGTCG
AAGAAGATACAAAATTCATATACGAAAATTCTGAAGAAGACGAAAATTCTACATTATATG
AAGTAATAAGTTCTATTATTAGAATAAAAAAAGAAATAAGATACCTTAAATATAAACTGG
ATTAA
>18404 bias=0,e_score=0.0,bit_score=1841.2,score_ratio=0.96,align_strand=-,abs_start=69867,abs_end=71790,allele_start=69867,allele_end=71790,query_name=NODE_1_length_194000_cov_43.9897_ID_1724 <unknown description>
TGTATAAGAAAACAAATAGAAAAATATTGATTTCTCTTGCCATATTATGTGGAGGTTTAG
CGGTGGCATCAATTGCTACAGTTTCTGCATATGCGGGCAAATCAAGACCAGAATCAAAAA
TAGAAAAAGAAAATCTTTTGAATGAGCTTAAAGAAGCATTAAATCAATTAAAACAATTGA
TTGCATCACCAGAAGCTAAAAATATTGAAAAATCAATGAAAATCAATATCTTAAATAATG
CTAATGTTTCGAAAGATTCCTCAATTAAAGAAATTCAATCTAAAATCAATCAAGTTAAAT
ATGCTATTAATTCATTAAACAAAAAAATCGCAGATCGAAATAAAAAGGAATTTGAAAAAT
TTGAACAAATCAAAAACGATCTTCAAACTTATATTAATAGAGATTTAAATGTTGTTATAT
ACAATGAAATAACTAAAAAATCTAAAAATGAAATATTGAAATTAAATAACATATCGCAAA
GCTCAAAAGAACAAGAAATTATAGATGCAATAAGCAAATTGTATGATTTAAAGAAATGAA
TTTTAGCCCAAAAATTATTAATAGACAATTCAATAAATGAACAAAAAAGACAACTTAAGT
CCTTAATTAAAATTGCTAATCAAATATTGTTATCAAACAAAATAGTTGAATGTGACTTAG
AATTTAAACAAGAAATTTCTAAGGCTGAGGCATCATTAAGTCAAACAAATAAAACTACAT
CTGAACTTTTTAGAGAAAGAATATTGCTTCACAAATTTATTAATGAAACTCTATTATTTG
AAGAAACAATGTTTAAAGAAAAGGAAACAAAAATTAACGAGCTTAAGAAACAATCAGAAA
CTATTTTTGAACATATTGGAAAAGACCCAAATAATAGCATATTCAATTATAATTCCCAAT
TTTATAGAAACATAATAACTAAAATTGATAGTTTGAACACTAATGAAAAAAGTTTAACCT
TAAATAAAAAGATTGAAGATATAAGTAATGAAATAAATAATCTAGACAAATCATTTTCTA
AGTTGGTTTCTGATACCCTTGAAGAATTTGAATATGAGGATGATCTTAAAGACCATATTG
ATGTTGCAAAAGATCCCAAAAATTGAATTAATATTCAAAAATATATCTGATACATTAGGA
CAATAAGCCAAGTTAAAAAACTAAACTTAAAATCGTTAGTAGATTTTTATAGCAACGATC
AATTTGCTAAATTTATTTGCAATACAATTTCAGACTTTTTTGATTATACAAGAGCAAAGA
AAGATTTTGATTTTACAAATTCTGTTATTGCAAATTATGTACTTAATAAAATTATTAAGA
TCAGGGATTTTGAAGAATTTAAAAACTTAAATAGTTATTTTGCAGATGAAAAAAATGATA
TTTGAGCAATGCAGGTAGACCAAATAACAGACGAAATGAAAACAAAAATCTTTGATTTAT
TAATTAAAGATTTATCTAATATTTTAAAGAAAGATAGTTTTGAAAGCAAACTATTAAGTG
CAATATTGTTGCCTACAATATTTAAAAAGCCATATGAAAATCTTTCTAAAATAATAAAGC
CAATTATAGATATGATATATAATAAAGACGCATATAACATAGAGATTATAGGATGAGAAA
AAGCTTTGCAAGAATTAAGTCTGGATATATCTAATATAAAAGAAGCAGAAAAAAAGGCTT
TAGAAATAAAAGCAAAATTGACTCAAGAAAATTTAAAAAATAAATTAAAAGAATTTAAAT
TAGTAAAAGAAAACTTGGGAAATTTAATTAAAAAATTATCCGAAAAAGGCATCGAAGTCG
AAGAAGATACAAAATCCATATATGAAAATTCTGAAGAAGACGAAAATTCTACATTATATG
AAGTAATAAATTCTATTATTAGAATAAAAAAAGAAATAAGATACCTTGAATATAAACTAG
ATT
>18405 bias=0,e_score=0.0,bit_score=1867.8,score_ratio=0.97,align_strand=-,abs_start=356314,abs_end=358237,allele_start=356314,allele_end=358237,query_name=NODE_1_length_474534_cov_38.1723_ID_792 <unknown description>
TGTATAAGAAAACAAATAGAAAAATATTGATTTCTCTTGCCGTATTATGTGGAGGTTTAG
CGGTGGCATCAATTGCTACAGTTTCTGCATATGCGGGTAAATCAAGACCAGAATCAAAAA
TAGAAAAAGAACATCTTTTGAATGACTTTAAAGAGGCATTAAATCAATTAAAACAATTGA
TTGCATCACCAGAAGCTAAAAATATTGAAAAATCAATGGAAATCAATATCTTAAATAATG
CCAATGTTTCAGAAAATTCTTCAATTAAAGAAATTCAATCTAAAATCAATCAAGTTAAAT
ATGCTATTGATTCATTAAACAAAAAAATCGCAGATCGAAATAAAAAGGAATTTGAAAAAT
TTGAACAAATCAAAAATGATCTTCAAACTTATATTAATAGAGATTTAAATGTTGTTATAT
ACAATGAAATAACTAAAAAATCTAAAAATGAAATATTGAAATTGAATAGCATATCGCAAA
GCTCAAAAGAACAAGAAATTATAGATGCAATAAGCAAATTGTATGATTTAAAGAAATGAA
TTTTAGCCCAAAAATTATTAATAGATAATTCAATAAATGAACAAAAAAGACAACTTAAGT
CTTTGATTGAAATTGCTAATCAAATATTGTTATCAAACAAAATAGTTGAACGTGACTTAG
AATTTAAACAAGAAATTTCTAAGGCTGAGGCATCATTAAGTCAAACAAACAAAACTGCAT
CTGAACTTTTTAGAGAAAGAATATTGCTTCACAAATTTATTAATGAAACTCTATTACTTG
AAGAAACAATGTTTAAAGAAAAGGAAACAAAAATTAACGAGCTTAAGAAACAATCAGAAA
CTATTTTTGAACATATTGGAAAAGACCCAAATAATAGCATATTCAATTATAATTCCCAAT
TTTATAGAAACATAATAACTAAAATTGATAGTTTGAACACTAATGAAAAAAGTTTAACCT
TAAATAAAAAGATTGAAGATATAAGTAATGAAATAAATAATCTAGACAAATCATTTTCTA
AGATGGTTTCTGATACCCTTGAAAAATTTAAATATGAGGATGATCTTAAAGACCATATTG
ATGTTGCAAAAGATCCCAAAAATTGAATTAATATTCAAAAATATATCTGATACATTAGGA
CAATAAGCCAAGTTAAAAAACTAAACTTAAAATCGTTAGTAGATTTTTATAGCAATGATC
AATTTGCTAAATTTATTTGCAATACAATTTCAGACTTTTTTGATTATACAAGAGCAAAGA
AAGATTTTGATTTTACAGATTCTGTTATTGCAAATTATGTACTTAATAAAGTTATTAAGA
TTAGGGATTTTGAAGAATTTAAAAACTTAAATAGTTATTTTGCAGATGAAAAAAATGATA
TTTGAGCAATGCAAGTAGACCAAATAACAGACGAAATGAAAACAAAAATCTTTGATTTGT
TAATTAAAGATTTATCTAATATTTTAAAGAAAGATAGTTCTGAAAGTAAACTATTAAGTG
CAATATTATTGCCTACAATATTTAAAAAGCCATATGAAAATCTTTCTAAAATAATAAAGC
CAATTATAGATATGATATACAATAAAGACGAATATAGCATAGAGATTATTGGATGAGAAA
AAGCTTCACAAGAATTAAGTCTGGATATATCTAATATAAAAGAAGCAGAAAAAAAGGCTT
TAGAAATAAAAGCAAAATTGACCCAAGAAAATTTAAAAAATAAATTAAAAGAATTCAAAT
TAGTAAAAGAAAACTTGGGAAATTTAATTAAAAAATTATCCGAAAAAGGCATCGAAGTCG
AAGAAGATACAAAATTCATATACGAAAATTCTGAAGAAGACGAAAATTCTACATTATATG
AAGTAATAAGTTCTATTATTAGAATAAAAAAAGAAATAAGATACCTTAAATATAAACTGG
ATT
>18406 bias=0,e_score=0.0,bit_score=1851.0,score_ratio=0.96,align_strand=-,abs_start=36786,abs_end=38708,allele_start=36786,allele_end=38708,query_name=NODE_2_length_152465_cov_26.3989_ID_3378 <unknown description>
TGTATAAGAAAACAAATAGAAAAATATTGATTTCTCTTGCCATATTATGTGGAGGTTTAG
CGGTGGCATCAATTGCTACAGTTTCTGCATATGCGGGCAAATCAAGACCAGAATCAAAAA
TAGAAAAAGAAAATCTTTTGAATGAACTTAAAGAGGCATTAAATCAATTAAAACAATTGA
TTGCATCACCAGAAGCTAAAAATATTGAAAAATCAATGGAAATCAATATCTTAAATAATG
CCAATGTTTCAGAAAATTCTTCAATTAAAGAAATTCAATCTAAAATCAATCAAGTTAAAT
ATGCTATTGATTCATTAAACAAAAAATCGCAGATCGAAATAAAAAGGAATTTGAAAAATT
TGAACAAATCAAAAACGATCTTCAAACTTATATTAATAGAGATTTAAATGTTGTTATATA
CAATGAAATAACTAAAAAATCTAAAAATGAAATATTGAAATTAAATAGCATATCGCAAAG
CTCAAAAGAACAAGAAATTATAGATGCAATAAGCAAATTGTATGATTTAAAGAAATGAAT
TTTAGCCCAAAAATTATTAATAGATAATTCAATAAATGAACAAAAAAGACAACTTAAGTC
TTTGATTGAAATTGCTAATCAAATATTGTTATCAAACAAAATAGTTGAACGTGACCTAGA
ATTTAAACAAGAAATTTCTAAGGCTGAGGCATCATTAAGTCAAACAAACAAAACTGCATC
TGAACTTTTTAGAGAAAGAATATTGCTCCACAAATTTATTAATGAAACTCTATTATTTGA
AGAAACAATGTTTAAAGAAAAGGAAACAAAAATTAACGAGCTTAAGAAACAATCAGAAAC
TATTTTTGAACATATTGGAAAAGACCCAAATAATAGCATATTTGATTATAATTCCCAATT
TTATAGAAACATAATAACTAAAATTGATAGTTTGAACGCTAATGAAAAAAGTTTAACCTT
AAATAAAAAGATTGAAGATATAAGCAATGAAATAAATAATCTAGACAAATCATTTTCTAA
GTTGGTTTCTGATACCCTTGAAAAATTTGAATATGAGGATGATCTTAAAGACCATATTGA
TGTTGCAAAAGATCCCAAAAATTGAATTAATATTCAAAAATATATCTGATACATTAGGAC
AATAAGTCAAGTTAAAAAACTAAACTTAAAATCGTTAGTAGATTTTTATAGCAATGATCA
ATTTGCTAAATTTATTCGCAATACAATTTCAGACTTTTTTGATTATACAAGAGCAAAGAA
AGATTTTGATTTTACAGATTCTGTTATTGCAAATTATGTACTTAATAAAGTTATTAAGAT
TAGGGATTTTGAAGAATTTAAAAACTTAAATAGTTATTTTGCAGATGAAAAAAATGATAT
TTGAGCAATGCAAGTAGGCCAAATAACAGACGAAATGAAAACAAAAATCTTTGATTTGTT
AATTAAAGATTTATCTAATATTTTAAAGAAAGATAGTTTTGAAAGCAAACTATTAAGTGC
AATATTGTTGCCTACAATATTTAAAAAGCCATATGAAAATCTTTCTAAAATAGTAAAGCC
AATTATAGATATGATACATAATAAAGACGAATATAGCATAGAAATTATTGGATGAGAAAA
AGCTTCACAAGAATTAAGTCTGGATATATCTAATATAAAAGAAGCAGAAAAAAAGGCTTT
AGAAATAAAAGCAAAATTGACCCAAGAAAATTTAAAAAATAAATTAAAAGAATTTAAATT
AGTAAAAGAAAACTTGGGAAATTTAATTAAAAAACTATCCGAAAAAGACATCGAAGTCGA
AGAAGATACAAAATTCATATATGAAAATTCTGAAGAAGACGAAAATTCTACATTATATGA
AGTAATAAGTTCTATTATTAGAATAAAAAAAGAAATAAGATACCTTAAATATAAACTGGA
TT
>18407 bias=0,e_score=0.0,bit_score=1882.0,score_ratio=0.98,align_strand=-,abs_start=40547,abs_end=42470,allele_start=40547,allele_end=42470,query_name=NODE_1_length_497571_cov_28.1511_ID_540 <unknown description>
TGTATAAGAAAACAAATAGAAAAATATTGATTTCTCTTGCCATATTATGTGGAGGTTTAG
CAGTGGCATCAATTGCTACAGTTGCCGCATACGCAGGTAAATCAAAACCAGAATCAAAAA
TAGAAAAAGAAAATCTTTTGAATGAACTTAAAGAGGCATTAAATCAATTAAAACAATTGA
TTGCATCACCGGAAGCTAAAAATATTGAAAAATCAATGAAAATCAATATCTTAAATAATG
CTAATGTTTCGAAAGATTCCTCAATTAAAGAAATTCAATCTAAAATCAATCAAGTTAAAT
ATGCTATTAATTCATTAAACAAAAAAATCGCAGATCGAAATAAAAAGGAATTTGAAAAAT
TTGAACAAATCAAAAACGATCTTCAAACTTATATTAATAGAGATTTAAATGTTGTTATAT
ACAATGAAATAACTAAAAAATCTAAAAATGAAATATTGAAATTAAATAACATATCGCAAA
GCTCAAAAGAACAAGAAATTATAGATGCAATAAGCAAATTGTATGATTTAAAGAAATGAA
TTTTAGCCCAAAAATTATTAATAGACAATTCAATAAATGAACAAAAAAGACAACTTAAGT
CCTTAATTAAAATTGCTAATCAAATATTGTTATCAAACAAAATAGTTGAACGTGACTTAG
AATTTAAACAAGAAATTTCTAAGGCTGAGGCATCATTAAGTCAAACAAATAAAACTACAT
CTGAACTTTTTAGAGAAAGAATATTGCTTCACAAATTTATTAATGAAACTCTATTATTTG
AAGAAACTATGTTTAAAGAAAAGGAAACAAAAATTAACGAGCTTAAGAAACAATCAGAAA
CTATTTTTGAACATATTGGAAAAGACCCAAATAATAGCATATTCGATTATAATTCCCAAT
TTTATAGAAACATAATAACTAAAATTGATAGTTTGAACACTAATGAAAAAAGTTTAACCT
TAAATAAAAAGATTGAAGATATAAGTAATGAAATAAATAATCTAGACAAATCATTTTCTA
AGTTGGTTTCTGATACCCTTGAAAAATTTGAATATGAGGATGATCTTAAAGACCATATTG
ATGTTGCAAAAGATCCCAAAAATTGAATTAATATTCAAAAATATATCTGATACATTAGGA
CAATAAGTCAAGTTAAAAAACTAAACTTAAAATCGTTAGTAGATTTTTATAGCAATGATC
AATTTGCTAAATTTATTCGCAATACAATTTCAGACTTTTTTGATTATACAAGAGCAAAGA
AAGATTTTGATTTTACAGATTCTGTTATTGCAAATTATGTACTTAATAAAGTTATTAAGA
TTAGGGATTTTGAAGAATTTAAAAACTTAAATAGTTATTTTGCAGATGAAAAAAATGATA
TTTGAGCAATGCAAGTAGACCAAATAACAGACGAAATGAAAACAAAAATCATTGATTTGT
TAATTAAAGATTTATCCAATATTTTAAAGAAAGATAGTTTTGAAAGCAAACTATTAAGTG
CAATATTATTGCCTACAATATTTAAAAAGCCATATGAAAATCTTTCTAAAATAATAAAGC
CAATTATAGATATGATATACAATAAAGACGAATATAGCATAGAGATTATTGGATGACAAA
AAGCTTCACAAGAATTAAGTCTGGATATATCTAATATAAAAGAAGCAGAAAAAAAGGCTT
TAGAAATAAAAGCAAAATTGACCCAAGAAAATTTAAAAAATAAATTAAAAGAATTCAAAT
TAGTAAAAGAAAACTTGGGAAATTTAATTAAAAAATTATCCGAAAAAGGCATCGAAGTCG
AAGAAGATACAAAATTAATATACGAAAATTCTGAAGAAGACGAAAATTCTACATTATATG
AAGTAATAAATTCTATTATTAAAATAAAAAAAGAAATAAGATACCTTGAATATAAACTAG
ATT
>18408 bias=0,e_score=0.0,bit_score=1851.0,score_ratio=0.96,align_strand=+,abs_start=14551,abs_end=16475,allele_start=14551,allele_end=16475,query_name=NODE_5_length_53259_cov_49.397_ID_291 <unknown description>
TGTATAAGAAAACAAATAGAAAAATATTGATTTCTCTTGCCATATTATGTGGAGGTTTAG
CGGTGGCATCAATTGCTACAGTTTCTGCATATGCGGGCAAATCAAGACCAGAATCAAAAA
TAGAAAAAGAAAATCTTTTGAATGAACTTAAAGAGGCATTAAATCAATTAAAACAATTGA
TTGCATCACCAGAAGCTAAAAATATTGAAAAATCAATGGAAATCAATATCTTAAATAATG
CCAATGTTTCAGAAAATTCTTCAATTAAAGAAATTCAATCTAAAATCAATCAAGTTAAAT
ATGCTATTGATTCATTAAACAAAAAATCGCAGATCGAAATAAAAAGGAATTTGAAAAATT
TGAACAAATCAAAAACGATCTTCAAACTTATATTAATAGAGATTTAAATGTTGTTATATA
CAATGAAATAACTAAAAAATCTAAAAATGAAATATTGAAATTAAATAGCATATCGCAAAG
CTCAAAAGAACAAGAAATTATAGATGCAATAAGCAAATTGTATGATTTAAAGAAATGAAT
TTTAGCCCAAAAATTATTAATAGATAATTCAATAAATGAACAAAAAAGACAACTTAAGTC
TTTGATTGAAATTGCTAATCAAATATTGTTATCAAACAAAATAGTTGAACGTGACCTAGA
ATTTAAACAAGAAATTTCTAAGGCTGAGGCATCATTAAGTCAAACAAACAAAACTGCATC
TGAACTTTTTAGAGAAAGAATATTGCTCCACAAATTTATTAATGAAACTCTATTATTTGA
AGAAACAATGTTTAAAGAAAAGGAAACAAAAATTAACGAGCTTAAGAAACAATCAGAAAC
TATTTTTGAACATATTGGAAAAGACCCAAATAATAGCATATTTGATTATAATTCCCAATT
TTATAGAAACATAATAACTAAAATTGATAGTTTGAACGCTAATGAAAAAAGTTTAACCTT
AAATAAAAAGATTGAAGATATAAGCAATGAAATAAATAATCTAGACAAATCATTTTCTAA
GTTGGTTTCTGATACCCTTGAAAAATTTGAATATGAGGATGATCTTAAAGACCATATTGA
TGTTGCAAAAGATCCCAAAAATTGAATTAATATTCAAAAATATATCTGATACATTAGGAC
AATAAGTCAAGTTAAAAAACTAAACTTAAAATCGTTAGTAGATTTTTATAGCAATGATCA
ATTTGCTAAATTTATTCGCAATACAATTTCAGACTTTTTTGATTATACAAGAGCAAAGAA
AGATTTTGATTTTACAGATTCTGTTATTGCAAATTATGTACTTAATAAAGTTATTAAGAT
TAGGGATTTTGAAGAATTTAAAAACTTAAATAGTTATTTTGCAGATGAAAAAAATGATAT
TTGAGCAATGCAAGTAGGCCAAATAACAGACGAAATGAAAACAAAAATCTTTGATTTGTT
AATTAAAGATTTATCTAATATTTTAAAGAAAGATAGTTTTGAAAGCAAACTATTAAGTGC
AATATTGTTGCCTACAATATTTAAAAAGCCATATGAAAATCTTTCTAAAATAGTAAAGCC
AATTATAGATATGATACATAATAAAGACGAATATAGCATAGAAATTATTGGATGAGAAAA
AGCTTCACAAGAATTAAGTCTGGATATATCTAATATAAAAGAAGCAGAAAAAAAGGCTTT
AGAAATAAAAGCAAAATTGACCCAAGAAAATTTAAAAAATAAATTAAAAGAATTTAAATT
AGTAAAAGAAAACTTGGGAAATTTAATTAAAAAACTATCCGAAAAAGACATCGAAGTCGA
AGAAGATACAAAATTCATATATGAAAATTCTGAAGAAGACGAAAATTCTACATTATATGA
AGTAATAAGTTCTATTATTAGAATAAAAAAAGAAATAAGATACCTTAAATATAAACTGGA
TTAA
>18409 bias=0,e_score=0.0,bit_score=1878.9,score_ratio=0.98,align_strand=-,abs_start=397329,abs_end=399252,allele_start=397329,allele_end=399252,query_name=NODE_1_length_666248_cov_46.4332_ID_732 <unknown description>
TGTATAAGAAAACAAATAGAAAAATATTGATTTCTCTTGCCATATTATGTGGAGGTTTAG
CGGTGGCATCAATTGCTACAGTTTCTGCATACGCAGGTAAATCAAGACCAGAATCAAAAA
TAGAAAAAGAAAATCTTTTGAATGAACTTAAAGAGGCATTAAATCAATTAAAACAATTGA
TTGCATCACCAGAAGCTAAAAATATTGAAAAATCAATGGAAATCAATATCTTAAATAATG
CTAATGTTTCAAAAGATTCCTCAATTAAAGAAATTCAATCTAAAATCAATCAAGTTAAAT
ATGCTATTGATTCATTAAACAAAAAAATCGCAGATCGAAATAAAAAGGAATTTGAAAAAT
TTGAACAAATCAAAAACGATCTTCAAACTTATATTAATAGAGATTTAAATGTTGTTATAT
ACAATGAAATAACTAAAAAATCTAAAAATGAAATATTGAAATTAAATAACATATCGCAAA
GCTCAAAAGAACAAGAAATTATAGATGCAATAAGCAAATTGTATGATTTAAAGAAATGAA
TTTTAGCCCAAAAATTATTAATAGATAATTCAATAAATGAACAAAAAAGACAACTTAAGT
CTTTGATTGAAATTGCTAATCAAATATTGTTATCAAACAAAATAGTTGAACGTGACTTAG
AATTTAAACAAGAAATTTCTAAGGCTGAGGCATCATTAAGTCAAACAAATAAAACTACAT
CTGAACTTTTTAGAGAAAGAATATTGCTTCACAAATTTATTAATGAAACTCTATTATTTG
AAGAAACAATGTTTAAAGAAAAGGAAACAAAAATTAACGAGCTTAAGAAACATTCAGAAA
CTATTTTTGAACATATTGGAAAAGACCCAAATAATAGCATATTCAATTATAATTCCCAAT
TTTATAGAAACATAATAACTAAAATTGATAGTTTGAACGCTAATGAAAAAAGTTTAACCT
TAAATAAAAAGATTGAAGATATAAGTAATGAAATAAATAATCTAGACAAATCATTTTCTA
AGATGGTTTCTGATACCCTTGAAAAATTTAAATATGAGGATGACCTTAAAGACCATATTG
ATGTTGCAAAAGATCCCAAAAATTGAATTAATATTCAAAAATATATCTGATACATTAGGA
CAATAAGCCAAGTTAAAAAACTAAACTTAAAATCGTTAGTAGATTTTTATAGCAATGATC
AATTTGCTGAATTTATTTGCAATACAATTTCAGACTTTTTCGATTATACAAGAGCAAAGA
AAGATTTTGATTTTACAAATTCTGTTATTGCAAATTATGTACTTAATAAAATTATTAAGA
TTAGGGATTTTGAAGAATTTAAAAACTTAAATAGTTATTTTGCAGATGAAAAAAATGATA
TTTGAGCAATGCAAGTAGACCAAATAACAGACGAAATGAAAACAAAAATCTTTGATTTGT
TAATTAAAGATTTATCTAATATTTTAAAGAAAGATAGTTTTGAAAGCAAACTATTAAGTG
CAATATTATTGCCTACAATATTTAAAAAGCCATATGAAAATCTTTCTAAAATAATAAAGC
CAATTATAGATATGATATATAATAAAGACGAATATAGCATAGAGATTATTGGATGAGAAA
AAGCTTCACAAGAATTAAGTCTGGATATATCTAATATAAAAGAAGCAGAAAAAAAGGCTT
TAGAAATAAAAGCAAAATTGACCCAAGAAAATTTAAAAAATAAATTAAAAGAATTCAAAT
TAGTAAAAGAAAACTTGGGAAATTTAATTAAAAAATTATCCGAAAAAGGCATCGAAGTCG
AAGAAGATACAAAATTCATATACGAAAATTCTGAAGAAGACGAAAATTCTACATTATATG
AAGTAATAAATTCTATTATTAGAATAAAAAAAGAAATAAGATACCTTGAATATAAACTAG
ATT
>18410 bias=0,e_score=0.0,bit_score=1836.6,score_ratio=0.95,align_strand=+,abs_start=33080,abs_end=35005,allele_start=33080,allele_end=35005,query_name=NODE_5_length_75969_cov_36.3116_ID_445 <unknown description>
TGTATAAGAAAACAAATAGAAAAATATTGATTTCTCTTGCCATATTATGTGGAGGTTTAG
CGGTGGCATCAATTGCTACAGTTTCTGCATACGCAGGTAAATCAAGACCAGAATCAAAAA
TAGAAAAAGAAAATCTTTTGAATGAACTTAAAGAGGCATTAAATCAATTAAAACAATTGA
TTGCATCACCAGAAGCTAAAAATATTGAAAAATCAATGGAAATCAATATCTTAAATAATG
CTAATGTTTCAAAAGATTCCTCAATTAAAGAAATTCAATCTAAAATCAATCAAGTTAAAT
ATGCTATTGATTCATTAAACAAAAAAATCGCAGATCGAAATAAAAAGGAATTTGAAAAAT
TTGAACAAATCAAAAACGATCTTCAAATTTATATTAATAGAGATTTAAATGTTGTTATAT
ACAATGAAATAACTAAAAAATCTAAAAATGAAATATTGAAATTGAATAGCATATCGCAAA
GCTCAAAAGAACAAGAAATTATAGATTCAATAAGCAAATTGTATGATTTAAAGAAATGAA
TTTTAGCCCAAAAATTATTAATAGATAATTCAATAAATGAACAAAAAAGACAACTTAAGT
CTTTGATTGAAATTGCTAATCAAATATTATTATCAAACAAAATAGTTGAACGTGACTTAG
AATTTAAACAAGAAATTTCTAAGGCTGAGGCATCATTAAGTCAAACAAATAAAACTACAT
CTGAACTTTTCAGAGAAAGAATATTGCTTCACAAATTTATTAATGAAACTCTATTACTTG
AAGAAAAAATGTTTAAAGAAAAGGAAACAAAAATTAACGAGCTTAAGAAACAATCAGAAA
CAATTTTTGAACATATTGGAAAAGACCCAGATAATAGCATATTCAATTATAATTCCCAAT
TTTATAGAAACATAATAACTAAAATTGATAGTTTGAACACTAATGAAAAAAGTTTAACCT
TAAATAAAAAGATTGAAGATATAAGTAATGAAATAAATAATCTAGACAAATCATTTTCTA
AATTGGTTTCTGATACCCTTGAAAAATTTAAATATGAGGATGATCTTAAAGACCATATTG
ATGTTGCAAAAGATCCCAAAAATTGAATTAATATTCAAAAATATATCTGATACATTAGGA
CAATAAGCCAAGTTAAAAAATTAAACTTAAAATCGTTAGTAGATTTTTATAGCAATGATC
AATTTGCTGAATTTATTTGCAATACAATTTCAGACTTTTTTGATTATACAAGAGCAAAGA
AAGATTTTGATTTTACAGATTCTGTTATTGCAAATTATGTACTTAATAAAATTATTAAGA
TCAGGGATTTTGAAGAATTTAAAAACTTAAATAGTTATTTTGCAGATAAAAAAAATGATA
TTTGAGCAATGCAAGTAGACCAAATAACAGACGAAATGAAAACAAAAATCTTTGATTTGT
TAATTAAAGATTTATCTAATATTTTAAAGAAAGATAGTTTTGAAAGCAAACTATTAAGAG
CAATATTGTTGCCTACAATATTTAAAAAGACATATGAAAATCTTTCTAAAATAATAAAGC
CAATTATAGATATGATATATAATAAAGACGAATATAGCATAGAGATTATTGGATGAGAAA
AAGCTTCACAAGAATTAAGTCTGGATATATCTAATATAAAAGAAGCAGAAAAAAAGGCTT
TAGAAATAAAAGCAAAATTGACCCAAGAAAATTTAAAAAATAAATTAAAAGAATTCAAAT
TAGTAAAAGAAAACTTGGGAAATTTAATTAAAAAATTATCCGAAAAAGGCATCGAAGTCG
AAGAAGATACAAAATTAATATACGAAAATTCTGAAGAAGACGAAAATTCTACATTATATG
AAGTAATAAATTCTATTATTAGAATAAAAAAAGAAATAAGATACCTTGAATATAAACTAG
ATTAA
>18411 bias=0,e_score=0.0,bit_score=1854.7,score_ratio=0.96,align_strand=-,abs_start=40604,abs_end=42527,allele_start=40604,allele_end=42527,query_name=NODE_2_length_179046_cov_45.3973_ID_251 <unknown description>
TGTATAAGAAAACAAATAGAAAAATATTGATTTCTCTTGCCGTATTATGTGGAGGTTTAG
CGGTGGCATCAATTGCTACAGTTTCTGCATATGCGGGCAAATCAAGACCAGAATCAAAAA
TAGAAAAAGAACATCTTTTGAATGAACTTAAAGAGGCATTAAATCAATTAAAACAATTGA
TTGCATCACCAGAAGCTAAAAATATTGAAAAATCAATGGAAATCAATATCTTAAATAATG
CCAATGTTTCAGAAAATTCTTCAATTAAAGAAATTCAATCTAAAATCAATCAAATTAAAT
ATGCTATTGATTCATTAAACAAAAAAATCGCAGATCGAAATAAAAAGGAATTTGAAAAAT
TTGAACAAATCAAAAATGATCTTCAAACTTATATTAATAGAGATTTAAATGTTGTTATAT
ACAATGAAATAACTAAAAAATCTAAAAATGAAATATTGAAATTAAATAGCATATCGCAAA
GCTCAAAAGAACAAGAAATTATAGATGCAATAAGCAAATTGTATGATTTAAAGAAATGAA
TTTTAGCCCAAAAATTATTAATAGATAATTCAATAAATGAACAAAAAAGACAACTTAAGT
CTTTGATTGAAATTGCTAATCAAATATTGTTATCAAACAAAATAGTTGAACGTGACTTAG
AATTTAAACAAGAAATTTCTAAGGCTGAGGCATCATTAAGTCAAACAAATAAAACTACAT
CTGAACTTTTTAGAGAAAGAATATTGCTCCACAAATTTATTAATGAAACTCTATTGCTTG
AAGAAAAAATGCTTAAAGAAAAAGAAACAAAAATTAACGAGCTTAAGAAACAATCAGAAA
CTATTTTTGAACATATTGGAAAAGACCCAAATAATAGCATATTCGATTATAATTCCCAAT
TTTATAGAAACATAATAACTAAAATTGATAGTTTGAATGCTAATGAAAAAAGTTTAACCT
TAAATAAAAAGATTGAAGATATAAGTAATGAAATAAATAATCTAGACAAATCATTTTCTA
AGTTGGTTTCTGATACCCTTGAAAAATTTGAATATGAGGATGATCTTAAAGACCATATTG
ATGTTGCAAAAGATCCCAAAAATTGAATTAATATTCAAAAATATATCTGATACATTAGGA
CAATAAGCCAAGTTAAAAAACTAAACTTAAAATCGTTAGTAGATTTTTATAGCAATGATC
AATTTGCTGAATTTATTTGCAATACAATTTCAGACTTTTTTGATTATACAAGAGCAAAGA
AAGATTTTGATTTTACAAATTCTGTTATTGCAAATTATGTACTTAATAAAGTTATTAAGA
TTAGGGATTTTGAAGAATTTAAAAACTTAAATAGTTATTTTGCAGATGAAAAAAATGATA
TTTGAGCAATGCAAGTAGACCAAATAACAGACGAAATGAAAACAAAAATCTTTGATTTGT
TAATTAAAGATTTATCTAATATTTTAAAGAAAGATAGTTCTGAAAGCAAACTATTAAGTG
CAATACTGTTGCCTACAATATTTAAAAAGCCATATGAAAATCTTTCTAAAATAGTAAAGC
CAATTATAGATATGATATACAATAAAGACGAATATAGCATAGAGATTATTGGATGAGAAA
AAGCTTCACAAGAATTAAGTCTGGATATATCTAATATAAAAGAAGCAGAAAAAAAGGCTT
TAGAAATAAAAGCAAAATTGACTCAAGAAAATTTAAAAAATAAATTAAAAGAATTTAAAT
TAGTAAAAGAAAACTTGGGAAATTTAATTAAAAAACTATCCGAAAAAGGCATCGAAGTCG
AAGAAGATACAAAATTCATATATGAAAATTCTGAAGAAGACGAAAATTCTACATTATATG
AAGTAATAAATTCTATTATTAGAATAAAAAAAGAAATAAGATACCTTGAATATAAACTAG
ATT
>18412 bias=0,e_score=0.0,bit_score=1889.9,score_ratio=0.98,align_strand=-,abs_start=101049,abs_end=102972,allele_start=101049,allele_end=102972,query_name=NODE_2_length_211336_cov_54.0217_ID_107 <unknown description>
TGTATAAGAAAACAAATAGAAAAATATTGATTTCTCTTGCCATATTATGTGGAGGTTTAG
CAGTGGCATCAATTGCTACAGTTGCTGCATACGCAGGTAAATCAAAACCAGAATCAAAAA
TAGAAAAAGAAAATCTTTTGAATGAACTTAAAGAGGCATTAAATCAATTAAAACAATTGA
TTGCATCACCGGAAGCTAAAAATATTGAAAAATCAATGAAAATCAATATCTTAAATAATG
CTAATGTTTCGAAAGATTCCTCAATTAAAGAAATTCAATCTAAAATCAATCAAGTTAAAT
ATGCTATTAATTCATTAAACAAAAAAATCGCAGATCGAAATAAAAAGGAATTTGAAAAAT
TTGAACAAATCAAAAACGATCTTCAAACTTATATTAATAGAGATTTAAATGTTGTTATAT
ACAATGAAATAACTAAAAAATCTAAAAATGAAATATTGAAATTAAATAACATATCGCAAA
GCTCAAAAGAACAAGAAATTATAGATGCAATAAGCAAATTGTATGATTTAAAGAAATGAA
TTTTAGCCCAAAAATTATTAATAGACAATTCAATAAATGAACAAAAAAGACAACTTAAGT
CCTTAATTAAAATTGCTAATCAAATATTGTTATCAAACAAAATAGTTGAACGTGACTTAG
AATTTAAGCAAGAAATTTCTAAGGCTGAGGCATCATTAAGTCAAACAAATAAAACTACAT
CTGAACTTTTTAGAGAAAGAATATTGCTTCACAAATTTATTAATGAAACTCTATTATTTG
AAGAAACTATGTTTAAAGAAAAGGAAACAAAAATTAACGAGCTTAAGAAACAATCAGAAA
CTATTTTTGAACATATTGGAAAAGACCCAAATAATAGCATATTCGATTATAATTCCCAAT
TTTATAGAAACATAATAACTAAAATTGATAGTTTGAACACTAATGAAAAAAGTTTAACCT
TAAATAAAAAGATTGAAGATATAAGTAATGAAATAAATAATCTAGACAAATCATTTTCTA
AGTTGGTTTCTGATACCCTTGAAAAATTTGAATATGAGGATGATCTTAAAGACCATATTG
ATGTTGCAAAAGATCCCAAAAATTGAATTAATATTCAAAAATATATCTGATACATTAGGA
CAATAAGTCAAGTTAAAAAACTAAACTTAAAATCGTTAGTAGATTTTTATAGCAATGATC
AATTTGCTAAATTTATTCGCAATACAATTTCAGACTTTTTTGATTATACAAGAGCAAAGA
AAGATTTTGATTTTACAGATTCTGTTATTGCAAATTATGTACTTAATAAAGTTATTAAGA
TTAGGGATTTTGAAGAATTTAAAAACTTAAATAGTTATTTTGCAGATGAAAAAAATGATA
TTTGAGCAATGCAAGTAGACCAAATAACAGACGAAATGAAAACAAAAATCTTTGATTTGT
TAATTAAAGATTTATCCAATATTTTAAAGAAAGATAGTTTTGAAAGCAAACTATTAAGTG
CAATATTATTGCCTACAATATTTAAAAAGCCATATGAAAATCTTTCTAAAATAATAAAGC
CAATTATAGATATGATATACAATAAAGACGAATATAGCATAGAGATTATTGGATGAGAAA
AAGCTTCACAAGAATTAAGTCTGGATATATCTAATATAAAAGAAGCAGAAAAAAAGGCTT
TAGAAATAAAAGCAAAATTGACCCAAGAAAATTTAAAAAATAAATTAAAAGAATTCAAAT
TAGTAAAAGAAAACTTGGGAAATTTAATTAAAAAATTATCCGAAAAAGGCATCGAAGTCG
AAGAAGATACAAAATTAATATACGAAAATTCTGAAGAAGACGAAAATTCTACATTATATG
AAGTAATAAATTCTATTATTAAAATAAAAAAAGAAATAAGATACCTTGAATATAAACTAG
ATT
>18413 bias=0,e_score=0.0,bit_score=1822.0,score_ratio=0.95,align_strand=-,abs_start=40400,abs_end=42321,allele_start=40400,allele_end=42321,query_name=NODE_2_length_174641_cov_50.6885_ID_2769 <unknown description>
TGTATAAGAAAACAAATAGAAAAATATTGATTTCTCTTGCCATATTATGTGGAGGTTTAG
CGGTTGCATCAATTGCTACAGTTGCTGCATACGCAGGTAAATCAAAACCAGAATCAAAAA
TAGAAAAAGAACATCTTTTGAATAACCTTAAAGAGGCATTAAATCAATTAAAACAATTGA
TTGCATCACCGGAAGCTAAAAATATTGAAAAATCAATGGAAATCAATATCTTAAATAATG
CTAATGTTTCAAAAGATTCCTCAATTAAAGAAATTCAATCTAAAATCAATCAAGTTAAAT
ATGCTATTGATTCATTAAACAAAAAAATCGCAGATCGAAATAAAAAGGAATTTGAAAAAT
TCAAACAAATCAAAAACGATCTTCGAACTTATATTAATAGAGATTTAAATGTTGTTATAT
ACAATGAAATAACTAAAAAATCTAAAAATGAAATATTGAAATTAAATAGCATATCGCAAA
GCTCAAAAGAACAAGAAATTATAGATGCAATAAGCAAATTGTATGATTTAAAGAAATGAA
TTTTAGCCCAAAAATTATTAATAGATAATTCAATAAATGAACAAAAAAGACAACTTAAGT
CTTTTTGAAATTGCTAATCAAATATTGTTGTCAAACAAAATAGTTGAACGTGACTTAGAA
TTTAAACAAGAAATTTCTAAGACTGAGGCATCATTAAGTCAAACAAACAAAACAGCATCT
GAACTTTTTAGAGAAAGAATATTGCTTCACAAATTTATTAATGAAACTCTATTATTTGAA
GAAACAATGTTTAAAGAAAAAGAAACAAAAATTAACGAGCTTAAGAAACAATCAGAAACT
ATTTTTGAACATATTGGAAAAGACCCAAATGATAGCGTATTCGATTATAATTCCCAATTT
TATAGAAACATAATAACTAAAATTGATAGTTTGAACACTAATGAAAAAAGTTTAACCTTA
AATAAAAAGATTGAAGATATAAGTAATGAAATAAATAATCTAGACAAATCATTTTCTAAG
TTGGTTTCTGATACCCTTGAAAAATTTGAATATGAGGATGATCTTAAAGACCATATTGAT
GTTGCAAAAGATCCCAAAAATTGAATTAATATTCAAAAATATATCTGATACATTAGGACA
ATAAGCCAAGTTAAAAAACTAAACTTAAAATCGTTAGTAGATTTTTATAGCAACGATCAA
TTTGCTAAATTTATTTGCAATACAATTTCAGACTTTTTTGATTATACAAGAGCAAAGAAA
GATTTTGATTTTACAAATTCTGTTATTGCAAATTATGTACTTAATAAAATTATTAAGATC
AGGGATTTTGAAGAATTTAAAAACTTAAATAGTTATTTTGCAGATGAAAAAAATGATATT
TGAGCAATGCAGGTAGACCAAATAACAGACGAAATGAAAACAAAAATCTTTGATTTATTA
ATTAAAGATTTATCTAATATTTTAAAGAAAGATAGTTTTGAAAGCAAACTATTAAGTGCA
ATATTGTTGCCTACAATATTTAAAAAGCCATATGAAAATCTTTCTAAAATAATAAAGCCA
ATTATAGATATGATATATAATAAAGACGCATATAACATAGAGATTATAGGATGAGAAAAA
GCTTTGCAAGAATTAAGTCTGGATATATCTAATATAAAAGAAGCAGAAAAAAAGGCTTTA
GAAATAAAAGCAAAATTGACTCAAGAAAATTTAAAAAATAAATTAAAAGAATTTAAATTA
GTAAAAGAAAACTTGGGAAATTTAATTAAAAAATTATCCGAAAAAGGCATCGAAGTCGAA
GAAGATACAAAATCCATATATGAAAATTCTGAAGAAGACGAAAATTCTACATTATATGAA
GTAATAAATTCTATTATTAGAATAAAAAAAGAAATAAGATACCTTGAATATAAACTAGAT
T
>18414 bias=0,e_score=0.0,bit_score=1881.3,score_ratio=0.98,align_strand=-,abs_start=41458,abs_end=43381,allele_start=41458,allele_end=43381,query_name=NODE_1_length_171548_cov_43.4278_ID_17777 <unknown description>
TGTATAAGAAAACAAATAGAAAAATATTGATTTCTCTTGCCATATTATGTGGAGGTTTAG
CAGTGGCATCAATTGCTACAGTTGCTGCATACGCAGGTAAATCAAAACCAGAATCAAAAA
TAGAAAAAGAAAATCTTTTGAATGAACTTAAAGAGGCATTAAATCAATTAAAACAATTGA
TTGCATCACCGGAAGCTAAAAATATTGAAAAATCAATGAAAATCAATATCTTAAATAATG
CTAATGTTTCGAAAGATTCCTCAATTAAAGAAATTCAATCTAAAATCAATCAAGTTAAAT
ATGCTATTAATTCATTAAACAAAAAAATCGCAGATCGAAATAAAAAGGAATTTGAAAAAT
TTGAACAAATCAAAAACGATCTTCAAACTTATATTAATAGAGATTTAAATGTTGTTATAT
ACAATGAAATAACTAAAAAATCTAAAAATGAAATATTGAAATTAAATAACATATCGCAAA
GCTCAAAAGAACAAGAAATTATAGATGCAATAAGCAAATTGTATGATTTAAAGAAATGAA
TTTTAGCCCAAAAATTATTAATAGACAATTCAATAAATGAACAAAAAAGACAACTTAAGT
CCTTAATTAAAATTGCTAATCAAATATTGTTATCAAACAAAATAGTTGAACGTGACTTAG
AATTTAAACAAGAAATTTCTAAGGCTGAGGCATCATTAAGTCAAACAAATAAAACTACAT
CTGAACTTTTTAGAGAAAGAATATTGCTTCACAAATTTATTAATGAAACTCTATTATTTG
AAGAAACTATGTTTAAAGAAAAGGAAACAAAAATTAACGAGCTTAAGAAACAATCAGAAA
CTATTTTTGAACATATTGGAAAAGACCCAAATAATAGCATATTCGATTATAATTCCCAAT
TTTATAGAAACATAATAACTAAAATTGATAGTTTGAACACTAATGAAAAAAGTTTAACCT
TAAATAAAAAGATTGAAGATATAAGTAATGAAATAAATAATCTAGACAAATCATTTTCTA
AGTTGGTTTCTGATACCCTTGAAAAATTTGAATATGAGGATGATCTTAAAGACCATATTG
ATGTTGCAAAAGATCCCAAAAATTGAATTAATATTCAAAAATATATCTGATACATTAGGA
CAATAAGTCAAGTTAAAAAACTAAACTTAAAATCGTTAGTAGATTTTTATAGCAATGATC
AATTTGCTAAATTTATTCGCAATACAATTTCAGACTTTTTTGATTATACAAGAGCAAAGA
AAGATTTTGATTTTACAGATTCTGTTATTGCAAATTATGTACTTAATAAAGTTATTAAGA
TTAGGGATTTTGAAGAATTTAAAAACTTAAATAGTTATTTTGCAGATGAAAAAAATGATA
TTTGAGCAATGTAAGTAGACCAAATAACAGACGAAATGAAAACAAAAATCTTTGATTTGT
TAATTAAAGATTTATCCAATATTTTAAAGAAAGATAGTTTTGAAAGCAAACTATTAAGTG
CAATATTATTGCCTACAATATTTAAAAAGCCATATGAAAATCTTTCTAAAATAATAAAGC
CAATTATAGATATGATATACAATAAAGACGAATATAGCATAGAGATTATTGGATGAGAAA
AAGCTTCACAAGAATTAAGTCTGGATATATCTAATATAAAAGAAGCAGAAAAAAAGGCTT
TAGAAATAAAAGCAAAATTGACCCAAGAAAATTTAAAAAATAAATTAAAAGAATTTAAAT
TAGTAAAAGAAAACTTGGGAAATTTAATTAAAAAATTATCCGAAAAAGGCATCGAAGTCG
AAGAAGATACAAAATCCATATATGAAAATTCTGAAGAAGACGAAAATTCTACATTATATG
AAGTAATAAATTCTATTATTAGAATAAAAAAAGAAATAAGATACCTTGAATATAAACTAG
ATT
