# Supplementary material for: Genomic determination of minimum multi-locus sequence typing schemas to represent the genomic phylogeny of Mycoplasma hominis
Source: BMC Genomics. 2016 Nov 23;17:964. doi: 10.1186/s12864-016-3284-z (PMC5120421; doi:10.1186/s12864-016-3284-z)
Supplement: Additional file 1: — FASTA sequence for all pan genomic alleles identified in this study. (ZIP 1488 kb) [file 12864_2016_3284_MOESM1_ESM.zip › pan_genome/GENE-170.fasta]

>170
ATGGCAAAAATTTTAAATGCTCAAAAGCAAAAGGACACAAGAACTCTTAGCTATGATCCT
GAAAAAGACAGCTTGACTTTGCTAATTTCAGAGTTTCAACTTTACAATAAAAACACCAAA
TTTATTAATGATTATTCAGAAATGGAAAAATTTCATTATTTTAAAGAATCTAGATGAATG
AAAACAATGGATGAAAAATTACAAGATCAAGTACAAGAATTTTCAAAAAGGCAAAAAAAA
TTAAATGCCAAATATAAAAGTTACATTGAATATTCTAAATGGTCTGAATCGCCATATGCA
ACAAAAACTAAACCGCTTACAAAATGAAATAGAATCATTATTATTTCGGTTTTCATTATT
TTAGTAATTATCATGTTGCTAATCGTAATTGGCTTGAATAAATTGTGATAA
>983
ATGGCAAAAATTTTAAATGCTCAAAAGCAAAAGGACACAAGAACTCTTAGCTATGATCCT
GAAAAAGACAGCTTGACTTTGCTAATTTCAGAGTTTCAACTTTACAATAAAAACACCAAA
TTTATTAATGATTATTCAGAAATGGAAAAATTTCATTATTTTAAAGAATCTAGATGAATG
AAAACAATGGATGAAAAATTACAAGATCAAGTGCAAGAATTTTCAAAAAGGCAAAAAAAA
TTAAATGCCAAATATAAAAGTTACATTGAATATTCTAAATGGTCTGAATCGCCATATGCA
ACAAAAACTAAACCGCTTACAAAATGAAATAGAATCATTATTATTTCGGTTTTCATTATT
TTAGTAATTATCATGTTGCTAATCGTAATTGGCTTGAATAAATTGTGATAA
>1092
ATGGCAAAAATTTTAAATGCTCAAAAGCAAAAGGACACAAGAACTCTTAGCTATGATCCT
GAAAAAGACAGCTTGACTTTGCTAATTTCAGAGTTTCAACTTTACAATAAAAACACCAAA
TTTATTAATGATTATTCAGAAATGGAAAAATTCCATTATTTTAAAGAATTTAGATGAATG
AAAACAATGGATGAAAAATTACAAGATCAAGTACAAGAATTTTCAAAAAGGCAAAAAAAA
TTAAATGCCAAATATAAAAGTTACATTGAATATTCTAAATGGTCTGAATCGCCATATGCA
ACAAAAACTAAACCGCTTACAAAATGAAATAGAATCATTATTATTTCGGTTTTCATTATT
TTAGTAATTATCATGTTGCTAATCGTAATTGGCTTGAATAAATTATGATAA
>1556
ATGGCAAAAATTTTAAATGCTCAAAAGCAAAAGGACACGAGAACTCTTAGCTATGATCCT
GAAAAAGACAGCTTGACTTTGCTAATTTCAGAGTTTCAACTTTACAATAAAAACACCAAA
TTTATTAATGATTATTCAGAAATGGAAAAATTTCATTATTTCAAAGAATTTAGATGAATG
AAAACAATGGATGAAAAATTGCAAGATCAAGTGCAAGAATTTTCAAAAAGGCAAAAAAAA
TTAAATGCCAAATATAAAAGTTACATTGAATATTCTAAATGGTCTGAATCGCCATATGCA
ACAAAAACTAAACCGCTTACAAAATGAAATAGAATCATTATTATTTCGGTTTTCATTATT
TTGGTAATTATCATGTTGCTAATCGTAATTGGCTTGAATAAATTGTGATAA
>5215 bias=71.3,bit_score=408.1,abs_start=135998,align_strand=-,abs_end=136406,score_ratio=0.992944038929,query_name=NODE_1_length_201530_cov_37.1757_ID_177
TGGCAAAAATTTTAAATGCTCAAAAGCAAAAGGATACAAGAACTCTTAGCTATGATCCTG
AAAAAGACAGCTTGACTTTGCTAATTTCAGAGTTTCAACTTTACAATAAAAACACCAAAT
TTATTAATGATTATTCAGAAATGGAAAAATTTCATTATTTTAAAGAATCTAGATGAATGA
AAACAATGGATGAAAAATTACAAGATCAAGTGCAAGAATTTTCAAAAAGGCAAAAAAAAT
TAAATGCCAAATATAAAAGTTACATTGAATATTCTAAATGGTCTGAATCGCCATATGCAA
CAAAAACTAAACCGCTTACAAAATGAAATAGAATCATTATTATTTCGGTTTTCATTATTT
TAGTAATTATCATGTTGCTAATCGTAATTGGCTTGAATAAATTGTGATA
>5216 bias=72.3,bit_score=403.6,abs_start=397802,align_strand=+,abs_end=398212,score_ratio=0.98199513382,query_name=NODE_1_length_644406_cov_31.3649_ID_828
ATGGCAAAAATTTTAAATGCTCAAAAGCAAAAGGACACAAGAACTCTTAGCTATGATCCT
GAAAAAGACAGCTTGACTTTGCTAATTTCAGAGTTTCAACTTTACAATAAAAACACCAAA
TTTATTAATGATTATTCAGAAATGGAAAAATTTCATTATTTTAAAGAATCTAGATGAATG
AAAACAATGGATGAAAAATTACAAGATCAAGTGCAAGAATTTTCAAAAAGGCAAAAAAAA
TTAAATGCCAAATATAAAAGCTACATTGAATATTCTAAATGGTCTGAATCGCCATATGCA
ACAAAAACTAAACCGCTTACAAAATGAAATAGAATAATTATTATTTCGGTTTTCATTATT
TTAGTAATTATCATGTTGCTAATCGTAATTGGCTTGAATAAATTATGATAA
>5222 bias=69.6,bit_score=405.3,abs_start=1030,align_strand=-,abs_end=1438,score_ratio=0.986131386861,query_name=NODE_7_length_40078_cov_33.6164_ID_5600
TGGCAAAAATTTTAAATGCTCAAAAGCAAAAGGACACAAGAACTCTTAGCTATGATCCTG
AAAAAGACAGCTTGACTTTGCTAATTTCAGAGTTTCAACTTTACAATAAAAACACCAAAT
TTATTAATGATTATTCAGAAATGGAAAAATTTCATTATTTTAAAGAATCTAGATGAATGA
AAACAATGGATGAAAAATTACAAGATCAAGTGCAAGAATTTTCAAAAAGGCAAAAAAAAT
TAAATGCCAAATATAAAAGCTACATTGAATATTCTAAATGATCTGAATCGCCATATGCAA
CAAAAACTAAACCGCTTACAAAATGAAACAGAATCATTATTATTTCGGTTTTCATTATTT
TAGTAATTATCATGTTGCTAATCGTAATTGGCTTGAATAAATTGTGATA
>5226 bias=68.0,bit_score=407.8,abs_start=79445,align_strand=+,abs_end=79855,score_ratio=0.992214111922,query_name=NODE_1_length_337690_cov_20.0179_ID_3593
ATGGCAAAAATTTTAAATGCTCAAAAGCAAAAGGACACAAGAACTCTTAGCTATGATCCT
GAAAAAGACAGCTTGACTTTGCTAATTTCAGAGTTTCAACTTTACAATAAAAACACCAAA
TTTATTAATGATTATTCAGAAATGGAAAAATTTCATTATTTTAAAGAATCTAGATGAATG
AAAACAATGGATGAAAAATTGCAAGATCAAGTGCAAGAATTTTCAAAAAGGCAAAAAAAA
TTAAATGCCAAATATAAAAGCTACATTGAATATTCTAAATGGTCTGAATCGCCATATGCA
ACAAAAACTAAACCGCTTACAAAATGAAACAGAATCATTATTATTTCGGTTTTCATTATT
TTAGTAATTATCATGTTGCTAATCGTAATTGGCTTGAATAAATTATGATAA
>5228 bias=65.0,bit_score=412.6,abs_start=84251,align_strand=+,abs_end=84661,score_ratio=1.00389294404,query_name=NODE_5_length_88114_cov_18.365_ID_620
ATGGCAAAAATTTTAAATGCTCAAAAGCAAAAGGACACAAGAACTCTTAGCTATGATCCT
GAAAAAGACAGCTTGACTTTGCTAATTTCAGAGTTTCAACTTTACAATAAAAACACCAAA
TTTATTAATGATTATTCAGAAATGGAAAAATTCCATTATTTTAAAGAATCTAGATGAATG
AAAACAATGGATGAAAAATTGCAAGATCAAGTGCAAGAATTTTCAAAAAGGCAAAAAAAA
TTAAATGCCAAATATAAAAGTTACATTGAATATTCTAAATGGTCTGAATCGCCATATGCA
ACAAAAACTAAACCGCTTACAAAATGAAACAGAATCATTATTATTTCGGTTTTCATTATT
TTGGTAATTATCATGTTGCTAATCGTAATTGGCTTGAATAAATTGTGATAA
>5229 bias=67.5,bit_score=409.7,abs_start=78088,align_strand=+,abs_end=78498,score_ratio=0.996836982968,query_name=NODE_1_length_423494_cov_19.5452_ID_878
ATGGCAAAAATTTTAAATGCTCAAAAGCAAAAGGACACAAGAACTCTTAGCTATGATCCT
GAAAAAGACAGCTTGACTTTGCTAATTTCAGAGTTTCAACTTTACAATAAAAACACCAAA
TTTATTAATGATTATTCAGAAATGGAAAAATTTCATTATTTTAAAGAATCTAGATGAATG
AAAACAATGGATGAAAAATTGCAAGATCAAGTGCAAGAATTTTCAAAAAGGCAAAAAAAA
TTAAATGCCAAATATAAAAGTTACATTGAATATTCTAAATGGTCTGAATCGCCATATGCA
ACAAAAACTAAACCGCTTACAAAATGAAACAGAATCATTATTATTTCGGTTTTCATTATT
TTGGTAATTATCATGTTGCTAATCGTAATTGGCTTGAATAAATTATGATAA
>18181 bias=0,e_score=9.6e-119,bit_score=403.6,score_ratio=0.98,align_strand=-,abs_start=270085,abs_end=270493,allele_start=270085,allele_end=270493,query_name=NODE_1_length_507951_cov_41.4538_ID_1311 <unknown description>
TGGCAAAAATTTTAAATGCTCAAAAGCAAAAGGACACAAGAACTCTTAGCTATGATCCTG
AAAAAGACAGCTTGACTTTGCTAATTTCAGAGTTTCAACTTTACAATAAAAACACCAAAT
TTATTAATGATTATTCAGAAATGGAAAAATTTCATTATTTTAAAGAATCTAGATGAATGA
AAACAATGGATGAAAAATTACAAGATCAAGTGCAAGAATTTTCAAAAAGGCAAAAAAAAT
TAAATGCCAAATATAAAAGCTACATTGAATATTCTAAATGGTCTGAATCGCCATATGCAA
CAAAAACTAAACCGCTTACAAAATGAAATAGAATAATTATTATTTCGGTTTTCATTATTT
TAGTAATTATCATGTTGCTAATCGTAATTGGCTTGAATAAATTATGAT
>18182 bias=0,e_score=1.3e-118,bit_score=402.7,score_ratio=0.98,align_strand=-,abs_start=269942,abs_end=270350,allele_start=269942,allele_end=270350,query_name=NODE_1_length_344309_cov_36.0595_ID_85 <unknown description>
TGGCAAAAATTTTAAATGCTCAAAAGCAAAAGGACACAAGAACTCTTAGCTATGATCCTG
AAAAAGACAGCTTGACTTTGCTAATTTCAGAGTTTCAACTTTACAATAAAAACACTAAAT
TTATTAATGATTATTCAGAAATGGAAAAATTTCATTATTTTAAAGAATCTAGATGAATGA
AAACAATGGATGAAAAATTACAAGATCAAGTACAAGAATTTTCAAAAAGGCAAAAAAAAT
TAAATGCCAAATATAAAAGTTACATTGAATATTCTAAATGGTCTGAATCGCCATATGCAA
CAAAAACTAAACCGCTTACAAAATGAAACAGAATCATTATTATTTCGGTTTTCATTATTT
TAGTAATTATCATGTTGCTAATCGTAATTGGCTTGAATAAATTATGAT
>18183 bias=0,e_score=2.4e-120,bit_score=405.3,score_ratio=0.99,align_strand=-,abs_start=1030,abs_end=1438,allele_start=1030,allele_end=1438,query_name=NODE_7_length_40078_cov_33.6164_ID_5600 <unknown description>
TGGCAAAAATTTTAAATGCTCAAAAGCAAAAGGACACAAGAACTCTTAGCTATGATCCTG
AAAAAGACAGCTTGACTTTGCTAATTTCAGAGTTTCAACTTTACAATAAAAACACCAAAT
TTATTAATGATTATTCAGAAATGGAAAAATTTCATTATTTTAAAGAATCTAGATGAATGA
AAACAATGGATGAAAAATTACAAGATCAAGTGCAAGAATTTTCAAAAAGGCAAAAAAAAT
TAAATGCCAAATATAAAAGCTACATTGAATATTCTAAATGATCTGAATCGCCATATGCAA
CAAAAACTAAACCGCTTACAAAATGAAACAGAATCATTATTATTTCGGTTTTCATTATTT
TAGTAATTATCATGTTGCTAATCGTAATTGGCTTGAATAAATTGTGAT
>18184 bias=0,e_score=1.2e-120,bit_score=409.7,score_ratio=1.00,align_strand=-,abs_start=242289,abs_end=242697,allele_start=242289,allele_end=242697,query_name=NODE_1_length_474534_cov_38.1723_ID_792 <unknown description>
TGGCAAAAATTTTAAATGCTCAAAAGCAAAAGGACACAAGAACTCTTAGCTATGATCCTG
AAAAAGACAGCTTGACTTTGCTAATTTCAGAGTTTCAACTTTACAATAAAAACACCAAAT
TTATTAATGATTATTCAGAAATGGAAAAATTTCATTATTTTAAAGAATCTAGATGAATGA
AAACAATGGATGAAAAATTGCAAGATCAAGTGCAAGAATTTTCAAAAAGGCAAAAAAAAT
TAAATGCCAAATATAAAAGTTACATTGAATATTCTAAATGGTCTGAATCGCCATATGCAA
CAAAAACTAAACCGCTTACAAAATGAAACAGAATCATTATTATTTCGGTTTTCATTATTT
TGGTAATTATCATGTTGCTAATCGTAATTGGCTTGAATAAATTATGAT
>18185 bias=0,e_score=7.9e-120,bit_score=406.4,score_ratio=0.99,align_strand=+,abs_start=76688,abs_end=77098,allele_start=76688,allele_end=77098,query_name=NODE_1_length_290949_cov_36.4267_ID_342 <unknown description>
TGGCAAAAATTTTAAATGCTCAAAAGCAAAAGGACACAAGAACTCTTAGCTATGATCCTG
AAAAAGACAGCTTGACTTTGCTAATTTCAGAGTTTCAACTTTACAATAAAAATACCAAAT
TTATTAATGATTATTCAGAAATGGAAAAATTTCATTATTTTAAAGAATCTAGATGAATGA
AAACAATGGATGAAAAATTACAAGATCAAGTGCAAGAATTTTCAAAAAGGCAAAAAAAAT
TAAATGCCAAATATAAAAGCTACATTGAATATTCTAAATGGTCTGAATCGCCATATGCAA
CAAAAACTAAACCGCTTACAAAATGAAACAGAATCATTATTATTTCGGTTTTCATTATTT
TAGTAATTATCATGTTGCTAATCGTAATTGGCTTGAATAAATTGTGATAA
>18186 bias=0,e_score=3.1e-122,bit_score=412.6,score_ratio=1.00,align_strand=+,abs_start=84253,abs_end=84663,allele_start=84253,allele_end=84663,query_name=NODE_4_length_88116_cov_34.4059_ID_323 <unknown description>
TGGCAAAAATTTTAAATGCTCAAAAGCAAAAGGACACAAGAACTCTTAGCTATGATCCTG
AAAAAGACAGCTTGACTTTGCTAATTTCAGAGTTTCAACTTTACAATAAAAACACCAAAT
TTATTAATGATTATTCAGAAATGGAAAAATTCCATTATTTTAAAGAATCTAGATGAATGA
AAACAATGGATGAAAAATTGCAAGATCAAGTGCAAGAATTTTCAAAAAGGCAAAAAAAAT
TAAATGCCAAATATAAAAGTTACATTGAATATTCTAAATGGTCTGAATCGCCATATGCAA
CAAAAACTAAACCGCTTACAAAATGAAACAGAATCATTATTATTTCGGTTTTCATTATTT
TGGTAATTATCATGTTGCTAATCGTAATTGGCTTGAATAAATTGTGATAA
>18187 bias=0,e_score=3.5e-121,bit_score=410.6,score_ratio=1.00,align_strand=-,abs_start=206494,abs_end=206902,allele_start=206494,allele_end=206902,query_name=NODE_1_length_253687_cov_41.2364_ID_219 <unknown description>
TGGCAAAAATTTTAAATGCTCAAAAGCAAAAGGACACAAGAACTCTTAGCTATGATCCTG
AAAAAGACAGCTTGACTTTGCTAATTTCAGAGTTTCAACTTTACAATAAAAACACCAAAT
TTATTAATGATTATTCAGAAATGGAAAAATTTCATTATTTTAAAGAATCTAGATGAATGA
AAACAATGGATGAAAAATTGCAAGATCAAGTGCAAGAATTTTCAAAAAGGCAAAAAAAAT
TAAATGCCAAATATAAAAGCTACATTGAATATTCTAAATGGTCTGAATCGCCATATGCAG
CAAAAACTAAACCGCTTACAAAATGAAACAGAATCATTATTATTTCGGTTTTCATTATTT
TGGTAATTATCATGTTGCTAATCGTAATTGGCTTGAATAAATTGTGAT
>18188 bias=0,e_score=1.3e-120,bit_score=409.3,score_ratio=1.00,align_strand=+,abs_start=81970,abs_end=82380,allele_start=81970,allele_end=82380,query_name=NODE_1_length_386744_cov_32.1807_ID_133 <unknown description>
TGGCAAAAATTTTAAATGCTCAAAAGCAAAAGGACACAAGAACTCTTAGCTATGATCCTG
AAAAAGACAGCTTGACTTTGCTAATTTCAGAGTTTCAACTTTACAATAAAAACACCAAAT
TTATTAATGATTATTCAGAAATGGAAAAATTTCATTATTTTAAAGAATCTAGATGAATGA
AAACAATGGATGAAAAATTACAAGATCAAGTGCAAGAATTTTCAAAAAGGCAAAAAAAAT
TAAATGCCAAATATAAAAGCTACATTGAATATTCTAAATGGTCTGAATCGCCATATGCAA
CAAAAACTAAACCGCTTACAAAATGAAACAGAATCATTATTATTTCGGTTTTCATTATTT
TAGTAATTATCATGTTGCTAATCGTAATTGGCTTGAATAAATTGTGATAA
>18189 bias=0,e_score=4.5e-120,bit_score=405.3,score_ratio=0.99,align_strand=+,abs_start=70508,abs_end=70918,allele_start=70508,allele_end=70918,query_name=NODE_5_length_74718_cov_32.8728_ID_1892 <unknown description>
TGGCAAAAATTTTAAATGCTCAAAAGCAAAAGGACACAAGAACTCTTAGCTATGATCCTG
AAAAAGACAGCTTGACTTTGCTAATTTCAGAGTTTCAACTTTACAATAAAAACACCAAAT
TTATTAATGATTATTCAGAAATGGAAAAATTTCATTATTTTAAAGAATCTAGATGAATGA
AAACAATGGATGAAAAATTACAAGATCAAGTGCAAGAATTTTCAAAAAGGCAAAAAAAAT
TAAATGCCAAATATAAAAGCTACATTGAATATTCTAAATGATCTGAATCGCCATATGCAA
CAAAAACTAAACCGCTTACAAAATGAAACAGAATCATTATTATTTCGGTTTTCATTATTT
TAGTAATTATCATGTTGCTAATCGTAATTGGCTTGAATAAATTGTGATAA
>18190 bias=0,e_score=1.7e-120,bit_score=408.1,score_ratio=0.99,align_strand=-,abs_start=135998,abs_end=136406,allele_start=135998,allele_end=136406,query_name=NODE_1_length_201531_cov_37.8145_ID_143 <unknown description>
TGGCAAAAATTTTAAATGCTCAAAAGCAAAAGGATACAAGAACTCTTAGCTATGATCCTG
AAAAAGACAGCTTGACTTTGCTAATTTCAGAGTTTCAACTTTACAATAAAAACACCAAAT
TTATTAATGATTATTCAGAAATGGAAAAATTTCATTATTTTAAAGAATCTAGATGAATGA
AAACAATGGATGAAAAATTACAAGATCAAGTGCAAGAATTTTCAAAAAGGCAAAAAAAAT
TAAATGCCAAATATAAAAGTTACATTGAATATTCTAAATGGTCTGAATCGCCATATGCAA
CAAAAACTAAACCGCTTACAAAATGAAATAGAATCATTATTATTTCGGTTTTCATTATTT
TAGTAATTATCATGTTGCTAATCGTAATTGGCTTGAATAAATTGTGAT
>18191 bias=0,e_score=5.1e-122,bit_score=412.6,score_ratio=1.00,align_strand=-,abs_start=3557,abs_end=3965,allele_start=3557,allele_end=3965,query_name=NODE_3_length_145382_cov_20.187_ID_361 <unknown description>
TGGCAAAAATTTTAAATGCTCAAAAGCAAAAGGACACAAGAACTCTTAGCTATGATCCTG
AAAAAGACAGCTTGACTTTGCTAATTTCAGAGTTTCAACTTTACAATAAAAACACCAAAT
TTATTAATGATTATTCAGAAATGGAAAAATTCCATTATTTTAAAGAATCTAGATGAATGA
AAACAATGGATGAAAAATTGCAAGATCAAGTGCAAGAATTTTCAAAAAGGCAAAAAAAAT
TAAATGCCAAATATAAAAGTTACATTGAATATTCTAAATGGTCTGAATCGCCATATGCAA
CAAAAACTAAACCGCTTACAAAATGAAACAGAATCATTATTATTTCGGTTTTCATTATTT
TGGTAATTATCATGTTGCTAATCGTAATTGGCTTGAATAAATTGTGAT
>18192 bias=0,e_score=3.5e-120,bit_score=407.8,score_ratio=0.99,align_strand=+,abs_start=79413,abs_end=79823,allele_start=79413,allele_end=79823,query_name=NODE_1_length_337655_cov_39.5735_ID_506 <unknown description>
TGGCAAAAATTTTAAATGCTCAAAAGCAAAAGGACACAAGAACTCTTAGCTATGATCCTG
AAAAAGACAGCTTGACTTTGCTAATTTCAGAGTTTCAACTTTACAATAAAAACACCAAAT
TTATTAATGATTATTCAGAAATGGAAAAATTTCATTATTTTAAAGAATCTAGATGAATGA
AAACAATGGATGAAAAATTGCAAGATCAAGTGCAAGAATTTTCAAAAAGGCAAAAAAAAT
TAAATGCCAAATATAAAAGCTACATTGAATATTCTAAATGGTCTGAATCGCCATATGCAA
CAAAAACTAAACCGCTTACAAAATGAAACAGAATCATTATTATTTCGGTTTTCATTATTT
TAGTAATTATCATGTTGCTAATCGTAATTGGCTTGAATAAATTATGATAA
>18193 bias=0,e_score=2.1e-121,bit_score=412.3,score_ratio=1.00,align_strand=+,abs_start=227731,abs_end=228141,allele_start=227731,allele_end=228141,query_name=NODE_1_length_497571_cov_28.1511_ID_540 <unknown description>
TGGCAAAAATTTTAAATGCTCAAAAGCAAAAGGACACAAGAACTCTTAGCTATGATCCTG
AAAAAGACAGCTTGACTTTGCTAATTTCAGAGTTTCAACTTTACAATAAAAACACCAAAT
TTATTAATGATTATTCAGAAATGGAAAAATTTCATTATTTTAAAGAATCTAGATGAATGA
AAACAATGGATGAAAAATTGCAAGATCAAGTGCAAGAATTTTCAAAAAGGCAAAAAAAAT
TAAATGCCAAATATAAAAGTTACATTGAATATTCTAAATGGTCTGAATCGCCATATGCAA
CAAAAACTAAACCGCTTACAAAATGAAACAGAATCATTATTATTTCGGTTTTCATTATTT
TGGTAATTATCATGTTGCTAATCGTAATTGGCTTGAATAAATTGTGATAA
