# Supplementary material for: Genomic determination of minimum multi-locus sequence typing schemas to represent the genomic phylogeny of Mycoplasma hominis
Source: BMC Genomics. 2016 Nov 23;17:964. doi: 10.1186/s12864-016-3284-z (PMC5120421; doi:10.1186/s12864-016-3284-z)
Supplement: Additional file 1: — FASTA sequence for all pan genomic alleles identified in this study. (ZIP 1488 kb) [file 12864_2016_3284_MOESM1_ESM.zip › pan_genome/GENE-171.fasta]

>171
ATGTTAGATTTAAAATATATTATTAGTAACAAAAATGAAGTTATTAAAAAACTATCAACA
CGTAATTTCAATATTGCTATTATCGAAGAAATTTTTGAAGACGCTCAAAAAAGAAACGAA
TTAATTCATAATTTAGAAACTTTGCAAGCCAAAAGAAATAAATTAAGTGAACAAATTGGA
ATTAATAAAAGAAACAAGCAAGATTGCTCAGAATTATTACAACAAGTTGCTGAAGTTAAA
GAACAAATTGAAAAAATTGATGAAGAAGCTGACACATTGGTAAAGAAAGTCAACACATTG
CTATACCAAATTCCTAACTTGCCATATGATGAAGTTCCTGTAGGAAGAGACGAAGATGAC
AACGTAGTTTTAAAAGAACATCCAAATTTAGGAAGAGGCTTAGTAAAAGGCGTATTGCCA
CATTATGAAATAGCAACAAAATTAGATATTGTTGATTTTGTTAGATCAGTGAAGTTAGCA
AGCACAAGATTTGTTTTATACAAAAATGATGGTGCTAAATTAGTAAGATCCTTAGCCTCT
TTTATGCTTGATACGCACATTGCAAATGGATATAAAGAATTAATGCCTGCCCATTTAGTT
AATTCAAATATGCTTTATGGAACAGGGCAATTGCCTAAATTTGCAGAAGATTTATTTAAA
ATGCAAGGCAATGACCTTTGATTAATACCAACTGCAGAAGTTCCAGTTACAAACTATTAT
TATGACGAAATTTTAGATTTGTCTAAGCCAAAGAAATTTGTTGCATATACAAAATGTTTC
CGTTCAGAAGCAGGAAGTAGTGGAAAAGATACAAAAGGTTTAATTAGACAACACGAATTC
CATAAAGTAGAACTTGTGAAAATAACCAGCGAAAAAGATGCAATGAAAGAATGAGAATCG
ATGGTAAAAGATGCAAAAAGCATTCTTGAATTACTTGAAATTCCATACCGTGAAATGATG
CTTTCAACTGGCGATATTGGATTTAGCTCAGCAAAAACTATTGACCTAGAACTATGAATT
CCATCAGAACAAAGATATAGAGAAACAAGCTCAATTTCTATATGTAGAGATTTCCAAGGT
CGTAGGGCAAAAATTAGATATCGTGATGAAAATGGTCACACAAAATATGCATACACAATG
AATGGTTCAGGCTTAGCTATTGATAGAGTTGTTGCTGCTATTTTAGAAAATTATCAAAAC
CCAGATGGTTCAATCACAATTCCAAAAGTTTTAGTTCCATACATGGGTAAAGAAGTTATT
AAATAA
>572
ATGTTAGATTTAAAATATATTATTAGTAACAAAAATGAAGTTATTAAAAAACTATCAACA
CGTAATTTCAATATTGCTATTATCGAAGAAATTTTTGAAGACGCTCAAAAAAGAAATGAA
TTAATTCATAATTTAGAAACTTTGCAAGCTAAAAGAAATAAATTAAGTGAACAAATTGGA
ATTAATAAGAGAAACAAGCAAGATTGCTCGGAATTATTACAACAAGTTGCTGAAGTTAAA
GAACAAATCGAAAAAATTGATGAAGAAGCCGACACATTGGTAAAGAAAGTCAATACATTA
CTATACCAAATTCCTAACTTGCCATATGATGAAGTTCCTGTGGGAAGAGATGAAGATGAC
AACGTAGTTTTAAAAGAACATCCAAATTTAGGAAGAGGGTTAGTAAAAGGCGTATTGCCT
CATTATGAAATAGCAACAAAATTAGATATTGTTGATTTTGTTAGATCAGTGAAGTTAGCA
AGCACAAGATTTGTTTTATACAAAAATGATGGTGCTAAATTAGTAAGATCCTTAGCCTCT
TTTATGCTTGATACGCACATTGCAAATGGATATAAAGAATTAATGCCTGCCCATTTAGTT
AATTCAAATATGCTTTATGGAACGGGACAATTGCCTAAATTTGCAGAAGATTTATTTAAA
ATGCAAGGCAATGACCTTTGATTAATACCAACTGCAGAAGTTCCAGTTACAAACTATTAT
TATGACGAAATTTTAGATTTGTCTAAACCAAAGAAATTTGTTGCATATACAAAATGTTTC
CGTTCAGAAGCAGGAAGTAGTGGAAAAGATACAAAAGGTTTAATTAGACAACACGAATTC
CATAAAGTCGAACTTGTAAAAATAACCAGTGAAAAAGATGCAATGAAAGAATGAGAATTG
ATGGTAAATGATGCCAAAAGTATTCTTGAATTGCTTGAAATCCCATACCGTGAAATGATG
CTTTCAACTGGCGATATTGGATTTAGTTCAGCAAAAACTATTGACCTAGAACTATGAATT
CCATCAGAACAAAGATATAGAGAAACAAGCTCAATTTCTATATGCAGAGATTTCCAAGGT
CGTAGGGCAAAAATTAGATATCGTGATGAAAATGGTCACACAAAATATGCGTACACAATG
AATGGTTCAGGCTTAGCTATTGATAGAGTTGTTGCTGCTATTTTAGAAAATTATCAAAAC
CCAGATGGTTCAATCACAATTCCAAAAGTTTTAGTTCCATACATGGGTAAAGAAGTTATT
AAATAA
>5203 bias=148.6,bit_score=1359.9,abs_start=444293,align_strand=+,abs_end=445559,score_ratio=1.07417061611,query_name=NODE_1_length_474534_cov_38.1723_ID_792
AATGTTAGATTTAAAATATATTATTAGTAACAAAAATGAAGTTATTAAAAAACTATCAAC
ACGTAATTTCAATATTGCTATTATCGAAGAAATTTTTGAAGACGCTCAAAAAAGAAACGA
ATTAATTCATAATTTAGAAACTTTGCAAGCTAAAAGAAATAAATTAAGTGAACAAATTGG
AATTAATAAAAGAAACAAGCAAGATTGCTCGGAATTATTACAACAAGTTGCTGAAGTTAA
AGAACAAATTGAAAAAATTGATGAAGAAGCTGACACATTGGTAAAGAAAGTCAATACATT
ACTATACCAAATTCCTAACTTGCCATATGATGAAGTTCCTGTGGGAAGAGATGAAGATGA
CAACGTAGTTTTAAAAGAACATCCAAATTTAGGGAGAGGGTTAGTAAAAGGCGTATTGCC
ACATTATGAAATAGCAACAAAATTAGATATTGTTGATTTTGTTAGATCAGTGAAGTTAGC
AAGCACAAGATTTGTTTTATACAAAAATGATGGTGCTAAATTAGTAAGATCCTTAGCCTC
TTTTATGCTTGATACGCACATTGCAAATGGATATAAAGAATTAATGCCTGCCCATTTAGT
TAATTCAAATATGCTTTATGGAACAGGGCAATTGCCTAAATTTGCAGAAGATTTATTTAA
AATGCAAGGCAATGACCTTTGATTAATACCAACTGCAGAAGTTCCAGTTACAAACTATTA
TTATGACGAAATTTTAGATTTGTCTAAGCCAAAGAAATTTGTTGCATATACAAAATGTTT
CCGTTCAGAAGCAGGAAGTAGTGGAAAAGATACAAAAGGTTTAATTAGACAACACGAATT
CCATAAAGTAGAACTTGTGAAAATAACCAGCGAAAAAGATGCAATGAAAGAATGAGAATC
GATGGTAAAAGATGCAAAAAGCATTCTTGAATTACTTGAAATTCCATACCGTGAAATGAT
GCTTTCAACTGGCGATATTGGATTTAGCTCAGCAAAAACTATTGACCTAGAACTATGAAT
TCCATCAGAACAAAGATATAGAGAAACAAGCTCAATTTCTATATGCAGAGATTTCCAAGG
TCGTAGGGCAAAAATTAGATATCGTGATGAAAATGGTCACACAAAATATGCATACACAAT
GAATGGTTCAGGCTTAGCTATTGATAGAGTTGTTGCTGCTATTTTAGAAAATTATCAAAA
CCCAGATGGTTCAATCACAATTCCAAAAGTTTTAGTTCCATACATGGGCAAAGAAGTTAT
TAAATAA
>5205 bias=146.0,bit_score=1350.6,abs_start=186433,align_strand=-,abs_end=187696,score_ratio=1.06682464455,query_name=NODE_1_length_644406_cov_31.3649_ID_828
TGTTAGATTTAAAATATATTATTAGTAACAAAAATGAAGTTATTAAAAAACTATCAACAC
GTAATTTCAATATTGCTATTATCGAAGAAATTTTTGAAGACGCTCAAAAAAGAAACGAAT
TAATTCATAATTTAGAAACCTTACAAGCCAAAAGAAATAAATTAAGTGAACAAATTGGAA
TTAATAAAAGAAACAAGCAAGATTGCTCGGAATTATTACAACAAGTTGCTGAAGTTAAAG
AACAAATTGAAAAAATTGATGAAGAAGCTGACACATTGGTAAAGAAAGTCAACACATTGC
TATACCAAATTCCTAACTTGCCATATGATGAAGTTCCTGTGGGAAGAGATGAAGATGACA
ACGTAGTTTTAAAAGAACATCCAAATTTAGGGAGAGGGTTAGTAAAAGGCGTATTGCCAC
ATTATGAAATAGCAACAAAATTAGATATTGTTGATTTTGTTAGATCAGTGAAGTTAGCAA
GCACAAGATTTGTTTTATACAAAAATGATGGTGCTAAATTAGTAAGATCCTTAGCCTCTT
TTATGCTTGATACGCACATTGCAAATGGATATAAAGAATTAATGCCTGCCCATTTAGTTA
ATTCAAATATGCTTTATGGAACCGGGCAATTGCCTAAATTTGCAGAAGATTTATTTAAAA
TGCAAGGCAATGACCTTTGATTAATACCAACTGCAGAAGTTCCAGTTACAAATTATTATT
ATGACGAAATTTTAGATTTGTCTAAGCCAAAAAAATTTGTTGCATATACAAAATGTTTCC
GTTCAGAAGCAGGAAGCAGTGGAAAAGATACAAAAGGTTTAATTAGACAACACGAATTCC
ATAAAGTCGAACTTGTAAAAATAACCAGTGAAAAAGATGCAATGAAAGAATGAGAATCAA
TGGTAAATGATGCCAAAAGTATTCTTGAATTGCTTGAAATTCCATACCGTGAAATGATGC
TTTCAACTGGCGATATTGGATTTAGCTCAGCAAAAACTATTGACCTAGAACTATGAATTC
CATCAGAACAAAGATATAGAGAAACAAGCTCAATTTCTATATGCAGAGATTTCCAAGGTC
GTAGGGCAAAAATTAGATATCGTGATGAAAATGGTCACACAAAATATGCATACACAATGA
ATGGTTCAGGCTTAGCTATTGATAGAGTTGTTGCTGCTATTTTAGAAAATTATCAAAACC
CAGATGGTTCAATCACAATTCCAAAAGTTTTAGTTCCATACATGGGTAAAGAAGTTATTA
AATA
>5209 bias=150.2,bit_score=1349.5,abs_start=25558,align_strand=-,abs_end=26821,score_ratio=1.06595576619,query_name=NODE_3_length_93369_cov_17.5684_ID_566
TGTTAGATTTAAAATATATTATTAGTAACAAAAATGAAGTTATTAAAAAACTATCAACAC
GTAATTTCAATATTGCTATTATCGAAGAAATTTTTGAAGACGCTCAAAAAAGAAACGAAT
TAATTCATAATTTAGAAACTTTGCAAGCCAAAAGAAATAAATTAAGTGAACAAATTGGAA
TTAATAAAAGAAACAAGCAAGATTGCTCAGAATTATTACAACAAGTTGCTGAAGTTAAAG
AACAAATTGAAAAAATTGATGAAGAAGCTGACACATTGGTAAAGAAAGTCAACACATTGC
TATACCAAATTCCTAACTTGCCATATGATGAAGTTCCTGTAGGAAGAGACGAAGATGACA
ACGTAGTTTTAAAAGAACATCCAAATTTAGGAAGAGGCTTAGTAAAAGGCGTATTGCCAC
ATTATGAAATAGCAACAAAATTAGATATTGTTGATTTTGTTAGATCAGTGAAGTTAGCAA
GCACAAGATTTGTTTTATACAAAAATGATGGTGCTAAATTAGTAAGATCCTTAGCCTCTT
TTATGCTTGATACGCACATTGCAAATGGATATAAAGAATTAATGCCTGCCCATTTAGTTA
ATTCAAATATGCTTTATGGAACAGGGCAATTGCCTAAATTTGCAGAAGATTTATTTAAAA
TACAAGGCAATGACCTTTGATTAATACCAACTGCAGAAGTTCCAGTTACAAACTATTATT
ATGACGAAATTTTAGATTTGTCTAAGCCAAAGAAATTTGTTGCATATACAAAATGTTTCC
GTTCAGAAGCAGGAAGTAGTGGAAAAGATACAAAAGGTTTAATTAGACAACACGAATTCC
ATAAAGTAGAACTTGTGAAAATAACCAGTGAAAAAGATGCAATGAAAGAATGAGAATCAA
TGGTAAATGATGCCAAAAGTATTCTTGAATTGCTTGAAATTCCATATCGTGAAATGATGC
TTTCAACTGGCGATATTGGATTTAGCTCAGCAAAAACTATTGACCTAGAACTATGAATTC
CATCTGAACAAAGATATAGAGAAACAAGCTCAATTTCTATATGCAGAGATTTCCAAGGTC
GTAGGGCAAAAATTAGATATCGTGATGAAAATGGTCACACAAAATATGCATACACAATGA
ATGGTTCAGGCTTAGCTATTGATAGAGTTGTTGCTGCTATTTTAGAAAATTATCAAAATC
CAGACGGTTCAATCACAATTCCAAAAGTTTTAGTTCCATACATGGGTAAAGAAGTTATTA
AATA
>5210 bias=148.4,bit_score=1361.4,abs_start=125641,align_strand=+,abs_end=126906,score_ratio=1.07535545024,query_name=NODE_2_length_152465_cov_26.3989_ID_3378
ATGTTAGATTTAAAATATATTATTAGTAACAAAAATGAAGTTATTAAAAAACTATCAACA
CGTAATTTCAATATTGCTATTATCGAAGAAATTTTTGAAGACGCTCAAAAAAGAAACGAA
TTAATTCATAATTTAGAAACTTTGCAAGCCAAAAGAAATAAATTAAGTGAACAAATTGGA
ATTAATAAAAGAAACAAGCAAGATTGCTCAGAATTATTACAACAAGTTGCTGAAGTTAAA
GAACAAATTGAAAAAATTGATGAAGAAGCTGACACATTGGTAAAGAAAGTCAACACATTG
CTATACCAAATTCCTAACTTGCCATATGATGAAGTTCCTGTAGGAAGAGACGAAGATGAC
AACGTAGTTTTAAAAGAACATCCAAATTTAGGAAGAGGCTTAGTAAAAGGCGTATTGCCA
CATTATGAAATAGCAACAAAATTAGATATTGTTGATTTTGTTAGATCAGTGAAGTTAGCA
AGCACAAGATTTGTTTTATACAAAAATGATGGTGCTAAATTAGTAAGATCCTTAGCCTCT
TTTATGCTTGATACGCACATTGCAAATGGATATAAAGAATTAATGCCTGCCCATTTAGTT
AATTCAAATATGCTTTATGGAACAGGGCAATTGCCTAAATTTGCAGAAGATTTATTTAAA
ATGCAAGGCAATGACCTTTGATTAATACCAACTGCAGAAGTTCCAGTTACAAACTATTAT
TATGACGAAATTTTAGATTTGTCTAAGCCAAAGAAATTTGTTGCATATACAAAATGTTTC
CGTTCAGAAGCAGGAAGTAGTGGAAAAGATACAAAAGGTTTAATTAGACAACACGAATTC
CATAAGGTAGAACTTGTGAAAATAACCAGCGAAAAAGATGCAATGAAAGAATGAGAATCG
ATGGTAAAAGATGCAAAAAGCATTCTTGAATTACTTGAAATTCCATACCGTGAAATGATG
CTTTCAACTGGCGATATTGGATTTAGCTCAGCAAAAACTATTGACCTAGAACTATGAATT
CCATCAGAACAAAGATATAGAGAAACAAGCTCAATTTCTATATGTAGAGATTTCCAAGGT
CGTAGGGCAAAAATTAGATATCGTGATGAAAATGGTCACACAAAATATGCATACACAATG
AATGGTTCAGGCTTAGCTATTGATAGAGTTGTTGCTGCTATTTTAGAAAATTATCAAAAC
CCAGATGGTTCAATCACAATTCCAAAAGTTTTAGTTCCATACATGGGTAAAGAAGTTATT
AAATAA
>5212 bias=149.5,bit_score=1362.5,abs_start=25628,align_strand=-,abs_end=26891,score_ratio=1.07622432859,query_name=NODE_2_length_147029_cov_48.4721_ID_161
TGTTAGATTTAAAATATATTATTAGTAACAAAAATGAAGTTATTAAAAAACTATCAACAC
GTAATTTCAATATTGCTATTATCGAAGAAATTTTTGAAGACGCTCAAAAAAGAAACGAAT
TAATTCATAATTTAGAAACTTTGCAAGCCAAAAGAAATAAATTAAGTGAACAAATTGGAA
TTAATAAAAGAAACAAGCAAGATTGCTCAGAATTATTACAACAAGTTGCTGAAGTTAAAG
AACAAATTGAAAAAATTGATGAAGAAGCTGACACATTGGTAAAGAAAGTCAACACATTGC
TATACCAAATTCCTAACTTGCCATATGATGAAGTTCCTGTAGGAAGAGACGAAGATGACA
ACGTAGTTTTAAAAGAACATCCAAATTTAGGAAGAGGCTTAGTAAAAGGCGTATTGCCAC
ATTATGAAATAGCAACAAAATTAGATATTGTTGATTTTGTTAGATCAGTGAAGTTAGCAA
GCACAAGATTTGTTTTATACAAAAATGATGGTGCTAAATTAGTAAGATCCTTAGCCTCTT
TTATGCTTGATACGCACATTGCAAATGGATATAAAGAATTAATGCCTGCCCATTTAGTTA
ATTCAAATATGCTTTATGGAACAGGGCAATTGCCTAAATTTGCAGAAGATTTATTTAAAA
TGCAAGGCAATGACCTTTGATTAATACCAACTGCAGAAGTTCCAGTTACAAACTATTATT
ATGACGAAATTTTAGATTTGTCTAAGCCAAAGAAATTTGTTGCATATACAAAATGTTTCC
GTTCAGAAGCAGGAAGTAGTGGAAAAGATACAAAAGGTTTAATTAGACAACACGAATTCC
ATAAAGTAGAACTTGTGAAAATAACCAGCGAAAAAGATGCAATGAAAGAATGAGAATCGA
TGGTAAAAGATGCAAAAAGCATTCTTGAATTACTTGAAATTCCATACCGTGAAATGATGC
TTTCAACTGGCGATATTGGATTTAGCTCAGCAAAAACTATTGACCTAGAACTATGAATTC
CATCAGAACAAAGATATAGAGAAACAAGCTCAATTTCTATATGTAGAGATTTCCAAGGTC
GTAGGGCAAAAATTAGATATCGTGATGAAAATGGTCACACAAAATATGCATACACAATGA
ATGGTTCAGGCTTAGCTATTGATAGAGTTGTTGCTGCTATTTTAGAAAATTATCAAAACC
CAGATGGTTCAATCACAATTCCAAAAGTTTTAGTTCCATACATGGGTAAAGAAGTTATTA
AATA
>5214 bias=146.7,bit_score=1336.6,abs_start=133316,align_strand=+,abs_end=134581,score_ratio=1.05576619273,query_name=NODE_2_length_160211_cov_35.3884_ID_103
ATGTTAGATTTAAAATATATTATTAGTAACAAAAATGAAGTTATTAAAAAACTATCAACA
CGTAATTTCAATATTGCTATTATCGAAGAAATTTTTGAAGACGCTCAAAAAAGAAACGAA
TTAATTCATAATTTAGAAACCTTGCAAGCTAAAAGAAATAAATTAAGTGAACAAATTGGA
ATTAATAAAAGAAACAAGCAAGATTGCTCGGAATTATTACAACAAGTTGCTGAAGTTAAA
GAACAAATTGAAAAAATTGATGAAGAAGCTGACACATTGGTAAAGAAAGTAAACACATTG
CTATACCAAATTCCTAACTTGCCATATGATGAAGTTCCTGTGGGAAGAGATGAAGATGAC
AACGTAGTTTTAAAAGAACATCCAAATTTAGGAAGAGGGTTAGTAAAAGGCGTATTGCCA
CATTATGAAATAGCAACAAAATTAGATATTGTTGATTTTGTTAGATCAGTGAAGTTAGCA
AGCACAAGATTTGTTTTATACAAAAATGATGGTGCTAAATTAGTAAGATCCTTAGCCTCT
TTTATGCTTGATACGCACATTGCAAATGGATATAAAGAATTAATGCCTGCCCATTTAGTT
AATTCAAATATGCTTTATGGAACGGGACAATTGCCTAAATTTGCAGAAGATTTATTTAAA
ATGCAAGGCAATGACCTTTGATTAATACCAACTGCTGAAGTTCCAGTTACAAATTATTAT
TATGACGAAATTTTAGATTTGTCTAAACCAAAGAAATTTGTTGCATATACAAAATGTTTC
CGTTCAGAAGCAGGAAGTAGTGGAAAAGATACAAAAGGTTTAATTAGACAACACGAATTC
CATAAAGTCGAACTTGTAAAAATAACCAGTGAAAAAGATGCAATGAAAGAATGAGAATCA
ATGGTAAATGATGCCAAAAGCATTCTTGAATTACTTGAAATTCCATACCGTGAAATGATG
CTTTCAACTGGCGATATTGGATTTAGTTCAGCAAAGACCATTGATTTGGAACTATGAATT
CCTTCGGAACAAAGATATAGAGAAACAAGCTCAATTTCTATATGCAGAGATTTCCAAGGC
CGTAGGGCAAAAATTAGATATCGTGATGAAAATGGCCACACAAAATATGCATACACAATG
AATGGTTCAGGCTTAGCTATTGATAGAGTTGTTGCTGCTATTTTAGAAAATTATCAAAAC
CCAGATGGTTCAATCACAATTCCAAAAGTTTTAGTTCCATACATGGGTAAAGAAGTTATT
AAATAA
>18170 bias=0,e_score=0.0,bit_score=1349.5,score_ratio=1.07,align_strand=+,abs_start=71902,abs_end=73167,allele_start=71902,allele_end=73167,query_name=NODE_3_length_98724_cov_39.7872_ID_265 <unknown description>
TGTTAGATTTAAAATATATTATTAGTAACAAAAATGAAGTTATTAAAAAACTATCAACAC
GTAATTTCAATATTGCTATTATCGAAGAAATTTTTGAAGACGCTCAAAAAAGAAACGAAT
TAATTCATAATTTAGAAACTTTGCAAGCCAAAAGAAATAAATTAAGTGAACAAATTGGAA
TTAATAAAAGAAACAAGCAAGATTGCTCAGAATTATTACAACAAGTTGCTGAAGTTAAAG
AACAAATTGAAAAAATTGATGAAGAAGCTGACACATTGGTAAAGAAAGTCAACACATTGC
TATACCAAATTCCTAACTTGCCATATGATGAAGTTCCTGTAGGAAGAGACGAAGATGACA
ACGTAGTTTTAAAAGAACATCCAAATTTAGGAAGAGGCTTAGTAAAAGGCGTATTGCCAC
ATTATGAAATAGCAACAAAATTAGATATTGTTGATTTTGTTAGATCAGTGAAGTTAGCAA
GCACAAGATTTGTTTTATACAAAAATGATGGTGCTAAATTAGTAAGATCCTTAGCCTCTT
TTATGCTTGATACGCACATTGCAAATGGATATAAAGAATTAATGCCTGCCCATTTAGTTA
ATTCAAATATGCTTTATGGAACAGGGCAATTGCCTAAATTTGCAGAAGATTTATTTAAAA
TACAAGGCAATGACCTTTGATTAATACCAACTGCAGAAGTTCCAGTTACAAACTATTATT
ATGACGAAATTTTAGATTTGTCTAAGCCAAAGAAATTTGTTGCATATACAAAATGTTTCC
GTTCAGAAGCAGGAAGTAGTGGAAAAGATACAAAAGGTTTAATTAGACAACACGAATTCC
ATAAAGTAGAACTTGTGAAAATAACCAGTGAAAAAGATGCAATGAAAGAATGAGAATCAA
TGGTAAATGATGCCAAAAGTATTCTTGAATTGCTTGAAATTCCATATCGTGAAATGATGC
TTTCAACTGGCGATATTGGATTTAGCTCAGCAAAAACTATTGACCTAGAACTATGAATTC
CATCTGAACAAAGATATAGAGAAACAAGCTCAATTTCTATATGCAGAGATTTCCAAGGTC
GTAGGGCAAAAATTAGATATCGTGATGAAAATGGTCACACAAAATATGCATACACAATGA
ATGGTTCAGGCTTAGCTATTGATAGAGTTGTTGCTGCTATTTTAGAAAATTATCAAAATC
CAGACGGTTCAATCACAATTCCAAAAGTTTTAGTTCCATACATGGGTAAAGAAGTTATTA
AATAA
>18171 bias=0,e_score=0.0,bit_score=1336.4,score_ratio=1.06,align_strand=+,abs_start=152131,abs_end=153398,allele_start=152131,allele_end=153398,query_name=NODE_2_length_179046_cov_45.3973_ID_251 <unknown description>
AATGTTAGATTTAAAATATATTATTAGTAACAAAAATGAAGTTATTAAAAAACTATCAAC
ACGTAATTTCAATATTGCTATTATCGAAGAAATTTTTGAAGACGCTCAAAAAAGAAACGA
ATTAATTCATAATTTAGAAACCTTGCAAGCTAAAAGAAATAAATTAAGTGAACAAATTGG
AATTAATAAAAGAAACAAGCAAGATTGCTCGGAATTATTACAACAAGTTGCTGAAGTTAA
AGAACAAATTGAAAAAATTGATGAAGAAGCTGACACATTGGTAAAGAAAGTAAACACATT
GCTATACCAAATTCCTAACTTGCCATATGATGAAGTTCCTGTGGGAAGAGATGAAGATGA
CAACGTAGTTTTAAAAGAACATCCAAATTTAGGAAGAGGGTTAGTAAAAGGCGTATTGCC
ACATTATGAAATAGCAACAAAATTAGATATTGTTGATTTTGTTAGATCAGTGAAGTTAGC
AAGCACAAGATTTGTTTTATACAAAAATGATGGTGCTAAATTAGTAAGATCCTTAGCCTC
TTTTATGCTTGATACGCACATTGCAAATGGATATAAAGAATTAATGCCTGCCCATTTAGT
TAATTCAAATATGCTTTATGGAACGGGACAATTGCCTAAATTTGCAGAAGATTTATTTAA
AATGCAAGGCAATGACCTTTGATTAATACCAACTGCTGAAGTTCCAGTTACAAATTATTA
TTATGACGAAATTTTAGATTTGTCTAAACCAAAGAAATTTGTTGCATATACAAAATGTTT
CCGTTCAGAAGCAGGAAGTAGTGGAAAAGATACAAAAGGTTTAATTAGACAACACGAATT
CCATAAAGTCGAACTTGTAAAAATAACCAGTGAAAAAGATGCAATGAAAGAATGAGAATC
AATGGTAAATGATGCCAAAAGCATTCTTGAATTACTTGAAATTCCATACCGTGAAATGAT
GCTTTCAACTGGCGATATTGGATTTAGTTCAGCAAAGACCATTGATTTGGAACTATGAAT
TCCTTCGGAACAAAGATATAGAGAAACAAGCTCAATTTCTATATGCAGAGATTTCCAAGG
CCGTAGGGCAAAAATTAGATATCGTGATGAAAATGGCCACACAAAATATGCATACACAAT
GAATGGTTCAGGCTTAGCTATTGATAGAGTTGTTGCTGCTATTTTAGAAAATTATCAAAA
CCCAGATGGTTCAATCACAATTCCAAAAGTTTTAGTTCCATACATGGGTAAAGAAGTTAT
TAAATAA
>18172 bias=0,e_score=0.0,bit_score=1361.4,score_ratio=1.08,align_strand=+,abs_start=72190,abs_end=73455,allele_start=72190,allele_end=73455,query_name=NODE_3_length_99014_cov_51.1683_ID_224 <unknown description>
TGTTAGATTTAAAATATATTATTAGTAACAAAAATGAAGTTATTAAAAAACTATCAACAC
GTAATTTCAATATTGCTATTATCGAAGAAATTTTTGAAGACGCTCAAAAAAGAAACGAAT
TAATTCATAATTTAGAAACTTTGCAAGCCAAAAGAAATAAATTAAGTGAACAAATTGGAA
TTAATAAAAGAAACAAGCAAGATTGCTCAGAATTATTACAACAAGTTGCTGAAGTTAAAG
AACAAATTGAAAAAATTGATGAAGAAGCTGACACATTGGTAAAGAAAGTCAACACATTGC
TATACCAAATTCCTAACTTGCCATATGATGAAGTTCCTGTAGGAAGAGACGAAGATGACA
ACGTAGTTTTAAAAGAACATCCAAATTTAGGAAGAGGCTTAGTAAAAGGCGTATTGCCAC
ATTATGAAATAGCAACAAAATTAGATATTGTTGATTTTGTTAGATCAGTGAAGTTAGCAA
GCACAAGATTTGTTTTATACAAAAATGATGGTGCTAAATTAGTAAGATCCTTAGCCTCTT
TTATGCTTGATACGCACATTGCAAATGGATATAAAGAATTAATGCCTGCCCATTTAGTTA
ATTCAAATATGCTTTATGGAACAGGGCAATTGCCTAAATTTGCAGAAGATTTATTTAAAA
TGCAAGGCAATGACCTTTGATTAATACCAACTGCAGAAGTTCCAGTTACAAACTATTATT
ATGACGAAATTTTAGATTTGTCTAAGCCAAAGAAATTTGTTGCATATACAAAATGTTTCC
GTTCAGAAGCAGGAAGTAGTGGAAAAGATACAAAAGGTTTAATTAGACAACACGAATTCC
ATAAGGTAGAACTTGTGAAAATAACCAGCGAAAAAGATGCAATGAAAGAATGAGAATCGA
TGGTAAAAGATGCAAAAAGCATTCTTGAATTACTTGAAATTCCATACCGTGAAATGATGC
TTTCAACTGGCGATATTGGATTTAGCTCAGCAAAAACTATTGACCTAGAACTATGAATTC
CATCAGAACAAAGATATAGAGAAACAAGCTCAATTTCTATATGTAGAGATTTCCAAGGTC
GTAGGGCAAAAATTAGATATCGTGATGAAAATGGTCACACAAAATATGCATACACAATGA
ATGGTTCAGGCTTAGCTATTGATAGAGTTGTTGCTGCTATTTTAGAAAATTATCAAAACC
CAGATGGTTCAATCACAATTCCAAAAGTTTTAGTTCCATACATGGGTAAAGAAGTTATTA
AATAA
>18173 bias=0,e_score=0.0,bit_score=1353.4,score_ratio=1.07,align_strand=+,abs_start=479828,abs_end=481093,allele_start=479828,allele_end=481093,query_name=NODE_1_length_666248_cov_46.4332_ID_732 <unknown description>
TGTTAGATTTAAAATATATTATTAGTAACAAAAATGAAGTTATTAAAAAACTATCAACAC
GTAATTTCAATATTGCTATTATCGAAGAAATTTTTGAAGACGCTCAAAAAAGAAACGAAT
TAATTCATAATTTAGAAACTTTGCAAGCTAAAAGAAATAAATTAAGTGAACAAATTGGAA
TTAATAAAAGAAACAAGCAAGATTGCTCGGAATTATTACAACAAGTTGCTGAAGTTAAAG
AACAAATTGAAAAAATTGATGAAGAAGCTGACACATTGGTAAAGAAAGTCAATACATTAC
TATACCAAATTCCTAACTTGCCATATGATGAAGTTCCTGTGGGAAGAGATGAAGATGACA
ACGTAGTTTTAAAAGAACATCCAAATTTAGGGAGAGGGTTAGTAAAAGGCGTATTGCCAC
ATTATGAAATAGCAACAAAATTAGATATTGTTGATTTTGTTAGATCAGTGAAGTTAGCAA
GCACAAGATTTGTTTTATACAAAAATGATGGTGCTAAATTAGTAAGATCCTTAGCCTCTT
TTATGCTTGATACGCACATTGCAAATGGATATAAAGAATTAATGCCTGCCCATTTAGTTA
ATTCAAATATGCTTTATGGAACGGGACAATTGCCTAAATTTGCAGAAGATTTATTTAAAA
TGCAAGGCAATGACCTTTGATTAATACCAACTGCAGAAGTTCCAGTTACAAACTATTATT
ATGACGAAATTTTAGATTTGTCTAAACCAAAGAAATTTGTTGCATATACAAAATGTTTCC
GTTCAGAAGCAGGAAGTAGTGGAAAAGATACAAAAGGTTTAATTAGACAACACGAATTCC
ATAAAGTCGAACTTGTAAAAATAACCAGTGAAAAAGATGCAATGAAAGAATGAGAATCAA
TGGTAAATGATGCAAAAAGTATTCTTGAATTGCTTGAAATTCCATACCGTGAAATGATGC
TTTCAACTGGCGATATTGGATTTAGTTCAGCAAAAACTATTGACCTAGAACTATGAATTC
CATCAGAACAAAGATATAGAGAAACAAGCTCAATTTCTATATGCAGAGATTTCCAAGGTC
GTAGGGCAAAAATTAGATATCGTGATGAAAATGGTCACACAAAATATGCATACACAATGA
ACGGTTCAGGCTTAGCTATTGATAGAGTTGTTGCTGCTATTTTAGAAAATTATCAAAACC
CAGATGGTTCAATCACAATTCCAAAAGTTTTAGTTCCATACATGGGCAAAGAAGTTATTA
AATAA
>18174 bias=0,e_score=0.0,bit_score=1349.5,score_ratio=1.07,align_strand=-,abs_start=134602,abs_end=135865,allele_start=134602,allele_end=135865,query_name=NODE_2_length_226046_cov_22.58_ID_866 <unknown description>
TGTTAGATTTAAAATATATTATTAGTAACAAAAATGAAGTTATTAAAAAACTATCAACAC
GTAATTTCAATATTGCTATTATCGAAGAAATTTTTGAAGACGCTCAAAAAAGAAACGAAT
TAATTCATAATTTAGAAACTTTGCAAGCCAAAAGAAATAAATTAAGTGAACAAATTGGAA
TTAATAAAAGAAACAAGCAAGATTGCTCAGAATTATTACAACAAGTTGCTGAAGTTAAAG
AACAAATTGAAAAAATTGATGAAGAAGCTGACACATTGGTAAAGAAAGTCAACACATTGC
TATACCAAATTCCTAACTTGCCATATGATGAAGTTCCTGTAGGAAGAGACGAAGATGACA
ACGTAGTTTTAAAAGAACATCCAAATTTAGGAAGAGGCTTAGTAAAAGGCGTATTGCCAC
ATTATGAAATAGCAACAAAATTAGATATTGTTGATTTTGTTAGATCAGTGAAGTTAGCAA
GCACAAGATTTGTTTTATACAAAAATGATGGTGCTAAATTAGTAAGATCCTTAGCCTCTT
TTATGCTTGATACGCACATTGCAAATGGATATAAAGAATTAATGCCTGCCCATTTAGTTA
ATTCAAATATGCTTTATGGAACAGGGCAATTGCCTAAATTTGCAGAAGATTTATTTAAAA
TACAAGGCAATGACCTTTGATTAATACCAACTGCAGAAGTTCCAGTTACAAACTATTATT
ATGACGAAATTTTAGATTTGTCTAAGCCAAAGAAATTTGTTGCATATACAAAATGTTTCC
GTTCAGAAGCAGGAAGTAGTGGAAAAGATACAAAAGGTTTAATTAGACAACACGAATTCC
ATAAAGTAGAACTTGTGAAAATAACCAGTGAAAAAGATGCAATGAAAGAATGAGAATCAA
TGGTAAATGATGCCAAAAGTATTCTTGAATTGCTTGAAATTCCATATCGTGAAATGATGC
TTTCAACTGGCGATATTGGATTTAGCTCAGCAAAAACTATTGACCTAGAACTATGAATTC
CATCTGAACAAAGATATAGAGAAACAAGCTCAATTTCTATATGCAGAGATTTCCAAGGTC
GTAGGGCAAAAATTAGATATCGTGATGAAAATGGTCACACAAAATATGCATACACAATGA
ATGGTTCAGGCTTAGCTATTGATAGAGTTGTTGCTGCTATTTTAGAAAATTATCAAAATC
CAGACGGTTCAATCACAATTCCAAAAGTTTTAGTTCCATACATGGGTAAAGAAGTTATTA
AAT
>18175 bias=0,e_score=0.0,bit_score=1362.2,score_ratio=1.08,align_strand=+,abs_start=122647,abs_end=123912,allele_start=122647,allele_end=123912,query_name=NODE_1_length_497571_cov_28.1511_ID_540 <unknown description>
TGTTAGATTTAAAATATATTATTAGTAACAAAAATGAAGTTATTAAAAAACTATCAACAC
GTAATTTCAATATTGCTATTATCGAAGAAATTTTTGAAGACGCTCAAAAAAGAAACGAAT
TAATTCATAATTTAGAAACTTTGCAAGCCAAAAGAAATAAATTAAGTGAACAAATTGGAA
TTAATAAAAGAAACAAGCAAGATTGCTCGGAATTATTACAACAAGTTGCTGAAGTTAAAG
AACAAATCGAAAAAAATGATGAAGAAGCTGACACATTGGTAAAGAAAGTCAACACATTGC
TATACCAAATTCCTAACTTGCCATATGATGAAGTTCCTGTAGGAAGAGACGAAGATGACA
ACGTAGTTTTAAAAGAACATCCAAATTTAGGAAGAGGCTTAGTAAAAGGCGTATTGCCAC
ATTATGAAATAGCAACAAAATTAGATATTGTTGATTTTGTTAGATCAGTGAAGTTAGCAA
GCACAAGATTTGTTTTATACAAAAATGATGGTGCTAAATTAGTAAGATCCTTAGCCTCTT
TTATGCTTGATACGCACATTGCAAATGGATATAAAGAATTAATGCCTGCCCATTTAGTTA
ATTCAAATATGCTTTATGGAACAGGGCAATTGCCTAAATTTGCAGAAGATTTATTTAAAA
TGCAAGGCAATGACCTTTGATTAATACCAACTGCAGAAGTTCCAGTTACAAACTATTATT
ATGACGAAATTTTAGATTTGTCTAAGCCAAAGAAATTTGTTGCATATACAAAATGTTTCC
GTTCAGAAGCAGGAAGTAGTGGAAAAGATACAAAAGGTTTAATTAGACAACACGAATTCC
ATAAAGTAGAACTTGTGAAAATAACCAGCGAAAAAGATGCAATGAAAGAATGAGAATCGA
TGGTAAAAGATGCAAAAAGCATTCTTGAATTACTTGAAATTCCATACCGTGAAATGATGC
TTTCAACTGGCGATATTGGATTTAGCTCAGCAAAAACTATTGACCTAGAACTATGAATTC
CATCAGAACAAAGATATAGAGAAACAAGCTCAATTTCTATATGTAGAGATTTCCAAGGTC
GTAGGGCAAAAATTAGATATCGTGATGAAAATGGTCACACAAAATATGCATACACAATGA
ATGGTTCAGGCTTAGCTATTGATAGAGTTGTTGCTGCTATTTTAGAAAATTATCAAAACC
CAGATGGTTCAATCACAATTCCAAAAGTTTTAGTTCCATACATGGGTAAAGAAGTTATTA
AATAA
>18176 bias=0,e_score=0.0,bit_score=1355.5,score_ratio=1.07,align_strand=+,abs_start=147590,abs_end=148855,allele_start=147590,allele_end=148855,query_name=NODE_2_length_174641_cov_50.6885_ID_2769 <unknown description>
TGTTAGATTTAAAATATATTATTAGTAACAAAAATGAAGTTATTAAAAAACTATCAACAC
GTAATTTCAATATTGCTATTATCGAAGAAATTTTTGAAGACGCTCAAAAAAGAAACGAAT
TAATTCATAATTTAGAAACCTTGCAAGCCAAAAGAAATAAATTAAGTGAACAAATTGGAA
TTAATAAGAGAAACAAGCAAGATTGCTCGGAATTATTACAACAAGTTGCTGAAGTTAAAG
AACAAATCGAAAAAATTGATGAAGAAGCCGACACATTGGTAAAGAAAGTCAATACATTAC
TATACCAAATTCCTAACTTGCCATATGATGAAGTTCCTGTGGGAAGAGATGAAGATGACA
ACGTAGTTTTAAAAGAACATCCAAATTTAGGAAGAGGGTTAGTAAAAGGCGTATTGCCAC
ATTATGAAATAGCAACAAAATTAGATATTGTTGATTTTGTTAGATCAGTGAAGTTAGCAA
GCACAAGATTTGTTTTATACAAAAATGATGGTGCTAAATTAGTAAGATCCTTAGCCTCTT
TTATGCTTGATACGCACATTGCAAATGGATATAAAGAATTAATGCCTGCCCATTTAGTTA
ATTCAAATATGCTTTATGGAACGGGACAATTGCCTAAATTTGCAGAAGATTTATTTAAAA
TGCAAGGCAATGACCTTTGATTAATACCAACTGCAGAAGTTCCGGTTACAAATTATTATT
ATGACGAAATTTTAGATTTGTCTAAACCAAAGAAATTTGTTGCATATACAAAATGTTTCC
GTTCAGAAGCAGGAAGCAGTGGAAAAGATACAAAAGGTTTGATTAGACAACACGAATTCC
ATAAAGTCGAACTTGTAAAAATAACCAGTGAAAAAGATGCAATGAAAGAATGAGAATCAA
TGGTAAATGATGCCAAAAGCATTCTTGAATTGCTTGAAATCCCATACCGTGAAATGATGC
TTTCAACTGGCGATATTGGATTTAGCTCAGCAAAAACTATTGACCTAGAACTATGAATTC
CATCAGAACAAAGATATAGAGAAACAAGCTCAATTTCTATATGCAGAGATTTCCAAGGTC
GTAGGGCAAAAATTAGATATCGTGATGAAAATGGTCACACAAAATATGCATACACAATGA
ATGGTTCAGGCTTAGCTATTGATAGAGTTGTTGCTGCTATTTTAGAAAATTATCAAAACC
CAGACGGTTCAATCACAATTCCAAAAGTTTTAGTTCCATACATGGGCAAAGAAGTTATTA
AATAA
>18177 bias=0,e_score=0.0,bit_score=1350.6,score_ratio=1.07,align_strand=+,abs_start=480957,abs_end=482222,allele_start=480957,allele_end=482222,query_name=NODE_1_length_507951_cov_41.4538_ID_1311 <unknown description>
TGTTAGATTTAAAATATATTATTAGTAACAAAAATGAAGTTATTAAAAAACTATCAACAC
GTAATTTCAATATTGCTATTATCGAAGAAATTTTTGAAGACGCTCAAAAAAGAAACGAAT
TAATTCATAATTTAGAAACCTTACAAGCCAAAAGAAATAAATTAAGTGAACAAATTGGAA
TTAATAAAAGAAACAAGCAAGATTGCTCGGAATTATTACAACAAGTTGCTGAAGTTAAAG
AACAAATTGAAAAAATTGATGAAGAAGCTGACACATTGGTAAAGAAAGTCAACACATTGC
TATACCAAATTCCTAACTTGCCATATGATGAAGTTCCTGTGGGAAGAGATGAAGATGACA
ACGTAGTTTTAAAAGAACATCCAAATTTAGGGAGAGGGTTAGTAAAAGGCGTATTGCCAC
ATTATGAAATAGCAACAAAATTAGATATTGTTGATTTTGTTAGATCAGTGAAGTTAGCAA
GCACAAGATTTGTTTTATACAAAAATGATGGTGCTAAATTAGTAAGATCCTTAGCCTCTT
TTATGCTTGATACGCACATTGCAAATGGATATAAAGAATTAATGCCTGCCCATTTAGTTA
ATTCAAATATGCTTTATGGAACCGGGCAATTGCCTAAATTTGCAGAAGATTTATTTAAAA
TGCAAGGCAATGACCTTTGATTAATACCAACTGCAGAAGTTCCAGTTACAAATTATTATT
ATGACGAAATTTTAGATTTGTCTAAGCCAAAAAAATTTGTTGCATATACAAAATGTTTCC
GTTCAGAAGCAGGAAGCAGTGGAAAAGATACAAAAGGTTTAATTAGACAACACGAATTCC
ATAAAGTCGAACTTGTAAAAATAACCAGTGAAAAAGATGCAATGAAAGAATGAGAATCAA
TGGTAAATGATGCCAAAAGTATTCTTGAATTGCTTGAAATTCCATACCGTGAAATGATGC
TTTCAACTGGCGATATTGGATTTAGCTCAGCAAAAACTATTGACCTAGAACTATGAATTC
CATCAGAACAAAGATATAGAGAAACAAGCTCAATTTCTATATGCAGAGATTTCCAAGGTC
GTAGGGCAAAAATTAGATATCGTGATGAAAATGGTCACACAAAATATGCATACACAATGA
ATGGTTCAGGCTTAGCTATTGATAGAGTTGTTGCTGCTATTTTAGAAAATTATCAAAACC
CAGATGGTTCAATCACAATTCCAAAAGTTTTAGTTCCATACATGGGTAAAGAAGTTATTA
AATAA
>18178 bias=0,e_score=0.0,bit_score=1336.6,score_ratio=1.06,align_strand=+,abs_start=133316,abs_end=134581,allele_start=133316,allele_end=134581,query_name=NODE_2_length_160211_cov_44.2436_ID_69 <unknown description>
TGTTAGATTTAAAATATATTATTAGTAACAAAAATGAAGTTATTAAAAAACTATCAACAC
GTAATTTCAATATTGCTATTATCGAAGAAATTTTTGAAGACGCTCAAAAAAGAAACGAAT
TAATTCATAATTTAGAAACCTTGCAAGCTAAAAGAAATAAATTAAGTGAACAAATTGGAA
TTAATAAAAGAAACAAGCAAGATTGCTCGGAATTATTACAACAAGTTGCTGAAGTTAAAG
AACAAATTGAAAAAATTGATGAAGAAGCTGACACATTGGTAAAGAAAGTAAACACATTGC
TATACCAAATTCCTAACTTGCCATATGATGAAGTTCCTGTGGGAAGAGATGAAGATGACA
ACGTAGTTTTAAAAGAACATCCAAATTTAGGAAGAGGGTTAGTAAAAGGCGTATTGCCAC
ATTATGAAATAGCAACAAAATTAGATATTGTTGATTTTGTTAGATCAGTGAAGTTAGCAA
GCACAAGATTTGTTTTATACAAAAATGATGGTGCTAAATTAGTAAGATCCTTAGCCTCTT
TTATGCTTGATACGCACATTGCAAATGGATATAAAGAATTAATGCCTGCCCATTTAGTTA
ATTCAAATATGCTTTATGGAACGGGACAATTGCCTAAATTTGCAGAAGATTTATTTAAAA
TGCAAGGCAATGACCTTTGATTAATACCAACTGCTGAAGTTCCAGTTACAAATTATTATT
ATGACGAAATTTTAGATTTGTCTAAACCAAAGAAATTTGTTGCATATACAAAATGTTTCC
GTTCAGAAGCAGGAAGTAGTGGAAAAGATACAAAAGGTTTAATTAGACAACACGAATTCC
ATAAAGTCGAACTTGTAAAAATAACCAGTGAAAAAGATGCAATGAAAGAATGAGAATCAA
TGGTAAATGATGCCAAAAGCATTCTTGAATTACTTGAAATTCCATACCGTGAAATGATGC
TTTCAACTGGCGATATTGGATTTAGTTCAGCAAAGACCATTGATTTGGAACTATGAATTC
CTTCGGAACAAAGATATAGAGAAACAAGCTCAATTTCTATATGCAGAGATTTCCAAGGCC
GTAGGGCAAAAATTAGATATCGTGATGAAAATGGCCACACAAAATATGCATACACAATGA
ATGGTTCAGGCTTAGCTATTGATAGAGTTGTTGCTGCTATTTTAGAAAATTATCAAAACC
CAGATGGTTCAATCACAATTCCAAAAGTTTTAGTTCCATACATGGGTAAAGAAGTTATTA
AATAA
>18179 bias=0,e_score=0.0,bit_score=1359.9,score_ratio=1.07,align_strand=+,abs_start=444293,abs_end=445559,allele_start=444293,allele_end=445559,query_name=NODE_1_length_474534_cov_38.1723_ID_792 <unknown description>
ATGTTAGATTTAAAATATATTATTAGTAACAAAAATGAAGTTATTAAAAAACTATCAACA
CGTAATTTCAATATTGCTATTATCGAAGAAATTTTTGAAGACGCTCAAAAAAGAAACGAA
TTAATTCATAATTTAGAAACTTTGCAAGCTAAAAGAAATAAATTAAGTGAACAAATTGGA
ATTAATAAAAGAAACAAGCAAGATTGCTCGGAATTATTACAACAAGTTGCTGAAGTTAAA
GAACAAATTGAAAAAATTGATGAAGAAGCTGACACATTGGTAAAGAAAGTCAATACATTA
CTATACCAAATTCCTAACTTGCCATATGATGAAGTTCCTGTGGGAAGAGATGAAGATGAC
AACGTAGTTTTAAAAGAACATCCAAATTTAGGGAGAGGGTTAGTAAAAGGCGTATTGCCA
CATTATGAAATAGCAACAAAATTAGATATTGTTGATTTTGTTAGATCAGTGAAGTTAGCA
AGCACAAGATTTGTTTTATACAAAAATGATGGTGCTAAATTAGTAAGATCCTTAGCCTCT
TTTATGCTTGATACGCACATTGCAAATGGATATAAAGAATTAATGCCTGCCCATTTAGTT
AATTCAAATATGCTTTATGGAACAGGGCAATTGCCTAAATTTGCAGAAGATTTATTTAAA
ATGCAAGGCAATGACCTTTGATTAATACCAACTGCAGAAGTTCCAGTTACAAACTATTAT
TATGACGAAATTTTAGATTTGTCTAAGCCAAAGAAATTTGTTGCATATACAAAATGTTTC
CGTTCAGAAGCAGGAAGTAGTGGAAAAGATACAAAAGGTTTAATTAGACAACACGAATTC
CATAAAGTAGAACTTGTGAAAATAACCAGCGAAAAAGATGCAATGAAAGAATGAGAATCG
ATGGTAAAAGATGCAAAAAGCATTCTTGAATTACTTGAAATTCCATACCGTGAAATGATG
CTTTCAACTGGCGATATTGGATTTAGCTCAGCAAAAACTATTGACCTAGAACTATGAATT
CCATCAGAACAAAGATATAGAGAAACAAGCTCAATTTCTATATGCAGAGATTTCCAAGGT
CGTAGGGCAAAAATTAGATATCGTGATGAAAATGGTCACACAAAATATGCATACACAATG
AATGGTTCAGGCTTAGCTATTGATAGAGTTGTTGCTGCTATTTTAGAAAATTATCAAAAC
CCAGATGGTTCAATCACAATTCCAAAAGTTTTAGTTCCATACATGGGCAAAGAAGTTATT
AAATAA
>18180 bias=0,e_score=0.0,bit_score=1362.5,score_ratio=1.08,align_strand=-,abs_start=25628,abs_end=26891,allele_start=25628,allele_end=26891,query_name=NODE_2_length_147029_cov_48.4721_ID_161 <unknown description>
TGTTAGATTTAAAATATATTATTAGTAACAAAAATGAAGTTATTAAAAAACTATCAACAC
GTAATTTCAATATTGCTATTATCGAAGAAATTTTTGAAGACGCTCAAAAAAGAAACGAAT
TAATTCATAATTTAGAAACTTTGCAAGCCAAAAGAAATAAATTAAGTGAACAAATTGGAA
TTAATAAAAGAAACAAGCAAGATTGCTCAGAATTATTACAACAAGTTGCTGAAGTTAAAG
AACAAATTGAAAAAATTGATGAAGAAGCTGACACATTGGTAAAGAAAGTCAACACATTGC
TATACCAAATTCCTAACTTGCCATATGATGAAGTTCCTGTAGGAAGAGACGAAGATGACA
ACGTAGTTTTAAAAGAACATCCAAATTTAGGAAGAGGCTTAGTAAAAGGCGTATTGCCAC
ATTATGAAATAGCAACAAAATTAGATATTGTTGATTTTGTTAGATCAGTGAAGTTAGCAA
GCACAAGATTTGTTTTATACAAAAATGATGGTGCTAAATTAGTAAGATCCTTAGCCTCTT
TTATGCTTGATACGCACATTGCAAATGGATATAAAGAATTAATGCCTGCCCATTTAGTTA
ATTCAAATATGCTTTATGGAACAGGGCAATTGCCTAAATTTGCAGAAGATTTATTTAAAA
TGCAAGGCAATGACCTTTGATTAATACCAACTGCAGAAGTTCCAGTTACAAACTATTATT
ATGACGAAATTTTAGATTTGTCTAAGCCAAAGAAATTTGTTGCATATACAAAATGTTTCC
GTTCAGAAGCAGGAAGTAGTGGAAAAGATACAAAAGGTTTAATTAGACAACACGAATTCC
ATAAAGTAGAACTTGTGAAAATAACCAGCGAAAAAGATGCAATGAAAGAATGAGAATCGA
TGGTAAAAGATGCAAAAAGCATTCTTGAATTACTTGAAATTCCATACCGTGAAATGATGC
TTTCAACTGGCGATATTGGATTTAGCTCAGCAAAAACTATTGACCTAGAACTATGAATTC
CATCAGAACAAAGATATAGAGAAACAAGCTCAATTTCTATATGTAGAGATTTCCAAGGTC
GTAGGGCAAAAATTAGATATCGTGATGAAAATGGTCACACAAAATATGCATACACAATGA
ATGGTTCAGGCTTAGCTATTGATAGAGTTGTTGCTGCTATTTTAGAAAATTATCAAAACC
CAGATGGTTCAATCACAATTCCAAAAGTTTTAGTTCCATACATGGGTAAAGAAGTTATTA
AAT
