# Supplementary material for: Genomic determination of minimum multi-locus sequence typing schemas to represent the genomic phylogeny of Mycoplasma hominis
Source: BMC Genomics. 2016 Nov 23;17:964. doi: 10.1186/s12864-016-3284-z (PMC5120421; doi:10.1186/s12864-016-3284-z)
Supplement: Additional file 1: — FASTA sequence for all pan genomic alleles identified in this study. (ZIP 1488 kb) [file 12864_2016_3284_MOESM1_ESM.zip › pan_genome/GENE-172.fasta]

>172
ATGAACAATATTGAGATACAAAAACTAGAAAAACTTTTAAAAACAGTTTTTGATTTTACT
AAAAAACAATCTCAAAAATTTATATTCAACATTTTTAAATCATCAAGTGAAGATATAGAT
CAAATTTGCAATCAAATAAAAGCATTGAGAAATTCAATAAAGAAGTGTAATATTTGCAAT
AGATATAATGAAAATACAATTTGCAATATTTGCTTGGACACTAATCGAACAAAACAACTT
ATGTTAGTTGGCAATTCGTTAGATATTGATAAATTTGAAAATATTGGTTTGTATAAAGGA
AAATATTTTGTATTTGATCAAAATATAAGCTTAAAGAATGAAGATTTTATAGTTTCAAGT
TTATTAGAAAAATTAATAGATATATTAAAAGATAAGAATGAACTAATTCTTTCACTTTCC
CCAACTATTGAGGGTCAATTTAATATGCATTATATTAAAAAATTCTTGAAAAACAAAATA
AATTTTACAAATGTTTTTCAATTGTCAACTGGTATTCCTTTGGGCTCATCAGTTGAATAT
ATTGATCAAGATACATTAAAAGAATCATTATTGAATAAAATCAAAATGTAG
>943
ATGAATAATATTGAGATACAAAAACTAGAAGAACTTTTAAAAACAGTTTTTGATTTTACT
AAAAAACAATCTCAAAAATTTATATTCAACATTTTTAAATCATCAAGTGAAGATATAGAT
CAAATTTGCAATCAAATAAAAGCATTGAGAAATTCAATAAAGAAGTGTAATATTTGCAAT
AGATATAACGAAAATACAATTTGCAATATTTGCTTGGACACTAATCGAACAAAACAACTT
ATGTTAGTTGGCAATTCGTTAGATATTGATAAATTTGAAAATATTGGTTTGTATAAAGGA
AAATATTTTGTATTTGATCAAAATATAAGCTTAAAGAATGAAGATTTTATAGTTTCAAGT
TTATTAGAAAAATTAATAGATATATTAAAAGATAAGAATGAACTAATTCTTTCACTTTCC
CCAACTATTGAGGGTCAATTTAATATGCATTATATTAAAAAATTCTTGAAAAACAAAATA
AATTTTACAAATGTTTTTCAATTGTCAACTGGTATTCCTTTGGGCTCATCAGTTGAATAT
ATTGATCAAGATACATTAAAAGAATCATTATTGAATAAAATCAAAATGTAG
>1281
ATGAGCAATATTGAAATACAAAAACTAGAAGAACTTTTAAAAACGGTTTTTGATTTTACT
AAAAAACAATCTCAAAAATTTATATTCAACATTTTTAAATCATCAATTGAAGATATAGAC
CAAGTTTGCAATCAAATAAAAGCATTGAGAAATTCAATAAAGAAGTGCAACATTTGTAAT
AGATATAACGAAAATACAATTTGCAATATTTGCTTGGATACTAATCGAACAAAACAACTT
ATGTTAGTTGGTAATTCGCTAGATATTGATAAATTTGAAAATATTGGTTTGTATAAAGGA
AAATATTTTGTATTTGATCAAAATATAAATTCAAAGAATGAAGATTCTATAGTTTCAAGT
TTATTAGAAAAATTAATAGATATATTAAAAGATAAGAATGAACTAATTCTTTCACTTTCC
CCAACTATTGAGGGCCAATTTAATATGCATTATATTAAAAAGTTCTTGAAAAACAAAATA
AATTTTACAAATATTTTTCAATTATCAACAGGTATTCCTTTAGGTTCATCAGTTGAATAT
ATTGATCAAGATACATTAAAAGAATCATTTTTGAATAAAATTAAAATATAG
>1507
ATGAGCAATATTGAAATACAAAAACTAGAAGAACTTTTAAAAACGGTTTTTGATTTTACT
AAAAAACAATCTCAAAAATTTATATTCAACATTTTTAAATCATCAATTGAAGATATAGAC
CAAGTTTGCAATCAAATAAAAGCATTGAGAAATTCAATAAAGAAGTGCAACATTTGTAAT
AGATATAACGAAAATACAATTTGCAATATTTGCTTGGATACTAATCGAACAAAACAACTT
ATGTTAGTTGGTAATTCGTTAGATATTGATAAATTTGAAAATATTGGTTTGTATAAAGGA
AAATATTTTGTATTTGATCAAAATATAAATTCAAAGAATGAAGATTCTATAGTTTCGAGT
TTATTAGAAAAATTAATAGATATATTAAAAGATAAGAATGAACTAATTCTTTCACTTTCC
CCAACTATTGAGGGCCAATTTAATATGCATTATATTAAAAAGTTCTTGAAAAACAAAATA
AATTTTACAAATATTTTTCAATTATCAACAGGTATTCCTTTAGGTTCATCAGTTGAATAT
ATTGATCAAGATACATTAAAAGAATCATTATTGAATAAAATTAAAATATAG
>5195 bias=139.5,bit_score=547.4,abs_start=139840,align_strand=+,abs_end=140430,score_ratio=0.926226734349,query_name=NODE_1_length_337690_cov_20.0179_ID_3593
ATGAACAATATTGAGATACAAAAACTAGAAGAACTTTTAAAAACGGTTTTTGATTTTACT
AAAAAACAATCTCAAAAATTTATATTCAACATTTTTAAATCATCAAGTGAAGATATAGAT
CAAATTTGCAATCAAATAAAAGCATTGAGAAATTCAATAAAAAAGTGCAACATTTGTAAT
AGATATAACGAAAATACAATTTGCAATATTTGCTTGGATACTAATCGAACAAAACAACTT
ATGTTAGTTGGTAATTCGTTAGATATTGATAAATTTGAAAATATTGGTTTGTATAAAGGA
AAATATTTTGTATTTGATCAAAATATAAATTCAAAGAATGAAGATTCTATAGTTTCAAGT
TTATTAGAAAAATTAATAGATATATTAAAAGATAAGAATGAACTAATTCTTTCACTTTCC
CCAACTATTGAGGGTCAATTTAATATGCATTATATTAAAAAGTTCTTGAAAAACAAAATA
AATTTTACAAATATTTTTCAATTATCAACAGGTATTCCTTTGGGTTCATCAGTTGAATAT
ATTGATCAAGATACATTAAAAGAATCATTATTGAATAAAATTAAAATATAG
>5197 bias=136.0,bit_score=549.0,abs_start=56169,align_strand=+,abs_end=56759,score_ratio=0.928934010152,query_name=NODE_3_length_132017_cov_31.7138_ID_1553
ATGAGCAACATTGAAATACAAAAACTAGAAGAACTTTTAAAAACGGTTTTTGATTTTACT
AAAAAACAATCTCAAAAATTTATATTCAACATTTTTAAATCATCAATTGAAGATATAGAC
CAAGTTTGCAATCAAATAAAAGCATTGAGAAATTCAATAAAAAAGTGCAACATTTGTAAT
AGATATAACGAAAATACAATTTGCAATATTTGCTTGGATACTAATCGAACAAAACAACTT
ATGTTAGTTGGTAATTCGTTAGATATTGATAAATTTGAAAATATTGGTTTGTATAAAGGA
AAATATTTTGTATTTGATCAAAATATAAATTCAAAGAATGAAGATTCTATAGTTTCAAGT
TTATTAGAAAAATTAATAGATATATTAAAAGATAAGAATGAACTAATTCTTTCACTTTCC
CCAACTATTGAGGGTCAATTTAATATGCATTATATTAAAAAGTTCTTGAAAAACAAAATA
AATTTTACAAATATTTTTCAATTATCAACAGGTATTCCTTTGGGTTCATCAGTTGAATAT
ATTGATCAAGATACATTAAAAGAATCATTATTGAATAAAATTAAAATATAG
>5199 bias=131.4,bit_score=551.6,abs_start=136927,align_strand=+,abs_end=137517,score_ratio=0.933333333333,query_name=NODE_1_length_423494_cov_19.5452_ID_878
ATGAGCAACATTGAAATACAAAAACTAGAAGAACTTTTAAAAACGGTTTTTGATTTTACT
AAAAAACAATCTCAAAAATTTATATTCAACATTTTTAAATCATCAATTGAAGATATAGAC
CAAGTTTGCAATCAAATAAAAACATTGAGAAATTCAATAAAAAAGTGTAATATTTGCAAT
AGATATAACGAAAATACAATTTGCAATATTTGCTTGGACACTAATCGAACAAAACAACTT
ATGTTAGTTGGCAATTCGTTAGATATTGATAAATTTGAAAATATTGGTTTGTATAAAGGA
AAATATTTTGTATTTGATCAAAATATAAGCTTAAAGAATGAAGATTTTATAGTTTCAAGT
TTATTAGAAAAATTAATAGATATATTAAAAGATAAGAATGAACTAATTCTTTCACTTTCC
CCAACTATTGAGGGTCAATTTAATATGCATTATATTAAAAAATTCTTGAAAAACAAAATA
AATTTTACAAATATTTTTCAATTGTCAACAGGTATTCCTTTGGGCTCATCAGTTGAATAT
ATTGATCAAGATACATTAAAAGAATCATTATTGAATAAAATCAAAATGTAG
>5200 bias=134.3,bit_score=553.9,abs_start=145934,align_strand=-,abs_end=146523,score_ratio=0.937225042301,query_name=NODE_1_length_253687_cov_41.2364_ID_219
TGAACAATATTGAGATACAAAAACTAGAAAAACTTTTAAAAACAGTTTTTGATTTTACTA
AAAAACAATCTCAAAAATTTATATTCAACATTTTTAAATCATCAAGTGAAGATATAGATC
AAATTTGCAATCAAATAAAAGCATTGAGAAATTCAATAAAGAAGTGTAATATTTGCAATA
GATATAATGAAAATACAATTTGCAATATTTGCTTGGACACTAATCGAACAAAACAACTTA
TGTTAGTTGGCAATTCGTTAGATATTGATAAATTTGAAAATATTGGTTTGTATAAAGGAA
AATATTTTGTATTTGATCAAAATATAAGCTTAAAGAATGAAGATTTTATAGTTTCAAGTT
TATTAGAAAAATTAATAGATATATTAAAAGATAAGAATGAACTAATTCTTTCACTTTCCC
CAACTATTGAGGGTCAATTTAATATGCATTATATTAAAAAATTCTTGAAAAACAAAATAA
ATTTTACAAATGTTTTTCAATTGTCAACTGGTATTCCTTTGGGCTCATCAGTTGAATATA
TTGATCAAGATACATTAAAAGAATCATTATTGAATAAAATCAAAATGTAG
>18161 bias=0,e_score=3.6e-163,bit_score=550.5,score_ratio=0.93,align_strand=+,abs_start=288096,abs_end=288686,allele_start=288096,allele_end=288686,query_name=NODE_1_length_497571_cov_28.1511_ID_540 <unknown description>
TGAACAATATTGAGATACAAAAACTAGAAGAACTTTTAAAAACAGTTTTTGATTTTACTA
AAAAACAATCTCAAAAATTTATATTCAACATTTTTAAATCATCAAGTGAAGATATAGATC
AAATTTGCAATCAAATAAAAACATTGAGAAATTCAATAAAAAAGTGTAATATTTGCAATA
GATATAACGAAAATACAATTTGCAATATTTGCTTGGACACTAATCGAACAAAACAACTTA
TGTTAGTTGGCAATTCGTTAGATATTGATAAATTTGAAAATATTGGTTTGTATAAAGGAA
AATATTTTGTATTTGATCAAAATATAAGCTTAAAGAATGAAGATTTTATAGTTTCAAGTT
TATTAGAAAAATTAATAGATATATTAAAAGATAAGAATGAACTAATTCTTTCACTTTCCC
CAACTATTGAGGGTCAATTTAATATGCATTATATTAAAAAATTCTTGAAAAACAAAATAA
ATTTTACAAATGTTTTTCAATTGTCAACTGGTATTCCTTTGGGCTCATCAGTTGAATATA
TTGATCAAGATACATTAAAAGAATCATTATTGAATAAAATCAAAATGTAG
>18162 bias=0,e_score=3.9e-164,bit_score=553.7,score_ratio=0.94,align_strand=-,abs_start=208975,abs_end=209564,allele_start=208975,allele_end=209564,query_name=NODE_1_length_507951_cov_41.4538_ID_1311 <unknown description>
TGAGCAATATTGAAATACAAAAACTAGAAGAACTTTTAAAAACGGTTTTTGATTTTACTA
AAAAACAATCTCAAAAATTTATATTCAACATTTTTAAATCATCAATTGAAGATATAGACC
AAGTTTGCAATCAAATAAAAGCATTGAGAAATTCAATAAAGAAGTGCAACATTTGTAATA
GATATAACGAAAATACAATTTGCAATATTTGCTTGGATACTAATCGAACAAAACAACTTA
TGTTAGTTGGTAATTCGCTAGATATTGATAAATTTGAAAATATTGGTTTGTATAAAGGAA
AATATTTTGTATTTGATCAAAATATAAATTCAAAGAATGAAGATTCTATAGTTTCAAGTT
TATTAGAAAAATTAATAGATATATTAAAAGATAAGAATGAACTAATTCTTTCACTTTCCC
CAACTATTGAGGGCCAATTTAATATGCATTATATTAAAAAGTTCTTGAAAAACAAAATAA
ATTTTACAAATATTTTTCAATTATCAACAGGTATTCCTTTAGGTTCATCAGTTGAATATA
TTGATCAAGATACATTAAAAGAATCATTTTTGAATAAAATTAAAATATA
>18163 bias=0,e_score=2.7e-163,bit_score=549.0,score_ratio=0.93,align_strand=+,abs_start=56169,abs_end=56759,allele_start=56169,allele_end=56759,query_name=NODE_3_length_132017_cov_31.7138_ID_1553 <unknown description>
TGAGCAACATTGAAATACAAAAACTAGAAGAACTTTTAAAAACGGTTTTTGATTTTACTA
AAAAACAATCTCAAAAATTTATATTCAACATTTTTAAATCATCAATTGAAGATATAGACC
AAGTTTGCAATCAAATAAAAGCATTGAGAAATTCAATAAAAAAGTGCAACATTTGTAATA
GATATAACGAAAATACAATTTGCAATATTTGCTTGGATACTAATCGAACAAAACAACTTA
TGTTAGTTGGTAATTCGTTAGATATTGATAAATTTGAAAATATTGGTTTGTATAAAGGAA
AATATTTTGTATTTGATCAAAATATAAATTCAAAGAATGAAGATTCTATAGTTTCAAGTT
TATTAGAAAAATTAATAGATATATTAAAAGATAAGAATGAACTAATTCTTTCACTTTCCC
CAACTATTGAGGGTCAATTTAATATGCATTATATTAAAAAGTTCTTGAAAAACAAAATAA
ATTTTACAAATATTTTTCAATTATCAACAGGTATTCCTTTGGGTTCATCAGTTGAATATA
TTGATCAAGATACATTAAAAGAATCATTATTGAATAAAATTAAAATATAG
>18164 bias=0,e_score=4.9e-162,bit_score=547.2,score_ratio=0.93,align_strand=-,abs_start=217101,abs_end=217690,allele_start=217101,allele_end=217690,query_name=NODE_1_length_666248_cov_46.4332_ID_732 <unknown description>
TGAACAATATTGAGATACAAAAACTAGAAGAACTTTTAAAAACAGTTTTTGATTTTACTA
AAAAACAATCTCAAAAATTTATATTCAACATTTTTAAATCATCAAGTGAAGATATAGATC
AAATTTGCAATCAAATAAAAGCATTGAGAAATTCAATAAAGAAGTGTAATATTTGCAATA
GATATAATGAAAATACAATTTGCAATATTTGTTTGGACACTAATCGAACAAAACAACTTA
TGTTAGTTGGCAATTCGTTAGATATTGATAAATTTGAAAATATTGGTTTGTATAAAGGAA
AATATTTTGTATTTGATCAAAATATAAGCTTAAAGAATGAAGATTTTATAGTTTCAAGTT
TATTAGAAAAATTAATAGATATATTAAAAGATAAGAATGAACTAATTCTTTCACTTTCCC
CAACTATTGAGGGTCAATTTAATATGCATTATATTAAAAAATTCTTGAAAAACAAAATAA
ATTTTACAAATATTTTTCAATTGTCAACAGGTATTCCTTTAGGTTCATCAGTTGAATATA
TTGATCAAGATACATTAAAAGAATCATTATTGAATAAAATCAAAATGTA
>18165 bias=0,e_score=1.7e-164,bit_score=553.9,score_ratio=0.94,align_strand=-,abs_start=145934,abs_end=146523,allele_start=145934,allele_end=146523,query_name=NODE_1_length_253687_cov_41.2364_ID_219 <unknown description>
TGAACAATATTGAGATACAAAAACTAGAAAAACTTTTAAAAACAGTTTTTGATTTTACTA
AAAAACAATCTCAAAAATTTATATTCAACATTTTTAAATCATCAAGTGAAGATATAGATC
AAATTTGCAATCAAATAAAAGCATTGAGAAATTCAATAAAGAAGTGTAATATTTGCAATA
GATATAATGAAAATACAATTTGCAATATTTGCTTGGACACTAATCGAACAAAACAACTTA
TGTTAGTTGGCAATTCGTTAGATATTGATAAATTTGAAAATATTGGTTTGTATAAAGGAA
AATATTTTGTATTTGATCAAAATATAAGCTTAAAGAATGAAGATTTTATAGTTTCAAGTT
TATTAGAAAAATTAATAGATATATTAAAAGATAAGAATGAACTAATTCTTTCACTTTCCC
CAACTATTGAGGGTCAATTTAATATGCATTATATTAAAAAATTCTTGAAAAACAAAATAA
ATTTTACAAATGTTTTTCAATTGTCAACTGGTATTCCTTTGGGCTCATCAGTTGAATATA
TTGATCAAGATACATTAAAAGAATCATTATTGAATAAAATCAAAATGTA
>18166 bias=0,e_score=1.4e-162,bit_score=548.1,score_ratio=0.93,align_strand=+,abs_start=173430,abs_end=174020,allele_start=173430,allele_end=174020,query_name=NODE_1_length_386744_cov_32.1807_ID_133 <unknown description>
TGAACAATATTGAGATACAAAAACTAGAAGAACTTTTAAAAACGGTTTTTGATTTTACTA
AAAAACAATCTCAAAAATTTATATTCAACATTTTTAAATCATCAAGTGAAGATATAGATC
AAATTTGCAATCAAATAAAAACATTGAGAAATTCAATAAAGAAGTGTAACATTTGCAATA
GATATAACGAAAATACAATTTGCAATATTTGTTTGGACACTAATCGAACAAAACAACTTA
TGTTAGTTGGCAATTCGTTGGATATTGATAAATTTGAAAATATTGGTTTGTATAAAGGAA
AATATTTTGTATTTGATCAAAATATAAGCTTAAAGAATGAAGATTTTATAGTTTCAAGTT
TATTAGAAAAATTAATAGATATATTAAAAGATAAGAATGAACTAATTCTTTCACTTTCCC
CAACTATTGAGGGTCAATTTAATATGCATTATATTAAAAAATTCTTGAAAAACAAAATAA
ATTTTACAAATATTTTTCAATTGTCAACAGGTATTCCTTTAGGTTCATCAGTTGAATATA
TTGATCAAGATACATTAAAAGAATCATTATTGAATAAAATCAAAATGTAG
>18167 bias=0,e_score=5.1e-162,bit_score=545.9,score_ratio=0.92,align_strand=+,abs_start=142068,abs_end=142658,allele_start=142068,allele_end=142658,query_name=NODE_1_length_290949_cov_36.4267_ID_342 <unknown description>
TGAGCAACATTGAAATACAAAAACTAGAAGAACTTTTAAAAACGGTTTTTGATTTTACTA
AAAAACAATCTCAAAAATTTATATTCAACATTTTTAAATCATCAATTGAAGATATAGACC
AAGTTTGCAATCAAATAAAAGCATTGAGAAATTCAATAAAAAAGTGCAACATTTGTAATA
GATATAACGAAAATACAATTTGCAATATTTGCTTGGATACTAATCGAACAAAACAACTTA
TGTTAGTTGGTAATTCGTTAGATATTGATAAATTTGAAAATATTGGTTTGTATAAAGGAA
AATATTTTGTATTTGATCAAAATATAAATTCAAAGAATGAAGATTTTATAGTTTCAAGTT
TATTAGAAAAATTAATAGATATATTAAAAGATAAGAATGAACTAATTCTTTCACTTTCCC
CAACTATTGAGGGTCAATTTAATATGCATTATATTAAAAAGTTCTTGAAAAACAAAATAA
ATTTTACAAATATTTTTCAATTATCAACTGGTATTCCTTTAGGTTCATCAGTTGAATATA
TTGATCAAGATACATTAAAAGAATCATTATTGAATAAAATTAAAATATAG
>18168 bias=0,e_score=1.6e-163,bit_score=551.6,score_ratio=0.93,align_strand=-,abs_start=182798,abs_end=183387,allele_start=182798,allele_end=183387,query_name=NODE_1_length_474534_cov_38.1723_ID_792 <unknown description>
TGAGCAACATTGAAATACAAAAACTAGAAGAACTTTTAAAAACGGTTTTTGATTTTACTA
AAAAACAATCTCAAAAATTTATATTCAACATTTTTAAATCATCAATTGAAGATATAGACC
AAGTTTGCAATCAAATAAAAACATTGAGAAATTCAATAAAAAAGTGTAATATTTGCAATA
GATATAACGAAAATACAATTTGCAATATTTGCTTGGACACTAATCGAACAAAACAACTTA
TGTTAGTTGGCAATTCGTTAGATATTGATAAATTTGAAAATATTGGTTTGTATAAAGGAA
AATATTTTGTATTTGATCAAAATATAAGCTTAAAGAATGAAGATTTTATAGTTTCAAGTT
TATTAGAAAAATTAATAGATATATTAAAAGATAAGAATGAACTAATTCTTTCACTTTCCC
CAACTATTGAGGGTCAATTTAATATGCATTATATTAAAAAATTCTTGAAAAACAAAATAA
ATTTTACAAATATTTTTCAATTGTCAACAGGTATTCCTTTGGGCTCATCAGTTGAATATA
TTGATCAAGATACATTAAAAGAATCATTATTGAATAAAATCAAAATGTA
>18169 bias=0,e_score=2.1e-162,bit_score=547.4,score_ratio=0.93,align_strand=+,abs_start=139807,abs_end=140397,allele_start=139807,allele_end=140397,query_name=NODE_1_length_337655_cov_39.5735_ID_506 <unknown description>
TGAACAATATTGAGATACAAAAACTAGAAGAACTTTTAAAAACGGTTTTTGATTTTACTA
AAAAACAATCTCAAAAATTTATATTCAACATTTTTAAATCATCAAGTGAAGATATAGATC
AAATTTGCAATCAAATAAAAGCATTGAGAAATTCAATAAAAAAGTGCAACATTTGTAATA
GATATAACGAAAATACAATTTGCAATATTTGCTTGGATACTAATCGAACAAAACAACTTA
TGTTAGTTGGTAATTCGTTAGATATTGATAAATTTGAAAATATTGGTTTGTATAAAGGAA
AATATTTTGTATTTGATCAAAATATAAATTCAAAGAATGAAGATTCTATAGTTTCAAGTT
TATTAGAAAAATTAATAGATATATTAAAAGATAAGAATGAACTAATTCTTTCACTTTCCC
CAACTATTGAGGGTCAATTTAATATGCATTATATTAAAAAGTTCTTGAAAAACAAAATAA
ATTTTACAAATATTTTTCAATTATCAACAGGTATTCCTTTGGGTTCATCAGTTGAATATA
TTGATCAAGATACATTAAAAGAATCATTATTGAATAAAATTAAAATATAG
