# Supplementary material for: Genomic determination of minimum multi-locus sequence typing schemas to represent the genomic phylogeny of Mycoplasma hominis
Source: BMC Genomics. 2016 Nov 23;17:964. doi: 10.1186/s12864-016-3284-z (PMC5120421; doi:10.1186/s12864-016-3284-z)
Supplement: Additional file 1: — FASTA sequence for all pan genomic alleles identified in this study. (ZIP 1488 kb) [file 12864_2016_3284_MOESM1_ESM.zip › pan_genome/GENE-173.fasta]

>173
ATGAAAAAAAATATTTTATTAAGTTTTATTTTTCCAGCTGTGTCATTATTACCTCTTTTA
AGCATATCTTGCAAGGAAACTACCACAATTAATAATACCTTAGATACAAGTAATAACACT
ATTGATATAGATAATAGTGGCACTACAGATACTAATGGCAAAAATACAGATAGTACAAAT
ACTGGTACCACTAATACTGATAATAAGAATATAGGTAATTCTAGTGTTGGCACTACAGAT
ACTAATGACAAAAATACAGACAGCACAAATACCGGTACCGCCGATACTAACGACAAGAAA
GATGACAATAAAGATACAAATAACGAAAATACTGATGATACAGATCCTGTACAACCCGAT
AGACTTCATAGAATGTTTCAAAGAAAGCTATTATCCGCTTCTCAAATTTCAGAAATAACA
ACACAATTTTCATTTGAACTTTCCAAAGAAGGCAAAAAATTTGTAGCCAACAAAGGAGCC
AAAGCCTTAATTGAAATTGTTAATAAGGCAATTGATGAAACTAAAAAATACGACACTATT
GAAATGCTAAAAAGTCAAGAAAGAATTGCTTATACATATTTTATGGAAGCTAATGACATT
AAAAAATATTTTGATATAAAAATTCCTGAAAATCTTATGCCTTGAGGTCACAAACTTTTA
ATTGAATTTTTAAAAAAAGGTGAAGAAAAGAATATGCCTTGTATTTATATACAAATTCTT
TGTCCGGATATGATTAAAAACAATTTAATGGGTAAAGAATCGGAAGGATATATCTACTTA
GATCTTTCGGATGCTGATTAA
>875
ATGAAAAAAAATATTTTATTAAGTTTTATTTTTCCGGCTGTGTCGTTATTACCTCTTTTA
AGCATATCTTGCAAGGAAACTACCACAATTAATAATACCTTAGATACAAGTAATAACACT
ATTGATATAGATAATAGTGGCACTACAGATACTAATGATAAAAATACAAATAGCACAAAT
ACTGGTACTACTGATACTGATAATAAGAATATAGGTAATTCTAGTGTTGACACCACAGAT
ACTAATGACAAAAATACAGATAGCACAAATACCGGTACCACCGATACTAGCGACAAGAAA
GATGACAATAAAGATACAAATAATGAAAATACTGATGATACAGATCCCGAACAACCTAAT
AGACTTCATAGAATTTTTCAAAGAAAGCTATTATCCGCTTCTCAAATTTCAGAAATAACA
ACACAATTTTCATTTGAACTTTCCAAAGAAGGCAAAAAATTTGTAGCCAACAAAGGAGCC
AAAGCCTTAATTGAAATTGTTAATAAAGCAATTGATGAAACTAAAAAATACGACACTATT
GAAATGTTAAAAAGTCAAGAAAGAATTGCTTATACATATTTTATGGAAGATAATGACATT
AAAAAATATTTTGATATAAAAATTCCTGAAAATCTTATGCCTTGAGGTCACAAACTTTTA
ATTGAATTTTTAAAAAAAGGTGAAGAAAAGAATATGCCTTGTATTTACATACAAATTCTT
TGTCCAGATATGATTAAAAACAATTTAATGGGTAAAGAATCGGAAGGATATATCTACTTA
GATCTTTCAGATGCTGATTAA
>1122
ATGAAAAAAAATATTTTATTAAGTTTTATTTTTCCGGCTGTGTCATTATTACCTCTTTTA
AGCATATCTTGCAAGGAAACTACCACAATTAATAATACCTTAGATACAAGTAATAACACT
ATTGATATAGATAATAGTGGCACTACAGATACTAATGACAAAAATACAGACAGCACAAAT
ACTGGTACTACTGATACTGATAATAAGAATATAGGTAATTCTGGTGTTGGCACTACAGAT
ACTAATGACAAAAATACAGATAGCACAAATACCGGTACCGCCGATACTAACGACAAGAAG
GATGACAATAAAGATACAAATAACGAAAATACTGATGATACAGATCCCGTACAACCCGAT
AGACTTCATAGAATGTTTCAAAGAAAGCTATTATCCGCTTCTCAAATTTCAGAAATAACA
ACACAATTTTCATTTGAACTTTCCAAAGAAGGCAAAAAATTTGTAGCCAATAATGGAGCC
AAAGCCTTGATTGAAATTGTTAATAAAGCAATTGATGAAACTAAAAAATACGATACTATT
GAAATGTTAAAAAGCCAAGAAAGAATTGCTTATACATATTTTATGGAAGCTAATGACATT
AAAAAATATTTTGATATAAAAATTCCTGAAAATCTTATGCCTTGAGGTCACAAACTTTTA
ATTGAATTTTTAAAAAAAGGTGAAGAAAAGAATATGCCTTGTATTTATATACAAATTCTT
TGTCCAGATATGATTAAAAACAATTTAATGGGTAAAGAATCGGAAGGATATATCTATTTA
GATCTTTCGGATGTTGATTAA
>1796
ATGAAAAAAAATATTTTATTAAGTTTTATTTTTCCAGCTGTGTCATTATTACCTCTTTTA
AGCATATCTTGCAAGGAAACTACCACAATTAATAATACCTTAGATACAAATAATAACACT
ATTGATATAGATAATAGTGGCACTACAGATACTAATGATAAAAATACAAATAGCACAAAT
ACTGGTACTACTGATACTGATAATAAGAATATAGGTAATTCTAGTGTTGACACCACAGAT
ACTAATGACAAAAATACAGATAGCACAAATACCGGTACCACCGATACTAGCGACAAGAAA
GATGACAATAAAGATACAAATAATGAAAATACTGATGATACAGATCCCGAACAACCTAAT
AGACTTCATAGAATTTTTCAAAGAAAGCTATTATCCGCTTCTCAAATTTCAGAAATAACA
ACACAATTTTCATTTGAACTTTCCAAAGAAGGCAAAAAATTTGTAGCCAACAAAGGAGCC
AAAGCCTTAATTGAAATTGTTAATAAAGCAATTGATGAAACTAAAAAATACGACACTATT
GAAATGTTAAAAAGTCAAGAAAGAATTGCTTATACATATTTTATGGAAGCTAATGACATT
AAAAAATATTTTGATATAAAAATTCCTGAAAATCTTATGCCTTGAGGTCACAAACTTTTA
ATTGAATTTTTAAAAAAAGGTGAAGAAAAGAATATGCCTTGTATTTATATACAAATTCTT
TGTCCAGATATGATTAAAAACAATTTAATGGGTAAAGAATCGGAAGGATATATCTATTTA
GATCTTTCGGATGTTGATTAA
>5178 bias=112.8,bit_score=819.2,abs_start=41571,align_strand=+,abs_end=42371,score_ratio=1.022721598,query_name=NODE_5_length_59660_cov_41.0828_ID_401
ATGAAAAAAAATATTTTATTAAGTTTTATTTTTCCAGCTGTGTCATTATTACCTCTTTTA
AGCATATCTTGCAAGGAAACTACCACAATTAATAATACCTTAGATACAAGTAATAACACT
ATTGATATAGATAATAGTGGCACTGCAGGTACTAATGACAAAAATACAGATAGCACAAAT
ACTGGTACCACTAATACTGATAATAAGAATATAGGTAATTCTAGTGTTGGCACTACAGAT
ACTAATGACAAAAATACAGACAGCACAAATACCGGTACCGCCGATACTAATGACAAGAAA
GATGACAATAAAGATACAAATAACGAAAATACTGATGATACAGATCCCGTACAACCCGAT
AGACTTCATAGAATGTTTCAAAGAAAGCTATTATCCGCTTCTCAAATTTCAGAAATAACA
ACACAATTTTCATTTGAACTTTCCAAAGAAGGCAAAAAATTTGTAGCCAATAATGGAGCC
AAAGCCTTAATTGAAATTGTAAATAAAGCAATTGATGAAACTAAAAAATACGATACTATT
GAAATGTTAAAAAGTCAAGAAAGAATTGCTTATACATATTTTACGGAAGCTAATGACATT
AAAAAATATTTTGATATAAAAATTCCTGAAAATCTTATGCCTTGAGGTCACAAACTTTTA
ATTGAATTTTTAAAAAAAGGTGAAGAAAAGAATATGCCTTGTATTTACATACAAATTCTT
TGTCCAGATATGATTAAAAACAATTTAATGGGTAAAGAATCGGAAGGATATATCTATTTA
GATCTTTCGGATGTTGATTAA
>5179 bias=115.6,bit_score=815.7,abs_start=43040,align_strand=+,abs_end=43840,score_ratio=1.01835205993,query_name=NODE_4_length_61590_cov_21.7453_ID_18413
ATGAAAAAAAATATTTTATTAAGTTTTATTTTTCCAGCTGTGTCATTATTACCTCTTTTA
AGCATATCTTGCAAGGAAACTACCACAATTAATAATACCTTAGATACAAGTAATAACACT
ATTGATATAGATAATAGTGGCACTACAGATACTAATGACAAAAATATAGACAGCACAAAT
ACTGGCACTACTGATACTGATAATAAGAATATAGGTAATTCTAGTGTTGGCACTACAGAT
ACTAATGACAAAAATACAGACAGCACAAATACCGGTACCGCCGATACTAACGACAAGAAA
GATGACAATAAAGATACAAATAACGAAAATACTGATGATACAGATCCTGTACAACCCGAT
AGACTTCATAGAATGTTTCAAAGAAAGCTATTATCCGCTTCTCAAATTTCAGAAATAACA
ACACAATTTTCATTTGAACTTTCCAAAGAGGGTAAAAAATTTGTAGCCAATAATGGAGCC
AAAGCCTTAATTGAAATTGTTAATAAAGCAATTGATGAAACTAAAAAATACGATACTATT
GAAATGTTAAAAAGTCAAGAAAGAATTGCTTATACATATTTTATGGAAGCTAATGACATT
AAAAAATATTTTGATATAAAAATTCCTGAAAATCTTATGCCTTGAGGTCACAAACTTTTA
ATTGAATTTTTAAAAAAAGGTGAAGAAAAGAATATGCCTTGTATTTATATACAAATTCTT
TGTCCAGATATGATTAAAAACAATTTAATGGGTAAAGAATCAGAAGGATATATTTACTTA
GATCTTTCGGATGCTGATTAA
>5184 bias=114.7,bit_score=815.2,abs_start=16348,align_strand=-,abs_end=17146,score_ratio=1.0177278402,query_name=NODE_1_length_644406_cov_31.3649_ID_828
TGAAAAAAAATATTTTATTAAGTTTTATTTTTCCGGCTGTGTCATTATTACCTCTTTTAA
GCATATCTTGCAAGGAAACTACCACAATTAATAATACCTTAGATACAAGTGATAACACTA
TTGATATAGATAATAGCGGCACTACAGATACTAATAACAAAAATACAGATAGTACAAATA
CTGGTACCACTAATACTGATAATAAGAATATAGGTAATTCTAGTGTTGACACTACAGATA
CTAATGGCAAAAATACAGACAGCACAAATACCGGTACCGCCGATACTAACGACAAGAAAG
ATGACAATAAAGATACAAATAACGAAAATACTGATGATACAGATCCCGTACAACCCGATA
GACTTCATAGAATGTTTCAAAGAAAGCTATTATCCGCTTCTCAAATTTCAGAAATAACAA
CACAATTTTCATTTGAACTTTCCAAAGAAGGCAAAAAATTTGTAGCCAATAATGGAGCCA
AAGCCTTAATTGAAATTGTCAATAAAGCAATTGATGAAACTAAAAAATACGATACTATTG
AAATGTTAAAAAGTCAAGAAAGAATTGCTTATACATATTTTATGGAAGCTAATGACATTA
AAAAATATTTTGATATAAAAATTCCTGAAAATCTTATGCCTTGAGGTCACAAACTTTTAA
TTGAATTTTTAAAAAAAGGTGAAGAAAAGAATATGCCTTGTATTTATATACAAATTCTTT
GTCCAGATATGATTAAAAACAATTTAATGGGTAAAGAATCGGAAGGATATATTTATTTAG
ATCTTTCGGATGTTGATTA
>5185 bias=119.5,bit_score=812.7,abs_start=32977,align_strand=+,abs_end=33777,score_ratio=1.01460674157,query_name=NODE_17_length_36321_cov_19.335_ID_1414
ATGAAAAAAAATATTTTATTAAGTTTTATTTTTCCAGCTGTGTCATTATTACCTCTTTTA
AGCATATCTTGCAAGGAAACTACCACAATTAATAATACCTTAGATACAAGTAATAACACT
ATTGATATAGATAATAGTGGCACTACAGATACTAATGATAAAAATACAGATAACACAAAT
ACTGGTACTACTGATACTGATAATAAGAATATAGGTAATTCTAGTGTTGGCACTACAGAT
ACTAATGACAAAAATACAGACAGCACAAATACCGGTACCGCCGATACTAACGACAAGAAA
GATGACAATAAAGATACAAATAACGAAAATACTGATGATACAGATCCTGTACAACCCGAT
AGACTTCATAGAATGTTTCAAAGAAAGCTATTATCCGCTTCTCAAATTTCAGAAATAACA
ACACAATTTTCATTTGAACTTTCCAAAGAGGGTAAAAAATTTGTAGCCAATAATGGAGCC
AAAGCCTTAATTGAAATTGTTAATAAAGCAATTGATGAAACTAAAAAATACGATACTATT
GAAATGTTAAAAAGTCAAGAAAGAATTGCTTATACATATTTTATGGAAGCTAATAACATT
AAAAAATATTTTGATATAAAAATTCCTGAAAATCTTATGCCTTGAGGTCACAAACTTTTA
ATTGAATTTTTAAAAAAAGGTGAAGAAAAGAATATGCCTTGTATTTACATACAAATTCTT
TGTCCAGATATGATTAAAAACAATTTAATGGGTAAAGAATCAGAAGGATATATCTATTTA
GATCTTTCGGATGCTGATTAA
>5186 bias=121.0,bit_score=818.6,abs_start=16352,align_strand=-,abs_end=17150,score_ratio=1.02197253433,query_name=NODE_3_length_56296_cov_39.9706_ID_615
TGAAAAAAAATATTTTATTAAGTTTTATTTTTCCAGTTGTGTCATTATTACCTCTTTTAA
GCATATCTTGCAAGGAAACTACCACAATTAATAATACCTTAGATACAAGTAATAACACTA
TTGATATAGATAATAGTGGCACTACAGATACTAATGACAAAAATATAGATAGCACAAATA
CTGGTACTACTGATACTGATAATAAGAATATAGGTAATTCTAGTGTTGGCACTACAGATA
CTAATGACAAAAATACAGATAGCACAAATACCGGTACTGCCGATACTAACGACAAGAAAG
ATGACAATAAAGATACAAATAACGAAAATACTGATGATACAGATCCCGAACAACCTAATA
GACTTCATAGAATTTTTCAAAGAAAGCTATTATCCGCTTCTCAAATTTCAGAAATAACAA
CACAATTTTCATTTGAACTTTCCAAAGAAGGCAAAAAATTTGTAGCCAACAAAGGAGCCA
AAGCCTTAATTGAAATTGTTAATAAAGCAATTGATGAAACTAAAAAATACGATACTATTG
AAATGCTAAAAAGTCAAGAAAGAATTGCTTATACATATTTTATGGAAGCTAATGACATTA
AAAAATATTTTGATATAAAAATTCCTGAAAATCTTATGCCTTGAGGTCACAAACTTTTAA
TTGAATTTTTAAAAAAAGGTGAAGAAAAGAATATGCCTTGTATTTACATACAAATTCTTT
GTCCAGATATGATTAAAAACAATTTAATGGGTAAAGAATCGGAAGGATATATCTATTTAG
ATCTTTCGGATGTTGATTA
>5189 bias=112.2,bit_score=812.7,abs_start=1363,align_strand=-,abs_end=2161,score_ratio=1.01460674157,query_name=NODE_8_length_39609_cov_16.7325_ID_1309
TGAAAAAAAATATTTTATTAAGTTTTATTTTTCCGGCTGTGTCATTATTACCTCTTTTAA
GCATATCTTGCAAGGAAACTACCACAATTAATAATACCTTAGATACAAGTAATAACACTA
TTGATATAGATAATAGTGGCACTACAGGTACTAATGACAAAAATACAGATAGCACAAATA
CTGGTACTACTGATACTGATAATAAGAATATAGGTAATTCTAGTGTTGGAACTGCAGATA
CTAATGACAAAAATACAGACAGCACAAATACCAGTACCGCCGATACTAACGACAAGAAAG
ATGACAATAAAGATACAAATAACGAAAATACTGATGATACAGATCCCGTACAACCCGATA
GACTTCATAGAATGTTTCAAAGAAAGCTATTATCCGCTTCTCAAATTTCAGAAATAACAA
CACAATTTTCATTTGAACTTTCCAAAGAGGGTAAAAAATTTGTAGCCAATAATGGAGCCA
AAGCCTTAATTGAAATTGTCAATAAAGCAATTGATGAAACTAAAAAATACGATACTATTG
AAATGTTAAAAAGTCAAGAAAGAATTGCTTATACATATTTTATGGAAGCTAATGACATTA
AAAAATATTTTGATATAAAAATTCCTGAAAATCTTATGCCTTGAGGTCACAAACTTTTAA
TTGAATTTTTAAAAAAAGGTGAAGAAAAGAATATGCCTTGTATTTACATACAAATTCTTT
GTCCAGATATGATTAAAAACAATTTAATGGGTAAAGAATCAGAAGGATATATCTATTTAG
ATCTTTCGGATGTTGACTA
>18147 bias=0,e_score=4e-245,bit_score=818.6,score_ratio=1.02,align_strand=-,abs_start=16352,abs_end=17150,allele_start=16352,allele_end=17150,query_name=NODE_3_length_56296_cov_39.9706_ID_615 <unknown description>
TGAAAAAAAATATTTTATTAAGTTTTATTTTTCCAGTTGTGTCATTATTACCTCTTTTAA
GCATATCTTGCAAGGAAACTACCACAATTAATAATACCTTAGATACAAGTAATAACACTA
TTGATATAGATAATAGTGGCACTACAGATACTAATGACAAAAATATAGATAGCACAAATA
CTGGTACTACTGATACTGATAATAAGAATATAGGTAATTCTAGTGTTGGCACTACAGATA
CTAATGACAAAAATACAGATAGCACAAATACCGGTACTGCCGATACTAACGACAAGAAAG
ATGACAATAAAGATACAAATAACGAAAATACTGATGATACAGATCCCGAACAACCTAATA
GACTTCATAGAATTTTTCAAAGAAAGCTATTATCCGCTTCTCAAATTTCAGAAATAACAA
CACAATTTTCATTTGAACTTTCCAAAGAAGGCAAAAAATTTGTAGCCAACAAAGGAGCCA
AAGCCTTAATTGAAATTGTTAATAAAGCAATTGATGAAACTAAAAAATACGATACTATTG
AAATGCTAAAAAGTCAAGAAAGAATTGCTTATACATATTTTATGGAAGCTAATGACATTA
AAAAATATTTTGATATAAAAATTCCTGAAAATCTTATGCCTTGAGGTCACAAACTTTTAA
TTGAATTTTTAAAAAAAGGTGAAGAAAAGAATATGCCTTGTATTTACATACAAATTCTTT
GTCCAGATATGATTAAAAACAATTTAATGGGTAAAGAATCGGAAGGATATATCTATTTAG
ATCTTTCGGATGTTGATT
>18148 bias=0,e_score=1.4e-248,bit_score=830.2,score_ratio=1.04,align_strand=+,abs_start=43237,abs_end=44037,allele_start=43237,allele_end=44037,query_name=NODE_3_length_61680_cov_30.2945_ID_333 <unknown description>
TGAAAAAAAATATTTTATTAAGTTTTATTTTTCCAGCTGTGTCATTATTACCTCTTTTAA
GCATATCTTGCAAGGAAACTACCACAATTAATAATACCTTAGATACAAGTAATAACACTA
TTGATATAGATAATAGTGGCACTACAGATACTAATGGCAAAAATACAGATAGTACAAATA
CTGGTACCACTAATACTGATAATAAGAATATAGGTAATTCTAGTGTTGGCACTACAGATA
CTAATGGCAAAAATACAGACAGCACAAATACCGGTACCGCCGATACTAACGACAAGAAAG
ATGACAATAAAGATACAAATAACGAAAATACTGATGATACAGATCCTGTACAACCCGATA
GACTTCATAGAATGTTTCAAAGAAAGCTATTATCCGCTTCTCAAATTTCAGAAATAACAA
CACAATTTTCATTTGAACTTTCCAAAGAAGGCAAAAAATTTGTAGCCAACAAAGGAGCCA
AAGCCTTAATTGAAATTGTTAATAAGGCAATTGATGAAACTAAAAAATACGACACTATTG
AAATGCTAAAAAGTCAAGAAAGAATTGCTTATACATATTTTATGGAAGCTAATGACATTA
AAAAATATTTTGATATAAAAATTCCTGAAAATCTTATGCCTTGAGGTCACAAACTTTTAA
TTGAATTTTTAAAAAAAGGTGAAGAAAAGAATATGCCTTGTATTTATATACAAATTCTTT
GTCCAGATATGATTAAAAACAATTTAATGGGTAAAGAATCGGAAGGATATATCTACTTAG
ATCTTTCGGATGCTGATTAA
>18149 bias=0,e_score=9.4e-244,bit_score=812.7,score_ratio=1.01,align_strand=+,abs_start=19421,abs_end=20221,allele_start=19421,allele_end=20221,query_name=NODE_8_length_21673_cov_36.6728_ID_5824 <unknown description>
TGAAAAAAAATATTTTATTAAGTTTTATTTTTCCGGCTGTGTCATTATTACCTCTTTTAA
GCATATCTTGCAAGGAAACTACCACAATTAATAATACCTTAGATACAAGTAATAACACTA
TTGATATAGATAATAGTGGCACTACAGGTACTAATGACAAAAATACAGATAGCACAAATA
CTGGTACTACTGATACTGATAATAAGAATATAGGTAATTCTAGTGTTGGAACTGCAGATA
CTAATGACAAAAATACAGACAGCACAAATACCAGTACCGCCGATACTAACGACAAGAAAG
ATGACAATAAAGATACAAATAACGAAAATACTGATGATACAGATCCCGTACAACCCGATA
GACTTCATAGAATGTTTCAAAGAAAGCTATTATCCGCTTCTCAAATTTCAGAAATAACAA
CACAATTTTCATTTGAACTTTCCAAAGAGGGTAAAAAATTTGTAGCCAATAATGGAGCCA
AAGCCTTAATTGAAATTGTCAATAAAGCAATTGATGAAACTAAAAAATACGATACTATTG
AAATGTTAAAAAGTCAAGAAAGAATTGCTTATACATATTTTATGGAAGCTAATGACATTA
AAAAATATTTTGATATAAAAATTCCTGAAAATCTTATGCCTTGAGGTCACAAACTTTTAA
TTGAATTTTTAAAAAAAGGTGAAGAAAAGAATATGCCTTGTATTTACATACAAATTCTTT
GTCCAGATATGATTAAAAACAATTTAATGGGTAAAGAATCAGAAGGATATATCTATTTAG
ATCTTTCGGATGTTGACTAA
>18150 bias=0,e_score=3.9e-246,bit_score=825.5,score_ratio=1.03,align_strand=+,abs_start=649017,abs_end=649817,allele_start=649017,allele_end=649817,query_name=NODE_1_length_666248_cov_46.4332_ID_732 <unknown description>
TGAAAAAAAATATTTTATTAAGTTTTATTTTTCCGGCTGTGTCATTATTACCTCTTTTAA
GCATATCTTGCAAGGAAACTACCACAATTAATAATACCTTAGATACAAGTAATAACACTA
TTGATATAGATAATAGTGGCACTACAGGTACTAATGACAAAAATACAGATAGCACAAATA
CTGGTACTACTGATACTGATAATAAGAATATAGGTAATTCTAGTGTTGGCACTACAGATA
CTAATGACAAAAATACAGATAGCACAAATACCGGTACCACCGATACTAGCGACAAGAAAG
ATGACAATAAAGATACAAATAATGAAAATACTGATGATACAGATCCCGAACAACCTAATA
GACTTCATAGAATTTTTCAAAGAAAGCTATTATCCGCTTCTCAAATTTCAGAAATAACAA
CACAATTTTCATTTGAACTTTCCAAAGAAGGCAAAAAATTTGTAGCCAACAAAGGAGCCA
AAGCCTTAATTGAAATTGTTAATAAAGCAATTGATGAAACTAAAAAATACGACACTATTG
AAATGTTAAAAAGTCAAGAAAGAATTGCTTATACATATTTTATGGAAGATAATGACATTA
AAAAATATTTTGATATAAAAATTCCTGAAAATCTTATGCCTTGAGGTCACAAACTTTTAA
TTGAATTTTTAAAAAAAGGTGAAGAAAAGAATATGCCTTGTATTTACATACAAATTCTTT
GTCCAGATATGATTAAAAACAATTTAATGGGTAAAGAATCGGAAGGATATATCTACTTAG
ATCTTTCAGATGCTGATTAA
>18151 bias=0,e_score=5.7e-242,bit_score=807.9,score_ratio=1.01,align_strand=-,abs_start=11039,abs_end=11837,allele_start=11039,allele_end=11837,query_name=NODE_4_length_47600_cov_34.8063_ID_317 <unknown description>
TGAAAAAAAATATTTTATTAAGTTTTATTTTTCCGGCTGTGTCATTATTACCTCTTTTAA
GTATATCTTGCAAGGAAACTACCACAATTAATAATACCTTAGATACAAGTAATAACACTA
TTGATATAGATAATAGTGGCACTACAGATACTAATGATAAAAATACAGATAGCACAAATA
CTGGTACTACTAATACTGATAATAAGAATATAGGTAATTCTAGTGTTGGCACTACAGATA
CTAATGACAAAAATACAGACAGCACAAATACTGGTACCACCGATACTAACGACAAGAAAG
ATGACAATAAAGATACAAATAACGAAAATACTGATGATACAGATCCCGAACAACCTAATA
GACTTCATAGAATTTTTCAAAGAAAGCTATTATCCGCTTCTCAAATTTCAGAAATAACAA
CACAATTTTCATTTGAACTTTCCAAAGAAGGCAAAAAATTTGTAGTCTACAAAGGAGCCA
AAGCCTTAATTGAAATTGTTAATAAAGCAATTGATGAAACTAAAAAATACGACACTATTG
AAATGTTAAAAAGTCAAGAAAGAATTGCTTATACATATTTTATGGAAGATAATGACATTA
AAAAATATTTTGATATAAAAATTCCTGAAAATCTTATGCCTTGAGGTCACAAACTTTTAA
TTGAATTTTTAAAAAAAGGTGAAGAAAAGAATATGCCTTGTATTTACATACAAATTCTTT
GTCCAGATATGATTAAAAACAATTTAATGGGTAAAGAATCGGAAGGATATATCTACTTAG
ATCTTTCAGATGCTAATT
>18152 bias=0,e_score=3.4e-244,bit_score=817.0,score_ratio=1.02,align_strand=+,abs_start=140642,abs_end=141442,allele_start=140642,allele_end=141442,query_name=NODE_2_length_157878_cov_35.9168_ID_1792 <unknown description>
TGAAAAAAAATATTTTATTAAGTTTTATTTTTCCAGCTGTGTCATTATTACCTCTTTTAA
GCATATCTTGCAAGGAAACTACCACAATTAATAATACCTTAGATACAAATAATAACACTA
TTGATATAGATAATAGTGGCACTACAGATACTAATGATAAAAATACAAATAGCACAAATA
CTGGTACTACTGATACTGATAATAAGAATATAGGTAATTCTAGTGTTGACACCACAGATA
CTAATGACAAAAATACAGATAGCACAAATACCGGTACCACCGATACTAGCGACAAGAAAG
ATGACAATAAAGATACAAATAATGAAAATACTGATGATACAGATCCCGAACAACCTAATA
GACTTCATAGAATTTTTCAAAGAAAGCTATTATCCGCTTCTCAAATTTCAGAAATAACAA
CACAATTTTCATTTGAACTTTCCAAAGAAGGCAAAAAATTTGTAGCCAACAAAGGAGCCA
AAGCCTTAATTGAAATTGTTAATAAAGCAATTGATGAAACTAAAAAATACGACACTATTG
AAATGTTAAAAAGTCAAGAAAGAATTGCTTATACATATTTTATGGAAGCTAATAACATTA
AAAAATATTTTGATATAAAAATTCCTGAAAATCTTATGCCTTGAGGTCACAAACTTTTAA
TTGAATTTTTAAAAAAAGGTGAAGAAAAGAATATGCCTTGTATTTATATACAAATTCTTT
GTCCAGATATGATTAAAAACAATTTAATGGGTAAAGAATCGGAAGGATATATCTATTTAG
ATCTTTCGGATGTTGATTAA
>18153 bias=0,e_score=1.2e-243,bit_score=815.2,score_ratio=1.02,align_strand=-,abs_start=16348,abs_end=17146,allele_start=16348,allele_end=17146,query_name=NODE_2_length_156220_cov_38.7853_ID_1653 <unknown description>
TGAAAAAAAATATTTTATTAAGTTTTATTTTTCCGGCTGTGTCATTATTACCTCTTTTAA
GCATATCTTGCAAGGAAACTACCACAATTAATAATACCTTAGATACAAGTGATAACACTA
TTGATATAGATAATAGCGGCACTACAGATACTAATAACAAAAATACAGATAGTACAAATA
CTGGTACCACTAATACTGATAATAAGAATATAGGTAATTCTAGTGTTGACACTACAGATA
CTAATGGCAAAAATACAGACAGCACAAATACCGGTACCGCCGATACTAACGACAAGAAAG
ATGACAATAAAGATACAAATAACGAAAATACTGATGATACAGATCCCGTACAACCCGATA
GACTTCATAGAATGTTTCAAAGAAAGCTATTATCCGCTTCTCAAATTTCAGAAATAACAA
CACAATTTTCATTTGAACTTTCCAAAGAAGGCAAAAAATTTGTAGCCAATAATGGAGCCA
AAGCCTTAATTGAAATTGTCAATAAAGCAATTGATGAAACTAAAAAATACGATACTATTG
AAATGTTAAAAAGTCAAGAAAGAATTGCTTATACATATTTTATGGAAGCTAATGACATTA
AAAAATATTTTGATATAAAAATTCCTGAAAATCTTATGCCTTGAGGTCACAAACTTTTAA
TTGAATTTTTAAAAAAAGGTGAAGAAAAGAATATGCCTTGTATTTATATACAAATTCTTT
GTCCAGATATGATTAAAAACAATTTAATGGGTAAAGAATCGGAAGGATATATTTATTTAG
ATCTTTCGGATGTTGATT
>18154 bias=0,e_score=2.3e-243,bit_score=812.7,score_ratio=1.01,align_strand=-,abs_start=20683,abs_end=21481,allele_start=20683,allele_end=21481,query_name=NODE_4_length_54458_cov_20.9254_ID_471 <unknown description>
TGAAAAAAAATATTTTATTAAGTTTTATTTTTCCAGCTGTGTCATTATTACCTCTTTTAA
GCATATCTTGCAAGGAAACTACCACAATTAATAATACCTTAGATACAAGTAATAACACTA
TTGATATAGATAATAGTGGCACTACAGATACTAATGATAAAAATACAGATAACACAAATA
CTGGTACTACTGATACTGATAATAAGAATATAGGTAATTCTAGTGTTGGCACTACAGATA
CTAATGACAAAAATACAGACAGCACAAATACCGGTACCGCCGATACTAACGACAAGAAAG
ATGACAATAAAGATACAAATAACGAAAATACTGATGATACAGATCCTGTACAACCCGATA
GACTTCATAGAATGTTTCAAAGAAAGCTATTATCCGCTTCTCAAATTTCAGAAATAACAA
CACAATTTTCATTTGAACTTTCCAAAGAGGGTAAAAAATTTGTAGCCAATAATGGAGCCA
AAGCCTTAATTGAAATTGTTAATAAAGCAATTGATGAAACTAAAAAATACGATACTATTG
AAATGTTAAAAAGTCAAGAAAGAATTGCTTATACATATTTTATGGAAGCTAATAACATTA
AAAAATATTTTGATATAAAAATTCCTGAAAATCTTATGCCTTGAGGTCACAAACTTTTAA
TTGAATTTTTAAAAAAAGGTGAAGAAAAGAATATGCCTTGTATTTACATACAAATTCTTT
GTCCAGATATGATTAAAAACAATTTAATGGGTAAAGAATCAGAAGGATATATCTATTTAG
ATCTTTCGGATGCTGATT
>18155 bias=0,e_score=7.6e-247,bit_score=824.2,score_ratio=1.03,align_strand=-,abs_start=18221,abs_end=19019,allele_start=18221,allele_end=19019,query_name=NODE_4_length_53175_cov_35.6143_ID_704 <unknown description>
TGAAAAAAAATATTTTATTAAGTTTTATTTTTCCGGCTGTGTCATTATTACCTCTTTTAA
GCATATCTTGCAAGGAAACTACCACAATTAATAATACCTTAGATACAAGTAATAACACTA
TTGATATAGATAATAGTGGCACTACAGGTACTAATGACAAAAATACAGATAGCACAAATA
CTGGTACTACTGATACTGATAATAAGAATATAGGTAATTCTAGTGTTGGCACTACAGATA
CTAATGACAAAAATACAGATAGCACAAATACCAGTACCGCCGATACTAACGACAAGAAAG
ATGACAATAAAGATACAAATAACGAAAATACTGATGATACAGATCCCGTACAACCCGATA
GACTTCATAGAATGTTTCAAAGAAAGCTATTATCCGCTTCTCAAATTTCAGAAATAACAA
CACAATTTTCATTTGAACTTTCCAAAGAAGGCAAAAAATTTGTAGCCAATAATGGAGCCA
AAGGCTTAATTGAAATTGTTAATAAAGCAATTGATGAAACTAAAAAATACGATACTATTG
AAATGTTAAAAAGCCAAGAAAGAATTGCTTATACATATTTTATGGAAGCTAATGACATTA
AAAAATATTTTGATATAAAAATTCCTGAAAATCTTATGCCTTGAGGTCACAAACTTTTAA
TTGAATTTTTAAAAAAAGGTGAAGAAAAGAATATGCCTTGTATTTATATACAAATTCTTT
GTCCAGATATGATTAAAAACAATTTAATGGGTAAAGAATCGGAAGGATATATCTATTTAG
ATCTTTCGGATGTTGATT
>18156 bias=0,e_score=5e-243,bit_score=813.3,score_ratio=1.02,align_strand=-,abs_start=17341,abs_end=18139,allele_start=17341,allele_end=18139,query_name=NODE_3_length_174249_cov_45.7083_ID_381 <unknown description>
TGAAAAAAAATATTTTATTAAGTTTTATTTTTCCGGCTGTGTCATTATTACCTCTTTTAA
GCATATCTTGCAAGGAAACTACCACAATTAATAATACCTTAGATACAAGTAATAACACTA
TTGATATAGATAATAGTGGCACTACAGGTACTAATGACAAAAATACAGATAGCACAAATA
CTGGTACTACTGATACTGATAATAAGAATATAGGTAATTCTAGTGTTGGAACTGCAGATA
CTAATGACAAAAATACAGACAGCACAAATACCAGTACCGCCGATACTAACGACAAGAAAG
ATGACAATAAAGATACAAATAACGAAAATACTGATGATACAGATCCCGTACAACCCGATA
GACTTCATAGAATGTTTCAAAGAAAGCTATTATCCGCTTCTCAAATTTCAGAAATAACAA
CACAATTTTCATTTGAACTTTCCAAAGAGGGTAAAAAATTTGTAGCCAATAATGGAGCCA
AAGCCTTAATTGAAATTGTTAATAAAGCAATTGATGAAACTAAAAAATACGATACTATTG
AAATGTTAAAAAGTCAAGAAAGAATTGCTTATACATATTTTATGGAAGCTAATGACATTA
AAAAATATTTTGATATAAAAATTCCTGAAAATCTTATGCCTTGAGGTCACAAACTTTTAA
TTGAATTTTTAAAAAAAGGTGAAGAAAAGAATATGCCTTGTATTTATATACAAATTCTTT
GTCCAGATATGATTAAAAACAATTTAATGGGTAAAGAATCAGAAGGATATATTTACTTAG
ATCTTTCGGATGCTGATT
>18157 bias=0,e_score=1.5e-245,bit_score=819.2,score_ratio=1.02,align_strand=+,abs_start=16188,abs_end=16988,allele_start=16188,allele_end=16988,query_name=NODE_5_length_34277_cov_41.537_ID_355 <unknown description>
TGAAAAAAAATATTTTATTAAGTTTTATTTTTCCAGCTGTGTCATTATTACCTCTTTTAA
GCATATCTTGCAAGGAAACTACCACAATTAATAATACCTTAGATACAAGTAATAACACTA
TTGATATAGATAATAGTGGCACTGCAGGTACTAATGACAAAAATACAGATAGCACAAATA
CTGGTACCACTAATACTGATAATAAGAATATAGGTAATTCTAGTGTTGGCACTACAGATA
CTAATGACAAAAATACAGACAGCACAAATACCGGTACCGCCGATACTAATGACAAGAAAG
ATGACAATAAAGATACAAATAACGAAAATACTGATGATACAGATCCCGTACAACCCGATA
GACTTCATAGAATGTTTCAAAGAAAGCTATTATCCGCTTCTCAAATTTCAGAAATAACAA
CACAATTTTCATTTGAACTTTCCAAAGAAGGCAAAAAATTTGTAGCCAATAATGGAGCCA
AAGCCTTAATTGAAATTGTAAATAAAGCAATTGATGAAACTAAAAAATACGATACTATTG
AAATGTTAAAAAGTCAAGAAAGAATTGCTTATACATATTTTACGGAAGCTAATGACATTA
AAAAATATTTTGATATAAAAATTCCTGAAAATCTTATGCCTTGAGGTCACAAACTTTTAA
TTGAATTTTTAAAAAAAGGTGAAGAAAAGAATATGCCTTGTATTTACATACAAATTCTTT
GTCCAGATATGATTAAAAACAATTTAATGGGTAAAGAATCGGAAGGATATATCTATTTAG
ATCTTTCGGATGTTGATTAA
>18158 bias=0,e_score=3.2e-244,bit_score=815.7,score_ratio=1.02,align_strand=+,abs_start=43041,abs_end=43841,allele_start=43041,allele_end=43841,query_name=NODE_4_length_61591_cov_42.5651_ID_1123 <unknown description>
TGAAAAAAAATATTTTATTAAGTTTTATTTTTCCAGCTGTGTCATTATTACCTCTTTTAA
GCATATCTTGCAAGGAAACTACCACAATTAATAATACCTTAGATACAAGTAATAACACTA
TTGATATAGATAATAGTGGCACTACAGATACTAATGACAAAAATATAGACAGCACAAATA
CTGGCACTACTGATACTGATAATAAGAATATAGGTAATTCTAGTGTTGGCACTACAGATA
CTAATGACAAAAATACAGACAGCACAAATACCGGTACCGCCGATACTAACGACAAGAAAG
ATGACAATAAAGATACAAATAACGAAAATACTGATGATACAGATCCTGTACAACCCGATA
GACTTCATAGAATGTTTCAAAGAAAGCTATTATCCGCTTCTCAAATTTCAGAAATAACAA
CACAATTTTCATTTGAACTTTCCAAAGAGGGTAAAAAATTTGTAGCCAATAATGGAGCCA
AAGCCTTAATTGAAATTGTTAATAAAGCAATTGATGAAACTAAAAAATACGATACTATTG
AAATGTTAAAAAGTCAAGAAAGAATTGCTTATACATATTTTATGGAAGCTAATGACATTA
AAAAATATTTTGATATAAAAATTCCTGAAAATCTTATGCCTTGAGGTCACAAACTTTTAA
TTGAATTTTTAAAAAAAGGTGAAGAAAAGAATATGCCTTGTATTTATATACAAATTCTTT
GTCCAGATATGATTAAAAACAATTTAATGGGTAAAGAATCAGAAGGATATATTTACTTAG
ATCTTTCGGATGCTGATTAA
>18159 bias=0,e_score=1.7e-246,bit_score=823.8,score_ratio=1.03,align_strand=-,abs_start=17292,abs_end=18090,allele_start=17292,allele_end=18090,query_name=NODE_2_length_89362_cov_1.42066_ID_95 <unknown description>
TGAAAAAAAATATTTTATTAAGTTTTATTTTTCCAGCTGTGTCATTATTACCTCTTTTAA
GCATATCTTGCAAGGAAACTACCACAATTAATAATACCTTAGATACAAGTAATAACACTA
TTGATATAGATAATAGTGGCACTACAGATACTAATGATAAAAATACAGATAGTACAAATA
CTGGTACCACTAATACTGATAATAAGAATATAGGTAATTCTAGTGTTGGCACTACAGATA
CTAATGACAAAAATACAGACAGCACAAATACCGGTACCGCCGATACTAACGACAAGAAAG
ATGACAATAAAGATACAAATAACGAAAATACTGATGATACAGATCCCGAACAACCTAATA
GACTTCATAGAATGTTTCAAAGAAAGCTATTATCCGCTTCTCAAATTTCAGAAATAACAA
CACAATTTTCATTTGAACTTTCCAAAGAAGGCAAAAAATTTGTAGCCAACAAAGGAGCCA
AATCCTTAATTGAAATTGTTAATAAGGCAATTGATGAAACTAAAAAATACGACACTATTG
AAATGCTAAAAAGTCAAGAAAGAATTGCTTATACATATTTTATGGAAGCTAATGACATTA
AAAAATATTTTGATATAAAAATTCCTGAAAATCTTATGCCTTGAGGTCACAAACTTTTAA
TTGAATTTTTAAAAAAAGGTGAAGAAAAGAATATGCCTTGTATTTATATACAAATTCTTT
GTCCAGATATGATTAAAAACAATTTAATGGGTAAAGAATCGGAAGGATATATCTACTTAG
ATCTTTCGGATGCTGATT
>18160 bias=0,e_score=1.4e-245,bit_score=820.0,score_ratio=1.02,align_strand=+,abs_start=34833,abs_end=35633,allele_start=34833,allele_end=35633,query_name=NODE_5_length_51986_cov_40.4955_ID_482 <unknown description>
TGAAAAAAAATATTTTATTAAGTTTTATTTTTCCGGCTGTGTCATTATTACCTCTTTTAA
GCATATCTTGCAAGGAAACTACCACAATTAATAATACCTTAGATACAAGTAATAACACTA
TTGATATAGATAATAGTGGCACCACAGATACTAATGATAAAAATACAAATAGCACAAATA
CTGGTACTACTGATACTGATAATAAGAATATAGGTAATTCTAGTGTTGACACCACAGATA
CTAATGACAAAAATACAGATAGCACAAATACCGGTACCACCGATACTAGCGACAAGAAAG
ATGACAATAAAGATACAAATAATGAAAATACTGATGATACAGATCCCGAACAACCTAATA
GACTTCATAGAATTTTTCAAAGAAAGCTATTATCCGCTTCTCAAATTTCAGAAATAACAA
CACAATTTTCATTTGAACTTTCCAAAGAAGGCAAAAAATTTGTAGCCAACAAAGGAGCCA
AAGCCTTAATTGAAATTGTTAATAAAGCAATTGATGAAACTAAAAAATACGATACTATTG
AAATGTTAAAAAGTCAAGAAAGAATTGCTTATACATATTTTATGGAAGATAATGACATTA
AAAAATATTTTGATATAAAAATTCCTGAAAATCTTATGCCTTGAGGTCACAAACTTTTAA
TTGAATTTTTAAAAAAAGGTGAAGAAAAGAATATGCCTTGTATTTACATACAAATTCTTT
GTCCAGATATGATTAAAAACAATTTAATGGGTAAAGAATCGGAAGGATATATCTACTTAG
ATCTTTCAGATGCTGATTAA
