# Supplementary material for: Genomic determination of minimum multi-locus sequence typing schemas to represent the genomic phylogeny of Mycoplasma hominis
Source: BMC Genomics. 2016 Nov 23;17:964. doi: 10.1186/s12864-016-3284-z (PMC5120421; doi:10.1186/s12864-016-3284-z)
Supplement: Additional file 1: — FASTA sequence for all pan genomic alleles identified in this study. (ZIP 1488 kb) [file 12864_2016_3284_MOESM1_ESM.zip › pan_genome/GENE-174.fasta]

>174
ATGCCTCCCTTTTTACTTAAAATAGATAAAAAAGGAATGAAAATGAGTGAAATAAAATTA
ACAGCAAAAGAAATTTACAAACAAATTTATAACCTTTCACAAATTAAGAAAATAGATCAA
GCAGAAGTTGTTGAAGCTTTTAAAAATACAGTTACAAAGTTAATAACTGAAACTTATGAT
GAAGAAGCAGATCTTGAATTTATTTTTGATCAAGAAAATGACAATTTTGCAATTATTAAT
CATAACAAAGTTGTCGTTGGCGATCCAATAACAAGCGAAGAAAAAGATCGCTTAACAAGA
TGCATAGAAATACCATTAAGTGATGCTAAAAAAATAGATCCAAATGCAGAAATTGGAGAT
TCTCTTTCTCAAGAAATTAACTTTGAATATTTTAGTAAAAAAGACTATAACAAAATTCTT
GCTAATTTCAGCCAAGACATTAAAAATTTAGAAAGAAAAATGACTTGTGAAAAATATGCA
AGTGAAGTTGGAAATTCAACTAAGGCAAAAATTGTTTCTGTTAACAAAGGAAAAGTAAAT
CTTGAATTAAGAGACGGAACTTTGGCATTTATGCCTTCTAATTTTGTAAATCAAAGAATA
ATTTCAAAATTAAATCCAGGTGATTGAATTGATGTTGTAATTGAAGAAGTAAAAGAAGAA
AACAGCAATGCTCAAATAATTGTTTCGTCAGTTGAATCAAGATTACTTCAAAAATTATTT
GAAATTGAAATTCCTGAAATTTCACAAGGCTTAATTTCAATAGTTAATATTGCAAGAATT
CCTGGAGAAAGAGCAAAGGTTTCTATTAAAAAATCTAATGATGCTCCTGAAACAATGGAA
GAAATCGGCGCAATAATGGGACGAGATTCTGAAAGAATTTCAACAATATCTAGAAAACTT
AATGGAGAAAAAATAGATGTAGTTTTATATTCAGATGATATAAAAGAATATATTAAAAAT
GCATTAAGTCCAGCAAAGGTTATTGATTTAATTGAAGTTCCATCAAAAAATTCTTATCCT
TCATTTAATGTTATTGTTCCAACAATTCAACATACGCTTGCTATTGGAAAGAAAGGCCAA
AATGTTTCTTTAGCTTCTGAATTAGTAAAAGCAAAATTAGATATTTTAAGCCAAGAACAA
GCAGACGAAAGAGGCATTGAATACAATTTTGAAAATGGCAATATTACAAAAGAAGAAATT
GAATTACTTGAAAGTGGTAAAAAACTTCATCACTCATTTAAACACCCAAGAACTATTGGC
AATAAAAATGCTACAAACAAATTTAATACGTTTGAAAATAGTTTTAATATTGATGAATTT
GATGAAGACCTTGCTGAAATGAGAAGAAAAGCTCAACAAAATGATAATATCTTTGAAAGA
CAAATGTTTTCAAATAGTCTAGATGAAGATTTAGAAAGAACTTTATCAGAACTAAATGAC
GACAAAGAAAATAATGTTGATGAAAATGACCTTGATCCTTATTCAAAATCTTTTGATGAA
TTAAATGAACAAAAAAATGATGAAGAAGAGGATTACGAAAAAATTACAGCAACAAAAATG
AAAGATTTTAAACGTGATGAAGATTTAAGCAGTGGATTAGAAAACATTGATTTAAGTGAT
TTGGATGATGAAAAATGGTAA
>594
ATGCCTCCCTTTTTACTTAAAATAGATAAAAAAGGAATGAAAATGAGTGAAATAAAATTA
ACAGCAAAAGAAATTTACAAACAAATTTATAACCTTTCACAAATTAAAAAAATAGATCAA
GCAGAAGTTGTTGAAGCTTTTAAAAATACAGTTACAAAGTTAATAACTGAAACTTATGAC
GAAGAAGCAGATCTTGAATTTATTTTCGATCAAGAAAATGACAATTTTGCAATTATTAAT
CATAATAAAGTTGTCGTTGGCGATCCAATAACAAGCGAAGAAAAAGATCGCTTAACAAGA
TGCATAGAAATACCATTAAGTGATGCTAAAAAAATAGATCCAAATGTAGAAATTGGAGAT
TCTCTTTCTCAAGAAATTAACTTTGAATATTTTAGTAAAAAAGACTATAACAAAATTCTT
GCTAATTTCAGTCAAGACATTAAAAATTTAGAAAGAAAAATGACTTGTGAAAAATATGCA
AGTGAAGTTGGAAATTCAACTAAGGCAAAAATTGTTTCTGTTAACAAAGGAAAAGTAAAT
CTTGAATTAAGAGATGGAACTTTGGCATTTATGCCTTCTAATTTTGTAAACCAAAGAATA
ATTTCAAAATTAAATCCAGGCGATTGAATTGATGTTGTAATTGAAGAAGTAAAAGAAGAA
AACAGCAATGCTCAAATAATTGTTTCGTCAGTTGAATCAAGACTACTTCAAAAATTATTT
GAAATTGAAATTCCTGAAATTTCACAAGGCTTAATTTCAATAGTTAATATTGCAAGAATT
CCTGGAGAAAGAGCAAAGGTTTCTATTAAAAAATCTAATGATGCTCCTGAAACAATGGAA
GAAATCGGCGCAATAATGGGGCGTGATTCTGAAAGAATTTCAACAATATCTAGAAAACTT
AATGGAGAAAAAATAGATGTAGTTTTATATTCGGATGATATAAAAGAATACATTAAAAAT
GCATTAAGCCCAGCAAAGGTTATTGATTTAATTGAAGTTCCATCAAAAAATTCTTATCCT
TCATTTAATGTTATTGTTCCAACAATTCAACATACGCTTGCTATTGGAAAGAAAGGCCAA
AATGTTTCTTTAGCTTCTGAATTAGTAAAAGCAAAATTAGATATTTTAAGCCAAGAACAA
GCAGACGAAAGAGGCATTGAATACAATTTTGAAAATGGCAATATTACAAAAGAAGAAATT
GAATTACTTGAAAGTGGTAAAAAACTTCATCACTCATTTAAACACCCAAAAACTATTGGT
AATAAAAATGCTACAAACAAATTTAATACGTTTGAAAATAGTTTTAATATTGATGAATTT
GATGAAGACCTTGCCGAAATGAGAAGAAAAGCTCAACAAAATGATAATATCTTTGAAAGA
CAAATGTTTTCAAATAGTCTAGATGAAGATTTAGAAAGAACTTTATCAGAACTAAATGAC
GACAAAGAAAATAATGTTGATGAAAATGACCTTGATCCTTATTCAAAATCTTTTGATGAA
TTAAATGAACAAAAAAATGATGAAGAAGAGGATTACGAAAAAATTACAGCAACCAAAATG
AAAGATTTTAAACGTGATGAAGATTTAAGCAGTGGATTAGAAAACATTGATTTAAGTGAT
TTGGATGATGAAAAATGGTAA
>1028
ATGCCTCCCTTTTTACTTAAAATAGATAAAAAAGGAATGAAAATGAGTGAAATAAAATTA
ACAGCAAAAGAAATTTACAAACAAATTTATAACCTTTCACAAATTAAGAAAATAGATCAA
GCAGAAGTTGTTGAAGCTTTTAAAAATACAGTTACAAAGTTAATAACTGAAACTTATGAT
GAAGAAGCAGATCTTGAATTTATTTTTGATCAAGAAAATGACAATTTTGCAATTATTAAT
CATAATAAAGTTGTCGTTGGCGATCCAATAACAAGCGAAGAAAAAGATCGCTTAACAAGA
TGCATAGAAATACCATTAAGTGATGCTAAAAAAATAGATCCAAATGCAGAAATTGGAGAT
TCTCTTTCTCAAGAAATTAACTTTGAATATTTTAGTAAAAAAGACTATAACAAAATTCTT
GCTAATTTCAGCCAAGACATTAAAAATTTAGAAAGAAAAATGACTTGTGAAAAATATGCA
AGTGAAGTTGGAAATTCAACTAAGGCAAAAATTGTTTCTATTAACAAAGGAAAAGTAAAT
CTTGAATTAAGAGACGGAACTTTGGCATTTATGCCTTCTAATTTTGTAAATCAAAGAATA
ATTTCAAAATTAAATCCAGGCGATTGAATTGATGTTGTAATTGAAGAAGTAAAAGAAGAA
AACAGCAATGCTCAAATAATTGTTTCATCAGTTGAATCAAGACTACTTCAAAAATTATTT
GAAATTGAAATTCCTGAAATTTCACAAGGCTTAATTTCGATAGTTAATATTGCAAGAATT
CCTGGAGAAAGAGCAAAGGTTTCTATTAAAAAATCTAATGATGCTCCTGAAACAATGGAA
GAAATTGGCGCAATAATGGGACGTGATTCTGAAAGAATTTCAACAATATCTAGAAAACTT
AATGGAGAAAAAATAGATGTAGTTTTATATTCAGATGATATAAAAGAATATATTAAAAAT
GCATTAAGTCCAGCAAAGGTTATTGATTTAATTGAAGTTCCATCAAAAAATTCTTATCCT
TCATTTAATGTTATTGTTCCAACAATTCAACATACGCTTGCTATTGGAAAGAAAGGCCAA
AATGTTTCTTTAGCTTCTGAATTAGTAAAAGCAAAATTAGATATTTTAAGCCAAGAACAA
GCAGACGAAAGAGGCATTGAATACAATTTTGAAAATGGTAATATCACAAAAGAAGAAATT
GAATTACTTGAAAGTGGCAAAAAACTTCATCACTCATTTAAACACCCAAAAACTATTGGC
AATAAAAATGCTACAAACAAATTTAATACGTTTGAAAATAGTTTTAATATTGATGAATTT
GATGAAGACCTTGCTGAAATGAGAAGAAAAGCTCAACAAAATGATAATATCTTTGAAAGA
CAAATGTTTTCAAATAGTCTAGATGAAGATTTAGAAAGAACTTTATCAGAACTAAATGAC
GACAAAGAAAATAATGTTGATGAAAATGACCTTGATCCTTATTCAAAATCTTTTGACGAA
TTAAATGAACAAAAAAATGATGAAGAAGAGGATTACGAAAAAATTACAGCAACAAAAATG
AAAGATTTTAAACGCGATGAAGATTTAAGCAGTGGATTAGAAAACATTGATTTAAGTGAT
TTGGATGATGAAAAATGGTAA
>1776
ATGCCTCCCTTTTTACTTAAAATAGATAAAAAAGGAATGAAAATGAGTGAAATAAAATTA
ACAGCAAAAGAAATTTACAAACAAATTTATAACCTTTCACAAATTAAGAAAATAGATCAA
GCAGAAGTTGTTGAAGCTTTTAAAAATACAGTTACAAAGTTAATAACTGAAACTTATGAC
GAAGAAGCAGATCTTGAATTTATTTTCGATCAAGAAAATGATAATTTTGCAATTATTAAT
CATAACAAAGTTGTCGTTGGCGATCCAATAACAAGCGAAGAAAAAGATCGCTTAACAAGA
TGCATAGAAATACCACTAAGTGATGCTAAAAAAATAGATCCAAATGTAGAAATTGGAGAT
TCTCTTTCTCAAGAAATTAACTTTGAATATTTTAGTAAAAAAGACTATAACAAAATTCTT
GCTAATTTCAGTCAAGACATTAAAAATTTAGAAAGAAAAATGACTTGTGAAAAATATGCA
AGTGAAGTTGGAAATTCAACTAAGGCAAAAATTGTTTCTGTTAACAAAGGAAAAGTAAAT
CTTGAATTAAGAGATGGAACTTTGGCATTTATGCCTTCTAATTTTGTAAATCAAAGAATA
ATTTCAAAATTAAATCCAGGTGATTGAATTGATGTTGTAATTGAAGAAGTAAAAGAAGAA
AACAGCAATGCTCAAATAATTGTTTCGTCAGTTGAATCAAGACTACTTCAAAAATTATTT
GAAATTGAAATTCCTGAAATTTCACAAGGCTTAATTTCAATAGTTAATATTGCAAGAATT
CCTGGAGAAAGAGCAAAGGTTTCTATTAAAAAATCTAATAATGCTCCTGAAACAATGGAA
GAAATTGGCGCAATAATGGGACGTGATTCTGAAAGAATTTCAACAATATCTAGAAAACTT
AATGGAGAAAAAATAGATGTAGTTTTATATTCAGATGATATAAAAGAATATATTAAAAAT
GCATTAAGTCCAGCAAAGGTTATTGATTTAATTGAAGTTCCATCAAAAAATTCTTATCCT
TCATTTAATGTTATTGTTCCAACAATTCAACATACACTTGCTATCGGAAAGAAAGGCCAA
AATGTTTCTTTAGCTTCTGAATTAGTAAAAGCAAAATTAGATATTTTAAGCCAAGAACAA
GCAGATGAAAGAGGCATTGAATACAATTTTGAAAATGGTAATATTACAAAAGAAGAAATT
GAATTACTTGAAAGTGGTAAAAAACTTCATCACTCATTTAAACACCCAAGAACTATTAGC
AATAAAAATGCTTCAAATAAATTTAATACGTTTGAAAATAGTTTTAATATTGATGAATTT
GATGAAGACCTTGCCGAAATGAGAAGAAAAGCTCAACAAAATGATAATATCTTTGAAAGA
CAAATGTTTTCAAATAGTCTAGATGAAGATTTAGAAAGAACTTTATCAGAACTAAATGAC
GACAAAGAAAATAATGTTGATGAAAATGACCTTGATCCTTATTCAAAATCTTTTGATGAA
TTAAATGAACAAAAAAATGATGAAGAAGAGGATTACGAAAAAATTACAGCAACAAAAATG
AAAGATTTTAAACGTGATGAAGATTTAAGCAGTGGATTAGAAAACATTGATTTAAGTGAT
TTGGATGATGAAAAATGGTAA
>5163 bias=270.1,bit_score=1685.6,abs_start=8130,align_strand=-,abs_end=9768,score_ratio=1.02717854966,query_name=NODE_2_length_160211_cov_35.3884_ID_103
TGCCTCCCTTTTTACTTAAAATAGATAAAAAAGGAATGAAAATGAGTGAAATAAAATTAA
CAGCAAAAGAAATTTACAAACAAATTTATAACCTTTCACAAATTAAGAAAATAGATCAAG
CAGAGGTTGTTGAAGCTTTTAAAAATACAGTTACAAAGTTAATAACTGAAACTTATGACG
AAGAAGCAGATCTTGAATTTATTTTCGATCAAGAAAATGACAATTTTGCAATTATTAATC
ATAATAAAGTTGTCGTTGGCGATCCAATAACAAGCGAAGAAAAAGATCGCTTAACAAGAT
GCATAGAAATACCATTAAGTGATGCTAAAAAAATAGATCCAAATGCAGAAATTGGAGATT
CTCTTTCTCAAGAAATTAACTTTGAATATTTTAGTAAAAAAGACTATAACAAAATTCTTG
CTAATTTCAGTCAAGACATTAAAAATTTAGAAAGAAAAATGACTTGTGAAAAATATGCAA
GCGAAGTTGGAAATTCAACTAAGGCAAAAATTGTTTCTGTTAACAAAGGAAAAGTAAATC
TTGAATTAAGAGACGGAACTTTGGCATTTATGCCTTCTAATTTTGTAAATCAAAGAATAA
TTTCAAAATTAAATCCAGGCGATTGAATTGATGTTGTAATTGAAGAAGTAAAAGAAGAAA
ACAGCAATGCTCAAATAATTGTTTCGTCGGTTGAATCAAGATTACTTCAAAAATTATTTG
AAATTGAAATTCCTGAAATTTCACAAGGCTTAATTTCAATAGTTAATATTGCAAGAATTC
CTGGAGAAAGAGCAAAAGTTTCTATTAAAAAATCTAATGATGCTCCTGAAACAATGGAAG
AAATCGGCGCAATAATGGGACGTGATTCTGAAAGAATTTCAACAATATCTAGAAAACTTA
ATGGAGAAAAAATAGATGTAGTTTTATATTCAGATGATATAAAAGAATACATTAAAAATG
CATTAAGTCCAGCAAAGGTTATTGATTTAATTGAAGTTCCATCAAAAAATTCTTATCCTT
CATTTAATGTTATTGTTCCAACAATTCAACATACGCTTGCTATTGGAAAGAAAGGCCAAA
ATGTTTCTTTAGCTTCTGAATTAGTAAAAGCAAAATTAGATATTTTAAGCCAAGAACAAG
CAGACGAAAGAGGCATTGAATACAATTTTGAAAATGGTAATATCACAAAAGAAGAAATTG
AATTACTTGAAAGTGGTAAAAAACTTCATCACTCATTTAAACACCCAAGAACTATTAGCA
ACAAAAATGCTTCAAATAAATTTAATACGTTTGAAAATAGTTTTAATATTGATGAATTTG
ATGAAGACCTTGCCGAAATGAGAAGAAAAGCCCAACAAAATGATAATATCTTTGAAAGAC
AAATGTTTTCAAATAGTCTAGATGAAGATTTAGAAAGAACTTTATCAGAACTAAATGACG
ACAAAGAAAATAATGTTGATGAAAATGACCTTGATCCTTATTCAAAATCTTTTGATGAAT
TAAATGAACAAAAAAATGATGAAGAAGAGGATTATGAAAAAATTACAGCAACAAAAATGA
AAGATTTTAAACGTGATGAAGATTTAAGCAGTGGATTAGAAAACATTGATTTAAGTGATT
TGGATGATGAAAAATGGTA
>5165 bias=276.0,bit_score=1686.3,abs_start=5734,align_strand=+,abs_end=7374,score_ratio=1.02760511883,query_name=NODE_1_length_423494_cov_19.5452_ID_878
ATGCCTCCCTTTTTACTTAAAATAGATAAAAAAGGAATGAAAATGAGTGAAATAAAATTA
ACAGCAAAAGAAATTTACAAACAAATTTATAACCTTTCACAAATTAAAAAAATAGATCAA
GCAGAAGTTGTTGAAGCTTTTAAAAATACAGTTACAAAGTTAATAACTGAAACTTATGAC
GAAGAAGCAGATCTTGAATTTATTTTCGATCAAGAAAATGACAATTTTGCAATTATTAAT
CATAATAAAGTTGTCGTTGGCGACCCAATAACAAGCGAAGAAAAAGATCGCTTAACAAGA
TGCATAGAAATACCATTAAGTGATGCTAAAAAAATAGATCCAAATGCAGAAATTGGAGAT
TCTCTTTCTCAAGAAATTAACTTTGAATATTTTAGTAAAAAAGACTATAACAAAATTCTT
GCTAATTTCAGCCAAGACATTAAAAATTTAGAAAGAAAAATGACTTGTGAAAAATATGCA
AGTGAAGTTGGAAATTCAACTAAGGCAAAAATTGTTTCTGTTAACAAAGGAAAAGTAAAT
CTTGAATTAAGAGATGGAACTTTGGCATTTATGCCTTCTAATTTTGTAAACCAAAGAATA
ATTTCAAAATTAAATCCAGGCGATTGAATTGATGTTGTAATTGAAGAAGTAAAAGAAGAA
AACAGCAATGCTCAAATAATTGTTTCGTCAGTTGAATCAAGACTACTTCAAAAATTATTT
GAAATTGAAATTCCTGAAATTTCACAAGGCTTAATTTCAATAGTTAATATTGCAAGAATT
CCTGGAGAAAGAGCAAAGGTTTCTATTAAAAAATCTAATGATGCTCCTGAAACCATGGAA
GAAATTGGCGCAATAATGGGACGTGATTCTGAAAGAATTTCAACAATATCTAGAAAACTT
AATGGTGAAAAAATAGATGTAGTTTTATATTCAGATGATATAAAAGAATATATTAAAAAT
GCATTAAGTCCAGCAAAGGTTATTGATTTAATTGAAGTTCCATCAAAAAATTCTTATCCT
TCATTTAATGTTATTGTTCCAACAATTCAACATACACTTGCTATTGGAAAGAAAGGTCAA
AATGTTTCTTTAGCTTCTGAATTAGTAAAAGCAAAATTAGATATTTTAAGCCAAGAACAA
GCAGACGAAAGAGGCATTGAATACAATTTTGAAAATGGCAATATTACAAAAGAAGAAATT
GAATTACTTGAAAGTGGTAAAAAACTTCATCACTCATTTAAACACCCAAAAACTATTGGT
AATAAAAATGCTACAAACAAATTTAATACGTTTGAAAATAGTTTTAATATTGATGAATTT
GATGAAGACCTTGCTGAAATGAGAAGAAAAGCTCAACAAAATGATAATATCTTTGAAAGA
CAAATGTTTTCAAATAGTCTAGATGAAGATTTAGAAAGAACTTTATCAGAACTAAATGAC
GACAAAGAAAATAATGTTGATGAAAATGACCTTGATCCTTATTCAAAATCTTTTGATGAA
TTAAATGAACAAAAAAATGATGAAGAAGAGGATTACGAAAAAATTACAGCAACAAAAATG
AAAGATTTTAAACGTGATGAAGATTTAAGCAGTGGATTAGAAAACATTGATTTAAGTGAT
TTGGATGATGAAAAATGGTAA
>5167 bias=263.5,bit_score=1669.7,abs_start=3875,align_strand=+,abs_end=5515,score_ratio=1.01748933577,query_name=NODE_1_length_337690_cov_20.0179_ID_3593
ATGCCTCCCTTTTTACTTAAAATAGATAAAAAAGGAATGAAAATGAGTGAAATAAAATTA
ACAGCAAAAGAAATTTACAAACAAATTTATAACCTTTCACAAATTAAGAAAATAGATCAA
GCAGAAGTTGTTGAAGCTTTTAAAAATACAGTTACAAAGTTAATAACTGAAACTTATGAC
GAAGAAGCAGATCTTGAATTTATTTTCGATCAAGAAAATGACAATTTTGCAATTATTAAT
CATAACAAAGTTGTCGTTGGCGATCCAATAACAAGCGAAGAAAAAGATCGCTTAACAAGA
TGCATAGAAATACCATTAAGTGATGCTAAAAAAATAGATCCAAATGTTGAAATTGGAGAT
TCTCTTTCTCAAGAAATTAACTTTGAATATTTTAGCAAAAAAGACTATAACAAGATTCTT
GCTAATTTCAGTCAAGATATTAAGAATTTAGAAAGAAAAATGACTTGTGAAAAATATGCA
AGTGAAGTTGGAAATTCAACTAAGGCAAAAATCGTTTCTGTTAACAAAGGAAAAGTAAAT
TTGGAATTAAGAGACGGAACTTTGGCTTTTATACCTTCTAACTTTGTCAATCAAAGAATA
ATTTCAAAATTAAATCCAGGCGATTGAATCGATGTTGTAATTGAAGAGGTAAAAGAAGAA
AACAGCAATGCTCAAATAATTGTTTCGTCAGTTGAATCAAGATTACTTCAAAAATTATTT
GAAATTGAAATTCCTGAAATTTCACAAGGCTTAATTTCAATAGTTAATATCGCAAGAATT
CCTGGAGAAAGAGCAAAGGTTTCTATTAAAAAATCTAATGATGCTCCTGAAACAATGGAA
GAAATTGGCGCAATAATGGGACGTGATTCTGAAAGAATTTCAACAATATCTAGAAAACTT
AATGGTGAAAAAATAGATGTAGTTTTATATTCAGATGATATAAAAGAATATATTAAAAAT
GCATTAAGCCCAGCAAAGGTTATTGATTTAATTGAAGTTCCATCAAAAAATTCTTATCCT
TCATTTAATGTTATTGTTCCAACAATTCAACATACGCTTGCTATTGGAAAGAAAGGCCAA
AATGTTTCTTTAGCTTCTGAATTAGTAAAAGCAAAATTAGATATTTTAAGCCAAGAACAA
GCAGATGAAAGAGGCATTCAATACAATTTTGAAAATGGCAATATTACAAAAGAAGAAATT
GAATTACTTGAAAGTGGTAAAAAACTTCATCACTCATTTAAACACCCAAAAACTATTGGC
AATAAAAATGCTACAAACAAATTTAATACGTTTGAAAATAGTTTTAACATTGATGAATTT
GATGAAGACCTTGCCGAAATGAGAAGAAAAGCTCAACAAAATGATAATATCTTTGAAAGA
CAAATGTTTTCAAATAGTCTAGATGAAGATTTAGAAAGAACTTTATCAGAACTAAATGAC
GACAAAGAAAATAATGTTGATGAAAATGACCTTGATCCTTATTCAAAATCTTTTGATGAA
TTAAATGAACAAAAAAATGATGAAGAAGAGGATTACGAAAAAATTACAGCAACAAAAATG
AAAGATTTTAAACGTGATGAAGATTTAAGCAGTGGATTAGAAAACATTGATTTAAGTGAT
TTGGATGATGAAAAATGGTAA
>5169 bias=260.2,bit_score=1648.2,abs_start=322552,align_strand=+,abs_end=324192,score_ratio=1.00438756856,query_name=NODE_1_length_644406_cov_31.3649_ID_828
ATGCCTCCCTTTTTACTTAAAATAGATAAAAAAGGAATGAAAATGAGTGAAACAAAATTA
ACAGCAAAAGAAATTTACAAACAAATTTATAATCTTTCACAAATTAAAAAAATAGATCAA
GCAGAAGTTGTTGAAGCTTTTAAAAATACAGTTACAAAGTTAATAACTGAAACTTATGAC
GAAGAAGCAGATCTTGAATTTATTTTCGATCAAGAAAATGACAATTTTGCAATTATTAAT
CATAATAAAGTTGTCGTTGGCGATCCAATAACAAGCGAAGAAAAGGACCGCCTAACAAGA
TGCATAGAAATACCATTAAGTGATGCTAAAAAAATAGATCCAAATGTTGAAATTGGAGAT
TCTCTTTCTCAAGAAATTAACTTTGAATATTTTAGCAAAAAAGACTATAACAAGATTCTT
GCTAATTTCAGTCAAGATATTAAGAATTTAGAAAGAAAAATGACTTGTGAAAAATATGCA
AGTGAAGTTGGAAATTCAACTAAGGCAAAAATCGTTTCTGTTAACAAAGGAAAAGTAAAT
TTGGAATTAAGAGACGGAACTTTGGCTTTTATGCCTTCTAACTTTGTCAATCAAAGAATA
ATTTCAAAATTAAATCCAGGCGATTGAATCGATGTTGTAATTGAAGAGGTAAAAGAAGAA
AACAGCAATGCTCAAATAATTGTTTCGTCAGTTGAATCAAGACTACTTCAAAAATTATTT
GAAATTGAAATTCCTGAAATTTCACAAGGCTTAATTTCAATAGTTAATATTGCAAGAATT
CCTGGAGAAAGAGCAAAGGTTTCTATTAAAAAATCTGATGATGCCCCTGAAACAATGGAA
GAAATTGGTGCAATAATGGGACGTGATTCTGAAAGAATTTCAACAATATCTAGAAAACTT
AATGGTGAAAAAATAGATGTAGTTTTATATTCAGATGATATAAAAGAATATATTAAAAAT
GCATTAAGTCCAGCTAAGGTTATTGATTTAATTGAAGTTCCATCGAAAAATTCATATCCT
TCATTTAATGTTATTGTTCCAACAATTCAACATACGCTTGCTATTGGCAAGAAAGGTCAA
AATGTTTCTTTAGCTTCTGAATTAGTAAAAGCAAAATTAGATATTTTAAGTCAAGAACAA
GCAGATGAAAGAGGCATTGAATACAATTTTGAAAATGGTAATATTACAAAAGAAGAAATT
GAATTGCTTGAAAGTGGTAAAAAACTTCATCACTCATTTAAACACCCAAGAACTATTGGC
AATAAAAATGCTACAAACAAATTTAATACGTTTGAAAATAGTTTTAATATTGATGAATTT
GATGAAGACCTTGCCGAAATGAGAAGAAAAGCCCAACAAAATGATAATATCTTTGAAAGA
CAAATGTTTTCAAATAGTCTAGATGAAGATTTAGAAAGAACTTTATCAGAACTAAATGAC
GACAAAGAAAATAATGTTGATGAAAATGACCTTGATCCTTATTCAAAATCTTTTGATGAA
TTAAATGAACAAAAAAATGATGAAGAAGAGGATTATGAAAAAATTACAGCAACAAAAATG
AAAGATTTTAAACGTGATGAAGATTTAAGCAGTGGATTAGAAAACATTGATTTAAGTGAT
TTGGATGATGAAAAATGGTAA
>5171 bias=274.0,bit_score=1676.4,abs_start=5851,align_strand=+,abs_end=7491,score_ratio=1.02157221207,query_name=NODE_5_length_88114_cov_18.365_ID_620
ATGCCTCCCTTTTTACTTAAAATAGATAAAAAAGGAATGAAAATGAGTGAAATAAAATTA
ACAGCAAAAGAAATTTACAAACAAATTTATAACCTTTCACAAATTAAAAAAATAGATCAA
GCAGAAGTTGTTGAAGCTTTTAAAAATACAGTTACAAAGTTAATAACTGAAACTTATGAC
GAAGAAGCAGATCTTGAATTTATTTTTGATCAAGAAAATGACAATTTTGCAATTATTAAT
CATAACAAAGTTGTCGTTGGCGATCCAATAACAAACGAAGAAAAGGACCGCCTAACAAGA
TGCATAGAAATACCATTAAGTGATGCTAAAAAAATAGATCCAAATGCAGAAATTGGAGAT
TCTCTTTCTCAAGAAATTAACTTTGAATATTTTAGTAAAAAAGACTATAACAAAATTCTT
GCTAATTTCAGTCAAGATATTAAAAATTTAGAAAGAAAAATGACTTGTGAAAAATATGCA
AGTGAAGTTGGAAATTCAACTAAGGCAAAAATTGTTTCTGTTAACAAAGGAAAAGTAAAT
CTTGAATTAAGAGACGGAACTTTGGCATTTATGCCTTCTAATTTTGTAAATCAAAGAATA
ATTTCAAAATTAAATCCAGGCGATTGAATTGATGTTGTAATTGAAGAAGTAAAAGAAGAA
AACAGCAATGCTCAAATAATTGTTTCGTCGGTTGAATCAAGATTACTTCAAAAATTATTT
GAAATTGAAATTCCTGAAATTTCACAAGGCTTAATTTCAATAGTTAATATTGCAAGAATT
CCTGGAGAAAGAGCAAAAGTTTCTATTAAAAAATCTAATGATGCTCCTGAAACAATGGAA
GAAATCGGCGCAATAATGGGACGTGATTCTGAAAGAATTTCAACAATATCTAGAAAACTT
AATGGAGAAAAAATAGATGTAGTTTTATATTCAGATGATATAAAAGAATACATTAAAAAT
GCATTAAGTCCAGCAAAGGTTATTGATTTAATTGAAGTTCCATCAAAAAATTCTTATCCT
TCATTTAATGTTATTGTTCCAACAATTCAACATACGCTTGCTATTGGAAAGAAAGGCCAA
AATGTTTCTTTAGCTTCTGAATTAGTAAAAGCAAAATTAGATATTTTAAGCCAAGAACAA
GCAGACGAAAGAGGCATTGAATACAATTTTGAAAATGGCAATATCACAAAAGAAGAAATT
GAATTACTTGAAAGTGGTAAAAAACTTCATCACTCATTTAAACACCCAAAAACTATTGGT
AATAAAAATGCTTCAAATAAATTTAATACGTTTGAAAATAGTTTTAATATTGATGAATTT
GATGAAGACCTTGCCGAAATGAGAAGAAAAGCCCAACAAAATGATAATATCTTTGAAAGA
CAAATGTTTTCAAATAGTCTAGATGAAGATTTAGAAAGAACTTTATCAGAACTAAATGAC
GACAAAGAAAATAATGTTGATGAAAATGACCTTGATCCTTATTCAAAATCTTTTGATGAA
TTAAATGAACAAAAAAATGATGAAGAAGAGGATTATGAAAAAATTACAGCAACAAAAATG
AAAGATTTTAAACGTGATGAAGATTTAAGCAGTGGATTAGAAAACATTGATTTAAGTGAT
TTGGATGATGAAAAATGGTAA
>5176 bias=281.6,bit_score=1675.0,abs_start=4795,align_strand=+,abs_end=6435,score_ratio=1.02071907374,query_name=NODE_6_length_46956_cov_43.1269_ID_5679
ATGCCTCCCTTTTTACTTAAAATAGATAAAAAAGGAATGAAAATGAGTGAAATAAAATTA
ACAGCAAAAGAAATTTACAAACAAATTTATAACCTTTCACAAATTAAAAAAATAGATCAA
GCAGAAGTTGTTGAAGCTTTTAAAAATACAGTTACAAAGTTAATAACTGAAACTTATGAT
GAAGAAGCAGATCTTGAATTTATTTTCGATCAAGAAAATGACAATTTTGCAATTATTAAT
CATAATAAAGTTGTCGTTGGCGATCCAATAACAAGCGAAGAAAAAGATCGCTTAACAAGA
TGCATAGAAATACCATTAAGTGATGCTAAAAAAATAGATACAAATGCAGAAATTGGAGAT
TCTCTTTCTCAAGAAATTAACTTTGAATATTTTAGTAAAAAAGACTATAACAAAATTCTT
GCTAATTTCAGTCAAGACATTAAAAATTTAGAAAGAAAAATGACTTGTGAAAAATATGCA
AGTGAAGTTGGAAATTCAACTAAGGCAAAAATTGTTTCTGTTAACAAAGGAAAAGTAAAT
CTTGAATTAAGAGATGGAACTTTGGCATTTATGCCTTCTAATTTTGTAAATCAAAGAATA
ATTTCAAAATTAAATCCAGGCGATTGAATTGATGTTGTAATTGAAGAAGTAAAGGAAGAA
AACAGCAATGCTCAAATAATTGTTTCGTCGGTTGAATCAAGATTACTTCAAAAATTATTT
GAAATTGAAATTCCTGAAATTTCACAAGGCTTAATTTCAATAGTTAACATTGCAAGAATT
CCTGGAGAAAGAGCAAAGGTTTCTATTAAAAAATCTAATGATGCTCCTGAAACAATGGAA
GAAATTGGCGCAATAATGGGACGTGATTCTGAAAGAATTTCAACAATATCTAGAAAACTT
AATGGTGAAAAAATAGATGTAGTTTTATATTTAGATGATATAAAAGAATATATTAAAAAT
GCATTAAGTCCAGCAAAGGTTATTGATTTAATTGAAGTTCCATCAAAAAATTCTTATCCT
TCATTTAATGTTATTGTTCCAACAATTCAACATACACTTGCTATTGGAAAGAAAGGCCAA
AATGTTTCTTTAGCTTCTGAATTAGTAAAAGCAAAATTAGATATTTTAAGCCAAGAACAA
GCAGACGAAAGAGGCATTGAATACAATTTTGAAAATGGTAATATTACAAAAGAAGAAATT
GAATTACTTGAAAGTGGTAAAAAACTTCATCACTCATTTAAACACCCAAAAACTATTGGT
AATAAAAATGCTACAAACAAATTTAATACGTTTGAAAATAGTTTTAATATTGATGAATTT
GATGAAGACCTTGCTGAAATGAGAAGAAAAGCTCAACAAAATGATAATATCTTTGAAAGA
CAAATGTTTTCAAATAGCCTAGATGAAGATTTAGAAAGAACTTTATCAGAACTAAATGAC
GACAAAGAAAATAATGTTGATGAAAATGACCTTGATCCTTATTCAAAATCTTTTGATGAA
TTAAATGAACAAAAAAATGATGAAGAAGAGGATTACGAAAAAATTACAGCAACAAAAATG
AAAGATTTTAAACGTGATGAAGATTTAAGCAGTGGATTAGAAAACATTGATTTAAGTGAT
TTGGATGATGAAAAATGGTAA
>18130 bias=0,e_score=0.0,bit_score=1671.9,score_ratio=1.02,align_strand=+,abs_start=24886,abs_end=26526,allele_start=24886,allele_end=26526,query_name=NODE_7_length_34736_cov_37.069_ID_2116 <unknown description>
TGCCTCCCTTTTTACTTAAAATAGATAAAAAAGGAATGAAAATGAGTGAAATAAAATTAA
CAGCAAAAGAAATTTACAAACAAATTTATAACCTTTCACAAATTAAAAAAATAGATCAAG
CAGAAGTTGTTGAAGCTTTTAAAAATACAGTTACAAAGTTAATAACTGAAACTTATGATG
AAGAAGCAGATCTTGAATTTATTTTCGATCAAGAAAATGACAATTTTGCAATTATTAATC
ATAATAAAGTTGTCGTTGGCGATCCAATAACAAGTGAAGAAAAAGATCGCTTAACAAGAT
GCATAGAAATACCATTAAGTGATGCTAAAAAAATAGATACAAATGCAGAAATTGGAGATT
CTCTTTCTCAAGAAATTAACTTTGAATATTTTAGTAAAAAAGACTATAACAAAATTCTTG
CTAATTTCAGTCAAGACATTAAAAATTTAGAAAGAAAAATGACTTGTGAAAAATATGCAA
GTGAAGTTGGAAATTCAACTAAGGCAAAAATTGTTTCTGTTAACAAAGGAAAAGTAAATC
TTGAATTAAGAGATGGAACTTTGGCATTTATGCCTTCTAATTTTGTAAATCAAAGAATAA
TTTCAAAATTAAATCCAGGCGATTGAATTGATGTTGTAATTGAAGAAGTAAAGGAAGAAA
ACAGCAATGCTCAAATAATTGTTTCGTCGGTTGAATCAAGATTACTTCAAAAATTATTTG
AAATTGAAATTCCTGAAATTTCACAAGGCTTAATTTCAATAGTTAACATTGCAAGAATTC
CTGGAGAAAGAGCAAAGGTTTCTATTAAAAAATCTAATGATGCTCCTGAAACAATGGAAG
AAATTGGCGCAATAATGGGACGTGATTCTGAAAGAATTTCAACAATATCTAGAAAACTTA
ATGGTGAAAAAATAGATGTAGTTTTATATTTAGATGATATAAAAGAATATATTAAAAATG
CATTAAGTCCAGCAAAGGTTATTGATTTAATTGAAGTTCCATCAAAAAATTCTTATCCTT
CATTTAATGTTATTGTTCCAACAATTCAACATACACTTGCTATTGGAAAGAAAGGCCAAA
ATGTTTCTTTAGCTTCTGAATTAGTAAAAGCAAAATTAGATATTTTAAGCCAAGAACAAG
CAGACGAAAGAGGCATTGAATACAATTTTGAAAATGGTAATATTACAAAAGAAGAAATTG
AATTACTTGAAAGTGGTAAAAAACTTCATCACTCATTTAAACACCCAAAAACTATTGGTA
ATAAAAATGCTACAAACAAATTTAATACGTTTGAAAATAGTTTTAATATTGATGAATTTG
ATGAAGACCTTGCTGAAATGAGAAGAAAAGCTCAACAAAATGATAATATCTTTGAAAGAC
AAATGTTTTCAAATAGCCTAGATGAAGATTTAGAAAGAACTTTATCAGAACTAAATGACG
ACAAAGAAAATAATGTTGATGAAAATGACCTTGATCCTTATTCAAAATCTTTTGATGAAT
TAAATGAACAAAAAAATGATGAAGAAGAGGATTACGAAAAAATTACAGCAACAAAAATGA
AAGATTTTAAACGTGATGAAGATTTAAGCAGTGGATTAGAAAACATTGATTTAAGTGATT
TGGATGATGAAAAATGGTAA
>18131 bias=0,e_score=0.0,bit_score=1673.5,score_ratio=1.02,align_strand=-,abs_start=9764,abs_end=11402,allele_start=9764,allele_end=11402,query_name=NODE_4_length_18087_cov_27.8675_ID_630 <unknown description>
TGCCTCCCTTTTTACTTAAAATAGATAAAAAAGGAATGAAAATGAGTGAAATAAAATTAA
CAGCAAAAGAAATTTACAAACAAATTTATAACCTTTCACAAATTAAGAAAATAGATCAAG
CAGAAGTTGTTGAAGCTTTTAAAAATACAGTTACAAAGTTAATAACTGAAACTTATGACG
AAGAAGCAGATCTTGAATTTATTTTCGATCAAGAAAATGACAATTTTGCAATTATTAATC
ATAACAAAGTTGTCGTTGGCGATCCAATAACAAGCGAAGAAAAAGATCGCTTAACAAGAT
GCATAGAAATACCATTAAGTGATGCTAAAAAAATAGATCCAAATGTTGAAATTGGAGATT
CTCTTTCTCAAGAAATTAACTTTGAATATTTTAGCAAAAAAGACTATAACAAGATTCTTG
CTAATTTCAGTCAAGATATTAAGAATTTAGAAAGAAAAATGACTTGTGAAAAATATGCAA
GTGAAGTTGGAAATTCAACTAAGGCAAAAATCGTTTCTGTTAACAAAGGAAAAGTAAATT
TGGAATTAAGAGACGGAACTTTGGCTTTTATGCCTTCTAACTTTGTCAATCAAAGAATAA
TTTCAAAATTAAATCCAGGCGATTGAATCGATGTTGTAATTGAAGAGGTAAAAGAAGAAA
ACAGCAATGCTCAAATAATTGTTTCGTCAGTTGAATCAAGATTACTTCAAAAATTATTTG
AAATTGAAATTCCTGAAATTTCACAAGGCTTAATTTCAATAGTTAATATCGCAAGAATTC
CTGGAGAAAGAGCAAAGGTTTCTATTAAAAAATCTAATGATGCTCCTGAAACAATGGAAG
AAATTGGCGCAATAATGGGACGTGATTCTGAAAGAATTTCAACAATATCTAGAAAACTTA
ATGGTGAAAAAATAGATGTAGTTTTATATTCAGATGATATAAAAGAATATATTAAAAATG
CATTAAGCCCAGCAAAGGTTATTGATTTAATTGAAGTTCCATCAAAAAATTCTTATCCTT
CATTTAATGTTATTGTTCCAACAATTCAACATACGCTTGCTATTGGAAAGAAAGGCCAAA
ATGTTTCTTTAGCTTCTGAATTAGTAAAAGCAAAATTAGATATTTTAAGCCAAGAACAAG
CAGATGAAAGAGGCATTCAATACAATTTTGAAAATGGCAATATTACAAAAGAAGAAATTG
AATTACTTGAAAGTGGTAAAAAACTTCATCACTCATTTAAACACCCAAAAACTATTGGCA
ATAAAAATGCTACAAACAAATTTAATACGTTTGAAAATAGTTTTAACATTGATGAATTTG
ATGAAGACCTTGCCGAAATGAGAAGAAAAGCTCAACAAAATGATAATATCTTTGAAAGAC
AAATGTTTTCAAATAGTCTAGATGAAGATTTAGAAAGAACTTTATCAGAACTAAATGACG
ACAAAGAAAATAATGTTGATGAAAATGACCTTGATCCTTATTCAAAATCTTTTGATGAAT
TAAATGAACAAAAAAATGATGAAGAAGAGGATTACGAAAAAATTACAGCAACAAAAATGA
AAGATTTTAAACGTGATGAAGATTTAAGCAGTGGATTAGAAAACATTGATTTAAGTGATT
TGGATGATGAAAAATGGT
>18132 bias=0,e_score=0.0,bit_score=1678.8,score_ratio=1.02,align_strand=-,abs_start=348581,abs_end=350219,allele_start=348581,allele_end=350219,query_name=NODE_1_length_666248_cov_46.4332_ID_732 <unknown description>
TGCCTCCCTTTTTACTTAAAATAGATAAAAAAGGAATGAAAATGAGTGAAATAAAATTAA
CAGCAAAAGAAATTTACAAACAAATTTATAACCTTTCACAAATTAAGAAAATAGATCAAG
CAGAGGTTGTTGAAGCTTTTAAAAACACAGTTACAAAGTTAATAACTGAAACTTATGACG
AAGAAGCAGATCTTGAATTTATTTTCGATCAAGAAAATGACAATTTTGCAATTATTAATC
ATAATAAAGTTGTCGTTGGCGATCCAATAACAAGCGAAGAAAAAGATCGCTTAACAAGAT
GCATAGAAATACCATTAAGTGATGCTAAAAAAATAGATCCAAATGCAGAAATTGGAGATT
CTCTTTCTCAAGAAATTAACTTTGAATATTTTAGTAAAAAAGACTATAACAAAATTCTTG
CTAATTTCAGTCAAGATATTAAAAATTTAGAAAGAAAAATGACTTGTGAAAAATATGCAA
GTGAAGTTGGAAATTCAACTAAGGCAAAAATTGTTTCTGTTAACAAAGGAAAAGTAAATC
TTGAATTAAGAGACGGAACTTTGGCATTTATGCCTTCTAATTTTGTAAATCAAAGAATAA
TTTCAAAATTAAATCCAGGCGATTGAATTGATGTTGTAATTGAAGAAGTAAAAGAAGAAA
ACAGCAATGCTCAAATAATTGTTTCGTCGGTTGAATCAAGATTACTTCAAAAATTATTTG
AAATTGAAATTCCTGAAATTTCACAAGGCTTAATTTCAATAGTTAATATTGCAAGAATTC
CTGGAGAAAGAGCAAAAGTTTCTATTAAAAAATCTAATGATGCTCCTGAAACAATGGAAG
AAATCGGCGCAATAATGGGACGTGATTCTGAAAGAATTTCAACAATATCTAGAAAACTTA
ATGGAGAAAAAATAGATGTAGTTTTATATTCAGATGATATAAAAGAATACATTAAAAATG
CATTAAGTCCAGCAAAGGTTATTGATTTAATTGAAGTTCCATCAAAAAATTCTTATCCTT
CATTTAATGTTATTGTTCCAACAATTCAACATACGCTTGCTATTGGTAAGAAAGGTCAAA
ATGTTTCTTTAGCTTCTGAATTAGTAAAAGCAAAATTAGATATTTTAAGTCAAGAACAAG
CAGATGAAAGAGGCATTGAATACAATTTTGAAAATGGTAATATCACAAAAGAAGAAATTG
AATTACTTGAAAGTGGTAAAAAACTTCATCACTCATTTAAACACCCAAGAACTATTGGCA
ATAAAAATGCTACAAACAAATTTAATACGTTTGAAAATAGTTTTAATATTGATGAATTTG
ATGAAGACCTTGCCGAAATGAGAAGAAAAGCTCAACAAAATGATAATATCTTTGAAAGAC
AAATGTTTTCAAATAGTCTAGATGAAGATTTAGAAAGAACTTTATCAGAACTAAATGACG
ACAAAGAAAATAATGTTGATGAAAATGACCTTGATCCTTATTCAAAATCTTTTGATGAAT
TAAATGAACAAAAAAATGATGAAGAAGAGGATTATGAAAAAATTACAGCAACAAAAATGA
AAGATTTTAAACGTGATGAAGATTTAAGCAGTGGATTAGAAAACATTGATTTAAGTGATT
TGGATGATGAAAAATGGT
>18133 bias=0,e_score=0.0,bit_score=1692.4,score_ratio=1.03,align_strand=+,abs_start=6764,abs_end=8404,allele_start=6764,allele_end=8404,query_name=NODE_7_length_35098_cov_1.40234_ID_225 <unknown description>
TGCCTCCCTTTTTACTTAAAATAGATAAAAAAGGAATGAAAATGAGTGAAATAAAATTAA
CAGCAAAAGAAATTTACAAACAAATTTATAACCTTTCACAAATTAAGAAAATAGATCAAG
CAGAGGTTGTTGAAGCTTTTAAAAATACAGTTACAAAGTTAATAACTGAAACTTATGACG
AAGAAGCAGATCTTGAATTTATTTTCGATCAAGAAAATGACAATTTTGCAATTATTAATC
ATAATAAAGTTGTCGTTGGCGATCCAATAACAAGCGAAGAAAAAGATCGCTTAACAAGAT
GCATAGAAATACCATTAAGTGATGCTAAAAAAATAGATCCAAATGCAGAAATTGGAGATT
CTCTTTCTCAAGAAATTAACTTTGAATATTTTAGTAAAAAAGACTATAACAAAATTCTTG
CTAATTTCAGTCAAGACATTAAAAATTTAGAAAGAAAAATGACTTGTGAAAAATATGCAA
GTGAAGTTGGAAATTCAACTAAGGCAAAAATTGTTTCTGTTAACAAAGGAAAAGTAAATC
TTGAATTAAGAGACGGAACTTTGGCATTTATGCCTTCTAATTTTGTAAATCAAAGAATAA
TTTCAAAATTAAATCCAGGCGATTGAATTGATGTTGTAATTGAAGAAGTAAAAGAAGAAA
ACAGCAATGCTCAAATAATTGTTTCGTCGGTTGAATCAAGATTACTTCAAAAATTATTTG
AAATTGAAATTCCTGAAATTTCACAAGGCTTAATTTCAATAGTTAATATTGCAAGAATTC
CTGGAGAAAGAGCAAAAGTTTCTATTAAAAAATCTAATGATGCTCCTGAAACAATGGAAG
AAATCGGCGCAATAATGGGACGTGATTCTGAAAGAATTTCAACAATATCTAGAAAACTTA
ATGGAGAAAAAATAGATGTAGTTTTATATTCAGATGATATAAAAGAATATATTAAAAATG
CATTAAGTCCAGCAAAGGTTATTGATTTAATTGAAGTTCCATCAAAAAATTCTTATCCTT
CATTTAATGTTATTGTTCCAACAATTCAACATACGCTTGCTATTGGAAAGAAAGGCCAAA
ATGTTTCTTTAGCTTCTGAATTAGTAAAAGCAAAATTAGATATTTTAAGCCAAGAACAAG
CAGACGAAAGAGGCATTGAATACAATTTTGAAAATGGTAATATCACAAAAGAAGAAATTG
AATTACTTGAAAGTGGCAAAAAACTTCATCACTCATTTAAACACCCAAAAACTATTGGCA
ATAAAAATGCTACAAACAAATTTAATACGTTTGAAAATAGTTTTAATATTGATGAATTTG
ATGAAGACCTTGCTGAAATGAGAAGAAAAGCTCAACAAAATGATAATATCTTTGAAAGAC
AAATGTTTTCAAATAGTCTAGATGAAGATTTAGAAAGAACTTTATCAGAACTAAATGACG
ACAAAGAAAATAATGTTGATGAAAATGACCTTGATCCTTATTCAAAATCTTTTGATGAAT
TAAATGAACAAAAAAATGATGAAGAAGAGGATTACGAAAAAATTACAGCAACAAAAATGA
AAGATTTTAAACGTGATGAAGATTTAAGCAGTGGATTAGAAAACATTGATTTAAGTGATT
TGGATGATGAAAAATGGTAA
>18134 bias=0,e_score=0.0,bit_score=1671.9,score_ratio=1.02,align_strand=-,abs_start=8212,abs_end=9850,allele_start=8212,allele_end=9850,query_name=NODE_7_length_34744_cov_42.7524_ID_803 <unknown description>
TGCCTCCCTTTTTACTTAAAATAGATAAAAAAGGAATGAAAATGAGTGAAATAAAATTAA
CAGCAAAAGAAATTTACAAACAAATTTATAACCTTTCACAAATTAAAAAAATAGATCAAG
CAGAAGTTGTTGAAGCTTTTAAAAATACAGTTACAAAGTTAATAACTGAAACTTATGATG
AAGAAGCAGATCTTGAATTTATTTTCGATCAAGAAAATGACAATTTTGCAATTATTAATC
ATAATAAAGTTGTCGTTGGCGATCCAATAACAAGTGAAGAAAAAGATCGCTTAACAAGAT
GCATAGAAATACCATTAAGTGATGCTAAAAAAATAGATACAAATGCAGAAATTGGAGATT
CTCTTTCTCAAGAAATTAACTTTGAATATTTTAGTAAAAAAGACTATAACAAAATTCTTG
CTAATTTCAGTCAAGACATTAAAAATTTAGAAAGAAAAATGACTTGTGAAAAATATGCAA
GTGAAGTTGGAAATTCAACTAAGGCAAAAATTGTTTCTGTTAACAAAGGAAAAGTAAATC
TTGAATTAAGAGATGGAACTTTGGCATTTATGCCTTCTAATTTTGTAAATCAAAGAATAA
TTTCAAAATTAAATCCAGGCGATTGAATTGATGTTGTAATTGAAGAAGTAAAGGAAGAAA
ACAGCAATGCTCAAATAATTGTTTCGTCGGTTGAATCAAGATTACTTCAAAAATTATTTG
AAATTGAAATTCCTGAAATTTCACAAGGCTTAATTTCAATAGTTAACATTGCAAGAATTC
CTGGAGAAAGAGCAAAGGTTTCTATTAAAAAATCTAATGATGCTCCTGAAACAATGGAAG
AAATTGGCGCAATAATGGGACGTGATTCTGAAAGAATTTCAACAATATCTAGAAAACTTA
ATGGTGAAAAAATAGATGTAGTTTTATATTTAGATGATATAAAAGAATATATTAAAAATG
CATTAAGTCCAGCAAAGGTTATTGATTTAATTGAAGTTCCATCAAAAAATTCTTATCCTT
CATTTAATGTTATTGTTCCAACAATTCAACATACACTTGCTATTGGAAAGAAAGGCCAAA
ATGTTTCTTTAGCTTCTGAATTAGTAAAAGCAAAATTAGATATTTTAAGCCAAGAACAAG
CAGACGAAAGAGGCATTGAATACAATTTTGAAAATGGTAATATTACAAAAGAAGAAATTG
AATTACTTGAAAGTGGTAAAAAACTTCATCACTCATTTAAACACCCAAAAACTATTGGTA
ATAAAAATGCTACAAACAAATTTAATACGTTTGAAAATAGTTTTAATATTGATGAATTTG
ATGAAGACCTTGCTGAAATGAGAAGAAAAGCTCAACAAAATGATAATATCTTTGAAAGAC
AAATGTTTTCAAATAGCCTAGATGAAGATTTAGAAAGAACTTTATCAGAACTAAATGACG
ACAAAGAAAATAATGTTGATGAAAATGACCTTGATCCTTATTCAAAATCTTTTGATGAAT
TAAATGAACAAAAAAATGATGAAGAAGAGGATTACGAAAAAATTACAGCAACAAAAATGA
AAGATTTTAAACGTGATGAAGATTTAAGCAGTGGATTAGAAAACATTGATTTAAGTGATT
TGGATGATGAAAAATGGT
>18135 bias=0,e_score=0.0,bit_score=1692.8,score_ratio=1.03,align_strand=+,abs_start=6262,abs_end=7902,allele_start=6262,allele_end=7902,query_name=NODE_5_length_58973_cov_49.265_ID_3618 <unknown description>
TGCCTCCCTTTTTACTTAAAATAGATAAAAAAGGAATGAAAATGAGTGAAATAAAATTAA
CAGCAAAAGAAATTTACAAACAAATTTATAACCTTTCACAAATTAAAAAAATAGATCAAG
CAGAGGTTGTTGAAGCTTTTAAAAATACAGTTACAAAGTTAATAACTGAAACTTATGACG
AAGAAGCAGATCTTGAATTTATTTTCGATCAAGAAAATGACAATTTTGCAATTATTAATC
ATAATAAAGTTGTCGTTGGCGATCCAATAACAAGCGAAGAAAAAGATCGCTTAACAAGAT
GCATAGAAATACCATTAAGTGATGCTAAAAAAATAGATCCAAATGCAGAAATTGGAGATT
CTCTTTCTCAAGAAATTAACTTTGAATATTTTAGTAAAAAAGACTATAACAAAATTCTTG
CTAATTTCAGCCAAGACATTAAAAATTTAGAAAGAAAAATGACTTGTGAAAAATATGCAA
GCGAAGTTGGAAATTCAACTAAGGCAAAAATTGTTTCTGTTAACAAAGGAAAAGTAAATC
TTGAATTAAGAGACGGAACTTTGGCTTTTATGCCTTCTAATTTTGTAAATCAAAGAATAA
TTTCAAAATTAAATCCAGGCGATTGAATTGATGTTGTAATTGAAGAAGTAAAAGAAGAAA
ACAGCAATGCTCAAATAATTGTTTCGTCAGTTGAATCAAGACTACTTCAAAAATTATTTG
AAATTGAAATTCCTGAAATTTCACAAGGCTTAATTTCAATAGTTAATATTGCAAGAATTC
CTGGAGAAAGAGCAAAGGTTTCTATTAAAAAATCTAATGATGCTCCTGAAACAATGGAAG
AAATCGGCGCAATAATGGGACGTGATTCTGAAAGAATTTCAACAATATCTAGAAAACTTA
ATGGAGAAAAAATAGATGTAGTTTTATATTCAGATGATATAAAAGAATACATTAAAAATG
CATTAAGTCCAGCAAAGGTTATTGATTTAATTGAAGTTCCATCAAAAAATTCTTATCCTT
CATTTAATGTTATTGTTCCAACAATTCAACATACGCTTGCTATTGGAAAGAAAGGCCAAA
ATGTTTCTTTAGCTTCTGAATTAGTAAAAGCAAAATTAGATATTTTAAGCCAAGAACAAG
CAGACGAAAGAGGCATTGAATACAATTTTGAAAATGGTAATATCACAAAAGAAGAAATTG
AATTACTTGAAAGTGGTAAAAAACTTCATCACTCATTTAAACACCCAAGAACTATTAGCA
ACAAAAATGCTTCAAATAAATTTAATACGTTTGAAAATAGTTTTAATATTGATGAATTTG
ATGAAGACCTTGCCGAAATGAGAAGAAAAGCTCAACAAAATGATAATATCTTTGAAAGAC
AAATGTTTTCAAATAGTCTAGATGAAGATTTAGAAAGAACTTTATCAGAACTAAATGACG
ACAAAGAAAATAATGTTGATGAAAATGACCTTGATCCTTATTCAAAATCTTTTGATGAAT
TAAATGAACAAAAAAATGATGAAGAAGAGGATTACGAAAAAATTACAGCAACAAAAATGA
AAGATTTTAAACGTGATGAAGATTTAAGCAGTGGATTAGAAAACATTGATTTAAGTGATT
TGGATGATGAAAAATGGTAA
>18136 bias=0,e_score=0.0,bit_score=1685.6,score_ratio=1.03,align_strand=-,abs_start=8130,abs_end=9768,allele_start=8130,allele_end=9768,query_name=NODE_2_length_160211_cov_44.2436_ID_69 <unknown description>
TGCCTCCCTTTTTACTTAAAATAGATAAAAAAGGAATGAAAATGAGTGAAATAAAATTAA
CAGCAAAAGAAATTTACAAACAAATTTATAACCTTTCACAAATTAAGAAAATAGATCAAG
CAGAGGTTGTTGAAGCTTTTAAAAATACAGTTACAAAGTTAATAACTGAAACTTATGACG
AAGAAGCAGATCTTGAATTTATTTTCGATCAAGAAAATGACAATTTTGCAATTATTAATC
ATAATAAAGTTGTCGTTGGCGATCCAATAACAAGCGAAGAAAAAGATCGCTTAACAAGAT
GCATAGAAATACCATTAAGTGATGCTAAAAAAATAGATCCAAATGCAGAAATTGGAGATT
CTCTTTCTCAAGAAATTAACTTTGAATATTTTAGTAAAAAAGACTATAACAAAATTCTTG
CTAATTTCAGTCAAGACATTAAAAATTTAGAAAGAAAAATGACTTGTGAAAAATATGCAA
GCGAAGTTGGAAATTCAACTAAGGCAAAAATTGTTTCTGTTAACAAAGGAAAAGTAAATC
TTGAATTAAGAGACGGAACTTTGGCATTTATGCCTTCTAATTTTGTAAATCAAAGAATAA
TTTCAAAATTAAATCCAGGCGATTGAATTGATGTTGTAATTGAAGAAGTAAAAGAAGAAA
ACAGCAATGCTCAAATAATTGTTTCGTCGGTTGAATCAAGATTACTTCAAAAATTATTTG
AAATTGAAATTCCTGAAATTTCACAAGGCTTAATTTCAATAGTTAATATTGCAAGAATTC
CTGGAGAAAGAGCAAAAGTTTCTATTAAAAAATCTAATGATGCTCCTGAAACAATGGAAG
AAATCGGCGCAATAATGGGACGTGATTCTGAAAGAATTTCAACAATATCTAGAAAACTTA
ATGGAGAAAAAATAGATGTAGTTTTATATTCAGATGATATAAAAGAATACATTAAAAATG
CATTAAGTCCAGCAAAGGTTATTGATTTAATTGAAGTTCCATCAAAAAATTCTTATCCTT
CATTTAATGTTATTGTTCCAACAATTCAACATACGCTTGCTATTGGAAAGAAAGGCCAAA
ATGTTTCTTTAGCTTCTGAATTAGTAAAAGCAAAATTAGATATTTTAAGCCAAGAACAAG
CAGACGAAAGAGGCATTGAATACAATTTTGAAAATGGTAATATCACAAAAGAAGAAATTG
AATTACTTGAAAGTGGTAAAAAACTTCATCACTCATTTAAACACCCAAGAACTATTAGCA
ACAAAAATGCTTCAAATAAATTTAATACGTTTGAAAATAGTTTTAATATTGATGAATTTG
ATGAAGACCTTGCCGAAATGAGAAGAAAAGCCCAACAAAATGATAATATCTTTGAAAGAC
AAATGTTTTCAAATAGTCTAGATGAAGATTTAGAAAGAACTTTATCAGAACTAAATGACG
ACAAAGAAAATAATGTTGATGAAAATGACCTTGATCCTTATTCAAAATCTTTTGATGAAT
TAAATGAACAAAAAAATGATGAAGAAGAGGATTATGAAAAAATTACAGCAACAAAAATGA
AAGATTTTAAACGTGATGAAGATTTAAGCAGTGGATTAGAAAACATTGATTTAAGTGATT
TGGATGATGAAAAATGGT
>18137 bias=0,e_score=0.0,bit_score=1694.6,score_ratio=1.03,align_strand=+,abs_start=4153,abs_end=5793,allele_start=4153,allele_end=5793,query_name=NODE_1_length_290949_cov_36.4267_ID_342 <unknown description>
TGCCTCCCTTTTTACTTAAAATAGATAAAAAAGGAATGAAAATGAGTGAAATAAAATTAA
CAGCAAAAGAAATTTACAAACAAATTTATAACCTTTCACAAATTAAAAAAATAGATCAAG
CAGAAGTTGTTGAAGCTTTTAAAAATACAGTTACAAAGTTAATAACTGAAACTTATGACG
AAGAAGCAGATCTTGAATTTATTTTCGATCAAGAAAATGACAATTTTGCAATTATTAATC
ATAATAAAGTTGTCGTTGGCGATCCAATAACAAGCGAAGAAAAAGATCGCTTAACAAGAT
GCATAGAAATACCATTAAGTGATGCTAAAAAAATAGATCCAAATGCAGAAATTGGAGATT
CTCTTTCTCAAGAAATTAACTTTGAATATTTTAGTAAAAAAGACTATAACAAAATTCTTG
CTAATTTCAGCCAAGACATTAAAAATTTAGAAAGAAAAATGACTTGTGAAAAATATGCAA
GTGAAGTTGGAAATTCAACTAAGGCAAAAATTGTTTCTGTTAACAAAGGAAAAGTAAATC
TTGAATTAAGAGATGGAACTTTGGCATTTATGCCTTCTAATTTTGTAAACCAAAGAATAA
TTTCAAAATTAAATCCAGGCGATTGAATTGATGTTGTAATTGAAGAAGTAAAAGAAGAAA
ACAGCAATGCTCAAATAATTGTTTCGTCAGTTGAATCAAGACTACTTCAAAAATTATTTG
AAATTGAAATTCCTGAAATTTCACAAGGCTTAATTTCAATAGTTAATATTGCAAGAATTC
CTGGAGAAAGAGCAAAGGTTTCTATTAAAAAATCTAATGATGCTCCTGAAACAATGGAAG
AAATCGGCGCAATAATGGGGCGTGATTCTGAAAGAATTTCAACAATATCTAGAAAACTTA
ATGGAGAAAAAATAGATGTAGTTTTATATTCAGATGATATAAAAGAATACATTAAAAATG
CATTAAGTCCAGCAAAGGTTATTGATTTAATTGAAGTTCCATCAAAAAATTCTTATCCTT
CATTTAATGTTATTGTTCCAACAATTCAACATACGCTTGCTATTGGAAAGAAAGGCCAAA
ATGTTTCTTTAGCTTCTGAATTAGTAAAAGCAAAACTAGATATTTTAAGCCAAGAACAAG
CAGACGAAAGAGGCATTGAATACAATTTTGAAAATGGTAATATCACAAAAGAAGAAATTG
AATTACTTGAAAGTGGCAAAAAACTTCATCACTCATTTAAACACCCAAGAACTATTAACA
ATAAAAATGCTACAAACAAATTTAATACGTTTGAAAATAGTTTTAATATTGATGAATTTG
ATGAAGACCTTGCCGAAATGAGAAGAAAAGCTCAACAAAATGATAATATCTTTGAAAGAC
AAATGTTTTCAAATAGTCTAGATGAAGATTTAGAAAGAACTTTATCAGAACTAAATGACG
ACAAAGAAAATAATGTTGATGAAAATGACCTTGATCCTTATTCAAAATCTTTTGATGAAT
TAAATGAACAAAAAAATGATGAAGAAGAGGATTACGAAAAAATTACAGCAACAAAAATGA
AAGATTTTAAACGTGATGAAGATTTAAGCAGTGGATTAGAAAACATTGATTTAAGTGATT
TGGATGATGAAAAATGGTAA
>18138 bias=0,e_score=0.0,bit_score=1675.0,score_ratio=1.02,align_strand=+,abs_start=4795,abs_end=6435,allele_start=4795,allele_end=6435,query_name=NODE_6_length_46956_cov_43.1269_ID_5679 <unknown description>
TGCCTCCCTTTTTACTTAAAATAGATAAAAAAGGAATGAAAATGAGTGAAATAAAATTAA
CAGCAAAAGAAATTTACAAACAAATTTATAACCTTTCACAAATTAAAAAAATAGATCAAG
CAGAAGTTGTTGAAGCTTTTAAAAATACAGTTACAAAGTTAATAACTGAAACTTATGATG
AAGAAGCAGATCTTGAATTTATTTTCGATCAAGAAAATGACAATTTTGCAATTATTAATC
ATAATAAAGTTGTCGTTGGCGATCCAATAACAAGCGAAGAAAAAGATCGCTTAACAAGAT
GCATAGAAATACCATTAAGTGATGCTAAAAAAATAGATACAAATGCAGAAATTGGAGATT
CTCTTTCTCAAGAAATTAACTTTGAATATTTTAGTAAAAAAGACTATAACAAAATTCTTG
CTAATTTCAGTCAAGACATTAAAAATTTAGAAAGAAAAATGACTTGTGAAAAATATGCAA
GTGAAGTTGGAAATTCAACTAAGGCAAAAATTGTTTCTGTTAACAAAGGAAAAGTAAATC
TTGAATTAAGAGATGGAACTTTGGCATTTATGCCTTCTAATTTTGTAAATCAAAGAATAA
TTTCAAAATTAAATCCAGGCGATTGAATTGATGTTGTAATTGAAGAAGTAAAGGAAGAAA
ACAGCAATGCTCAAATAATTGTTTCGTCGGTTGAATCAAGATTACTTCAAAAATTATTTG
AAATTGAAATTCCTGAAATTTCACAAGGCTTAATTTCAATAGTTAACATTGCAAGAATTC
CTGGAGAAAGAGCAAAGGTTTCTATTAAAAAATCTAATGATGCTCCTGAAACAATGGAAG
AAATTGGCGCAATAATGGGACGTGATTCTGAAAGAATTTCAACAATATCTAGAAAACTTA
ATGGTGAAAAAATAGATGTAGTTTTATATTTAGATGATATAAAAGAATATATTAAAAATG
CATTAAGTCCAGCAAAGGTTATTGATTTAATTGAAGTTCCATCAAAAAATTCTTATCCTT
CATTTAATGTTATTGTTCCAACAATTCAACATACACTTGCTATTGGAAAGAAAGGCCAAA
ATGTTTCTTTAGCTTCTGAATTAGTAAAAGCAAAATTAGATATTTTAAGCCAAGAACAAG
CAGACGAAAGAGGCATTGAATACAATTTTGAAAATGGTAATATTACAAAAGAAGAAATTG
AATTACTTGAAAGTGGTAAAAAACTTCATCACTCATTTAAACACCCAAAAACTATTGGTA
ATAAAAATGCTACAAACAAATTTAATACGTTTGAAAATAGTTTTAATATTGATGAATTTG
ATGAAGACCTTGCTGAAATGAGAAGAAAAGCTCAACAAAATGATAATATCTTTGAAAGAC
AAATGTTTTCAAATAGCCTAGATGAAGATTTAGAAAGAACTTTATCAGAACTAAATGACG
ACAAAGAAAATAATGTTGATGAAAATGACCTTGATCCTTATTCAAAATCTTTTGATGAAT
TAAATGAACAAAAAAATGATGAAGAAGAGGATTACGAAAAAATTACAGCAACAAAAATGA
AAGATTTTAAACGTGATGAAGATTTAAGCAGTGGATTAGAAAACATTGATTTAAGTGATT
TGGATGATGAAAAATGGTAA
>18139 bias=0,e_score=0.0,bit_score=1680.0,score_ratio=1.02,align_strand=+,abs_start=4456,abs_end=6096,allele_start=4456,allele_end=6096,query_name=NODE_1_length_386744_cov_32.1807_ID_133 <unknown description>
TGCCTCCCTTTTTACTTAAAATAGATAAAAAAGGAATGAAAATGAGTGAAATAAAATTAA
CAGCAAAAGAAATTTACAAACAAATTTATAACCTTTCACAAATTAAAAAAATAGATCAAG
CAGAAGTTGTTGAAGCTTTTAAAAATACAGTTACAAAGTTAATAACTGAAACTTATGATG
AAGAAGCAGATCTTGAATTTATTTTTGATCAAGAAAATGACAATTTTGCAATTATTAATC
ATAATAAAGTTGTCGTTGGCGACCCAATAACAAGCGAAGAAAAAGATCGCTTAACAAGAT
GCATAGAAATACCATTAAGTAATGCTAAAAAAATAGATCCAAATGCAGAAATTGGAGATT
CTCTTTCTCAAGAAATTAACTTTGAATATTTTAGTAAAAAAGACTATAACAAAATTCTTG
CTAATTTCAGCCAAGACATTAAAAATTTAGAAAGAAAAATGACTTGTGAAAAATATGCAA
GTGAAGTTGGAAATTCAACTAAGGCAAAAATTGTTTCTGTTAACAAAGGAAAAGTAAATC
TTGAATTAAGAGACGGAACTTTGGCTTTTATGCCTTCTAATTTTGTAAATCAAAGAATAA
TTTCAAAATTAAATCCAGGCGATTGAATTGATGTTGTAATTGAAGAAGTAAAAGAAGAAA
ACAGCAATGCTCAAATAATTGTTTCGTCAGTTGAATCAAGACTACTTCAAAAATTATTTG
AAATTGAAATTCCTGAAATTTCACAAGGCTTAATTTCAATAGTTAATATTGCAAGAATTC
CTGGAGAAAGAGCAAAGGTTTCTATTAAAAAATCTAATGATGCTCCTGAAACAATGGAAG
AAATTGGCGCAATAATGGGACGTGATTCTGAAAGAATTTCAACAATATCTAGAAAACTTA
ATGGTGAAAAAATAGATGTAGTTTTATATTCAGATGATATAAAAGAATATATTAAAAATG
CATTAAGTCCAGCAAAGGTTATTGATTTAATTGAAGTTCCATCAAAAAATTCTTATCCTT
CATTTAATGTTATTGTTCCAACAATTCAACATACACTTGCTATTGGAAAGAAAGGTCAAA
ATGTTTCTTTAGCTTCTGAATTAGTAAAAGCAAAATTAGATATTTTAAGCCAAGAACAAG
CAGACGAAAGAGGCATTGAATACAATTTTGAAAATGGCAATATTACAAAAGAAGAAATTG
AATTACTTGAAAGTGGTAAAAAACTTCATCACTCATTTAAACACCCAAAAACTATTGGTA
ATAAAAATGCTACAAACAAATTTAATACGTTTGAAAATAGTTTTAATATTGATGAATTTG
ATGAAGACCTTGCTGAAATGAGAAGAAAAGCTCAACAAAATGATAATATCTTTGAAAGAC
AAATGTTTTCAAATAGTCTAGATGAAGATTTAGAAAGAACTTTATCAGAACTAAATGACG
ACAAAGAAAATAATGTTGATGAAAATGACCTTGATCCTTATTCAAAATCTTTTGATGAAT
TAAATGAACAAAAAAATGATGAAGAAGAGGATTACGAAAAAATTACAGCAACAAAAATGA
AAGATTTTAAACGTGATGAAGATTTAAGCAGTGGATTAGAAAACATTGATTTAAGTGATT
TGGATGATGAAAAATGGTAA
>18140 bias=0,e_score=0.0,bit_score=1669.7,score_ratio=1.02,align_strand=+,abs_start=3875,abs_end=5515,allele_start=3875,allele_end=5515,query_name=NODE_1_length_337655_cov_39.5735_ID_506 <unknown description>
TGCCTCCCTTTTTACTTAAAATAGATAAAAAAGGAATGAAAATGAGTGAAATAAAATTAA
CAGCAAAAGAAATTTACAAACAAATTTATAACCTTTCACAAATTAAGAAAATAGATCAAG
CAGAAGTTGTTGAAGCTTTTAAAAATACAGTTACAAAGTTAATAACTGAAACTTATGACG
AAGAAGCAGATCTTGAATTTATTTTCGATCAAGAAAATGACAATTTTGCAATTATTAATC
ATAACAAAGTTGTCGTTGGCGATCCAATAACAAGCGAAGAAAAAGATCGCTTAACAAGAT
GCATAGAAATACCATTAAGTGATGCTAAAAAAATAGATCCAAATGTTGAAATTGGAGATT
CTCTTTCTCAAGAAATTAACTTTGAATATTTTAGCAAAAAAGACTATAACAAGATTCTTG
CTAATTTCAGTCAAGATATTAAGAATTTAGAAAGAAAAATGACTTGTGAAAAATATGCAA
GTGAAGTTGGAAATTCAACTAAGGCAAAAATCGTTTCTGTTAACAAAGGAAAAGTAAATT
TGGAATTAAGAGACGGAACTTTGGCTTTTATACCTTCTAACTTTGTCAATCAAAGAATAA
TTTCAAAATTAAATCCAGGCGATTGAATCGATGTTGTAATTGAAGAGGTAAAAGAAGAAA
ACAGCAATGCTCAAATAATTGTTTCGTCAGTTGAATCAAGATTACTTCAAAAATTATTTG
AAATTGAAATTCCTGAAATTTCACAAGGCTTAATTTCAATAGTTAATATCGCAAGAATTC
CTGGAGAAAGAGCAAAGGTTTCTATTAAAAAATCTAATGATGCTCCTGAAACAATGGAAG
AAATTGGCGCAATAATGGGACGTGATTCTGAAAGAATTTCAACAATATCTAGAAAACTTA
ATGGTGAAAAAATAGATGTAGTTTTATATTCAGATGATATAAAAGAATATATTAAAAATG
CATTAAGCCCAGCAAAGGTTATTGATTTAATTGAAGTTCCATCAAAAAATTCTTATCCTT
CATTTAATGTTATTGTTCCAACAATTCAACATACGCTTGCTATTGGAAAGAAAGGCCAAA
ATGTTTCTTTAGCTTCTGAATTAGTAAAAGCAAAATTAGATATTTTAAGCCAAGAACAAG
CAGATGAAAGAGGCATTCAATACAATTTTGAAAATGGCAATATTACAAAAGAAGAAATTG
AATTACTTGAAAGTGGTAAAAAACTTCATCACTCATTTAAACACCCAAAAACTATTGGCA
ATAAAAATGCTACAAACAAATTTAATACGTTTGAAAATAGTTTTAACATTGATGAATTTG
ATGAAGACCTTGCCGAAATGAGAAGAAAAGCTCAACAAAATGATAATATCTTTGAAAGAC
AAATGTTTTCAAATAGTCTAGATGAAGATTTAGAAAGAACTTTATCAGAACTAAATGACG
ACAAAGAAAATAATGTTGATGAAAATGACCTTGATCCTTATTCAAAATCTTTTGATGAAT
TAAATGAACAAAAAAATGATGAAGAAGAGGATTACGAAAAAATTACAGCAACAAAAATGA
AAGATTTTAAACGTGATGAAGATTTAAGCAGTGGATTAGAAAACATTGATTTAAGTGATT
TGGATGATGAAAAATGGTAA
>18141 bias=0,e_score=0.0,bit_score=1686.3,score_ratio=1.03,align_strand=-,abs_start=313414,abs_end=315052,allele_start=313414,allele_end=315052,query_name=NODE_1_length_474534_cov_38.1723_ID_792 <unknown description>
TGCCTCCCTTTTTACTTAAAATAGATAAAAAAGGAATGAAAATGAGTGAAATAAAATTAA
CAGCAAAAGAAATTTACAAACAAATTTATAACCTTTCACAAATTAAAAAAATAGATCAAG
CAGAAGTTGTTGAAGCTTTTAAAAATACAGTTACAAAGTTAATAACTGAAACTTATGACG
AAGAAGCAGATCTTGAATTTATTTTCGATCAAGAAAATGACAATTTTGCAATTATTAATC
ATAATAAAGTTGTCGTTGGCGACCCAATAACAAGCGAAGAAAAAGATCGCTTAACAAGAT
GCATAGAAATACCATTAAGTGATGCTAAAAAAATAGATCCAAATGCAGAAATTGGAGATT
CTCTTTCTCAAGAAATTAACTTTGAATATTTTAGTAAAAAAGACTATAACAAAATTCTTG
CTAATTTCAGCCAAGACATTAAAAATTTAGAAAGAAAAATGACTTGTGAAAAATATGCAA
GTGAAGTTGGAAATTCAACTAAGGCAAAAATTGTTTCTGTTAACAAAGGAAAAGTAAATC
TTGAATTAAGAGATGGAACTTTGGCATTTATGCCTTCTAATTTTGTAAACCAAAGAATAA
TTTCAAAATTAAATCCAGGCGATTGAATTGATGTTGTAATTGAAGAAGTAAAAGAAGAAA
ACAGCAATGCTCAAATAATTGTTTCGTCAGTTGAATCAAGACTACTTCAAAAATTATTTG
AAATTGAAATTCCTGAAATTTCACAAGGCTTAATTTCAATAGTTAATATTGCAAGAATTC
CTGGAGAAAGAGCAAAGGTTTCTATTAAAAAATCTAATGATGCTCCTGAAACCATGGAAG
AAATTGGCGCAATAATGGGACGTGATTCTGAAAGAATTTCAACAATATCTAGAAAACTTA
ATGGTGAAAAAATAGATGTAGTTTTATATTCAGATGATATAAAAGAATATATTAAAAATG
CATTAAGTCCAGCAAAGGTTATTGATTTAATTGAAGTTCCATCAAAAAATTCTTATCCTT
CATTTAATGTTATTGTTCCAACAATTCAACATACACTTGCTATTGGAAAGAAAGGTCAAA
ATGTTTCTTTAGCTTCTGAATTAGTAAAAGCAAAATTAGATATTTTAAGCCAAGAACAAG
CAGACGAAAGAGGCATTGAATACAATTTTGAAAATGGCAATATTACAAAAGAAGAAATTG
AATTACTTGAAAGTGGTAAAAAACTTCATCACTCATTTAAACACCCAAAAACTATTGGTA
ATAAAAATGCTACAAACAAATTTAATACGTTTGAAAATAGTTTTAATATTGATGAATTTG
ATGAAGACCTTGCTGAAATGAGAAGAAAAGCTCAACAAAATGATAATATCTTTGAAAGAC
AAATGTTTTCAAATAGTCTAGATGAAGATTTAGAAAGAACTTTATCAGAACTAAATGACG
ACAAAGAAAATAATGTTGATGAAAATGACCTTGATCCTTATTCAAAATCTTTTGATGAAT
TAAATGAACAAAAAAATGATGAAGAAGAGGATTACGAAAAAATTACAGCAACAAAAATGA
AAGATTTTAAACGTGATGAAGATTTAAGCAGTGGATTAGAAAACATTGATTTAAGTGATT
TGGATGATGAAAAATGGT
>18142 bias=0,e_score=0.0,bit_score=1692.8,score_ratio=1.03,align_strand=-,abs_start=52171,abs_end=53809,allele_start=52171,allele_end=53809,query_name=NODE_2_length_211336_cov_54.0217_ID_107 <unknown description>
TGCCTCCCTTTTTACTTAAAATAGATAAAAAAGGAATGAAAATGAGTGAAATAAAATTAA
CAGCAAAAGAAATTTACAAACAAATTTATAACCTTTCACAAATTAAAAAAATAGATCAAG
CAGAGGTTGTTGAAGCTTTTAAAAATACAGTTACAAAGTTAATAACTGAAACTTATGACG
AAGAAGCAGATCTTGAATTTATTTTCGATCAAGAAAATGACAATTTTGCAATTATTAATC
ATAATAAAGTTGTCGTTGGCGATCCAATAACAAGCGAAGAAAAAGATCGCTTAACAAGAT
GCATAGAAATACCATTAAGTGATGCTAAAAAAATAGATCCAAATGCAGAAATTGGAGATT
CTCTTTCTCAAGAAATTAACTTTGAATATTTTAGTAAAAAAGACTATAACAAAATTCTTG
CTAATTTCAGCCAAGACATTAAAAATTTAGAAAGAAAAATGACTTGTGAAAAATATGCAA
GCGAAGTTGGAAATTCAACTAAGGCAAAAATTGTTTCTGTTAACAAAGGAAAAGTAAATC
TTGAATTAAGAGACGGAACTTTGGCTTTTATGCCTTCTAATTTTGTAAATCAAAGAATAA
TTTCAAAATTAAATCCAGGCGATTGAATTGATGTTGTAATTGAAGAAGTAAAAGAAGAAA
ACAGCAATGCTCAAATAATTGTTTCGTCAGTTGAATCAAGACTACTTCAAAAATTATTTG
AAATTGAAATTCCTGAAATTTCACAAGGCTTAATTTCAATAGTTAATATTGCAAGAATTC
CTGGAGAAAGAGCAAAGGTTTCTATTAAAAAATCTAATGATGCTCCTGAAACAATGGAAG
AAATCGGCGCAATAATGGGACGTGATTCTGAAAGAATTTCAACAATATCTAGAAAACTTA
ATGGAGAAAAAATAGATGTAGTTTTATATTCAGATGATATAAAAGAATACATTAAAAATG
CATTAAGTCCAGCAAAGGTTATTGATTTAATTGAAGTTCCATCAAAAAATTCTTATCCTT
CATTTAATGTTATTGTTCCAACAATTCAACATACGCTTGCTATTGGAAAGAAAGGCCAAA
ATGTTTCTTTAGCTTCTGAATTAGTAAAAGCAAAATTAGATATTTTAAGCCAAGAACAAG
CAGACGAAAGAGGCATTGAATACAATTTTGAAAATGGTAATATCACAAAAGAAGAAATTG
AATTACTTGAAAGTGGTAAAAAACTTCATCACTCATTTAAACACCCAAGAACTATTAGCA
ACAAAAATGCTTCAAATAAATTTAATACGTTTGAAAATAGTTTTAATATTGATGAATTTG
ATGAAGACCTTGCCGAAATGAGAAGAAAAGCTCAACAAAATGATAATATCTTTGAAAGAC
AAATGTTTTCAAATAGTCTAGATGAAGATTTAGAAAGAACTTTATCAGAACTAAATGACG
ACAAAGAAAATAATGTTGATGAAAATGACCTTGATCCTTATTCAAAATCTTTTGATGAAT
TAAATGAACAAAAAAATGATGAAGAAGAGGATTACGAAAAAATTACAGCAACAAAAATGA
AAGATTTTAAACGTGATGAAGATTTAAGCAGTGGATTAGAAAACATTGATTTAAGTGATT
TGGATGATGAAAAATGGT
>18143 bias=0,e_score=0.0,bit_score=1676.3,score_ratio=1.02,align_strand=-,abs_start=80728,abs_end=82366,allele_start=80728,allele_end=82366,query_name=NODE_3_length_145382_cov_20.187_ID_361 <unknown description>
TGCCTCCCTTTTTACTTAAAATAGATAAAAAAGGAATGAAAATGAGTGAAATAAAATTAA
CAGCAAAAGAAATTTACAAACAAATTTATAACCTTTCACAAATTAAAAAAATAGATCAAG
CAGAAGTTGTTGAAGCTTTTAAAAATACAGTTACAAAGTTAATAACTGAAACTTATGACG
AAGAAGCAGATCTTGAATTTATTTTTGATCAAGAAAATGACAATTTTGCAATTATTAATC
ATAACAAAGTTGTCGTTGGCGATCCAATAACAAACGAAGAAAAGGACCGCCTAACAAGAT
GCATAGAAATACCATTAAGTGATGCTAAAAAAATAGATCCAAATGCAGAAATTGGAGATT
CTCTTTCTCAAGAAATTAACTTTGAATATTTTAGTAAAAAAGACTATAACAAAATTCTTG
CTAATTTCAGTCAAGATATTAAAAATTTAGAAAGAAAAATGACTTGTGAAAAATATGCAA
GTGAAGTTGGAAATTCAACTAAGGCAAAAATTGTTTCTGTTAACAAAGGAAAAGTAAATC
TTGAATTAAGAGACGGAACTTTGGCATTTATGCCTTCTAATTTTGTAAATCAAAGAATAA
TTTCAAAATTAAATCCAGGCGATTGAATTGATGTTGTAATTGAAGAAGTAAAAGAAGAAA
ACAGCAATGCTCAAATAATTGTTTCGTCGGTTGAATCAAGATTACTTCAAAAATTATTTG
AAATTGAAATTCCTGAAATTTCACAAGGCTTAATTTCAATAGTTAATATTGCAAGAATTC
CTGGAGAAAGAGCAAAAGTTTCTATTAAAAAATCTAATGATGCTCCTGAAACAATGGAAG
AAATCGGCGCAATAATGGGACGTGATTCTGAAAGAATTTCAACAATATCTAGAAAACTTA
ATGGAGAAAAAATAGATGTAGTTTTATATTCAGATGATATAAAAGAATACATTAAAAATG
CATTAAGTCCAGCAAAGGTTATTGATTTAATTGAAGTTCCATCAAAAAATTCTTATCCTT
CATTTAATGTTATTGTTCCAACAATTCAACATACGCTTGCTATTGGAAAGAAAGGCCAAA
ATGTTTCTTTAGCTTCTGAATTAGTAAAAGCAAAATTAGATATTTTAAGCCAAGAACAAG
CAGACGAAAGAGGCATTGAATACAATTTTGAAAATGGCAATATCACAAAAGAAGAAATTG
AATTACTTGAAAGTGGTAAAAAACTTCATCACTCATTTAAACACCCAAAAACTATTGGTA
ATAAAAATGCTTCAAATAAATTTAATACGTTTGAAAATAGTTTTAATATTGATGAATTTG
ATGAAGACCTTGCCGAAATGAGAAGAAAAGCCCAACAAAATGATAATATCTTTGAAAGAC
AAATGTTTTCAAATAGTCTAGATGAAGATTTAGAAAGAACTTTATCAGAACTAAATGACG
ACAAAGAAAATAATGTTGATGAAAATGACCTTGATCCTTATTCAAAATCTTTTGATGAAT
TAAATGAACAAAAAAATGATGAAGAAGAGGATTATGAAAAAATTACAGCAACAAAAATGA
AAGATTTTAAACGTGATGAAGATTTAAGCAGTGGATTAGAAAACATTGATTTAAGTGATT
TGGATGATGAAAAATGGT
>18144 bias=0,e_score=0.0,bit_score=1687.8,score_ratio=1.03,align_strand=-,abs_start=23092,abs_end=24730,allele_start=23092,allele_end=24730,query_name=NODE_5_length_29763_cov_40.0361_ID_441 <unknown description>
TGCCTCCCTTTTTACTTAAAATAGATAAAAAAGGAATGAAAATGAGTGAAATAAAATTAA
CAGCAAAAGAAATTTACAAACAAATTTATAACCTTTCACAAATTAAAAAAATAGATCAAG
CAGAAGTTGTTGAAGCTTTTAAAAATACAGTTACAAAGTTAATAACTGAAACTTATGACG
AAGAAGCAGATCTTGAATTTATTTTTGATCAAGAAAATGACAATTTTGCAATTATTAATC
ATAACAAAGTTGTCGTTGGCGATCCAATAACAAGCGAAGAAAAAGATCGCTTAACAAGAT
GCATAGAAATACCATTAAGTGATGCTAAAAAAATAGATCCAAATGCAGAAATTGGAGATT
CTCTTTCTCAAGAAATTAACTTTGAATATTTTAGTAAAAAAGACTATAACAAAATTCTTG
CTAATTTCAGTCAAGATATTAAAAATTTAGAAAGAAAAATGACTTGTGAAAAATATGCAA
GTGAAGTTGGAAATTCAACTAAGGCAAAAATTGTTTCTGTTAACAAAGGAAAAGTAAATC
TTGAATTAAGAGACGGAACTTTGGCTTTTATGCCTTCTAACTTTGTCAATCAAAGAATAA
TTTCAAAATTAAATCCAGGCGATTGAATTGATGTTGTAATTGAAGAGGTAAAAGAAGAAA
ACAGCAATGCTCAAATAATTGTTTCGTCAGTTGAATCAAGACTACTTCAAAAATTATTTG
AAATTGAAATTCCTGAAATTTCACAAGGCTTAATTTCAATAGTTAATATTGCAAGAATTC
CTGGAGAAAGAGCAAAGGTTTCTATTAAAAAATCTAATAATGCTCCTGAAACAATGGAAG
AAATTGGCGCAATAATGGGACGTGATTCTGAAAGAATTTCAACAATATCTAGAAAACTTA
ATGGAGAAAAAATAGATGTAGTTTTATATTCAGATGATATAAAAGAATATATTAAAAATG
CATTAAGTCCAGCAAAGGTTATTGATTTAATTGAAGTTCCATCAAAAAATTCTTATCCTT
CATTTAATGTTATTGTTCCAACAATTCAACATACGCTTGCTATTGGAAAGAAAGGCCAAA
ATGTTTCTTTAGCTTCTGAATTAGTAAAAGCAAAATTAGATATTTTAAGCCAAGAACAAG
CAGACGAAAGAGGCATTGAATACAATTTTGAAAATGGTAATATTACAAAAGAAGAAATTG
AATTACTTGAAAGTGGTAAAAAACTTCATCACTCATTTAAACACCCAAGAACTATTGGCA
ATAAAAATGCTACAAACAAATTTAATACGTTTGAAAATAGTTTTAATATTGATGAATTTG
ATGAAGACCTTGCCGAAATGAGAAGAAAAGCCCAACAAAATGATAATATCTTTGAAAGAC
AAATGTTTTCAAATAGTCTAGATGAAGATTTAGAAAGAACTTTATCAGAACTAAATGACG
ACAAAGAAAATAATGTTGATGAAAATGACCTTGATCCTTATTCAAAATCTTTTGATGAAT
TAAATGAACAAAAAAATGATGAAGAAGAGGATTACGAAAAAATTACAGCAACAAAAATGA
AAGATTTTAAACGTGATGAAGATTTAAGCAGTGGATTAGAAAACATTGATTTAAGTGATT
TGGATGATGAAAAATGGT
>18145 bias=0,e_score=0.0,bit_score=1648.2,score_ratio=1.00,align_strand=-,abs_start=344105,abs_end=345743,allele_start=344105,allele_end=345743,query_name=NODE_1_length_507951_cov_41.4538_ID_1311 <unknown description>
TGCCTCCCTTTTTACTTAAAATAGATAAAAAAGGAATGAAAATGAGTGAAACAAAATTAA
CAGCAAAAGAAATTTACAAACAAATTTATAATCTTTCACAAATTAAAAAAATAGATCAAG
CAGAAGTTGTTGAAGCTTTTAAAAATACAGTTACAAAGTTAATAACTGAAACTTATGACG
AAGAAGCAGATCTTGAATTTATTTTCGATCAAGAAAATGACAATTTTGCAATTATTAATC
ATAATAAAGTTGTCGTTGGCGATCCAATAACAAGCGAAGAAAAGGACCGCCTAACAAGAT
GCATAGAAATACCATTAAGTGATGCTAAAAAAATAGATCCAAATGTTGAAATTGGAGATT
CTCTTTCTCAAGAAATTAACTTTGAATATTTTAGCAAAAAAGACTATAACAAGATTCTTG
CTAATTTCAGTCAAGATATTAAGAATTTAGAAAGAAAAATGACTTGTGAAAAATATGCAA
GTGAAGTTGGAAATTCAACTAAGGCAAAAATCGTTTCTGTTAACAAAGGAAAAGTAAATT
TGGAATTAAGAGACGGAACTTTGGCTTTTATGCCTTCTAACTTTGTCAATCAAAGAATAA
TTTCAAAATTAAATCCAGGCGATTGAATCGATGTTGTAATTGAAGAGGTAAAAGAAGAAA
ACAGCAATGCTCAAATAATTGTTTCGTCAGTTGAATCAAGACTACTTCAAAAATTATTTG
AAATTGAAATTCCTGAAATTTCACAAGGCTTAATTTCAATAGTTAATATTGCAAGAATTC
CTGGAGAAAGAGCAAAGGTTTCTATTAAAAAATCTGATGATGCCCCTGAAACAATGGAAG
AAATTGGTGCAATAATGGGACGTGATTCTGAAAGAATTTCAACAATATCTAGAAAACTTA
ATGGTGAAAAAATAGATGTAGTTTTATATTCAGATGATATAAAAGAATATATTAAAAATG
CATTAAGTCCAGCTAAGGTTATTGATTTAATTGAAGTTCCATCGAAAAATTCATATCCTT
CATTTAATGTTATTGTTCCAACAATTCAACATACGCTTGCTATTGGCAAGAAAGGTCAAA
ATGTTTCTTTAGCTTCTGAATTAGTAAAAGCAAAATTAGATATTTTAAGTCAAGAACAAG
CAGATGAAAGAGGCATTGAATACAATTTTGAAAATGGTAATATTACAAAAGAAGAAATTG
AATTGCTTGAAAGTGGTAAAAAACTTCATCACTCATTTAAACACCCAAGAACTATTGGCA
ATAAAAATGCTACAAACAAATTTAATACGTTTGAAAATAGTTTTAATATTGATGAATTTG
ATGAAGACCTTGCCGAAATGAGAAGAAAAGCCCAACAAAATGATAATATCTTTGAAAGAC
AAATGTTTTCAAATAGTCTAGATGAAGATTTAGAAAGAACTTTATCAGAACTAAATGACG
ACAAAGAAAATAATGTTGATGAAAATGACCTTGATCCTTATTCAAAATCTTTTGATGAAT
TAAATGAACAAAAAAATGATGAAGAAGAGGATTATGAAAAAATTACAGCAACAAAAATGA
AAGATTTTAAACGTGATGAAGATTTAAGCAGTGGATTAGAAAACATTGATTTAAGTGATT
TGGATGATGAAAAATGGT
>18146 bias=0,e_score=0.0,bit_score=1676.4,score_ratio=1.02,align_strand=+,abs_start=5853,abs_end=7493,allele_start=5853,allele_end=7493,query_name=NODE_4_length_88116_cov_34.4059_ID_323 <unknown description>
TGCCTCCCTTTTTACTTAAAATAGATAAAAAAGGAATGAAAATGAGTGAAATAAAATTAA
CAGCAAAAGAAATTTACAAACAAATTTATAACCTTTCACAAATTAAAAAAATAGATCAAG
CAGAAGTTGTTGAAGCTTTTAAAAATACAGTTACAAAGTTAATAACTGAAACTTATGACG
AAGAAGCAGATCTTGAATTTATTTTTGATCAAGAAAATGACAATTTTGCAATTATTAATC
ATAACAAAGTTGTCGTTGGCGATCCAATAACAAACGAAGAAAAGGACCGCCTAACAAGAT
GCATAGAAATACCATTAAGTGATGCTAAAAAAATAGATCCAAATGCAGAAATTGGAGATT
CTCTTTCTCAAGAAATTAACTTTGAATATTTTAGTAAAAAAGACTATAACAAAATTCTTG
CTAATTTCAGTCAAGATATTAAAAATTTAGAAAGAAAAATGACTTGTGAAAAATATGCAA
GTGAAGTTGGAAATTCAACTAAGGCAAAAATTGTTTCTGTTAACAAAGGAAAAGTAAATC
TTGAATTAAGAGACGGAACTTTGGCATTTATGCCTTCTAATTTTGTAAATCAAAGAATAA
TTTCAAAATTAAATCCAGGCGATTGAATTGATGTTGTAATTGAAGAAGTAAAAGAAGAAA
ACAGCAATGCTCAAATAATTGTTTCGTCGGTTGAATCAAGATTACTTCAAAAATTATTTG
AAATTGAAATTCCTGAAATTTCACAAGGCTTAATTTCAATAGTTAATATTGCAAGAATTC
CTGGAGAAAGAGCAAAAGTTTCTATTAAAAAATCTAATGATGCTCCTGAAACAATGGAAG
AAATCGGCGCAATAATGGGACGTGATTCTGAAAGAATTTCAACAATATCTAGAAAACTTA
ATGGAGAAAAAATAGATGTAGTTTTATATTCAGATGATATAAAAGAATACATTAAAAATG
CATTAAGTCCAGCAAAGGTTATTGATTTAATTGAAGTTCCATCAAAAAATTCTTATCCTT
CATTTAATGTTATTGTTCCAACAATTCAACATACGCTTGCTATTGGAAAGAAAGGCCAAA
ATGTTTCTTTAGCTTCTGAATTAGTAAAAGCAAAATTAGATATTTTAAGCCAAGAACAAG
CAGACGAAAGAGGCATTGAATACAATTTTGAAAATGGCAATATCACAAAAGAAGAAATTG
AATTACTTGAAAGTGGTAAAAAACTTCATCACTCATTTAAACACCCAAAAACTATTGGTA
ATAAAAATGCTTCAAATAAATTTAATACGTTTGAAAATAGTTTTAATATTGATGAATTTG
ATGAAGACCTTGCCGAAATGAGAAGAAAAGCCCAACAAAATGATAATATCTTTGAAAGAC
AAATGTTTTCAAATAGTCTAGATGAAGATTTAGAAAGAACTTTATCAGAACTAAATGACG
ACAAAGAAAATAATGTTGATGAAAATGACCTTGATCCTTATTCAAAATCTTTTGATGAAT
TAAATGAACAAAAAAATGATGAAGAAGAGGATTATGAAAAAATTACAGCAACAAAAATGA
AAGATTTTAAACGTGATGAAGATTTAAGCAGTGGATTAGAAAACATTGATTTAAGTGATT
TGGATGATGAAAAATGGTAA
