# Supplementary material for: Genomic determination of minimum multi-locus sequence typing schemas to represent the genomic phylogeny of Mycoplasma hominis
Source: BMC Genomics. 2016 Nov 23;17:964. doi: 10.1186/s12864-016-3284-z (PMC5120421; doi:10.1186/s12864-016-3284-z)
Supplement: Additional file 1: — FASTA sequence for all pan genomic alleles identified in this study. (ZIP 1488 kb) [file 12864_2016_3284_MOESM1_ESM.zip › pan_genome/GENE-175.fasta]

>175
ATGAAATCAATAAACATAAATGAATATAATTCTACAAATGAATTATATACAAAGAACAAA
AAAGTTTTTTGGGCTTGATTCATTGCATGAAGCGTTTTATTTGCGACAATTTTAATATTT
GTAATTGCTTCTTTTATTCAATTTGCAGTTGAAAAACAAAACTATTTGAATAAATATGCT
GAACTTTTTGGCCAAATCCAAAAATTAAATCCAAATTTTCAAGGAGATGTATTCGCACTA
GCCAATAATGAATATGTCAAATCTTTGGCAATGTCAGGCGTTTTACTTGTAATTTTAATT
GCGGTTTATGTTTGACATATTGTTTCCATAGCATTGGTTGCCAAAAACAAAGATTTTTCT
GCTTATTCAAGGATTTTAACAACATTATATTTATTTGTAATTATTTATGAAATAATAACA
TTAATTTTTTCTGGATTTCAATCATTTTCATTGGCAATTTGACAAGTAAATAAAATTTTA
AATTTAGTGGCAACATTGTTATATATAGTTTCATATTTTGCTGTATTTTTAAAATGCTCT
TATGTCGCAAAATTATTTTTAATTTTAAAAAGAAATTTAGCATTTAAGGCATTAAATAAC
TCAAGTTCAATGGATGATATTTTAAGATCATATTTCTATGGTCAAGAATCTCCTGAACCA
ACACTAAATACCAATAATACATTTGATTCAAATCAAAAAACCGATGAAAACAAATCTGAA
GATTTAAACAAAGAAGAAGATTCAAGATCAATTGAATATCGTAGTAAATTAGAACAATTA
AATGATGAACAATTGCAAAATATGGCTAAAAAATTAAATATTTTTGGAATTGAAACATTT
TCAAGAGAACAATTGATTTCAAAAATTAGCGATATTTTTGAACAATCAGCCAAGTCTCAA
AATCAACAATCAAAACCAGATAATTCCGATGAAGACAACAACGATGGAAGTCAAACCAGC
AATTAA
>1011
ATGAAATCAATAAACATAAATGAATATAATTCTACAAATGAATTATATACAAAGAACAAA
AAAGTTTTTTGGGCTTGATTCATTGCATGAAGCGTTTTATTTGCAACAATTTTAATATTT
GTAATTGCTTCTTTTATTCAATTTGCAGTTGAAAAACAAAACTATTTGAATAAATATGCT
GAACTTTTTGGCCAAATCCAAAAATTAAATCCAAATTTTCAAGGAGATGTATTCGCACTA
GCCAATAATGAATATGTAAAATCTTTGGCAATGTCAGGCGTTTTACTTGTAATTTTAATT
GCGGTTTATGTTTGACATATTGTTTCCATAGCATTGGTTGCCAAAAACAAAGATTTTTCT
GCTTATTCAAGGATTTTAACAACATTATATTTATTTGTAATTATTTATGAAATAATAACA
TTAATCTTTTCTGGATTTCAATCATTTTCGTTAGCAATTTGACAAGTAAATAAAATTTTA
AATTTAGTGGCAACATTGTTATATATAGTTTCATATTTTGCTGTGTTTTTAAAATGTTCT
TATGTTGCAAAATTATTTTTAATTTTAAAAAGAAATTTAGCATTTAAGGCATTAAATAAC
TCAAGTTCAATGGATGATATTTTAAGATCATATTTCTATGGTCAAGAATCTCCTGAACCA
ACACTAAATACCAATAATACATTTGATTCAAATCAAAAAACCGATGAAAACAAATCTGAA
GATTTAAACAAAGAAGAAGATTCAAAATCAATTGAATATCGTAGTAAATTAGAACAATTA
AATGATGAACAATTGCAAAATATGGCTAAAAAATTAAATATTTTTGGAATTGAAACATTT
TCAAGAGAACAATTGATTTCAAAAATTAGCGATATTTTTGAACAATCAGCCAAGTCTCAA
AATCAACAATCAAAACCTGATAATTCCGATGAAGACAACAACGATGGAAGTCAAACCAGC
AATTAA
>1121
ATGAAATCAATAAACATAAATGAATATAATTCTACAAATGAATTATATACAAAGAACAAA
AAAGTTTTTTGGGCTTGATTCATTGCATGAAGCGTTTTATTTGCAACAATTTTAATATTT
GTAATTGCTTCTTTTATTCAATTTGCAGTTGAAAAACAAAACTATTTGAATAAATATGCT
GAACTTTTTGGACAAATCCAAAAATTAAATCCAAATTTTCAAGGAGATGTATTCGCGCTA
GCCAATAATGAATATGTCAAATCTTTGGCAATGTCAGGCGTTTTACTTGTAATTTTAATT
GCGGTTTATGTTTGACATATTGTTTCCATAGCATTGGTTGCCAAAAACAAAGATTTTTCT
GCTTATTCAAGAATTTTAACTACATTATATTTATTTGTAATTATTTATGAAATAATAACA
TTAATTTTTTCTGGATTTCAATCATTTTCATTGGCAATTTGACAAGTAAATAAAATTTTA
AATTTAGTGGCAACATTGTTATATATAGTTTCATATTTTGCTGTGTTTTTAAAATGTTCT
TATGTCGCAAAACTATTTTTAATTTTAAAAAGAAATTTAGCATTTAAGGCATTAAATAAC
TCAAGTTCAATGGATGATATTTTAAGATCATATTTCTATGGTCAAGAATCTCCTGAACCA
ACACTAAATACCAATAATACATTTGATTCAAATCAAAAAACCGATGAAAACAAATCTGAA
GATTTAAACAAAGAAGAAGATTCAAAATCAATTGAATATCGTAGTAAATTAGAACAATTA
AATGATGAACAATTGCAAAATATGGCTAAAAAATTAAATATTTTTGGAATTGAAACATTT
TCAAGAAAACAATTGATTTCAAAAATTAGCGATATTTTTGAACAATCAGCCAAGTCTCAA
AATCAACAATCAAAACCTGATAATTCCGATGAAGACAACAACGGCGGAAGTCAAACCAGC
AATTAA
>1513
ATGAAATCAATAAACATAAATGAATATAATTCTACAAATGAATTATATACAAAGAACAAA
AAAGTTTTTTGGGCTTGATTCATTGCATGAAGCGTTTTATTTGCAACAATTTTAATATTT
GTAATTGCTTCTTTTATTCAATTTGCAGTTGAAAAACAAAACTATTTGAATAAATATGCT
GAACTTTTTGGCCAAATCCAAAAATTAAATCCAAATTTTCAAGGAGATGTATTCGCACTA
GCCAATAATGAATATGTCAAATCTTTGGCAATGTCAGGCGTTTTACTTGTAATTTTAATT
GCGGTTTATGTTTGACATATTGTTTCCATAGCATTGGTTGCCAAAAACAAAGACTTTTCT
GCTTATTCAAGGATTTTAACTACATTATATTTATTTGTAATTATTTATGAAATAATAACA
TTAATTTTTTCTGGATTTCAATCATTTTCGTTAGCAATTTGACAAGTAAATAAAATTTTA
AATTTAGTGGCAACATTGTTATATATAGTTTCATATTTTGCTGTATTTTTAAAATGCTCT
TATGTCGCAAAACTATTTTTAATTTTAAAGAGAAATTTAGCATTTAAGGCATTAAATAAC
TCAAGTTCAATGGATGATATTTTAAGATCATATTTCTATGGTCAAGAATCTCCTGAACCA
ACACTAAATACCAATAATACATTTGATTCAAATCAAAAAACCGATGAAAACAAATCTGAA
GATTTAAACAAAGAAGAAGATTCAAGATCAATTGAATATCGTAGTAAATTAGAACAATTA
AATGATGAACAATTGCAAAATATGGCTAAAAAATTAAATATTTTTGGAATTGAAACATTT
TCAAGAGAACAATTGATTTCAAAAATTAGCGATATTTTTGAACAATCAGCCAAGTCTCAA
AATCAACAATCAAAACCAGATAATTCCGATGAAGACAACAACGATGGAAGTCAAACCAGC
AATTAA
>5145 bias=163.3,bit_score=975.3,abs_start=501960,align_strand=+,abs_end=502925,score_ratio=1.00962732919,query_name=NODE_1_length_644406_cov_31.3649_ID_828
ATGAAATCAATAAACATAAATGAATATAATTCTACAAATGAATTATATACAAAGAACAAA
AAAGTTTTTTGGGCTTGATTCATTGCATGAAGCGTTTTATTTGCAACAATTTTAATATTT
GTAATTGCTTCTTTTATTCAATTTGCAGTTGAAAAACAAAACTATTTGAATAAATATGCT
GAACTTTTTGGCCAAATCCAAAAATTAAATCCAAATTTTCAAGGAGATGTATTCGCACTA
GCCAATAATGAATATGTCAAATCTTTGGCAATGTCAGGCGTTTTACTTGTAATTTTAATT
GCGGTTTATATTTGACATATTGTTTCCATAGCATTGGTAGCCAAAAACAAAGACTTTTCT
GCTTATTCAAGGATTTTAACAACGTTATATTTATTTGTAATTATTTATGAAATAATAACA
TTAATTTTTTCTGGATTTCAATCATTTTCATTGGCAATTTGACAAGTAAATAAAATTTTA
AATTTAGTGGCAACATTGTTATATATAGTTTCATATTTTGCTGTATTTTTAAAATGCTCT
TATGTCGCAAAACTATTTTTAATTTTAAAGAGAAATTTAGCATTTAAGGCATTAAATAAC
TCAAGTTCAATGGATGATATTTTAAGATCATATTTCTACGGTCAAGAATCTCCTGAACCA
ACACTAAATACCAATAATACATTTGATTCAAATCAAAAAACCGATGAAAACGAATCTGAA
GATTTAAACAAAGAAGAAGATTCAAAATCAATTGAATATCGTAGTAAATTAGAACAATTA
AATGATGAACAATTGCAAAATATGGCTAAAAAATTAAATATTTTTGGAATTGAAACATTT
TCAAGAGAACAATTGATTTCAAAAATTAGCGATATTTTTGAACAATCAGCCAAGTCTCAA
AATCAACAATCAAAACCAGATAATTCCGATGAAGACAAAAACGATGGAAGTCAAACCAAC
AATTAA
>5146 bias=160.3,bit_score=945.9,abs_start=183541,align_strand=+,abs_end=184506,score_ratio=0.979192546584,query_name=NODE_1_length_337690_cov_20.0179_ID_3593
ATGAAATCAATAAACATAAATGAATATAATTCTACAAATGAATTATATACAAAGAACAAA
AAAGTTTTTTGGGCTTGATTCATTGCATGAAGCGTTTTATTTGCAACAATTTTAATATTT
GTAATTGCTTCTTTTATTCAATTTGCAGTTGAAAAACAAAACTATTTGAATAAATATGCT
GAAATTTTTGGCCAAATCCAAAAATCAAATCCAAATTTTCAAGGAGATGTATTTGCACTA
GCCACAAATGAATATGTAAAATCTTTGGCAATGTCAGGCGTTTTACTTGTAATTTTAATT
GCGGTTTATGTTTGACATATTGTTTCCATAGCATTGGTAGCCAAAAACAAAGACTTTTCT
GCTTATTCAAGGATTTTAACTACATTATATTTATTTGTAATTGTTTATGAAATAATAACA
TTAATTTTTTCTGGATTTCAATCATTTTCATTGGCAATTTGACAAGTAAATAAAATTTTA
AATTTAGTGGCAACATTGTTATATATAGTTTCATATTTTGCTGTATTTTTAAAATGCTCT
TATGTTGCAAAACTATTTTTAATTTTAAAGAGAAATTTAGCATTTAAGGCATTAAACAAC
TCGGGCTCAATTGATGATATTTTAAGATCATATTTCTATGGTCAAGAATCTCCTGAATCA
ACACTAAATACCAATAATACATTTGATTCAAATCAAAAAACCGAAGAAAACAAATCTGAA
GAATTAAACAAAGAAGAAGATTCAAAATCAATTGAATATCGTAGTAAATTAGAACAATTA
AATGATGAACAATTGCAAAATATGGCTAAAAAATTAAATATTTTTGGAATTGAAACATTT
TCAAGAGAACAATTGATTTCAAAAATTAGCGATATTTTTGAACAATCAGCCAAGTCTCAA
GATCAACAATCAAAACCTAATAATTCCGATGAAGACAACAACGGTGAAGGCCAAACCAAC
AATTAA
>5150 bias=162.5,bit_score=976.6,abs_start=31353,align_strand=-,abs_end=32316,score_ratio=1.01097308489,query_name=NODE_1_length_201530_cov_37.1757_ID_177
TGAAATCAATAAACATAAATGATTATAATTCTACAAATGAATTATATACAAAGAATAAAA
AAGTTTTTTGGGCTTGATTCATTGCATGAAGCGTTTTATTTGCAACAATTTTAATATTTG
TAATTGCTTCTTTTATTCAATTTGCAGTTGAAAAACAAAACTATTTGAATAAATATGCTG
AACTTTTTGGCCAAATCCAAAAATTAAATCCAAATTTTCAAGGAGATGTATTCGCACTAG
CCAATAATGAATATGTCAAATCTTTGGCAATGTCAGGCGTTTTACTTGTAATTTTAATTG
CGGTTTATGTTTGACATATTGTTTCCATAGCATTGGTAGCCAAAAACAAAGATTTTTCTG
CTTATTCAAGAATTTTAACTACATTATATTTATTTGTAATTATTTATGAAATAATAACAT
TAATCTTTTCTGGATTTCAATCATTTTCGTTAGCAATTTGACAAGTAAATAAAATTTTAA
ATTTAGTGGCAACATTGTTATATATAGTTTCATATTTTGCTGTATTTTTAAAATGCTCTT
ATGTTGCAAAATTATTTTTAATTTTAAAAAGAAATTTAGCATTTAAGGCATTAAACAACT
CGGGCTCAATGGATGATATTTTAAGATCATATTTCTATGGTCAAGAATCTCCTGAACCAA
CACTAAATACCAATAATACATTTGATTCAAATCAAAAAACCGATGAAAACAAATCTGAAG
ATTTAAACAAAGAAGAAGATTCAAGATCAATTGAATATCGTAGTAAATTAGAACAATTAA
ATGATGAACAATTGCAAAATATGGCTAAAAAATTAAATATTTTTGGAATTGAAACATTTT
CAAGAGAACAATTGATTTCAAAAATTAGCGATATTTTTGAACAATCAGCCAAGTCTCAAA
ATCAACAATCAAAACCAGATAATTCCGATGAAGACAACAACGATGGAAGTCAAACCAGCA
ATTA
>5152 bias=163.8,bit_score=970.2,abs_start=12732,align_strand=+,abs_end=13697,score_ratio=1.00434782609,query_name=NODE_2_length_111295_cov_32.5633_ID_5155
ATGAAATCAATAAACATAAATGATTATAATTCTACAAATGAATTATATACAAAGAACAAA
AAAGTTTTTTGAGCTTGATTCATTGCATGAAGCGTTTTATTTGCAACAATTTTAATATTT
GTAATTGCTTCTTTTATTCAATTTGCAGTTGAAAAACAAAACTATTTGAATAAATATGCT
GAACTTTTTGGCCAAATCCAAAAATTAAATCCAAATTTTCAAGGAGATGTATTCGCACTA
GCCAATAATGAATATGTAAAATCTTTGGCAATGTCAGGCGTTTTACTTGTAATTTTAATT
GCGGTTTATGTTTGACATATTGTTTCCATAGCATTGGTTGCCAAAAACAAAGACTTTTCT
GCTTATTCAAGGATTTTAACAACATTATATTTGTTTGTAATTATTTATGAAATAATAACA
TTAATTTTTTCTGGATTTCAATCATTTTCATTGGCAATTTGACAAGTAAATAAAATTTTA
AATTTAGTGGCAACATTGTTATATATAGTTTCATATTTTGCTGTGTTTTTAAAATGCTCT
TATGTTGCAAAATTATTTTTAATTTTAAAAAGAAATTTAGCATTTAAGGCATTAAACAAC
TCGGGCTCAATTGATGATATTTTAAGATCATATTTCTATGGTCAAGAATCTCCTGAACCA
ACACTAAATACCAATAATACATTTGATTCAAATCAAAAAACCGATGAAAACAAATCTGAA
GATTTAAACAAAGAAGAAGATTCAAAATCAATTGAATATCGTAGTAAATTAGAACAATTA
AATGATGAACAATTGCAAAATATGGCTAAAAAATTAAATATTTTTGGAATTGAAACATTT
TCAAGAGAACAATTGATTTCAAAAATTAGCGATATTTTTGAACAATCAGCCAAGTCTCAA
AATCAACAATCAAAACTAGATAATTCCGATGAAGACAACAACGATGGAAGTCAAACCAGC
AATTAA
>5154 bias=157.1,bit_score=979.7,abs_start=41705,align_strand=+,abs_end=42670,score_ratio=1.01418219462,query_name=NODE_7_length_67344_cov_18.7618_ID_828
ATGAAATCAATAAACATAAATGAATATAATTCTACAAATGAATTATATACAAAGAACAAA
AAAGTTTTTTGGGCTTGATTCATTGCATGAAGCGTTTTATTTGCAACAATTTTAATATTT
GTAATTGCTTCTTTTATTCAATTTGCAGTTGAAAAACAAAACTATTTGAATAAATATGCT
GAACTTTTTGGCCAAATCCAAAAATTAAATCCAAATTTTCAAGGAGATGTATTCGCACTA
GCCAATAATGAATATGTCAAATCTTTGGCAATGTCAGGCGTTTTACTTGTAATTTTAATT
GCGGTTTATGTTTGACATATTGTTTCCATAGCATTGGTAGCCAAAAACAAAGATTTTTCT
GCTTATTCAAGAATTTTAACTACATTATATTTATTTGTAATTATTTATGAAATAATAACA
TTAATTTTTTCTGGATTTCAATCATTTTCATTGGCAATTTGACAAGTAAATAAAATTTTA
AATTTAGTGGCAACATTGTTATATATAGTTTCATATTTTGCTGTGTTTTTAAAATGTTCT
TATGTTGCAAAATTATTTTTAATTTTAAAAAGAAATTTAGCATTTAAGGCATTAAACAAC
TCGGGCTCAATGGATGATATTTTAAGATCATATTTCTACGGTCAAGAATCTCCTGAACCA
ACACTAAATACCAATAATACATTTGATTCAAATCAAAAAACCGAAGAAAACAAATCTGAA
GATTTAAACAAAGAAGAAGATTCAAGGTCAATTGAATATCGTAGTAAATTAGAACAATTA
AATGATGAACAATTGCAAAATATGGCTAAAAAATTAAATATTTTTGGAATTGAAACATTT
TCAAGAGAACAATTGATTTCAAAAATTAGCGATATTTTTGAACAATCAGCCAAGTCTCAA
AATCAACAATCAAAACCAGATAATTCCGATGAAGACAACAACGGCGGAAGTCAAACCAGC
AATTAA
>18118 bias=0,e_score=2.3e-292,bit_score=976.6,score_ratio=1.01,align_strand=-,abs_start=31353,abs_end=32316,allele_start=31353,allele_end=32316,query_name=NODE_1_length_201531_cov_37.8145_ID_143 <unknown description>
TGAAATCAATAAACATAAATGATTATAATTCTACAAATGAATTATATACAAAGAATAAAA
AAGTTTTTTGGGCTTGATTCATTGCATGAAGCGTTTTATTTGCAACAATTTTAATATTTG
TAATTGCTTCTTTTATTCAATTTGCAGTTGAAAAACAAAACTATTTGAATAAATATGCTG
AACTTTTTGGCCAAATCCAAAAATTAAATCCAAATTTTCAAGGAGATGTATTCGCACTAG
CCAATAATGAATATGTCAAATCTTTGGCAATGTCAGGCGTTTTACTTGTAATTTTAATTG
CGGTTTATGTTTGACATATTGTTTCCATAGCATTGGTAGCCAAAAACAAAGATTTTTCTG
CTTATTCAAGAATTTTAACTACATTATATTTATTTGTAATTATTTATGAAATAATAACAT
TAATCTTTTCTGGATTTCAATCATTTTCGTTAGCAATTTGACAAGTAAATAAAATTTTAA
ATTTAGTGGCAACATTGTTATATATAGTTTCATATTTTGCTGTATTTTTAAAATGCTCTT
ATGTTGCAAAATTATTTTTAATTTTAAAAAGAAATTTAGCATTTAAGGCATTAAACAACT
CGGGCTCAATGGATGATATTTTAAGATCATATTTCTATGGTCAAGAATCTCCTGAACCAA
CACTAAATACCAATAATACATTTGATTCAAATCAAAAAACCGATGAAAACAAATCTGAAG
ATTTAAACAAAGAAGAAGATTCAAGATCAATTGAATATCGTAGTAAATTAGAACAATTAA
ATGATGAACAATTGCAAAATATGGCTAAAAAATTAAATATTTTTGGAATTGAAACATTTT
CAAGAGAACAATTGATTTCAAAAATTAGCGATATTTTTGAACAATCAGCCAAGTCTCAAA
ATCAACAATCAAAACCAGATAATTCCGATGAAGACAACAACGATGGAAGTCAAACCAGCA
ATT
>18119 bias=0,e_score=1.3e-291,bit_score=974.9,score_ratio=1.01,align_strand=-,abs_start=164228,abs_end=165191,allele_start=164228,allele_end=165191,query_name=NODE_1_length_344309_cov_36.0595_ID_85 <unknown description>
TGAAATCAATAAACATAAATGATTATAATTCTACAAATGAATTATATACAAAGAACAAAA
AAGTTTTTTGAGCTTGATTCATTGCATGAAGCGTTTTATTTGCGACAATTTTAATATTTG
TAATTGCTTCTTTTATTCAATTTGCAGTTGAAAAACAAAACTATTTGAATAAATATGCTG
AACTTTTTGGCCAAATCCAAAAATTAAATCCAAATTTTCAAGGAGATGTATTCGCACTAG
CCAATAATGAATATGTCAAATCTTTGGCAATGTCAGGCGTTTTACTTGTAATTTTAATTG
CGGTTTATGTTTGACATATTGTTTCCATAGCATTGGTTGCCAAAAACAAAGACTTTTCTG
CTTATTCAAGGATTTTAACAACATTATATTTATTTGTAATTATTTATGAAATAATAACAT
TAATTTTTTCTGGATTTCAATCATTTTCATTGGCAATTTGACAAGTAAATAAAATTTTAA
ATTTAGTGGCAACATTGTTATATATAGTTTCATATTTTGCTGTATTTTTAAAATGCTCTT
ATGTCGCAAAACTATTTTTAATTTTAAAAAGAAATTTAGCATTTAAGGCATTAAACAACT
CGGGCTCAATGGATGATATTTTAAGATCATATTTCTATGGTCAAGAATCTCCTGAACCAA
CACTAAATACCAATAATACATTTGATTCAAATCAAAAAACCGATGAAAACAAATCTGAAG
ATTTAAACAAAGAAGAAGATTCAAAATCAATTGAATATCGTAGTAAATTAGAACAATTAA
ATGATGAACAATTGCAAAATATGGCTAAAAAATTAAATATTTTTGGAATTGAAACATTTT
CAAGAGAACAATTGATTTCAAAAATTAGCGATATTTTTGAACAATCAGCCAAGTCTCAAA
ATCAACAATCAAAACCAGATAATTCCGATGAAGACAAAAACGATGGAAGTCAAACCAACA
ATT
>18120 bias=0,e_score=3.5e-293,bit_score=979.7,score_ratio=1.01,align_strand=+,abs_start=102443,abs_end=103408,allele_start=102443,allele_end=103408,query_name=NODE_1_length_264014_cov_18.1843_ID_149 <unknown description>
TGAAATCAATAAACATAAATGAATATAATTCTACAAATGAATTATATACAAAGAACAAAA
AAGTTTTTTGGGCTTGATTCATTGCATGAAGCGTTTTATTTGCAACAATTTTAATATTTG
TAATTGCTTCTTTTATTCAATTTGCAGTTGAAAAACAAAACTATTTGAATAAATATGCTG
AACTTTTTGGCCAAATCCAAAAATTAAATCCAAATTTTCAAGGAGATGTATTCGCACTAG
CCAATAATGAATATGTCAAATCTTTGGCAATGTCAGGCGTTTTACTTGTAATTTTAATTG
CGGTTTATGTTTGACATATTGTTTCCATAGCATTGGTAGCCAAAAACAAAGATTTTTCTG
CTTATTCAAGAATTTTAACTACATTATATTTATTTGTAATTATTTATGAAATAATAACAT
TAATTTTTTCTGGATTTCAATCATTTTCATTGGCAATTTGACAAGTAAATAAAATTTTAA
ATTTAGTGGCAACATTGTTATATATAGTTTCATATTTTGCTGTGTTTTTAAAATGTTCTT
ATGTTGCAAAATTATTTTTAATTTTAAAAAGAAATTTAGCATTTAAGGCATTAAACAACT
CGGGCTCAATGGATGATATTTTAAGATCATATTTCTACGGTCAAGAATCTCCTGAACCAA
CACTAAATACCAATAATACATTTGATTCAAATCAAAAAACCGAAGAAAACAAATCTGAAG
ATTTAAACAAAGAAGAAGATTCAAGGTCAATTGAATATCGTAGTAAATTAGAACAATTAA
ATGATGAACAATTGCAAAATATGGCTAAAAAATTAAATATTTTTGGAATTGAAACATTTT
CAAGAGAACAATTGATTTCAAAAATTAGCGATATTTTTGAACAATCAGCCAAGTCTCAAA
ATCAACAATCAAAACCAGATAATTCCGATGAAGACAACAACGGCGGAAGTCAAACCAGCA
ATTAA
>18121 bias=0,e_score=7.7e-283,bit_score=945.9,score_ratio=0.98,align_strand=+,abs_start=183505,abs_end=184470,allele_start=183505,allele_end=184470,query_name=NODE_1_length_337655_cov_39.5735_ID_506 <unknown description>
TGAAATCAATAAACATAAATGAATATAATTCTACAAATGAATTATATACAAAGAACAAAA
AAGTTTTTTGGGCTTGATTCATTGCATGAAGCGTTTTATTTGCAACAATTTTAATATTTG
TAATTGCTTCTTTTATTCAATTTGCAGTTGAAAAACAAAACTATTTGAATAAATATGCTG
AAATTTTTGGCCAAATCCAAAAATCAAATCCAAATTTTCAAGGAGATGTATTTGCACTAG
CCACAAATGAATATGTAAAATCTTTGGCAATGTCAGGCGTTTTACTTGTAATTTTAATTG
CGGTTTATGTTTGACATATTGTTTCCATAGCATTGGTAGCCAAAAACAAAGACTTTTCTG
CTTATTCAAGGATTTTAACTACATTATATTTATTTGTAATTGTTTATGAAATAATAACAT
TAATTTTTTCTGGATTTCAATCATTTTCATTGGCAATTTGACAAGTAAATAAAATTTTAA
ATTTAGTGGCAACATTGTTATATATAGTTTCATATTTTGCTGTATTTTTAAAATGCTCTT
ATGTTGCAAAACTATTTTTAATTTTAAAGAGAAATTTAGCATTTAAGGCATTAAACAACT
CGGGCTCAATTGATGATATTTTAAGATCATATTTCTATGGTCAAGAATCTCCTGAATCAA
CACTAAATACCAATAATACATTTGATTCAAATCAAAAAACCGAAGAAAACAAATCTGAAG
AATTAAACAAAGAAGAAGATTCAAAATCAATTGAATATCGTAGTAAATTAGAACAATTAA
ATGATGAACAATTGCAAAATATGGCTAAAAAATTAAATATTTTTGGAATTGAAACATTTT
CAAGAGAACAATTGATTTCAAAAATTAGCGATATTTTTGAACAATCAGCCAAGTCTCAAG
ATCAACAATCAAAACCTAATAATTCCGATGAAGACAACAACGGTGAAGGCCAAACCAACA
ATTAA
>18122 bias=0,e_score=4.8e-294,bit_score=983.1,score_ratio=1.02,align_strand=+,abs_start=217134,abs_end=218099,allele_start=217134,allele_end=218099,query_name=NODE_1_length_386744_cov_32.1807_ID_133 <unknown description>
TGAAATCAATAAACATAAATGAATATAATTCTACAAATGAATTATATACAAAGAACAAAA
AAGTTTTTTGGGCTTGATTCATTGCATGAAGCGTTTTATTTGCAACAATTTTAATATTTG
TAATTGCTTCTTTTATTCAATTTGCAGTTGAAAAACAAAACTATTTGAATAAATATGCTG
AACTTTTTGGCCAAATCCAAAAATTAAATCCAAATTTTCAAGGAGATGTATTCGCACTAG
CCAATAATGAATATGTAAAATCTTTGGCAATGTCAGGCGTTTTACTTGTAATTTTAATTG
CGGTTTATGTTTGACATATTGTTTCCATAGCATTGGTTGCCAAAAACAAAGATTTTTCTG
CTTATTCAAGGATTTTAACAACATTATATTTATTTGTAATTATTTATGAAATAATAACAT
TAATCTTTTCTGGATTTCAATCATTTTCGTTAGCAATTTGACAAGTAAATAAAATTTTAA
ATTTAGTGGCAACATTGTTATATATAGTTTCATATTTTGCTGTGTTTTTAAAATGTTCTT
ATGTTGCAAAATTATTTTTAATTTTAAAAAGAAATTTAGCATTTAAGGCATTAAATAACT
CAAGTTCAATGGATGATATTTTAAGATCATATTTCTATGGTCAAGAATCTTCTGAACCAA
CACTAAATACCAATAATACATTTGATTCAAATCAAAAAACCGATGAAAACAAATCTGAAG
ATTTAAACAAAGAAGAAGATTCAAAATCAATTGAATATCGTAGTAAATTAGAACAATTAA
ATGATGAACAATTGCAAAATATGGCTAAAAAATTAAATATTTTTGGAATTGAAACATTTT
CAAGAGAACAATTGATTTCAAAAATTAGCGATATTTTTGAACAATCAGCCAAGTCTCAAA
ATCAACAATCAAAACCTGATAATTCCGATGAAGACAACAACGATGGAAGTCAAACCAGCA
ATTAA
>18123 bias=0,e_score=1.3e-291,bit_score=975.3,score_ratio=1.01,align_strand=-,abs_start=138722,abs_end=139685,allele_start=138722,allele_end=139685,query_name=NODE_1_length_474534_cov_38.1723_ID_792 <unknown description>
TGAAATCAATAAACATAAATGAATATAATTCTACAAATGAATTATATACAAAGAACAAAA
AAGTTTTTTGGGCTTGATTCATTGCATGAAGCGTTTTATTTGCAACAATTTTAATATTTG
TAATTGCTTCTTTTATTCAATTTGCAGTTGAAAAACAAAACTATTTGAATAAATATGCTG
AACTTTTTGGCCAAATCCAAAAATTAAATCCAAATTTTCAAGGAGATGTATTCGCACTAG
CCAATAATGAATATGTCAAATCTTTGGCAATGTCAGGCGTTTTACTTGTAATTTTAATTG
CGGTTTATATTTGACATATTGTTTCCATAGCATTGGTAGCCAAAAACAAAGACTTTTCTG
CTTATTCAAGGATTTTAACAACGTTATATTTATTTGTAATTATTTATGAAATAATAACAT
TAATTTTTTCTGGATTTCAATCATTTTCATTGGCAATTTGACAAGTAAATAAAATTTTAA
ATTTAGTGGCAACATTGTTATATATAGTTTCATATTTTGCTGTATTTTTAAAATGCTCTT
ATGTCGCAAAACTATTTTTAATTTTAAAGAGAAATTTAGCATTTAAGGCATTAAATAACT
CAAGTTCAATGGATGATATTTTAAGATCATATTTCTACGGTCAAGAATCTCCTGAACCAA
CACTAAATACCAATAATACATTTGATTCAAATCAAAAAACCGATGAAAACGAATCTGAAG
ATTTAAACAAAGAAGAAGATTCAAAATCAATTGAATATCGTAGTAAATTAGAACAATTAA
ATGATGAACAATTGCAAAATATGGCTAAAAAATTAAATATTTTTGGAATTGAAACATTTT
CAAGAGAACAATTGATTTCAAAAATTAGCGATATTTTTGAACAATCAGCCAAGTCTCAAA
ATCAACAATCAAAACCAGATAATTCCGATGAAGACAAAAACGATGGAAGTCAAACCAACA
ATT
>18124 bias=0,e_score=1.9e-294,bit_score=982.9,score_ratio=1.02,align_strand=+,abs_start=99872,abs_end=100837,allele_start=99872,allele_end=100837,query_name=NODE_3_length_132017_cov_31.7138_ID_1553 <unknown description>
TGAAATCAATAAACATAAATGATTATAATTCTACAAATGAATTATATACAAAGAACAAAA
AAGTTTTTTGAGCTTGATTCATTGCATGAAGCGTTTTATTTGCGACAATTTTAATATTTG
TAATTGCTTCTTTTATTCAATTTGCAGTTGAAAAACAAAACTATTTGAATAAATATGCTG
AACTTTTTGGCCAAATCCAAAAATTAAATCCAAATTTTCAAGGAGATGTATTCGCACTAG
CCAATAATGAATATGTCAAATCTTTGGCAATGTCAGGCGTTTTACTTGTAATTTTAATTG
CGGTTTATGTTTGACATATTGTTTCCATAGCATTGGTTGCCAAAAACAAAGACTTTTCTG
CTTATTCAAGGATTTTAACAACATTATATTTATTTGTAATTATTTATGAAATAATAACAT
TAATTTTTTCTGGATTTCAATCATTTTCATTGGCAATTTGACAAGTAAATAAAATTTTAA
ATTTAGTGGCAACATTGTTATATATAGTTTCATATTTTGCTGTATTTTTAAAATGCTCTT
ATGTCGCAAAACTATTTTTAATTTTAAAAAGAAATTTAGCATTTAAGGCATTAAACAACT
CGGGCTCAATGGATGATATTTTAAGATCATATTTCTATGGTCAAGAATCTCCTGAACCAA
CACTAAATACCAATAATACATTTGATTCAAATCAAAAAACCGATGAAAACAAATCTGAAG
ATTTAAACAAAGAAGAAGATTCAAGATCAATTGAATATCGTAGTAAATTAGAACAATTAA
ATGATGAACAATTGCAAAATATGGCTAAAAAATTAAATATTTTTGGAATTGAAACATTTT
CAAGAGAACAATTGATTTCAAAAATTAGCGATATTTTTGAACAATCAGCCAAGTCTCAAA
ATCAACAATCAAAACCAGATAATTCTGATGAAGACAACAACGGCGGAAGTCAAACCAGCA
ATTAA
>18125 bias=0,e_score=1.1e-290,bit_score=970.2,score_ratio=1.00,align_strand=+,abs_start=12732,abs_end=13697,allele_start=12732,allele_end=13697,query_name=NODE_2_length_111295_cov_32.5633_ID_5155 <unknown description>
TGAAATCAATAAACATAAATGATTATAATTCTACAAATGAATTATATACAAAGAACAAAA
AAGTTTTTTGAGCTTGATTCATTGCATGAAGCGTTTTATTTGCAACAATTTTAATATTTG
TAATTGCTTCTTTTATTCAATTTGCAGTTGAAAAACAAAACTATTTGAATAAATATGCTG
AACTTTTTGGCCAAATCCAAAAATTAAATCCAAATTTTCAAGGAGATGTATTCGCACTAG
CCAATAATGAATATGTAAAATCTTTGGCAATGTCAGGCGTTTTACTTGTAATTTTAATTG
CGGTTTATGTTTGACATATTGTTTCCATAGCATTGGTTGCCAAAAACAAAGACTTTTCTG
CTTATTCAAGGATTTTAACAACATTATATTTGTTTGTAATTATTTATGAAATAATAACAT
TAATTTTTTCTGGATTTCAATCATTTTCATTGGCAATTTGACAAGTAAATAAAATTTTAA
ATTTAGTGGCAACATTGTTATATATAGTTTCATATTTTGCTGTGTTTTTAAAATGCTCTT
ATGTTGCAAAATTATTTTTAATTTTAAAAAGAAATTTAGCATTTAAGGCATTAAACAACT
CGGGCTCAATTGATGATATTTTAAGATCATATTTCTATGGTCAAGAATCTCCTGAACCAA
CACTAAATACCAATAATACATTTGATTCAAATCAAAAAACCGATGAAAACAAATCTGAAG
ATTTAAACAAAGAAGAAGATTCAAAATCAATTGAATATCGTAGTAAATTAGAACAATTAA
ATGATGAACAATTGCAAAATATGGCTAAAAAATTAAATATTTTTGGAATTGAAACATTTT
CAAGAGAACAATTGATTTCAAAAATTAGCGATATTTTTGAACAATCAGCCAAGTCTCAAA
ATCAACAATCAAAACTAGATAATTCCGATGAAGACAACAACGATGGAAGTCAAACCAGCA
ATTAA
>18126 bias=0,e_score=2e-289,bit_score=967.2,score_ratio=1.00,align_strand=-,abs_start=101868,abs_end=102831,allele_start=101868,allele_end=102831,query_name=NODE_1_length_253687_cov_41.2364_ID_219 <unknown description>
TGAAATCAATAAACATAAATGATTATAATTCTACAAATGAATTATATACAAAGAACAAAA
AAGTTTTTTGAGCTTGATTCATTGCATGAAGCGTTTTATTTGCAACAATTTTAATATTTG
TAATTGCTTCTTTTATTCAATTTGCAGTTGAAAAACAAAACTATTTGAATAAATATGCTG
AACTTTTTGGCCAAATCCAAAAATTAAATCCAAATTTTCAAGGAGATGTATTCGCACTAG
CCAATAATGAATATGTCAAATCTTTGGCAATGTCAGGCGTTTTACTTGTAATTTTAATTG
CGGTTTATGTTTGACATATTGTTTCCATAGCATTGGTAGCCAAAAACAAAGATTTTTCTG
CTTATTCAAGAATTTTAACTACATTATATTTATTTGTAATTATTTATGAAATAATAACAT
TAATCTTTTCTGGATTTCAATCATTTTCGTTAGCAATTTGACAAGTAAATAAAATTTTAA
ATTTAGTGGCAACATTGTTATATATAGTTTCATATTTTGCTGTATTTTTAAAATGCTCTT
ATGTCGCAAAACTATTTTTAATTTTAAAGAGAAATTTAGCATTTAAGGCATTAAACAACT
CGGGCTCAATGGATGATATTTTAAGATCATATTTCTATGGTCAAGAATCTCCTGAACCAA
CACTAAATACCAATAATACATTTGATTCAAATCAAAAAACCGAAGAAAACAAATCTGAAG
ATTTAAACAAAGAAGAAGATTCAAAATCAATTGAATATCGTAGTAAATTAGAACAATTAA
ATGATGAACAATTGCAAAATATGGCTAAAAAATTAAATATTTTTGGAATTGAAACATTTT
CAAGAGAACAATTGATTTCAAAAATTAGCGATATTTTTGAACAATCAGCCAAGTCTCAAA
ATCAACAATCAAAACCAGATAATTCCGATGAAGACAACAACGGTGAAGGCCAAACCAACA
ATT
>18127 bias=0,e_score=4.8e-291,bit_score=972.1,score_ratio=1.01,align_strand=+,abs_start=85687,abs_end=86652,allele_start=85687,allele_end=86652,query_name=NODE_1_length_185828_cov_1.25555_ID_69 <unknown description>
TGAAATCAATAAACATAAATGATTATAATTCTACAAATGAATTATATACAAAGAACAAAA
AAGTTTTTTGAGCTTGATTCATTGCATGAAGCGTTTTATTTGCAACAATTTTAATATTTG
TAATTGCTTCTTTTATTCAATTTGCAGTTGAAAAACAAAACTATTTGAATAAATATGCTG
AACTTTTTGGCCAAATCCAAAAATTAAATCCAAATTTTCAAGGAGATGTATTCGCACTAG
CCAATAATGAATATGTAAAATCTTTGGCAATGTCAGGCGTTTTACTTGTAATTTTAATTG
CGGTTTATGTTTGACATATTGTTTCCATAGCATTGGTTGCCAAAAACAAGGATTTTTCTG
CTTATTCAAGAATTTTAACTACATTATATTTATTTGTAATTATTTATGAAATAATAACAT
TAATCTTTTCTGGATTTCAATCATTTTCGTTAGCAATTTGACAAGTAAATAAAATTTTAA
ATTTAGTGGCAACATTGTTATATATAGTTTCATATTTTGCTGTATTTTTAAAATGCTCTT
ATGTCGCAAAATTATTTTTAATTTTAAAGAGAAATTTAGCATTTAAGGCATTAAACAACT
CGGGCTCAATGGATGATATTTTAAGATCATATTTCTACGGTCAAGAATCTCCTGAACCAA
CACTAAATACCAATAATACATTTGATTCAAATCAAAAAACCGAAGAAAACAAATCTGAAG
ATTTAAACAAAGAAGAAGATTCAAGATCAATTGAATATCGTAGTAAATTAGAACAATTAA
ATGATGAACAATTGCAAAATATGGCTAAAAAATTAAATATTTTTGGAATTGAAACATTTT
TAAGAGAACAATTGATTTCAAAAATTAGCGATATTTTTGAACAATCAGCCAAGTCTCAAA
ATCAACAATCAAAACCTGATAATTCCGATGAAGACAACAACGATGGAAGTCAAACCAGCA
ATTAA
>18128 bias=0,e_score=1.2e-288,bit_score=966.0,score_ratio=1.00,align_strand=-,abs_start=173023,abs_end=173986,allele_start=173023,allele_end=173986,query_name=NODE_1_length_666248_cov_46.4332_ID_732 <unknown description>
TGAAATCAATAAACATAAATGATTATAATTCTACAAATGAATTATATACAAAGAACAAAA
AAGTTTTTTGAGCTTGATTCATTGCATGAAGCGTTTTATTTGCAACAATTTTAATATTTG
TAATTGCTTCTTTTATTCAATTTGCAGTTGAAAAACAAAACTATTTGAATAAATATGCTG
AACTTTTTGGCCAAATCCAAAAATTAAATCCAAATTTTCAAGGAGATGTATTCGCACTAG
CTAATAATGAATATGTCAAATCTTTGGCAATGTCAGGCGTTTTACTTGTAATTTTAATTG
CGGTTTATATTTGACATATTGTTTCCATAGCATTGGTAGCCAAAAACAAAGACTTTTCTG
CTTATTCAAGGATTTTAACAACGTTATATTTATTTGTAATTATTTATGAAATAATAACAT
TAATTTTTTCTGGATTTCAATCATTTTCATTGGCAATTTGACAAGTAAATAAAATTTTAA
ATTTAGTGGCAACATTGTTATATATAGTTTCATATTTTGCTGTATTTTTAAAATGCTCTT
ATGTCGCAAAACTATTTTTAATTTTAAAGAGAAATTTAGCATTTAAGGCATTAAATAACT
CAAGTTCAATGGATGATATTTTAAGATCATATTTCTACGGTCAAGAATCTCCTGAACCAA
CACTAAATACCAATAATACATTTGATTCAAATCAAAAAACCGATGAAAACGAATCTGAAG
ATTTAAACAAAGAAGAAGATTCAAAATCAATTGAATATCGTAGTAAATTAGAACAATTAA
ATGATGAACAATTGCAAAATATGGCTAAAAAATTAAATATTTTTGGAATTGAAACATTTT
CAAGAGAACAATTGATTTCAAAAATTAGCGATATTTTTGAACAATCAGCCAAGTCTCAAA
ATCAACAATCAAAACCAGATAATTCCGATGAAGACAAAAACGATGGAAGTCAAACCAACA
ATT
>18129 bias=0,e_score=2.8e-292,bit_score=976.8,score_ratio=1.01,align_strand=+,abs_start=185769,abs_end=186734,allele_start=185769,allele_end=186734,query_name=NODE_1_length_290949_cov_36.4267_ID_342 <unknown description>
TGAAATCAATAAACATAAATGAATATAATTCTACAAATGAATTATATACAAAGAACAAAA
AAGTTTTTTGGGCTTGATTCATTGCATGAAGCGTTTTATTTGCAACAATTTTAATATTTG
TAATTGCTTCTTTTATTCAATTTGCAGTTGAAAAACAAAACTATTTGAATAAATATGCTG
AACTTTTTGGCCAAATCCAAAAATTAAATCCAAATTTTCAAGGAGATGTATTCGCACTAG
CCAATAATGAATATGTCAAATCTTTGGCAATGTCAGGCGTTTTACTTGTAATTTTAATTG
CGGTTTATGTTTGACATATTGTTTCCATAGCATTGGTAGCCAAAAATAAGGATTTTTCTG
CTTATTCAAGAATTTTAACTACATTATATTTATTTGTAATTATTTATGAAATAATAACAT
TAATCTTTTCTGGATTTCAATCATTTTCGTTAGCAATTTGACAAGTAAATAAAATTTTAA
ATTTAGTGGCAACATTGTTATATATAGTTTCATATTTTGCTGTGTTTTTAAAATGTTCTT
ATGTTGCAAAATTATTTTTAATTTTAAAGAGAAATTTAGCATTTAAGGCATTAAACAACT
CGGGCTCAATGGATGATATTTTAAGATCATATTTCTACGGTCAAGAATCTCCTGAACCAA
CACTAAATACCAATAATACATTTGATTCAAATCAAAAAACCGAAGAAAACAAATCTGAAG
ATTTAAACAAAGAAGAAGATTCAAGATCAATTGAATATCGTAGTAAATTAGAACAATTAA
ATGATGAACAATTGCAAAATATGGCTAAAAAATTAAATATTTTTGGAATTGAAACATTTT
CAAGAGAACAATTGATTTCAAAAATTAGCGATATTTTTGAACAATCAGCCAAGTCTCAAA
ATCAACAATCAAAACCTGATAATTCCGATGAAGACAACAACGATGGAAGTCAAACCAGCA
ATTAA
