# Supplementary material for: Genomic determination of minimum multi-locus sequence typing schemas to represent the genomic phylogeny of Mycoplasma hominis
Source: BMC Genomics. 2016 Nov 23;17:964. doi: 10.1186/s12864-016-3284-z (PMC5120421; doi:10.1186/s12864-016-3284-z)
Supplement: Additional file 1: — FASTA sequence for all pan genomic alleles identified in this study. (ZIP 1488 kb) [file 12864_2016_3284_MOESM1_ESM.zip › pan_genome/GENE-176.fasta]

>176
ATGTCAAACGAAGAAAAAATTTATGTTTTTAGTTATGGAACTATTCAAGATCCACAATTT
TATAAGGAATTATTACCAAACTCAAAGCCAATGCCTGCAATATTAAACGGTTATGCAAAA
TGTGTTGATGAAACAATGTATTTTTTATTAAAAAAAGATTTGTCAAGTCAAGTTAAGGGA
AGCGTATTTGAAATTAATAAAGAAGAATTGTTTTTAATTGATAGATGAGAATTATTTCCT
CAATATCAAAGATTTCAAGTCAATGTTTTATTAACCGAAACTAATGAAATTTTAGAAAAT
GTTTATGTATATACAAAATTAGAAGTCGGAAAATATTATTTAGCAACCGATGATATGGGA
TTTTCTAGAAATCCTAATGCCAATGAAAATAATTTAAATGCTTTTATCGAAATGGAAAAG
GCAATAAAAGATTTTCCATTAACTGACTATATATTTTTATATGATATAAACGAACAAGAA
TTTGAAGAAATTAATAAATTAACTCACCCTTATGCTGCTTTAATTATTGATGATAAGGAA
AATAGAAATTATGTTGCAATTCACGGATCAATTTTTGCAATTAAAGAAGACGGTAAAATG
TATGCAGCCTTAACTTCGTTTAGCCAAAAATCAAATTTAAATAGTATTTTTTATTATCAA
GCATTTAATGAAAAGTTATTAAATAGCAAACCAGAAATAACGTTAAAATCGTTATATGAT
AATACAAATATAGATTTTTTAATTAATAAAAAACCTGTTTATTATTTAAGCTCAAGAGAA
GACAAAACAATCAATGAAACTCAAGTTGGTTGATACGAAAATAAAGCCTTTGAATTAGTT
GAAAAAGATTTTGACATTGATCCATTTATTCGCTTTAATAAAATGTTAAAAGCATTTTTT
GATACAAAACAAAAAAATGATAAATAA
>1206
ATGTCAAACGAAGAAAAAATTTATGTTTTTAGTTATGGAACTATTCAAGATCCACAATTT
TATAAGGAATTATTACCAAACTCAAAGCCAATGCCCGCAATATTAAACGGTTATGCAAAA
TGTGTTGATGAAACAATGTATTTTTTATTAAAAAAAGATTTGTCAAGTCAAGTTAAGGGA
AGCGTATTTGAAATTAATAAAGAAGAATTGTTTTTAATTGATAGATGAGAATTATTTCCT
CAATATCAAAGATTTCAAGTCAATGTTTTATTAACCGAAACTAATGAAATTTTAGAAAAT
GTTTATGTATATACAAAATTAGAAGTCGGAAAATATTATTTAGCAACCGATGATATGGGA
TTTTCTAGAAATCCTAATGCCAATGAAAATAATTTAAATGCTTTTATTGAAATGGAAAAG
GCAATAAAAGATTTTCCATTAACTGACTATATATTTTTATATGACATAAACGAACAAGAA
TTTGAAGAAATTAATAAATTAACTCACCCTTATGCTGCTTTAATTATTGATGATAAGGAA
AATAGAAATTATGTTGCAATTCACGGATCAATTTTTGCAATTAAAGAAGACGGTAAAATG
TATGCAGCCTTAACTTCGTTTAGCCAAAAATCAAATTTAAATAGTATTTTTTATTATCAA
GCATTTAATGAAAAGTTATTAAATAGCAAACCAGAAATAACGTTAAAATCGTTATACGAT
AATACAAATATAGATTTTTTAATTAATAAAAAACCTGTTTATTATTTAAGCTCAAGAGAA
GACAAAACAATCAATGAAACTCAAGTTGGTTGATATGAAAATAAAGCTTTTGAATTAGTT
GAAAAAGATTTTGACATTGATCCATTTATTCGCTTTAATAAAATGTTAAAAGCATTTTTT
GATACAAAACAAAAAAATGATAAATAA
>1532
ATGTCAAACGAAGAAAAAATTTATGTTTTTAGTTATGGAACTATTCAAGATCCACAATTT
TATAAGGAATTATTACCAAACTCAAAGCCAATGCCCGCAATATTAAATGGTTATGCAAAA
TGTGTTGATGAAACAATGTATTTTTTATTAAAAAAAGATTTGTCAAGTCAAGTTAAGGGA
AGCGTATTTGAAATTGGTAAAGAAGAATTATTTTTAATTGATAGATGGGAATTATTTCCT
CAATATCAAAGATTTCAAGTCAATGTTTTATTAACCGAAACAAATGAAATTTTAGAAAAT
GTTTATGTATATACAAAATTAGAAGTTGGAAAATATTATTTAGCAACAGATGATATGGGA
TTTTCTAGAAATCCTAATGCCAATGAAAATAATTTAAATGCTTTTATTGAAATGGAAAAG
GCAATAAAAGATTTTCCATTAACTGACTATATATTTTTATATGACATAAACGAACAAGAA
TTTGAAGAAATTAATAAATTAACTCACCCTTATGCTGCTTTAATTATTGATGATAAGGAA
AATAGAAATTATGTTGCAATTCATGGATCAATTTTTGCAATTAAAGAAGACGGAAAAATG
TATGCAGCCTTAACTTCGTTTAGCCAAAAATCAAATTTAAATAGTATTTTTTATTATCAA
GCATTTAATGAAAAGCTATTAAATAGCAAACCTGAAATAACATTAAAATCGTTATACGAT
AATACAAATATAGATTTTTTAATTAATAAAAAACCTGTTTATTATTTAAGCTCAAGAGAA
GACAAAACAATCAATGAAACTCAAGTTGGTTGATACGAAAATAAAGCCTTTGAATTAGTT
GAAAAAGATTTTGACATTGATCCATTTATTCGCTTTAATAAAATGTTAAAAGCGTTTTTT
GATACAAAACAAAAAAATGATAAATAA
>5131 bias=182.0,bit_score=913.2,abs_start=121669,align_strand=+,abs_end=122595,score_ratio=0.985113268608,query_name=NODE_1_length_423494_cov_19.5452_ID_878
ATGTCAAACGAAGAAAAAATTTATGTTTTTAGTTATGGAACTATTCAAGATCCACAATTT
TATAAGGAATTATTGCCAAATTCAAAGCCAATGCCCGCAATATTAAACGGTTATGCAAAA
TGTGTTGATGAAACAATGTATTTTTTATTAAAAAAAGATTTGTCAAGTCAAGTTAAGGGA
AGCGTATTTGAAATTAATAAAGAAGAATTGTTTTTAATTGATAGATGAGAATTATTTCCT
CAATATCAAAGATTTCAAGTCAATGTTTTATTAACCGAAACAAATGAAATTTTAGAAAAT
GTTTATGTATATACAAAATTAGAAGTTGGAAAATATTATTTAGCAACAGATGATATGGGA
TTTTCTAGAAATCCTAACACTAATGAAAATAATTTAAATGCTTTTATTGAAATGGAAAAG
GCAATAAAAGATTTTCCATTAACTGACTATATATTTTTATATGACATAAACGAACAAGAA
TTTGAAGAAATTAATAAATTAACTCACCCTTATGCTGCTTTAATTATTGATGATAAGGAA
AATAGAAATTATGTTGCAATTCACGGATCAATTTTTGCAATTAAAGAAGACGGTAAAATG
TATGCAGCCTTAACTTCGTTTAGCCAAAAATCAAATTTAAATAGTATTTTTTATTATCAA
GCATTTAATGAAAAGTTATTAAATAGCAAACCAGAAATAACGTTAAAATCGTTATATGAT
AATACAAATATAGATTTTTTAATTAATAAAAAACCTGTTTATTATTTAAGCTCAAGAGAA
GACAAAACAATCAATGAAACTCAAGTTGGTTGATACGAAAATAAAGCCTTTGAATTAGTT
GAAAAAGATTTTGACATTGATCCATTTATTCGCTTTAATAAAATGTTAAAAGCGTTTTTT
GATACAAAACAAAAAAATGATAAATAA
>5132 bias=182.0,bit_score=912.9,abs_start=21716,align_strand=+,abs_end=22642,score_ratio=0.984789644013,query_name=NODE_4_length_68136_cov_36.5476_ID_5229
ATGTCAAACGAAGAAAAAATTTATGTTTTTAGTTATGGAACTATTCAAGATCCACAATTT
TATAAGGAATTATTACCAAACTCAAAGCCAATGCCCGCAATATTAAACAGTTATGCAAAA
TGTGTTGATGAAACAATGTATTTTTTATTAAAAAAAGATTTGTCAAGCCAAGTTAAGGGA
AGCGTATTTGAAATTAGTAAAGAAGAATTATTTTTAATTGATAGATGAGAATTATTTCCT
CAATATCAAAGATTTCAAGTCAATGTTTTATTAACCGAAACAAATGAAATTTTAGAAAAT
GTTTATGTATATACAAAATTAGAAGTTGGAAAATATTATTTAGCAACAGATGATATGGGA
TTTTCTAGAAATCCTAATGCCAATGAAAATAATTTAAATGCTTTTATTGAAATGGAAAAG
GCAATAAAAGATTTTCCATTAACTGACTATATATTTTTATATGATATAAACGAACAAGAA
TTTGAAGAAATTAATAAATTAACTCACCCTTATGCTGCTTTAATTATTGATGATAAGGAA
AATAGAAATTATGTTGCAATTCACGGATCAATTTTTGCAATTAAAGAAGACGGTAAAATG
TATGCAGCCTTAACTTCGTTTAGCCAAAAATCAAATTTAAATAGTATTTTTTATTATCAA
GCATTTAATGAAAAGTTATTAAATAGCAAACCAGAAATAACGTTAAAATCGTTATATGAT
AATACAAATATAGATTTTTTAATTAATAAAAAACCTGTTTATTATTTAAGCTCAAGAGAA
GACAAAGCAATCAATGAAACCCAAGTTGGTTGATATGAAAATAAAGCTTTTGAATTAGTT
GAAAAAGATTTTGACATTGATCCATTTATTCGCTTTAATAAAATGTTAAAAGCGTTTTTT
GATACAAAACAAAAAAATGATAAATAA
>5133 bias=182.1,bit_score=922.8,abs_start=124584,align_strand=+,abs_end=125510,score_ratio=0.995469255663,query_name=NODE_1_length_337690_cov_20.0179_ID_3593
ATGTCAAACGAAGAAAAAATTTATGTTTTTAGTTATGGAACTATTCAAGATCCACAATTT
TATAAGGAATTATTACCAAACTCAAAGCCAATGCCCGCAATATTAAACGGTTATGCAAAA
TGTGTTGATGAAACAATGTATTTTTTATTAAAAAAAGATTTGTCAAGTCAAGTTAAGGGA
AGCGTATTTGAAATTAGTAAAGAAGAATTATTTTTAATTGATAGATGAGAATTATTTCCT
CAATATCAAAGATTTCAAGTCAATGTTTTATTAACCGAAACAAATGAAATTTTAGAAAAT
GTTTATGTATATACAAAATTAGAAGTTGGAAAATATTATTTAGCAACAGATGATATGGGA
TTTTCTAGAAATCCTAATGCCAATGAAAATAATTTAAATGCTTTTATTGAAATGGAAAAG
GCAATAAAAGATTTTCCATTAACTGACTATATATTTTTATATGACATAAACGAACAAGAA
TTTGAAGAAATTAATAAATTAACTCACCCTTATGCTGCTTTAATTATTGATGATAAGGAA
AATAGAAATTATGTTGCAATTCACGGATCAATTTTTGCAATTAAAGAAGACGGTAAAATG
TATGCAGCCTTAACTTCGTTTAGCCAAAAATCAAATTTAAATAGTATTTTTTATTATCAA
GCATTTAATGAAAAGTTATTAAATAGCAAACCAGAAATAACGTTAAAATCGTTATACGAT
AATACAAATATAGATTTTTTAATTAATAAAAAACCTGTTTATTATTTAAGCTCAAGAGAA
GACAAAACAATCAATGAAACTCAAGTTGGTTGATATGAAAATAAAGCCTTTGAATTAGTT
GAAAAAGATTTTGACATTGATCCATTTATTCGCTTTAATAAAATGTTAAAAGCATTTTTT
GATACAAAACAAAAAAATGATAAATAA
>5138 bias=177.2,bit_score=911.1,abs_start=443000,align_strand=+,abs_end=443926,score_ratio=0.98284789644,query_name=NODE_1_length_644406_cov_31.3649_ID_828
ATGTCAAACGAAGAAAAAATTTATGTTTTTAGTTATGGAACTATTCAAGATCCACAATTT
TATAAAGAATTATTACCAAACTCAAAACCAATGCCCGCAATATTAAATGGTTATGCAAAA
TGTGTTGATGAAACAATGTATTTTTTATTAAAAAAAGACTTGTCAAGTCAAGTTAAGGGA
AGCGTATTTGAAATTAGTAAAGAAGAATTGTTTTTAATTGATAGATGAGAATTATTTCCT
CAATATCAAAGATTTCAAGTCAATGTTTTATTAACCGAAACAAATGAAATTTTAGAAAAT
GTTTATGTATATACAAAATTGGAAGTTGGAAAATATTATTTAGCAACAGATGATATGGGA
TTTTCTAGAAATCCTAATGCCAATGAAAATAATTTAAATGCTTTTATTGAAATGGAAAAG
GCAATAAAAGATTTTCCATTAACTGACTATATATTTTTATATGGTATAAACGAACAAGAA
TTTGAAGAAATTAATAAATTAACTCACCCTTATGCTGCTTTAATTATTGATGATAAGGAA
AATAGAAATTATGTTGCAATTCACGGATCAATTTTTGCAATTAAAGAAGATGGCAAAATG
TATGCAGCCTTAACCTCGTTTAGCCAAAAATCAAATTTAAATAGTATTTTTTATTATCAA
GCATTTAATGAAAAGTTATTAAATAGCAAACCTGAAATAACGTTAAAATCGTTATACGAT
AATACAAATATAGATTTTTTAATTAATAAAAAACCTGTTTATTATTTAAGCTCAAGAGAA
GACAAAACAATCAATGAAACTCAAGTTGGTTGATACGAAAATAAAGCCTTTGAATTAGTT
GAAAAAGATTTTGACATTGATCCATTTATTCGCTTTAATAAAATGTTAAAAGCGTTTTTT
GATACAAAACAAAAAAATGATAAATAA
>5139 bias=186.6,bit_score=914.1,abs_start=90343,align_strand=-,abs_end=91267,score_ratio=0.986084142395,query_name=NODE_1_length_201530_cov_37.1757_ID_177
TGTCAAACGAAGAAAAAATTTATGTTTTTAGTTATGGAACTATTCAAGATCCACAATTTT
ATAAAGAATTATTACCAAACTCAAAGCCAATGCCTGCAATATTAAACGGTTATGCAAAAT
GTGTTGATGAAACAATGTATTTTTTATTAAAAAAAGATTTGTCAAGTCAAGTTAAGGGAA
GCGTATTTGAAATTAATAAAGAAGAATTGTTTTTAATTGATAGATGGGAATTATTTCCTC
AATATCAAAGATTTCAAGTCAATGTTTTATTAACCGAAACAAATGAAATTTTAGAAAATG
TTTATGTATATACAAAATTAGAAGTTGGAAAATATTATTTAGCAACAGATGATATGGGAT
TTTCTAGAAATCCTAATGCCAATGAAAATAATTTAAATGCTTTTATTGAAATGGAAAAGG
CAATAAAAGATTTTCCATTAACTGACTATATATTTTTATATGACATAAACGAACAAGAAT
TTGAAGAAATTAATAAATTAACTCACCCTTATGCTGCTTTAATTATTGATGATAAGGAAA
ATAGAAATTATGTTGCAATTCACGGATCAATTTTTGCAATTAAAGAAGATGGTAAAATGT
ATGCAGCCTTAACTTCGTTTAGCCAAAAATCAAATTTAAATAGTATTTTTTATTATCAAG
CATTTAATGAAAAGTTATTAAATAGCAAACCAGAAATAACGTTAAAATCGTTATATGATA
ATACAAATATAGATTTTTTAATTAATAAAAAACCTGTTTATTATTTAAGCTCAAGAGAAG
ACAAAACAATCAATGAAACTCAAGTTGGTTGATATGAAAATAAAGCCTTTGAATTAGTTG
AAAAAGATTTTGACATTGATCCATTTATTCGCTTTAATAAAATGTTAAAAGCATTTTTTG
ATACAAAACAAAAAAATGATAAATA
>5143 bias=183.7,bit_score=910.9,abs_start=16297,align_strand=-,abs_end=17221,score_ratio=0.98263214671,query_name=NODE_23_length_21234_cov_18.1046_ID_1742
TGTCAAACGAAGAAAAAATTTATGTTTTTAGTTATGGAACTATTCAAGATCCACAATTTT
ATAAGGAATTATTGCCAAACTCAAAGCCAATGCCTGCAATATTAAACGGTTATGCAAAAT
GTGTTGATGAAACAATGTATTTTTTATTAAAAAAAGATTTGTCAAGTCAAGTTAAAGGAA
GCGTATTTGAAATTAATAAAGAAGAATTGTTTTTAATTGATAGATGAGAATTATTTCCTC
AATATCAAAGATTTCAAGTCAATGTTTTATTAACCGAAACAAATGAAATTTTAGAAAATG
TTTATGTATATACAAAATTAGAAGTTGGAAAATATTATTTAGCAACAGATGATATGGGAT
TTTCTAGAAATCCTAATGCCAATGAAAATAATTTAAATGCTTTTATTGAAATGGAAAAGG
CAATAAAAGATTTTCCATTAACTGACTATATATTTTTATATGACATAAACGAACAAGAAT
TTGAAGAAATTAATAAATTAACTCACCCTTATGCTGCTTTAATTATTGATGATAAGGAAA
ATAGAAATTATGTTGCAATTCACGGATCAATTTTTGCAATTAAAGAAGATGGTAAAATGT
ATGCAGCCTTAACTTCGTTTAGCCAAAAATCAAATTTAAATAGTATTTTTTATTATCAAG
CATTTAATGAAAAGTTATTAAATAGCAAACCAGAAATAACGTTAAAATCGTTATATGATA
ATACAAATATAGATTTTTTAATTAATAAAAAACCTGTTTATTATTTAAGCTCAAGAGAAG
ACAAAACAATCAATGAAACTCAAGTTGGTTGATACGAAAATAAAGCCTTTGAATTAGTTG
AAAAAGGTTTTGACATTGATCCATTTATTCGTTTTAATAAAATGTTAAAAGCGTTTTTTG
ATACAAAACAAAAAAATGATAAATA
>18104 bias=0,e_score=7.5e-276,bit_score=922.8,score_ratio=1.00,align_strand=+,abs_start=124552,abs_end=125478,allele_start=124552,allele_end=125478,query_name=NODE_1_length_337655_cov_39.5735_ID_506 <unknown description>
TGTCAAACGAAGAAAAAATTTATGTTTTTAGTTATGGAACTATTCAAGATCCACAATTTT
ATAAGGAATTATTACCAAACTCAAAGCCAATGCCCGCAATATTAAACGGTTATGCAAAAT
GTGTTGATGAAACAATGTATTTTTTATTAAAAAAAGATTTGTCAAGTCAAGTTAAGGGAA
GCGTATTTGAAATTAGTAAAGAAGAATTATTTTTAATTGATAGATGAGAATTATTTCCTC
AATATCAAAGATTTCAAGTCAATGTTTTATTAACCGAAACAAATGAAATTTTAGAAAATG
TTTATGTATATACAAAATTAGAAGTTGGAAAATATTATTTAGCAACAGATGATATGGGAT
TTTCTAGAAATCCTAATGCCAATGAAAATAATTTAAATGCTTTTATTGAAATGGAAAAGG
CAATAAAAGATTTTCCATTAACTGACTATATATTTTTATATGACATAAACGAACAAGAAT
TTGAAGAAATTAATAAATTAACTCACCCTTATGCTGCTTTAATTATTGATGATAAGGAAA
ATAGAAATTATGTTGCAATTCACGGATCAATTTTTGCAATTAAAGAAGACGGTAAAATGT
ATGCAGCCTTAACTTCGTTTAGCCAAAAATCAAATTTAAATAGTATTTTTTATTATCAAG
CATTTAATGAAAAGTTATTAAATAGCAAACCAGAAATAACGTTAAAATCGTTATACGATA
ATACAAATATAGATTTTTTAATTAATAAAAAACCTGTTTATTATTTAAGCTCAAGAGAAG
ACAAAACAATCAATGAAACTCAAGTTGGTTGATATGAAAATAAAGCCTTTGAATTAGTTG
AAAAAGATTTTGACATTGATCCATTTATTCGCTTTAATAAAATGTTAAAAGCATTTTTTG
ATACAAAACAAAAAAATGATAAATAA
>18105 bias=0,e_score=3.2e-272,bit_score=911.0,score_ratio=0.98,align_strand=+,abs_start=129683,abs_end=130609,allele_start=129683,allele_end=130609,query_name=NODE_1_length_386744_cov_32.1807_ID_133 <unknown description>
TGTCAAACGAAGAAAAAATTTATGTTTTTAGTTATGGAACTATTCAAGATCCACAATTTT
ATAAGGAATTATTGCCAAACTCAAAGCCAATGCCTGCAATATTAAACGGTTATGCAAAAT
GTGTTGATGAAACAATGTATTTTTTATTAAAAAAAGATTTGTCAAGTCAAGTTAAAGGAA
GCGTATTTGAAATTAATAAAGAAGAATTGTTTTTAATTGATAGATGAGAATTATTTCCTC
AATATCAAAGATTTCAAGTCAATGTTTTATTAACCGAAACAAATGAAATTTTAGAAAATG
TTTATGTATATACAAAATTAGAAGTTGGAAAATATTATTTAGCAACAGATGATATGGGAT
TTTCTAGAAATCCTAATGCCAATGAAAATAATTTAAATGCTTTTATTGAAATGGAAAAGG
CAATAAAAGATTTTCCATTAACTGACTATATATTTTTATATGACATAAACGAACAAGAAT
TTGAAGAAATTAATAAATTAACTCACCCTTATGCTGCTTTAATTATTGATGATAAGGAAA
ATAGAAATTATGTTGCAATTCACGGATCAATTTTTGCAATTAAAGAAGATGGTAAAATGT
ATGCAGCCTTAACTTCGTTTAGCCAAAAATCAAATTTAAATAGTATTTTTTATTATCAAG
CATTTAATGAAAAGTTATTAAATAGCAAACCAGAAATAACGTTAAAATCGTTATATGATA
ATACAAATATAGATTTTTTAATTAATAAAAAACCTGTTTATTATTTAAGCTCAAGAGAAG
ACAAAACAATCAATGAAACTCAAGTTGGTTGATACGAAAATAAAGCCTTTGAATTAGTTG
AAAAAGGTTTTGACATTGATCCATTTATTCGTTTTAATAAAATGTTAAAAGCGTTTTTTG
ATACAAAACAAAAAAATGATAAATAA
>18106 bias=0,e_score=2.4e-274,bit_score=916.5,score_ratio=0.99,align_strand=+,abs_start=40911,abs_end=41842,allele_start=40911,allele_end=41842,query_name=NODE_3_length_132017_cov_31.7138_ID_1553 <unknown description>
AATTATGTCAAACGAAGAAAAAATTTATGTTTTTAGTTATGGAACTATTCAAGATCCACA
ATTTTATAAGGAATTATTACCAAACTCAAAGCCAATGCCCGCAATATTAAACGGTTATGC
AAAATGTGTTGATGAAACAATGTATTTTTTATTAAAAAAAGATTTGTCAAGCCAAGTTAA
GGGAAGCGTATTTGAAATTAGTAAAGAAGAATTATTTTTAATTGATAGATGAGAATTATT
TCCTCAATATCAAAGATTTCAAGTCAATGTTTTATTAACCGAAACAAATGAAATTTTAGA
AAATGTTTATGTATATACAAAATTAGAAGTTGGAAAATATTATTTAGCAACAGATGATAT
GGGATTTTCTAGAAATCCTAATGCCAATGAAAATAATTTAAATGCTTTTATTGAAATGGA
AAAGGCAATAAAAGATTTTCCATTAACTGACTATATATTTTTATATGATATAAACGAACA
AGAATTTGAAGAAATTAATAAATTAACTCACCCTTATGCTGCTTTAATTATTGATGATAA
GGAAAATAGAAATTATGTTGCAATTCACGGATCAATTTTTGCAATTAAAGAAGACGGTAA
AATGTATGCAGCCTTAACTTCGTTTAGCCAAAAATCAAATTTAAATAGTATTTTTTATTA
TCAAGCATTTAATGAAAAGTTATTAAATAGCAAACCAGAAATAACGTTAAAATCGTTATA
TGATAATACAAATATAGATTTTTTAATTAATAAAAAACCTGTTTATTATTTAAGCTCAAG
AGAAGACAAAGCAATCAATGAAACCCAAGTTGGTTGATATGAAAATAAAGCTTTTGAATT
AGTTGAAAAAGATTTTGACATTGATCCATTTATTCGCTTTAATAAAATGTTAAAAGCGTT
TTTTGATACAAAACAAAAAAATGATAAATAA
>18107 bias=0,e_score=2e-273,bit_score=914.1,score_ratio=0.99,align_strand=-,abs_start=90343,abs_end=91267,allele_start=90343,allele_end=91267,query_name=NODE_1_length_201531_cov_37.8145_ID_143 <unknown description>
TGTCAAACGAAGAAAAAATTTATGTTTTTAGTTATGGAACTATTCAAGATCCACAATTTT
ATAAAGAATTATTACCAAACTCAAAGCCAATGCCTGCAATATTAAACGGTTATGCAAAAT
GTGTTGATGAAACAATGTATTTTTTATTAAAAAAAGATTTGTCAAGTCAAGTTAAGGGAA
GCGTATTTGAAATTAATAAAGAAGAATTGTTTTTAATTGATAGATGGGAATTATTTCCTC
AATATCAAAGATTTCAAGTCAATGTTTTATTAACCGAAACAAATGAAATTTTAGAAAATG
TTTATGTATATACAAAATTAGAAGTTGGAAAATATTATTTAGCAACAGATGATATGGGAT
TTTCTAGAAATCCTAATGCCAATGAAAATAATTTAAATGCTTTTATTGAAATGGAAAAGG
CAATAAAAGATTTTCCATTAACTGACTATATATTTTTATATGACATAAACGAACAAGAAT
TTGAAGAAATTAATAAATTAACTCACCCTTATGCTGCTTTAATTATTGATGATAAGGAAA
ATAGAAATTATGTTGCAATTCACGGATCAATTTTTGCAATTAAAGAAGATGGTAAAATGT
ATGCAGCCTTAACTTCGTTTAGCCAAAAATCAAATTTAAATAGTATTTTTTATTATCAAG
CATTTAATGAAAAGTTATTAAATAGCAAACCAGAAATAACGTTAAAATCGTTATATGATA
ATACAAATATAGATTTTTTAATTAATAAAAAACCTGTTTATTATTTAAGCTCAAGAGAAG
ACAAAACAATCAATGAAACTCAAGTTGGTTGATATGAAAATAAAGCCTTTGAATTAGTTG
AAAAAGATTTTGACATTGATCCATTTATTCGCTTTAATAAAATGTTAAAAGCATTTTTTG
ATACAAAACAAAAAAATGATAAAT
>18108 bias=0,e_score=1.3e-273,bit_score=916.4,score_ratio=0.99,align_strand=-,abs_start=232023,abs_end=232947,allele_start=232023,allele_end=232947,query_name=NODE_1_length_666248_cov_46.4332_ID_732 <unknown description>
TGTCAAACGAAGAAAAAATTTATGTTTTTAGTTATGGAACTATTCAAGATCCACAATTTT
ATAAGGAATTATTACCAAACTCAAAGCCAATGCCCGCAATATTAAACGGTTATGCAAAAT
GTGTTGATGAAACAATGTATTTTTTATTAAAAAAAGATTTGTCAAGTCAAGTTAAGGGAA
GCGTATTTGAAATTAGTAAAGAAGAATTGTTTTTAATTGATAGATGGGAATTATTTCCTC
AATATCAAAGATTTCAAGTTAATGTTTTATTAACCGAAACAAATGAAATTTTAGAAAATG
TTTATGTATATACAAAATTAGAAGTTGGAAAATATTATTTAGCAACAGATGATATGGGAT
TTTCTAGAAATCCTAATGCTAATGAAAATAATTTAAATGCTTTTATTGAAATGGAAAAGG
CAATAAAAGATTTTCCATTAACTGACTATATATTTTTATATGACATAAACGAACAAGAAT
TTGAAGAAATTAATAAATTAACTCACCCTTATGCTGCTTTAATTATTGATGATAAGGAAA
ATAGAAATTATGTTGCAATTCACGGATCAATTTTTGCAATTAAAGAAGACGGTAAAATGT
ATGTAGCCTTAACTTCGTTTAGCCAAAAATCAAATTTAAATAGTATTTTTTATTATCAAG
CATTTAATGAAAAGTTATTAAATAGCAAACCAGAAATAACGTTAAAATCGTTATATGATA
ATACAAATATAGATTTTTTAATTAATAAAAAACCTGTTTATTATTTAAGCTCAAGAGAAG
ACAAAACAATCAATGAAACTCAAGTTGGTTGATACGAAAATAAAGCCTTTGAATTAGTTG
AAAAAGATTTTGACATTGATCCATTTATTCGCTTTAATAAAATGTTAAAAGCATTTTTTG
ATACAAAACAAAAAAATGATAAAT
>18109 bias=0,e_score=3.9e-272,bit_score=911.1,score_ratio=0.98,align_strand=-,abs_start=223897,abs_end=224821,allele_start=223897,allele_end=224821,query_name=NODE_1_length_507951_cov_41.4538_ID_1311 <unknown description>
TGTCAAACGAAGAAAAAATTTATGTTTTTAGTTATGGAACTATTCAAGATCCACAATTTT
ATAAAGAATTATTACCAAACTCAAAACCAATGCCCGCAATATTAAATGGTTATGCAAAAT
GTGTTGATGAAACAATGTATTTTTTATTAAAAAAAGACTTGTCAAGTCAAGTTAAGGGAA
GCGTATTTGAAATTAGTAAAGAAGAATTGTTTTTAATTGATAGATGAGAATTATTTCCTC
AATATCAAAGATTTCAAGTCAATGTTTTATTAACCGAAACAAATGAAATTTTAGAAAATG
TTTATGTATATACAAAATTGGAAGTTGGAAAATATTATTTAGCAACAGATGATATGGGAT
TTTCTAGAAATCCTAATGCCAATGAAAATAATTTAAATGCTTTTATTGAAATGGAAAAGG
CAATAAAAGATTTTCCATTAACTGACTATATATTTTTATATGGTATAAACGAACAAGAAT
TTGAAGAAATTAATAAATTAACTCACCCTTATGCTGCTTTAATTATTGATGATAAGGAAA
ATAGAAATTATGTTGCAATTCACGGATCAATTTTTGCAATTAAAGAAGATGGCAAAATGT
ATGCAGCCTTAACCTCGTTTAGCCAAAAATCAAATTTAAATAGTATTTTTTATTATCAAG
CATTTAATGAAAAGTTATTAAATAGCAAACCTGAAATAACGTTAAAATCGTTATACGATA
ATACAAATATAGATTTTTTAATTAATAAAAAACCTGTTTATTATTTAAGCTCAAGAGAAG
ACAAAACAATCAATGAAACTCAAGTTGGTTGATACGAAAATAAAGCCTTTGAATTAGTTG
AAAAAGATTTTGACATTGATCCATTTATTCGCTTTAATAAAATGTTAAAAGCGTTTTTTG
ATACAAAACAAAAAAATGATAAAT
>18110 bias=0,e_score=1.6e-273,bit_score=912.9,score_ratio=0.98,align_strand=+,abs_start=21716,abs_end=22642,allele_start=21716,allele_end=22642,query_name=NODE_4_length_68136_cov_36.5476_ID_5229 <unknown description>
TGTCAAACGAAGAAAAAATTTATGTTTTTAGTTATGGAACTATTCAAGATCCACAATTTT
ATAAGGAATTATTACCAAACTCAAAGCCAATGCCCGCAATATTAAACAGTTATGCAAAAT
GTGTTGATGAAACAATGTATTTTTTATTAAAAAAAGATTTGTCAAGCCAAGTTAAGGGAA
GCGTATTTGAAATTAGTAAAGAAGAATTATTTTTAATTGATAGATGAGAATTATTTCCTC
AATATCAAAGATTTCAAGTCAATGTTTTATTAACCGAAACAAATGAAATTTTAGAAAATG
TTTATGTATATACAAAATTAGAAGTTGGAAAATATTATTTAGCAACAGATGATATGGGAT
TTTCTAGAAATCCTAATGCCAATGAAAATAATTTAAATGCTTTTATTGAAATGGAAAAGG
CAATAAAAGATTTTCCATTAACTGACTATATATTTTTATATGATATAAACGAACAAGAAT
TTGAAGAAATTAATAAATTAACTCACCCTTATGCTGCTTTAATTATTGATGATAAGGAAA
ATAGAAATTATGTTGCAATTCACGGATCAATTTTTGCAATTAAAGAAGACGGTAAAATGT
ATGCAGCCTTAACTTCGTTTAGCCAAAAATCAAATTTAAATAGTATTTTTTATTATCAAG
CATTTAATGAAAAGTTATTAAATAGCAAACCAGAAATAACGTTAAAATCGTTATATGATA
ATACAAATATAGATTTTTTAATTAATAAAAAACCTGTTTATTATTTAAGCTCAAGAGAAG
ACAAAGCAATCAATGAAACCCAAGTTGGTTGATATGAAAATAAAGCTTTTGAATTAGTTG
AAAAAGATTTTGACATTGATCCATTTATTCGCTTTAATAAAATGTTAAAAGCGTTTTTTG
ATACAAAACAAAAAAATGATAAATAA
>18111 bias=0,e_score=2.7e-272,bit_score=911.1,score_ratio=0.98,align_strand=-,abs_start=223226,abs_end=224150,allele_start=223226,allele_end=224150,query_name=NODE_1_length_344309_cov_36.0595_ID_85 <unknown description>
TGTCAAACGAAGAGAAAATTTATGTTTTTAGTTATGGAACTATTCAAGATCCACAATTTT
ATAAGGAATTATTACCAAACTCAAAGCAAATGCCCGCAATATTAAACGGTTATGCAAAAT
GTGTTGATGAAACAATGTATTTTTTATTAAAAAAAGATTTGTCAAGTCAAGTTAAGGGAA
GCGTATTTGAAATTAGTAAAGAAGAATTGTTTTTAATTGATAGATGAGAATTATTTCCTC
AATATCAAAGATTTCAAGTTAATGTTTTATTAACCGAAACAAATGAAATTTTAGAAAATG
TTTATGTATATACAAAATTAGAAGTTGGAAAATATTATTTAGCAACAGATGATATGGGAT
TTTCTAGAAATCCTAATGCTAATGAAAATAATTTAAACGCTTTTATTGAAATGGAAAAGG
CAATAAAAGATTTTCCATTAACTGACTATATATTTTTATATGACATAAACGAACAAGAAT
TTGAAGAAATTAATAAATTAACTCACCCTTATGCTGCTTTAATTATTGATGATAAGGAAA
ATAGAAATTATGTTGCAATTCACGGATCAATTTTTGCAATTAAAGAAGACGGTAAAATGT
ATGCAGCCTTAACTTCGTTTAGCCAAAAATCAAATTTAAATAGTATTTTTTATTATCAAG
CATTTAATGAAAAGTTATTAAATAGCAAACCAGAAATAACGTTAAAATCGTTATACGATA
ATACAAATATAGATTTTTTAATTAATAAAAAACCTGTTTATTATTTAAGCTCAAGAGAAG
ACAAAACAATCAATGAAACTCAAGTTGGTTGATATGAAAATAAAGCTTTTGAATTAGTTG
AAAAAGATTTTGACATTGATCCATTTATTCGCTTTAATAAAATGTTAAAAGCATTTTTTG
ATACAAAACAAAAAAATGATAAAT
>18112 bias=0,e_score=2.3e-272,bit_score=910.9,score_ratio=0.98,align_strand=+,abs_start=43482,abs_end=44409,allele_start=43482,allele_end=44409,query_name=NODE_1_length_264014_cov_18.1843_ID_149 <unknown description>
TGTCAAACGAAGAAAAAATTTATGTTTTTAGTTATGGAACTATTCAAGATCCACAATTTT
ATAAGGAATTATTGCCAAACTCAAAGCCAATGCCTGCAATATTAAACGGTTATGCAAAAT
GTGTTGATGAAACAATGTATTTTTTATTAAAAAAAGATTTGTCAAGTCAAGTTAAAGGAA
GCGTATTTGAAATTAATAAAGAAGAATTGTTTTTAATTGATAGATGAGAATTATTTCCTC
AATATCAAAGATTTCAAGTCAATGTTTTATTAACCGAAACAAATGAAATTTTAGAAAATG
TTTATGTATATACAAAATTAGAAGTTGGAAAATATTATTTAGCAACAGATGATATGGGAT
TTTCTAGAAATCCTAATGCCAATGAAAATAATTTAAATGCTTTTATTGAAATGGAAAAGG
CAATAAAAGATTTTCCATTAACTGACTATATATTTTTATATGACATAAACGAACAAGAAT
TTGAAGAAATTAATAAATTAACTCACCCTTATGCTGCTTTAATTATTGATGATAAGGAAA
ATAGAAATTATGTTGCAATTCACGGATCAATTTTTGCAATTAAAGAAGATGGTAAAATGT
ATGCAGCCTTAACTTCGTTTAGCCAAAAATCAAATTTAAATAGTATTTTTTATTATCAAG
CATTTAATGAAAAGTTATTAAATAGCAAACCAGAAATAACGTTAAAATCGTTATATGATA
ATACAAATATAGATTTTTTAATTAATAAAAAACCTGTTTATTATTTAAGCTCAAGAGAAG
ACAAAACAATCAATGAAACTCAAGTTGGTTGATACGAAAATAAAGCCTTTGAATTAGTTG
AAAAAGGTTTTGACATTGATCCATTTATTCGTTTTAATAAAATGTTAAAAGCGTTTTTTG
ATACAAAACAAAAAAATGATAAATAAA
>18113 bias=0,e_score=1.1e-271,bit_score=908.6,score_ratio=0.98,align_strand=-,abs_start=160856,abs_end=161780,allele_start=160856,allele_end=161780,query_name=NODE_1_length_253687_cov_41.2364_ID_219 <unknown description>
TGTCAAACGAAGAAAAAATTTATGTTTTTAGTTATGGAACTATTCAAGATCCACAATTTT
ATAAAGAATTATTACCAAACTCAAAACCAATGCCCGCAATATTAAATGGTTATGCAAAAT
GTGTTGATGAAACAATGTATTTTTTATTAAAAAAAGACTTGTCAAGCCAAGTTAAGGGAA
GCGTATTTGAAATTAGTAAAGAAGAATTGTTTTTAATTGATAGATGAGAATTATTTCCTC
AATATCAAAGATTTCAAGTCAATGTTTTATTAACCGAAACAAATGAAATTTTAGAAAATG
TTTATGTATATACAAAATTAGAAGTTGGAAAATATTATTTAGCAACAGATGATATGGGAT
TTTCTAGAAATCCTAATGCCAATGAAAATAATTTAAATGCTTTTATTGAAATGGAAAAGG
CAATAAAAGATTTTCCATTAACTGACTATATATTTTTATATGATATAAACGAACAAGAAT
TTGAAGAAATTAATAAATTAACTCACCCTTATGCTGCTTTAATTATTGATGATAAGGAAA
ATAGAAATTATGTTGCAATTCACGGATCAATTTTTGCAATTAAAGAAGATGGTAAAATGT
ATGCAGCCTTAACTTCGTTTAGCCAAAAATCAAATTTAAATAGTATTTTTTATTATCAAG
CATTTAATGAAAAGTTATTAAATAGCAAACCAGAAATAACGTTAAAATCGTTATATGATA
ATACAAATATAGATTTTTTAATTAATAAAAAACCTGTTTATTATTTAAGCTCAAGAGAAG
ACAAAACAATCAATGAAACTCAAGTTGGTTGATATGAAAATAAAGCCTTTGAATTAGTTG
AAAAAGATTTTGACATTGATCCATTTATTCGCTTTAATAAAATGTTAAAAGCGTTTTTTG
ATACAAAACAAAAAAATGATAAAT
>18114 bias=0,e_score=1.1e-274,bit_score=919.6,score_ratio=0.99,align_strand=+,abs_start=272849,abs_end=273775,allele_start=272849,allele_end=273775,query_name=NODE_1_length_497571_cov_28.1511_ID_540 <unknown description>
TGTCAAACGAAGAAAAAATTTATGTTTTTAGTTATGGAACTATTCAAGATCCACAATTTT
ATAAGGAATTATTACCAAACTCAAAGCCAATGCCCGCAATATTAAACGGTTATGCAAAAT
GTGTTGATGAAACAATGTATTTTTTATTAAAAAAAGATTTGTCAAGTCAAGTTAAGGGAA
GCGTATTTGAAATTAGTAAAGAAGAATTATTTTTAATTGATAGATGAGAATTATTTCCTC
AATATCAAAGATTTCAAGTCAATGTTTTATTAACCGAAACAAATGAAATTTTAGAAAATG
TTTATGTATATACAAAATTAGAAGTTGGAAAATATTATTTAGCAACAGATGATATGGGAT
TTTCTAGAAATCCTAATGCTAATGAAAATAATTTAAATGCTTTTATTGAAATGGAAAAGG
CAATAAAAGATTTTCCATTAACTGACTATATATTTTTATATGACATAAACGAACAAGAAT
TTGAAGAAATTAATAAATTAACTCACCCTTATGCTGCTTTAATTATTGATGATAAGGAAA
ATAGAAATTATGTTGCAATTCACGGATCAATTTTTGCAATTAAAGAAGACGGTAAAATGT
ATGCAGCCTTAACTTCGTTTAGCCAAAAATCAAATTTAAATAGTATTTTTTATTATCAAG
CATTTAATGAAAAGTTATTAAATAGCAAACCTGAAATAACGTTAAAATCGTTATACGATA
ATACAAATATAGATTTTTTAATTAATAAAAAACCTGTTTATTATTTAAGCTCAAGAGAAG
ACAAAGCAATCAATGAAACCCAAGTTGGTTGATATGAAAATAAAGCCTTTGAATTAGTTG
AAAAAGATTTTGACATTGATCCATTTATTCGCTTTAATAAAATGTTAAAAGCGTTTTTTG
ATACAAAACAAAAAAATGATAAATAA
>18115 bias=0,e_score=8.5e-273,bit_score=913.2,score_ratio=0.99,align_strand=-,abs_start=197721,abs_end=198645,allele_start=197721,allele_end=198645,query_name=NODE_1_length_474534_cov_38.1723_ID_792 <unknown description>
TGTCAAACGAAGAAAAAATTTATGTTTTTAGTTATGGAACTATTCAAGATCCACAATTTT
ATAAGGAATTATTGCCAAATTCAAAGCCAATGCCCGCAATATTAAACGGTTATGCAAAAT
GTGTTGATGAAACAATGTATTTTTTATTAAAAAAAGATTTGTCAAGTCAAGTTAAGGGAA
GCGTATTTGAAATTAATAAAGAAGAATTGTTTTTAATTGATAGATGAGAATTATTTCCTC
AATATCAAAGATTTCAAGTCAATGTTTTATTAACCGAAACAAATGAAATTTTAGAAAATG
TTTATGTATATACAAAATTAGAAGTTGGAAAATATTATTTAGCAACAGATGATATGGGAT
TTTCTAGAAATCCTAACACTAATGAAAATAATTTAAATGCTTTTATTGAAATGGAAAAGG
CAATAAAAGATTTTCCATTAACTGACTATATATTTTTATATGACATAAACGAACAAGAAT
TTGAAGAAATTAATAAATTAACTCACCCTTATGCTGCTTTAATTATTGATGATAAGGAAA
ATAGAAATTATGTTGCAATTCACGGATCAATTTTTGCAATTAAAGAAGACGGTAAAATGT
ATGCAGCCTTAACTTCGTTTAGCCAAAAATCAAATTTAAATAGTATTTTTTATTATCAAG
CATTTAATGAAAAGTTATTAAATAGCAAACCAGAAATAACGTTAAAATCGTTATATGATA
ATACAAATATAGATTTTTTAATTAATAAAAAACCTGTTTATTATTTAAGCTCAAGAGAAG
ACAAAACAATCAATGAAACTCAAGTTGGTTGATACGAAAATAAAGCCTTTGAATTAGTTG
AAAAAGATTTTGACATTGATCCATTTATTCGCTTTAATAAAATGTTAAAAGCGTTTTTTG
ATACAAAACAAAAAAATGATAAAT
>18116 bias=0,e_score=3.4e-273,bit_score=913.2,score_ratio=0.99,align_strand=+,abs_start=26726,abs_end=27653,allele_start=26726,allele_end=27653,query_name=NODE_1_length_185828_cov_1.25555_ID_69 <unknown description>
TGTCAAACGAAGAAAAAATTTATGTTTTTAGTTATGGAACTATTCAAGATCCACAATTTT
ATAAGGAATTATTACCAAACTCAAAGCCAATGCCCGCAATATTAAATGGTTATGCAAAAT
GTGTTGATGAAACAATGTATTTTTTATTAAAAAAAGATTTGTCAAGTCAAGTTAAGGGAA
GCGTATTTGAAATTAGTAAAGAAGAATTATTTTTAATTGATAGATGAGAATTATTTCCTC
AATATCAAAGATTTCAAGTCAATGTTTTATTAACCGAAACAAATGAAATTTTAGAAAATG
TTTATGTATATACAAAATTAGAAGTTGGAAAATATTATTTAGCAACAGATGATATGGGAT
TTTCTAGAAATCCTAATGCCAATGAAAATAATTTAAATGCTTTTATTGAAATGGAAAAGG
CAATAAAAGATTTTCCATTAACTGACTATATATTTTTATATGATATAAACGAACAAGAAT
TTGAAGAAATTAATAAATTAACTCACCCTTATGCTGCTTTAATTATTGATGATAAGGAAA
ATAGAAATTATGTTGCAATTCACGGATCAATTTTTGCAATTAAAGAAGACGGTAAAATGT
ATGCAGCCTTAACTTCGTTTAGCCAAAAATCAAATTTAAATAGTATTTTTTATTATCAAG
CATTTAATGAAAAGTTATTAAATAGCAAACCAGAAATAACGTTAAAATCGTTATACGATA
ATACAAATATAGATTTTTTAATTAATAAAAAACCCGTTTATTATTTAAGCTCAAGAGAAG
ACAAAGCAATCAATGAAACCCAAGTTGGTTGATATGAAAATAAAGCCTTTGAATTAGTTG
AAAAAGATTTTGACATTGATCCATTTATTCGCTTTAATAAAATGTTAAAAGCATTTTTTT
GATACAAAACAAAAAAATGATAAATAA
>18117 bias=0,e_score=2.1e-273,bit_score=914.5,score_ratio=0.99,align_strand=+,abs_start=126812,abs_end=127738,allele_start=126812,allele_end=127738,query_name=NODE_1_length_290949_cov_36.4267_ID_342 <unknown description>
TGTCAAACGAAGAAAAAATTTATGTTTTTAGTTATGGAACTATTCAAGATCCACAATTTT
ATAAGGAATTATTACCAAACTCAAAGCCAATGCCCGCAATATTAAATGGTTATGCAAAAT
GTGTTGATGAAACAATGTATTTTTTATTAAAAAAAGATTTGTCAAATCAAGTTAAGGGAA
GCGTATTTGAAATTAGTAAAGAAGAATTGTTTTTAATTGATAGATGAGAATTATTTCCTC
AATATCAAAGATTTCAAGTCAATGTTTTATTAACCGAAACAAATGAAATTTTAGAAAATG
TTTATGTATATACAAAATTAGAAGTTGGAAAATATTATTTAGCAACAGATGATATGGGAT
TTTCTAGAAATCCTAATGCCAATGAAAATAATTTAAATGCTTTTATTGAAATGGAAAAGG
CAATAAAAGATTTTCCATTAACTGACTATATATTTTTATATGATATAAACGAACAAGAAT
TTGAAGAAATTAATAAATTAACTCACCCTTACGCTGCTTTAATTATTGATGATAAGGAAA
ATAGAAATTATGTTGCAATTCACGGATCAATTTTTGCAATTAAAGAAGATGGTAAAATGT
ATGCAGCCTTAACTTCGTTTAGCCAAAAATCAAATTTAAATAGTATTTTTTATTATCAAG
CATTTAATGAAAAGTTATTAAATAGCAAACCTGAAATAACGTTAAAATCGTTATACGATA
ATACAAATATAGATTTTTTAATTAATAAAAAACCCGTTTATTATTTAAGCTCAAGAGAAG
ACAAAACAATCAATGAAACTCAAGTTGGTTGATATGAAAATAAAGCCTTTGAATTAGTTG
AAAAAGATTTTGACATTGATCCATTTATTCGCTTTAATAAAATGTTAAAAGCGTTTTTTG
ATACAAAACAAAAAAATGATAAATAA
