# Supplementary material for: Genomic determination of minimum multi-locus sequence typing schemas to represent the genomic phylogeny of Mycoplasma hominis
Source: BMC Genomics. 2016 Nov 23;17:964. doi: 10.1186/s12864-016-3284-z (PMC5120421; doi:10.1186/s12864-016-3284-z)
Supplement: Additional file 1: — FASTA sequence for all pan genomic alleles identified in this study. (ZIP 1488 kb) [file 12864_2016_3284_MOESM1_ESM.zip › pan_genome/GENE-177.fasta]

>177
ATGAATAATGATTGAGAAATAGTTATAGGAATTGAAATTCATATTGAGTTAAATACCAAG
ACAAAAATGTTTTCTCCAGTTCAAAATGAATACGGAGATGAAGCCAATACAAATGTTTCA
AATATTGACCTTGCCTATCCTGGAAGTTTGCCTCTTTTAAATTCTAGTGCCATAATTAAG
GCAATTAAATTAGCCAAGGCGCTAGAAATGGAAATAGATCCATTAGTTAGATTTGACAGG
AAAAATTATTTTTATCCTGATTTAACAAAAGGATATCAAATTACTCAACAATTTCATCCA
ATTGGTAAAAATGGTTTGATAAGGGCAAAGGTTCAAAATTCATGAAAAACTTTTTCTATT
GAAAGAATTCATATGGAAGAAGATACTGCTAAATCAATTCACGAAAATGGTTTGACATAT
TTAAACTATAATAGATGTGGAGTTCCTTTAATTGAAATAGTTTCTAATCCTGTAATGCAC
AGCGCAGAGGATGCAATGGCTTACGTTGAAGCTATAAGACAAACAGCATTAGTTTTAGAC
ATTAGTGATGCAAAATTAAATGAAGGAAGTTTAAGAACTGACGTTAATTTATCAGTAAGA
AGAAAAGGAGAAAATGTCCTTAATACTCGTACGGAAATAAAAAATTTAAATTCTCTTTCG
AATATTAAAAAAGCAATTGAATATGAATCTAATTTCCAAATTCAAATGTATGAAAACAAT
TTAACTTTTAATCAAGAAACAAAGCGTTTTGATGAAAAAATGCAAAAGACTGTTTCAATG
CGTTCAAAAGGTGATGCAATTAGTTACAAATATTTTCCAGATCCAAATTTACCTTATATT
CAATTGCAACAAAAATTTATAGATGATATTAAAATAGAAGAAATACCATATCAAAAAGAA
CTAAGATATCTAAAAAATGGCTTAAATCAAGTTCAAATATCTCAATTGTTGAATAATATT
TCTTATGCAAAATATATTGATAGTATAAACTCAAAAGATTTTAAAAAAGCCACAAATGTT
TTCTTTTCTGACATAGTTACCTATTTAAATAGTAACAATAAGAATATTGAAAATTTATCA
TTTAAAGCAGATGATGCAAGAAAGGTTGTCGAATATTTAATTGATAATAGGATTAATAAA
AATAATATTGCTGAAATTATCAAAATTAAAGATCAAAATCCAAATTTAAATATTGAATCT
ATTATTAAAGACAATGGCTTTTTAATTGAAATAAAAGAAATTGATTTGAACGAACTAGTT
CAAGAAATATTAAATGAAAATCCAAACTTGGAAACTGAATTTAAAAACAATTATAACCGT
GCCCAAAAATTTATGCAAGGTCAAATAATGAAAAAAACAATGGGAAAGGCAAATCTAAAA
AATCTTGATGAAATAATCAAAAATAGGTTCAATAATGAGTAA
>780
ATGAATAATGATTGAGAAATAGTTATAGGAATTGAAATTCATATTGAGTTAAATACCAAG
ACAAAAATGTTTTCTCCAGTTCAAAATGAATACGGAGATGAAGCCAATACAAATGTTTCA
AATATAGACCTTGCCTATCCTGGAAGTTTGCCTCTTTTAAATTCTAGTGCCATAATTAAG
GCAATTAAATTAGCTAAGGCGCTAGAAATGGAAATAGACCCATTAGTTAGATTTGACAGG
AAAAATTATTTTTATCCCGATTTAACAAAAGGATATCAAATTACTCAACAATTTCATCCG
ATTGGTAAAAATGGTTTGATAAGGGCAAAGGTTCAAAATTCATGAAAAACTTTTTCTATT
GAAAGAATTCATATGGAAGAAGATACTGCTAAATCAATTCACGAAAATGGTTTGACATAT
TTAAACTATAATAGATGTGGAGTTCCTTTAATTGAAATAGTTTCTAATCCTGTAATGCAC
AGCGCAGAGGATGCGATGGCTTATGTTGAAGCCATAAGACAAACAGCATTAGTTTTAGAC
ATTAGTGATGCAAAATTAAATGAAGGAAGTTTAAGGACTGACGTTAATTTATCAGTAAGA
AGAAAAGGAGAAAACATCCTTAATACTCGCACGGAAATAAAAAATTTAAATTCTCTTTCG
AATATTAAAAAAGCAATTGAATATGAATCTAATTTCCAAATTCAAATGTATGAAAACAAT
TTAACTTTTAATCAAGAAACAAAGCGTTTTGATGAAAAAATGCAAAAGACTGTTTCAATG
CGTTCAAAAGGTGATGCAATTAGTTACAAATATTTTCCAGATCCAAATTTACCTTATATT
CAATTGCAACAAAAATTTATAGATGATATTAAAATAGAAGAAATACCATATCAAAAAGAA
CTAAGATATCTAAAAAATGGCTTAAATCAAGTTCAAATATCTCAATTGTTGAATAATATT
TCTTATGCAAAATATATTGATAGTATAAACTCAAAAGATTTTAAAAAAGCCACAAATGTT
TTCTTTTCTGACATAGTTACCTATTTAAATAGTAACAATAAGAATATTGAAAATTTATCA
TTTAAAGCAGATGATGCAAGAAAGGTTGTCGAATATTTAATTGATAATAGGATTAATAAA
AATAATATTGTTGAAATTATCAAAATTAAAGATCAAAATCCAAATTTAAATATTGAATCT
ATTATTAAAGACAATGGCTTTTTAATTGAAATAAAAGAAATTGATTTGAACGAACTAGTT
CAAGAAATATTAAATGAAAATCCAAACTTGGAAACTGAATTTAAAAACAATTATAACCGT
GCCCAAAAATTTATGCAAGGTCAAATAATGAAAAAAACAATGGGAAAGGCAAATCTAAAA
AATCTTGATGAAATAATCAAAAATAGGTTCAATAATGAGTAA
>1394
ATGAATAATGATTGAGAAATAGTTATAGGAATTGAAATTCATATTGAGTTAAATACCAAG
ACAAAAATGTTTTCTCCAATTCAAAATGAATACGGAGATGAAGCCAATACAAATGTTTCA
AATATTGACCTTGCCTATCCTGGAAGTTTGCCTCTTTTAAATTCTAGTGCCATAATTAAG
GCAATTAAATTAGCCAAGGCGCTAGAAATGGAAATAGACCCATTAGTTAGATTTGACAGG
AAAAATTATTTTTATCCTGATTTAACAAAAGGATATCAAATTACTCAACAATTTCATCCG
ATTGGTAAAAATGGTTTGATAAGGGCAAAGGTTCAAAATTCATGAAAAACTTTTTCTATT
GAAAGAATTCATATGGAAGAAGATACTGCTAAATCAATTCACGAAAATGGTTTGACATAT
TTAAACTATAATAGATGTGGAGTTCCTTTAATTGAAATAGTTTCTAATCCTGTAATGCAT
AGCGCAGAGGATGCGATGGCTTATGTTGAAGCCATAAGACAAACAGCATTAGTTTTAGAT
ATTAGTGATGCAAAATTAAATGAAGGAAGTTTAAGAACTGACGTTAATTTATCAGTAAGA
AGAAAGGGAGAAAATGTCCTTAATACTCGCACGGAAATAAAAAATTTAAATTCTCTTTCA
AATATTAAAAAAGCAATTGAATATGAATCTAATTTCCAAATTCAAATGTATGAAAACAAT
TTAACTTTTAATCAAGAAACAAAACGTTTTGATGAAAAAATGCAAAAGACTGTTTCAATG
CGTTCAAAAGGTGATGCAATTAGTTACAAATATTTTCCAGATCCAAATTTACCTTATATT
CAATTGCAACAAAAATTTATAGATGATATTAAAATAGAAGAAATACCATATAAAAAAGAA
TTAAGATATCTAAAAAATTGCTTAAATCAAGTTCAAATATCTCAATTGTTGAATAATATT
TCTTATGCAAAATATATTGATAGTATAAACTCAAAAGATTTTAAAAAAGCCACAAATGTT
TTCTTTTCTGACATAGTTACCTATTTAAATAGTAACAATAAGAATATTGAAAATTTATCA
TTTAAAGCAGATGATGCAAGAAAGGTTGTCGAATATTTAATTGATAATAGGATTAATAAA
AATAATATTGCTGAAATTATCAAAATTAAAGATCAAAATCCAAATTTAAATATTGAATCT
ATTATTAAAGACAATGGCTTTTTAATTGAAATAAAAGAAATTGATTTGAACGAACTAGTT
CAAGAAATATTAAATGAAAATCCAAACTTGGAAACTGAATTTAAAAACAATTATAACCGT
GCCCAAAAATTTATGCAAGGTCAAATAATGAAAAAAACAATGGGAAAGGCAAATCTAAAA
AATCTTGATGAAATAATCAAAAATAGGTTCAATAATGAGTAA
>1770
ATGAATAATGATTGAGAAATAGTTATAGGAATTGAAATTCATATTGAGTTAAATACCAAG
ACAAAAATGTTTTCTCCAGTTCAAAATGAATACGGAGATGAAGCCAATACAAATGTTTCA
AATATTGACCTTGCCTATCCTGGAAGTTTGCCTCTCTTAAATTCTAGTGCCATAATTAAG
GCAATTAAATTAGCTAAGTCGCTAGAAATGGAAATAGACCCATTAGTTAGATTTGACAGG
AAAAATTATTTTTATCCCGATTTAACAAAAGGATATCAAATTACTCAACAATTTCATCCA
ATTGGTAAAAATGGTTTGATAAGGGCAAAGGTTCAAAATTCATGAAAAACTTTTTCTATT
GAAAGAATTCATATGGAAGAAGATACTGCTAAATCAATTCATGAAAATGGTTTAACATAT
TTAAACTATAATAGATGTGGAGTTCCTTTGATTGAAATAGTTTCTAATCCTGTAATGCAC
AGCGCAGAGGATGCGATGGCTTACGTTGAAGCTATAAGACAAACAGCATTAGTTTTAGAC
ATTAGTGATGCAAAATTAAATGAAGGAAGTTTAAGAACTGACGTTAATTTATCAGTAAGA
AGAAAGGGAGAAAATGTCCTTAATACTCGCACGGAAATAAAAAATTTAAATTCTCTTTCA
AATATTAAAAAAGCGATTGAATATGAATCTAATTTCCAAATTCAAATGTATGAAAACAAT
TTAACTTTTAATCAAGAAACAAAGCGTTTTGATGAAAAAATGCAAAAGACTGTTTCAATG
CGTTCAAAAGGTGATGCAATTAGTTACAAATATTTTCCAGATCCAAATTTACCTTATATT
CAATTGCAACAAAAATTTATAGATGATATTAAAATAGAAGAAATACCATATAAAAAAGAA
TTAAGATATCTAAAAAATGGCTTAAATCAAGTTCAAATATCTCAATTGTTGAATAATATT
TCTTATGCAAAATATATTGATAGTATAAATTCAAAAGATTTTAAAAAAGCCACAAATGTT
TTCTTTTCTGACATAGTTACCTATTTAAATAGTAACAATAAGAATATTGAAAATTTATCA
TTTAAAGCAGATGATGCAAGAAAGGTTGTCGAATATTTAATTGATAATAGGATTAATAAA
AATAATATTGTTGAAATTATCAAAATTAAAGATCAAAATCCAAATTTAAATATTGAATCT
ATTATTAAAGACAATGGCTTTTTAATTGAAATAAAAGAAATTGATTTGAACGAACTAGTT
CAAGAAATATTAAATGAAAATCCAAACTTGGAAACTGAATTTAAAAACAATTATAACCGT
GCCCAAAAATTTATGCAAGGTCAAATAATGAAAAAAACAATGGGAAAGGCAAATCTAAAA
AATCTTGATGAAATAATCAAAAATAGGTTCAATAATGAGTAA
>5113 bias=256.9,bit_score=1445.9,abs_start=9872,align_strand=-,abs_end=11291,score_ratio=1.01680731364,query_name=NODE_7_length_40078_cov_33.6164_ID_5600
TGAATAATGATTGAGAAATAGTTATAGGAATTGAAATTCATATTGAGTTAAATACCAAGA
CAAAAATGTTTTCTCCAGTTCAAAATGAATACGGAGATGAAGCCAATACAAATGTTTCAA
ATATTGACCTTGCCTATCCTGGAAGTTTGCCTCTTTTAAATTCTAGTGCCATAATTAAGG
CAATTAAATTAGCCAAGGCGCTAGAAATGGAAATAGATCCATTAGTTAGATTTGACAGGA
AAAATTATTTTTATCCTGATTTAACAAAAGGATATCAAATTACTCAACAATTTCATCCAA
TTGGTAAAAATGGTTTGATAAGGGCAAAGGTTCAAAATTCATGAAAAACTTTTTCTATTG
AAAGAATTCATATGGAAGAAGATACTGCTAAATCAATTCACGAAAATGGTTTGACATATT
TAAACTATAATAGATGTGGAGTTCCTTTAATTGAAATAGTTTCTAATCCTGTAATGCACA
GCGCAGAGGATGCAATGGCTTATGTTGAAGCTATAAGACAAACAGCATTAGTTTTAGACA
TTAGTGATGCAAAATTAAATGAAGGAAGTTTAAGAACTGACGTTAATTTATCAGTAAGAA
GAAAAGGAGAAAATGTCCTTAATACTCGCACGGAAATAAAAAATTTAAATTCTCTTTCAA
ATATTAAAAAAGCAATTGAATATGAATCTAATTTCCAAATTCAAATGTATGAAAACAATT
TAACTTTTAATCAAGAAACAAAGCGTTTTGATGAAAAAATGCAAAAGACTGTTTCAATGC
GTTCAAAAGGTGATGCAATTAGTTACAAATATTTTCCAGATCCAAATTTACCTTATATTC
AATTGCAACAAAAATTTATAGATGATATTAAAATAGAAGAAATACCATATAAAAAAGAAT
TAAGATATCTAAAAAATGGCTTAAATCAAGTTCAAATATCTCAATTATTGAATAATATTT
CTTATGCAAAATATATTGATAGTATAAACTCAAAAGATTTTAAAAAAGCCACAAATGTTT
TCTTTTCTGACATAGTTACCTATTTAAATAGTAACAATAAGAATATTGAAAATTTATCAT
TTAAAGCAGATGATGCAAGAAAGGTTGTCGAATATTTAATTGATAATAGGATTAATAAAA
ATAATATTGCTGAAATTATTAAAATTAAAGATCAAAATCCAAATTTAAATATTGAATCTA
TTATTAAAGACAATGGCTTTTTAATTGAAATAAAAGAAATTGATTTGAACGAACTAGTTC
AAGAAATATTAAATGAAAATCCAAACTTGGAAACTGAATTTAAAAACAATTATAACCGTG
CCCAAAAATTTATGCAAGGTCAAATAATGAAAAAAACAATGGGAAAGGCAAATCTAAAAA
ATCTTGATGAAATAATCAAAAATAGGTTCAATAATGAGTA
>5120 bias=248.7,bit_score=1447.7,abs_start=68235,align_strand=+,abs_end=69656,score_ratio=1.01807313643,query_name=NODE_1_length_423494_cov_19.5452_ID_878
ATGAATAATGATTGAGAAATAGTTATAGGAATTGAAATTCATATTGAGTTAAATACCAAG
ACAAAAATGTTTTCTCCAGTTCAAAATGAATACGGAGATGAAGCCAATACAAATGTTTCA
AATATTGACCTTGCCTATCCTGGAAGTTTGCCTCTTTTAAATTCTAGTGCCATAATTAAG
GCAATTAAATTAGCCAAGGCGCTAGAAATGGAAATAGACCCATTAGTTAGATTTGACAGG
AAAAATTATTTTTATCCTGATTTAACAAAAGGATATCAAATTACTCAACAATTTCATCCA
ATTGGCAAAAATGGTTTGATAAGGGCAAAGGTTCAAAATTCATGAAAAACTTTTTCTATT
GAAAGAATTCATATGGAAGAAGATACTGCTAAATCAATTCACGAAAATGGTTTGACATAT
TTAAACTATAATAGATGTGGAGTTCCTTTAATTGAAATAGTTTCTAATCCTGTAATGCAC
AGCGCAGAGGATGCAATGGCTTATGTTGAAGCTATAAGACAAACAGCATTAGTTTTAGAC
ATTAGTGATGCAAAATTAAATGAAGGAAGTTTAAGGACTGACGTTAATTTATCAGTAAGA
AGAAAAGGAGAAAATGTCCTTAATACTCGTACGGAAATAAAAAATTTAAATTCTCTTTCA
AATATTAAAAAAGCAATTGAATATGAATCTAATTTCCAAATTCAAATGTATGAAAACAAT
TTAACTTTTAATCAAGAAACAAAGCGTTTTGATGAAAAAATGCAAAAGACTGTTTCAATG
CGTTCAAAAGGTGATGCAATTAGTTACAAATATTTTCCAGATCCAAATTTACCTTATATT
CAATTGCAACAAAAATTTATAGATGATATTAAAATAGAAGAAATACCATATCAAAAAGAA
CTAAGATATCTAAAAAATGGCTTAAATCAAGTTCAAATATCTCAATTATTGAATAATATT
TCTTATGCAAAATATATTGATAGTATAAACTCAAAAGATTTTAAAAAAGCCACAAATGTT
TTCTTTTCTGATATAGTTACCTATTTAAATAGTAACAATAAGAATATTGAAAATTTATCA
TTTAAAGCAGACGACGCAAGAAAGGTTGTCGAATATTTAATTGATAATAGGATTAATAAA
AATAATATTGCTGAAATTATCAAAATTAAAGATCAAAATCCAAATTTAAATATTGAATCT
ATTATTAAAGACAATGGCTTTTTAATTGAAATAAAAGAAATTGATTTGAACGAACTAGTT
CAAGAAATATTAAATGAAAATCCAAACTTGGAAACTGAATTTAAAAACAATTATAACCGT
GCCCAAAAATTTATGCAAGGTCAAATAATGAAAAAAACAATGGGAAAGGCAAATCTAAAA
AATCTTGATGAAATAATCAAAAATAGGTTCAATAATGAGTAA
>5122 bias=249.9,bit_score=1446.9,abs_start=74395,align_strand=+,abs_end=75816,score_ratio=1.01751054852,query_name=NODE_5_length_88114_cov_18.365_ID_620
ATGAATAATGATTGAGAAATAGTTATAGGAATTGAAATTCATATTGAGTTAAATACCAAG
ACAAAAATGTTTTCTCCAATTCAAAATGAATACGGAGATGAAGCCAATACAAATGTTTCA
AATATTGACCTTGCCTATCCTGGAAGTTTGCCTCTTTTAAATTCTAGTGCCATAATTAAG
GCAATTAAATTAGCCAAGGCGCTAGAAATGGAAATAGATCCATTAGTTAGATTTGACAGG
AAAAATTATTTTTATCCCGATTTAACAAAAGGATATCAAATTACTCAACAATTTCATCCG
ATTGGTAAAAATGGTTTGATAAGGGCAAAGGTTCAAAATTCATGAAAAACTTTTTCTATT
GAAAGAATTCATATGGAAGAAGATACTGCTAAATCAATTCACGAAAATGGTTTGACATAT
TTAAACTATAATAGATGTGGAGTTCCTTTAATTGAAATAGTTTCTAATCCTGTAATGCAC
AGCGCAGAGGATGCAATGGCTTATGTTGAAGCTATAAGACAAACAGCATTAGTTTTAGAC
ATTAGTGATGCAAAATTAAATGAAGGAAGTTTAAGGACTGACGTTAATTTATCAGTAAGA
AGAAAAGGAGAAAATGTCCTTAATACTCGTACGGAAATAAAAAATTTAAATTCTCTTTCA
AATATTAAAAAAGCAATTGAATATGAATCTAATTTCCAAATTCAAATGTATGAAAACAAT
TTAACTTTTAATCAAGAAACAAAGCGTTTTGATGAAAAAATGCAAAAGACTGTTTCAATG
CGTTCAAAAGGTGATGCAATTAGTTACAAATATTTTCCAGATCCAAATTTACCTTATATT
CAATTGCAACAAAAATTTATAGATGATATTAAAATAGAAGAAATACCATATCAAAAAGAA
CTAAGATATCTAAAAAATGGCTTAAATCAAGTTCAAATATCTCAATTATTGAATAATATT
TCTTATGCAAAATATATTGATAGTATAAACTCAAAAGATTTTAAAAAAGCCACAAATGTT
TTCTTTTCTGATATAGTTACCTATTTAAATAGTAACAATAAGAATATTGAAAATTTATCA
TTTAAAGCAGACGACGCAAGAAAGGTTGTCGAATATTTAATTGATAATAGGATTAATAAA
AATAATATTGCTGAAATTATCAAAATTAAAGATCAAAATCCAAATTTAAATATTGAATCT
ATTATTAAAGACAATGGCTTTTTAATTGAAATAAAAGAAATTGATTTGAACGAACTAGTT
CAAGAAATATTAAATGAAAATCCAAACTTGGAAACTGAATTTAAAAACAATTATAACCGT
GCCCAAAAATTTATGCAAGGTCAAATAATGAAAAAAACAATGGGAAAGGCAAATCTAAAA
AATCTTGATGAAATAATCAAAAATAGGTTCAATAATGAGTAA
>5123 bias=254.0,bit_score=1445.5,abs_start=387948,align_strand=+,abs_end=389370,score_ratio=1.01652601969,query_name=NODE_1_length_644406_cov_31.3649_ID_828
ATGAATAATGATTGAGAAATAGTTATAGGAATTGAAATTCATATTGAGTTAAATACCAAG
ACAAAAATGTTTTCTCCAGTTCAAAATGAATATGGAGATGAAGCCAATACAAATGTTTCA
AATATTGACCTTGCCTATCCTGGAAGTTTGCCTCTTTTAAATTCTAGTGCCATAATTAAG
GCAATTAAATTAGCCAAGGCGCTAGAAATGGAAATAGACCCATTAGTTAGATTTGACAGG
AAAAATTATTTTTATCCCGATTTAACAAAAGGATATCAAATTACTCAACAATTTCATCCA
ATTGGTAAAAATGGTTTGATAAGGGCAAAGGTTCAAAATTCATGAAAAACTTTTTCTATT
GAAAGAATTCATATGGAAGAAGATACTGCTAAATCAATTCATGAAAATGGTTTAACATAT
TTAAACTATAATAGATGTGGAGTTCCTTTAATTGAAATAGTTTCTAATCCTGTAATGCAC
AGCGCAGAGGATGCGATGGCTTATGTTGAAGCTATAAGACAAACAGCATTAGTTTTAGAC
ATTAGTGATGCAAAATTAAATGAAGGAAGTTTAAGGACTGATGTTAATTTATCAGTAAGA
AGAAAGGGAGAAAACATTCTTAATACTCGCACGGAAATAAAAAATTTAAATTCTCTTTCA
AATATTAAAAAAGCAATTGAATATGAATCTAATTTCCAAATTCAAATGTATGAAAACAAT
TTAACTTTTAATCAAGAAACAAAGCGTTTTGATGAAAAAATGCAAAAGACTGTTTCAATG
CGTTCAAAAGGTGATGCAATTAGTTACAAATATTTTCCAGATCCAAATTTACCTTATATT
CAATTGCAACAAAAATTTATAGATGATATTAAAATAGAAGAAATACCATATAAAAAAGAA
TTAAGATATCTAAAAAATGGCTTAAATCAAGTTCAAATATCTCAATTGTTGAATAATATT
TCTTATGCAAAATATATTGATAGTATAAACTCAAAAGATTTTAAAAAAGCCACAAATGTT
TTCTTTTCTGACATAGTTACCTATTTAAATAGTAACAATAAGAATATTGAAAATTTATCA
TTTAAAGCAGATGATGCAAGAAAGGTTGTCGAATATTTAATTGATAATAGGATTAATAAA
AATAATATTGCTGAAATTATCAAAATTAAAGATCAAAATCCAAATTTAAATATTGAATCT
ATTATTAAAGACAATGGCTTTTTAATTGAAATAAAAGAAATTGATTTGAACGAACTAGTT
CAAGAAATATTAAATGAAAATCCAAACTTGGAAACTGAATTTAAAAACAATTATAACCGT
GCCCAAAAATTTATGCAAGGTCAAATAATGAAAAAAACAATGGGAAAGGCAAATCTAAAA
AATCTTGATGAAATAATCAAAAATAGGTTCAATAATGAGTAAA
>5125 bias=255.4,bit_score=1445.7,abs_start=69591,align_strand=+,abs_end=71012,score_ratio=1.01666666667,query_name=NODE_1_length_337690_cov_20.0179_ID_3593
ATGAATAATGATTGAGAAATAGTTATAGGAATTGAAATTCATATTGAGTTAAATACCAAG
ACAAAAATGTTTTCTCCAGTTCAAAATGAATACGGAGATGAAGCCAATACAAATGTTTCA
AATATTGACCTTGCCTATCCTGGAAGTTTGCCTCTTTTAAATTCTAGTGCCATAATTAAG
GCAATTAAATTAGCCAAGGCGCTAGAAATGGAAATAGATCCATTAGTTAGATTTGACAGG
AAAAATTATTTTTATCCTGATTTAACAAAAGGATATCAAATTACTCAACAATTTCATCCG
ATTGGTAAAAATGGTTTGATAAGGGCGAAGGTTCAAAATTCATGAAAAACTTTTTCTATT
GAAAGAATTCATATGGAAGAAGATACTGCTAAATCAATTCATGAAAATGGTTTAACATAT
TTAAACTATAATAGATGTGGAGTTCCTTTAATTGAAATAGTTTCTAATCCTGTAATGCAC
AGCGCAGAGGATGCAATGGCTTATGTTGAAGCTATAAGACAAACAGCATTAGTTTTAGAC
ATTAGTGATGCAAAATTAAATGAAGGAAGTTTAAGAACTGACGTTAATTTATCAGTAAGA
AGAAAAGGAGAAAATGTCCTTAATACTCGCACGGAAATAAAAAATTTAAATTCTCTTTCA
AATATTAAAAAAGCAATTGAATATGAATCTAATTTCCAAATTCAAATGTATGAAAACAAT
TTAACTTTTAATCAAGAAACAAAGCGTTTTGATGAAAAAATGCAAAAGACTGTTTCAATG
CGTTCAAAAGGTGATGCAATTAGTTACAAATATTTTCCAGATCCAAATTTACCTTATATT
CAATTGCAACAAAAATTTATAGATGATATTAAAATAGAAGAAATACCATATAAAAAAGAA
TTAAGATATCTAAAAAATGGCTTAAATCAAGTTCAAATATCTCAATTATTGAATAATATT
TCTTATGCAAAATATATTGATAGTATAAACTCAAAAGATTTTAAAAAAGCCACAAATGTT
TTCTTTTCTGACATAGTTACCTATTTAAATAGTAACAATAAGAATATTGAAAATTTATCA
TTTAAAGCAGATGATGCAAGAAAGGTTGTCGAATATTTAATTGATAATAGGATTAATAAA
AATAATATTGCTGAAATTATCAAAATTAAAGATCAAAATCCAAATTTAAATATTGAATCT
ATTATTAAAGACAATGGCTTTTTAATTGAAATAAAAGAAATTGATTTGAACGAACTAGTT
CAAGAAATATTAAATGAAAATCCAAACTTGGAAACTGAATTTAAAAACAATTATAACCGT
GCCCAAAAATTTATGCAAGGTCAAATAATGAAAAAAACAATGGGAAAGGCAAATCTAAAA
AATCTTGATGAAATAATCAAAAATAGGTTCAATAATGAGTAA
>5126 bias=252.6,bit_score=1446.2,abs_start=144840,align_strand=-,abs_end=146259,score_ratio=1.01701828411,query_name=NODE_1_length_201530_cov_37.1757_ID_177
TGAATAATGATTGAGAAATAGTTATAGGAATTGAAATTCATATTGAGTTAAATACCAAGA
CAAAAATGTTTTCTCCAATTCAAAATGAATACGGAGATGAAGCCAATACAAATGTTTCAA
ATATTGACCTTGCCTATCCTGGAAGTTTGCCTCTTTTAAATTCTAGTGCCATAATTAAGG
CAATTAAATTAGCTAAGGCGCTAGAAATGGAAATAGACCCATTAGTTAGATTTGACAGGA
AAAATTATTTTTATCCTGATTTAACAAAAGGATATCAAATTACTCAACAATTTCATCCAA
TTGGCAAAAATGGTTTGATAAGGGCAAAGGTTCAAAATTCATGAAAAACTTTTTCTATTG
AAAGAATTCATATGGAAGAAGATACTGCTAAATCAATTCACGAAAATGGTTTGACATATT
TAAACTATAATAGATGTGGAGTTCCTTTAATTGAAATAGTTTCTAATCCTGTAATGCACA
GCGCAGAGGATGCAATGGCTTATGTTGAAGCTATAAGACAAACAGCATTAGTTTTAGACA
TTAGTGATGCAAAATTAAATGAAGGAAGTTTAAGAACTGACGTTAATTTATCAGTAAGAA
GAAAGGGAGAAAATGTCCTTAATACTCGCACGGAAATAAAAAATTTAAATTCTCTTTCAA
ATATTAAAAAAGCAATTGAATATGAATCTAATTTCCAAATTCAAATGTATGAAAACAATT
TAACTTTTAATCAAGAAACAAAGCGTTTTGATGAAAAAATGCAAAAGACTGTTTCAATGC
GTTCAAAAGGTGATGCAATTAGTTACAAATATTTTCCAGATCCAAATTTACCTTATATTC
AATTGCAACAAAAATTTATAGATGATATTAAAATAGAAGAAATACCATATCAAAAAGAAT
TAAGATATCTAAAAAATGGCTTAAATCAAGTTCAAATATCTCAATTATTGAATAATATTT
CTTATGCAAAATATATTGATAGTATAAACTCAAAAGATTTTAAAAAAGCCACAAATGTTT
TCTTTTCTGACATAGTTACCTATTTAAATAGTAACAATAAGAATATTGAAAATTTATCAT
TTAAAGCAGATGATGCAAGAAAGGTTGTCGAATATTTAATTGATAATAGGATTAATAAAA
ATAATATTGCCGAAATTATCAAAATTAAAGATCAAAATCCAAATTTAAATATTGAATCTA
TTATTAAAGACAATGGCTTTTTAATTGAAATAAAAGAAATTGATTTGAACGAACTAGTTC
AAGAAATATTAAATGAAAATCCAAACTTGGAAACTGAATTTAAAAACAATTATAATCGTG
CCCAAAAATTTATGCAAGGTCAAATAATGAAAAAAACAATGGGAAAGGCAAATCTAAAAA
ATCTTGATGAAATAATCAAAAATAGGTTCAATAATGAGTA
>18090 bias=0,e_score=0.0,bit_score=1447.7,score_ratio=1.02,align_strand=-,abs_start=251131,abs_end=252550,allele_start=251131,allele_end=252550,query_name=NODE_1_length_474534_cov_38.1723_ID_792 <unknown description>
TGAATAATGATTGAGAAATAGTTATAGGAATTGAAATTCATATTGAGTTAAATACCAAGA
CAAAAATGTTTTCTCCAGTTCAAAATGAATACGGAGATGAAGCCAATACAAATGTTTCAA
ATATTGACCTTGCCTATCCTGGAAGTTTGCCTCTTTTAAATTCTAGTGCCATAATTAAGG
CAATTAAATTAGCCAAGGCGCTAGAAATGGAAATAGACCCATTAGTTAGATTTGACAGGA
AAAATTATTTTTATCCTGATTTAACAAAAGGATATCAAATTACTCAACAATTTCATCCAA
TTGGCAAAAATGGTTTGATAAGGGCAAAGGTTCAAAATTCATGAAAAACTTTTTCTATTG
AAAGAATTCATATGGAAGAAGATACTGCTAAATCAATTCACGAAAATGGTTTGACATATT
TAAACTATAATAGATGTGGAGTTCCTTTAATTGAAATAGTTTCTAATCCTGTAATGCACA
GCGCAGAGGATGCAATGGCTTATGTTGAAGCTATAAGACAAACAGCATTAGTTTTAGACA
TTAGTGATGCAAAATTAAATGAAGGAAGTTTAAGGACTGACGTTAATTTATCAGTAAGAA
GAAAAGGAGAAAATGTCCTTAATACTCGTACGGAAATAAAAAATTTAAATTCTCTTTCAA
ATATTAAAAAAGCAATTGAATATGAATCTAATTTCCAAATTCAAATGTATGAAAACAATT
TAACTTTTAATCAAGAAACAAAGCGTTTTGATGAAAAAATGCAAAAGACTGTTTCAATGC
GTTCAAAAGGTGATGCAATTAGTTACAAATATTTTCCAGATCCAAATTTACCTTATATTC
AATTGCAACAAAAATTTATAGATGATATTAAAATAGAAGAAATACCATATCAAAAAGAAC
TAAGATATCTAAAAAATGGCTTAAATCAAGTTCAAATATCTCAATTATTGAATAATATTT
CTTATGCAAAATATATTGATAGTATAAACTCAAAAGATTTTAAAAAAGCCACAAATGTTT
TCTTTTCTGATATAGTTACCTATTTAAATAGTAACAATAAGAATATTGAAAATTTATCAT
TTAAAGCAGACGACGCAAGAAAGGTTGTCGAATATTTAATTGATAATAGGATTAATAAAA
ATAATATTGCTGAAATTATCAAAATTAAAGATCAAAATCCAAATTTAAATATTGAATCTA
TTATTAAAGACAATGGCTTTTTAATTGAAATAAAAGAAATTGATTTGAACGAACTAGTTC
AAGAAATATTAAATGAAAATCCAAACTTGGAAACTGAATTTAAAAACAATTATAACCGTG
CCCAAAAATTTATGCAAGGTCAAATAATGAAAAAAACAATGGGAAAGGCAAATCTAAAAA
ATCTTGATGAAATAATCAAAAATAGGTTCAATAATGAGT
>18091 bias=0,e_score=0.0,bit_score=1446.2,score_ratio=1.02,align_strand=-,abs_start=144840,abs_end=146259,allele_start=144840,allele_end=146259,query_name=NODE_1_length_201531_cov_37.8145_ID_143 <unknown description>
TGAATAATGATTGAGAAATAGTTATAGGAATTGAAATTCATATTGAGTTAAATACCAAGA
CAAAAATGTTTTCTCCAATTCAAAATGAATACGGAGATGAAGCCAATACAAATGTTTCAA
ATATTGACCTTGCCTATCCTGGAAGTTTGCCTCTTTTAAATTCTAGTGCCATAATTAAGG
CAATTAAATTAGCTAAGGCGCTAGAAATGGAAATAGACCCATTAGTTAGATTTGACAGGA
AAAATTATTTTTATCCTGATTTAACAAAAGGATATCAAATTACTCAACAATTTCATCCAA
TTGGCAAAAATGGTTTGATAAGGGCAAAGGTTCAAAATTCATGAAAAACTTTTTCTATTG
AAAGAATTCATATGGAAGAAGATACTGCTAAATCAATTCACGAAAATGGTTTGACATATT
TAAACTATAATAGATGTGGAGTTCCTTTAATTGAAATAGTTTCTAATCCTGTAATGCACA
GCGCAGAGGATGCAATGGCTTATGTTGAAGCTATAAGACAAACAGCATTAGTTTTAGACA
TTAGTGATGCAAAATTAAATGAAGGAAGTTTAAGAACTGACGTTAATTTATCAGTAAGAA
GAAAGGGAGAAAATGTCCTTAATACTCGCACGGAAATAAAAAATTTAAATTCTCTTTCAA
ATATTAAAAAAGCAATTGAATATGAATCTAATTTCCAAATTCAAATGTATGAAAACAATT
TAACTTTTAATCAAGAAACAAAGCGTTTTGATGAAAAAATGCAAAAGACTGTTTCAATGC
GTTCAAAAGGTGATGCAATTAGTTACAAATATTTTCCAGATCCAAATTTACCTTATATTC
AATTGCAACAAAAATTTATAGATGATATTAAAATAGAAGAAATACCATATCAAAAAGAAT
TAAGATATCTAAAAAATGGCTTAAATCAAGTTCAAATATCTCAATTATTGAATAATATTT
CTTATGCAAAATATATTGATAGTATAAACTCAAAAGATTTTAAAAAAGCCACAAATGTTT
TCTTTTCTGACATAGTTACCTATTTAAATAGTAACAATAAGAATATTGAAAATTTATCAT
TTAAAGCAGATGATGCAAGAAAGGTTGTCGAATATTTAATTGATAATAGGATTAATAAAA
ATAATATTGCCGAAATTATCAAAATTAAAGATCAAAATCCAAATTTAAATATTGAATCTA
TTATTAAAGACAATGGCTTTTTAATTGAAATAAAAGAAATTGATTTGAACGAACTAGTTC
AAGAAATATTAAATGAAAATCCAAACTTGGAAACTGAATTTAAAAACAATTATAATCGTG
CCCAAAAATTTATGCAAGGTCAAATAATGAAAAAAACAATGGGAAAGGCAAATCTAAAAA
ATCTTGATGAAATAATCAAAAATAGGTTCAATAATGAGT
>18092 bias=0,e_score=0.0,bit_score=1434.8,score_ratio=1.01,align_strand=+,abs_start=72117,abs_end=73538,allele_start=72117,allele_end=73538,query_name=NODE_1_length_386744_cov_32.1807_ID_133 <unknown description>
TGAATAATGATTGAGAAATAGTTATAGGAATTGAAATTCATATTGAGTTAAATACCAAGA
CAAAAATGTTTTCTCCAGTTCAAAATGAATATGGAGATGAAGCCAATACAAATGTTTCAA
ATATTGACCTTGCCTATCCTGGAAGTTTGCCTCTTTTAAATTCTAGTGCCATAATTAAGG
CAATTAAATTAGCCAAGGCGCTAGAAATGGAAATAGATCCATTAGTTAGATTTGATAGGA
AAAATTATTTTTATCCCGATTTAACAAAAGGATATCAAATTACTCAACAATTTCATCCAA
TTGGTAAAAATGGTTTGATAAGGGCAAAGGTTCAAAATTCATGAAAAACTTTTTCTATTG
AAAGAATTCACATGGAAGAAGATACTGCTAAATCAATTCACGAAAATGGTTTGACATATT
TAAACTATAATAGATGTGGAGTTCCTTTAATTGAAATAGTTTCTAATCCTGTAATGCATA
GCGCAGAGGATGCAATGGCTTATGTTGAAGCCATAAGACAAACAGCATTAGTTTTAGACA
TTAGTGATGCAAAATTAAATGAAGGAAGCTTAAGAACTGACGTTAATTTATCAGTAAGAA
GAAAAAGAGAAAATACCCTTAATACTCGCACGGAAATAAAAAATTTAAATTCTCTTTCAA
ATATTAAAAAAGCAATTGAATATGAATCTAATTTCCAAATTCAAATGTATGAAAACAATT
TAACTTTTAATCAAGAAACAAAGCGTTTTGATGAAAAAATGCAAAAGACTGTTTCAATGC
GTTCAAAAGGTGATGCAATTAGTTACAAATATTTTCCAGATCCAAATTTACCTTATATTC
AATTGCAACAAAAATTTATAGATGATATTAAAATAGAAGAAATACCATATAAAAAAGAAT
TAAGATATCTAAAAAATGGCTTAAATCAAGTTCAAATATCTCAATTGTTGAATAATATTT
CTTATGCAAAATATATTGATAGTATAAACTCAAAAGATTTTAAAAAAGCCACAAATGTTT
TCTTTTCTGACATAGTTACCTATTTAAATAGTAACAATAAGAATATTGAAAATTTATCAT
TTAAAGCAGATGATGCAAGAAAGGTTGTCGAATATTTAATTGATAATAGGATTAACAAAA
ATAATATTGCTGAAATTATCAAAATTAAAGATCAAAATCCAAATTTAAATATTGAATCTA
TTATTAAAGACAATGGCTTTTTAATTGAAATAAAAGAAATTGATTTGAACGAACTAGTTC
AAGAAATATTAAATGAAAATCCAAACTTGGAAACTGAATTTAAAAACAATTATAACCGTG
CTCAAAAATTTATGCAAGGTCAAATAATGAAAAAAACAATGGGAAAGGCAAATCTAAAAA
ATCTTGATGAAATAATCAAAAATAGGTTCAATAATGAGTAA
>18093 bias=0,e_score=0.0,bit_score=1461.7,score_ratio=1.03,align_strand=-,abs_start=278784,abs_end=280203,allele_start=278784,allele_end=280203,query_name=NODE_1_length_344309_cov_36.0595_ID_85 <unknown description>
TGAATAATGATTGAGAAATAGTTATAGGAATTGAAATTCATATTGAGTTAAATACCAAGA
CAAAAATGTTTTCTCCAGTTCAAAATGAATACGGAGATGAAGCCAATACAAATGTTTCAA
ATATTGACCTTGCCTATCCTGGAAGTTTGCCTCTTTTAAATTCTAGTGCCATAATTAAGG
CAATTAAATTAGCTAAGGCGCTAGAAATGGAAATAGACCCATTAGTTAGATTTGACAGGA
AAAATTATTTTTATCCCGATTTAACAAAAGGATATCAAATTACTCAACAATTTCATCCAA
TTGGTAAAAATGGTTTGATAAGGGCAAAGGTTCAAAATTCATGAAAAACTTTTTCTATTG
AAAGAATTCATATGGAAGAAGATACTGCTAAATCAATTCACGAAAATGGTTTGACATATT
TAAACTATAATAGATGTGGAGTTCCTTTAATTGAAATAGTTTCTAATCCTGTAATGCACA
GCGCAGAGGATGCGATGGCTTACGTTGAAGCTATAAGACAAACAGCATTAGTTTTAGACA
TTAGTGATGCAAAATTAAATGAAGGAAGTTTAAGAACTGACGTTAATTTATCAGTAAGAA
GAAAGGGAGAAAATGTCCTTAATACTCGCACGGAAATAAAAAATTTAAATTCTCTTTCAA
ATATTAAAAAAGCAATTGAATATGAATCTAATTTCCAAATTCAAATGTATGAAAACAATT
TAACTTTTAATCAAGAAACAAAGCGTTTTGATGAAAAAATGCAAAAGACTGTTTCAATGC
GTTCAAAAGGCGATGCAATTAGTTACAAATATTTTCCAGATCCGAATTTACCTTATATTC
AATTGCAACAAAAATTTATAGATGATATTAAAATAGAAGAAATACCATATCAAAAAGAAC
TAAGATATCTAAAAAATGGCTTAAATCAAGTTCAAATATCTCAATTGTTGAATAATATTT
CTTATGCAAAATATATTGATAGTATAAACTCAAAAGATTTTAAAAAAGCCACAAATGTTT
TCTTTTCTGACATAGTTACCTATTTAAATAGTAACAATAAGAATATTGAAAATTTATCAT
TTAAAGCAGATGATGCAAGAAAGGTTGTCGAATATTTAATTGATAATAGGATTAATAAAA
ATAATATTGCTGAAATTATCAAAATTAAAGATCAAAATCCAAATTTAAATATTGAATCTA
TTATTAAAGACAATGGCTTTTTAATTGAAATAAAAGAAATTGATTTGAACGAACTAGTTC
AAGAAATATTAAATGAAAATCCAAACTTGGAAACTGAATTTAAAAACAATTATAACCGTG
CCCAAAAATTTATGCAAGGTCAAATAATGAAAAAAACAATGGGAAAGGCAAATCTAAAAA
ATCTTGATGAAATAATCAAAAATAGGTTCAATAATGAGT
>18094 bias=0,e_score=0.0,bit_score=1445.7,score_ratio=1.02,align_strand=+,abs_start=69559,abs_end=70980,allele_start=69559,allele_end=70980,query_name=NODE_1_length_337655_cov_39.5735_ID_506 <unknown description>
TGAATAATGATTGAGAAATAGTTATAGGAATTGAAATTCATATTGAGTTAAATACCAAGA
CAAAAATGTTTTCTCCAGTTCAAAATGAATACGGAGATGAAGCCAATACAAATGTTTCAA
ATATTGACCTTGCCTATCCTGGAAGTTTGCCTCTTTTAAATTCTAGTGCCATAATTAAGG
CAATTAAATTAGCCAAGGCGCTAGAAATGGAAATAGATCCATTAGTTAGATTTGACAGGA
AAAATTATTTTTATCCTGATTTAACAAAAGGATATCAAATTACTCAACAATTTCATCCGA
TTGGTAAAAATGGTTTGATAAGGGCGAAGGTTCAAAATTCATGAAAAACTTTTTCTATTG
AAAGAATTCATATGGAAGAAGATACTGCTAAATCAATTCATGAAAATGGTTTAACATATT
TAAACTATAATAGATGTGGAGTTCCTTTAATTGAAATAGTTTCTAATCCTGTAATGCACA
GCGCAGAGGATGCAATGGCTTATGTTGAAGCTATAAGACAAACAGCATTAGTTTTAGACA
TTAGTGATGCAAAATTAAATGAAGGAAGTTTAAGAACTGACGTTAATTTATCAGTAAGAA
GAAAAGGAGAAAATGTCCTTAATACTCGCACGGAAATAAAAAATTTAAATTCTCTTTCAA
ATATTAAAAAAGCAATTGAATATGAATCTAATTTCCAAATTCAAATGTATGAAAACAATT
TAACTTTTAATCAAGAAACAAAGCGTTTTGATGAAAAAATGCAAAAGACTGTTTCAATGC
GTTCAAAAGGTGATGCAATTAGTTACAAATATTTTCCAGATCCAAATTTACCTTATATTC
AATTGCAACAAAAATTTATAGATGATATTAAAATAGAAGAAATACCATATAAAAAAGAAT
TAAGATATCTAAAAAATGGCTTAAATCAAGTTCAAATATCTCAATTATTGAATAATATTT
CTTATGCAAAATATATTGATAGTATAAACTCAAAAGATTTTAAAAAAGCCACAAATGTTT
TCTTTTCTGACATAGTTACCTATTTAAATAGTAACAATAAGAATATTGAAAATTTATCAT
TTAAAGCAGATGATGCAAGAAAGGTTGTCGAATATTTAATTGATAATAGGATTAATAAAA
ATAATATTGCTGAAATTATCAAAATTAAAGATCAAAATCCAAATTTAAATATTGAATCTA
TTATTAAAGACAATGGCTTTTTAATTGAAATAAAAGAAATTGATTTGAACGAACTAGTTC
AAGAAATATTAAATGAAAATCCAAACTTGGAAACTGAATTTAAAAACAATTATAACCGTG
CCCAAAAATTTATGCAAGGTCAAATAATGAAAAAAACAATGGGAAAGGCAAATCTAAAAA
ATCTTGATGAAATAATCAAAAATAGGTTCAATAATGAGTAA
>18095 bias=0,e_score=0.0,bit_score=1456.2,score_ratio=1.02,align_strand=-,abs_start=286504,abs_end=287923,allele_start=286504,allele_end=287923,query_name=NODE_1_length_666248_cov_46.4332_ID_732 <unknown description>
TGAATAATGATTGAGAAATAGTTATAGGAATTGAAATTCATATTGAGTTAAATACCAAGA
CAAAAATGTTTTCTCCAGTTCAAAATGAATACGGAGATGAAGCCAATACAAATGTTTCAA
ATATTGACCTTGCCTATCCTGGAAGTTTGCCTCTTTTAAATTCTAGTGCCATAATTAAGG
CAATTAAATTAGCCAAGGCGCTAGAAATGGAAATAGACCCATTAGTTAGATTTGACAGGA
AAAATTATTTTTATCCTGATTTAACAAAAGGATATCAAATTACTCAACAATTTCATCCAA
TTGGCAAAAATGGTTTGATAAGGGCAAAGGTTCAAAATTCATGAAAAACTTTTTCTATTG
AAAGAATTCATATGGAAGAAGATACTGCTAAATCAATTCACGAAAATGGTTTGACATATT
TAAACTATAATAGATGTGGAGTTCCTTTAATTGAAATAGTTTCTAATCCTGTAATGCACA
GCGCAGAGGATGCAATGGCTTATGTTGAAGCTATAAGACAAACAGCATTAGTTTTAGACA
TTAGTGATGCAAAATTAAATGAAGGAAGTTTAAGGACTGACGTTAATTTATCAGTAAGAA
GAAAAGGAGAAAATGTCCTTAATACTCGTACGGAAATAAAAAATTTAAATTCTCTTTCAA
ATATTAAAAAAGCAATTGAATATGAATCTAATTTCCAAATTCAAATGTATGAAAACAATT
TAACTTTTAATCAAGAAACAAAGCGTTTTGATGAAAAAATGCAAAAGACTGTTTCAATGC
GTTCAAAAGGTGATGCAATTAGTTACAAATATTTTCCAGATCCAAATTTACCTTATATTC
AATTGCAACAAAAATTTATAGATGATATTAAAATAGAAGAAATACCATATCAAAAAGAAC
TAAGATATCTAAAAAATGGCTTAAATCAAGTTCAAATATCTCAATTGTTGAATAATATTT
CTTATGCAAAATATATTGATAGTATAAACTCAAAAGATTTTAAAAAAGCCACAAATGTTT
TCTTTTCTGACATAGTTACCTATTTAAATAGTAACAATAAGAATATTGAAAATTTATCAT
TTAAAGCAGATGATGCAAGAAAGGTTGTCGAATATTTAATTGATAATAGGATTAATAAAA
ATAATATTGCTGAAATTATCAAAATTAAAGATCAAAATCCAAATTTAAATATTGAATCTA
TTATTAAAGACAATGGCTTTTTAATTGAAATAAAAGAAATTGATTTGAACGAACTAGTTC
AAGAAATATTAAATGAAAATCCAAACTTGGAAACTGAATTTAAAAACAATTATAACCGTG
CCCAAAAATTTATGCAAGGTCAAATAATGAAAAAAACAATGGGAAAGGCAAATCTAAAAA
ATCTTGATGAAATAATCAAAAATAGGTTCAATAATGAGT
>18096 bias=0,e_score=0.0,bit_score=1457.0,score_ratio=1.02,align_strand=-,abs_start=215336,abs_end=216755,allele_start=215336,allele_end=216755,query_name=NODE_1_length_253687_cov_41.2364_ID_219 <unknown description>
TGAATAATGATTGAGAAATAGTTATAGGAATTGAAATTCATATTGAGTTAAATACCAAGA
CAAAAATGTTTTCTCCAGTTCAAAATGAATACGGAGATGAAGCCAATACAAATGTTTCAA
ATATTGACCTTGCCTATCCTGGAAGTTTGCCTCTTTTAAATTCTAGTGCCATAATTAAGG
CAATTAAATTAGCCAAGGCGCTAGAAATGGAAATAGATCCATTAGTTAGATTTGACAGGA
AAAATTATTTTTATCCTGATTTAACAAAAGGATATCAAATTACTCAACAATTTCATCCAA
TTGGTAAAAATGGTTTGATAAGGGCAAAGGTTCAAAATTCATGAAAAACTTTTTCTATTG
AAAGAATTCATATGGAAGAAGATACTGCTAAATCAATTCACGAAAATGGTTTGACATATT
TAAACTATAATAGATGTGGAGTTCCTTTAATTGAAATAGTTTCTAATCCTGTAATGCACA
GCGCAGAGGATGCAATGGCTTACGTTGAAGCTATAAGACAAACAGCATTAGTTTTAGACA
TTAGTGATGCAAAATTAAATGAAGGAAGTTTAAGAACTGACGTTAATTTATCAGTAAGAA
GAAAAGGAGAAAATGTCCTTAATACTCGTACGGAAATAAAAAATTTAAATTCTCTTTCGA
ATATTAAAAAAGCAATTGAATATGAATCTAATTTCCAAATTCAAATGTATGAAAACAATT
TAACTTTTAATCAAGAAACAAAGCGTTTTGATGAAAAAATGCAAAAGACTGTTTCAATGC
GTTCAAAAGGTGATGCAATTAGTTACAAATATTTTCCAGATCCAAATTTACCTTATATTC
AATTGCAACAAAAATTTATAGATGATATTAAAATAGAAGAAATACCATATCAAAAAGAAC
TAAGATATCTAAAAAATGGCTTAAATCAAGTTCAAATATCTCAATTGTTGAATAATATTT
CTTATGCAAAATATATTGATAGTATAAACTCAAAAGATTTTAAAAAAGCCACAAATGTTT
TCTTTTCTGACATAGTTACCTATTTAAATAGTAACAATAAGAATATTGAAAATTTATCAT
TTAAAGCAGATGATGCAAGAAAGGTTGTCGAATATTTAATTGATAATAGGATTAATAAAA
ATAATATTGCTGAAATTATCAAAATTAAAGATCAAAATCCAAATTTAAATATTGAATCTA
TTATTAAAGACAATGGCTTTTTAATTGAAATAAAAGAAATTGATTTGAACGAACTAGTTC
AAGAAATATTAAATGAAAATCCAAACTTGGAAACTGAATTTAAAAACAATTATAACCGTG
CCCAAAAATTTATGCAAGGTCAAATAATGAAAAAAACAATGGGAAAGGCAAATCTAAAAA
ATCTTGATGAAATAATCAAAAATAGGTTCAATAATGAGT
>18097 bias=0,e_score=0.0,bit_score=1445.9,score_ratio=1.02,align_strand=+,abs_start=60654,abs_end=62075,allele_start=60654,allele_end=62075,query_name=NODE_5_length_74718_cov_32.8728_ID_1892 <unknown description>
TGAATAATGATTGAGAAATAGTTATAGGAATTGAAATTCATATTGAGTTAAATACCAAGA
CAAAAATGTTTTCTCCAGTTCAAAATGAATACGGAGATGAAGCCAATACAAATGTTTCAA
ATATTGACCTTGCCTATCCTGGAAGTTTGCCTCTTTTAAATTCTAGTGCCATAATTAAGG
CAATTAAATTAGCCAAGGCGCTAGAAATGGAAATAGATCCATTAGTTAGATTTGACAGGA
AAAATTATTTTTATCCTGATTTAACAAAAGGATATCAAATTACTCAACAATTTCATCCAA
TTGGTAAAAATGGTTTGATAAGGGCAAAGGTTCAAAATTCATGAAAAACTTTTTCTATTG
AAAGAATTCATATGGAAGAAGATACTGCTAAATCAATTCACGAAAATGGTTTGACATATT
TAAACTATAATAGATGTGGAGTTCCTTTAATTGAAATAGTTTCTAATCCTGTAATGCACA
GCGCAGAGGATGCAATGGCTTATGTTGAAGCTATAAGACAAACAGCATTAGTTTTAGACA
TTAGTGATGCAAAATTAAATGAAGGAAGTTTAAGAACTGACGTTAATTTATCAGTAAGAA
GAAAAGGAGAAAATGTCCTTAATACTCGCACGGAAATAAAAAATTTAAATTCTCTTTCAA
ATATTAAAAAAGCAATTGAATATGAATCTAATTTCCAAATTCAAATGTATGAAAACAATT
TAACTTTTAATCAAGAAACAAAGCGTTTTGATGAAAAAATGCAAAAGACTGTTTCAATGC
GTTCAAAAGGTGATGCAATTAGTTACAAATATTTTCCAGATCCAAATTTACCTTATATTC
AATTGCAACAAAAATTTATAGATGATATTAAAATAGAAGAAATACCATATAAAAAAGAAT
TAAGATATCTAAAAAATGGCTTAAATCAAGTTCAAATATCTCAATTATTGAATAATATTT
CTTATGCAAAATATATTGATAGTATAAACTCAAAAGATTTTAAAAAAGCCACAAATGTTT
TCTTTTCTGACATAGTTACCTATTTAAATAGTAACAATAAGAATATTGAAAATTTATCAT
TTAAAGCAGATGATGCAAGAAAGGTTGTCGAATATTTAATTGATAATAGGATTAATAAAA
ATAATATTGCTGAAATTATTAAAATTAAAGATCAAAATCCAAATTTAAATATTGAATCTA
TTATTAAAGACAATGGCTTTTTAATTGAAATAAAAGAAATTGATTTGAACGAACTAGTTC
AAGAAATATTAAATGAAAATCCAAACTTGGAAACTGAATTTAAAAACAATTATAACCGTG
CCCAAAAATTTATGCAAGGTCAAATAATGAAAAAAACAATGGGAAAGGCAAATCTAAAAA
ATCTTGATGAAATAATCAAAAATAGGTTCAATAATGAGTAA
>18098 bias=0,e_score=0.0,bit_score=1439.8,score_ratio=1.01,align_strand=+,abs_start=66835,abs_end=68256,allele_start=66835,allele_end=68256,query_name=NODE_1_length_290949_cov_36.4267_ID_342 <unknown description>
TGAATAATGATTGAGAAATAGTTATAGGAATTGAAATTCATATTGAGTTAAATACCAAGA
CAAAAATGTTTTCTCCAGTTCAAAATGAATACGGAGATGAAGCCAATACAAATGTTTCAA
ATATTGACCTCGCCTATCCTGGAAGTTTGCCTCTTTTAAATTCTAGTGCCATAATTAAGG
CAATTAAATTAGCCAAGGCGCTAGAAATGGAAATAGATCCACTAGTTAGATTTGACAGGA
AAAATTATTTTTATCCCGATTTAACAAAAGGATATCAAATTACTCAACAATTTCATCCAA
TTGGTAAAAATGGCTTGATAAGGGCAAAGGTTCAAAATTCATGAAAAACTTTTTCTATTG
AAAGAATTCATATGGAAGAAGATACTGCTAAATCAATTCATGAAAATGGTTTAACATATT
TAAACTATAATAGATGTGGAGTTCCTTTAATTGAAATAGTTTCTAATCCCGTAATGCACA
GCGCAGAGGATGCAATGGCTTATGTTGAAGCTATAAGACAAACAGCATTAGTTTTAGACA
TTAGTGATGCAAAATTAAATGAAGGAAGTTTAAGAACTGACGTTAATTTATCAGTAAGAA
GAAAAGGAGAAAATGTCCTTAATACTCGCACGGAAATAAAAAATTTAAATTCTCTTTCAA
ATATTAAAAAAGCAATTGAATATGAATCTAATTTCCAAATTCAAATGTATGAAAACAATT
TAACTTTTAATCAAGAAACAAAGCGTTTTGATGAAAAAATGCAAAAGACTGTTTCAATGC
GTTCAAAAGGTGATGCAATTAGTTACAAATATTTTCCAGATCCAAATTTACCTTATATTC
AATTGCAACAAAAATTTATAGATGATATTAAAATAGAAGAAATACCATATAAAAAAGAAT
TAAGATATCTAAAAAATGGCTTAAATCAAGTTCAAATATCTCAATTATTGAATAATATTT
CTTATGCAAAATATATTGATAGTATAAACTCAAAAGATTTTAAAAAAGCCACAAATGTTT
TCTTTTCTGACATAGTTACCTATTTAAATAGTAACAATAAGAATATTGAAAATTTATCAT
TTAAAGCAGATGATGCAAGAAAGGTTGTCGAATATTTAATTGATAATAGGATTAATAAAA
ATAATATTGCTGAAATTATTAAAATTAAAGATCAAAATCCAAATTTAAATATTGAATCTA
TTATTAAAGACAATGGCTTTTTAATTGAAATAAAAGAAATTGATTTGAACGAACTAGTTC
AAGAAATATTAAATGAAAATCCAAACTTGGAAACTGAATTTAAAAACAATTATAACCGTG
CCCAAAAATTTATGCAAGGTCAAATAATGAAAAAAACAATGGGAAAGGCAAATCTAAAAA
ATCTTGATGAAATAATCAAAAATAGGTTCAATAATGAGTAA
>18099 bias=0,e_score=0.0,bit_score=1458.5,score_ratio=1.03,align_strand=+,abs_start=217878,abs_end=219299,allele_start=217878,allele_end=219299,query_name=NODE_1_length_497571_cov_28.1511_ID_540 <unknown description>
TGAATAATGATTGAGAAATAGTTATAGGAATTGAAATTCATATTGAGTTAAATACCAAGA
CAAAAATGTTTTCTCCAATTCAAAATGAATACGGAGATGAAGCCAATACAAATGTTTCAA
ATATTGACCTTGCCTATCCTGGAAGTTTGCCTCTTTTAAATTCTAGTGCCATAATTAAGG
CAATTAAATTAGCCAAGGCGCTAGAAATGGAAATAGATCCATTAGTTAGATTTGACAGGA
AAAATTATTTTTATCCCGATTTAACAAAAGGATATCAAATTACTCAACAATTTCATCCGA
TTGGTAAAAATGGTTTGATAAGGGCAAAGGTTCAAAATTCATGAAAAACTTTTTCTATTG
AAAGAATTCATATGGAAGAAGATACTGCTAAATCAATTCACGAAAATGGTTTGACATATT
TAAACTATAATAGATGTGGAGTTCCTTTAATTGAAATAGTTTCTAATCCTGCAATGCACA
GCGCAGAGGATGCGATGGCTTACGTTGAAGCTATAAGACAAACAGCATTAGTTTTAGATA
TTAGTGATGCAAAATTAAATGAAGGAAGTTTAAGAACTGACGTTAATTTATCAGTAAGAA
GAAAGGGAGAAAATGTCCTTAATACTCGCACGGAAATAAAAAATTTAAATTCTCTTTCAA
ATATTAAAAAAGCAATTGAATATGAATCTAATTTCCAAATTCAAATGTATGAAAACAATT
TAACTTTTAATCAAGAAACAAAGCGTTTTGATGAAAAAATGCAAAAGACTGTTTCAATGC
GTTCAAAAGGTGATGCAATTAGTTACAAATATTTTCCAGATCCAAATTTACCTTATATTC
AATTGCAACAAAAATTTATAGATGATATTAAAATAGAAGAAATACCATATCAAAAAGAAC
TAAGATATCTAAAAAATGGCTTAAATCAAGTTCAAATATCTCAATTGTTGAATAATATTT
CTTATGCAAAATATATTGATAGTATAAACTCAAAAGATTTTAAAAAAGCCACAAATGTTT
TCTTTTCTGACATAGTTACCTATTTAAATAGTAACAATAAGAATATTGAAAATTTATCAT
TTAAAGCAGATGATGCGAGAAAGGTTGTCGAATATTTAATTGATAATAGGATTAATAAAA
ATAATATTGCTGAAATTATCAAAATTAAAGATCAAAATCCAAATTTAAATATTGAATCTA
TTATTAAAGACAATGGCTTTTTAATTGAAATAAAAGAAATTGATTTGAACGAACTAGTTC
AAGAAATATTAAATGAAAATCCAAACTTGGAAACTGAATTTAAAAACAATTATAACCGTG
CCCAAAAATTTATGCAAGGTCAAATAATGAAAAAAACAATGGGAAAGGCAAATCTAAAAA
ATCTTGATGAAATAATCAAAAATAGGTTCAATAATGAGTAA
>18100 bias=0,e_score=0.0,bit_score=1446.9,score_ratio=1.02,align_strand=+,abs_start=74397,abs_end=75818,allele_start=74397,allele_end=75818,query_name=NODE_4_length_88116_cov_34.4059_ID_323 <unknown description>
TGAATAATGATTGAGAAATAGTTATAGGAATTGAAATTCATATTGAGTTAAATACCAAGA
CAAAAATGTTTTCTCCAATTCAAAATGAATACGGAGATGAAGCCAATACAAATGTTTCAA
ATATTGACCTTGCCTATCCTGGAAGTTTGCCTCTTTTAAATTCTAGTGCCATAATTAAGG
CAATTAAATTAGCCAAGGCGCTAGAAATGGAAATAGATCCATTAGTTAGATTTGACAGGA
AAAATTATTTTTATCCCGATTTAACAAAAGGATATCAAATTACTCAACAATTTCATCCGA
TTGGTAAAAATGGTTTGATAAGGGCAAAGGTTCAAAATTCATGAAAAACTTTTTCTATTG
AAAGAATTCATATGGAAGAAGATACTGCTAAATCAATTCACGAAAATGGTTTGACATATT
TAAACTATAATAGATGTGGAGTTCCTTTAATTGAAATAGTTTCTAATCCTGTAATGCACA
GCGCAGAGGATGCAATGGCTTATGTTGAAGCTATAAGACAAACAGCATTAGTTTTAGACA
TTAGTGATGCAAAATTAAATGAAGGAAGTTTAAGGACTGACGTTAATTTATCAGTAAGAA
GAAAAGGAGAAAATGTCCTTAATACTCGTACGGAAATAAAAAATTTAAATTCTCTTTCAA
ATATTAAAAAAGCAATTGAATATGAATCTAATTTCCAAATTCAAATGTATGAAAACAATT
TAACTTTTAATCAAGAAACAAAGCGTTTTGATGAAAAAATGCAAAAGACTGTTTCAATGC
GTTCAAAAGGTGATGCAATTAGTTACAAATATTTTCCAGATCCAAATTTACCTTATATTC
AATTGCAACAAAAATTTATAGATGATATTAAAATAGAAGAAATACCATATCAAAAAGAAC
TAAGATATCTAAAAAATGGCTTAAATCAAGTTCAAATATCTCAATTATTGAATAATATTT
CTTATGCAAAATATATTGATAGTATAAACTCAAAAGATTTTAAAAAAGCCACAAATGTTT
TCTTTTCTGATATAGTTACCTATTTAAATAGTAACAATAAGAATATTGAAAATTTATCAT
TTAAAGCAGACGACGCAAGAAAGGTTGTCGAATATTTAATTGATAATAGGATTAATAAAA
ATAATATTGCTGAAATTATCAAAATTAAAGATCAAAATCCAAATTTAAATATTGAATCTA
TTATTAAAGACAATGGCTTTTTAATTGAAATAAAAGAAATTGATTTGAACGAACTAGTTC
AAGAAATATTAAATGAAAATCCAAACTTGGAAACTGAATTTAAAAACAATTATAACCGTG
CCCAAAAATTTATGCAAGGTCAAATAATGAAAAAAACAATGGGAAAGGCAAATCTAAAAA
ATCTTGATGAAATAATCAAAAATAGGTTCAATAATGAGTAA
>18101 bias=0,e_score=0.0,bit_score=1445.5,score_ratio=1.02,align_strand=-,abs_start=278928,abs_end=280347,allele_start=278928,allele_end=280347,query_name=NODE_1_length_507951_cov_41.4538_ID_1311 <unknown description>
TGAATAATGATTGAGAAATAGTTATAGGAATTGAAATTCATATTGAGTTAAATACCAAGA
CAAAAATGTTTTCTCCAGTTCAAAATGAATATGGAGATGAAGCCAATACAAATGTTTCAA
ATATTGACCTTGCCTATCCTGGAAGTTTGCCTCTTTTAAATTCTAGTGCCATAATTAAGG
CAATTAAATTAGCCAAGGCGCTAGAAATGGAAATAGACCCATTAGTTAGATTTGACAGGA
AAAATTATTTTTATCCCGATTTAACAAAAGGATATCAAATTACTCAACAATTTCATCCAA
TTGGTAAAAATGGTTTGATAAGGGCAAAGGTTCAAAATTCATGAAAAACTTTTTCTATTG
AAAGAATTCATATGGAAGAAGATACTGCTAAATCAATTCATGAAAATGGTTTAACATATT
TAAACTATAATAGATGTGGAGTTCCTTTAATTGAAATAGTTTCTAATCCTGTAATGCACA
GCGCAGAGGATGCGATGGCTTATGTTGAAGCTATAAGACAAACAGCATTAGTTTTAGACA
TTAGTGATGCAAAATTAAATGAAGGAAGTTTAAGGACTGATGTTAATTTATCAGTAAGAA
GAAAGGGAGAAAACATTCTTAATACTCGCACGGAAATAAAAAATTTAAATTCTCTTTCAA
ATATTAAAAAAGCAATTGAATATGAATCTAATTTCCAAATTCAAATGTATGAAAACAATT
TAACTTTTAATCAAGAAACAAAGCGTTTTGATGAAAAAATGCAAAAGACTGTTTCAATGC
GTTCAAAAGGTGATGCAATTAGTTACAAATATTTTCCAGATCCAAATTTACCTTATATTC
AATTGCAACAAAAATTTATAGATGATATTAAAATAGAAGAAATACCATATAAAAAAGAAT
TAAGATATCTAAAAAATGGCTTAAATCAAGTTCAAATATCTCAATTGTTGAATAATATTT
CTTATGCAAAATATATTGATAGTATAAACTCAAAAGATTTTAAAAAAGCCACAAATGTTT
TCTTTTCTGACATAGTTACCTATTTAAATAGTAACAATAAGAATATTGAAAATTTATCAT
TTAAAGCAGATGATGCAAGAAAGGTTGTCGAATATTTAATTGATAATAGGATTAATAAAA
ATAATATTGCTGAAATTATCAAAATTAAAGATCAAAATCCAAATTTAAATATTGAATCTA
TTATTAAAGACAATGGCTTTTTAATTGAAATAAAAGAAATTGATTTGAACGAACTAGTTC
AAGAAATATTAAATGAAAATCCAAACTTGGAAACTGAATTTAAAAACAATTATAACCGTG
CCCAAAAATTTATGCAAGGTCAAATAATGAAAAAAACAATGGGAAAGGCAAATCTAAAAA
ATCTTGATGAAATAATCAAAAATAGGTTCAATAATGAGT
>18102 bias=0,e_score=0.0,bit_score=1446.9,score_ratio=1.02,align_strand=-,abs_start=12402,abs_end=13821,allele_start=12402,allele_end=13821,query_name=NODE_3_length_145382_cov_20.187_ID_361 <unknown description>
TGAATAATGATTGAGAAATAGTTATAGGAATTGAAATTCATATTGAGTTAAATACCAAGA
CAAAAATGTTTTCTCCAATTCAAAATGAATACGGAGATGAAGCCAATACAAATGTTTCAA
ATATTGACCTTGCCTATCCTGGAAGTTTGCCTCTTTTAAATTCTAGTGCCATAATTAAGG
CAATTAAATTAGCCAAGGCGCTAGAAATGGAAATAGATCCATTAGTTAGATTTGACAGGA
AAAATTATTTTTATCCCGATTTAACAAAAGGATATCAAATTACTCAACAATTTCATCCGA
TTGGTAAAAATGGTTTGATAAGGGCAAAGGTTCAAAATTCATGAAAAACTTTTTCTATTG
AAAGAATTCATATGGAAGAAGATACTGCTAAATCAATTCACGAAAATGGTTTGACATATT
TAAACTATAATAGATGTGGAGTTCCTTTAATTGAAATAGTTTCTAATCCTGTAATGCACA
GCGCAGAGGATGCAATGGCTTATGTTGAAGCTATAAGACAAACAGCATTAGTTTTAGACA
TTAGTGATGCAAAATTAAATGAAGGAAGTTTAAGGACTGACGTTAATTTATCAGTAAGAA
GAAAAGGAGAAAATGTCCTTAATACTCGTACGGAAATAAAAAATTTAAATTCTCTTTCAA
ATATTAAAAAAGCAATTGAATATGAATCTAATTTCCAAATTCAAATGTATGAAAACAATT
TAACTTTTAATCAAGAAACAAAGCGTTTTGATGAAAAAATGCAAAAGACTGTTTCAATGC
GTTCAAAAGGTGATGCAATTAGTTACAAATATTTTCCAGATCCAAATTTACCTTATATTC
AATTGCAACAAAAATTTATAGATGATATTAAAATAGAAGAAATACCATATCAAAAAGAAC
TAAGATATCTAAAAAATGGCTTAAATCAAGTTCAAATATCTCAATTATTGAATAATATTT
CTTATGCAAAATATATTGATAGTATAAACTCAAAAGATTTTAAAAAAGCCACAAATGTTT
TCTTTTCTGATATAGTTACCTATTTAAATAGTAACAATAAGAATATTGAAAATTTATCAT
TTAAAGCAGACGACGCAAGAAAGGTTGTCGAATATTTAATTGATAATAGGATTAATAAAA
ATAATATTGCTGAAATTATCAAAATTAAAGATCAAAATCCAAATTTAAATATTGAATCTA
TTATTAAAGACAATGGCTTTTTAATTGAAATAAAAGAAATTGATTTGAACGAACTAGTTC
AAGAAATATTAAATGAAAATCCAAACTTGGAAACTGAATTTAAAAACAATTATAACCGTG
CCCAAAAATTTATGCAAGGTCAAATAATGAAAAAAACAATGGGAAAGGCAAATCTAAAAA
ATCTTGATGAAATAATCAAAAATAGGTTCAATAATGAGT
>18103 bias=0,e_score=0.0,bit_score=1445.9,score_ratio=1.02,align_strand=-,abs_start=9872,abs_end=11291,allele_start=9872,allele_end=11291,query_name=NODE_7_length_40078_cov_33.6164_ID_5600 <unknown description>
TGAATAATGATTGAGAAATAGTTATAGGAATTGAAATTCATATTGAGTTAAATACCAAGA
CAAAAATGTTTTCTCCAGTTCAAAATGAATACGGAGATGAAGCCAATACAAATGTTTCAA
ATATTGACCTTGCCTATCCTGGAAGTTTGCCTCTTTTAAATTCTAGTGCCATAATTAAGG
CAATTAAATTAGCCAAGGCGCTAGAAATGGAAATAGATCCATTAGTTAGATTTGACAGGA
AAAATTATTTTTATCCTGATTTAACAAAAGGATATCAAATTACTCAACAATTTCATCCAA
TTGGTAAAAATGGTTTGATAAGGGCAAAGGTTCAAAATTCATGAAAAACTTTTTCTATTG
AAAGAATTCATATGGAAGAAGATACTGCTAAATCAATTCACGAAAATGGTTTGACATATT
TAAACTATAATAGATGTGGAGTTCCTTTAATTGAAATAGTTTCTAATCCTGTAATGCACA
GCGCAGAGGATGCAATGGCTTATGTTGAAGCTATAAGACAAACAGCATTAGTTTTAGACA
TTAGTGATGCAAAATTAAATGAAGGAAGTTTAAGAACTGACGTTAATTTATCAGTAAGAA
GAAAAGGAGAAAATGTCCTTAATACTCGCACGGAAATAAAAAATTTAAATTCTCTTTCAA
ATATTAAAAAAGCAATTGAATATGAATCTAATTTCCAAATTCAAATGTATGAAAACAATT
TAACTTTTAATCAAGAAACAAAGCGTTTTGATGAAAAAATGCAAAAGACTGTTTCAATGC
GTTCAAAAGGTGATGCAATTAGTTACAAATATTTTCCAGATCCAAATTTACCTTATATTC
AATTGCAACAAAAATTTATAGATGATATTAAAATAGAAGAAATACCATATAAAAAAGAAT
TAAGATATCTAAAAAATGGCTTAAATCAAGTTCAAATATCTCAATTATTGAATAATATTT
CTTATGCAAAATATATTGATAGTATAAACTCAAAAGATTTTAAAAAAGCCACAAATGTTT
TCTTTTCTGACATAGTTACCTATTTAAATAGTAACAATAAGAATATTGAAAATTTATCAT
TTAAAGCAGATGATGCAAGAAAGGTTGTCGAATATTTAATTGATAATAGGATTAATAAAA
ATAATATTGCTGAAATTATTAAAATTAAAGATCAAAATCCAAATTTAAATATTGAATCTA
TTATTAAAGACAATGGCTTTTTAATTGAAATAAAAGAAATTGATTTGAACGAACTAGTTC
AAGAAATATTAAATGAAAATCCAAACTTGGAAACTGAATTTAAAAACAATTATAACCGTG
CCCAAAAATTTATGCAAGGTCAAATAATGAAAAAAACAATGGGAAAGGCAAATCTAAAAA
ATCTTGATGAAATAATCAAAAATAGGTTCAATAATGAGT
