# Supplementary material for: Genomic determination of minimum multi-locus sequence typing schemas to represent the genomic phylogeny of Mycoplasma hominis
Source: BMC Genomics. 2016 Nov 23;17:964. doi: 10.1186/s12864-016-3284-z (PMC5120421; doi:10.1186/s12864-016-3284-z)
Supplement: Additional file 1: — FASTA sequence for all pan genomic alleles identified in this study. (ZIP 1488 kb) [file 12864_2016_3284_MOESM1_ESM.zip › pan_genome/GENE-178.fasta]

>178
ATGTCCGATTTAGAAAAACCAATTATTAGAGAAATTTCAATAAAAGAAGAACCAAACAAA
GATCAAAACAATCAAACAAATTCATCAATTTTTAAAGAAAAACACGTATTTAAATTAAAA
AATTTTGATGGTCCGCTTGATTTGTTGGTTTCTTTAATTAAAGAGAAAAATATAAGCATT
TTTGATGTTGACTTATCTGAATTAGCAAATCAATATCTTGAAATAATTCATAGTCTTCAA
TCTTATGAAGTTGATATAGCAAGTGAATATCTAGTTATGGCTGCACATTTATTACAATTA
AAAGCTAGAATGGTATTGCAAGATCCTGAAGTTGAAGAAGAAATTAAACAAGAAAAAAAG
AGATTGCTTGAACAGATTGCCGAATATGAAAAATTCAAAGAAATTTCTTTACTTTTACGT
GAACAAGAAGAAAAAAGATCTAGATTGTTTTCAAAAGAACCAGAAGACACACAAGATTTT
GTAAGAGATATTGATGGTTCGATTCTTGATGGACATTCCAATAGTTCAAAATTAGTTGTA
ACTTTAAGAAAAATGTTTGAAAGAACATATGCTGAACTTATTAGAAATATTACTATTTCA
ACAATAGCAGTGAGCCCTGAAGAACAAAAAGAAAGAATTATTAAATTATTTAAAACAAAG
TTGCAAGTAACCTTTAAAGATGTTTTTTCTGTTCCAAGTTTGGGACACTTTGTTATTACT
TTATTGGCGGCATTGGATTTAGTAAGACAACAAATTATTGAAATTTATCAAGAAGAAAAT
GAAGGCGAAATTCATTTTAAGAAAGGGGCTTTATATGAAGAATAA
>608
ATGTCCGATTTAGAAAAACCAATTATTAGAGAAATTTCAATAAAAGAAGAACCAAACAAA
GATCAAAACAATCAAACAAATTCGTCAATTTTTAAAGAAAAACACGTATTTAAATTAAAA
AATTTTGATGGTCCGCTTGATTTGTTGGTTTCTTTAATTAAAGAGAAAAATATAAGCATT
TTTGATGTTGATTTATCTGAATTAGCAAATCAATATCTTGAAATAATTCATAGTCTTCAA
TCTTATGAAGTTGATATAGCAAGTGAATATCTAGTTATGGCTGCACATTTATTACAATTG
AAAGCTAGAATGGTATTGCAAGATCCAGAAGTTGAAGAAGAAATTAGACAAGAAAAAAAG
AGATTGCTTGAACAGATTGCTGAATATGAAAAATTCAAAGAAATTTCTTTGCTTTTACGT
GAACAAGAAGAAAAAAGATCTAGATTGTTTTCAAAAGAACCAGAAGACACACAAGATTTC
GTAAGAGATATTGATGGTTCGATTCTTGATGGACATTCCAATAGTTCAAAATTAGTTGTA
ACTTTAAGAAAAATGTTTGAAAGAACATATGCTGAACTGATTAGAAATATTACTATTTCA
ACAATAGCAGTGAGTCCCGAAGAACAAAAAGAAAGAATTATTAAATTATTTAAAACAAAG
TTGCAAGTAACCTTTAAAGATGTTTTTTCTGTTCCAAGTTTGGGGCACTTTGTTATTACT
TTATTGGCAGCATTGGATTTAGTAAGACAACAAATTATTGAAATTTATCAAGAAGAAAAT
GAAGGCGAAATTCATTTTAAGAAAGGGGCTTTATATGAAGAATAA
>1202
ATGTCCGATTTAGAAAAACCAATTATTAGAGAAATTTCAATAAAAGAAGAACCAAACAAA
GATCAAAACAATCAAACAAATTCATCAATTTTTAAAGAAAAACACGTATTTAAATTAAAA
AATTTTGATGGTCCGCTTGATTTGTTGGTTTCTTTAATTAAAGAGAAAAATATAAGCATT
TTTGATGTTGACTTATCTGAATTAGCAAATCAATATCTTGAAATAATTCATAGTCTTCAA
TCTTATGAAGTTGATATAGCAAGTGAATATCTAGTTATGGCTGCACATTTATTACAATTA
AAAGCTAGAATGGTATTGCAAGATCCAGAAGTTGAAGAAGAAATTAAACAGGAAAAAAAG
AGATTGCTTGAACAGATTGCCGAATATGAAAAATTCAAAGAAATTTCTTTACTTTTACGT
GAACAAGAAGAAAAAAGATCTAGATTGTTTTCAAAAGAACCAGAAGACACACAAGATTTC
GTAAGAGATATTGATGGTTCGATTCTTGATGGACATTCCAATAGTTCAAAATTAGTTGTA
ACTTTAAGAAAGATGTTTGAAAGAACATATGCTGAACTTATTAGAAATATTACTATTTCA
ACAATAGCAGTGAGTCCCGAAGAACAAAAAGAAAGAATTATTAAATTATTTAAAACAAAG
TTGCAAGTAACCTTTAAAGATGTTTTTTCTGTTCCAAGTTTGGGACACTTTGTTATTACT
TTATTGGCGGCATTGGATTTAGTAAGACAACAAATTATTGAAATTTATCAAGAAGAAAAT
GAAGGCGAAATTCATTTTAAGAAAGGGGCTTTATATGAAGAATAA
>1923
ATGTCCGATTTAGAAAAACCAATTATTAGAGAAATTTCAATAAAAGAAGAACCAAACAAA
GATCAAAACAATCAAACAAATTCATCAATTTTTAAAGAAAAACACGTATTTAAATTAAAA
AATTTTGATGGTCCGCTTGATTTGTTGGTTTCTTTAATTAAAGAGAAAAATATAAGCATT
TTTGATGTTGACTTATCTGAATTAGCAAATCAATATCTTGAAATAATTCATAGTCTTCAA
TCTTATGAAGTTGATATAGCAAGTGAATATCTAGTTATGGCTGCACATTTATTACAATTA
AAAGCTAGAATGGTATTGCAAGATCCTGAAGTTGAAGAAGAAATTAAACAAGAAAAAAAG
AGATTGCTTGAACAGATTGCCGAATATGAAAAATTCAAAGAAATTTCTTTACTTTTACGT
GAACAAGAAGAAAAAAGATCTAGATTGTTTTCGAAAGAACCAGAAGACACACAAGATTTC
GTAAGAGATATTGATGGTTCGATTCTTGATGGACATTCCAATAGTTCAAAATTAGTTGTA
ACTTTAAGAAAAATGTTTGAAAGAACATATGCTGAACTTATTAGAAATATTACTATTTCA
ACAATAGCAGTGAGCCCTGAAGAACAAAAAGAAAGAATTATTAAATTATTTAAAACAAAG
TTGCAAGTAACCTTTAAAGATGTTTTTTCTGTTCCAAGTTTGGGACACTTTGTTATTACT
TTATTGGCGGCATTGGATTTAGTAAGACAACAAATTATTGAAATTTATCAAGAAGAAAAT
GAAGGCGAAATTCATTTTAAGAAAGGGGCTTTATATGAAGAATAA
>5096 bias=126.7,bit_score=850.6,abs_start=14371,align_strand=-,abs_end=15193,score_ratio=1.03103030303,query_name=NODE_7_length_40078_cov_33.6164_ID_5600
TGTCCGATTTAGAAAAACCAATTATTAGAGAAATTTCAACAAAAGAAGAACCAAACAAAG
ATCAAAACAATCAAACAAATTCATCAATTTTTAAAGAAAAACATGTATTTAAATTAAAAA
ATTTTGATGGTCCGCTTGATTTGTTGGTTTCTTTAATTAAAGAGAAAAATATAAGCATTT
TTGATGTTGACTTATCTGAATTAGCAAATCAATATCTTGAAATAATTCATAGTCTTCAAT
CTTATGAAGTTGATATAGCAAGTGAATATCTAGTTATGGCTGCACATTTATTACAATTAA
AAGCTAGAATGGTATTGCAAGATCCAGAAGTTGAAGAAGAAATTAAACAGGAAAAAAGGA
GATTGCTTGAACAGATTGCCGAATATGAAAAATTCAAAGAAATTTCTTTACTTTTACGTG
AACAAGAAGAAAAAAGATCTAGATTGTTTTCAAAAGAACCAGAAGACACACAAGATTTCG
TAAGAGATATTGATGGTTCGATTCTTGATGGACATTCCAATAGTTCAAAATTAGTTGTAA
CTTTAAGAAAGATGTTTGAAAGAACATATGCTGAACTTATTAGAAATATTACTATTTCAA
CAATAGCAGTGAGCCCTGAAGAACAAAAAGAAAGAATTATTAAATTATTTAAAACAAAGT
TGCAAGTAACCTTTAAAGATGTTTTTTCTGTTCCAAGTTTGGGACACTTTGTTATTACTT
TATTGGCGGCATTGGATTTAGTAAGACAACAAATTATTGAAATTTATCAAGAAGAAAATG
AAGGCGAAATTCATTTTAAGAAAGGGGCTTTATATGAAGAATA
>5099 bias=130.1,bit_score=854.4,abs_start=65688,align_strand=+,abs_end=66512,score_ratio=1.03563636364,query_name=NODE_1_length_337690_cov_20.0179_ID_3593
ATGTCCGATTTAGAAAAACCAATTATTAGAGAAATTTCAATAAAAGAAGAACCAAACAAA
GATCAAAACAATCAAACAAATTCATCAATTTTTAAAGAAAAACACGTATTTAAATTAAAA
AATTTTGATGGTCCGCTTGATTTGTTGGTTTCTTTAATTAAAGAGAAAAATATAAGCATT
TTTGATGTTGACTTATCTGAATTAGCAAATCAATATCTTGAAATAATTCATAGTCTTCAA
TCTTATGAAGTTGATATAGCAAGTGAATATCTAGTTATGGCTGCACATTTATTACAATTA
AAAGCTAGAATGGTATTGCAAGATCCTGAAGTTGAAGAAGAAATTAAACAAGAAAAAAAG
AGATTGCTTGAACAGATTGCCGAATATGAAAAATTCAAAGAAATTTCTTTACTTTTACGT
GAACAAGAAGAAAAAAGATCTAGATTGTTTTCAAAAGAACCAGAAGACACACAAGATTTC
GTAAGAGATATTGATGGTTCGATTCTTGATGGACATTCCAATAGTTCAAAATTAGTTGTA
ACTTTAAGAAAAATGTTTGAAAGAACATATGCTGAACTTATTAGAAATATTACTATTTCA
ACAATAGCAGTGAGCCCTGAAGAACAAAAAGAAAGAATTATTAAATTATTTAAAACAAAG
TTGCAAGTAACCTTTAAAGATGTTTTTTCTGTTCCAAGTTTGGGACACTTTGTTATTACT
TTATTGGCGGCATTGGATTTAGTAAGACAACAAATTATTGAAATTTATCAAGAAGAAAAT
GAAGGCGAAATTCATTTTAAGAAAGGGGCTTTATATGAAGAATAA
>5105 bias=126.7,bit_score=850.4,abs_start=384046,align_strand=+,abs_end=384870,score_ratio=1.03078787879,query_name=NODE_1_length_644406_cov_31.3649_ID_828
ATGTCCGATTTAGAAAAACCAATTATTAGAGAAATTTCAATAAAAGAAGAACCAAACAAA
GACCAAAACAATCAAACAAATTCATCAATTTTTAAAGAAAAACACGTATTTAAATTAAAA
AATTTTGATGGTCCGCTTGATTTGTTGGTTTCTTTAATTAAAGAGAAAAATATAAGCATT
TTTGATGTTGACTTATCTGAATTAGCAAATCAATATCTTGAAATAATTCATAGTCTTCAA
TCTTATGAAGTTGATATAGCAAGTGAATATCTAGTTATGGCTGCACATTTATTACAATTA
AAAGCTAGAATGGTATTGCAAGATCCAGAAGTTGAAGAAGAAATTAAACAAGAAAAAAAG
AGATTGCTTGAACAGATTGCCGAATATGAAAAATTCAAAGAAATTTCTTTACTTTTACGT
GAACAAGAAGAAAAAAGATCTAGATTGTTTTCAAAAGAACCAGAAGACACACAAGATTTT
GTAAGAGATATTGATGGTTCGATTCTTGATGGGCATTCCAATAGTTCAAAATTAGTTGTA
ACTCTAAGAAAGATGTTTGAAAGAACATATGCTGAACTTATTAGAAATATTACTATTTCA
ACAATAGCAGTGAGCCCTGAAGAACAAAAAGAAAGAATTATTAAATTATTTAAAACAAAG
TTGCAAGTAACCTTTAAAGATGTTTTTTCTGTTCCAAGTTTGGGACACTTTGTTATTACT
TTATTGGCGGCATTGGATTTAGTAAGACAACAAATTATTGAAATTTATCAAGAAGAAAAT
GAAGGCGAAATTCATTTTAAGAAAGGGGCTTTATATGAAGAATAA
>5108 bias=129.2,bit_score=854.7,abs_start=64333,align_strand=+,abs_end=65157,score_ratio=1.036,query_name=NODE_1_length_423494_cov_19.5452_ID_878
ATGTCCGATTTAGAAAAACCAATTATTAGAGAAATTTCAATAAAAGAAGAACCAAACAAA
GATCAAAACAATCAAACAAATTCATCAATTTTTAAAGAAAAACACGTATTTAAATTAAAA
AATTTTGATGGTCCGCTTGATTTGTTGGTTTCTTTAATTAAAGAGAAAAATATAAGCATT
TTTGATGTTGACTTATCTGAATTAGCAAATCAATATCTTGAAATAATTCATAGTCTTCAA
TCTTATGAAGTTGATATAGCAAGTGAATATCTAGTTATGGCTGCACATTTATTACAATTA
AAAGCTAGAATGGTATTGCAAGATCCAGAAGTTGAAGAAGAAATTAAACAAGAAAAAAAG
AGATTGCTTGAACAGATTGCCGAATATGAAAAATTCAAAGAAATTTCTTTACTTTTACGT
GAACAAGAAGAAAAAAGATCTAGATTGTTTTCAAAAGAACCAGAAGACACACAAGATTTC
GTAAGAGATATTGATGGTTCGATTCTTGATGGACATTCCAATAGTTCAAAATTAGTTGTA
ACTTTAAGAAAGATGTTTGAAAGAACATATGCTGAACTTATTAGAAATATTACTATTTCA
ACAATAGCAGTGAGTCCCGAAGAACAAAAAGAAAGAATTATTAAATTATTTAAAACAAAG
TTGCAAGTAACCTTTAAAGATGTTTTTTCTGTTCCAAGTTTGGGACACTTTGTTATTACT
TTATTGGCGGCATTGGATTTAGTAAGACAACAAATTATTGAAATTTATCAAGAAGAAAAT
GAAGGCGAAATTCATTTTAAGAAAGGGGCTTTATATGAAGAATAA
>5109 bias=128.9,bit_score=851.0,abs_start=149339,align_strand=-,abs_end=150161,score_ratio=1.03151515152,query_name=NODE_1_length_201530_cov_37.1757_ID_177
TGTCCGATTTAGAAAAACCAATTATTAGAGAAATTTCAATAAAAGAAGAACCAAACAAAG
ATCAAAACAATCAAACAAATTCATCAATTTTTAAAGAAAAACACGTATTTAAATTAAAAA
ATTTTGATGGTCCGCTTGATTTGTTGGTTTCTTTAATTAAAGAGAAAAATATAAGCATTT
TTGATGTTGACTTATCTGAATTAGCAAATCAATATCTTGAAATAATTCATAGTCTTCAAT
CTTATGAAGTTGATATAGCAAGTGAATATCTAGTTATGGCTGCACATTTATTACAATTAA
AAGCTAGAATGGTATTGCAAGATCCTGAAGTTGAAGAAGAAATTAAACAAGAAAAAAAGA
GATTGCTTGAACAGATTGCCGAATATGAAAAATTCAAAGAAATTTCTTTACTTTTACGTG
AACAAGAAGAAAAAAGATCTAGATTGTTTTCGAAAGAACCAGAAGACACACAAGATTTCG
TAAGAGATATTGATGGTTCGATTCTTGATGGACATTCCAATAGTTCAAAATTAGTTGTAA
CTTTAAGAAAAATGTTTGAAAGAACATATGCTGAACTTATTAGAAATATTACTATTTCAA
CAATAGCAGTGAGCCCTGAAGAACAAAAAGAAAGAATTATTAAATTATTTAAAACAAAGT
TGCAAGTAACCTTTAAAGATGTTTTTTCTGTTCCGAGTTTGGGACACTTTGTTATTACTT
TATTGGCGGTATTGGATTTAGTAAGACAACAAATTATTGAAATTTATCAAGAAGAAAATG
AAGGCGAAATTCATTTTAAGAAAGGGGCTTTATATGAAGAATA
>18076 bias=0,e_score=1.5e-251,bit_score=842.1,score_ratio=1.02,align_strand=+,abs_start=62933,abs_end=63757,allele_start=62933,allele_end=63757,query_name=NODE_1_length_290949_cov_36.4267_ID_342 <unknown description>
TGTCCGATTTAGAAAAACCAATTATTAGAGAAATTTCAATAAAAGAAGAACCAAACAAAG
ATCAAAACAATCAAACAAATTCATCAATTTTTAAAGAAAAACACGTATTTAAATTAAAAA
ATTTTGATGGTCCACTTGATTTGTTGATTTCTTTAATTAAAGAGAAAAATATAAGCATTT
TTGATGTTGACTTATCTGAATTAGCAAATCAATATCTTGAAATAATTCATAGTCTTCAAT
CTTATGAAGTTGATATAGCAAGTGAATATCTAGTTATGGCTGCACATTTATTACAATTAA
AAGCTAGAATGGTATTGCAAGATCCTGAAGTTGAAGAAGAAATTAAGCAAGAAAAAAAGA
GATTGCTTGAACAGATTGCCGAATATGAAAAATTCAAAGAAATTTCTTTACTTTTACGTG
AACAAGAAGAAAAAAGATCTAGATTGTTTTCAAAAGAACCAGAAGACACACAAGATTTCG
TAAGAGATATTGATGGTTCGATTCTTGATGGACATTCCAATAGTTCAAAATTAGTTGTAA
CTTTAAGAAAAATGTTTGAAAGAACATATGCTGAACTTATTAGAAATATTACTATTTCAA
CAATAGCAGTGAGCCCTGAAGAACAAAAAGAAAGAATTATTAAATTATTTAAAACAAAGT
TGCAAGTAACCTTTAAAGATGTTTTTTCTGTTCCAAGTTTGGGACACTTTGTTATTACTT
TATTGGCGGCATTAGATTTAGTAAGACAACAAATTATTGAAATTTATCAAGAAGAAAATG
AAGGCGAAATTCATTTTAAGAAAGGGGCTTTATATGAAGAATAA
>18077 bias=0,e_score=3.3e-253,bit_score=848.3,score_ratio=1.03,align_strand=+,abs_start=213976,abs_end=214800,allele_start=213976,allele_end=214800,query_name=NODE_1_length_497571_cov_28.1511_ID_540 <unknown description>
TGTCCGATTTAGAAAAACCAATTATTAGAGAAATTTCAATAAAAGAAGAACCAAACAAAG
ATCAAAACAATCAAACAAATTCGTCAATTTTTAAAGAAAAACACGTATTCAAATTAAAAA
ATTTTGATGGTCCACTTGATTTGTTGGTTTCTTTAATTAAAGAGAAAAATATAAGCATTT
TTGATGTTGACTTATCTGAATTAGCAAATCAATATCTTGAAATAATTCATAGTCTTCAAT
CTTATGAAGTTGATATAGCAAGTGAATATCTAGTTATGGCTGCACATTTATTACAATTAA
AAGCTAGAATGGTATTGCAAGATCCAGAAGTTGAAGAAGAAATTAAACAAGAAAAAAAGA
GATTGCTTGAACAGATTGCCGAATATGAAAAATTCAAAGAAATTTCTTTACTTTTACGTG
AACAAGAAGAAAAAAGATCTAGATTGTTTTCAAAAGAACCAGAAGACACACAAGATTTTG
TAAGAGATATTGATGGTTCGATTCTTGATGGACATTCCAATAGTTCAAAATTAGTTGTAA
CTTTAAGAAAAATGTTTGAAAGAACATATGCTGAACTTATTAGAAATATTACTATTTCAA
CAATAGCAGTGAGCCCTGAAGAACAAAAAGAAAGAATTATTAAATTATTTAAAACAAAGT
TGCAAGTAACCTTTAAAGATGTTTTTTCTGTTCCAAGTTTGGGACACTTTGTTATTACTT
TATTGGCGGCATTGGATTTAGTAAGACAACAAATTATTGAAATTTATCAAGAAGAAAATG
AAGGCGAAATTCATTTTAAGAAAGGGGCTTTATATGAAGAATAA
>18078 bias=0,e_score=2.3e-253,bit_score=848.3,score_ratio=1.03,align_strand=-,abs_start=283283,abs_end=284105,allele_start=283283,allele_end=284105,query_name=NODE_1_length_344309_cov_36.0595_ID_85 <unknown description>
TGTCCGATTTAGAAAAACCAATTATTAGAGAAATTTCAATAAAAGAAGAACCAAACAAAG
ATCAAAACAATCAAACAAATTCGTCAATTTTTAAAGAAAAACACGTATTCAAATTAAAAA
ATTTTGATGGTCCACTTGATTTGTTGGTTTCTTTAATTAAAGAGAAAAATATAAGCATTT
TTGATGTTGACTTATCTGAATTAGCAAATCAATATCTTGAAATAATTCATAGTCTTCAAT
CTTATGAAGTTGATATAGCAAGTGAATATCTAGTTATGGCTGCACATTTATTACAATTAA
AAGCTAGAATGGTATTGCAAGATCCAGAAGTTGAAGAAGAAATTAAACAAGAAAAAAAGA
GATTGCTTGAACAGATTGCCGAATATGAAAAATTCAAAGAAATTTCTTTACTTTTACGTG
AACAAGAAGAAAAAAGATCTAGATTGTTTTCAAAAGAACCAGAAGACACACAAGATTTTG
TAAGAGATATTGATGGTTCGATTCTTGATGGACATTCCAATAGTTCAAAATTAGTTGTAA
CTTTAAGAAAAATGTTTGAAAGAACATATGCTGAACTTATTAGAAATATTACTATTTCAA
CAATAGCAGTGAGCCCTGAAGAACAAAAAGAAAGAATTATTAAATTATTTAAAACAAAGT
TGCAAGTAACCTTTAAAGATGTTTTTTCTGTTCCAAGTTTGGGACACTTTGTTATTACTT
TATTGGCGGCATTGGATTTAGTAAGACAACAAATTATTGAAATTTATCAAGAAGAAAATG
AAGGCGAAATTCATTTTAAGAAAGGGGCTTTATATGAAGAAT
>18079 bias=0,e_score=3.8e-255,bit_score=854.7,score_ratio=1.04,align_strand=-,abs_start=255630,abs_end=256452,allele_start=255630,allele_end=256452,query_name=NODE_1_length_474534_cov_38.1723_ID_792 <unknown description>
TGTCCGATTTAGAAAAACCAATTATTAGAGAAATTTCAATAAAAGAAGAACCAAACAAAG
ATCAAAACAATCAAACAAATTCATCAATTTTTAAAGAAAAACACGTATTTAAATTAAAAA
ATTTTGATGGTCCGCTTGATTTGTTGGTTTCTTTAATTAAAGAGAAAAATATAAGCATTT
TTGATGTTGACTTATCTGAATTAGCAAATCAATATCTTGAAATAATTCATAGTCTTCAAT
CTTATGAAGTTGATATAGCAAGTGAATATCTAGTTATGGCTGCACATTTATTACAATTAA
AAGCTAGAATGGTATTGCAAGATCCAGAAGTTGAAGAAGAAATTAAACAAGAAAAAAAGA
GATTGCTTGAACAGATTGCCGAATATGAAAAATTCAAAGAAATTTCTTTACTTTTACGTG
AACAAGAAGAAAAAAGATCTAGATTGTTTTCAAAAGAACCAGAAGACACACAAGATTTCG
TAAGAGATATTGATGGTTCGATTCTTGATGGACATTCCAATAGTTCAAAATTAGTTGTAA
CTTTAAGAAAGATGTTTGAAAGAACATATGCTGAACTTATTAGAAATATTACTATTTCAA
CAATAGCAGTGAGTCCCGAAGAACAAAAAGAAAGAATTATTAAATTATTTAAAACAAAGT
TGCAAGTAACCTTTAAAGATGTTTTTTCTGTTCCAAGTTTGGGACACTTTGTTATTACTT
TATTGGCGGCATTGGATTTAGTAAGACAACAAATTATTGAAATTTATCAAGAAGAAAATG
AAGGCGAAATTCATTTTAAGAAAGGGGCTTTATATGAAGAAT
>18080 bias=0,e_score=3.7e-255,bit_score=855.2,score_ratio=1.04,align_strand=-,abs_start=291003,abs_end=291825,allele_start=291003,allele_end=291825,query_name=NODE_1_length_666248_cov_46.4332_ID_732 <unknown description>
TGTCCGATTTAGAAAAACCAATTATTAGAGAAATTTCAATAAAAGAAGAACCAAACAAAG
ATCAAAACAATCAAACAAATTCATCAATTTTTAAAGAAAAACACGTATTTAAATTAAAAA
ATTTTGATGGTCCGCTTGATTTGTTGGTTTCTTTAATTAAAGAGAAAAATATAAGCATTT
TTGATGTTGACTTATCTGAATTAGCAAATCAATATCTTGAAATAATTCATAGTCTTCAAT
CTTATGAAGTTGATATAGCAAGTGAATATCTAGTTATGGCTGCACATTTATTACAATTAA
AAGCTAGAATGGTATTGCAAGATCCTGAAGTTGAAGAAGAAATTAAACAAGAAAAAAAGA
GATTGCTTGAACAGATTGCCGAATATGAAAAATTCAAAGAAATTTCTTTACTTTTACGTG
AACAAGAAGAAAAAAGATCTAGATTGTTTTCGAAAGAACCAGAAGACACACAAGATTTCG
TAAGAGATATTGATGGTTCGATTCTTGATGGACATTCCAATAGTTCAAAATTAGTTGTAA
CTTTAAGAAAAATGTTTGAAAGAACATATGCTGAACTTATTAGAAATATTACTATTTCAA
CAATAGCAGTGAGCCCTGAAGAACAAAAAGAAAGAATTATTAAATTATTTAAAACAAAGT
TGCAAGTAACCTTTAAAGATGTTTTTTCTGTTCCAAGTTTGGGACACTTTGTTATTACTT
TATTGGCGGCATTGGATTTAGTAAGACAACAAATTATTGAAATTTATCAAGAAGAAAATG
AAGGCGAAATTCATTTTAAGAAAGGGGCTTTATATGAAGAAT
>18081 bias=0,e_score=3.3e-255,bit_score=854.4,score_ratio=1.04,align_strand=+,abs_start=65656,abs_end=66480,allele_start=65656,allele_end=66480,query_name=NODE_1_length_337655_cov_39.5735_ID_506 <unknown description>
TGTCCGATTTAGAAAAACCAATTATTAGAGAAATTTCAATAAAAGAAGAACCAAACAAAG
ATCAAAACAATCAAACAAATTCATCAATTTTTAAAGAAAAACACGTATTTAAATTAAAAA
ATTTTGATGGTCCGCTTGATTTGTTGGTTTCTTTAATTAAAGAGAAAAATATAAGCATTT
TTGATGTTGACTTATCTGAATTAGCAAATCAATATCTTGAAATAATTCATAGTCTTCAAT
CTTATGAAGTTGATATAGCAAGTGAATATCTAGTTATGGCTGCACATTTATTACAATTAA
AAGCTAGAATGGTATTGCAAGATCCTGAAGTTGAAGAAGAAATTAAACAAGAAAAAAAGA
GATTGCTTGAACAGATTGCCGAATATGAAAAATTCAAAGAAATTTCTTTACTTTTACGTG
AACAAGAAGAAAAAAGATCTAGATTGTTTTCAAAAGAACCAGAAGACACACAAGATTTCG
TAAGAGATATTGATGGTTCGATTCTTGATGGACATTCCAATAGTTCAAAATTAGTTGTAA
CTTTAAGAAAAATGTTTGAAAGAACATATGCTGAACTTATTAGAAATATTACTATTTCAA
CAATAGCAGTGAGCCCTGAAGAACAAAAAGAAAGAATTATTAAATTATTTAAAACAAAGT
TGCAAGTAACCTTTAAAGATGTTTTTTCTGTTCCAAGTTTGGGACACTTTGTTATTACTT
TATTGGCGGCATTGGATTTAGTAAGACAACAAATTATTGAAATTTATCAAGAAGAAAATG
AAGGCGAAATTCATTTTAAGAAAGGGGCTTTATATGAAGAATAA
>18082 bias=0,e_score=5.3e-255,bit_score=850.6,score_ratio=1.03,align_strand=-,abs_start=14371,abs_end=15193,allele_start=14371,allele_end=15193,query_name=NODE_7_length_40078_cov_33.6164_ID_5600 <unknown description>
TGTCCGATTTAGAAAAACCAATTATTAGAGAAATTTCAACAAAAGAAGAACCAAACAAAG
ATCAAAACAATCAAACAAATTCATCAATTTTTAAAGAAAAACATGTATTTAAATTAAAAA
ATTTTGATGGTCCGCTTGATTTGTTGGTTTCTTTAATTAAAGAGAAAAATATAAGCATTT
TTGATGTTGACTTATCTGAATTAGCAAATCAATATCTTGAAATAATTCATAGTCTTCAAT
CTTATGAAGTTGATATAGCAAGTGAATATCTAGTTATGGCTGCACATTTATTACAATTAA
AAGCTAGAATGGTATTGCAAGATCCAGAAGTTGAAGAAGAAATTAAACAGGAAAAAAGGA
GATTGCTTGAACAGATTGCCGAATATGAAAAATTCAAAGAAATTTCTTTACTTTTACGTG
AACAAGAAGAAAAAAGATCTAGATTGTTTTCAAAAGAACCAGAAGACACACAAGATTTCG
TAAGAGATATTGATGGTTCGATTCTTGATGGACATTCCAATAGTTCAAAATTAGTTGTAA
CTTTAAGAAAGATGTTTGAAAGAACATATGCTGAACTTATTAGAAATATTACTATTTCAA
CAATAGCAGTGAGCCCTGAAGAACAAAAAGAAAGAATTATTAAATTATTTAAAACAAAGT
TGCAAGTAACCTTTAAAGATGTTTTTTCTGTTCCAAGTTTGGGACACTTTGTTATTACTT
TATTGGCGGCATTGGATTTAGTAAGACAACAAATTATTGAAATTTATCAAGAAGAAAATG
AAGGCGAAATTCATTTTAAGAAAGGGGCTTTATATGAAGAAT
>18083 bias=0,e_score=1.4e-255,bit_score=854.4,score_ratio=1.04,align_strand=-,abs_start=16901,abs_end=17723,allele_start=16901,allele_end=17723,query_name=NODE_3_length_145382_cov_20.187_ID_361 <unknown description>
TGTCCGATTTAGAAAAACCAATTATTAGAGAAATTTCAATAAAAGAAGAACCAAACAAAG
ATCAAAACAATCAAACAAATTCATCAATTTTTAAAGAAAAACACGTATTTAAATTAAAAA
ATTTTGATGGTCCGCTTGATTTGTTGGTTTCTTTAATTAAAGAGAAAAATATAAGCATTT
TTGATGTTGACTTATCTGAATTAGCAAATCAATATCTTGAAATAATTCATAGTCTTCAAT
CTTATGAAGTTGATATAGCAAGTGAATATCTAGTTATGGCTGCACATTTATTACAATTAA
AAGCTAGAATGGTATTGCAAGATCCTGAAGTTGAAGAAGAAATTAAACAAGAAAAAAAGA
GATTGCTTGAACAGATTGCCGAATATGAAAAATTCAAAGAAATTTCTTTACTTTTACGTG
AACAAGAAGAAAAAAGATCTAGATTGTTTTCAAAAGAACCAGAAGACACACAAGATTTCG
TAAGAGATATTGATGGTTCGATTCTTGATGGACATTCCAATAGTTCAAAATTAGTTGTAA
CTTTAAGAAAAATGTTTGAAAGAACATATGCTGAACTTATTAGAAATATTACTATTTCAA
CAATAGCAGTGAGCCCTGAAGAACAAAAAGAAAGAATTATTAAATTATTTAAAACAAAGT
TGCAAGTAACCTTTAAAGATGTTTTTTCTGTTCCAAGTTTGGGACACTTTGTTATTACTT
TATTGGCGGCATTGGATTTAGTAAGACAACAAATTATTGAAATTTATCAAGAAGAAAATG
AAGGCGAAATTCATTTTAAGAAAGGGGCTTTATATGAAGAAT
>18084 bias=0,e_score=2.4e-255,bit_score=851.5,score_ratio=1.03,align_strand=+,abs_start=15946,abs_end=16770,allele_start=15946,allele_end=16770,query_name=NODE_8_length_33401_cov_1.28101_ID_279 <unknown description>
TGTCCGATTTAGAAAAACCAATTATTAGAGAAATTTCAATAAAAGAAGAACCAAACAAAG
ATCAAAACAATCAAACAAATTCATCAATTTTTAAAGAAAAACACGTATTTAAATTAAAAA
ATTTTGATGGTCCGCTTGATTTGTTGGTTTCTTTAATTAAAGAGAAAAATATAAGCATTT
TTGATGTTGACTTATCTGAATTAGCAAATCAATATCTTGAAATAATTCATAGTCTTCAAT
CTTATGAAGTTGATATAGCAAGTGAATATCTAGTTATGGCTGCACATTTATTACAATTAA
AAGCTAGAATGGTATTGCAAGATCCTGAAGTTGAAGAAGAAATTAAACAAGAAAAAAAGA
GATTGCTTGAACAGATTGCCGAATATGAAAAATTCAAAGAAATTTCTTTACTTTTACGTG
AACAAGAAGAAAAAAGATCTAGATTGTTTTCAAAAGAACCAGAAGACACACAAGATTTTG
TAAGAGATATTGATGGTTCGATTCTTGATGGACATTCCAATAGTTCAAAATTAGTTGTAA
CTTTAAGAAAAATGTTTGAAAGAACATATGCTGAACTTATTAGAAATATTACTATTTCAA
CAATAGCAGTGAGCCCTGAAGAACAAAAAGAAAGAATTATTAAATTATTTAAAACAAAGT
TGCAAGTAACCTTTAAAGATGTTTTTTCTGTTCCAAGTTTGGGACACTTTGTTATTACTT
TATTGGCGGCATTGGATTTAGTAAGACAACAGATTATTGAAATTTATCAAGAAGAAAATG
AAGGCGAAATTCATTTTAAGAAAGGGGCTTTATATGAAGAATAA
>18085 bias=0,e_score=9.9e-255,bit_score=850.6,score_ratio=1.03,align_strand=+,abs_start=56752,abs_end=57576,allele_start=56752,allele_end=57576,query_name=NODE_5_length_74718_cov_32.8728_ID_1892 <unknown description>
TGTCCGATTTAGAAAAACCAATTATTAGAGAAATTTCAACAAAAGAAGAACCAAACAAAG
ATCAAAACAATCAAACAAATTCATCAATTTTTAAAGAAAAACATGTATTTAAATTAAAAA
ATTTTGATGGTCCGCTTGATTTGTTGGTTTCTTTAATTAAAGAGAAAAATATAAGCATTT
TTGATGTTGACTTATCTGAATTAGCAAATCAATATCTTGAAATAATTCATAGTCTTCAAT
CTTATGAAGTTGATATAGCAAGTGAATATCTAGTTATGGCTGCACATTTATTACAATTAA
AAGCTAGAATGGTATTGCAAGATCCAGAAGTTGAAGAAGAAATTAAACAGGAAAAAAGGA
GATTGCTTGAACAGATTGCCGAATATGAAAAATTCAAAGAAATTTCTTTACTTTTACGTG
AACAAGAAGAAAAAAGATCTAGATTGTTTTCAAAAGAACCAGAAGACACACAAGATTTCG
TAAGAGATATTGATGGTTCGATTCTTGATGGACATTCCAATAGTTCAAAATTAGTTGTAA
CTTTAAGAAAGATGTTTGAAAGAACATATGCTGAACTTATTAGAAATATTACTATTTCAA
CAATAGCAGTGAGCCCTGAAGAACAAAAAGAAAGAATTATTAAATTATTTAAAACAAAGT
TGCAAGTAACCTTTAAAGATGTTTTTTCTGTTCCAAGTTTGGGACACTTTGTTATTACTT
TATTGGCGGCATTGGATTTAGTAAGACAACAAATTATTGAAATTTATCAAGAAGAAAATG
AAGGCGAAATTCATTTTAAGAAAGGGGCTTTATATGAAGAATAA
>18086 bias=0,e_score=4e-254,bit_score=851.0,score_ratio=1.03,align_strand=+,abs_start=68215,abs_end=69039,allele_start=68215,allele_end=69039,query_name=NODE_1_length_386744_cov_32.1807_ID_133 <unknown description>
TGTCCGATTTAGAAAAACCAATTATTAGAGAAATTTCAATAAAAGAAGAACCAAACAAAG
ATCAAAACAATCAAACAAATTCATCAATTTTTAAAGAAAAACACGTATTTAAATTAAAAA
ATTTTGATGGTCCGCTTGATTTGTTGGTTTCTTTAATTAAAGAGAAAAATATAAGCATTT
TTGATGTTGACTTATCTGAATTAGCAAATCAATATCTTGAAATAATTCATAGTCTTCAAT
CTTATGAAGTTGATATAGCAAGTGAATATCTAGTTATGGCTGCACATTTATTACAATTAA
AAGCTAGAATGGTATTGCAAGATCCAGAAGTTGAAGAAGAAATTAAACAAGAAAAAAAGA
GATTGCTTGAACAGATTGCTGAATATGAAAAATTCAAAGAAATTTCTTTACTTTTACGTG
AACAAGAAGAAAAAAGATCTAGATTGTTTTCAAAAGAACCAGAAGACACACAAGATTTCG
TAAGAGATATTGATGGTTCGATTCTTGATGGGCATTCCAATAGTTCAAAATTAGTTGTAA
CTTTAAGAAAAATGTTTGAAAGAACATATGCTGAACTTATTAGAAATATTACTATTTCAA
CAATAGCAGTGAGTCCCGAAGAACAAAAAGAAAGAATTATTAAATTATTTAAAACAAAGT
TGCAAGTAACCTTTAAAGATGTTTTTTCTGTTCCAAGTTTGGGACACTTTGTTATTACTT
TATTGGCGGCATTGGATTTAGTAAGACAACAAATTATTGAAATTTATCAAGAAGAAAATG
AAGGCGAAATTCATTTTAAGAAAGGGGCTTTATATGAAGAATAA
>18087 bias=0,e_score=9.3e-255,bit_score=852.5,score_ratio=1.03,align_strand=-,abs_start=219835,abs_end=220657,allele_start=219835,allele_end=220657,query_name=NODE_1_length_253687_cov_41.2364_ID_219 <unknown description>
TGTCCGATTTAGAAAAACCAATTATTAGAGAAATTTCAATAAAAGAAGAACCAAACAAAG
ATCAAAACAATCAAACAAATTCATCAATTTTTAAAGAAAAACACGTATTTAAATTAAAAA
ATTTTGATGGTCCGCTTGATTTGTTGGTTTCTTTAATTAAAGAGAAAAATATAAGCATTT
TTGATGTTGACTTATCTGAATTAGCAAATCAATATCTTGAAATAATTCATAGTCTTCAAT
CTTATGAAGTTGATATAGCAAGTGAATATCTAGTTATGGCTGCACATTTATTACAATTAA
AAGCTAGAATGGTATTGCAAGATCCTGAAGTTGAAGAAGAAATTAAACAAGAAAAAAAGA
GATTGCTTGAACAGATTGCCGAATATGAAAAATTCAAAGAAATTTCTTTACTTTTACGTG
AACAAGAAGAAAAAAGATCTAGATTGTTTTCAAAAGAACCAGAAGACACACAAGATTTTG
TAAGAGATATTGATGGTTCGATTCTTGATGGACATTCCAATAGTTCAAAATTAGTTGTAA
CTTTAAGAAAAATGTTTGAAAGAACATATGCTGAACTTATTAGAAATATTACTATTTCAA
CAATAGCAGTGAGCCCTGAAGAACAAAAAGAAAGAATTATTAAATTATTTAAAACAAAGT
TGCAAGTAACCTTTAAAGATGTTTTTTCTGTTCCAAGTTTGGGACACTTTGTTATTACTT
TATTGGCGGCATTGGATTTAGTAAGACAACAAATTATTGAAATTTATCAAGAAGAAAATG
AAGGCGAAATTCATTTTAAGAAAGGGGCTTTATATGAAGAAT
>18088 bias=0,e_score=2e-254,bit_score=851.0,score_ratio=1.03,align_strand=-,abs_start=149339,abs_end=150161,allele_start=149339,allele_end=150161,query_name=NODE_1_length_201531_cov_37.8145_ID_143 <unknown description>
TGTCCGATTTAGAAAAACCAATTATTAGAGAAATTTCAATAAAAGAAGAACCAAACAAAG
ATCAAAACAATCAAACAAATTCATCAATTTTTAAAGAAAAACACGTATTTAAATTAAAAA
ATTTTGATGGTCCGCTTGATTTGTTGGTTTCTTTAATTAAAGAGAAAAATATAAGCATTT
TTGATGTTGACTTATCTGAATTAGCAAATCAATATCTTGAAATAATTCATAGTCTTCAAT
CTTATGAAGTTGATATAGCAAGTGAATATCTAGTTATGGCTGCACATTTATTACAATTAA
AAGCTAGAATGGTATTGCAAGATCCTGAAGTTGAAGAAGAAATTAAACAAGAAAAAAAGA
GATTGCTTGAACAGATTGCCGAATATGAAAAATTCAAAGAAATTTCTTTACTTTTACGTG
AACAAGAAGAAAAAAGATCTAGATTGTTTTCGAAAGAACCAGAAGACACACAAGATTTCG
TAAGAGATATTGATGGTTCGATTCTTGATGGACATTCCAATAGTTCAAAATTAGTTGTAA
CTTTAAGAAAAATGTTTGAAAGAACATATGCTGAACTTATTAGAAATATTACTATTTCAA
CAATAGCAGTGAGCCCTGAAGAACAAAAAGAAAGAATTATTAAATTATTTAAAACAAAGT
TGCAAGTAACCTTTAAAGATGTTTTTTCTGTTCCGAGTTTGGGACACTTTGTTATTACTT
TATTGGCGGTATTGGATTTAGTAAGACAACAAATTATTGAAATTTATCAAGAAGAAAATG
AAGGCGAAATTCATTTTAAGAAAGGGGCTTTATATGAAGAAT
>18089 bias=0,e_score=7.7e-254,bit_score=850.4,score_ratio=1.03,align_strand=-,abs_start=283427,abs_end=284249,allele_start=283427,allele_end=284249,query_name=NODE_1_length_507951_cov_41.4538_ID_1311 <unknown description>
TGTCCGATTTAGAAAAACCAATTATTAGAGAAATTTCAATAAAAGAAGAACCAAACAAAG
ACCAAAACAATCAAACAAATTCATCAATTTTTAAAGAAAAACACGTATTTAAATTAAAAA
ATTTTGATGGTCCGCTTGATTTGTTGGTTTCTTTAATTAAAGAGAAAAATATAAGCATTT
TTGATGTTGACTTATCTGAATTAGCAAATCAATATCTTGAAATAATTCATAGTCTTCAAT
CTTATGAAGTTGATATAGCAAGTGAATATCTAGTTATGGCTGCACATTTATTACAATTAA
AAGCTAGAATGGTATTGCAAGATCCAGAAGTTGAAGAAGAAATTAAACAAGAAAAAAAGA
GATTGCTTGAACAGATTGCCGAATATGAAAAATTCAAAGAAATTTCTTTACTTTTACGTG
AACAAGAAGAAAAAAGATCTAGATTGTTTTCAAAAGAACCAGAAGACACACAAGATTTTG
TAAGAGATATTGATGGTTCGATTCTTGATGGGCATTCCAATAGTTCAAAATTAGTTGTAA
CTCTAAGAAAGATGTTTGAAAGAACATATGCTGAACTTATTAGAAATATTACTATTTCAA
CAATAGCAGTGAGCCCTGAAGAACAAAAAGAAAGAATTATTAAATTATTTAAAACAAAGT
TGCAAGTAACCTTTAAAGATGTTTTTTCTGTTCCAAGTTTGGGACACTTTGTTATTACTT
TATTGGCGGCATTGGATTTAGTAAGACAACAAATTATTGAAATTTATCAAGAAGAAAATG
AAGGCGAAATTCATTTTAAGAAAGGGGCTTTATATGAAGAAT
