# Supplementary material for: Genomic determination of minimum multi-locus sequence typing schemas to represent the genomic phylogeny of Mycoplasma hominis
Source: BMC Genomics. 2016 Nov 23;17:964. doi: 10.1186/s12864-016-3284-z (PMC5120421; doi:10.1186/s12864-016-3284-z)
Supplement: Additional file 1: — FASTA sequence for all pan genomic alleles identified in this study. (ZIP 1488 kb) [file 12864_2016_3284_MOESM1_ESM.zip › pan_genome/GENE-179.fasta]

>179
ATGAGTAAAAAATTAATAATATTTACAGGACCAAGTGGCGTTGGAAAAGGAACAATTGAA
AAACCCTTATTTGAAGATAAAAGTCTGAAGCTAAAATTGTCAGTATCAATGACAACGAGA
TCACCACGAGAAGGAGAAATTGATGGTGTACACTATTACTTTGTGTCAAAAGATACTTTT
AACTCTTGCTTAGCAGAAAATAAGCTAATAGAATATTCAATGCACTTTGATAATTATTAT
GGAACATTATATTCAGAAATTGAACGTATTAGTGAACAAGGAAAAATTCCATTTCTTGAA
ATTGAAACTAATGGTGCTAAACAAATTTTAGAATATTATAAAAAACGTAACAGATTGGAC
GAAATTTGTTCAATATTTTTAATGCCTCCTTCATATGGAGAATTAAGAAAAAGAATTGAA
GGTCGCAATACCGAAACTGAAGATCTAATTATTAAAAGAATGAAGAAAGCAAAAGAAGAA
ATAGGCTATTCTACAATATTTCATCATGTGATAGTTAATGATGATTTAAACGTAGCACTT
GAAGAAATTAAGGAAATAATCAGATCAGAATTTTCAGATATTATAAACAAAAAAGAAGTT
GCAAGTGAAGGTAGAAAGGCATAA
>729
ATGAGTAAAAAATTAATAATATTTACAGGACCAAGTGGCGTTGGAAAAGGAACAATTGAA
AAGCCCTTATTTGAAGATAAAAGTCTAAAGCTAAAATTGTCAGTATCAATGACAACGAGA
TCACCACGAGAAGGAGAAATTGATGGTGTACACTATTACTTTGTGTCAAAAGATACTTTT
AACTCTTGCTTAGCAGAAAATAAGCTAATAGAATATTCAATGCACTTTGATAATTATTAT
GGAACATTATATTCAGAAATTGAACGTATTAGTGAACAAGGAAAAATTCCATTTCTTGAA
ATTGAAACTAATGGTGCTAAACAAATTTTAGAATATTATAAAAAACGTAACAGATTGGAT
GAAATTTGTTCAATATTTTTAATGCCTCCTTCATATGGAGAATTAAGAAAAAGAATTGAA
GGTCGCAATACCGAAACTGAAGATCTAATTATTAAAAGAATGAAGAAAGCAAAAGAAGAA
ATAGGCTATTCTACAATATTTCATCATGTGATAGTTAATGATGATCTAAATGTAGCACTT
GAAGAAATCAAAGAAATAATCAGATCAGAATTTTCAGATATTATAAACAAAAAAGAAGTT
GCAAGTGAAGGTAGAAAGGCATAA
>1283
ATGAGTAAAAAATTAATAATATTTACAGGACCAAGTGGCGTTGGAAAAGGAACAATTGAA
AAGCCCTTATTTGAAGACAAAAGTCTAAAGCTAAAATTATCAGTATCAATGACAACGAGA
TCACCACGAGAAGGAGAAATTGATGGTGTACACTATTACTTTGTGTCAAAAGATACTTTT
AACTCTTGCTTAGCAGAAAATAAGCTAATAGAATATTCAATGCACTTTGATAATTATTAT
GGAACATTATATTCAGAAATTGAACGTATTAGTGAACAAGGAAAAATTCCATTTCTTGAA
ATTGAAACTAATGGTGCTAAACAAATTTTAGAATATTATAAAAAACGTAACAGATTGGAT
GAAATTTGTTCAATATTTTTAATGCCTCCTTCATATGGAGAATTAAGAAAAAGAATTGAA
GGTCGCAATACCGAAACTGAAGATCTAATTATTAAAAGAATGAAGAAAGCAAAAGAAGAA
ATAGGTTATTCTACAATATTTCATCATGTGATAGTTAATGATGATTTAAATGTAGCACTT
GAAGAAATCAAAGAAATAATTAGATCAGAATTTTCGGATATTATAAACAAAAAAGAAGTT
GCAAGTGAAGGTAGAAAGGCATAA
>1523
ATGAGTAAAAAATTAATAATATTTACAGGGCCAAGTGGCGTTGGAAAAGGAACAATTGAA
AAACCTTTATTTGAAGATAAAAGTCTAAAGCTAAAATTATCAGTATCAATGACAACAAGA
TCACCACGAGAAGGAGAAATTGATGGTGTACACTATTACTTCGTGTCAAAAGATACTTTT
AACTCTTGCTTAGCAGAAAATAAGCTAATAGAATATTCAATGCACTTTGATAATTATTAT
GGAACATTATATTCAGAAATTGAACGTATTAGTGAACAAGGAAAAATTCCATTTCTTGAA
ATTGAAACTAATGGTGCTAAACAAATTTTAGAATATTATAAAAAACGTAACAGATTGGAC
GAAATTTGTTCAATATTTTTAATGCCTCCTTCATATGGAGAATTAAGAAAAAGAATTGAA
GGTCGCAATACCGAAACTGAAGATCTAATTATTAAAAGAATGAAGAAAGCAAAAGAAGAA
ATAGGCTATTCTACAATATTTCATCATGTGATAGTTAATGATGATTTAAACGTAGCACTT
GAAGAAATCAAAGAAATAATCAGATCAGAATTTTCAGATATTATAAACAAAAAAGAAGTT
GCAAGTGAAGGTAGAAAGGCATAA
>5080 bias=97.3,bit_score=636.1,abs_start=122631,align_strand=+,abs_end=123254,score_ratio=1.01939102564,query_name=NODE_1_length_171438_cov_18.2479_ID_1802
ATGAGTAAAAAATTAATAATATTTACAGGACCAAGTGGCGTTGGAAAAGGAACAATTGAA
AAGCCCTTATTTGAAGACAAAAGTCTAAAGCTAAAATTATCAGTATCAATGACAACGAGA
TCACCACGAGAAGGAGAAATTGATGGTGTACACTATTACTTTGTGTCAAAAGATACTTTT
AACTCTTGCTTAGCAGAAAATAAGCTAATAGAATATTCAATGCACTTTGATAATTATTAT
GGAACATTATATTCAGAAATTGAACGTATTAGTGAACAAGGAAAAATTCCATTTCTTGAA
ATTGAAACTAATGGTGCTAAACAAATTTTAGAATATTATAAAAAACGTAACAGATTGGAT
GAAATTTGTTCAATATTTTTAATGCCTCCTTCATATGGAGAATTAAGAAAAAGAATTGAA
GGTCGCAATACCGAAACTGAAGATCTAATTATTAAAAGAATGAAGAAAGCAAAAGAAGAA
ATAGGCTATTCTACAATATTTCATCATGTGATAGTTAATGATGATTTAAACGTAGCGCTT
GAAGAAATTAAGGAAATAATTAGATCAGAATTTTCAGATATTATAAACAAAAAAGAAGTT
GCAAGTGAAGGTAGAAAGGCATAA
>5082 bias=99.2,bit_score=628.7,abs_start=273973,align_strand=+,abs_end=274596,score_ratio=1.00753205128,query_name=NODE_1_length_644406_cov_31.3649_ID_828
ATGAGTAAAAAATTAATAATATTTACAGGACCAAGTGGCGTTGGAAAAGGAACAATTGAA
AAACCTTTATTTGAAGATAAAAGTCTAAAGCTAAAATTATCAGTATCAATGACAACGAGA
TCGCCACGTGAAGGAGAAATTGATGGTGTACATTATTACTTTGTGTCAAAAGATACTTTT
AACTCTTGCTTAGCGGAAAATAAGCTAATAGAATATTCAATGCACTTTGATAATTATTAT
GGAACATTATATTCAGAAATTGAACGTATTAGTGAACAAGGAAAAATTCCATTTCTTGAA
ATTGAAACTAATGGTGCTAAACAAATTTTAGAATATTATAAAAAACGTAACAGATTGGAT
GAAATTTGTTCAATATTTTTAATGCCTCCTTCATATGGAGAATTAAGAAAAAGAATTGAA
GGTCGCAATACCGAAACTGAAGATCTAATTATTAAAAGAATGAAGAAAGCAAAAGAAGAA
ATAGGCTATTCTACAATATTTCATCATGTGATAGTTAATGATGATCTAAATGTAGCACTT
GAAGAAATCAAAGAAATAATCAGATCAGAATTTTCAGATATTATAAACAAAAAAGAAGTT
GCAAGTGAAGGTAGAAAGGCATAA
>5091 bias=101.7,bit_score=631.8,abs_start=9121,align_strand=+,abs_end=9744,score_ratio=1.0125,query_name=NODE_5_length_51012_cov_32.5591_ID_313
ATGAGTAAAAAATTAATAATATTTACAGGACCAAGTGGCGTTGGAAAAGGAACAATTGAA
AAGCCCTTATTTGAAGATAAAAGTCTAAAGCTAAAATTATCAGTATCAATGACAACGAGA
TCACCACGTGAAGGAGAAATTGATGGTGTACATTATTACTTTGTGTCAAAAGATACTTTT
AACTCTTGCTTAGCAGAAAATAAGCTAATAGAATATTCAATGCACTTTGATAATTATTAT
GGAACATTATATTCAGAAATTGAACGTATTAGTGAACAAGGAAAAATTCCATTTCTTGAA
ATTGAAACTAATGGTGCTAAACAAATTTTAGAATATTATAAAAAACGTAACAGATTGGAT
GAAATTTGTTCAATATTTTTAATGCCTCCTTCATATGGAGAATTAAGAAAAAGAATTGAA
GGTCGCAATACCGAAACTGAAGATCTAATTATTAAAAGAATGAAGAAAGCAAAAGAAGAA
ATAGGTTATTCTACAATATTTCATCATGTGATAGTTAATGATGATTTAAATGTAGCACTT
GAAGAAATCAAAGAAATAATCAGATCAGAATTTTCAGATATTATAAACAAAAAAGAAGTT
GCAAGTGAAGGTAGAAAGGCATAA
>5092 bias=96.1,bit_score=640.3,abs_start=47277,align_strand=-,abs_end=47898,score_ratio=1.02612179487,query_name=NODE_1_length_497571_cov_28.1511_ID_540
TGAGTAAAAAATTAATAATATTTACAGGACCAAGTGGCGTTGGAAAAGGAACAATTGAAA
AACCCTTATTTGAAGATAAAAGTCTGAAGCTAAAATTGTCAGTATCAATGACAACGAGAT
CACCACGAGAAGGAGAAATTGATGGTGTACACTATTACTTTGTGTCAAAAGATACTTTTA
ACTCTTGCTTAGCAGAAAATAAGCTAATAGAATATTCAATGCACTTTGATAATTATTATG
GAACATTATATTCAGAAATTGAACGTATTAGTGAACAAGGAAAAATTCCATTTCTTGAAA
TTGAAACTAATGGTGCTAAACAAATTTTAGAATATTATAAAAAACGTAACAGATTGGACG
AAATTTGTTCAATATTTTTAATGCCTCCTTCATATGGAGAATTAAGAAAAAGAATTGAAG
GTCGCAATACCGAAACTGAAGATCTAATTATTAAAAGAATGAAGAAAGCAAAAGAAGAAA
TAGGCTATTCTACAATATTTCATCATGTGATAGTTAATGATGATTTAAACGTAGCACTTG
AAGAAATTAAGGAAATAATCAGATCAGAATTTTCAGATATTATAAACAAAAAAGAAGTTG
CAAGTGAAGGTAGAAAGGCATA
>5093 bias=96.2,bit_score=639.6,abs_start=7440,align_strand=+,abs_end=8063,score_ratio=1.025,query_name=NODE_10_length_49371_cov_19.0623_ID_623
ATGAGTAAAAAATTAATAATATTTACAGGACCAAGTGGCGTTGGAAAAGGAACAATTGAA
AAGCCCTTATTTGAAGATAAAAGTCTAAAGCTAAAATTGTCAGTATCAATGACAACGAGA
TCACCACGAGAAGGAGAAATTGATGGTGTACACTATTACTTTGTGTCAAAAGATACTTTT
AACTCTTGCTTAGCAGAAAATAAGCTAATAGAATATTCAATGCACTTTGATAATTATTAT
GGAACATTATATTCAGAAATTGAACGTATTAGTGAACAAGGAAAAATTCCATTTCTTGAA
ATTGAAACTAATGGTGCTAAACAAATTTTAGAATATTATAAAAAACGTAACAGATTGGAT
GAAATTTGTTCAATATTTTTAATGCCTCCTTCATACGGAGAATTAAGAAAAAGAATTGAA
GGTCGCAATACCGAAACTGAAGATCTAATTATTAAAAGAATGAAGAAAGCAAAAGAAGAA
ATAGGCTATTCTACAATATTTCATCATGTGATAGTTAATGATGATCTAAATGTAGCACTT
GAAGAAATCAAAGAAATAATCAGATCAGAATTTTCAGATATTATAAACAAAAAAGAAGTT
GCAAGTGAAGGTAGAAAGGCATAA
>5095 bias=99.8,bit_score=636.0,abs_start=57599,align_strand=-,abs_end=58220,score_ratio=1.01923076923,query_name=NODE_2_length_160211_cov_35.3884_ID_103
TGAGTAAAAAATTAATAATATTTACAGGACCAAGTGGCGTTGGAAAAGGAACAATTGAAA
AGCCCTTATTTGAAGACAAAAGTCTAAAGCTAAAATTATCAGTATCAATGACAACGAGAT
CACCACGAGAAGGAGAAATTGATGGTGTACACTATTACTTTGTGTCAAAAGATACTTTTA
ACTCTTGCTTAGCAGAAAATAAGCTAATAGAATATTCAATGCACTTTGATAATTATTATG
GAACATTATATTCAGAAATTGAACGTATTAGTGAACAAGGAAAAATTCCATTTCTTGAAA
TTGAAACTAATGGTGCTAAACAAATTTTAGAATATTATAAAAAACGTAACAGATTGGATG
AAATTTGTTCAATATTTTTAATGCCTCCTTCATATGGAGAATTAAGAAAAAGAATTGAAG
GTCGCAATACCGAAACTGAAGATCTAATTATTAAAAGAATGAAGAAAGCAAAAGAAGAAA
TAGGTTATTCTACAATATTTCATCATGTGATAGTTAATGATGATTTAAATGTAGCACTTG
AAGAAATCAAAGAAATAATTAGATCAGAATTTTCGGATATTATAAACAAAAAAGAAGTTG
CAAGTGAAGGTAGAAAGGCATA
>18062 bias=0,e_score=3.3e-187,bit_score=628.5,score_ratio=1.01,align_strand=-,abs_start=107779,abs_end=108400,allele_start=107779,allele_end=108400,query_name=NODE_2_length_211336_cov_54.0217_ID_107 <unknown description>
TGAGTAAAAAATTAATAATATTTACAGGGCCAAGTGGCGTTGGAAAAGGAACAATTGAAA
AACCTTTATTTGAAGATAAAAGTCTAAAGCTAAAATTATCAGTATCAATGACAACGAGAT
CACCACGTGAAGGAGAAATTGATGGTGTACATTATTACTTTGTGTCAAAAGATACTTTTA
ACTCTTGCTTAGCAGAAAATAAGCTAATAGAATATTCAATGCACTTTGATAATTATTATG
GAACATTATATTCAGAAATTGAACGTATTAGTGAACAAGGAAAAATTCCATTTCTTGAAA
TTGAAACTAATGGTGCTAAACAAATTTTAGAATATTATAAAAAACGTAACAGATTAGACG
AAATTTGTTCAATATTTTTAATGCCTCCTTCATATGGGGAATTAAGAAAAAGAATTGAAG
GTCGCAATACCGAAACTGAAGATCTAATTATTAAAAGAATGAAGAAAGCAAAAGAAGAAA
TAGGCTATTCTACAATATTTCATCATGTGATAGTTAATGATGATTTAAACGTAGCACTTG
AAGAAATCAAAGAAATAATCAGATCAGAATTTTCAGATATTATAAACAAAAAAGAAGTTG
CAAGTGAAGGTAGAAAGGCAT
>18063 bias=0,e_score=3.1e-184,bit_score=618.6,score_ratio=0.99,align_strand=-,abs_start=76599,abs_end=77220,allele_start=76599,allele_end=77220,query_name=NODE_1_length_194000_cov_43.9897_ID_1724 <unknown description>
TGAGTAAAAAATTAATAATATTTACAGGGCCAAGTGGCGTTGGAAAAGGAACAATTGAAA
AGCCCTTATTTGAAGATAAAAGTCTAAAGCTAAAATTATCAGTATCAATGACAACGAGAT
CACCACGAGAAGGAGAAATTGATGGTGTACATTATTACTTTGTGTCAAAAGATACTTTTA
ACTCTTGCTTAGCAGAAAATAAACTAATAGAATATTCAATGCACTTTGATAATTATTATG
GAACATTATATTCAGAAATTGAACGTATTAGTGAACAAGGAAAAATTCCATTTCTTGAAA
TTGAAACTAATGGAGCTAAACAAATTTTAGAATATTATAAAAAACGTAATAGATTAGATG
AAATTTGTTCAATATTTTTAATGCCTCCTTCATATGGAGAATTAAGAAAAAGAATTGAAG
GTCGCAATACCGAAACTGAAGATCTAATTATTAAAAGAATGAAGAAAGCAAAAGAAGAAA
TAGGTTATTCTACAATATTTCATCATGTGATAGTTAACGATGATTTAAATGTTGCACTTG
AAGAAATCAAAGAAATAATCAGATCAGAATTTTCAGATATTATAAACAAAAAAGAAGTTG
CAAGTGAAGGTAGAAAGGCAT
>18064 bias=0,e_score=8.4e-189,bit_score=631.8,score_ratio=1.01,align_strand=+,abs_start=9122,abs_end=9745,allele_start=9122,allele_end=9745,query_name=NODE_5_length_53259_cov_49.397_ID_291 <unknown description>
TGAGTAAAAAATTAATAATATTTACAGGACCAAGTGGCGTTGGAAAAGGAACAATTGAAA
AGCCCTTATTTGAAGATAAAAGTCTAAAGCTAAAATTATCAGTATCAATGACAACGAGAT
CACCACGTGAAGGAGAAATTGATGGTGTACATTATTACTTTGTGTCAAAAGATACTTTTA
ACTCTTGCTTAGCAGAAAATAAGCTAATAGAATATTCAATGCACTTTGATAATTATTATG
GAACATTATATTCAGAAATTGAACGTATTAGTGAACAAGGAAAAATTCCATTTCTTGAAA
TTGAAACTAATGGTGCTAAACAAATTTTAGAATATTATAAAAAACGTAACAGATTGGATG
AAATTTGTTCAATATTTTTAATGCCTCCTTCATATGGAGAATTAAGAAAAAGAATTGAAG
GTCGCAATACCGAAACTGAAGATCTAATTATTAAAAGAATGAAGAAAGCAAAAGAAGAAA
TAGGTTATTCTACAATATTTCATCATGTGATAGTTAATGATGATTTAAATGTAGCACTTG
AAGAAATCAAAGAAATAATCAGATCAGAATTTTCAGATATTATAAACAAAAAAGAAGTTG
CAAGTGAAGGTAGAAAGGCATAA
>18065 bias=0,e_score=7e-187,bit_score=628.7,score_ratio=1.01,align_strand=-,abs_start=393700,abs_end=394321,allele_start=393700,allele_end=394321,query_name=NODE_1_length_507951_cov_41.4538_ID_1311 <unknown description>
TGAGTAAAAAATTAATAATATTTACAGGACCAAGTGGCGTTGGAAAAGGAACAATTGAAA
AACCTTTATTTGAAGATAAAAGTCTAAAGCTAAAATTATCAGTATCAATGACAACGAGAT
CGCCACGTGAAGGAGAAATTGATGGTGTACATTATTACTTTGTGTCAAAAGATACTTTTA
ACTCTTGCTTAGCGGAAAATAAGCTAATAGAATATTCAATGCACTTTGATAATTATTATG
GAACATTATATTCAGAAATTGAACGTATTAGTGAACAAGGAAAAATTCCATTTCTTGAAA
TTGAAACTAATGGTGCTAAACAAATTTTAGAATATTATAAAAAACGTAACAGATTGGATG
AAATTTGTTCAATATTTTTAATGCCTCCTTCATATGGAGAATTAAGAAAAAGAATTGAAG
GTCGCAATACCGAAACTGAAGATCTAATTATTAAAAGAATGAAGAAAGCAAAAGAAGAAA
TAGGCTATTCTACAATATTTCATCATGTGATAGTTAATGATGATCTAAATGTAGCACTTG
AAGAAATCAAAGAAATAATCAGATCAGAATTTTCAGATATTATAAACAAAAAAGAAGTTG
CAAGTGAAGGTAGAAAGGCAT
>18066 bias=0,e_score=1.4e-189,bit_score=636.1,score_ratio=1.02,align_strand=-,abs_start=48188,abs_end=48809,allele_start=48188,allele_end=48809,query_name=NODE_1_length_171548_cov_43.4278_ID_17777 <unknown description>
TGAGTAAAAAATTAATAATATTTACAGGACCAAGTGGCGTTGGAAAAGGAACAATTGAAA
AGCCCTTATTTGAAGACAAAAGTCTAAAGCTAAAATTATCAGTATCAATGACAACGAGAT
CACCACGAGAAGGAGAAATTGATGGTGTACACTATTACTTTGTGTCAAAAGATACTTTTA
ACTCTTGCTTAGCAGAAAATAAGCTAATAGAATATTCAATGCACTTTGATAATTATTATG
GAACATTATATTCAGAAATTGAACGTATTAGTGAACAAGGAAAAATTCCATTTCTTGAAA
TTGAAACTAATGGTGCTAAACAAATTTTAGAATATTATAAAAAACGTAACAGATTGGATG
AAATTTGTTCAATATTTTTAATGCCTCCTTCATATGGAGAATTAAGAAAAAGAATTGAAG
GTCGCAATACCGAAACTGAAGATCTAATTATTAAAAGAATGAAGAAAGCAAAAGAAGAAA
TAGGCTATTCTACAATATTTCATCATGTGATAGTTAATGATGATTTAAACGTAGCGCTTG
AAGAAATTAAGGAAATAATTAGATCAGAATTTTCAGATATTATAAACAAAAAAGAAGTTG
CAAGTGAAGGTAGAAAGGCAT
>18067 bias=0,e_score=2.1e-184,bit_score=619.0,score_ratio=0.99,align_strand=-,abs_start=47130,abs_end=47751,allele_start=47130,allele_end=47751,query_name=NODE_2_length_174641_cov_50.6885_ID_2769 <unknown description>
TGAGTAAAAAATTAATAATATTTACAGGACCAAGTGGCGTTGGAAAAGGAACAATTGAAA
AACCTTTATTTGAAGATAAAAGTCTAAAGCTAAAATTATCAGTATCAATGACAACGAGAT
CACCACGTGAAGGAGAAATTGATGGTGTACATTATTACTTTGTGTCAAAAGATACTTTTA
ACTCTTGCTTAGCGGAAAATAAGCTAATAGAATATTCAATGCACTTTGATAATTATTATG
GAACATTATATTCAGAAATTGAACGTATTAGTGAACAAGGAAAAATTCCATTTCTTGAAA
TTGAAACTAATGGTGCTAAACAAATTTTAGAATATTATAAAAAACGTAATAGATTAGATG
AAATTTGTTCAATATTTTTAATGCCTCCTTCATATGGAGAATTAAGAAAAAGAATTGAAG
GTCGCAATACCGAAACTGAAGATCTAATTATTAAAAGAATGAAGAAAGCAAAAGAAGAAA
TAGGCTATTCTACAATATTTCATCATGTGATAGTTAACGACGATTTAAATGTTGCACTTG
AAGAAATCAAAGAAATAATCAGATCAGAATTTTCAGATATTATAAACAAAAAAGAAGTTG
CAAGTGAAGGTAGAAAGGCAT
>18068 bias=0,e_score=2.1e-190,bit_score=640.3,score_ratio=1.03,align_strand=-,abs_start=47277,abs_end=47898,allele_start=47277,allele_end=47898,query_name=NODE_1_length_497571_cov_28.1511_ID_540 <unknown description>
TGAGTAAAAAATTAATAATATTTACAGGACCAAGTGGCGTTGGAAAAGGAACAATTGAAA
AACCCTTATTTGAAGATAAAAGTCTGAAGCTAAAATTGTCAGTATCAATGACAACGAGAT
CACCACGAGAAGGAGAAATTGATGGTGTACACTATTACTTTGTGTCAAAAGATACTTTTA
ACTCTTGCTTAGCAGAAAATAAGCTAATAGAATATTCAATGCACTTTGATAATTATTATG
GAACATTATATTCAGAAATTGAACGTATTAGTGAACAAGGAAAAATTCCATTTCTTGAAA
TTGAAACTAATGGTGCTAAACAAATTTTAGAATATTATAAAAAACGTAACAGATTGGACG
AAATTTGTTCAATATTTTTAATGCCTCCTTCATATGGAGAATTAAGAAAAAGAATTGAAG
GTCGCAATACCGAAACTGAAGATCTAATTATTAAAAGAATGAAGAAAGCAAAAGAAGAAA
TAGGCTATTCTACAATATTTCATCATGTGATAGTTAATGATGATTTAAACGTAGCACTTG
AAGAAATTAAGGAAATAATCAGATCAGAATTTTCAGATATTATAAACAAAAAAGAAGTTG
CAAGTGAAGGTAGAAAGGCAT
>18069 bias=0,e_score=4.7e-189,bit_score=634.1,score_ratio=1.02,align_strand=+,abs_start=104157,abs_end=104780,allele_start=104157,allele_end=104780,query_name=NODE_2_length_147029_cov_48.4721_ID_161 <unknown description>
TGAGTAAAAAATTAATAATATTTACAGGACCAAGTGGCGTTGGAAAAGGAACAATTGAAA
AGCCCTTATTTGAAGATAAAAGTCTAAAGCTAAAATTATCAGTATCAATGACAACGAGAT
CACCACGTGAAGGAGAAATTGATGGTGTACACTATTACTTTGTGTCAAAAGATACTTTTA
ACTCTTGCTTAGCAGAAAATAAGCTAATAGAATATTCAATGCACTTTGATAATTATTATG
GAACATTATATTCAGAAATTGAACGTATTAGTGAACAAGGAAAAATTCCATTTCTTGAAA
TTGAAACTAATGGTGCTAAACAAATTTTAGAATATTATAAAAAACGTAACAGATTGGATG
AAATTTGTTCAATATTTTTAATGCCTCCTTCATATGGAGAATTAAGAAAAAGAATTGAAG
GTCGCAATACTGAAACTGAAGATCTAATTATTAAAAGAATGAAGAAAGCAAAAGAAGAAA
TAGGCTATTCTACAATATTTCATCATGTGATAGTTAATGATGATCTAAATGTAGCACTTG
AAGAAATCAAAGAAATAATCAGATCAGAATTTTCAGATATTATAAACAAAAAAGAAGTTG
CAAGTGAAGGTAGAAAGGCATAA
>18070 bias=0,e_score=3.2e-190,bit_score=639.6,score_ratio=1.03,align_strand=-,abs_start=363029,abs_end=363650,allele_start=363029,allele_end=363650,query_name=NODE_1_length_474534_cov_38.1723_ID_792 <unknown description>
TGAGTAAAAAATTAATAATATTTACAGGACCAAGTGGCGTTGGAAAAGGAACAATTGAAA
AGCCCTTATTTGAAGATAAAAGTCTAAAGCTAAAATTGTCAGTATCAATGACAACGAGAT
CACCACGAGAAGGAGAAATTGATGGTGTACACTATTACTTTGTGTCAAAAGATACTTTTA
ACTCTTGCTTAGCAGAAAATAAGCTAATAGAATATTCAATGCACTTTGATAATTATTATG
GAACATTATATTCAGAAATTGAACGTATTAGTGAACAAGGAAAAATTCCATTTCTTGAAA
TTGAAACTAATGGTGCTAAACAAATTTTAGAATATTATAAAAAACGTAACAGATTGGATG
AAATTTGTTCAATATTTTTAATGCCTCCTTCATACGGAGAATTAAGAAAAAGAATTGAAG
GTCGCAATACCGAAACTGAAGATCTAATTATTAAAAGAATGAAGAAAGCAAAAGAAGAAA
TAGGCTATTCTACAATATTTCATCATGTGATAGTTAATGATGATCTAAATGTAGCACTTG
AAGAAATCAAAGAAATAATCAGATCAGAATTTTCAGATATTATAAACAAAAAAGAAGTTG
CAAGTGAAGGTAGAAAGGCAT
>18071 bias=0,e_score=7.6e-189,bit_score=630.3,score_ratio=1.01,align_strand=+,abs_start=10252,abs_end=10875,allele_start=10252,allele_end=10875,query_name=NODE_13_length_17214_cov_1.43403_ID_397 <unknown description>
TGAGTAAAAAATTAATAATATTTACAGGGCCAAGTGGCGTTGGAAAAGGAACAATTGAAA
AACCTTTATTTGAAGATAAAAGTCTAAAGCTAAAATTATCAGTATCAATGACAACAAGAT
CACCACGAGAAGGAGAAATTGATGGTGTACATTATTACTTTGTGTCAAAAGATACTTTTA
ACTCTTGCTTAGCAGAAAATAAGCTAATAGAATATTCAATGCACTTTGATAATTATTATG
GAACATTATATTCAGAAATTGAACGTATTAGTGAACAAGGAAAAATTCCATTTCTTGAAA
TTGAAACTAATGGTGCTAAACAAATTTTAGAATATTATAAAAAACGTAACAGATTGGATG
AAATTTGTTCAATATTTTTAATGCCTCCTTCATATGGAGAATTAAGAAAAAGAATTGAAG
GTCGCAATACCGAAACTGAAGATCTAATTATTAAAAGAATGAAGAAAGCAAAAGAAGAAA
TAGGCTATTCTACAATATTTCATCATGTGATAGTTAATGATGATTTAAATGTAGCACTTG
AAGAAATCAAAGAAATAATCAGATCAGAATTTTCAGATATTATAAACAAAAAAGAAGTTG
CAAGTGAAGGTAGAAAGGCATAA
>18072 bias=0,e_score=1.4e-189,bit_score=636.0,score_ratio=1.02,align_strand=-,abs_start=57599,abs_end=58220,allele_start=57599,allele_end=58220,query_name=NODE_2_length_160211_cov_44.2436_ID_69 <unknown description>
TGAGTAAAAAATTAATAATATTTACAGGACCAAGTGGCGTTGGAAAAGGAACAATTGAAA
AGCCCTTATTTGAAGACAAAAGTCTAAAGCTAAAATTATCAGTATCAATGACAACGAGAT
CACCACGAGAAGGAGAAATTGATGGTGTACACTATTACTTTGTGTCAAAAGATACTTTTA
ACTCTTGCTTAGCAGAAAATAAGCTAATAGAATATTCAATGCACTTTGATAATTATTATG
GAACATTATATTCAGAAATTGAACGTATTAGTGAACAAGGAAAAATTCCATTTCTTGAAA
TTGAAACTAATGGTGCTAAACAAATTTTAGAATATTATAAAAAACGTAACAGATTGGATG
AAATTTGTTCAATATTTTTAATGCCTCCTTCATATGGAGAATTAAGAAAAAGAATTGAAG
GTCGCAATACCGAAACTGAAGATCTAATTATTAAAAGAATGAAGAAAGCAAAAGAAGAAA
TAGGTTATTCTACAATATTTCATCATGTGATAGTTAATGATGATTTAAATGTAGCACTTG
AAGAAATCAAAGAAATAATTAGATCAGAATTTTCGGATATTATAAACAAAAAAGAAGTTG
CAAGTGAAGGTAGAAAGGCAT
>18073 bias=0,e_score=6e-190,bit_score=639.2,score_ratio=1.02,align_strand=-,abs_start=404059,abs_end=404680,allele_start=404059,allele_end=404680,query_name=NODE_1_length_666248_cov_46.4332_ID_732 <unknown description>
TGAGTAAAAAATTAATAATATTTACAGGACCAAGTGGCGTTGGAAAAGGAACAATTGAAA
AGCCCTTATTTGAAGACAAAAGTCTAAAGCTAAAATTATCAGTATCAATGACAACGAGAT
CACCACGAGAAGGAGAAATTGATGGTGTACACTATTACTTTGTGTCAAAAGATACTTTTA
ACTCTTGCTTAGCAGAAAATAAGCTAATAGAATATTCAATGCACTTTGATAATTATTATG
GAACATTATATTCAGAAATTGAACGTATTAGTGAACAAGGAAAAATTCCATTTCTTGAAA
TTGAAACTAATGGTGCTAAACAAATTTTAGAATATTATAAAAAACGTAACAGATTGGATG
AAATTTGTTCAATATTTTTAATGCCTCCTTCATATGGAGAATTAAGAAAAAGAATTGAAG
GTCGCAATACCGAAACTGAAGATCTAATTATTAAAAGAATGAAGAAAGCAAAAGAAGAAA
TAGGCTATTCTACAATATTTCATCATGTGATAGTTAATGATGATCTAAATGTAGCACTTG
AAGAAATCAAAGAAATAATCAGATCAGAATTTTCAGATATTATAAACAAAAAAGAAGTTG
CAAGTGAAGGTAGAAAGGCAT
>18074 bias=0,e_score=2.4e-188,bit_score=631.8,score_ratio=1.01,align_strand=-,abs_start=43516,abs_end=44137,allele_start=43516,allele_end=44137,query_name=NODE_2_length_152465_cov_26.3989_ID_3378 <unknown description>
TGAGTAAAAAATTAATAATATTTACAGGACCAAGTGGCGTTGGAAAAGGAACAATTGAAA
AGCCCTTATTTGAAGATAAAAGTCTAAAGCTAAAATTATCAGTATCAATGACAACGAGAT
CACCACGTGAAGGAGAAATTGATGGTGTACATTATTACTTTGTGTCAAAAGATACTTTTA
ACTCTTGCTTAGCAGAAAATAAGCTAATAGAATATTCAATGCACTTTGATAATTATTATG
GAACATTATATTCAGAAATTGAACGTATTAGTGAACAAGGAAAAATTCCATTTCTTGAAA
TTGAAACTAATGGTGCTAAACAAATTTTAGAATATTATAAAAAACGTAACAGATTGGATG
AAATTTGTTCAATATTTTTAATGCCTCCTTCATATGGAGAATTAAGAAAAAGAATTGAAG
GTCGCAATACCGAAACTGAAGATCTAATTATTAAAAGAATGAAGAAAGCAAAAGAAGAAA
TAGGTTATTCTACAATATTTCATCATGTGATAGTTAATGATGATTTAAATGTAGCACTTG
AAGAAATCAAAGAAATAATCAGATCAGAATTTTCAGATATTATAAACAAAAAAGAAGTTG
CAAGTGAAGGTAGAAAGGCAT
>18075 bias=0,e_score=5.9e-185,bit_score=620.9,score_ratio=1.00,align_strand=-,abs_start=47320,abs_end=47941,allele_start=47320,allele_end=47941,query_name=NODE_2_length_179046_cov_45.3973_ID_251 <unknown description>
TGAGTAAAAAATTAATAATATTTACAGGACCAAGTGGCGTTGGAAAAGGAACAATTGAAA
AACCCTTATTTGAAGATAAAAGTCTAAAGCTAAAATTATCAGTATCAATGACAACGAGAT
CACCACGTGAAGGAGAAATTGATGGTGTACATTATTACTTTGTGTCAAAAGATACTTTTA
ACTCTTGCTTAGCGGAAAATAAGCTAATAGAATATTCAATGCACTTTGATAATTATTATG
GAACATTATATTCAGAAATTGAACGTATTAGTGAACAAGGAAAAATTCCATTTCTTGAAA
TTGAAACTAATGGTGCTAAACAAATTTTAGAATATTATAAAAAACGTAATAGATTAGATG
AAATTTGTTCAATATTTTTAATGCCTCCTTCATATGGAGAATTAAGAAAAAGAATTGAAG
GTCGCAATACCGAAACTGAAGATCTAATTATTAAAAGAATGAAGAAAGCAAAAGAAGAAA
TAGGCTATTCTACAATATTTCATCATGTGATAGTTAACGACGATTTAAATGTTGCACTTG
AAGAAATCAAAGAAATAATCAGATCAGAATTTTCAGATATTATAAACAAAAAAGAAGTTG
CAAGTGAAGGTAGAAAGGCAT
