# Supplementary material for: Genomic determination of minimum multi-locus sequence typing schemas to represent the genomic phylogeny of Mycoplasma hominis
Source: BMC Genomics. 2016 Nov 23;17:964. doi: 10.1186/s12864-016-3284-z (PMC5120421; doi:10.1186/s12864-016-3284-z)
Supplement: Additional file 1: — FASTA sequence for all pan genomic alleles identified in this study. (ZIP 1488 kb) [file 12864_2016_3284_MOESM1_ESM.zip › pan_genome/GENE-17.fasta]

>17
ATGAAAATGAGAAAGAAATTGATTGCTTTATCTGTGGCTTTTGGTCTTTTAGCGCCTCTT
TCAGGAGCTATTATGATTTCATGCAAAAACGAAAAAAGTAATGCTGAATATCAAAAAGAA
CTACAAAATAAATGAACAGAACTTACGAATCTTTTAAATTCAAATTCATTTAAAGAAGTT
GAATCTAAATTAGATCTTTCAAAATTAAACTCTCTTAAAGAAGAATATAAAACAATAAGC
AATGAAAGTAATGTTTCAACATTGAAAAATTTTATTGCAAAAATTAATGAAACTACACAA
GATATAAATGCACAAATTTCAAAATTAAAAAACACAAACGGAAATACAAACCCTGAAAAC
AATAGCCAAAATGATTTATTAAAAAAATTAAAAGTAGAATTAGAAATAGCAACTACAAAA
CTTAACATGCTACTTTCATCAAATGAAAGTAAAAACATCTCAATAAAAGAAGAAGCTAAA
AACATATTAAACGCCGCAAATAAAGCGTTAGAAAAATCAAATGAACAAGAATACAAAAAC
CAAATTAAAAAAGTAAATGAAACTATCAATAAAATTGAAGAAGAAATATCAAATTTAGAA
AAAGGCCCAAAATCAAAAGAATTTACTAAATTAAAAGAATTAAGAGAAAAACTAACAAAT
TACTTAGATAGTAATTTATCTGAATTTGCTTATAAAGATTTAAGAGCCGAAATCAAAGAA
TTAATTCAAAAACAAGAAAACGTTTCAATTGTTTCAAATGAAAAAGAAATAAAGTCAGCA
ATTTCGCAAGTAAATGATATTTTTTGAATTGCCAACATCAAAAAGTCAATACTAGATAAA
CAATTTCTTTATTTAGAAAATAAACCTAAATCTGAATTAGACGTAAAATTTTTAGCAGCG
CATGACGAATTAAGTCAAGCTTTGAATACCTCAATTTTTGAAAACATTGAAACAACAAAT
GAAAGAGATCTATTAAACAAATATATTAAAACAAATTTAACCAAAATTTCTAATGTAGAA
AAACAAAATTATATTGAAGAAGTTAAAAATACTATAAACTCTTTGTTAAACAAATATAAT
AATAATATAAATAAAAATAAAGATCAAATTTATGAATTAAGTGGAGACATAGAACAATTA
AATAAATTAAATCAAATAGAAAATAATTATGTTATTGACAAAGTCAAACTACTAAATCTA
TTAAACAAAGCAAATACTATAAAAAATGAGGGTTCATTTGCTAAAAAAGCAATTTTACTA
GAAACATTAAGAGATACCATTTCGGAATTTCTTGAATTTTATTTACAATTAACCCATTAT
CTAAGAATCTTTTTTGACAAAAATAACGACATTATTAAATTATTACCAGCAGATTCACAA
ACAAAAATTAATGATTATCTAAACAAAATTAAAAAAATTACAGAAAAAAATAGTCAAACC
AGAGGAAGCGAACCAACATTTGATGAATATATTTCAACCTTTAAGGCACAAGAAGAAATT
TTTAAAATTATAAAATCTAGTGATCTAAAATCAGCAGATGTTAACATATTAGAAAAATTG
ACAAATAATTTAAAAGAAATTAAAAAAGAAAAGAAAAATGATTACAACTTGGTTGTTACT
TCTTATTTAAAAGAAAAAATAGAAGAAACAATAACAAAAAATGAATCAATAATTGCTAAA
AAATCTAATATTGAAAGTCAAAATATTATTGAAACGTTTGCTTTATTGCAAAAATTAGAA
CTTGAATTTGCTTATATTAATTGAACTGAATTAAATTTGATTGCTAAAATTAAAAATAAA
TTAGAACTATTAATAAAAGTCAATAAAATAGATTCAAATGAAGAAACAAAAATATTAAAA
CCTTGAACAGATTTGCTTAATAGTCCAAAAAAACCAGAAATTTTCGAATTAGAAAACATC
TTAAAAGAATTAAGCAAATCTTTAAAGGAACTAATTAACAAATAA
>1114
ATGAAAATGAGAAAGAAATTGATTGCTTTATCTGTGGCTTTTGGTCTTTTAGCGCCTCTT
TCAGGAGCTATTATGATTTCATGCAAAAACGAAAAAAGTAATGCTGAATATCAAAAAGAA
CTACAAAATAAATGAACAGAACTTACGAATCTTTTAAATTCAAATTCATTTAAAGAAGTT
GAATCTAAATTAGATCTTTCAAAATTAAACTCTCTTAAAGAAGAATATAAAACAATAAGC
AATGAAAGTAATGTTTCAACATTGAAAAATTTTATTGCAAAAATTAATGAAACTACACAA
GATATAAATGCACAAATTTCAAAATTAAAAAACACAAACGGAAATACAAACCCTGAAAAC
AATAGCCAAAATGATTTATTAAAAAAATTAAAAGTAGAATTAGAAATAGCAACTACAAAA
CTTAACATGCTACTTTCATCAAATGAAAGTAAAAACATCTCAATAAAAGAAGAAGCTAAA
AACATATTAAACGCCGCAAATAAAGCGTTAGAAAAATCAAATGAACAAGAATACAAAAAC
CAAATTAAAAAAGTAAATGAAACTATCAATAAAATTGAAGAAGAAATATCAAATTTAGAA
AAAGGCCCAAAATCAAAAGAATTTACTAAATTAAAAGAATTAAGAGAAAAACTAACAAAT
TACTTAGATAGTAATTTATCTGAATTTGCTTATAAAGATTTAAGAGCCGAAATCAAAGAA
TTAATTCAAAAACAAGAAAACGTTTCAATTGTTTCAAATGAAAAAGAAATAAAGTCAGCA
ATTTCGCAAGTAAATGATATTTTTTGAATTGCCAACATCAAAAAGTCAATACTAGATAAA
CAATTTCTTTATTTAGAAAATAAACCTAAATCTGAATTAGACGTAAAATTTTTAGCAGCG
CATGACGAATTAAGTCAAGCTTTGAATACCTCAATTTTTGAAAACATTGAAACAACAAAT
GAAAGAGATCTATTAAACAAATATATTAAAACAAATTTAACCAAAATTTCTAATGTAGAA
AAACAAAATTATATTGAAGAAGTTAAAAATACTATAAACTCTTTGTTAAACAAATATAAT
AATAATATAAATAAAAATAAAGATCAAATTTATGAATTAAGTGGAGACATAGAACAATTA
AATAAATTAAATCAAATAGAAAATAATTATGTTATTGACAAAGTCAAACTACTAAATCTA
TTAAACAAAGCAAATACTATAAAAAATGAGGGTTCATTTGCTAAAAAAGCAATTTTACTA
GAAACATTAAGAGATACCATTTCGGAATTTCTTGAATTTTATTTACAATTAACCCATTAT
CTAAGAATCTTTTTTGACAAAAATAACGACATTATTAAATTATTACCAGCAGATTCACAA
ACAAAAATTAATGATTATCTAAACAAAATTAAAAAAATTACAGAAAAAAATAGTCAAACC
AGAGGAAGCGAACCAACATTTGATGAATATATTTCAGCCTTTAAGGCACAAGAAGAAATT
TTTAAAATTATAAAATCTAGTGATCTAAAATCAGCAGATGTTAACATATTAGAAAAATTG
ACAAATAATTTAAAAGAAATTAAAAAAGAAAAGAAAAATGATTACAACTTGGTTGTTACT
TCTTATTTAAAAGAAAAAATAGAAGAAACAATAACAAAAAATGAATCAATAATTGCTAAA
AAATCTAATATTGAAAGTCAAAATATTATTGAAACGTTTGCTTTATTGCAAAAATTAGAA
CTTGAATTTGCTTATATTAATTGAACTGAATTAAATTTGATTGCTAAAATTAAAAATAAA
TTAGAACTATTAATAAAAGTCAATAAAATAGATTCAAATGAAGAAACAAAAATATTAAAA
CCTTGAACAGATTTGCTTAATAGTCCAAAAAAACCAGAAATTTTCGAATTAGAAAACATC
TTAAAAGAATTAAGCAAATCTTTAAAGGAACTAATTAACAAATAA
>1698
ATGAAAATGAGAAAGAAATTGATTGCTTTATCTGTGGCTTTTGGTCTTTTAGCGCCTCTT
TCAGGAGCTATTATGATTTCATGCAAAAACGAAAAAAGTAATGCTGAATATCAAAAAGAA
CTACAAAATAAATGAACAGAACTTACGAATCTTTTAAATTCAAATTCATTTAAAGAAGTT
GAATCTAAATTAGATCTTTCAAAATTAAACTCTCTTAAAGAAGAATATAAAACAATAAGC
AATGAAAATAATGTTTCAACATTGAAAAATTTTATTGCAAAAATTAATGAAACTACACAA
GATATAAATGCACAAATTTCAAAATTAAAAAACACAAACGGAAATACAAACCCTGAAAAC
AATAGCCAAAATGATTTATTAAAAAAATTAAAAGTAGAATTAGAAATAGCAACTACAAAA
CTTAACATGCTACTTTCATCAAATGAAAGTAAAAACATCTCAATAAAAGAAGAAGCTAAA
AACATATTAAACGCCGCAAATAAAGCGTTAGAAAAATCAAATGAACAAGAATACAAAAAC
CAAATTAAAAAAGTAAATGAAACTATCAATAAAATTGAAGAAGAAATATCAAATTTAGAA
AAAGGCCCAAAATCAAAAGAATTTACTAAATTAAAAGAATTAAGAGAAAAACTAACAAAT
TACTTAGATAGTAATTTATCTGAATTTGCTTATAAAGATTTAAGAGCCGAAATCAAAGAA
TTAATTCAAAAACAAGAAAACGTTTCAATTGTTTCAAATGAAAAAGAAATAAAGTCAGCA
ATTTCGCAAGTAAATGATATTTTTTGAATTGCCAACATCAAAAAGTCAATACTAGATAAA
CAATTTCTTTATTTAGAAAATAAACCTAAATCTGAATTAGACGTAAAATTTTTAGCAGCG
CATGACGAATTAAGTCAAGCTTTGAATACCTCAATTTTTGAAAACATTGAAACAACAAAT
GAAAGAGATCTATTAAACAAATATATTAAAACAAATTTAACCAAAATTTCTAATGTAGAA
AAACAAAATTATATTGAAGAAGTTAAAAATACTATAAACTCTTTGTTGAACAAATATAAT
AATAATATAAATAACAATGAAGATAAAATTTCTGAATTAAATCGAAACATAGAACAATTA
AAAAAATTAAATCAAATAGAAAATAATTATGTTATTGACAAAGTCAAACTACTAAATCTA
TTAAATAAAGCAAATACTATAAAAAATGAAGGTTCATTTGCCAAAAAAGCAATTTTACTA
GAATCATTAAGAGATACCGTTTCGGAATTTCTTGAATTTTACTTACAATTAACCCATTAT
CTAAGAATCTTTTTTGATAAAAATAATGACATTATTAAATTATTACCAACAGATTCACAA
ACAAAAATTGATAATTATCTAGACGAAATTAAAAAAATTGCAGAAAAAAATAGTCAAACA
AGAGGAAGCATACCAACATTTGACGAATATATTTCAGCCTTTAAGGCACAAGAAGAAATT
TTTAAAATTATAAAATCTAGTGATCTAAAATCAGCAGATGTTAACATATTAAAAAAATTG
ACAGATAATTTAAAAGAAATTAAAAAACAAAAGAAAAATGATTATGACACGGTTGTTACT
TCTTATTTAAAAGAAAAAATAGAAGAAACAATAACAAAAAATGAATCAATAATTGCTAAA
AAATCTAATGTTGAAAGTCAAAATATTATTGAAACTTTTGCTTTATTGCAAAAATTAGAA
CTTGAATTTGCTTATATTAATTGAACTGAATTAAATTTGATTGCTAAAATTGAAAATAAA
TTAGAATTGTTAATAAAAATCAATAACATAAATTCAAATGAAAAAGAAAAAATATTAAAA
CCTTGAACAGATTTGCTTAATAGTCCAAAAAAACCAGAAATTTTCGAATTAGAAAACATC
TTAAAAGAATTAAGCAAATCTTTAAATGAACTAATTAACAAATAA
>5451 bias=499.5,bit_score=1634.8,abs_start=37744,align_strand=-,abs_end=39700,score_ratio=0.831959287532,query_name=NODE_15_length_41830_cov_53.7599_ID_6759
TGAAAATGAGAAAGAAATTAATTGCTTTATCTGTGGCTTTTGGACTTTTAGCGCCTATTT
CAGGAACTATTATGATTTCGTGCAAAAACGAAAAAAGTAATGCCGAATATCAAAAAGAAC
TGCAAAATAAATGAACAGAACTTACGAATCTTTTAAATTCAAATTCATTTAAAGAAGTTG
AATCTAAGCTAGATCTTTCAAAATTAAACGCTCTTAAAGAAGAATATAAAACAATAAACA
GCAAAAGCAATGTTTCAGAATTGAAAAATTTTATTGCAAAAATTAATGAAACTGTGCAAG
ATATAAATGCACAAATTTCAAAATTAAAAAACATAAACGGAAATACAAGCCCAGAAAACA
ATAGCCAAAATGATTTATTAAAAAAATTAAAAGCAGAATTAGAAATAGCAACTACAAAAC
TCAACATGCTACTTTCATCAAATGAAAGTAAAAACATCTCAATAAAAGAAGAAGCTAAAA
ACATATTAAACGCCGCAAATAAAGCGTTAGAAAAATCAAATGAACAAGAATATAAAAATC
AAATTCAAAAAGTAAATGAAACTATCGATAAAATTGAAAAAGAAATATCAAATTTAGAAA
AAGGCCCAAAATCAAAAGAATTTACTAAATTAAAAGAATTAAGAGAAAAGCTAGCAAATT
ACTTAAATAGTAATTTCTCTGAATTTGCTTATAAAGATTTAAGAGCTGAAATTAAAGAAT
TAATTCAAAAACAAGAAAACGTTTCAATTGTTTCAAATGAAAAAGAAATAAAGTCAGCAA
TTTCACAAATAAATGATGCCTTTTGAATTGCCAACATCAAAAAATCAATACTAGATAAAC
AATTTCTTTATTTAGAAAATAAACCTAAATCTGAATTAGACGTAAAATTTTTAGCAGCGT
ATGATGAATTAAATCAAGCCTTGAATACCTCAATTTTTGAAAACATTGAAACAACAAATG
AAAGAAATCTATTAAACAAATATATTAAAACAAATTTAACTAAAATTTCAGATGTAGAAA
AACAAAAATATATTGAAGAAGTTAAAAACACTATAAGCTCTTTGTTGAACAAATATAATA
ATATAAATAACAATGAAGATCAAATTTCCGAATTAAATCAAAACATAGAACAATTAAAGA
AATTAAATCAAATAGAAAATAATTATGTTATTGATAAAATCAAACTACTAAATCTATTAA
ATAAAGCAAACACTATAAAAAATGAAGGTTCATTTGCTAAAAAAGCAATTTTACTAGAAG
TGTTAATAGACAGCGTTTCAGAATTTCTTGAATTCTATTTACAATTAAGCCTTTATCTAA
GAATCTTTTTTGAAAAAAATAGCGACATTATTAAATTATTGCCAGCAGATTCACAAACAA
AAATTAATAATTATCTAAACGAAATTAAAAAAATTACAGAAAAGAATAGTCAAGCCAAAT
GAAGCGCACCAACATTTGACGAATACATTTCAGCTTTTAAAGCACAAGAAGAAATTTTTA
AAATTATATCTAGCGATCTAAAATCAACAGATGTTAACATATTAGAAAAATTGACAAATA
ATTTAAAAGAAATTAAAGAACAAAAACAAAATGATTATAACTTATTTGTTACCTCTTATT
TAAAAGAAAAAATAGAAGAAACAATAACAAAAAATGAATCAATAATTGCCAAAAAATCTA
ATATTGAAAGTCAAAATATTATTGAAACGTTTGCTTTATTGCAAAAATTAGAACTTGAAT
TTGTATATATTAATTGAACTGAATTAAATTTGATTACTAAAATTAAAAATAAATTAGAAC
TATTAATAAAAATCAATAAAATAGATTCAAATGAAAAAGAAAAAATATTAAAACCTTGAA
CAGATTCACTTAATAGTTCAAAAAAACCAGAAATTTTTGAATTAGAAAACATCTTAAAAG
AATTAAGCAAATCTTTAAATGGACTAATTAACAAATA
>5454 bias=500.4,bit_score=1751.2,abs_start=33189,align_strand=-,abs_end=35151,score_ratio=0.891195928753,query_name=NODE_3_length_120284_cov_36.4395_ID_569
TGAAAATGAGAAAGAAATTAATTGCTTTATCTGTGGCTTTTGGACTTTTAGCGCCTATTT
CAGGAGCTCTTATGATTTCATGCAAAAACGAAAAAAGTAATGCTGAATATCAAAAAGAAC
TACAAAATAAATGAACAGAACTTACGAATCTTTTAAATTCAAATTCATTTAAAGAAGTTG
AATCTAAGTTAGATCTTTCAAAATTAAACGCTCTTAAAGAAGAATATAAAACAATAAGCA
GTGAAAGTAATATTTCAACATTGAAAAATTTTATTGCAAAAATTAATGAAACTGCGCAAG
ATATAAATGCACAAATTTCAAAATTAAAAAACGAAAACGGAAATACAAGCCCAGAAAACA
ACAGCCAAAATGATTTATTAAAAAAATTAAAAGCAGAATTAGAAATAGCAACTACAAAAC
TTAACATGCTACTTTCATCAAATGAAAGTAAAAACATCTCAATAAAAGAAGAAGCTAAAA
ACATATTAAACGCCGCAAATAAAGCGTTAGAAAAATCAAATGAACAAGAATATAAAAATC
AAATTCAAAAAGTAAATGAAACTATCAATAAAATTGAAGAAGAAATATCAAATTTAGAAA
AAAGCCCAAAATCAAAAGAATTTACTAAATTAAAAGAATTAAGAGAAAAGCTAACAAATT
ACTTAAATAGTAATTTCTCTGAATTTGCTTATAAAGATTTAAGAGCCGAAATTAAAGAAT
TAATTCAAAAACAAGAAAACGTTTCAATTGTTTCAAATGAAAAAGAAATAAAGTCAGCAA
TTATGCAAATAAATGATATTTTTTGAATTGCCAACATCAAAAAATCAATACTAGATAAAC
AATTTCTTTATTTAGAAAATAAACCTAAATCTGAATTAGACGTAAAATTTTTAGCAGCGC
ATGACGAATTAAGCCAAGCATTGAATACCTCAATTTTTGAAAACATTGAAACAACAAATG
AAAGAAATCTATTAAACAAATATATTAAAACAAATTTAACCAAAATTTCTAATGTAGAAA
AACAAAATTATATTGAAGAAGTTAAAAATACTATAAACTCTTTGTTAAACAAATATAATA
ATAATATAAATAACAATGAAGATAAAATTTCTGAATTAAATCGAAACATAGAACAATTAA
ATAAATTAAATCAAATAGAAAATAATTATGTTATTGACAAAGTCAAACTGCTAAATCTAT
TAAATAAAGCAAATACTATAAAAAATGAAGATTCATTTGCTAAAAAAGCAATTTTACTAG
AATCGTTAAGAGATACCATTTCGGAATTTCTTGAATTTTATTTACAATTAACCCATTATC
TAAGAATCTTTTTTGACAAAAATAACGACATTATTAAATTATTACCAGCAGATTCACAAA
CAAAAATTAATAATTATCTAGACGAAATTAAAAAAATTGCAGAAAAAAATAGTCAAACCA
GAGGAAGCATACCAACATTTGATGAATATATTTCAGCCTTTAAAGCACAAGAAGAAATTT
TTAAAATTATAAAATCTAGTGATCTAAAATCAGCAGATGTTAACATATTAGGAAAATTAA
CAAATGATTTAAAAGAAATTAAAAAACAAAAGGAAAAGGATTACAACTTGGTTGTTACTT
CTTATTTAAAAGAAAAAATAGAAGAAACAATAACAAAAAATGAATCAATAATTGCCAAAA
AATCTAATATTGAAAGTCAAAATATTATTGAAACGTTTGTTTTATTGCAAAAATTAGAAC
TTGAATTTGCTTACGTTAATTGAACTGAATTAAATTTGATTGCTAAAATTAAAAATAAAT
TAGAATTGTTAATAAAAATCAATAAAATAGATCCAAATGAAAAAGAAAAAATATTAAAAC
CTTGAACAGATTCGTTTGATAGTTCAAAAAAACCAGAAATTTTTGAATTAGAAAACATCT
TAAAAGAATTAAGCAAATCTTTAAAGGAACTAATTAACAAATA
>5457 bias=486.6,bit_score=1734.4,abs_start=7680,align_strand=+,abs_end=9638,score_ratio=0.882646310433,query_name=NODE_13_length_29816_cov_18.252_ID_6606
ATGAAAATGAGAAAGAAATTGATTGCTTTATCTGTGGCTTTTGGTCTTTTAGCGCCTCTT
TCAGGAGCTATTATGATTTCATGCAAAAACGAAAAAAGTAATGCTGAATATCAAAAAGAA
CTACAAAATAAATGAACAGAACTTACGAATCTTTTAAATTCAAATTCATTTAAAGAAGTT
GAATCTAAATTAGATCTTTCAAAATTAAACTCTCTTAAAGAAGAATATAAAACAATAAGC
AATGAAAGTAATGTTTCAACATTGAAAAATTTTATTGCAAAAATTAATGAAACTACACAA
GATATAAATGCACAAATTTCAAAATTAAAAAACACAAACGGAAATACAAACCCTGAAAAC
AATAGCCAAAATGATTTATTAAAAAAATTAAAAGTAGAATTAGAAATAGCAACTACAAAA
CTTAACATGCTACTTTCATCAAATGAAAGTAAAAACATCTCAATAAAAGAAGAAGCTAAA
AACATATTAAACGCCGCAAATAAAGCGTTAGAAAAATCAAATGAACAAGAATACAAAAAC
CAAATTAAAAAAGTAAATGAAACTATCAATAAAATTGAAGAAGAAATAGCAAATTTAGAA
AAAGGTCCAAAATCAAAAGAATTTACTAAATTAAAAGAATTAAGGGAAAAACTAACAAAT
TACTTAGATAATAATTTCTCTGACTTTGCTTATAAAGATTTAAGAGCTGAAATCAAAGAA
TTAATTCAAAAACAAGAAAACGTTTCAATTGTTTCAAATGAAAAAGAAATAAAGTCAGCA
ATTATGCAAATAAATGATATTTTTTGAATTGCCAACATCAAAAAATCAATACTAGATAAA
CAATTTCTTTATTTAGAAAATAAACCTAAATCTGAATTAGACGTAAAATTTTTAGCAGCT
CATGACGAATTAAGCCAAGCATTGAATACCTCAATTTTCGAAAACATTGAAACAACAAAT
GAAAGAAATCTATTAAACAAATATATTAAAACAAATTTAACTAAAATTTCTGATGTAGAA
AAACAAAATTATATTGAAGAAGTTAAAAACACTATAAGCTCGTTATTAAACAAATATAAT
AATATAAATAACAATGAGGATCAAATTTCCGAATTAAATCGATACATAGAGCAATTAAAT
AAATTAAATCAAATAGAAAATAATTATGTTATTGACAAAGTCAAATTGCTAAATCTATTA
AATAAAGCAAATACTATAAAAAATGAAGGTTCATTTGCCAAAAAAGCAATTTTACTAGAA
GCTTTAAGAGATAGCGTTTCGGAATTTCTTGAATTTTATTTACAATTAAGCCATTATCTA
AGAATCTTTTTTGATAAAAATAACGACATTATTAAATTATTGCCAGCAGATTCACAAACA
AAAATTAATGATTATCTAGACAAAATTAAAAAAATTACAGAAAGAAATAGTCAAGCCAAA
GGAAGCGAACCAACATTTGACGAATATATTTCAGCCTTTAAAGCACAAGAAGAAATTTTT
AAAATTATATCTAGCGATCTAAAATCAACAGATATTAACATATTAGAAAAATTAACAAAT
AATTTAAAAGAAATTAAAAAACAAAAGGAAAAGGATTACAACTTTGTTGTTACTTCTTAT
TTAAAAGAAAAAATAGAAGAAACAATAACAAAAAATGAATCAATAATTGCCAAAAAATCT
AATATTGAAAGTCAAAATATTGCTGAAACGTTTGCTTTATTGCAAAAATTAGAACTTGAA
TTTGCTTACATTAATTGAACTGAATTAAATCTGATTGCTAAAATTAAAAACAAATTAGAA
CTATTAATAAAAATAAATAAAATAGATTCAAATGAAGAAGCAAGAATATTAAAACCTTGA
ACAGATTCATTTAATAGCTCAAAAAAACCAGAAATTTTTGAATTAGAAAACATCTTAAAA
GAATTAAGCAAATCTTTAAATGAACTAATTAACAAATAA
>5462 bias=487.7,bit_score=1684.2,abs_start=121068,align_strand=+,abs_end=123038,score_ratio=0.857099236641,query_name=NODE_1_length_644406_cov_31.3649_ID_828
ATGAAAATGAGAAAGAAATTAATTGCTTTATCTGTGGCTTTTGGACTTTTAGCGCCTATT
TCAGGAACTATTATGATTTCGTGCAAAAACGAAAAAAGTAATGTTGAATATCAAAAAGAA
CTGCAAAATAAATGAACAGAACTTACGAATCTTTTAAATTCAAATTCATTTAAAGAAGTT
GAATCTAAGTTAGATCTTTCAAAATTAAACGCTCTTAAAGAAGAATATAAAACAATAAAC
AGCAAAAGCAATGTTTCAGAATTGAAAAATTTTATTGCAAAAATTAATGAAACTACACAA
GATATAAATGCACAAATTTCAAAATTAAAAAACGAAAACGGAAATACAAGCCCTGAAAAC
AATAGCCAAAATGATTTATTAAAAAAATTAAAAACAGAATTGGAAACGGCAACTAAAAAA
CTTAACATGCTACTTTCGGCAAATGAAAGTAAAAACATCTCAACAAAAGAAGAAGCTAAA
AATATATTAAACGCCGCAAATAAAGCGTTAGAAAAATCAAATGAAAAAGAATATAAAAAT
CAAATTCAAAAAGTAAATGAAACTATCAATAAAATTGAAGAAGAAATATCAAATTTAGAA
AAAGGCCCAAAATCAAAAGAATTTATTAAATTAAGAGAATTAAGAGAAAAGCTAATAAAT
TACTTAAATAGTAATTTGTCCGACTTTGCTTATAAAGATTTAAGAGCTGAAATTAAAGAA
TTAATTCAAAAACAAGAAAGCGTTTCAATTGTTTCAAATGAAAAAGAAATAAAGTCAGCA
ATTATGCAAATAAATGATATTTTTTGAATTGCCAACATCAAAAAATCAATACTAGATAAA
CAATTTCTTTATTTAGAAAATAAACCTAAATCTGAATTAGACGTAAAATTTTTAGCAGCG
CATGACGAATTAAGCCAAGCATTGAATACCTCAATTTTTGAAAACATTGAAACAACAAAT
GAAAGAAATCTATTAAACAAATATATTAAAACAAATTTAACCAAAATTTCTGATGTAGAA
AAACAAAATTATATTGAGGAAGTTAAAAAAACTATAAACTCTTTGTTAAACAAATATAAT
AATAATAATAATAATATAAATAACAATAATGATCAAATTTATGAATTAAATCGAAACATA
GAACAATTAAAAAAATTAAACCAAATAGAAAATAATTATGTTATTGACAAAGTCAAACTA
CTAAATCTATTAAATAAAGCAAATACTATAAAAAATGAAGGTTCATTTGCTAAAAAAGCA
ATTTTACTAGAATCGTTAAGAGACAGCGTTTCAGAATTTCTTGAATTTTATTTACAATTA
AGCCTTTATCTAAGAATCTTTTTTGATAAAAATAACGACATTATTAAATTATTACCAGCA
GATTCACAAACAAAAATTGATGATTATCTAGACAAAATTAAAAAAATTACAGAAAAGAAT
AGTCAAGCCAAATGAAGCGCGCCAACATTTGACGAATACATTTCAGCCTTTAAAGCACAA
GAAGAAATTTTTAAAATTATATCTAGTGATCTAAAATCAGCAGATGTTAACATATTAGAA
AAATTGACAAATAATTTAAAAGAAATTAAAAAACAAAAGAAAAATGATTATGACACGATT
GTTACCTCTTATTTAAAAGAAAAAACAGAAGAAACAATAACAAAAAATGAATCAATAATT
GCTAAAAAATCTAATATTGAAAGTCAAAATATTATTGAAACGTTTGTTTTATTGCAAAAA
TTAGAACTTGAATTTGCTTACATTAATTGAACTGAATTAAATTTGATTACTAAAATTAAA
AATAAATTAGAACTGTTAATAAAAATCAATAAAATAGATTCAAATGAAGAAGCAAAAATA
TTAAAACCTTGAACAGATTCGCTTAATAGTTCAAAAAAACCAGAAATTTTTGAATTAGAA
AACATCTTGAAAGAATTAAGCAAATCTTTAAAGGAACTAATTAACAAATAA
>5463 bias=491.9,bit_score=1671.5,abs_start=33331,align_strand=-,abs_end=35281,score_ratio=0.850636132316,query_name=NODE_3_length_108567_cov_21.4029_ID_3453
TGAAAATGAGAAAGAAATTTATTGCTTTATCTGTGGCTTTTGGTCTTTTAGCGCCTCTTT
CAGGAACTCTTATGATTTCATGCAAAAACGAAAAAAGTAATGCTGAATATCAAAAAGAAC
TACAAAATAAATGAACAGAACTTACGAATCTTTTAAATTCAAATTCATTTAAAGAAGTTG
AATCTAAGCTAGATCTTTCAAAATTAAATGCTCTTAAAGAAGAATATAAAACAATAAACA
GCAAAAGCAATGTTTCAGAATTGAAGAATTTTATTGCAAAAATTAATGAAACTGTGCAAG
ATATAAATGCACAAATTTCAAAATTAAAAAACACAAATGGAAATACAAACCCAGAAAACA
ACAGCCAAAATGATTTAAAAGTAGAATTAGAAATAGCAACCAAAAAACTTAACATGCTAC
TTTCATCAAATGAAGGTAAAAACATCTCAATAAAAGAAGAAGCTAAAAACATATTAAATG
CTGCAAATAAAGCGTTAGAAAAATCGAATGAACAAGAATACAAAAACCTAATCCAAAAAG
TAAATGAAACTATCAATAAAATTGAAGAAGAAATATCAAATTTAGAAAAAGGCCCAAAAT
CAAAAGAATTTACTAAATTAAAAGAATTAAGAGAAAAGCTAACAAATTACTTAGATAATA
ATTTCTCTGAATTTGCTTATAAAGATTTAAGAGCTGAAATTAAAGAATTAATTCAAAAGC
AAGAAAACGTTTCAATTGTTTCAAATGAAGAAGAAATAAAGTCAGCAATTTCACAAATAA
ATGATGCCTTTTGAATTGCAAGCATCAAAAAATCAATACTAGATAAACAATTTCTTTATT
TAAAAAATAAACCTAAATCTGAATTAGACATAAAATTTTTAGCAGCGTATGATGAATTAA
ATCAAGCCTTGAATACCTCGATTTTTGAAAACATTGAAACAACAAATGAAAGAAATCTAT
TAAACAAATATATTAAAACAAATTTAACTAAAATTTTAGATGTAGAAAAACAAAAATATA
TTGAAGAAGTTAAAAACACTATAAGCTCTTTGTTGAACAAATATAATAATAATATAAATA
ACAATAAAGATCAAATTTATGAATTAAGTCGAAACATAGAACAATTAAATAAATTAAATC
AAATAGAAAATAATTATGTTATTGACAAAGTCAAACTACTAAATCTATTAAATAAAGCAA
ATACTATAAAAAATGAAGGTTCATTTGCTAAAAAAGCAATTTTACTAGATGAGTTAAAAG
ACAGCGTTTCGGAATTTCTTGAATTTTATTTGCAATTAAGCCATTATCTAAGAATCTTTT
TTGATAAAAATAACGACATTATTAAATTATTACCAGCAGATTCACAAACAAAAATTAATA
ATTATCTAAACGAAATTAAAAAAATTGCGGAAAAAAATAGTCAAGCCAAAGGAAACGAAC
CAACATTTGATGAATATATTTCAGCCTTTAAAGCACAAGAAGAAATTTTTAAAATTATAA
AATCTAGTGATCTAAAATCAGCAGATGTTAACATATTAGAAAAATTGACAAATAATTTAA
AAGAAATTAAAAAAGAAAAGAAAAATGATTACAACTTGGTTGTTACTTCTTATTTAAAAG
AAAAAATAGAAGAAACAATAACAAAAAATGAATCAATAATTGCTAAAAAATCTAATGTTG
AAAGTCAAAATATTATTGAAACTTTTGCTTTATTGCAAAAATTAGAACTTGAATTTGCAT
ATATTAATTGAACTGAATTAAATTTGATTGCTAAAATTAAAAATAAATTAGAACTATTAA
TAAAAATCAATAAAATAGATTCAAATGAAGAAGCAAAAATATTAAAACCTTGAACAGATT
CATTTAAAAGTTCAAAAAAACCAGAAATTTTTGAATTAGAAAACATCTTAAAAGAATTAA
GCAAATCTTTAAAGGAACTAATTAACAAATA
>5464 bias=517.1,bit_score=1746.3,abs_start=33092,align_strand=-,abs_end=35054,score_ratio=0.888702290076,query_name=NODE_3_length_108407_cov_40.0256_ID_5518
TGAAAATGAGAAAGAAATTAATTGCTTTATCTGTGGCTTTTGGTCTTTTAGCGCCTATTT
CAGGAGCTCTTATGATTTCATGCAAAAACGAAAAAAGTAATGCTGAATATCAAAAAGAAC
TACAAAATAAATGAACAGAACTTACGAATCTTTTAAATTCAAATTCATTTAAAAAAGTTG
AATCTAAGTTAGATCTTTCAAAATTAAACGCTCTTAAAGAAGAATATAAAACAATAAACA
GCAAAAGCAATGTTTCAACATTGAAGAATTTTATTGCAAAAATTAATGAAACTATACAAG
ATATAAATGCACAAATTTCAAAATTAAAAAACATAAACGGAAATACAAACCCTGAAAACA
ACAGCCAAAATGATTTATTAAAAAAATTAAAAACAGAATTAGAAACGGCAACTAAAAAAC
TTAACATGCTACTTTCGGCAAATGAAAGTAAAAACATCTCAATAAAAGAAGAAGCTAAAA
ACATATTAAACGCCGCAAATAAAGCGTTAGAAAAATCAAATGAACAAGAATACAAAAACC
AAATTAAAAAAGTAAATGAAACTATCAATAAAATTGAAGAAGAAATAGCAAATTTAGAAA
AAGGCCCAAAATCAAAAGAATTTACTAAATTAAAAGAATTAAGAGAAAAACTAACAAATT
ACTTAGATAGTAATTTATCTGAATTTGCTTATAAAGATTTAAGAGCTGAAATTAAAGAAT
TAATTCAAAAACAAGAAAACGTTTCAATTGTTTCAAATGAAAAAGAAATAAAGTCAGCAA
TTATGCAAATAAATGATATTTTTTGAATTGCAAACATCAAAAAATCAATACTAGATAAAC
AATTTCTTTATTTAGAAAATAAACCTAAATCTGAATTAGACGTAAAATTTTTAGCAGCGT
ATGATGAATTAAGTCAAGCCTTGAATACCTCAATTTTTGAAAACATTGAAACAACAAATG
AAAGAAATCTATTAAACAAATATATTAAAACAAATTTAACCAAAATTTCTGATGTAGAAA
AACAAAATTATATTGAAGAAGTTAAAAATACTATAAACTCTTTGTTGAACAAATATAATA
ATAATATAAATAACAATGAAGATAAAATTTCTGAATTAAATCGAAACATAGAACAATTAA
ATAAATTAAATCAAATAGAAAATAATTATGTTATTGACAAAGTCAAACTACTAAATCTAT
TAAACAAAGCAAATACTATAAAAAATGAAGGTTCATTTGCTAAAAAAGCAATTTTACTAG
AAACATTAAGAGATACCATTTCGGAATTTCTTGAATTTTACTTACAATTAACCCATTATC
TAAGAATCTTTTTTGATAAAAATAATGACATTATTAAATTATTACCAACAGATTCACAAA
CAAAAATTGATAATTATCTAGACGAAATTAAAAAAATTGCAGAAAAAAATAGTCAAACAA
GAGGAAGCATACCAACATTTGACGAATATATTTCAGCCTTTAAGGCACAAGAAGAAATTT
TTAAAATTATAAAATCTAGTGAACTAAAATCAGCAGATGTTAACATATTAAAAAAAATAA
CAGATAATTTAAAAGAAATTAAAAAACAAAAAGAAAATGATTATGACACGATTGTTACTT
CTTATTTAAAAGAAAAAATAGAAGAAACAATAACAAAAAATGAATCAATAATTGCTAAAA
AATCTAATGTTGAAAGTCAAAATATTATTGAAACTTTTGCTTTATTGCAAAAATTAGAAC
TTGAATTTGCTTATATTAATTGAACTGAATTAAATTTGATTGCTAAAATTGAAAATAAAT
TAGAATTGTTAATAAAAATCAATAACATAAATTCAAATGAAAAAGAAAAAATATTAAAAC
CTTGAACAGATTTGCTTAATAGTCCAAAAAAACCAGAAATTTTCGAATTAGAAAACATCT
TAAAAGAATTAAGCAAATCTTTAAATGAACTAATTAACAAATA
>18386 bias=0,e_score=0.0,bit_score=1654.9,score_ratio=0.84,align_strand=-,abs_start=33087,abs_end=35046,allele_start=33087,allele_end=35046,query_name=NODE_3_length_105570_cov_41.6042_ID_404 <unknown description>
TGAAAATGAGAAAGAAATTAATTGCTTTATCTGTGGCTTTTGGACTTTTAGCGCCTATTT
CAGGAACTCTTATGATTTCATGCAAAAACGAAAAAAGCAATGCTGAATATCAAAAAGAAC
TACAAAATAAATGAACAGAACTTACGAATCTTTTAAATTCAAATTCATTTAAAGAAGTTG
AATCTAAGTTAGATCTTTCAAAATTAAACGCTCTTAAAGAAGAATATAAAACAATAAACA
GCAAAAGCAATGTTTCAACATTGAAGAATTTTATTGCAAAAATTAATGAAACTACACAAG
ATATAAATGCACAAATTTCAAAATTAAAAAACGAAAACGGAAATACAAACCCTGAAAACA
ATAGCCAAAATGATTTATTAAAAAAAATAAAAACAGAATTGGAAACGGCAACTAAAAAAC
TTAACATGCTACTTTCAGCAAATGAAAGTAAAAACATTTCAATAAAAGAAGAAGCTAAAA
ACATATTAAACGCCGCAAATAAAGCGTTAGAAAAATCAAATGAACAAGAATACAAAAACC
AAATTAAAAAAGTAAATGATACTATCAATAAAATTGAAAAAGAAATATCAAATTTAGAAA
AAGGCCCAAAATCAAAAGAATTTACTAAATTAAAAGAATTAAGAGAAAAGCTAACAAATT
ACTTGAATAGTAATTTCTCTGAATTTGCTTATAAAGATTTAAGAGCTGAAATTAAAGAAT
TAATTCAAAAACAAGAAAACGTTTCAATTGTTTCAAATGAAAAAGAAATAAAGTCAGCAA
TTTCACAAATAAATGATGCCTTTTGAATTGCCAACATCAAAAAATCAATACTAGATAAAC
AATTTCTTTATTTAGAAAATAAACCTAAATCTGAATTAGACGTAAAATTTTTAGCAGCGT
ATGATGAATTAAGTCAAGCATTGAATACCGGTATTTTTGAAAACATTGAAACAACAAATG
AAAGAAATCTATTAAACAAATATATTAAAACAAATTTAACCAAAATTTCTAATGTAGAAA
AACAAAATTATATTGAAGAAGTTAAAAACACTATAAGCTCATTATTAAACAAATATAATA
ATATAAATAACAATGAAGATCAAATTTCTGAATTAAATCAAAACATAGAACAATTAAAAA
AAATAAATCAAATAGAAAACAATTATGTTATAGATAAAATCAAACTACTAAATCTATTAA
ATAAAGCAAATACTATAAAAAATGAAGATTCATTTGCTAAAAAAGCAATTTTACTAGAAG
CGTTAAGAGACAGCGTTTCAGAATTTCTTGAATTCTATTTACAATTAAGTCTTTATCTAA
GAATCTTTTTTGATAAAAATAACGACATTATTAAATTATTACCATCAGGTTCGCAAACAA
AAATTAATAATTATCTAGACAAAATTAAAAAAATTACAGAAAAGAATAGTCAAACCAGAG
GAAGCGAACCAACATTTGATGAATATATTTCAGCCTTTAAAGCACAAGAAGAAATTTTTA
AAATTATAAAATCTAGCGATCTAAAATTAGCAGATGTTAACGTATTAGAAAAATTGACAA
ATAATTTAAAAGAAATTAAAGAACAAAAACAAAATGATTATAACTTATTTGTTACCTCTT
ATTTAAAAGAAAAAATAGAAGAAACAATAACAAAAAATGAATCAATAATTGCCAAAAAAT
CTAATATTGAAAGTCAAAATATTACTGAAACGTTTGCTTTATTGCAAAAATTAGAACTTG
AATTTGCTTACATTAATTGAACTGAATTAAATTTGATTGCCAAAATTAAAAATAAATTAG
AACTGTTAATAAAAATCAATAAAATAGATTCAAATGAAGAAGCAAGAATATTAAAGCCTT
GAACAGATTCACTTAATAGTTCAAAAAAACCAGAAATTTTTGAATTAGAAAACATCTTGA
AAGAATTAAACAAATCTTTAAAGGAACTAATTAACAAAT
>18387 bias=0,e_score=0.0,bit_score=1671.5,score_ratio=0.85,align_strand=-,abs_start=33332,abs_end=35282,allele_start=33332,allele_end=35282,query_name=NODE_2_length_111520_cov_43.0702_ID_357 <unknown description>
TGAAAATGAGAAAGAAATTTATTGCTTTATCTGTGGCTTTTGGTCTTTTAGCGCCTCTTT
CAGGAACTCTTATGATTTCATGCAAAAACGAAAAAAGTAATGCTGAATATCAAAAAGAAC
TACAAAATAAATGAACAGAACTTACGAATCTTTTAAATTCAAATTCATTTAAAGAAGTTG
AATCTAAGCTAGATCTTTCAAAATTAAATGCTCTTAAAGAAGAATATAAAACAATAAACA
GCAAAAGCAATGTTTCAGAATTGAAGAATTTTATTGCAAAAATTAATGAAACTGTGCAAG
ATATAAATGCACAAATTTCAAAATTAAAAAACACAAATGGAAATACAAACCCAGAAAACA
ACAGCCAAAATGATTTAAAAGTAGAATTAGAAATAGCAACCAAAAAACTTAACATGCTAC
TTTCATCAAATGAAGGTAAAAACATCTCAATAAAAGAAGAAGCTAAAAACATATTAAATG
CTGCAAATAAAGCGTTAGAAAAATCGAATGAACAAGAATACAAAAACCTAATCCAAAAAG
TAAATGAAACTATCAATAAAATTGAAGAAGAAATATCAAATTTAGAAAAAGGCCCAAAAT
CAAAAGAATTTACTAAATTAAAAGAATTAAGAGAAAAGCTAACAAATTACTTAGATAATA
ATTTCTCTGAATTTGCTTATAAAGATTTAAGAGCTGAAATTAAAGAATTAATTCAAAAGC
AAGAAAACGTTTCAATTGTTTCAAATGAAGAAGAAATAAAGTCAGCAATTTCACAAATAA
ATGATGCCTTTTGAATTGCAAGCATCAAAAAATCAATACTAGATAAACAATTTCTTTATT
TAAAAAATAAACCTAAATCTGAATTAGACATAAAATTTTTAGCAGCGTATGATGAATTAA
ATCAAGCCTTGAATACCTCGATTTTTGAAAACATTGAAACAACAAATGAAAGAAATCTAT
TAAACAAATATATTAAAACAAATTTAACTAAAATTTTAGATGTAGAAAAACAAAAATATA
TTGAAGAAGTTAAAAACACTATAAGCTCTTTGTTGAACAAATATAATAATAATATAAATA
ACAATAAAGATCAAATTTATGAATTAAGTCGAAACATAGAACAATTAAATAAATTAAATC
AAATAGAAAATAATTATGTTATTGACAAAGTCAAACTACTAAATCTATTAAATAAAGCAA
ATACTATAAAAAATGAAGGTTCATTTGCTAAAAAAGCAATTTTACTAGATGAGTTAAAAG
ACAGCGTTTCGGAATTTCTTGAATTTTATTTGCAATTAAGCCATTATCTAAGAATCTTTT
TTGATAAAAATAACGACATTATTAAATTATTACCAGCAGATTCACAAACAAAAATTAATA
ATTATCTAAACGAAATTAAAAAAATTGCGGAAAAAAATAGTCAAGCCAAAGGAAACGAAC
CAACATTTGATGAATATATTTCAGCCTTTAAAGCACAAGAAGAAATTTTTAAAATTATAA
AATCTAGTGATCTAAAATCAGCAGATGTTAACATATTAGAAAAATTGACAAATAATTTAA
AAGAAATTAAAAAAGAAAAGAAAAATGATTACAACTTGGTTGTTACTTCTTATTTAAAAG
AAAAAATAGAAGAAACAATAACAAAAAATGAATCAATAATTGCTAAAAAATCTAATGTTG
AAAGTCAAAATATTATTGAAACTTTTGCTTTATTGCAAAAATTAGAACTTGAATTTGCAT
ATATTAATTGAACTGAATTAAATTTGATTGCTAAAATTAAAAATAAATTAGAACTATTAA
TAAAAATCAATAAAATAGATTCAAATGAAGAAGCAAAAATATTAAAACCTTGAACAGATT
CATTTAAAAGTTCAAAAAAACCAGAAATTTTTGAATTAGAAAACATCTTAAAAGAATTAA
GCAAATCTTTAAAGGAACTAATTAACAAAT
>18388 bias=0,e_score=0.0,bit_score=1681.4,score_ratio=0.86,align_strand=+,abs_start=139213,abs_end=141162,allele_start=139213,allele_end=141162,query_name=NODE_3_length_174249_cov_45.7083_ID_381 <unknown description>
TGAAAATGAGAAAGAAATTGATTGCTTTATCTGTGGCTTTTGGTCTTTTAGCGCCTATTT
CAGGAGCTCTTATGATTTCGTGCAAAAACGAAAAAAGTAATGTTGAATATCAAAAAGAAC
TACAAAATAAATGAACAGAACTTACGAATCTTTTAAATTCAAATTCATTTAAAGAAGTTG
AATCTAAGTTAGATCTTTCAAAATTAAACGCTCTTAAAGAAGAATATAAAACAATAAACA
GCAAAAGCAATGTTTCAGAATTGAAGAATTTTATTGCAAAAATTAATGAAACTGCACAAG
ATATAAATGCACAAATTTCAAAATTAAAAAACACAAATGGAAATGCAAGCTCAGAAAACA
ACAGCCAAAATGATTTAAAAGTAGAATTAGAAATAGTAACTAAAAAACTTAACATGCTAC
TTTCATCAAATGAAGGTAAAAACATCTCAATAAAAGAAGAAACTAAAAACATATTAAACG
CCGCAAATAAAGCGTTAGAAAAATCGAATGAACAAGAATACAAAAACCTAATCCAAAAAG
TAAATGAAACCATCAATAAAATTGAAGAAGAAATAGCAAATTTAGAAAAAGGTCCAAAAT
CAAAAGAATTTACTAAATTAAAAGAATTAAGAGAAAAACTAACAAATTACTTAAATAGTA
ATTTCTCTGAATTTGCTTATAAAGATTTAAGAGCTGAAATTAAAGAATTAATTCAAAAAC
AAGAAAACGTTTCAATTGTTTCAAATGAAAAAGAAATAAAGTCAGCAATTTCGCAAGTAA
ATGATATTTTTTGAATTGCAAGCATCAAAAAATCAATACTAGATAAACAATTTCTTTATT
TAGAAAATGAACCTAAATCTGAATTAGACGTAAAATTTTTAGCAGCGCATGACGAATTAA
GCCAAGCATTGAATACCTCGGTTTTTGAAAACATTGAAACAACAAATGAAAGAAATCTAT
TAAACAAATATATTAAAAAAAATTTAACCAAAATTTTTGATGTAGAAAAACAAAATTATA
TTGAAGAAGTTAAAAATACTATAAACTCTTTGTTAAACAAATATAATAATAATATAAATA
ACAATAATGATCAAATTTATGAATTAAATCGAAACATAGAACAATTAAATAAATTAAATC
AAATAGAAAATAATTATGTTATTGACAAAGTCAAACTACTAAATCTATTAAATAAAGCAA
ATACTATAAAAAATGAAGGTTCATTTGCTAAAAAAGCAATTTTACTAGAAACATTAAGAG
ATAGCGTTTTGGAATTTCTTGAATTTTATTTACAATTAACCCATTATCTAAGAATCTTTT
TTGAAAAAAATGGCGACATTATTAAATTATTACCAGCAGATTCACAAACAAAAATTAATG
ATTATCTAGACAAAATTAAAAAAATTACAGAAAAGAATAGTCAAGCCAAATGAAGCGAAC
CAACATTTGACGAATACATTTCAGCCTTTAAAGCACAAGAAGAAATTTTTAAAATTATAT
CTAGCGATTTAAAATCAACAGATGTTAACATATTAGAAAAATTGACAAATAATTTAAAAG
AAATTAAAAAACAAAAAGAAAATGATTATAACTTATTTGTTACTACTTATTTAAAAGAAA
AAATAGAAGAAACAATAACAAAAAATGAATCAATAATTGCCAAAAAATCTAATATTGAAA
GCCAAAATATTATTGAAACGTTTGCTTTATTGCAAAAATTAGAACTTGAATTTGCATATA
TTAATTGAACTGAATTAAATTTGATTGCTAAAATTAAAAATAAATTAGAATTGTTAATAA
AAATCAATAAAATAGATTCAAATGAAGAAGCAAGAATGTTAAAACCTTGAACAGATTCGC
TTAATAGTTCAAAAAAACCAGAAATTTTTGAATTAGAAAACATCTTAAAAGAATTAAGCA
AATCTTTAAAGGAACTAATTAACAAATAG
>18389 bias=0,e_score=0.0,bit_score=1635.0,score_ratio=0.83,align_strand=+,abs_start=69436,abs_end=71394,allele_start=69436,allele_end=71394,query_name=NODE_2_length_226046_cov_22.58_ID_866 <unknown description>
TGAAAATGAGAAAGAAATTAATTGCTTTATCTGTGGCTTTTGGACTTTTAGCGCCTATTT
CAGGAACTATTATGATTTCGTGCAAAAACGAAAAAAGTAATGCCGAATATCAAAAAGAAC
TGCAAAATAAATGAACAGAACTTACGAATCTTTTAAATTCAAATTCATTTAAAGAAGTTG
AATCTAAGCTAGATCTTTCAAAATTAAACGCTCTTAAAGAAGAATATAAAACAATAAACA
GCAAAAGCAATGTTTCAGAATTGAAAAATTTTATTGCAAAAATTAATGAAACTGTGCAAG
ATATAAATGCACAAATTTCAAAATTAAAAAACATAAACGGAAATACAAGCCCAGAAAACA
ATAGCCAAAATGATTTATTAAAAAAATTAAAAGCAGAATTAGAAATAGCAACTACAAAAC
TCAACATGCTACTTTCATCAAATGAAAGTAAAAACATCTCAATAAAAGAAGAAGCTAAAA
ACATATTAAACGCCGCAAATAAAGCGTTAGAAAAATCAAATGAACAAGAATATAAAAATC
AAATTCAAAAAGTAAATGAAACTATCGATAAAATTGAAAAAGAAATATCAAATTTAGAAA
AAGGCCCAAAATCAAAAGAATTTACTAAATTAAAAGAATTAAGAGAAAAGCTAGCAAATT
ACTTAAATAGTAATTTCTCTGAATTTGCTTATAAAGATTTAAGAGCTGAAATTAAAGAAT
TAATTCAAAAACAAGAAAACGTTTCAATTGTTTCAAATGAAAAAGAAATAAAGTCAGCAA
TTTCACAAATAAATGATGCCTTTTGAATTGCCAACATCAAAAAATCAATACTAGATAAAC
AATTTCTTTATTTAGAAAATAAACCTAAATCTGAATTAGACGTAAAATTTTTAGCAGCGT
ATGATGAATTAAATCAAGCCTTGAATACCTCAATTTTTGAAAACATTGAAACAACAAATG
AAAGAAATCTATTAAACAAATATATTAAAACAAATTTAACTAAAATTTCAGATGTAGAAA
AACAAAAATATATTGAAGAAGTTAAAAACACTATAAGCTCTTTGTTGAACAAATATAATA
ATATAAATAACAATGAAGATCAAATTTCCGAATTAAATCAAAACATAGAACAATTAAAGA
AATTAAATCAAATAGAAAATAATTATGTTATTGATAAAATCAAACTACTAAATCTATTAA
ATAAAGCAAACACTATAAAAAATGAAGGTTCATTTGCTAAAAAAGCAATTTTACTAGAAG
TGTTAATAGACAGCGTTTCAGAATTTCTTGAATTCTATTTACAATTAAGCCTTTATCTAA
GAATCTTTTTTGAAAAAAATAGCGACATTATTAAATTATTGCCAGCAGATTCACAAACAA
AAATTAATAATTATCTAAACGAAATTAAAAAAATTACAGAAAAGAATAGTCAAGCCAAAT
GAAGCGCACCAACATTTGACGAATACATTTCAGCTTTTAAAGCACAAGAAGAAATTTTTA
AAATTATATCTAGCGATCTAAAATCAACAGATGTTAACATATTAGAAAAATTGACAAATA
ATTTAAAAGAAATTAAAGAACAAAAACAAAATGATTATAACTTATTTGTTACCTCTTATT
TAAAAGAAAAAATAGAAGAAACAATAACAAAAAATGAATCAATAATTGCCAAAAAATCTA
ATATTGAAAGTCAAAATATTATTGAAACGTTTGCTTTATTGCAAAAATTAGAACTTGAAT
TTGTATATATTAATTGAACTGAATTAAATTTGATTACTAAAATTAAAAATAAATTAGAAC
TATTAATAAAAATCAATAAAATAGATTCAAATGAAAAAGAAAAAATATTAAAACCTTGAA
CAGATTCACTTAATAGTTCAAAAAAACCAGAAATTTTTGAATTAGAAAACATCTTAAAAG
AATTAAGCAAATCTTTAAATGGACTAATTAACAAATAA
>18390 bias=0,e_score=0.0,bit_score=1746.3,score_ratio=0.89,align_strand=-,abs_start=33092,abs_end=35054,allele_start=33092,allele_end=35054,query_name=NODE_3_length_108407_cov_40.0256_ID_5518 <unknown description>
TGAAAATGAGAAAGAAATTAATTGCTTTATCTGTGGCTTTTGGTCTTTTAGCGCCTATTT
CAGGAGCTCTTATGATTTCATGCAAAAACGAAAAAAGTAATGCTGAATATCAAAAAGAAC
TACAAAATAAATGAACAGAACTTACGAATCTTTTAAATTCAAATTCATTTAAAAAAGTTG
AATCTAAGTTAGATCTTTCAAAATTAAACGCTCTTAAAGAAGAATATAAAACAATAAACA
GCAAAAGCAATGTTTCAACATTGAAGAATTTTATTGCAAAAATTAATGAAACTATACAAG
ATATAAATGCACAAATTTCAAAATTAAAAAACATAAACGGAAATACAAACCCTGAAAACA
ACAGCCAAAATGATTTATTAAAAAAATTAAAAACAGAATTAGAAACGGCAACTAAAAAAC
TTAACATGCTACTTTCGGCAAATGAAAGTAAAAACATCTCAATAAAAGAAGAAGCTAAAA
ACATATTAAACGCCGCAAATAAAGCGTTAGAAAAATCAAATGAACAAGAATACAAAAACC
AAATTAAAAAAGTAAATGAAACTATCAATAAAATTGAAGAAGAAATAGCAAATTTAGAAA
AAGGCCCAAAATCAAAAGAATTTACTAAATTAAAAGAATTAAGAGAAAAACTAACAAATT
ACTTAGATAGTAATTTATCTGAATTTGCTTATAAAGATTTAAGAGCTGAAATTAAAGAAT
TAATTCAAAAACAAGAAAACGTTTCAATTGTTTCAAATGAAAAAGAAATAAAGTCAGCAA
TTATGCAAATAAATGATATTTTTTGAATTGCAAACATCAAAAAATCAATACTAGATAAAC
AATTTCTTTATTTAGAAAATAAACCTAAATCTGAATTAGACGTAAAATTTTTAGCAGCGT
ATGATGAATTAAGTCAAGCCTTGAATACCTCAATTTTTGAAAACATTGAAACAACAAATG
AAAGAAATCTATTAAACAAATATATTAAAACAAATTTAACCAAAATTTCTGATGTAGAAA
AACAAAATTATATTGAAGAAGTTAAAAATACTATAAACTCTTTGTTGAACAAATATAATA
ATAATATAAATAACAATGAAGATAAAATTTCTGAATTAAATCGAAACATAGAACAATTAA
ATAAATTAAATCAAATAGAAAATAATTATGTTATTGACAAAGTCAAACTACTAAATCTAT
TAAACAAAGCAAATACTATAAAAAATGAAGGTTCATTTGCTAAAAAAGCAATTTTACTAG
AAACATTAAGAGATACCATTTCGGAATTTCTTGAATTTTACTTACAATTAACCCATTATC
TAAGAATCTTTTTTGATAAAAATAATGACATTATTAAATTATTACCAACAGATTCACAAA
CAAAAATTGATAATTATCTAGACGAAATTAAAAAAATTGCAGAAAAAAATAGTCAAACAA
GAGGAAGCATACCAACATTTGACGAATATATTTCAGCCTTTAAGGCACAAGAAGAAATTT
TTAAAATTATAAAATCTAGTGAACTAAAATCAGCAGATGTTAACATATTAAAAAAAATAA
CAGATAATTTAAAAGAAATTAAAAAACAAAAAGAAAATGATTATGACACGATTGTTACTT
CTTATTTAAAAGAAAAAATAGAAGAAACAATAACAAAAAATGAATCAATAATTGCTAAAA
AATCTAATGTTGAAAGTCAAAATATTATTGAAACTTTTGCTTTATTGCAAAAATTAGAAC
TTGAATTTGCTTATATTAATTGAACTGAATTAAATTTGATTGCTAAAATTGAAAATAAAT
TAGAATTGTTAATAAAAATCAATAACATAAATTCAAATGAAAAAGAAAAAATATTAAAAC
CTTGAACAGATTTGCTTAATAGTCCAAAAAAACCAGAAATTTTCGAATTAGAAAACATCT
TAAAAGAATTAAGCAAATCTTTAAATGAACTAATTAACAAAT
>18391 bias=0,e_score=0.0,bit_score=1719.3,score_ratio=0.87,align_strand=-,abs_start=20404,abs_end=22363,allele_start=20404,allele_end=22363,query_name=NODE_9_length_30055_cov_1.29305_ID_1040 <unknown description>
TGAAAATGAGAAAGAAATTGATTGCTTTATCTGTGGCTTTTGGTCTTTTAGCGCCTATTT
CAGGAACTATTATGATTTCATGCAAAAACGAAAAAAGTAATGCTGAATATCAAAAAGAAC
TACAAAATAAATGAACAGAACTTACGAATCTTTTAAATTCAAATTCATTTAAAGAAGTTG
AATCTAAGTTAGATCTTTCAAAATTAAACGCTCTTAAAGAAGAATATAAAACAATAAACA
GCAAAAGCAATGTTTCAACATTGAAGAATTTTATTGCAAAAATTAATGAAACTACACAAG
ATATAAATGCACAAATTTCAAAATTAAAAAACGAAAATGGAAATACAAACCCTGAAAACA
ATAGCCAAAATGATTTATTAAAAAAATTAAAAACAGAATTAGAAATAGCAACTACAAAAC
TTAACATGCTACTTTCATCAAATGAAAGTAAAAACATCTCAATAAAAGAAGAAGCTAAAA
ACATATTAAACGCCGCAAATAAAGCGTTAGAAAAATCAAATGAACAAGAATACAAAAACC
TAATCCAAAAAGTAAATGAAACTATCAATAAAATTGAAGAAGAAATATCAAATTTAGAAA
AAGGCCCAAAATCAAAAGAATTTACTAAATTAAAAGAATTAAGGGAAAAACTAACAAAAT
ACTTAGATAATAATTTCTCTGACTTTGCTTATAAAGATTTAAGAGCTGAAATTAAAGAAT
TAATTCAAAAACAAGAAAACGTTTCAATTGTTTCAAATGAAAAAGAAATAAAGTCAGCAA
TTATGCAAATAAATGATATTTTTTGAATTGCAAACATCAAAAAATCAATACTGGATAAAC
AATTTCTTTATTTAGAAAATAAACCTAAATCTGAATTAGACGTAAAATTTTTAGCAGCGC
ATGACGAATTAAGCCAAGCATTGAATACCGCTATTTTTGAAAACATTGAAACAACAAATG
AAAGAAATCTATTAAACAAATATATTAAAACAAATTTAACCAAAATTTCTAATGTAGAAA
AACAAAATTATATTGAAGAAGTTAAAAATACTATAAACTCTTTGTTAAACAAATATAATA
ATAGTATAAATAAAAATAAAGATCAAATTTATGAATTAAGTGGAGACATAGAACAATTAA
ATAAATTAAATCAAATAGAAAATAATTATGTTATTGACAAAGTCAAACTACTAAATCTAT
TAAACAAAGCAAATACTATAAAAAATGAAGATTCATTTGCTAAAAAAGCTATTTTGCTAG
AAACATTAAGAGATACAATTTCGGAATTTCTTGAATTTTATTTACAATTAACCCATTATC
TAAAAATCTTTTTTGATAAAAATAACGACATTATTAAATTATTACCAGCAGATTCACAAA
CAAAAATTAATGATTATCTAAACGAAATTAAAAAAATTACAGAAAAAAATAGTCAAACCA
GAGGAAGTGAACCAACATTTGATGAATATATTTCAGCCTTTAAAGCACAAGAAGAAATTT
TTAAAATTATATCTAGCGATCTAAAATCAGCAGATGTTAACATATTAGAAAAATTGACAA
ATAATTTAAAAGAAATTAAAAAACAAAAAGAAAATGATTATAACTTGGTTGTTACTTCTT
ATTTAAAAGACAAAATAGAAGAAGCAATAACAAAAAATGAATCAATAATTGCTAAAAAAT
CTAATATTGAAAGCCAAAATATTATTGAAACGTTTGCTTTATTGCAAAAATTAGAACTTG
AATTTGCATATATTAATTGAACTGAATTAAATTTGATTACTAAAATTAAAAATAAATTAG
AATTTTTAATAAAAATCAATAAAATAAACTCAAATGAAGAAGCAAAAATATTAAAACCTT
GAATAGATTTGCTTAATAGTCCAAAAAAACCAGAAATTTTTGAATTAGAAAACATCTTAA
AAGAATTAAACAAATCTTTAAAGGAACTAATTAACAAAT
>18392 bias=0,e_score=0.0,bit_score=1751.2,score_ratio=0.89,align_strand=-,abs_start=33189,abs_end=35151,allele_start=33189,allele_end=35151,query_name=NODE_3_length_122945_cov_38.6883_ID_537 <unknown description>
TGAAAATGAGAAAGAAATTAATTGCTTTATCTGTGGCTTTTGGACTTTTAGCGCCTATTT
CAGGAGCTCTTATGATTTCATGCAAAAACGAAAAAAGTAATGCTGAATATCAAAAAGAAC
TACAAAATAAATGAACAGAACTTACGAATCTTTTAAATTCAAATTCATTTAAAGAAGTTG
AATCTAAGTTAGATCTTTCAAAATTAAACGCTCTTAAAGAAGAATATAAAACAATAAGCA
GTGAAAGTAATATTTCAACATTGAAAAATTTTATTGCAAAAATTAATGAAACTGCGCAAG
ATATAAATGCACAAATTTCAAAATTAAAAAACGAAAACGGAAATACAAGCCCAGAAAACA
ACAGCCAAAATGATTTATTAAAAAAATTAAAAGCAGAATTAGAAATAGCAACTACAAAAC
TTAACATGCTACTTTCATCAAATGAAAGTAAAAACATCTCAATAAAAGAAGAAGCTAAAA
ACATATTAAACGCCGCAAATAAAGCGTTAGAAAAATCAAATGAACAAGAATATAAAAATC
AAATTCAAAAAGTAAATGAAACTATCAATAAAATTGAAGAAGAAATATCAAATTTAGAAA
AAAGCCCAAAATCAAAAGAATTTACTAAATTAAAAGAATTAAGAGAAAAGCTAACAAATT
ACTTAAATAGTAATTTCTCTGAATTTGCTTATAAAGATTTAAGAGCCGAAATTAAAGAAT
TAATTCAAAAACAAGAAAACGTTTCAATTGTTTCAAATGAAAAAGAAATAAAGTCAGCAA
TTATGCAAATAAATGATATTTTTTGAATTGCCAACATCAAAAAATCAATACTAGATAAAC
AATTTCTTTATTTAGAAAATAAACCTAAATCTGAATTAGACGTAAAATTTTTAGCAGCGC
ATGACGAATTAAGCCAAGCATTGAATACCTCAATTTTTGAAAACATTGAAACAACAAATG
AAAGAAATCTATTAAACAAATATATTAAAACAAATTTAACCAAAATTTCTAATGTAGAAA
AACAAAATTATATTGAAGAAGTTAAAAATACTATAAACTCTTTGTTAAACAAATATAATA
ATAATATAAATAACAATGAAGATAAAATTTCTGAATTAAATCGAAACATAGAACAATTAA
ATAAATTAAATCAAATAGAAAATAATTATGTTATTGACAAAGTCAAACTGCTAAATCTAT
TAAATAAAGCAAATACTATAAAAAATGAAGATTCATTTGCTAAAAAAGCAATTTTACTAG
AATCGTTAAGAGATACCATTTCGGAATTTCTTGAATTTTATTTACAATTAACCCATTATC
TAAGAATCTTTTTTGACAAAAATAACGACATTATTAAATTATTACCAGCAGATTCACAAA
CAAAAATTAATAATTATCTAGACGAAATTAAAAAAATTGCAGAAAAAAATAGTCAAACCA
GAGGAAGCATACCAACATTTGATGAATATATTTCAGCCTTTAAAGCACAAGAAGAAATTT
TTAAAATTATAAAATCTAGTGATCTAAAATCAGCAGATGTTAACATATTAGGAAAATTAA
CAAATGATTTAAAAGAAATTAAAAAACAAAAGGAAAAGGATTACAACTTGGTTGTTACTT
CTTATTTAAAAGAAAAAATAGAAGAAACAATAACAAAAAATGAATCAATAATTGCCAAAA
AATCTAATATTGAAAGTCAAAATATTATTGAAACGTTTGTTTTATTGCAAAAATTAGAAC
TTGAATTTGCTTACGTTAATTGAACTGAATTAAATTTGATTGCTAAAATTAAAAATAAAT
TAGAATTGTTAATAAAAATCAATAAAATAGATCCAAATGAAAAAGAAAAAATATTAAAAC
CTTGAACAGATTCGTTTGATAGTTCAAAAAAACCAGAAATTTTTGAATTAGAAAACATCT
TAAAAGAATTAAGCAAATCTTTAAAGGAACTAATTAACAAAT
>18393 bias=0,e_score=0.0,bit_score=1846.7,score_ratio=0.94,align_strand=-,abs_start=33100,abs_end=35062,allele_start=33100,allele_end=35062,query_name=NODE_2_length_157878_cov_35.9168_ID_1792 <unknown description>
TGAAAATGAGAAAGAAATTGATTGCTTTATCTGTGGCTTTTGGTCTTTTAGCGCCTCTTT
CAGGAGCTATTATGATTTCATGCAAAAACGAAAAAAGTAATGCTGAATATCAAAAAGAAC
TACAAAATAAATGAACAGAACTTACGAATCTTTTAAATTCAAATTCATTTAAAGAAGTTG
AATCTAAATTAGATCTTTCAAAATTAAACTCTCTTAAAGAAGAATATAAAACAATAAGCA
ATGAAAATAATGTTTCAACATTGAAAAATTTTATTGCAAAAATTAATGAAACTACACAAG
ATATAAATGCACAAATTTCAAAATTAAAAAACACAAACGGAAATACAAACCCTGAAAACA
ATAGCCAAAATGATTTATTAAAAAAATTAAAAGTAGAATTAGAAATAGCAACTACAAAAC
TTAACATGCTACTTTCATCAAATGAAAGTAAAAACATCTCAATAAAAGAAGAAGCTAAAA
ACATATTAAACGCCGCAAATAAAGCGTTAGAAAAATCAAATGAACAAGAATACAAAAACC
AAATTAAAAAAGTAAATGAAACTATCAATAAAATTGAAGAAGAAATATCAAATTTAGAAA
AAGGCCCAAAATCAAAAGAATTTACTAAATTAAAAGAATTAAGAGAAAAACTAACAAATT
ACTTAGATAGTAATTTATCTGAATTTGCTTATAAAGATTTAAGAGCCGAAATCAAAGAAT
TAATTCAAAAACAAGAAAACGTTTCAATTGTTTCAAATGAAAAAGAAATAAAGTCAGCAA
TTTCGCAAGTAAATGATATTTTTTGAATTGCCAACATCAAAAAGTCAATACTAGATAAAC
AATTTCTTTATTTAGAAAATAAACCTAAATCTGAATTAGACGTAAAATTTTTAGCAGCGC
ATGACGAATTAAGTCAAGCTTTGAATACCTCAATTTTTGAAAACATTGAAACAACAAATG
AAAGAGATCTATTAAACAAATATATTAAAACAAATTTAACCAAAATTTCTAATGTAGAAA
AACAAAATTATATTGAAGAAGTTAAAAATACTATAAACTCTTTGTTGAACAAATATAATA
ATAATATAAATAACAATGAAGATAAAATTTCTGAATTAAATCGAAACATAGAACAATTAA
AAAAATTAAATCAAATAGAAAATAATTATGTTATTGACAAAGTCAAACTACTAAATCTAT
TAAATAAAGCAAATACTATAAAAAATGAAGGTTCATTTGCCAAAAAAGCAATTTTACTAG
AATCATTAAGAGATACCGTTTCGGAATTTCTTGAATTTTACTTACAATTAACCCATTATC
TAAGAATCTTTTTTGATAAAAATAATGACATTATTAAATTATTACCAACAGATTCACAAA
CAAAAATTGATAATTATCTAGACGAAATTAAAAAAATTGCAGAAAAAAATAGTCAAACAA
GAGGAAGCATACCAACATTTGACGAATATATTTCAGCCTTTAAGGCACAAGAAGAAATTT
TTAAAATTATAAAATCTAGTGATCTAAAATCAGCAGATGTTAACATATTAAAAAAATTGA
CAGATAATTTAAAAGAAATTAAAAAACAAAAGAAAAATGATTATGACACGGTTGTTACTT
CTTATTTAAAAGAAAAAATAGAAGAAACAATAACAAAAAATGAATCAATAATTGCTAAAA
AATCTAATGTTGAAAGTCAAAATATTATTGAAACTTTTGCTTTATTGCAAAAATTAGAAC
TTGAATTTGCTTATATTAATTGAACTGAATTAAATTTGATTGCTAAAATTGAAAATAAAT
TAGAATTGTTAATAAAAATCAATAACATAAATTCAAATGAAAAAGAAAAAATATTAAAAC
CTTGAACAGATTTGCTTAATAGTCCAAAAAAACCAGAAATTTTCGAATTAGAAAACATCT
TAAAAGAATTAAGCAAATCTTTAAATGAACTAATTAACAAAT
>18394 bias=0,e_score=0.0,bit_score=1694.8,score_ratio=0.86,align_strand=-,abs_start=33107,abs_end=35066,allele_start=33107,allele_end=35066,query_name=NODE_3_length_97159_cov_18.0381_ID_750 <unknown description>
TGAAAATGAGAAAGAAATTAATTGCTTTATCTGTGGCCTTTGGTCTTTTAGCGCCTATTT
CAGGAACTCTTATGATTTCATGCAAAAACGAAAAAAGTAATGCTGAATATCAAAAAGAAC
TACAAAATAAATGAACAGAACTTATGAATCTTTTAAATTCAAATTCATTTAAAGAAGTTG
AGTCTAAATTAGATCTTTCAAAATTAAACGCTCTTAAAGAAGAATATAAAACAATAAGCA
GCAAAAGCAATGTTTCAACATTGAAAAATTTTATTGCAAAAATTAATGAAACTACACAAG
ATATAAATGCACAAATTTCAAAATTAAAAAACGAAAACGGAAATACAAACCCTGAAAACA
ATAGCCAAAATGATTTATTAAAAAAATTAAAAGCAGAATTAGAAATAGCAACTAAAAAAC
TTAACATGCTACTTTCATCAAATGAAGGTAAAAACATTTCAATAAAAGAAGAAGCCAAAA
ACATATTAAAAACCGCAAATAAAGCGTTAGAAAAATCAAATGAACAAGAATACAAAAACC
AAATTAAAAAAGTAAATGAAACCATCAATAAAATTGAAGAAGAAATAGCAAATTTAGAAA
AAGGCCCAAAATCAAAAGAATTTATTAAATTAAAAGAATTAAGAGAAAAGCTAACAAATT
ACTTAAATAGTAATTTCTCTGACTTTGCTTATAAAGATTTAAGAGCTGAAATTAAAGAAT
TAATTCAAAAACAAGAAAACGTTTCAATTGTTTCAAATGAAAAAGAAATAAAGTCAGCAA
TTATGCAAATAAATGATGCCTTTTGAATTGCCAACATCAAAAAATCAATACTAGATAAAC
AATTTCTTTATTTAGAAAATAAACCTAAATTTGAATTAGACATCAATTTTTTAGCAGCAC
ATGACGAATTAAGTCAAGCCTTGAATACCTCAATTTTTGAAAACATTGAAACAACAAATG
AATGAAATCTATTAAACAAATATATTAAAACAAATTTAACCAAAATTTCTGATGTAGAAA
AACAAAATTATATTGAAGAAGTTAAAAACACTATAAGCACATTATTAAACAAATATAATA
ATATAAATAACAATAAAGATCAAATTTATGAATTAAGTGGAGACATAGAACAATTAAACA
AATTAAATAAAATAGAAAATAATTATGTTATTGGCAAAGTCAAACTACTAAATCTATTAA
ATAAAGCAAATACTATAAAAAATGAAGATTCATTTGCTAAAAAAGCAATTTTACTAGAAT
CGTTAAGAGATAGCATTTCGGAATTTCTTGAATTTTATTTACAATTAACCCATTATCTAA
GAATCTTTTTTGATAAAAATAACGACATTATTAAATTATTACCAGCAGATTCGCAAACAA
AAATTAATGATTATCTAGACGAAATTAAAAAAATTACAGAAAAGAATAGTCAAACCAGAG
GAAGCGAACCAACATTTGATGAATATATTTCAGCCTTTAAAGCACAAGAAGAAATTTTTA
AAATTATAAAATCTAGCGATCTAAAATTAGCAGATGTTAACGTATTAGAAAAATTGACAA
ATAATTTAAAAGAAATTAAAGAACAAAAACAAAATGATTATAACTTATTTGTTACCTCTT
ATTTAAAAGAAAAAATAGAAGAAACAATAACAAAAAATGAATCAATAATTGCCAAAAAAT
CTAATATTGAAAGTCAAAATATTACTGAAACGTTTGCTTTATTGCAAAAATTAGAACTTG
AATTTGCTTACATTAATTGAACTGAATTAAATTTGATTGCCAAAATTAAAAATAAATTAG
AACTGTTAATAAAAATCAATAAAATAGATTCAAATGAAGAAGCAAGAATATTAAAGCCTT
GAACAGATTCACTTAATAGTTCAAAAAAACCAGAAATTTTTGAATTAGAAAACATCTTGA
AAGAATTAAGCAAATCTTTAAAGGAACTAATTAACAAAT
>18395 bias=0,e_score=0.0,bit_score=1684.2,score_ratio=0.86,align_strand=+,abs_start=121160,abs_end=123130,allele_start=121160,allele_end=123130,query_name=NODE_2_length_156220_cov_38.7853_ID_1653 <unknown description>
TGAAAATGAGAAAGAAATTAATTGCTTTATCTGTGGCTTTTGGACTTTTAGCGCCTATTT
CAGGAACTATTATGATTTCGTGCAAAAACGAAAAAAGTAATGTTGAATATCAAAAAGAAC
TGCAAAATAAATGAACAGAACTTACGAATCTTTTAAATTCAAATTCATTTAAAGAAGTTG
AATCTAAGTTAGATCTTTCAAAATTAAACGCTCTTAAAGAAGAATATAAAACAATAAACA
GCAAAAGCAATGTTTCAGAATTGAAAAATTTTATTGCAAAAATTAATGAAACTACACAAG
ATATAAATGCACAAATTTCAAAATTAAAAAACGAAAACGGAAATACAAGCCCTGAAAACA
ATAGCCAAAATGATTTATTAAAAAAATTAAAAACAGAATTGGAAACGGCAACTAAAAAAC
TTAACATGCTACTTTCGGCAAATGAAAGTAAAAACATCTCAACAAAAGAAGAAGCTAAAA
ATATATTAAACGCCGCAAATAAAGCGTTAGAAAAATCAAATGAAAAAGAATATAAAAATC
AAATTCAAAAAGTAAATGAAACTATCAATAAAATTGAAGAAGAAATATCAAATTTAGAAA
AAGGCCCAAAATCAAAAGAATTTATTAAATTAAGAGAATTAAGAGAAAAGCTAATAAATT
ACTTAAATAGTAATTTGTCCGACTTTGCTTATAAAGATTTAAGAGCTGAAATTAAAGAAT
TAATTCAAAAACAAGAAAGCGTTTCAATTGTTTCAAATGAAAAAGAAATAAAGTCAGCAA
TTATGCAAATAAATGATATTTTTTGAATTGCCAACATCAAAAAATCAATACTAGATAAAC
AATTTCTTTATTTAGAAAATAAACCTAAATCTGAATTAGACGTAAAATTTTTAGCAGCGC
ATGACGAATTAAGCCAAGCATTGAATACCTCAATTTTTGAAAACATTGAAACAACAAATG
AAAGAAATCTATTAAACAAATATATTAAAACAAATTTAACCAAAATTTCTGATGTAGAAA
AACAAAATTATATTGAGGAAGTTAAAAAAACTATAAACTCTTTGTTAAACAAATATAATA
ATAATAATAATAATATAAATAACAATAATGATCAAATTTATGAATTAAATCGAAACATAG
AACAATTAAAAAAATTAAACCAAATAGAAAATAATTATGTTATTGACAAAGTCAAACTAC
TAAATCTATTAAATAAAGCAAATACTATAAAAAATGAAGGTTCATTTGCTAAAAAAGCAA
TTTTACTAGAATCGTTAAGAGACAGCGTTTCAGAATTTCTTGAATTTTATTTACAATTAA
GCCTTTATCTAAGAATCTTTTTTGATAAAAATAACGACATTATTAAATTATTACCAGCAG
ATTCACAAACAAAAATTGATGATTATCTAGACAAAATTAAAAAAATTACAGAAAAGAATA
GTCAAGCCAAATGAAGCGCGCCAACATTTGACGAATACATTTCAGCCTTTAAAGCACAAG
AAGAAATTTTTAAAATTATATCTAGTGATCTAAAATCAGCAGATGTTAACATATTAGAAA
AATTGACAAATAATTTAAAAGAAATTAAAAAACAAAAGAAAAATGATTATGACACGATTG
TTACCTCTTATTTAAAAGAAAAAACAGAAGAAACAATAACAAAAAATGAATCAATAATTG
CTAAAAAATCTAATATTGAAAGTCAAAATATTATTGAAACGTTTGTTTTATTGCAAAAAT
TAGAACTTGAATTTGCTTACATTAATTGAACTGAATTAAATTTGATTACTAAAATTAAAA
ATAAATTAGAACTGTTAATAAAAATCAATAAAATAGATTCAAATGAAGAAGCAAAAATAT
TAAAACCTTGAACAGATTCGCTTAATAGTTCAAAAAAACCAGAAATTTTTGAATTAGAAA
ACATCTTGAAAGAATTAAGCAAATCTTTAAAGGAACTAATTAACAAATAA
>18396 bias=0,e_score=0.0,bit_score=1734.4,score_ratio=0.88,align_strand=-,abs_start=33111,abs_end=35067,allele_start=33111,allele_end=35067,query_name=NODE_2_length_103512_cov_40.2028_ID_705 <unknown description>
TGAAAATGAGAAAGAAATTGATTGCTTTATCTGTGGCTTTTGGTCTTTTAGCGCCTCTTT
CAGGAGCTATTATGATTTCATGCAAAAACGAAAAAAGTAATGCTGAATATCAAAAAGAAC
TACAAAATAAATGAACAGAACTTACGAATCTTTTAAATTCAAATTCATTTAAAGAAGTTG
AATCTAAATTAGATCTTTCAAAATTAAACTCTCTTAAAGAAGAATATAAAACAATAAGCA
ATGAAAGTAATGTTTCAACATTGAAAAATTTTATTGCAAAAATTAATGAAACTACACAAG
ATATAAATGCACAAATTTCAAAATTAAAAAACACAAACGGAAATACAAACCCTGAAAACA
ATAGCCAAAATGATTTATTAAAAAAATTAAAAGTAGAATTAGAAATAGCAACTACAAAAC
TTAACATGCTACTTTCATCAAATGAAAGTAAAAACATCTCAATAAAAGAAGAAGCTAAAA
ACATATTAAACGCCGCAAATAAAGCGTTAGAAAAATCAAATGAACAAGAATACAAAAACC
AAATTAAAAAAGTAAATGAAACTATCAATAAAATTGAAGAAGAAATAGCAAATTTAGAAA
AAGGTCCAAAATCAAAAGAATTTACTAAATTAAAAGAATTAAGGGAAAAACTAACAAATT
ACTTAGATAATAATTTCTCTGACTTTGCTTATAAAGATTTAAGAGCTGAAATCAAAGAAT
TAATTCAAAAACAAGAAAACGTTTCAATTGTTTCAAATGAAAAAGAAATAAAGTCAGCAA
TTATGCAAATAAATGATATTTTTTGAATTGCCAACATCAAAAAATCAATACTAGATAAAC
AATTTCTTTATTTAGAAAATAAACCTAAATCTGAATTAGACGTAAAATTTTTAGCAGCTC
ATGACGAATTAAGCCAAGCATTGAATACCTCAATTTTCGAAAACATTGAAACAACAAATG
AAAGAAATCTATTAAACAAATATATTAAAACAAATTTAACTAAAATTTCTGATGTAGAAA
AACAAAATTATATTGAAGAAGTTAAAAACACTATAAGCTCGTTATTAAACAAATATAATA
ATATAAATAACAATGAGGATCAAATTTCCGAATTAAATCGATACATAGAGCAATTAAATA
AATTAAATCAAATAGAAAATAATTATGTTATTGACAAAGTCAAATTGCTAAATCTATTAA
ATAAAGCAAATACTATAAAAAATGAAGGTTCATTTGCCAAAAAAGCAATTTTACTAGAAG
CTTTAAGAGATAGCGTTTCGGAATTTCTTGAATTTTATTTACAATTAAGCCATTATCTAA
GAATCTTTTTTGATAAAAATAACGACATTATTAAATTATTGCCAGCAGATTCACAAACAA
AAATTAATGATTATCTAGACAAAATTAAAAAAATTACAGAAAGAAATAGTCAAGCCAAAG
GAAGCGAACCAACATTTGACGAATATATTTCAGCCTTTAAAGCACAAGAAGAAATTTTTA
AAATTATATCTAGCGATCTAAAATCAACAGATATTAACATATTAGAAAAATTAACAAATA
ATTTAAAAGAAATTAAAAAACAAAAGGAAAAGGATTACAACTTTGTTGTTACTTCTTATT
TAAAAGAAAAAATAGAAGAAACAATAACAAAAAATGAATCAATAATTGCCAAAAAATCTA
ATATTGAAAGTCAAAATATTGCTGAAACGTTTGCTTTATTGCAAAAATTAGAACTTGAAT
TTGCTTACATTAATTGAACTGAATTAAATCTGATTGCTAAAATTAAAAACAAATTAGAAC
TATTAATAAAAATAAATAAAATAGATTCAAATGAAGAAGCAAGAATATTAAAACCTTGAA
CAGATTCATTTAATAGCTCAAAAAAACCAGAAATTTTTGAATTAGAAAACATCTTAAAAG
AATTAAGCAAATCTTTAAATGAACTAATTAACAAAT
>18397 bias=0,e_score=0.0,bit_score=1686.7,score_ratio=0.86,align_strand=-,abs_start=33082,abs_end=35044,allele_start=33082,allele_end=35044,query_name=NODE_2_length_108164_cov_27.4012_ID_251 <unknown description>
TGAAAATGAGAAAGAAATTAATTGCTTTATCTGTGGCTTTTGGACTTTTAGCGCCTATTT
CAGGAACTATTATGATTTCGTGCAAAAACGAAAAAAGTAATGTTGAATATCAAAAAGAAC
TGCAAAATAAATGAACAGAACTTACGAATCTTTTAAATTCAAATTCATTTAAAGAAGTTG
AATCTAAGTTAGATCTTTCAAAATTAAACGCTCTTAAAGAAGAATATAAAACAATAAACA
GCAAAAGCAATGTTTCAGAATTGAAAAATTTTATTGCAAAAATTAATGAAACTACACAAG
ATATAAATGCACAAATTTCAAAATTAAAAAACGAAAACGGAAATACAAGCCCTGAAAACA
ATAGCCAAAATGATTTATTAAAAAAATTAAAAACAGAATTGGAAACGGCAACTAAAAAAC
TTAACATGCTACTTTCGGCAAATGAAAGTAAAAACATCTCAACAAAAGAAGAAGCTAAAA
ATATATTAAACGCCGCAAATAAAGCGTTAGAAAAATCAAATGAAAAAGAATATAAAAATC
AAATTCAAAAAGTAAATGAAACTATCAATAAAATTGAAGAAGAAATATCAAATTTAGAAA
AAGGCCCAAAATCAAAAGAATTTATTAAATTAAGAGAATTAAGAGAAAAGCTAATAAATT
ACTTAAATAGTAATTTGTCCGACTTTGCTTATAAAGATTTAAGAGCTGAAATTAAAGAAT
TAATTCAAAAACAAGAAAGCGTTTCAATTGTTTCAAATGAAAAAGAAATAAAGTCAGCAA
TTATGCAAATAAATGATATTTTTTGAATTGCCAACATCAAAAAATCAATACTAGATAAAC
AATTTCTTTATTTAGAAAATAAACCTAAATCTGAATTAGACGTAAAATTTTTAGCAGCGC
ATGACGAATTAAGCCAAGCATTGAATACCTCAATTTTTGAAAACATTGAAACAACAAATG
AAAGAAATCTATTAAACAAATATATTAAAACAAATTTAACCAAAATTTCTGATGTAGAAA
AACAAAATTATATTGAGGAAGTTAAAAAAACTATAAACTCTTTGTTAAACAAATATAATA
ATAATAATATAAATAACAATAATGATCAAATTTATGAATTAAATCGAAACATAGAACAAT
TAAAAAAATTAAACCAAATAGAAAATAATTATGTTATTGACAAAGTCAAACTACTAAATC
TATTAAATAAAGCAAATACTATAAAAAATGAAGGTTCATTTGCTAAAAAAGCAATTTTAC
TAGAATCGTTAAGAGACAGCGTTTCAGAATTTCTTGAATTTTATTTACAATTAAGCCTTT
ATCTAAGAATCTTTTTTGATAAAAATAACGACATTATTAAATTATTACCAGCAGATTCAC
AAACAAAAATTGATGATTATCTAGACAAAATTAAAAAAATTACAGAAAAGAATAGTCAAG
CCAAATGAAGCGCGCCAACATTTGACGAATACATTTCAGCCTTTAAAGCACAAGAAGAAA
TTTTTAAAATTATATCTAGTGATCTAAAATCAGCAGATGTTAACATATTAGAAAAATTGA
CAAATAATTTAAAAGAAATTAAAAAACAAAAGAAAAATGATTATGACACGATTGTTACCT
CTTATTTAAAAGAAAAAACAGAAGAAACAATAACAAAAAATGAATCAATAATTGCTAAAA
AATCTAATATTGAAAGTCAAAATATTATTGAAACGTTTGTTTTATTGCAAAAATTAGAAC
TTGAATTTGCTTACATTAATTGAACTGAATTAAATTTGATTACTAAAATTAAAAATAAAT
TAGAACTGTTAATAAAAATCAATAAAATAGATTCAAATGAAGAAGCAAAAATATTAAAAC
CTTGAACAGATTCGCTTAATAGTTCAAAAAAACCAGAAATTTTTGAATTAGAAAACATCT
TGAAAGAATTAAGCAAATCTTTAAAGGAACTAATTAACAAAT
>18398 bias=0,e_score=0.0,bit_score=1712.0,score_ratio=0.87,align_strand=-,abs_start=547757,abs_end=549719,allele_start=547757,allele_end=549719,query_name=NODE_1_length_666248_cov_46.4332_ID_732 <unknown description>
TGAAAATGAGAAAGAAATTAATTGCTTTATCTGTGGCTTTTGGACTTTTAGCGCCTATTT
CAGGAGCTCTTATGATTTCATGCAAAAACGAAAAAAGTAATGTTGAATATCAAAAAGAAC
TACAAAATAAATGAACAGAACTTACGAATCTTTTAAATTCAAATTCATTTAAAGAAGTTG
AATCTAAGTTAGATCTTTCAAAATTAAACGCCCTTAAAGAAGAATATAAAACAATAAACA
GCAAAAGCAATGTTTCAACATTGAAGAATTTTATTGCAAAAATTAATGAAACTACACAAG
ATATAAATGCACAAATTTCAAAATTAAAAAATGAAAATGGAAATACAAACCCTGAAAACA
ATAGCCAAAATGATTTATTAAAAAAATTAAAAACAGAATTGGAAACGGCAACTAAAAAAC
TTAACATGCTACTTTCGGCAAATGAAAGTAAAAACATCTCAATAAAAGAAGAAGCTAAAA
ACATATTAAACGCTGCAAATAAAGCGTTAGAAAAATCAAATGAACAAGAATATAAAAATC
AAATTCAAAAAGTAAATGAAACTATCAATAAAATTGAAGAAGAAATATCAAATTTAGAAA
AAGGCCCAAAATCAAAAGAATTTACTAAATTAAAAGAATTAAGAGAAAAGCTAACAAATT
ACTTAAATAGTAATTTCTCTGAATTTGCTTATAAAGATTTAAGAGCTGAAATTAAAGAAT
TAATTCAAAAACAAGAAAACGTTTCAATTGTTTCAAATGAAAAAGAAATAAAGTCAGCAA
TTATGCAAATAAATGATATTTTTTGAATTGCAAACATCAAAAAATCAATACTGGATAAAC
AATTTCTTTATTTAGAAAATAAACCTAAATCTGAATTAGACGTAAAATTTTTAGCAGCGC
ATGATGAATTAAGTCAAGCATTGAATACCGCTATTTTTGAAAACATTGAAACAACAAATG
AAAGAAATCTATTAAACAAATATATTAAAACAAATTTAACAAAAATTTCTGATGTAGAAA
AACAAAATTATATTGAAGAAGTTAAAAATACTATAAACTCTTTGTTAAGCAAATATAATA
ATAATATAAATAAAAATAAAGATCAAATTTATGAATTAAGTGGAGACATAGAACAATTAA
ATAAATTAAATCAAATAGAAAATAATTATGTTATTGACAAAGTCAAACTACTAAATCTAT
TAAACAAAGCAAATACTATAAAAAATGAAGATTCATTTGCTAAAAAAGCTATTTTACTAG
AAACATTAAGAGATACAATTTCGGAATTTCTTGAATTTTATTTACAATTAACCCATTATC
TAAAAATCTTTTTTGATAAAAATAACGACATTATTAAATTATTACCAGCAGATTCACAAA
CAAAAATTAATGATTATCTAAACGAAATTAAAAAAATTACAGAAAAAAATAGTCAAACCA
GAGGAAGTGAACCAACATTTGATGAATATATTTCAGCCTTTAAAGCACAAGAAGAAATTT
TTAAAATTATAAAATCTAGTGATCTAAAATCAGCAGATGTTAACATATTAGAAAAATTGA
CAAATAATTTAAAAGAAATTAAAAAAGAAAAGAAAAATGATTACAACTTGGTTGTTACTT
CTTATTTAAAAGAAAAAATAGAAGAAACAATAACAAAAAATGAATCAATAATTGCTAAAA
AATCTTATGTTGAAAGTCAAAATATTATTGAAACGTTTGCTTTATTGCAAAAATTAGAAC
TTGAATTTGCATATATTAATTGAACTGAATTAAATTTGATTACTAAAATTAAAAATAAAT
TAGAATTTTTAATAAAAATCAATAAAATAAACTCAAATGAAGAAGCAAAAATATTAAAAC
CTTGAACAGATTTGCTTAATAGTCCAAAAAAACCAGAAATTTTTGAATTAGAAAACATCT
TAAAAGAATTAAACAAATCTTTAAAGGAACTAATTAACAAAT
>18399 bias=0,e_score=0.0,bit_score=1694.8,score_ratio=0.86,align_strand=+,abs_start=63547,abs_end=65508,allele_start=63547,allele_end=65508,query_name=NODE_3_length_98613_cov_35.7026_ID_1039 <unknown description>
TGAAAATGAGAAAGAAATTAATTGCTTTATCTGTGGCCTTTGGTCTTTTAGCGCCTATTT
CAGGAACTCTTATGATTTCATGCAAAAACGAAAAAAGTAATGCTGAATATCAAAAAGAAC
TACAAAATAAATGAACAGAACTTATGAATCTTTTAAATTCAAATTCATTTAAAGAAGTTG
AGTCTAAATTAGATCTTTCAAAATTAAACGCTCTTAAAGAAGAATATAAAACAATAAGCA
GCAAAAGCAATGTTTCAACATTGAAAAATTTTATTGCAAAAATTAATGAAACTACACAAG
ATATAAATGCACAAATTTCAAAATTAAAAAACGAAAACGGAAATACAAACCCTGAAAACA
ATAGCCAAAATGATTTATTAAAAAAATTAAAAGCAGAATTAGAAATAGCAACTAAAAAAC
TTAACATGCTACTTTCATCAAATGAAGGTAAAAACATTTCAATAAAAGAAGAAGCCAAAA
ACATATTAAAAACCGCAAATAAAGCGTTAGAAAAATCAAATGAACAAGAATACAAAAACC
AAATTAAAAAAGTAAATGAAACCATCAATAAAATTGAAGAAGAAATAGCAAATTTAGAAA
AAGGCCCAAAATCAAAAGAATTTATTAAATTAAAAGAATTAAGAGAAAAGCTAACAAATT
ACTTAAATAGTAATTTCTCTGACTTTGCTTATAAAGATTTAAGAGCTGAAATTAAAGAAT
TAATTCAAAAACAAGAAAACGTTTCAATTGTTTCAAATGAAAAAGAAATAAAGTCAGCAA
TTATGCAAATAAATGATGCCTTTTGAATTGCCAACATCAAAAAATCAATACTAGATAAAC
AATTTCTTTATTTAGAAAATAAACCTAAATTTGAATTAGACATCAATTTTTTAGCAGCAC
ATGACGAATTAAGTCAAGCCTTGAATACCTCAATTTTTGAAAACATTGAAACAACAAATG
AATGAAATCTATTAAACAAATATATTAAAACAAATTTAACCAAAATTTCTGATGTAGAAA
AACAAAATTATATTGAAGAAGTTAAAAACACTATAAGCACATTATTAAACAAATATAATA
ATATAAATAACAATAAAGATCAAATTTATGAATTAAGTGGAGACATAGAACAATTAAACA
AATTAAATAAAATAGAAAATAATTATGTTATTGGCAAAGTCAAACTACTAAATCTATTAA
ATAAAGCAAATACTATAAAAAATGAAGATTCATTTGCTAAAAAAGCAATTTTACTAGAAT
CGTTAAGAGATAGCATTTCGGAATTTCTTGAATTTTATTTACAATTAACCCATTATCTAA
GAATCTTTTTTGATAAAAATAACGACATTATTAAATTATTACCAGCAGATTCGCAAACAA
AAATTAATGATTATCTAGACGAAATTAAAAAAATTACAGAAAAGAATAGTCAAACCAGAG
GAAGCGAACCAACATTTGATGAATATATTTCAGCCTTTAAAGCACAAGAAGAAATTTTTA
AAATTATAAAATCTAGCGATCTAAAATTAGCAGATGTTAACGTATTAGAAAAATTGACAA
ATAATTTAAAAGAAATTAAAGAACAAAAACAAAATGATTATAACTTATTTGTTACCTCTT
ATTTAAAAGAAAAAATAGAAGAAACAATAACAAAAAATGAATCAATAATTGCCAAAAAAT
CTAATATTGAAAGTCAAAATATTACTGAAACGTTTGCTTTATTGCAAAAATTAGAACTTG
AATTTGCTTACATTAATTGAACTGAATTAAATTTGATTGCCAAAATTAAAAATAAATTAG
AACTGTTAATAAAAATCAATAAAATAGATTCAAATGAAGAAGCAAGAATATTAAAGCCTT
GAACAGATTCACTTAATAGTTCAAAAAAACCAGAAATTTTTGAATTAGAAAACATCTTGA
AAGAATTAAGCAAATCTTTAAAGGAACTAATTAACAAATAA
