# Supplementary material for: Genomic determination of minimum multi-locus sequence typing schemas to represent the genomic phylogeny of Mycoplasma hominis
Source: BMC Genomics. 2016 Nov 23;17:964. doi: 10.1186/s12864-016-3284-z (PMC5120421; doi:10.1186/s12864-016-3284-z)
Supplement: Additional file 1: — FASTA sequence for all pan genomic alleles identified in this study. (ZIP 1488 kb) [file 12864_2016_3284_MOESM1_ESM.zip › pan_genome/GENE-180.fasta]

>180
ATGAGAAAAAAATTACTTTATATATTACCGTTATCTTCAACTATTTTAATAACCCCATTA
GTTGCAGCTTCTTGTTATAAAAAGCCTAAGCAACCTAAACAAAATATAGAAACCACACAA
ACTAAAGATGAAAATGCACAAAAATCTGAAGAATTATTAAAAAAATTTAATGATGCAAAA
ACTGATCTTTTTAGTTATTTAAAAGATAACTTTTTGGTAGAAGGAGCTGAACAATTTAAC
ACCTTAAAAGAAGTTCAGGATGCCAAGAAATTATTGGAATCTTTTAATAAAGAATCCCCT
GAATCATCAATAGAAAGTTTAAATGAAAAAATACAAAAAATAAACGTTGCTAAACAAAAA
ATACTTAAAATTCAACCACTTTTAAAAGACTTAACAAAAATTGATAATTTAGTAAACGAA
TTAAATAATCTTGAAAATAAAATTAAATTAGATGCAGACGATTCTAAAATAGATAAATTA
ATAAGAAACGAATTAAAATCAATTGCTGATAATTTATCTTTAACTTTAAAGGCAATTAAT
CTAGAAGCATTATTGAATAATATTAATAGCAAAGATATTGCCAGTTATTTAAATAAATTG
CAAGAAATTAAGCAAATAACCTCGCTTAGAATTCAAAAAACTAAATTTATTAATTTAGCA
TTGCAACAAAAATTTCAAGACCAAGTAATTGAAAATATTATCGATAAAATTGCAAAAAAC
AATTTAAAAGAAAAATATATACCTTTAATAAATCAATATCAATATTTTAAGGGACAAATT
ATTGAAAAAATTAACAAATGTCATGCAAATGATAATTTAACAGAATCTTTAAATGAACAA
ATTAATTCTATAAGCCAAAAGTTAGCATTAAACGAGTCTATTTGAGAGTTTGTAGAAACT
TTGACTGATGCAGAAATTAATTCAAATAAAATTTTCCAAAAATCAGATGGCCAAGATTTT
ATTGAAAAATTTATAAACCCATATATTAATAAATTAGTTAATAATGAAAAAGACAGTTCA
TATACAAATTTCAAACAAGTTGAGCATGATAAAAGAGAATTTAACGAAATTTATCACAAA
AAAATAAATTCACTAATCAAATAA
>1222
ATGAGAAAAAAATTACTTTATATATTACCGTTATCTTCAACTATTTTAATAACCCCATTA
GTTGCAGCTTCTTGTTATAAAAAGCCTAAGCAACCTAAACAAAATATAGAAACCACACAA
ACTAAAGATGAAAATGCACAAAAATCTGAAGAATTATTAAAAAAATTTAATGATGCAAAA
ACTGATCTTTTTAGTTATTTAAAAGATAACTTTTTGGTAGAAGGAGCTGAACAATTTAAC
ACCTTAAAAGAAGTTCAGGATGCCAAGAAATTATTGGAATCTTTTAATAAAGAATCCCCT
GAATCATCAATAGAAAGTTTAAATGAAAAAATACAAAAAATAAACGTTGCTAAACAAAAA
ATACTTAAAATTCAACCACTTTTAAAAGACTTAACAAAAATTGATAATTTAGTAAACGAA
TTAAATAATCTTGAAAATAAAATTAAATTAGATGCAGACGATTCTAAAATAGATAAATTA
ATAAGAAACGAATTAAAATCAATTGCTGATAATTTATCTTTAACTTTAAAGGCAATTAAT
CTAGAAGCATTATTGAATAATATTAATAGCAAAGATATTGCCAGTTATTTAAATAAATTG
CAAGAAATTAAGCAAATAACCTCGCTTAGAATTCAAAAAACTAAATTTATTAATTTAGCA
TTGCAACAAAAATTTCAAGACCAAGTAATTGAAAATATTATCGATAAAATTGCAAAAAAC
AATTTAAAAGAAAAATATATACCTTTAATAAATCAATATCAATATTTTAAGGGACAAATT
ATTGAAAAAATTAACAAATGTCATGCAAATGATAATTTAACAGAATCTTTAAATGAACAA
ATTAATTCTATAAGCCAAAAGTTAGCATTAAACGAGTCTATTTGAAAGTTTGTAGAAACT
TTGACTGATGCAGAAATTAATTCAAATAAAATTTTCCAAAAATCAGATGGCCAAGATTTT
ATTGAAAAATTTATAAACCCATATATTAATAAATTAGTTAATAATGAAAAAGACAGTTCA
TATACAAATTTCAAACAAGTTGAGCATGATAAAAGAGAATTTAACGAAATTTATCACAAA
AAAATAAATTCACTAATCAAATAA
>1787
ATGAGAAAAAAATTACTTTATATATTACCGTTATCTTCAACTATTTTAATAACCCCATTA
GTTGCAGCTTCTTGTTATAAAAAGCCTAAGCAACCTAAACAAAATATAGAAACCACACAA
ACTAAAGATGAAAATGCACAAAAAACTGAAGAATTATTAAAAAAATTTAATGATGCAAAA
ACTGATCTTTTTAGTTATTTAAAAGATAACTTTTCAACAAGAGAAGCTGAACAATTTAAC
ACCTTAAAAGAAGTTCAAGATGCCAAGAAATTATTGGAATCTTTTAATAAGGAATCCCCT
GAATCATCAATAGAAAGTTTAAATGAAAAAATACAAAAAATAAACGTTGCTAAACAAAAA
ATACTTAAAATTCAACCACTTTTAAAAGACTTAACCAAAATTGATAATTTAGTAAACGAA
TTAAATAATCTTGAAAATAAAATTAAATTAGATGCAGACAATTCTAAAATAGATAAATTA
ACAAGAAACGAATTAAAATCAATTGCTGATAATTTATCTTTAACTTTAAAGGCGATTAAT
CTAGAAGCATTATTGAATAATATTAATAGCAAAGATATTGCCAGTTATTTAAATAAATTG
AACGATATTAAGCAAAGAACCTCGCTTAGAATTCAAAAAACTAAATTTATTAATTTGGCA
TTGCAACAAAAATTCCAAGACCAAGTAATTGAAAATATTATCAATAAAATTGCAAAAAAC
AATTTAAAAGAAAAATATATATCATTAATAAATCAATATCAATATTTTAAAGGACAAATT
ATTGAAAAAATTAACAAGTGTCATGCAAATGATAATTTAACAGAATCTTTAAATGAACAA
ATTGATTCTATAAGTCAAAAGTTAGCATTAAACGAGTCTATTTGAGAGTTTGTAGAAATT
TTGGCTGATGCAGAAATTAATTCAAATAAAATATTTCAAAAACCAGATGGCCAAGATTTT
ATTGAAAAATTTATAAACCCATATATTAATAAATTAGTTAATAACGAAAAAGACAGTTCA
TATACAAATTTCAAACAAGTTGAGCTTGATAAACAAAAATTTAACGAAATTTATCACAAA
AAAATAAATTCACTAATCAAATAA
>5276 bias=275.0,bit_score=1008.0,abs_start=30084,align_strand=+,abs_end=31188,score_ratio=0.913043478261,query_name=NODE_5_length_65338_cov_34.5_ID_5307
ATGAGAAAAAAATTACTTTATATATTACCGTTATCTTCAACTATTTTAATAACCCCATTA
GTTGCAGCTTCTTGTTATAAAAAGCCTAAGCAACCTAAACAAAATATAGAAACCACACAA
ACTAAAGATGAAAATGCACAAAAAACTGAAGAATTATTAAAAAAATTTAATGATGCAAAA
ACTGATCTTTTTAGTTATTTAAAAGATAACTTTTCAACAAGAGAAGCTGAACAATTTAAC
ACCTTAAAAGAAGTTCAAGATGCCAAGAAATTATTGGAATCTTTTAATAAGGAATCCCCT
GAATCATCAATAGAAAGTTTAAATGAAAAAATACAAAAAATAAACGTTGCTAAACAAAAG
ATACTTAAAATTCAACCACTTTTAAAAGACTTAACAAAAATTGATAATTTAGTAAACGAA
TTAAATAATCTTGAAAATAAAATTAAATTAGATGCAGACAATTCTAAAATAGATAAATTA
ATAAGAAACGAATTAAAATCAATTGCTGATAATTTATCTTTAACTTTAAAGGCAATTAAT
CTAGAAGCATTATTGAATAATATTAATAGCAAAGATATTGCCAGTTATTTAAATAAATTG
AACGAGATTAAACAAATAACCTCGCTTAGAATTCAAAAAACTAAATTTATTAATTTGGCA
TTGCAACAAAAATTCCAAGACCAAGTAATTGAAAATATTATCGATAAAATTGCTAAAAAC
AATTTAAAAGAAAAATATATACCATTAATAAATCAATATCAATATTTTAAAGAACAAATT
ATTAAAGAAATTAACAAATGACATGCAAATGATAATTTAACACAATCTTTAAATGAACAA
ATTGATTCTATAAGTCAAAAGTTAGCATTAAACGAGTCTATTTGAGAGTTTGTAGAAACT
TTGACTGATGCAGAAATTAATTCAAATAAAATATTTCAAAAACCATATGGCCAAGATTTT
ATTGAAAAATTTATAAACCCATATATTAATAAATTAGTTAATAACGAAAAAGACAGTTCA
TATACAAATTTCAAACAAGTTGAGCTTGATAAACAAAAATTTAACGAAATTTATCACAAA
AAAATAAATTCACTAATCAAATAAA
>5278 bias=267.2,bit_score=1053.9,abs_start=632817,align_strand=-,abs_end=633918,score_ratio=0.954619565217,query_name=NODE_1_length_644406_cov_31.3649_ID_828
TGAGAAAAAAATTACTTTATATATTACCGTTATCTTCAACTATTTTAATAACCCCATTAG
TTGCAGCTTCTTGTTATAAAAAGCCTAAGCAACCTAAACAAAATATAGAAACCACACAAA
CTAAAGATGAAAATGCACAAAAATCTGAAGAATTATTAAAAAAATTTAATGATGCAAAAA
CTGATCTTTTTAGTTATTTAAAAGATAACTTTTTGGTAGAAGGAGCTGAACAATTTAACA
CCTTAAAAGAAGTTCAGGATGCCAAGAAATTATTGGAATCTTTTAATAAAGAATCCCCTG
AATCATCAATAGAAAGTTTAAATGAAAAAATACAAAAAATAAACGTTGCTAAACAAAAAA
TACTTAAAATTCAACCACTTTTAAAAGACTTAACAAAAATTGATAATTTAGTAAACGAAT
TAAATAATCTTGAAAATAAAATTAAATTAGATGCAGACGATTCTAAAATAGATAAATTAA
TAAGAAACGAATTAAAATCAATTGCTGATAATTTATCTTTAACTTTAAAGGCAATTAATC
TAGAAGCATTATTGAATAATATTAATAGCAAAGATATTGCCAGTTATTTAAATAAATTGC
AAGAAATTAAGCAAATAACCTCGCTTAGAATTCAAAAAACTAAATTTATTAATTTAGCAT
TGCAACAAAAATTTCAAGACCAAGTAATTGAAAATATTATCGATAAAATTGCAAAAAACA
ATTTAAAAGAAAAATATATACCTTTAATAAATCAATATCAATATTTTAAGGGACAAATTA
TTGAAAAAATTAACAAATGTCATGCAAATGATAATTTAACAGAATCTTTAAATGAACAAA
TTAATTCTATAAGCCAAAAGTTAGCATTAAACGAGTCTATTTGAGAGTTTGTAGAAACTT
TGACTGATGCAGAAATTAATTCAAATAAAATTTTCCAAAAATCAGATGGCCAAGATTTTA
TTGAAAAATTTATAAACCCATATATTAATAAATTAGTTAATAATGAAAAAGACAGTTCAT
ATACAAATTTCAAACAAGTTGAGCATGATAAAAGAGAATTTAACGAAATTTATCACAAAA
AAATAAATTCACTAATCAAATA
>5283 bias=269.2,bit_score=1008.5,abs_start=308187,align_strand=-,abs_end=309279,score_ratio=0.913496376812,query_name=NODE_1_length_423494_cov_19.5452_ID_878
TGAGAAAAAAATTACTTTATATATTACCGTTATCTTCAACTATTTTAATAACCCCATTAG
TTGCAGCTTCTTGTTCTAAAAAACCTAAACAAAATATAGAAACCACACAAACTAAAGATG
AAAATGCACAAAAATCTGAAGAATTATTAAAAAAATTTAATGATGCAAAAACTGATCTTT
TTAGTTATTTAAAAGATAACTTTTTGGTAAAAGGAGCTGAACAATTTAACACCTTAAAAG
AAGTTCAAGATGCCAAGAAATTATTGGAATCTTTTAATAAAGAATCCCCTGAATCATCAA
TAGAAAGTTTAAATGAAAAAATACAAAAAATAAACGTTGCTAAACAAAAAATACTTAAAA
TTCAACCACTTTTAAAAGACTTAACAAAAATTGATAATTTAGTAAACGAATTAAATAATC
TTGAAAATAAAATTAAATTAGATGCAGACAATTCTAAAATAGATAAATTAGTAAGAAACG
AATTAAAATCAATTGCTGATAATTTATCTTTAACTTTAAAGGCAATTAATCTAGAAACAT
TATTGAATAATATTAATAGCAAAGATATTGCCAGTTATTTAAATAAATTGAACGAGATTA
AGCAAATAACCTCGCTTAGAATTCAAAAAACTAAATTTATTAATTTAGCATTGCAACAAA
AATTCCAAGACCAAGTAATTGAAAATATTATCAATAAAATTGCTAAAAACAATTTAAAAG
AAAAATATATACCATTAATAAATCAATATCAATATTTTAAGGGGCAAATTATTGAAAAAA
TTAACAAATGTCATGCAAATGATAATTTAACAGAATCTTTAAATGAACAAATTAATTCTA
TAAGTCAAAAGTTAGCATTAAACGAGTCTATTTGAGAGTTTGTAGAAACTTTGACTGATG
CAGAAATTAATTCAAATAAAATATTTCAAAAACCAGATGGCCAAGATTTTATTGAAAAAT
TTATAAACCCATATATTAATAAATTAGTTAATAACGAAAAAGACAGTTCATATACAAATT
TCGAACAAGTTGAGCATGATAAAAGAGAATTTAACGAAATTTATCACAAAAAAATAAATT
CACTAATCAAATA
>5284 bias=266.8,bit_score=1047.6,abs_start=38410,align_strand=-,abs_end=39511,score_ratio=0.948913043478,query_name=NODE_10_length_51759_cov_17.7443_ID_1028
TGAGAAAAAAATTACTTTATATATTACCGTTATCTTCAACTATTTTAATAACCCCATTAG
TTGCAGCTTCTTGTTATAAAAAGCCTAAGCAACCTAAACAAAATATAGAAACCACACAAA
CTAAAGATGAAAATGCACAAAAATCTGAAGAATTATTAAAAAAATTTAATGATGCAAAAA
CTGATCTTTTTAGTTATTTAAAAGATAACTTTTTGGTAGAAGGAGCTGAACAATTTAACA
CCTTAAAAGAAGTTCAGGATGCCAAGAAATTATTGGAATCTTTTAATAAAGAATCCCCTG
AATCATCAATAGAAAGTTTAAATGAAAAAATACAAAAAATAAACGTTGCTAAACAAAAAA
TACTTAAAATTCAACCACTTTTAAAAGACTTAACAAAAATTGATAATTTAGTAAACGAAT
TAAATAATCTTGAAAATAAAATTAAATTAGATGCAGACGATTCTAAAATAGATAAATTAA
TAAGAAACGAATTAAAATCAATTGCTGATAATTTATCTTTAACTTTAAAGGCAATTAATC
TAGAAGCATTATTGAATAATATTAATAGCAAAGATATTGCCAGCTATTTAAATAAATTGC
AAGAAATTAAGCAAATAACCTCGCTTAGAATTCAAAAAACTAAATTTATTAATTTAGCAT
TGCAACAAAAATTTCAAGACCAAGTAATTGAAAATATTATCGATAAAATTGCAAAAAACA
ATTTAAAAGAAAAATATATACCTTTAATAAATCAATATCAATATTTTAAGGGACAAATTA
TTGAAAAAATTAACAAATGTCATGCAAATGATAATTTAACAGAATCTTTAAATGAACAAA
TTAATTCTATAAGCCAAAAGTTAGCATTAAACGAGTCTATTTGAGATTTTGTAGAAACTT
TGACTGATGCAGAAATTAATTCAAATAAAATATTTCAAAAACCAGATGGCCAAGATTTTA
TTGAAAAATTTATAAACCCATATATTAATAAATTAGTTAATAACGAAAAAGACAGTTCAT
ATACAAATTTCAAACAAGTTGAGCATGATAAAAGAGAATTTAACGAAATTTATCACAAAA
AAATAAATTCACTAATCAAATA
>5285 bias=266.1,bit_score=1054.4,abs_start=95486,align_strand=-,abs_end=96587,score_ratio=0.955072463768,query_name=NODE_4_length_107452_cov_30.9088_ID_628
TGAGAAAAAAATTACTTTATATATTACCGTTATCTTCAACTATTTTAATAACCCCATTAG
TTGCAGCTTCTTGTTATAAAAAGCCTAAGCAACCTAAACAAAATATAGAAACCACACAAA
CTAAAGATGAAAATGCACAAAAATCTGAAGAATTATTAAAAAAATTTAATGATGCAAAAA
CTGATCTTTTTAGTTATTTAAAAGATAACTTTTTGGTAGAAGGAGCTGAACAATTTAACA
CCTTAAAAGAAGTTCAGGATGCCAAGAAATTATTGGAATCTTTTAATAAAGAATCCCCTG
AATCATCAATAGAAAGTTTAAATGAAAAAATACAAAAAATAAACGTTGCTAAACAAAAAA
TACTTAAAATTCAACCACTTTTAAAAGACTTAACAAAAATTGATAATTTAGTAAACGAAT
TAAATAATCTTGAAAATAAAATTAAATTAGATGCAGACGATTCTAAAATAGATAAATTAA
TAAGAAACGAATTAAAATCAATTGCTGATAATTTATCTTTAACTTTAAAGGCAATTAATC
TAGAAGCATTATTGAATAATATTAATAGCAAAGATATTGCCAGTTATTTAAATAAATTGC
AAGAAATTAAGCAAATAACCTCGCTTAGAATTCAAAAAACTAAATTTATTAATTTAGCAT
TGCAACAAAAATTTCAAGACCAAGTAATTGAAAATATTATCGATAAAATTGCAAAAAACA
ATTTAAAAGAAAAATATATACCTTTAATAAATCAATATCAATATTTTAAGGGACAAATTA
TTGAAAAAATTAACAAATGTCATGCAAATGATAATTTAACAGAATCTTTAAATGAACAAA
TTAATTCTATAAGCCAAAAGTTAGCATTAAACGAGTCTATTTGAGAGTTTGTAGAAACTT
TGACTGATGCAGAAATTAATTCAAATAAAATTTTCCAAAAATCAGATGGCCAAGATTTTA
TTGAAAAATTTATAAACCCATATATTAATAAATTAGTTAATAACGAAAAAGACAGTTCAT
ATACAAATTTCAAACAAGTTGAGCATGATAAAAGAGAATTTAACGAAATTTATCACAAAA
AAATAAATTCACTAATCAAATA
>5286 bias=274.0,bit_score=1006.7,abs_start=325771,align_strand=-,abs_end=326872,score_ratio=0.911865942029,query_name=NODE_1_length_337690_cov_20.0179_ID_3593
TGAGAAAAAAATTACTTTATATATTGCCGTTATCTTCAACTATTTTAATAACCCCATTAG
TTGCAGCTTCTTGTTTTAAAAAACCTGAGCAACCTAAACAAAATATAGAAACCACACAAA
CTAAAGATGAAAATGAACAAAAATCTGAAGAATTATTAAAAAAATTTAATGATGCAAAAA
CTGATCTTTTTAGTTATTTAAAAGATAACTTTTTAGTAGAAGGAGCTGAACAATTTAACA
CCTTAAAAGAAGTTCAAGATGCCAAGAAATTATTGGAATCTTTTAATAAAGAATCCCCTG
AATCATCAATAGAAAGTTTAAATGAAAAAATACAAAAAATAAACGTTGCTAAACAAAAAA
TACTTAAAATTCAACCACTTTTAAAAGACTTAACCAAAATTGATAATTTAGTAAACGAAT
TAAATAATCTTGAAAATAAAATTAAATTAGATGCAGACAATTCTAAAATAGATAAATTAA
CAAGAAACGAATTAAAATCAATTGCTGATAATTTATCTTTAACTTTAAAGGCAATTAATC
TAGAAGCATTATTGAATAATATTAATAGCAAAGATATTGCCAGTTATTTAAATAAATTGA
ACGAGATTAAGCAAATAACCTCGCTTAGAATTCAAAAAACTAAATTTATTAATTTGGCAT
TGCAACAAAAATTCCAAGACCAAGTAATTGAAAATATTATCAATAAAATTGCAAAAAACA
ATTTAAAAGAAAAATATATATCATTAATAAATCAATATCAATATTTTAAAGAACAAATTA
TTAAAGAAATTAACAAATGACATGCAAATGATAATTTAACAGAATCTTTAAATGAACAAA
TTAATTCTATAAGTCAAAAGTTAGCATTAAACGAGTCTATTTGAGAGTTTGTAGAAACTT
TGACTGATGCAGAAATTAATTCAAATAAAATATTTCAAAAACCAGATGGCCAAGATTTTA
TTGAAAAATTTATAAACCCATATATTAATAAATTAGTTAATAACGAAAAAGACATTTCAT
ATACAAATTTCGAACAAGTTGAGCATGATAAAAATGAATTTAACGAAATTTATCACAAAA
AAATAAATTCACTAATCAAATA
>18233 bias=0,e_score=3.5e-302,bit_score=1008.0,score_ratio=0.91,align_strand=+,abs_start=30084,abs_end=31188,allele_start=30084,allele_end=31188,query_name=NODE_5_length_65338_cov_34.5_ID_5307 <unknown description>
TGAGAAAAAAATTACTTTATATATTACCGTTATCTTCAACTATTTTAATAACCCCATTAG
TTGCAGCTTCTTGTTATAAAAAGCCTAAGCAACCTAAACAAAATATAGAAACCACACAAA
CTAAAGATGAAAATGCACAAAAAACTGAAGAATTATTAAAAAAATTTAATGATGCAAAAA
CTGATCTTTTTAGTTATTTAAAAGATAACTTTTCAACAAGAGAAGCTGAACAATTTAACA
CCTTAAAAGAAGTTCAAGATGCCAAGAAATTATTGGAATCTTTTAATAAGGAATCCCCTG
AATCATCAATAGAAAGTTTAAATGAAAAAATACAAAAAATAAACGTTGCTAAACAAAAGA
TACTTAAAATTCAACCACTTTTAAAAGACTTAACAAAAATTGATAATTTAGTAAACGAAT
TAAATAATCTTGAAAATAAAATTAAATTAGATGCAGACAATTCTAAAATAGATAAATTAA
TAAGAAACGAATTAAAATCAATTGCTGATAATTTATCTTTAACTTTAAAGGCAATTAATC
TAGAAGCATTATTGAATAATATTAATAGCAAAGATATTGCCAGTTATTTAAATAAATTGA
ACGAGATTAAACAAATAACCTCGCTTAGAATTCAAAAAACTAAATTTATTAATTTGGCAT
TGCAACAAAAATTCCAAGACCAAGTAATTGAAAATATTATCGATAAAATTGCTAAAAACA
ATTTAAAAGAAAAATATATACCATTAATAAATCAATATCAATATTTTAAAGAACAAATTA
TTAAAGAAATTAACAAATGACATGCAAATGATAATTTAACACAATCTTTAAATGAACAAA
TTGATTCTATAAGTCAAAAGTTAGCATTAAACGAGTCTATTTGAGAGTTTGTAGAAACTT
TGACTGATGCAGAAATTAATTCAAATAAAATATTTCAAAAACCATATGGCCAAGATTTTA
TTGAAAAATTTATAAACCCATATATTAATAAATTAGTTAATAACGAAAAAGACAGTTCAT
ATACAAATTTCAAACAAGTTGAGCTTGATAAACAAAAATTTAACGAAATTTATCACAAAA
AAATAAATTCACTAATCAAATAAA
>18234 bias=0,e_score=0.0,bit_score=1041.7,score_ratio=0.94,align_strand=-,abs_start=76002,abs_end=77103,allele_start=76002,allele_end=77103,query_name=NODE_4_length_110046_cov_29.7683_ID_1631 <unknown description>
TGAGAAAAAAATTACTTTATATATTACCGTTATCTTCAACTATTTTAATAACCCCATTAG
TTGCAGCTTCTTGTTATAAAAAGCCTAAGCAACCTAAACAAAATATAGAAACCACACAAA
CTAAAGATGAAAATGCACAAAAATCTGAAGAATTATTAAAAAAATTTAATGATGCAAAAA
CTGATCTTTTTAGTTATTTAAAAGATAACTTTTTGGTAGAAGGAGCTGAACAATTTAACA
CCTTAAAAGAAGTTCAGGATGCCAAGAAATTATTGGAATCTTTTAATAAAGAATCCCCTG
AATCATCAATAGAAAGTTTAAATGAAAAAATACAAAAAATAAACGTTGCTAAACAAAAAA
TACTTAAAATTCAACCACTTTTAAAAGACTTAACAAAAATTGATAATTTAGTAAACGAAT
TAAATAATCTTGAAAATAAAATTAAATTAGATGCAGACGATTCTAAAATAGATAAATTAA
TAAGAAACGAATTAAAATCAATTGCTGATAATTTATCTTTAACTTTAAAGGCAATTAATC
TAGAAGCATTATTGAATAATATTAATAGCAAAGATATTGCCAGCTATTTAAATAAATTGC
AAGAAATTAAGCAAATAACCTCGCTTAGAATTCAAAAAACTAAATTTATTAATTTAGCAT
TGCAACAAAAATTTCAAGACCAAGTAATTGAAAATATTATCAATAAAATTGCAAAAAACA
ATTTAAAAGAAAAATATATATCATTAATAAATCAATATCAATATTTTAAAGGACAAATTA
TTGAAAAAATTAACAAGTGTCATGCAAATGATAATTTAACAGAATCTTTAAATGAACAAA
TTGATTCTATAAGTCAAAAGTTAGCATTAAACGAGTCTATTTGAGAGTTTGTAGAAATTT
TGGCTGATGCAGAAATTAATTCAAATAAAATATTTCAAAAACCAGATGGCCAAGATTTTA
TTGAAAAATTTATAAACCCATATATTAATAAATTAGTTAATAACGAAAAAGACAGTTCAT
ATACAAATTTCAAACAAGTTGAGCTTGATAAACAAAAATTTAACGAAATTTATCACAAAA
AAATAAATTCACTAATCAAAT
>18235 bias=0,e_score=4.5e-301,bit_score=1006.7,score_ratio=0.91,align_strand=-,abs_start=325736,abs_end=326837,allele_start=325736,allele_end=326837,query_name=NODE_1_length_337655_cov_39.5735_ID_506 <unknown description>
TGAGAAAAAAATTACTTTATATATTGCCGTTATCTTCAACTATTTTAATAACCCCATTAG
TTGCAGCTTCTTGTTTTAAAAAACCTGAGCAACCTAAACAAAATATAGAAACCACACAAA
CTAAAGATGAAAATGAACAAAAATCTGAAGAATTATTAAAAAAATTTAATGATGCAAAAA
CTGATCTTTTTAGTTATTTAAAAGATAACTTTTTAGTAGAAGGAGCTGAACAATTTAACA
CCTTAAAAGAAGTTCAAGATGCCAAGAAATTATTGGAATCTTTTAATAAAGAATCCCCTG
AATCATCAATAGAAAGTTTAAATGAAAAAATACAAAAAATAAACGTTGCTAAACAAAAAA
TACTTAAAATTCAACCACTTTTAAAAGACTTAACCAAAATTGATAATTTAGTAAACGAAT
TAAATAATCTTGAAAATAAAATTAAATTAGATGCAGACAATTCTAAAATAGATAAATTAA
CAAGAAACGAATTAAAATCAATTGCTGATAATTTATCTTTAACTTTAAAGGCAATTAATC
TAGAAGCATTATTGAATAATATTAATAGCAAAGATATTGCCAGTTATTTAAATAAATTGA
ACGAGATTAAGCAAATAACCTCGCTTAGAATTCAAAAAACTAAATTTATTAATTTGGCAT
TGCAACAAAAATTCCAAGACCAAGTAATTGAAAATATTATCAATAAAATTGCAAAAAACA
ATTTAAAAGAAAAATATATATCATTAATAAATCAATATCAATATTTTAAAGAACAAATTA
TTAAAGAAATTAACAAATGACATGCAAATGATAATTTAACAGAATCTTTAAATGAACAAA
TTAATTCTATAAGTCAAAAGTTAGCATTAAACGAGTCTATTTGAGAGTTTGTAGAAACTT
TGACTGATGCAGAAATTAATTCAAATAAAATATTTCAAAAACCAGATGGCCAAGATTTTA
TTGAAAAATTTATAAACCCATATATTAATAAATTAGTTAATAACGAAAAAGACATTTCAT
ATACAAATTTCGAACAAGTTGAGCATGATAAAAATGAATTTAACGAAATTTATCACAAAA
AAATAAATTCACTAATCAAAT
>18236 bias=0,e_score=6.8e-303,bit_score=1009.9,score_ratio=0.91,align_strand=+,abs_start=27167,abs_end=28270,allele_start=27167,allele_end=28270,query_name=NODE_4_length_49777_cov_39.8407_ID_520 <unknown description>
TGAGAAAAAAATTACTTTATATATTACCGTTATCTTCAACTATTTTAATAACCCCATTAG
TTGCAGCTTCTTGTTATAAAAAGCCTAAGCAACCTAAACAAAATATAGAAACCACACAAA
CTAAAGATGAAAATGCACAAAAAACTGAAGAATTATTAAAAAAATTTAATGATGCAAAAA
CTGATCTTTTTAGTTATTTAAAAGATAACTTTTCAACAAGAGAAACTGAACAATTCAACA
CTTTAAAAGAAGTTCAGGATGCCAAGAAATTATTGGAATCTTTTAATAAAGAATCCCCTG
AATCATCAATAGAAAGTTTAAATGAAAAAATACAAAAAATAAACGTTGCTAAACAAAAAA
TACTTAAAATTCAACCACTTTTAAAAGACTTAACAAAAATTGATAATTTAGTAAACGAAT
TAAATAATCTTGAAAATAAAATTAAATTAGATGCAGACGATTCTAAAATAGATAAATTAA
TAAGAAACGAATTAAAATCAATTGCTGATAATTTATCTTTAACTTTAAAGGCAATTAATC
TAGAAACATTATTGAATAATATTAATAGTAAAGATATTGCCAGTTATTTAAATAAATTGC
AAGAAATTAAGCAAATAACTTCGCTTAGAATTCAAAAAACTAAATTTATTAATTTAGCAT
TGCAACAAAAATTCCAAGACCAAGTAATTGAAAATATTATCAATAAAATTGCTAAAAACA
ATTTAAAAGAAAAATATATACCATTAATAAATCAATATCAATATTTTAAGGGACAAATTA
TTGAAAAAATTAACAAATGTCATGCAAATGATAATTTAACACAATCTTTAAATGAACAAA
TTAATTCTATAAGTCAAAAGTTAGCATTAAACGAGTCTATTTGAGAGTTTGTAGAAACTT
TGACTGATGCAGAAATTAATTCAAATAAAATATTTCAAAAACCAGATGGCCAAGATTTTA
TTGAAAAATTTATAAACCCATATATTAATAAATTAGTTAATAACGAAAAAGACAGTTCAT
ATACAAATTTCGAACAAGTTGAGCTTGATAAACAAAAATTTAACGAAATTTATCACAAAA
AAATAAATTCACTAATCAAATAA
>18237 bias=0,e_score=0.0,bit_score=1041.7,score_ratio=0.94,align_strand=+,abs_start=32928,abs_end=34032,allele_start=32928,allele_end=34032,query_name=NODE_4_length_110030_cov_30.8764_ID_291 <unknown description>
TGAGAAAAAAATTACTTTATATATTACCGTTATCTTCAACTATTTTAATAACCCCATTAG
TTGCAGCTTCTTGTTATAAAAAGCCTAAGCAACCTAAACAAAATATAGAAACCACACAAA
CTAAAGATGAAAATGCACAAAAATCTGAAGAATTATTAAAAAAATTTAATGATGCAAAAA
CTGATCTTTTTAGTTATTTAAAAGATAACTTTTTGGTAGAAGGAGCTGAACAATTTAACA
CCTTAAAAGAAGTTCAGGATGCCAAGAAATTATTGGAATCTTTTAATAAAGAATCCCCTG
AATCATCAATAGAAAGTTTAAATGAAAAAATACAAAAAATAAACGTTGCTAAACAAAAAA
TACTTAAAATTCAACCACTTTTAAAAGACTTAACAAAAATTGATAATTTAGTAAACGAAT
TAAATAATCTTGAAAATAAAATTAAATTAGATGCAGACGATTCTAAAATAGATAAATTAA
TAAGAAACGAATTAAAATCAATTGCTGATAATTTATCTTTAACTTTAAAGGCAATTAATC
TAGAAGCATTATTGAATAATATTAATAGCAAAGATATTGCCAGCTATTTAAATAAATTGC
AAGAAATTAAGCAAATAACCTCGCTTAGAATTCAAAAAACTAAATTTATTAATTTAGCAT
TGCAACAAAAATTTCAAGACCAAGTAATTGAAAATATTATCAATAAAATTGCAAAAAACA
ATTTAAAAGAAAAATATATATCATTAATAAATCAATATCAATATTTTAAAGGACAAATTA
TTGAAAAAATTAACAAGTGTCATGCAAATGATAATTTAACAGAATCTTTAAATGAACAAA
TTGATTCTATAAGTCAAAAGTTAGCATTAAACGAGTCTATTTGAGAGTTTGTAGAAATTT
TGGCTGATGCAGAAATTAATTCAAATAAAATATTTCAAAAACCAGATGGCCAAGATTTTA
TTGAAAAATTTATAAACCCATATATTAATAAATTAGTTAATAACGAAAAAGACAGTTCAT
ATACAAATTTCAAACAAGTTGAGCTTGATAAACAAAAATTTAACGAAATTTATCACAAAA
AAATAAATTCACTAATCAAATAAA
>18238 bias=0,e_score=0.0,bit_score=1029.5,score_ratio=0.93,align_strand=-,abs_start=20711,abs_end=21812,allele_start=20711,allele_end=21812,query_name=NODE_4_length_54767_cov_34.0638_ID_558 <unknown description>
TGAGAAAAAAATTACTTTATATATTACCGTTATCTTCAACTATTTTAATAACCCCATTAG
TTGCAGCTTCTTGTTATAAAAAGCCTAAGCAACCTAAACAAAATATAGAAACCACACAAA
CTAAAGATGAAAATGCACAAAAAACTGAAGAATTATTAAAAAAATTTAATGATGCAAAAA
CTGATCTTTTTAGTTATTTAAAAGATAACTTTTCAACAAGAGAAGCTGAACAATTTAACA
CCTTAAAAGAAGTTCAAGATGCCAAGAAATTATTGGAATCTTTTAATAAGGAATCCCCTG
AATCATCAATAGAAAGTTTAAATGAAAAAATACAAAAAATAAACGTTGCTAAACAAAAAA
TACTTAAAATTCAACCACTTTTAAAAGACTTAACCAAAATTGATAATTTAGTAAACGAAT
TAAATAATCTTGAAAATAAAATTAAATTAGATGCAGACAATTCTAAAATAGATAAATTAA
CAAGAAACGAATTAAAATCAATTGCTGATAATTTATCTTTAACTTTAAAGGCAATTAATC
TAGAAACATTATTGAATAATATTAATAGCAAAGATATTGCCAGTTATTTAAATAAATTGA
ACGAGATTAAGCAAATAACCTCGCTTAGAATTCAAAAAACTAAATTTATTAATTTAGCAT
TGCAACAAAAATTCCAAGACCAAGTAATTGAAAATATTATCAATAAAATTGCTAAAAACA
ATTTAAAAGAAAAATATATACCATTAATAAATCAATATCAATATTTTAAGGGGCAAATTA
TTGAAAAAATTAACAAATGTCATGCAAATGATAATTTAACAGAATCTTTAAATGAACAAA
TTAATTCTATAAGTCAAAAGTTAGCATTAAACGAGTCTATTTGAGAGTTTGTAGAAACTT
TGACTGATGCAGAAATTAATTCAAATAAAATATTTCAAAAACCAGATGGCCAAGATTTTA
TTGAAAAATTTATAAACCCATATATTAATAAATTAGTTAATAACGAAAAAGACAGTTCAT
ATACAAATTTCGAACAAGTTGAGCATGATAAAAGAGAATTTAACGAAATTTATCACAAAA
AAATAAATTCACTAATCAAAT
>18239 bias=0,e_score=2.5e-302,bit_score=1011.4,score_ratio=0.92,align_strand=-,abs_start=458710,abs_end=459811,allele_start=458710,allele_end=459811,query_name=NODE_1_length_497571_cov_28.1511_ID_540 <unknown description>
TGAGAAAAAAATTACTTTATATATTACCGTTATCTTCAACTATTTTAATAACCCCATTAG
TTGCAGCTTCTTGTTCTAAAAAACCTAAGCAACCTAAACAAAATATAGAAACCACACAAA
CTAAAGATGAAAATGCACAAAAATCTGAAGAATTATTAAAAAAATTTAATGATGCAAAAA
CTGATCTTTTTAGTTATTTAAAAGATAATTTTTTGGTAGAAGGAGCTGAACAATTTAACG
CCTTAAAAGAAGTTCAAGATGCCAAGAAATTATTGGAATCTTTTAATAAGGAATCCCCTG
AATCATCAATAGAAAGTTTAAATGAAAAAATACAAAAAATAAACGTTGCTAAACAAAAAA
TACTTAAAATTCAACCACTTTTAAAAGACTTAACAAAAATTGATAATTTAGTAAACGAAT
TAAATAATCTTGAAAATAAAATTAAATTAGATGCAGACGATTCTAAAATAGATAAATTAA
TAAGAAACGAATTAAAATCAATTGCTGATAATTTATCTTTAACTTTAAAGGCAATTAATC
TAGAAGCATTATTGAATAATATTAATAGCAAAGATATTGCCAGTTATTTAAATAAATTGA
ACGAGATTAAACAAATAACCTCGCTTAGAATTCAAAAAACTAAATTTATTAATTTGGCAT
TGCAACAAAAATTCCAAGACCAAGTAATTGAAAATATTATCGATAAAATTGCTAAAAACA
ATTTAAAAGAAAAATATATACCATTAATAAATCAATATCAATATTTTAAAGAACAAATTA
TTAAAGAAATTAACAAATGACATGCAAATGATAATTTAACACAATCTTTAAATGAACAAA
TTGATTCTATAAGTCAAAAGTTAGCATTAAACGAGTCTATTTGAGAGTTTGCAGAAACTT
TGACTGATGCAGAAATTAATTCAAATAAAATATTTCAAAAACCAGATGGCCAAGATTTTA
TTGAAAAATTTATAAACCCATATATTAATAAATTAGTTAATAACGAAAAAGACAGTTCAT
ATACAAATTTCAAACAAGTTGATCTTGATAAACAAAAATTTAACGAAATTTATCACAAAA
AAATAAATTCACTAATCAAAT
>18240 bias=0,e_score=0.0,bit_score=1047.6,score_ratio=0.95,align_strand=-,abs_start=229181,abs_end=230282,allele_start=229181,allele_end=230282,query_name=NODE_1_length_264014_cov_18.1843_ID_149 <unknown description>
TGAGAAAAAAATTACTTTATATATTACCGTTATCTTCAACTATTTTAATAACCCCATTAG
TTGCAGCTTCTTGTTATAAAAAGCCTAAGCAACCTAAACAAAATATAGAAACCACACAAA
CTAAAGATGAAAATGCACAAAAATCTGAAGAATTATTAAAAAAATTTAATGATGCAAAAA
CTGATCTTTTTAGTTATTTAAAAGATAACTTTTTGGTAGAAGGAGCTGAACAATTTAACA
CCTTAAAAGAAGTTCAGGATGCCAAGAAATTATTGGAATCTTTTAATAAAGAATCCCCTG
AATCATCAATAGAAAGTTTAAATGAAAAAATACAAAAAATAAACGTTGCTAAACAAAAAA
TACTTAAAATTCAACCACTTTTAAAAGACTTAACAAAAATTGATAATTTAGTAAACGAAT
TAAATAATCTTGAAAATAAAATTAAATTAGATGCAGACGATTCTAAAATAGATAAATTAA
TAAGAAACGAATTAAAATCAATTGCTGATAATTTATCTTTAACTTTAAAGGCAATTAATC
TAGAAGCATTATTGAATAATATTAATAGCAAAGATATTGCCAGCTATTTAAATAAATTGC
AAGAAATTAAGCAAATAACCTCGCTTAGAATTCAAAAAACTAAATTTATTAATTTAGCAT
TGCAACAAAAATTTCAAGACCAAGTAATTGAAAATATTATCGATAAAATTGCAAAAAACA
ATTTAAAAGAAAAATATATACCTTTAATAAATCAATATCAATATTTTAAGGGACAAATTA
TTGAAAAAATTAACAAATGTCATGCAAATGATAATTTAACAGAATCTTTAAATGAACAAA
TTAATTCTATAAGCCAAAAGTTAGCATTAAACGAGTCTATTTGAGATTTTGTAGAAACTT
TGACTGATGCAGAAATTAATTCAAATAAAATATTTCAAAAACCAGATGGCCAAGATTTTA
TTGAAAAATTTATAAACCCATATATTAATAAATTAGTTAATAACGAAAAAGACAGTTCAT
ATACAAATTTCAAACAAGTTGAGCATGATAAAAGAGAATTTAACGAAATTTATCACAAAA
AAATAAATTCACTAATCAAAT
>18241 bias=0,e_score=0.0,bit_score=1039.7,score_ratio=0.94,align_strand=-,abs_start=354867,abs_end=355968,allele_start=354867,allele_end=355968,query_name=NODE_1_length_386744_cov_32.1807_ID_133 <unknown description>
TGAGAAAAAAATTACTTTATATATTACCGTTATCTTCAACTATTTTAATAACCCCATTAG
TTGCAGCTTCTTGTTATAAAAAGCCTAAGCAACCTAAACAAAATATAGAAACCACACAAA
CTAAAGATGAAAATGAACAAAAATCTGAAGAATTATTAAAAAAATTTAATGATGCAAAAA
CTGATCTTTTTAGTTATTTAAAAGATAACTTTTTGGTAGAAGGAGCTGAACAATTTAACA
CCTTAAAAGAAGTTCAGGATGCCAAGAAATTATTGGAATCTTTTAATAAAGAATCCCCTG
AATCATCAATAGAAAGTTTAAATGAAAAAATACAAAAAATAAACGTTGCTAAACAAAAAA
TACTTAAAATTCAACCACTTTTAAAAGACTTAACAAAAATTGATAATTTAGTAAACGAAT
TAAATAATCTTGAAAATAAAATTAAATTAGATGCAGACGATTCTAAAATAGATAAATTAA
TAAGAAACGAATTAAAATCAATTGCTGATAATTTATCTTTAACTTTAAAGGCAATTAATC
TAGAAGCATTATTGAATAATATTAATAGCAAAGATATTGCCAGTTATTTAAATAAATTGC
AAGAAATTAAGCAAATAACCTCGCTTAGAATTCAAAAAACTAAATTTATTAATTTAGCAT
TGCAACAAAAATTTCAAGACCAAGTAATTGAAAATATTATCGATAAAATTGCAAAAAACA
ATTTAAAAGAAAAATATATACCTTTAATAAATCAATATCAATATTTTAAGGGACAAATTA
TTGAAAAAATTAACAAATGTCATGCAAATGATAATTTAACAGAATCTTTAAATGAACAAA
TTAATTCTATAAGCCAAAAGTTAGCATTAAACGAGTCTATTTGAGATTTTGTAGAAACTT
TGACTGATGCAGAAATTAATTCAAATAAAATATTTCAAAAACCAGATGGCCAAGATTTTA
TTGAAAAATTTATAAACCCATATATTAATAAATTAGTTAATAACGAAAAAGACAGTTCAT
ATACAAATTTCAAACAAGTTGAGCATGATAAAAATGAATTTAACGAAATTTATCACAAAA
AAATAAATTCACTAATCAAAT
>18242 bias=0,e_score=1.1e-303,bit_score=1012.1,score_ratio=0.92,align_strand=+,abs_start=13468,abs_end=14572,allele_start=13468,allele_end=14572,query_name=NODE_5_length_36654_cov_1.22529_ID_173 <unknown description>
TGAGAAAAAAATTACTTTATATATTACCGTTATCTTCAACTATTTTAATAACCCCATTAG
TTGCAGCTTCTTGTTATAAAAAGCCTAAGCAACCTAAACAAAATATAGAAACCACACAAA
CTAAAGATGAAAATGCACAAAAAACTGAAGAATTATTAAAAAAATTTAATGATGCAAAAA
CTGATCTTTTTAGTTATTTAAAAGATAACTTTTCAACAAGAGAAGCTGAACAATTTAACA
CCTTAAAAGAAGTTCAAGATGCCAAGAAATTATTGGAATCTTTTAATAAGGAATCCCCTG
AATCATCAATAGAAAGTTTAAATGAAAAAATACAAAAAATAAACGTTGCTAAACAAAAGA
TACTTAAAATTCAACCACTTTTAAAAGACTTAACAAAAATTGATAATTTAGTAAACGAAT
TAAATAATCTTGAAAATAAAATTAAATTAGATGCAGACAATTCTAAAATAGATAAATTAA
TAAGAAACGAATTAAAATCAATTGCTGATAATTTATCTTTAACTTTAAAGGCAATTAATC
TAGAAGCATTATTGAATAATATTAATAGCAAAGATATTGCCAGTTATTTAAATAAATTGA
ACGAGATTAAACAAATAACCTCGCTTAGAATTCAAAAAACTAAATTTATTAATTTGGCAT
TGCAACAAAAATTCCAAGACCAAGTAATTGAAAATATTATCGATAAAATTGCTAAAAACA
ATTTAAAAGAAAAATATATACCATTAATAAATCAATATCAATATTTTAAAGAACAAATTA
TTAAAGAAATTAACAAATGACATGCAAATGATAATTTAACACAATCTTTAAATGAACAAA
TTGATTCTATAAGTCAAAAGTTAGCATTAAACGAGTCTATTTGAGAGTTTGTAGAAACTT
TGACTGATGCAGAAATTAATTCAAATAAAATATTTCAAAAACCAGATGGCCAAGATTTTA
TTGAAAAATTTATAAACCCATATATTAATAAATTAGTTAATAACGAAAAAGACAGTTCAT
ATACAAATTTCAAACAAGTTGAGCTTGATAAACAAAAATTTAACGAAATTTATCACAAAA
AAATAAATTCACTAATCAAATAAA
>18243 bias=0,e_score=1.1e-294,bit_score=986.5,score_ratio=0.89,align_strand=+,abs_start=44584,abs_end=45687,allele_start=44584,allele_end=45687,query_name=NODE_1_length_666248_cov_46.4332_ID_732 <unknown description>
TGAGAAAAAAATTACTTTATATATTACCGTTATCTTCAACTATTTTAATAACCCCATTAG
TTGCAGCTTCTTGTTTTAAAAAACCTAAGCAACCTAAACAAAATATAGAAACCACACAAA
CTAAAGATGAAAATAAACAAAAATCTGAAGAATTATTAAAAAAATTTAATGATGCAAAAA
CTGATCTTTTTAGTTATTTAAAAGATAATTTTTTTGTAGAAGGAGCTGAACAATTTAACA
CCTTAAAAGAAGTTCAGGATGCCAAGAAATTATTGGAATCTTTTAATAAAGAATCGCTTG
AATCTTCAATAGAAAGTTTAAACGATAAAATACAAAAAATAAACGTTGCTAAACAAAAAA
TACTTAAAATTCAACCACTTTTAAAAGACTTAACAAAAATTGATAATTTAGTAAACGAAT
TAAATAATCTTGAAAATAAAATTAAATTAGATGCAGACAATTCTAAAATAGATAAATTAA
CAAGAAACGAATTAAAATCAATTGCTGATAATTTATCTTTAACTTTAAAGGCAATTAATC
TAGAAGCATTATTGAATAATATTAATAGCAAAGATATTGCCAGTTATTTAAATAAATTGA
ACGAGATTAAGCAAATAACCTCGCTTAGAATTCAAAAAACTAAATTTATTAATTTGGCAT
TGCAACAAAAATTCCAAGACCAAGTAATTGAAAATATTATCAATAAAATTGCTAAAAACA
ATTTAAAAGAAAAATATATATCATTAATAAATCAATATCAATATTTTAAAGAACAAATTA
TTAAAGAAATTAACAAATGACATGCAAATGATAATTTAACACAATCTTTAAATGAAAAAA
TTAATTCTATAAGTCAAAAGTTAGCATTAAACGAGTCTATTTGAGAGTTTGTAGAAACTT
TGACTGATGCAGAAATTAATTCAAATAAAATATTTCAAAAACCAGATGGCCAAGATTTTA
TTGAAAAATTTATAAACCCATATATTAATAAATTAGTTAATAGCGAAAAAGACAGTTCAT
ATACAAATTTCAAACAAGTTGAGCATGATAAAAATGAATTTAACGAAATTTATCACAAAA
AAATAAATTCACTAATCAAATAA
>18244 bias=0,e_score=1.7e-301,bit_score=1008.5,score_ratio=0.91,align_strand=+,abs_start=11035,abs_end=12129,allele_start=11035,allele_end=12129,query_name=NODE_1_length_474534_cov_38.1723_ID_792 <unknown description>
TGAGAAAAAAATTACTTTATATATTACCGTTATCTTCAACTATTTTAATAACCCCATTAG
TTGCAGCTTCTTGTTCTAAAAAACCTAAACAAAATATAGAAACCACACAAACTAAAGATG
AAAATGCACAAAAATCTGAAGAATTATTAAAAAAATTTAATGATGCAAAAACTGATCTTT
TTAGTTATTTAAAAGATAACTTTTTGGTAAAAGGAGCTGAACAATTTAACACCTTAAAAG
AAGTTCAAGATGCCAAGAAATTATTGGAATCTTTTAATAAAGAATCCCCTGAATCATCAA
TAGAAAGTTTAAATGAAAAAATACAAAAAATAAACGTTGCTAAACAAAAAATACTTAAAA
TTCAACCACTTTTAAAAGACTTAACAAAAATTGATAATTTAGTAAACGAATTAAATAATC
TTGAAAATAAAATTAAATTAGATGCAGACAATTCTAAAATAGATAAATTAGTAAGAAACG
AATTAAAATCAATTGCTGATAATTTATCTTTAACTTTAAAGGCAATTAATCTAGAAACAT
TATTGAATAATATTAATAGCAAAGATATTGCCAGTTATTTAAATAAATTGAACGAGATTA
AGCAAATAACCTCGCTTAGAATTCAAAAAACTAAATTTATTAATTTAGCATTGCAACAAA
AATTCCAAGACCAAGTAATTGAAAATATTATCAATAAAATTGCTAAAAACAATTTAAAAG
AAAAATATATACCATTAATAAATCAATATCAATATTTTAAGGGGCAAATTATTGAAAAAA
TTAACAAATGTCATGCAAATGATAATTTAACAGAATCTTTAAATGAACAAATTAATTCTA
TAAGTCAAAAGTTAGCATTAAACGAGTCTATTTGAGAGTTTGTAGAAACTTTGACTGATG
CAGAAATTAATTCAAATAAAATATTTCAAAAACCAGATGGCCAAGATTTTATTGAAAAAT
TTATAAACCCATATATTAATAAATTAGTTAATAACGAAAAAGACAGTTCATATACAAATT
TCGAACAAGTTGAGCATGATAAAAGAGAATTTAACGAAATTTATCACAAAAAAATAAATT
CACTAATCAAATAA
>18245 bias=0,e_score=0.0,bit_score=1054.4,score_ratio=0.96,align_strand=-,abs_start=95485,abs_end=96586,allele_start=95485,allele_end=96586,query_name=NODE_4_length_107060_cov_28.1066_ID_600 <unknown description>
TGAGAAAAAAATTACTTTATATATTACCGTTATCTTCAACTATTTTAATAACCCCATTAG
TTGCAGCTTCTTGTTATAAAAAGCCTAAGCAACCTAAACAAAATATAGAAACCACACAAA
CTAAAGATGAAAATGCACAAAAATCTGAAGAATTATTAAAAAAATTTAATGATGCAAAAA
CTGATCTTTTTAGTTATTTAAAAGATAACTTTTTGGTAGAAGGAGCTGAACAATTTAACA
CCTTAAAAGAAGTTCAGGATGCCAAGAAATTATTGGAATCTTTTAATAAAGAATCCCCTG
AATCATCAATAGAAAGTTTAAATGAAAAAATACAAAAAATAAACGTTGCTAAACAAAAAA
TACTTAAAATTCAACCACTTTTAAAAGACTTAACAAAAATTGATAATTTAGTAAACGAAT
TAAATAATCTTGAAAATAAAATTAAATTAGATGCAGACGATTCTAAAATAGATAAATTAA
TAAGAAACGAATTAAAATCAATTGCTGATAATTTATCTTTAACTTTAAAGGCAATTAATC
TAGAAGCATTATTGAATAATATTAATAGCAAAGATATTGCCAGTTATTTAAATAAATTGC
AAGAAATTAAGCAAATAACCTCGCTTAGAATTCAAAAAACTAAATTTATTAATTTAGCAT
TGCAACAAAAATTTCAAGACCAAGTAATTGAAAATATTATCGATAAAATTGCAAAAAACA
ATTTAAAAGAAAAATATATACCTTTAATAAATCAATATCAATATTTTAAGGGACAAATTA
TTGAAAAAATTAACAAATGTCATGCAAATGATAATTTAACAGAATCTTTAAATGAACAAA
TTAATTCTATAAGCCAAAAGTTAGCATTAAACGAGTCTATTTGAGAGTTTGTAGAAACTT
TGACTGATGCAGAAATTAATTCAAATAAAATTTTCCAAAAATCAGATGGCCAAGATTTTA
TTGAAAAATTTATAAACCCATATATTAATAAATTAGTTAATAACGAAAAAGACAGTTCAT
ATACAAATTTCAAACAAGTTGAGCATGATAAAAGAGAATTTAACGAAATTTATCACAAAA
AAATAAATTCACTAATCAAAT
