# Supplementary material for: Genomic determination of minimum multi-locus sequence typing schemas to represent the genomic phylogeny of Mycoplasma hominis
Source: BMC Genomics. 2016 Nov 23;17:964. doi: 10.1186/s12864-016-3284-z (PMC5120421; doi:10.1186/s12864-016-3284-z)
Supplement: Additional file 1: — FASTA sequence for all pan genomic alleles identified in this study. (ZIP 1488 kb) [file 12864_2016_3284_MOESM1_ESM.zip › pan_genome/GENE-181.fasta]

>181
ATGAGCAATATTATGGAAAATATTGAAATCCCTATCCCTCATATTTCCATCCAAAATAAA
ATTGTTGAAATTCTTGACAAACTTGAAACATATACAAAAGACATTCAATCTGGCCTTCCT
CTTGAAATTGACCAACGTAAAAAACAATACGAATATTATAGAGATAAGTTGTTAGACTTC
AAAGACCTTGCGGGGGGGGTATTAAATAATAATTACATATTATTATTAAATGAACTTTAT
GAAAAGATAATTAACATTATTGAATATAAGAGGATAAATGAAGTAACTATTAATTTAAAA
AAGGAAACATTAGAAAAAAACAAATTACTAAATAATGGCAAATATCAAGTAATTAATAGT
GGCAAAGAAATATACGGGACATATGACCAATATAATAATAAAGGAAATGCTATAACAATT
GCAGCGCGTGGAGCCTATGCTGGTTTTATAAATTATATGAATGATAAATTTTGAGCAGGC
GGATTATGTTATCCGTATAGAAGTAAAAATGAAACATCTTTTTTAACTAAATATATCTAC
TATTGACTTAAATATAATGAAGAAAAAATATCAAATGAATTAGTTGCAAAAGGTAGTATT
CCTGCATTAAATAAAATCGATATTGATAATTTTTTCATCCCCATCCCTCACATTTCAATT
CAAAATAAAATTGTTGAAATTCTTGACAAACTTGAAACATACACCAAAGACATTCAATCT
GGCCTTCCTCTTGAAATTGATCAACGTAGAAAACAATACGAATATTATAGAAATAAGCTG
CTAAACTTTAAAAAGTAA
>8368 bias=None,bit_score=654.6,abs_start=12947,align_strand=-,abs_end=13760,score_ratio=0.82030075188,query_name=NODE_2_length_160211_cov_35.3884_ID_103
ATGAGTAATATTATGGAAAATATTGAAATCCCCATCCCCCATATTTCCATCCAAAATAAA
ATTGTTGAAATCCTTGACAAACTTGAAACATATACCAAAGACATTCAATCTGGCCTTCCT
CTTGAAATTGACCAACGTAAAAAACAATACGAATATTATAGAGATAAGTTGTTAGACTTT
AAAGACCTTGCGGGGGGGGTATTAAATAATAATTACATATTGTTATTAAATAAACTTTAT
GAAAAGATAATTAATATTATTGAATATAAGAGAATAAACGAAGTAACTATTAATTTAAAA
AAAGAAACATTAGCAAAAAATAAATTACTAAATAATGGCAAATATCAAGTAATTAATAGC
GGCAAAGAAATATACGGGACATATGACCAATATAATAATGAAGGAAATACTATAACAATT
GCAGCGCGTGGAGCTTATGCTGGTTTTGTAAATTATATGAATGATAAATTCTGAGCAGGT
GGATTATGTTATCCGTATAGAAGCAAAAATGAAACATCTTTTTTAACTAAATATATCTAC
TATTGGCTTAAATATAATGAAGAAAAAATATCAAATGAATTAGTTGCAAAAGGTAGTATT
CCGGCATTAAATAAAATTGATATTGATAATTTTTTCATTCCTATTCCTCATATTTCAATT
CAAAATAAAATTGTTGAAATTCTTGATAAATTGCAAGTTTATACCATGGATATTCAAACC
GGTCTTCCTCTTGAAATTGACCAACGTAAAAAACAATACGAACATTACAGGGATAAATTA
TTGAACTTTAAAGAAAAGAATACTAAAATTTAAT
>20933 bias=0,e_score=8.4e-184,bit_score=663.0,score_ratio=0.83,align_strand=-,abs_start=13032,abs_end=13847,allele_start=13032,allele_end=13847,query_name=NODE_7_length_34744_cov_42.7524_ID_803 <unknown description>
ATGAGCAATATTATGGAAAATATTGAAATCCCTATCCCTCATATTTCAATCCAAAACAAA
ATTGTTGAAATCCTTGACAAACTTGAAACATACACCAAAGACATTCAATCCGGTCTTCCT
CTTGAAATTGACCAACGTAAAAAGCAATACGAATATTATAGAGATAAGTTGTTAGACTTC
AAAGACCTTGCGGGGGGGGGGTATTAAATAATAATTACATATTGTTATTAAATAAACTTT
ATGAAAAGATAATTAATATTATTGAATGTAAGAGAATAAACGAGGTAACTATTAATTTAA
AAAAAGAAACATTAGCAAAAAATGAATTACTAAATAATGGCAAATATCAAGTAATTAATA
GTGGCAAAGAAATATACGGGACATATAACCAATATAATAATGAAGGAAATACTATAACAA
TTGCAGCGCGTGGAGCTTATGCCGGTTTTGTAAATTATATGAATGATAAATTCTGAGCAG
GTGGATTATGTTATCCGTATAGAAGCAAAAATGAAACATCTTTTCTAACTAAATATATCT
ACTATTGGCTTAAATATAATGAAGAAAAAATATCAAATGAATTAGTTGCAAAAGGTAGTA
TTCCGGCATTAAATAAAATTGATATTGATAATTATTTCATTCCCATCCCTCATATTTCAA
TTCAAAACAAAATTGTTGAAATTCTTGATAAATTGCAATCCTATACCAAAGACATTCAAT
CTGGTCTTCCTCTTGAAATTGACCAACGTAAAAAGCAATACGAACATTACAGGGATAAAT
TATTGAACTTTAAAGAAAAGAATACTAAAATTTAA
>20934 bias=0,e_score=6.2e-183,bit_score=654.6,score_ratio=0.82,align_strand=-,abs_start=12947,abs_end=13760,allele_start=12947,allele_end=13760,query_name=NODE_2_length_160211_cov_44.2436_ID_69 <unknown description>
ATGAGTAATATTATGGAAAATATTGAAATCCCCATCCCCCATATTTCCATCCAAAATAAA
ATTGTTGAAATCCTTGACAAACTTGAAACATATACCAAAGACATTCAATCTGGCCTTCCT
CTTGAAATTGACCAACGTAAAAAACAATACGAATATTATAGAGATAAGTTGTTAGACTTT
AAAGACCTTGCGGGGGGGGTATTAAATAATAATTACATATTGTTATTAAATAAACTTTAT
GAAAAGATAATTAATATTATTGAATATAAGAGAATAAACGAAGTAACTATTAATTTAAAA
AAAGAAACATTAGCAAAAAATAAATTACTAAATAATGGCAAATATCAAGTAATTAATAGC
GGCAAAGAAATATACGGGACATATGACCAATATAATAATGAAGGAAATACTATAACAATT
GCAGCGCGTGGAGCTTATGCTGGTTTTGTAAATTATATGAATGATAAATTCTGAGCAGGT
GGATTATGTTATCCGTATAGAAGCAAAAATGAAACATCTTTTTTAACTAAATATATCTAC
TATTGGCTTAAATATAATGAAGAAAAAATATCAAATGAATTAGTTGCAAAAGGTAGTATT
CCGGCATTAAATAAAATTGATATTGATAATTTTTTCATTCCTATTCCTCATATTTCAATT
CAAAATAAAATTGTTGAAATTCTTGATAAATTGCAAGTTTATACCATGGATATTCAAACC
GGTCTTCCTCTTGAAATTGACCAACGTAAAAAACAATACGAACATTACAGGGATAAATTA
TTGAACTTTAAAGAAAAGAATACTAAAATTTAA
