# Supplementary material for: Genomic determination of minimum multi-locus sequence typing schemas to represent the genomic phylogeny of Mycoplasma hominis
Source: BMC Genomics. 2016 Nov 23;17:964. doi: 10.1186/s12864-016-3284-z (PMC5120421; doi:10.1186/s12864-016-3284-z)
Supplement: Additional file 1: — FASTA sequence for all pan genomic alleles identified in this study. (ZIP 1488 kb) [file 12864_2016_3284_MOESM1_ESM.zip › pan_genome/GENE-182.fasta]

>182
ATGAGCCCAACTAAAATTTTTGGATTAGGCGGAATGCAAGAAATTGGTAAAAGTACTTTG
GTTATTCAATATGAAAATCATATTTTTATTATTGACACCGGAATTAAATTTTGCGATTCT
TATGTAACAGGTGTAAATGGTTCTATTCCAGATTTCACTTTTTTAGCAGAAAATCAAGAT
AAAATCGAAGGTCTTTTCATAACCCACGGACATGAAGATCATATTGGAGGTGTTCCATAT
TTAGTTCAACAAGTAGATGTTAAAAAAATATTTGCACCTAGAATTGCTATTCAATATCTA
AAACTAAAATTTGAGGATATGAAGATAAAACGTAATATTGAATTTATTGAAACTGAAAAA
GATGCAGTTTGAACTTTTGGCCCATGTCAAGTAGATTTTTGAACTGCTCAACATTCAATT
CCTGATGCCTTTGGCATTAGAATTAAAACCCCTAATGGTTCATTAATGATGACAGGCGAT
TTTAGGTTTGACTATACACCTATTGGAAATTTTACAGATTTTAATAAACTTAAACAAATT
GGCGACGAAGGCCTTGATGTTTTATTTTCTGATTCAACAAATGCTATGCGTCCAAATCAT
TCACCATCAGAGTCAGATATTTTAAAAGATATTAAAAAATATATGTTGGAAGCAGAAAAG
AAAATCATTGTAACTGCATTCGCTTCTAATTTGACTAGAATTAAAGCAATTATTGAATTA
GGCGCTTCTTTAAATAAAAAGGTTGTTGCCTTCGGCCGTTCTATGGTTGATGGAATAGAT
ATTGGTAGAAGATTAGGTTATATTAATGTTCCAGATGAAGTGTTTATTGACAAAAAATCA
TTAAGCAAATTTGGAGATAATGAATTATTAATTTTAACAACTGGTTCTCAAGGTGAAGAA
CTAGCTGGACTTGCAAAGATGTCATGAGGAAAACATCCAAATATTACAATAAAACCAAAA
GACACTATTATTTTTTCATCTAGTCCAATTCCTGGAAATAGATCTAAAATTGAATTATTA
GTTAATAGACTATATAAATTAGGCGCAATAATTCGTGAAAATGGAGTAGACGGTTATTTA
CATACCTCGGGCCACGCCTACAAAGATGAACATAGAAAAATTTTTGAATTGACTAGACCA
AAATATTTTATGCCTTATCACGGTGAATATAGAATGAGCGTTGTTCATGGCTATACTGCT
ATTGAAAGCGGTGTTGATGCTAAAAATATTTTGATTGCTAGATTAGGGGATGTTTATTAT
TTAGAAAATCATCAAGTTCGTTTGTCGAATGAAAAGGTTTATTTTGGGCCTGTTTTTATT
GATGGCAATATTTTATCAAAAACTAACTCTCAAATTATTAAAGAACGTAGTGAATTAGGC
CAAAATGGATTTATGCATGTTGTTTTAGCAATTAATAAAGAAAAAAATCTAATTATTGGT
AAACCAAGAATAGTTTCTCGTGGCGCATTTTATGTAAAAAATTCATTGCATTTAATTGAA
GAAGCAAAGAGATTGGTTCATGGCGCTATATTATATACAATTAAAAATTCAAATGATTGA
ACCGTACCCCAATTAAAGCAACTAATAATTGATAGATTAGCCCCATTTTTTTATAAAAAT
AAACGTAGAGACGTTGTTATTATCCCTACAATTTTGTTTACAAATCATACTACTGCAAGT
ATTGAAGAAGATCCAAACCTTGATGAAAATGTTATATTATTGGCAAAATCTACTAAAAAA
TAA
>925
ATGAGCCCAACTAAAATTTTTGGATTAGGCGGAATGCAAGAAATTGGTAAAAGTACTTTG
GTTATTCAATATGAAAATCATATTTTTATTATTGACACCGGAATTAAATTTTGCGATTCA
TATGTAACAGGTGTAAATGGTTCCATTCCAGATTTCACTTTTTTAGCAGAAAATCAAGAT
AAAATCGAAGGTCTTTTCATAAACCACGGACATGAAGATCATATTGGGGGTGTTCCATAT
TTAGTTCAGCAAGTTGATGTTAAAAAAATATTTGCACCTAGAATTGCTATTCAATATCTA
AAACTAAAATTTGAGGATATGAAGATAAAACGTAATATTGAATTTATTGAAACTGAAAAA
GATGCAGTTTGAACTTTTGGCCCTTGTCAAGTAGATTTTTGAACCGCCCAACATTCAATT
CCTGATGCCTTTGGCATTAGAATTAAAACCCCTAATGGTTCATTAATGATGACAGGTGAT
TTTAGGTTTGACTACACACCTATTGGAAATTTTACAGATTTTAATAAACTTAAACAAATT
GGCGACGAAGGCCTTGATGTTTTATTTTCTGATTCAACAAATGCTATGCGTCCAAATCAT
TCACCATCAGAGTCAGATATTTTAAAAGATATTAAAAAATATATGTTGGAAGCAGAAAAG
AAAATCATTGTAACTGCATTTGCTTCTAATTTAACTAGAATTAAAGCAATTATTGAATTA
GGCGCTTCTTTAAATAAAAAGGTTGTTGCCTTCGGCCGTTCTATGGTTGATGGAATAGAT
ATTGGTAGAAGATTAGGCTATATTAATGTTCCGGACGAAGTGTTTATTGACAAAAAATCA
TTAAGCAAATTTGGAGATAATGAGTTATTAATTTTAACAACTGGTTCTCAAGGTGAAGAA
CTAGCTGGACTTGCAAAGATGTCATGAGGAAAACATCCAAATATTACAATAAAACCAAAG
GATACTATTATTTTTTCATCTAGTCCAATTCCTGGAAATAGATCTAAAATTGAATTATTA
GTTAATAGACTATATAAATTAGGCGCAATAATTCGTGAAAATGGTGTAGACGGCTATCTA
CATACCTCGGGTCACGCCTACAAAGATGAACATAGAAAAATTTTTGAATTGACTAGACCA
AAATATTTTATGCCTTATCACGGTGAATATAGAATGAGCGTTGTTCATGGCTATACTGCT
ATTGAAAGCGGTGTTGATGCTAAAAATATTTTGATTGCTAGATTAGGGGATGTTTATTAT
TTAGAAAATCATCAAGTTCGTTTGTCGAATGAGAAGGTTTATTTTGGACCTGTTTTTATT
GATGGCAATATTTTATCAAAAACTAACTCTCAAATTATTAAAGAACGTAGTGAATTAGGC
CAAAACGGATTTATGCATGTTGTTTTAGCAATTAATAAAGAAAAAAATCTAATTATTGGT
AAACCAAGAATAGTTTCTCGTGGTGCATTTTATGTAAAAAATTCATTGCATTTAATTGAA
GAAGCAAAGAGGTTGGTTCATGGCGCTATATTATATACAATTAAAAACTCAAATGATTGA
ACTGTGCCTCAATTAAAGCAACTAATAATTGATAGATTAGCCCCATTTTTTTATAAAAAT
AAACGTAGAGACGTTGTTATTATTCCTACAATTTTGTTTACAAATCATACTACTGCAAGT
ATTGAAGAAGATCCAAACCTTGATGAAAATGTTATATTATTAGCAAAATCTACTAAAAAA
TAA
>1166
ATGAGCCCAACTAAAATTTTTGGATTAGGCGGAATGCAAGAAATTGGTAAAAGTACTTTG
GTTATTCAATATGAAAATCATATTTTTATTATTGACACCGGAATTAAATTTTGCGATTCA
TATGTAACAGGTGTAAATGGTTCTATTCCAGATTTCACTTTTTTAGCAGAAAATCAAGAT
AAAATCGAAGGTCTTTTCATAACCCACGGACATGAGGATCATATTGGAGGTGTTCCGTAT
TTAGTTCAACAAGTAGATGTTAAAAAAATATTTGCACCTAGAATTGCTATTCAATATCTA
AAACTAAAATTTGAGGATATGAAGATAAAACGTAATATTGAATTTATTGAAACTGAAAAA
GATGCAGTTTGAACTTTTGGCCCATGTCAAGTAGATTTTTGAACTGCCCAACATTCAATT
CCTGATGCTTTTGGCATTAGAATTAAAACCCCTAATGGTTCATTAATGATGACAGGTGAT
TTTAGGTTTGACTACACACCTATTGGAAATTTTACAGATTTTAATAAACTTAAACAAATT
GGCGACGAAGGCCTTGATGTTTTATTTTCTGATTCAACAAATGCTATGCGTCCAAATCAT
TCACCATCAGAGTCAGATATTTTAAAAGATATTAAAAAATATATGTTGGAAGCAGAAAAG
AAAATCATTGTAACTGCATTCGCTTCTAATTTGACTAGAATTAAAGCAATTATTGAATTA
GGTGCTTCTTTAAATAAAAAGGTTGTTGCCTTTGGCCGTTCTATGGTTGATGGAATAGAT
ATTGGTAGAAGACTAGGTTATATTAATGTTCCAGACGAAGTGTTTATTGACAAAAAATCA
TTAAGCAAATTTGGAGATAATGAGTTATTAATTTTAACAACTGGTTCTCAAGGTGAAGAA
CTAGCAGGACTTGCAAAGATGTCATGAGGAAAACATCCAAATATTACAATAAAACCAAAG
GATACTATTATTTTTTCGTCTAGTCCAATTCCTGGAAATAGATCTAAAATTGAATTATTA
GTTAATAGACTATATAAATTAGGCGCAATAATTCGTGAAAATGGAGTAGACGGCTATTTA
CATACCTCGGGCCACGCCTACAAAGATGAACATAGAAAAATTTTTGAATTGACTAGACCA
AAATATTTTATGCCTTATCACGGCGAATATAGAATGAGCGTTGTTCATGGTTATACTGCT
ATTGAAAGCGGTGTTGATGCTAAAAATATTTTGATTGCTAGATTAGGGGATGTTTATTAT
TTAGAAAATTATCAAGTTCGTTTGTCGAACGAAAAGGTTTATTTCGGGCCTGTTTTTATT
GATGGCAATATTTTATCAAAAACTAACTCTCAAATTATTAAAGAACGTAGTGAATTAGGC
CAAAACGGATTTATGCATGTTGTTTTAGCAATTAATAAAGAAAAGAATCTAATTATTGGT
AAACCAAGAATAGTTTCACGTGGCGCATTTTATGTAAAAAATTCATTGCATTTAATTGAA
GAAGCTAAGAGATTGGTTCATGGCGCTATATTATATACAATTAAAAACTCAAATGATTGA
ACTGTGCCCCAATTAAAGCAACTAATAATTGATAGATTAGCCCCATTTTTTTATAAAAAT
AAACGTAGAGATGTTGTTATTATTCCTACAATTTTGTTTACAAATCATACTACTGCAAGT
ATTGAAGAAGATCCAAACCTTGATGAAAATGTTATATTATTGGCAAAATCTACTAAAAAA
TAA
>1735
ATGAGCCCAACTAAAATTTTTGGATTAGGCGGAATGCAAGAAATTGGTAAAAGTACTTTG
GTTATTCAATATGAAAATCATATTTTTATTATTGACACCGGAATTAAATTTTGCGATTCA
TATGTAACAGGTGTAAATGGTTCCATTCCAGATTTTACTTTTTTAGCAGAAAATCAAGAT
AAAATCGAAGGTCTTTTCATAACCCACGGACATGAAGATCATATTGGAGGTGTTCCATAT
TTAGTTCAACAAGTTGATGTTAAAAAAATATTTGCACCTAGAATTGCTATTCAATATCTA
AAACTAAAATTTGAGGATATGAAGATAAAACGTAATATTGAATTTATTGAAACTGAAAAA
GATGCAGTTTGAAATTTTGGCCCTTGTCAAGTAGATTTTTGAACTGCCCAACATTCAATT
CCTGATGCTTTTGGCATTAGAATTAAAACCCCTAATGGTTCATTAATGATGACAGGTGAT
TTTAGGTTTGACTACACACCTATTGGAAATTTTACAGATTTTAATAAACTTAAACAAATT
GGCGATGAAGGTCTTGATGTTTTATTTTCTGATTCAACAAATGCTATGCGTCCAAATCAT
TCACCATCAGAGTCAGATATTTTAAAAGATATTAAAAAATATATGTTGGAAGCAGAAAAG
AAAATCATTGTAACTGCATTCGCTTCTAATTTAACTAGAATTAAAGCAATTATTGAATTA
GGCGCTTCTTTAAATAAAAAGGTTGTTGCCTTCGGCCGTTCTATGGTTGATGGAATAGAT
ATTGGTAGAAGACTAGGTTATATTAATGTTCCAGATGAAGTGTTTATTGACAAAAAATCA
TTAAGCAAATTTGGAGATAATGAGTTATTAATTTTAACAACTGGTTCTCAAGGTGAAGAA
CTAGCTGGACTTGCAAAGATGTCATGAGGAAAACATCCAAATATTACAATAAAACCAAAA
GACACTATTATTTTTTCATCTAGTCCAATTCCTGGAAATAGATCTAAAATTGAATTATTA
GTTAATAGACTATATAAATTAGGCGCAATAATTCGTGAAAATGGTGTAGACGGCTATCTA
CATACCTCGGGTCACGCCTACAAAGAAGAACATAGAAAAATTTTTGAATTGACTAGACCA
AAATATTTTATGCCTTATCATGGTGAATATAGAATGAGCGTTGTTCATGGCTATACTGCT
ATTGAAAGCGGTGTTGATGCTAAAAATATTTTGATTGCTAGATTAGGGGATGTTTATTAT
TTAGAAAATCATCAAGTTCGTTTGTCAAATGAAAAGGTTTATTTTGGGCCTGTTTTTATT
GATGGCAATATTTTATCAAAAACTAACTCTCAAATTATTAAAGAACGTAGTGAATTAGGC
CAAAATGGATTTATGCATGTTGTTTTAGCAATTAATAAAGAAAAAAATCTAATTATTGGT
AAACCAAGAATAGTTTCTCGTGGCGCATTTTATGTAAAAAATTCATTGCATTTAATTGAA
GAAGCAAAGAGATTGGTTCATGGCGCTATATTATATACAATTAAAAATTCAAATGATTGA
ACCGTACCCCAATTAAAGCAACTAATAATTGATAGATTAGCCCCATTTTTTTATAAAAAT
AAACGTAGAGATGTTGTTATTATTCCTACAATTTTGTTTACAAATCATACTACTGCAAGT
ATTGAAGAAGATCCAAACCTTGATGAAAATGTTATATTATTGGCAAAATCTACTAAAAAA
TAA
>5254 bias=191.0,bit_score=1877.1,abs_start=10697,align_strand=-,abs_end=12437,score_ratio=1.0769363167,query_name=NODE_6_length_64791_cov_19.5552_ID_3632
TGAGCCCAACTAAAATTTTTGGATTAGGCGGAATGCAAGAAATTGGTAAAAGTACTTTGG
TTATTCAATATGAAAATCATATTTTTATTATTGACACTGGAATTAAATTTTGCGATTCAT
ATGTAACAGGTGTAAATGGTTCTATTCCAGATTTCACTTTTTTAGCAGAAAATCAAGATA
AAATCGAAGGTCTTTTCATAACCCACGGACATGAAGATCATATTGGAGGTGTTCCATACT
TAGTTCAACAAGTTGATGTTAAAAAAATATTTGCACCTAGAATTGCTATTCAATATCTAA
AACTAAAATTTGAGGATATGAAGATAAAACGTAATATTGAATTTATTGAAACTGAAAAAG
ATGCAGTTTGAACTTTTGGCCCTTGTCAAGTAGATTTTTGAACTGCCCAACATTCAATTC
CTGATGCCTTTGGCATTAGAATTAAAACCCCTAATGGTTCATTAATGATGACAGGCGATT
TTAGATTTGACTACACACCTATTGGAAATTTTACAGATTTTAATAAACTTAAACAAATTG
GCGATGAAGGCCTTGATGTTTTATTTTCTGATTCAACAAATGCTATGCGTCCAAATCATT
CACCATCAGAGTCAGATATTTTAAAAGATATTAAAAAATATATGTTGGAAGCAGAAAAGA
AAATCATTGTAACTGCATTTGCTTCTAATTTAACTAGAATTAAAGCAATTATTGAATTAG
GCGCTTCTTTAAATAAAAAGGTTGTTGCCTTCGGCCGTTCTATGGTTGATGGAATAGATA
TTGGTAGAAGACTAGGTTATATTAATGTTCCAGACGAAGTGTTTATTGACAAAAAATCAT
TAAGCAAATTTGGAGATAATGAGTTATTAATTTTAACAACTGGTTCTCAAGGTGAAGAAC
TAGCTGGACTTGCAAAGATGTCATGAGGAAAACATCCAAATATTACAATAAAACCAAAGG
ATACTATTATTTTTTCATCTAGTCCAATTCCCGGAAATAGATCTAAAATTGAATTATTAG
TTAATAGACTATATAAATTAGGCGCAATAATTCGTGAAAATGGAGTAGACGGTTATTTAC
ATACCTCGGGCCACGCCTACAAAGATGAACATAGAAAAATTTTTGAATTGACTAGACCAA
AATATTTTATGCCTTATCACGGTGAATATAGAATGAGCGTTGTTCATGGCTATACTGCTA
TTGAAAGCGGTGTTGATGCTAAAAACATTTTGATTGCTAGATTAGGGGATGTTTATTATT
TAGAAAATCATCAAGTTCGTTTGTCAAATGAAAAGGTTTATTTTGGGCCTGTTTTTATTG
ATGGTAATATTTTATCCAAAACCAACTCTCAAATTATTAAAGAACGTAGTGAATTAGGCC
AAAACGGATTTATGCATGTTGTTTTAGCAATTAATAAAGAAAAAAATCTAATTATTGGTA
AACCAAGAATAGTTTCTCGTGGCGCATTTTATGTAAAAAATTCATTGCATTTAATTGAAG
AAGCAAAGAGATTGGTTCACGGCGCTATATTATATACAATTAAAAACTCAAATGATTGAA
CTGTGCCTCAATTAAAGCAACTAATAATTGATAGATTAGCCCCATTCTTTTATAAAAACA
AGCGTAGAGATGTTGTTATTATTCCTACAATTTTGTTTACAAATCATACTACTGCAAGTA
TTGAAGAAGATCCAAACCTTGATGAAAATGTTATATTATTGGCAAAATCTACTAAAAAAT
A
>5256 bias=193.0,bit_score=1886.9,abs_start=96140,align_strand=+,abs_end=97882,score_ratio=1.08255880666,query_name=NODE_3_length_108567_cov_21.4029_ID_3453
ATGAGCCCAACTAAAATTTTTGGATTAGGCGGAATGCAAGAAATTGGTAAAAGTACTTTG
GTTATTCAATATGAAAATCATATTTTTATTATTGACACCGGAATTAAATTTTGCGATTCA
TATGTAACAGGTGTAAATGGTTCTATTCCAGATTTCACTTTTTTAGCAGAAAATCAAGAT
AAAATCGAAGGTCTTTTCATAACCCACGGACATGAAGACCATATTGGAGGTGTTCCATAT
TTAGTTCAACAAGTAGATGTTAAAAAAATATTTGCACCTAGGATTGCTATTCAATATCTA
AAACTAAAATTTGAGGATATGAAGATAAAACGTAATATTGAATTTATTGAAACTGAAAAA
GATGCAGTTTGAACTTTTGGCCCTTGTCAAGTAGATTTTTGAACTGCCCAACATTCAATT
CCTGATGCTTTTGGCATTAGAATTAAAACCCCTAATGGTTCATTGATGATGACAGGTGAT
TTTAGGTTTGACTACACACCTATTGGAAATTTTACAGATTTTAATAAACTTAAACAAATT
GGCGACGAAGGCCTTGATGTTTTATTTTCTGATTCAACAAATGCTATGCGTCCAAATCAT
TCACCATCAGAGTCAGATATTTTAAAAGATATTAAAAAATATATGTTGGAAGCAGAAAAG
AAAATCATTGTAACTGCATTTGCTTCTAATTTAACTAGAATTAAAGCAATTATTGAATTA
GGCGCTTCTTTAAATAAAAAGGTTGTTGCCTTCGGCCGTTCTATGGTTGATGGAATAGAT
ATTGGTAGAAGACTAGGTTATATTAATGTTCCAGACGAAGTGTTTATTGACAAAAAATCA
TTAAGCAAATTTGGAGATAATGAGTTATTAATTTTAACAACTGGTTCTCAAGGTGAAGAA
CTAGCTGGACTTGCAAAGATGTCATGAGGAAAACATCCAAATATTACAATAAAACCAAAG
GATACTATTATTTTTTCATCTAGTCCAATTCCTGGAAATAGATCTAAAATTGAATTATTA
GTTAATAGACTATATAAATTAGGCGCAATAATTCGTGAAAATGGAGTAGACGGCTATCTA
CATACCTCGGGTCACGCCTACAAAGAAGAACATAGAAAAATTTTTGAATTGACTAGACCA
AAATATTTTATGCCTTATCACGGTGAATATAGAATGAGCGTTGTTCATGGCTATACTGCT
ATTGAAAGCGGTGTTGATGCTAAAAATATTTTGATTGCTAGATTAGGGGATGTTTATTAT
TTAGAAAATCATCAAGTTCGTTTGTCGAACGAAAAGGTATATTTTGGACCCGTTTTTATT
GATGGCAATATTTTATCAAAAACTAACTCTCAAATTATTAAAGAACGTAGTGAATTAGGC
CAAAATGGATTTATGCATGTTGTTTTAGCAATTAATAAAGAAAAGAATCTAATTATTGGT
AAACCAAGAATAGTTTCACGTGGCGCATTTTATGTAAAAAATTCATTGCATTTAATTGAA
GAAGCTAAGAGATTGGTTCATGGCGCTATATTATATACAATTAAAAATTCAAATGATTGA
ACTGTACCTCAATTAAAGCAACTAATAATTGATAGATTAGCCCCATTTTTTTATAAAAAT
AAACGTAGAGACGTTGTTATTATCCCTACAATTTTGTTTACAAATCATACTACTGCAAGT
ATTGAAGAAGATCCAAACCTTGATGAAAATGTTATATTATTGGCAAAATCTACTAAAAAA
TAA
>5262 bias=198.4,bit_score=1870.7,abs_start=51441,align_strand=+,abs_end=53183,score_ratio=1.07326448652,query_name=NODE_6_length_67671_cov_18.6945_ID_2665
ATGAGCCCAACTAAAATTTTTGGATTAGGCGGAATGCAAGAAATTGGTAAAAGTACTTTG
GTTATTCAATATGAAAATCATATTTTTATTATTGACACCGGAATTAAATTTTGCGATTCA
TATGTAACAGGTGTAAATGGTTCTATTCCAGATTTCACTTTTTTAGCAGAAAATCAAGAT
AAAATCGAAGGTCTTTTCATAACCCACGGACATGAAGATCATATTGGAGGTGTTCCATAT
TTAGTTCAACAAGTAGATGTTAAAAAAATATTTGCACCTAGAATTGCTATTCAATATCTA
AAACTAAAATTTGAGGATATGAAGATAAAACGTAATATTGAATTTATTGAAACTGAAAAA
GATGCAGTTTGAAATTTTGGCCCTTGTCAAGTAGATTTTTGAACTGCCCAACATTCAATT
CCTGATGCTTTTGGCATTAGAATTAAAACCCCTAATGGTTCATTAATGATGACAGGTGAT
TTTAGGTTTGATTATACACCTATTGGAAATTTTACAGATTTTAATAAACTTAAACAAATT
GGTGATGAAGGTCTTGATGTTTTATTTTCTGATTCAACAAATGCTATGCGTCCAAATCAT
TCACCATCAGAGTCAGATATTTTAAAAGATATTAAAAAATATATGTTGGAAGCAGAAAAG
AAAATCATTGTAACTGCATTCGCTTCTAATTTAACTAGAATTAAAGCAATTATTGAATTA
GGTGCTTCTTTAAATAAAAAGGTTGTTGCCTTTGGCCGTTCTATGGTTGATGGAATAGAT
ATTGGTAGAAGACTAGGTTATATTAATGTTCCAGACGAAGTGTTTATTGACAAAAAATCA
TTAAGCAAATTTGGAGATAATGAATTATTAATTTTAACAACTGGTTCTCAAGGTGAAGAA
TTAGCTGGACTTGCAAAGATGTCATGAGGAAAATATCCAAATATTACAATAAAACCCAAA
GACACTATTATTTTTTCGTCTAGTCCAATTCCTGGAAATAGATCTAAAATTGAATTATTA
GTTAATAGACTATATAAATTAGGCGCAATAATTCGTGAAAATGGAGTAGACGGCTATTTA
CATACCTCGGGCCACGCCTACAAAGATGAACATAGAAAAATTTTTGAATTGACTAGACCA
AAATATTTTATGCCTTATCACGGCGAATATAGAATGAGCGTTGTTCATGGCTATACTGCT
ATTGAAAGCGGTGTTGATGCTAAAAACATTTTGATTGCTAGATTAGGGGATGTTTATTAT
TTAGAAAATCATCAAGTTCGTTTGTCGAACGAAAAGGTTTATTTCGGGCCTGTTTTTATT
GATGGCAATATTTTATCAAAAACTAACTCTCAAATTATTAAAGAACGTAGTGAATTAGGC
CAAAACGGATTTATGCATGTTGTTTTAGCAATTAATAAAGAAAAGAATCTAATTATTGGT
AAACCAAGAATAGTTTCACGTGGCGCATTTTATGTAAAAAATTCATTGCATTTAATTGAA
GAAGCTAAGAGATTGGTTCATGGCGCTATATTATATACAATTAAAAATTCAAATGATTGA
ACTGTACCTCAATTAAAGCAACTAATAATTGATAGATTAGCCCCATTTTTTTATAAAAAT
AAACGTAGAGACGTTGTTATTATCCCTACAATTTTGTTTACAAATCATACTACTGCAAGT
ATTGAAGAAGATCCAAACCTTGATGAAAATGTTATCCTATTGGCAAAATCTACTAAAAAA
TAA
>5263 bias=197.4,bit_score=1891.0,abs_start=104751,align_strand=+,abs_end=106493,score_ratio=1.08491107286,query_name=NODE_3_length_120284_cov_36.4395_ID_569
ATGAGCCCAACTAAAATTTTTGGATTAGGCGGAATGCAAGAAATTAGTAAAAGTACTTTG
GTTATTCAATATGAAAATCATATTTTTATTATTGACACCGGAATTAAATTTTGCGATTCT
TATGTAACAGGTGTAAATGGTTCTATTCCAGATTTCACTTTTTTAGCAGAAAATCAAGAT
AAAATCGAAGGTCTTTTCATAACCCACGGACATGAAGATCATATTGGAGGTGTTCCATAT
TTAGTTCAACAAGTAGATGTTAAAAAAATATTTGCACCTAGAATTGCTATTCAATATCTA
AAACTAAAATTTGAGGATATGAAGATAAAACGTAATATTGAATTTATTGAAACTGAAAAA
GATGCAGTTTGAACTTTTGGCCCATGTCAAGTAGATTTTTGAACTGCTCAACATTCAATT
CCTGATGCCTTTGGCATTAGAATTAAAACCCCTAATGGTTCATTAATGATGACAGGCGAT
TTTAGGTTTGACTATACACCTATTGGAAATTTTACAGATTTTAATAAACTTAAACAAATT
GGCGACGAAGGCCTTGATGTTTTATTTTCTGATTCAACAAATGCTATGCGTCCAAATCAT
TCACCATCAGAGTCAGATATTTTAAAAGATATTAAAAAATATATGTTGGAAGCAGAAAAG
AAAATCATTGTAACTGCATTCGCTTCTAATTTGACTAGAATTAAAGCAATTATTGAATTA
GGCGCTTCTTTAAATAAAAAGGTTGTTGCCTTCGGCCGTTCTATGGTTGATGGAATAGAT
ATTGGTAGAAGATTAGGTTATATTAATGTTCCAGATGAAGTGTTTATTGACAAAAAATCA
TTAAGCAAATTTGGAGATAATGAATTATTAATTTTAACAACTGGTTCTCAAGGTGAAGAA
CTAGCTGGACTTGCAAAGATGTCATGAGGAAAACATCCAAATATTACAATAAAACCAAAA
GACACTATTATTTTTTCATCTAGTCCAATTCCTGGAAATAGATCTAAAATTGAATTATTA
GTTAATAGACTATATAAATTAGGCGCAATAATTCGTGAAAATGGAGTAGACGGTTATTTA
CATACCTCGGGCCACGCCTACAAAGATGAACATAGAAAAATTTTTGAATTGACTAGACCA
AAATATTTTATGCCTTATCACGGTGAATATAGAATGAGCGTTGTTCATGGCTATACTGCT
ATTGAAAGCGGTGTTGATGCTAAAAATATTTTGATTGCTAGATTAGGGGATGTTTATTAT
TTAGAAAATCATCAAGTTCGTTTGTCGAATGAAAAGGTTTATTTCGGGCCTGTTTTTATT
GATGGCAATATTTTATCAAAAACTAACTCTCAAATTATTAAAGAACGTAGTGAATTAGGC
CAAAACGGATTTATGCATGTTGTTTTAGCAATTAATAAAGAAAAGAATCTAATTATTGGT
AAACCAAGAATAGTTTCACGTGGCGCATTTTATGTAAAAAATTCATTGCATTTAATTGAA
GAAGCAAAGAGATTGGTTCATGGCGCTATATTATATACAATTAAAAACTCAAATGATTGA
ACTGTGCCCCAATTAAAGCAACTAATAATTGATAGATTAGCCCCATTTTTTTATAAAAAT
AAACGTAGAGATGTTGTTATTATTCCTACAATTTTGTTTACAAATCATACTACTGCAAGT
ATTGAAGAAGATCCAAACCTTGATGAAAATGTTATATTATTGGCAAAATCTACTAAAAAA
TAA
>5266 bias=194.2,bit_score=1878.9,abs_start=65617,align_strand=-,abs_end=67357,score_ratio=1.07796901893,query_name=NODE_1_length_644406_cov_31.3649_ID_828
TGAGCCCAACTAAAATTTTTGGATTAGGCGGAATGCAAGAAATTGGTAAAAGTACTTTGG
TTATTCAATATGAAAATCATATTTTTATTATTGACACCGGAATTAAATTTTGCGATTCAT
ATGTAACAGGTGTAAATGGTTCTATTCCAGATTTCACTTTTTTAGCAGAAAATCAAGATA
AAATCGAAGGTCTTTTCATAACCCACGGACATGAAGATCATATTGGAGGTGTTCCATATT
TAGTTCAACAAGTAGATGTTAAAAAAATATTTGCACCTAGAATTGCTATTCAATATCTAA
AACTAAAATTTGAGGATATGAAGATAAAACGTAATATTGAATTTATTGAAACTGAAAAAG
ATGCAGTTTGAACTTTTGGCCCTTGTCAAGTAGATTTTTGAACTGCTCAACATTCAATTC
CTGATGCCTTTGGCATTAGAATTAAAACCCCTAATGGTTCATTAATGATGACGGGTGATT
TTAGGTTTGACTACACACCTATTGGAAATTTTACAGATTTTAATAAACTTAAACAAATTG
GCGACGAAGGCCTTGATGTTTTATTTTCTGATTCAACAAACGCAATGCGTCCAAATCATT
CACCATCAGAGTCAGATATTTTAAAAGATATTAAAAAATATATGTTGGAAGCAGAAAAGA
AAATCATTGTAACTGCATTCGCTTCTAATTTGACTAGAATTAAAGCAATTATTGAATTAG
GCGCTTCTTTAAATAAAAAGGTTGTTGCCTTTGGCCGTTCTATGGTTGATGGAATAGATA
TTGGTAGAAGATTAGGTTATATTAATGTTCCAGACGAAGTGTTTATTGACAAAAAATCAT
TGAGTAAATTTGGAGATAATGAGTTATTAATTTTAACAACTGGTTCTCAAGGTGAAGAAC
TAGCTGGACTTGCAAAGATGTCATGAGGAAAACATCCAAATATTACAATAAAACCAAAGG
ATACTATTATTTTTTCATCTAGTCCAATTCCTGGAAATAGATCTAAAATTGAATTATTAG
TTAATAGACTATATAAATTAGGCGCAATAATTCGCGAAAATGGTGTAGACGGCTATCTAC
ATACCTCGGGTCACGCCTACAAAGAAGAACATAGAAAAATTTTTGAATTGACTAGACCAA
AATATTTTATGCCTTATCACGGTGAATATAGAATGAGCGTTGTTCATGGCTATACTGCTA
TTGAAAGCGGTGTTGATGCTAAAAATATTTTGATTGCTAGATTAGGGGATGTTTATTATT
TAGAAAATCATCAAGTTCGTTTGTCAAATGAAAAGGTATATTTTGGACCCGTTTTTATTG
ATGGCAATATTTTATCAAAAACTAACTCTCAAATTATTAAAGAACGTAGTGAATTAGGCC
AAAACGGATTTATGCATGTTGTTTTAGCAATTAATAAAGAAAAGAATCTAATTATTGGTA
AACCAAGAATAGTTTCTCGTGGTGCATTTTATGTAAAAAATTCATTGCATTTAATTGAAG
AAGCAAAGAGATTGGTTCATGGCGCTATATTATATACAATTAAAAACTCAAATGATTGAA
CTGTGCCTCAATTAAAGCAACTAATAATTGATAGATTAGCCCCATTTTTTTATAAAAATA
AACGTAGAGACGTTGTTATTATCCCTACAATTTTGTTTACAAATCATACTACTGCAAGTA
TTGAAGAAGATCCAAACCTTGATGAAAATGTTATATTATTAGCAAAATCTACTAAAAAAT
A
>5269 bias=200.6,bit_score=1887.7,abs_start=94969,align_strand=+,abs_end=96711,score_ratio=1.08301778543,query_name=NODE_3_length_108407_cov_40.0256_ID_5518
ATGAGCCCAACTAAAATTTTTGGATTAGGCGGAATGCAAGAAATTGGTAAAAGTACTTTG
GTTATTCAATATGAAAATCATATTTTTATTATTGACACCGGAATTAAATTTTGCGATTCT
TATGTAACAGGTGTAAATGGTTCTATTCCAGATTTCACTTTTTTAGCAGAAAATCAAGAT
AAAATCGAAGGTCTTTTCATAACCCACGGACATGAAGATCATATTGGAGGTGTTCCATAT
TTAGTTCAACAAGTAGATGTTAAAAAAATATTTGCACCTAGAATTGCTATTCAATATCTA
AAACTAAAATTTGAGGATATGAAGATAAAACGTAATATTGAATTTATTGAAACTGAAAAA
GATGCAGTTTGAACTTTTGGCCCTTGTCAAGTAGATTTTTGAACTGCTCAACATTCAATT
CCTGATGCCTTTGGCATTAGAATTAAAACCCCTAATGGTTCATTAATGATGACAGGCGAT
TTTAGGTTTGACTATACACCTATTGGAAATTTTACAGATTTTAATAAACTTAAACAAATT
GGCGACGAAGGCCTTGATGTTTTATTTTCTGATTCAACAAATGCTATGCGTCCAAATCAT
TCACCATCAGAGTCAGATATTTTAAAAGATATTAAAAAATATATGTTGGAAGCAGAAAAG
AAAATCATTGTAACTGCATTCGCTTCTAATTTGACTAGAATTAAAGCAATTATTGAATTA
GGCGCTTCTTTAAATAAAAAGGTTGTTGCCTTCGGCCGTTCTATGGTTGATGGAATAGAT
ATTGGTAGAAGATTAGGTTATATTAATGTTCCAGATGAAGTGTTTATTGACAAAAAATCA
TTAAGCAAATTTGGAGATAATGAATTATTAATTTTAACAACTGGTTCTCAAGGTGAAGAA
CTAGCTGGACTTGCAAAGATGTCATGAGGAAAACATCCAAATATTACAATAAAACCAAAA
GACACTATTATTTTTTCGTCTAGTCCAATTCCTGGAAATAGATCTAAAATTGAATTATTA
GTTAATAGACTATATAAATTAGGCGCAATAATTCGTGAAAATGGAGTAGACGGTTATTTA
CATACCTCGGGCCACGCCTACAAAGATGAACATAGAAAAATTTTTGAATTGACTAGACCA
AAATATTTTATGCCTTATCACGGTGAATATAGAATGAGCGTTGTTCATGGCTATACTGCT
ATTGAAAGCGGTGTTGATGCTAAAAATATTTTGATTGCTAGATTAGGGGATGTTTATTAT
TTAGAAAATCATCAAGTTCGTTTGTCAAATGAAAAGGTTTATTTTGGGCCTGTTTTTATT
GATGGCAATATTTTATCAAAAACTAACTCTCAAATTATTAAAGAACGTAGTGAATTAGGC
CAAAATGGATTTATGCATGTTGTTTTAGCAATTAATAAAGAAAAAAATCTAATTATTGGT
AAACCAAGAATAGTTTCTCGTGGTGCATTTTATGTAAAAAATTCATTGCATTTAATTGAA
GAAGCAAAGAGATTGGTTCATGGCGCTATATTATATACAATTAAAAACTCAAATGATTGA
ACTGTGCCTCAATTAAAGCAACTAATAATTGATAGATTAGCCCCATTTTTTTATAAAAAT
AAACGTAGAGACGTTGTTATTATCCCTACAATTTTGTTTACAAATCATACTACTGCAAGT
ATTGAAGAAGATCCAAACCTTGATGAAAATGTTATATTATTAGCAAAATCTACTAAAAAA
TAA
>18214 bias=0,e_score=0.0,bit_score=1886.9,score_ratio=1.08,align_strand=+,abs_start=96507,abs_end=98249,allele_start=96507,allele_end=98249,query_name=NODE_2_length_111520_cov_43.0702_ID_357 <unknown description>
TGAGCCCAACTAAAATTTTTGGATTAGGCGGAATGCAAGAAATTGGTAAAAGTACTTTGG
TTATTCAATATGAAAATCATATTTTTATTATTGACACCGGAATTAAATTTTGCGATTCAT
ATGTAACAGGTGTAAATGGTTCTATTCCAGATTTCACTTTTTTAGCAGAAAATCAAGATA
AAATCGAAGGTCTTTTCATAACCCACGGACATGAAGACCATATTGGAGGTGTTCCATATT
TAGTTCAACAAGTAGATGTTAAAAAAATATTTGCACCTAGGATTGCTATTCAATATCTAA
AACTAAAATTTGAGGATATGAAGATAAAACGTAATATTGAATTTATTGAAACTGAAAAAG
ATGCAGTTTGAACTTTTGGCCCTTGTCAAGTAGATTTTTGAACTGCCCAACATTCAATTC
CTGATGCTTTTGGCATTAGAATTAAAACCCCTAATGGTTCATTGATGATGACAGGTGATT
TTAGGTTTGACTACACACCTATTGGAAATTTTACAGATTTTAATAAACTTAAACAAATTG
GCGACGAAGGCCTTGATGTTTTATTTTCTGATTCAACAAATGCTATGCGTCCAAATCATT
CACCATCAGAGTCAGATATTTTAAAAGATATTAAAAAATATATGTTGGAAGCAGAAAAGA
AAATCATTGTAACTGCATTTGCTTCTAATTTAACTAGAATTAAAGCAATTATTGAATTAG
GCGCTTCTTTAAATAAAAAGGTTGTTGCCTTCGGCCGTTCTATGGTTGATGGAATAGATA
TTGGTAGAAGACTAGGTTATATTAATGTTCCAGACGAAGTGTTTATTGACAAAAAATCAT
TAAGCAAATTTGGAGATAATGAGTTATTAATTTTAACAACTGGTTCTCAAGGTGAAGAAC
TAGCTGGACTTGCAAAGATGTCATGAGGAAAACATCCAAATATTACAATAAAACCAAAGG
ATACTATTATTTTTTCATCTAGTCCAATTCCTGGAAATAGATCTAAAATTGAATTATTAG
TTAATAGACTATATAAATTAGGCGCAATAATTCGTGAAAATGGAGTAGACGGCTATCTAC
ATACCTCGGGTCACGCCTACAAAGAAGAACATAGAAAAATTTTTGAATTGACTAGACCAA
AATATTTTATGCCTTATCACGGTGAATATAGAATGAGCGTTGTTCATGGCTATACTGCTA
TTGAAAGCGGTGTTGATGCTAAAAATATTTTGATTGCTAGATTAGGGGATGTTTATTATT
TAGAAAATCATCAAGTTCGTTTGTCGAACGAAAAGGTATATTTTGGACCCGTTTTTATTG
ATGGCAATATTTTATCAAAAACTAACTCTCAAATTATTAAAGAACGTAGTGAATTAGGCC
AAAATGGATTTATGCATGTTGTTTTAGCAATTAATAAAGAAAAGAATCTAATTATTGGTA
AACCAAGAATAGTTTCACGTGGCGCATTTTATGTAAAAAATTCATTGCATTTAATTGAAG
AAGCTAAGAGATTGGTTCATGGCGCTATATTATATACAATTAAAAATTCAAATGATTGAA
CTGTACCTCAATTAAAGCAACTAATAATTGATAGATTAGCCCCATTTTTTTATAAAAATA
AACGTAGAGACGTTGTTATTATCCCTACAATTTTGTTTACAAATCATACTACTGCAAGTA
TTGAAGAAGATCCAAACCTTGATGAAAATGTTATATTATTGGCAAAATCTACTAAAAAAT
AA
>18215 bias=0,e_score=0.0,bit_score=1877.1,score_ratio=1.08,align_strand=+,abs_start=95155,abs_end=96897,allele_start=95155,allele_end=96897,query_name=NODE_2_length_103512_cov_40.2028_ID_705 <unknown description>
TGAGCCCAACTAAAATTTTTGGATTAGGCGGAATGCAAGAAATTGGTAAAAGTACTTTGG
TTATTCAATATGAAAATCATATTTTTATTATTGACACTGGAATTAAATTTTGCGATTCAT
ATGTAACAGGTGTAAATGGTTCTATTCCAGATTTCACTTTTTTAGCAGAAAATCAAGATA
AAATCGAAGGTCTTTTCATAACCCACGGACATGAAGATCATATTGGAGGTGTTCCATACT
TAGTTCAACAAGTTGATGTTAAAAAAATATTTGCACCTAGAATTGCTATTCAATATCTAA
AACTAAAATTTGAGGATATGAAGATAAAACGTAATATTGAATTTATTGAAACTGAAAAAG
ATGCAGTTTGAACTTTTGGCCCTTGTCAAGTAGATTTTTGAACTGCCCAACATTCAATTC
CTGATGCCTTTGGCATTAGAATTAAAACCCCTAATGGTTCATTAATGATGACAGGCGATT
TTAGATTTGACTACACACCTATTGGAAATTTTACAGATTTTAATAAACTTAAACAAATTG
GCGATGAAGGCCTTGATGTTTTATTTTCTGATTCAACAAATGCTATGCGTCCAAATCATT
CACCATCAGAGTCAGATATTTTAAAAGATATTAAAAAATATATGTTGGAAGCAGAAAAGA
AAATCATTGTAACTGCATTTGCTTCTAATTTAACTAGAATTAAAGCAATTATTGAATTAG
GCGCTTCTTTAAATAAAAAGGTTGTTGCCTTCGGCCGTTCTATGGTTGATGGAATAGATA
TTGGTAGAAGACTAGGTTATATTAATGTTCCAGACGAAGTGTTTATTGACAAAAAATCAT
TAAGCAAATTTGGAGATAATGAGTTATTAATTTTAACAACTGGTTCTCAAGGTGAAGAAC
TAGCTGGACTTGCAAAGATGTCATGAGGAAAACATCCAAATATTACAATAAAACCAAAGG
ATACTATTATTTTTTCATCTAGTCCAATTCCCGGAAATAGATCTAAAATTGAATTATTAG
TTAATAGACTATATAAATTAGGCGCAATAATTCGTGAAAATGGAGTAGACGGTTATTTAC
ATACCTCGGGCCACGCCTACAAAGATGAACATAGAAAAATTTTTGAATTGACTAGACCAA
AATATTTTATGCCTTATCACGGTGAATATAGAATGAGCGTTGTTCATGGCTATACTGCTA
TTGAAAGCGGTGTTGATGCTAAAAACATTTTGATTGCTAGATTAGGGGATGTTTATTATT
TAGAAAATCATCAAGTTCGTTTGTCAAATGAAAAGGTTTATTTTGGGCCTGTTTTTATTG
ATGGTAATATTTTATCCAAAACCAACTCTCAAATTATTAAAGAACGTAGTGAATTAGGCC
AAAACGGATTTATGCATGTTGTTTTAGCAATTAATAAAGAAAAAAATCTAATTATTGGTA
AACCAAGAATAGTTTCTCGTGGCGCATTTTATGTAAAAAATTCATTGCATTTAATTGAAG
AAGCAAAGAGATTGGTTCACGGCGCTATATTATATACAATTAAAAACTCAAATGATTGAA
CTGTGCCTCAATTAAAGCAACTAATAATTGATAGATTAGCCCCATTCTTTTATAAAAACA
AGCGTAGAGATGTTGTTATTATTCCTACAATTTTGTTTACAAATCATACTACTGCAAGTA
TTGAAGAAGATCCAAACCTTGATGAAAATGTTATATTATTGGCAAAATCTACTAAAAAAT
AA
>18216 bias=0,e_score=0.0,bit_score=1879.7,score_ratio=1.08,align_strand=+,abs_start=89094,abs_end=90836,allele_start=89094,allele_end=90836,query_name=NODE_3_length_102414_cov_39.3629_ID_516 <unknown description>
TGAGCCCAACTAAAATTTTTGGATTAGGCGGAATGCAAGAAATTGGTAAAAGTACTTTGG
TTATTCAATATGAAAATCACATTTTTATTATTGACACCGGAATTAAATTTTGCGATTCAT
ATGTAACAGGTGTAAATGGTTCTATTCCAGATTTCACTTTTTTAGCAGAAAATCAAGATA
AAATTGAAGGTCTTTTCATAACCCACGGACATGAAGATCATATTGGAGGTGTTCCATATT
TAGTTCAACAAGTTGATGTTAAAAAAATATTTGCACCTAGGATTGCTATTCAATATCTAA
AACTAAAATTTGAGGATATGAAAATAAAACGTAATATTGAATTTATTGAAACAGAAAAAG
ATGCAGTTTGAACTTTTGGCCCTTGTCAAGTAGATTTTTGAACTGCCCAACATTCAATTC
CTGATGCCTTTGGCATTAGAATTAAAACCCCTAATGGTTCATTAATGATGACAGGTGATT
TTAGGTTTGATTATACACCTATTGGAAATTTTACAGATTTTAATAAACTTAAACAAATTG
GCGACGAAGGCCTTGATGTTTTATTTTCTGATTCAACAAATGCTATGCGTCCTAATCATT
CACCATCAGAGTCAGATATTTTAAAAGATATTAAAAAATATATGTTGGAAGCAGAAAAGA
AAATCATTGTAACTGCATTTGCTTCTAATTTAACTAGAATTAAAGCAATTATTGAATTAG
GCGCTTCTTTAAATAAAAAGGTTGTTGCCTTCGGCCGTTCTATGGTTGATGGAATAGATA
TTGGTAGAAGACTAGGTTATATTAATGTTCCAGATGAAGTGTTTATTGACAAAAAATCAT
TAAGCAAATTTGGAGATAATGAGTTATTAATTTTAACAACTGGTTCTCAAGGTGAAGAAC
TAGCTGGACTTGCAAAGATGTCATGAGGAAAACATCCAAATATTACAATAAAACCAAAAG
ACACTATTATTTTTTCATCTAGTCCAATTCCTGGAAATAGATCTAAAATTGAATTATTAG
TTAATAGACTATATAAATTAGGCGCAATAATTCGTGAAAATGGAGTAGACGGTTATTTAC
ATACCTCGGGCCACGCCTACAAAGATGAACATAGAAAAATTTTTGAATTGACTAGACCAA
AATATTTTATGCCTTATCACGGTGAATATAGAATGAGCGTTGTTCATGGCTATACTGCTA
TTGAAAGCGGTGTTGATGCTAAAAATATTTTGATTGCTAGATTAGGGGATGTTTATTATT
TAGAAAATCATCAAGTTCGTTTGTCGAATGAAAAGGTTTATTTTGGGCCTGTTTTTATTG
ATGGCAATATTTTATCAAAAACTAACTCTCAAATTATTAAAGAACGTAGTGAATTAGGCC
AAAATGGATTTATGCATGTTGTTTTAGCAATTAATAAAGAAAAAAATCTAATTATTGGTA
AACCAAGAATAGTTTCTCGTGGCGCATTTTATGTAAAAAATTCATTGCATTTAATTGAAG
AAGCAAAGAGATTGGTTCATGGCGCTATATTATATACAATTAAAAATTCAAATGATTGAA
CCGTACCCCAATTAAAGCAACTAATAATTGATAGATTAGCCCCATTTTTTTATAAAAATA
AACGTAGAGACGTTGTTATTATCCCTACAATTTTGTTTACAAATCATACTACTGCAAGTA
TTGAAGAAGATCCAAACCTTGATGAAAATGTTATATTATTGGCAAAATCTACTAAAAAAT
AA
>18217 bias=0,e_score=0.0,bit_score=1887.7,score_ratio=1.08,align_strand=+,abs_start=94969,abs_end=96711,allele_start=94969,allele_end=96711,query_name=NODE_3_length_108407_cov_40.0256_ID_5518 <unknown description>
TGAGCCCAACTAAAATTTTTGGATTAGGCGGAATGCAAGAAATTGGTAAAAGTACTTTGG
TTATTCAATATGAAAATCATATTTTTATTATTGACACCGGAATTAAATTTTGCGATTCTT
ATGTAACAGGTGTAAATGGTTCTATTCCAGATTTCACTTTTTTAGCAGAAAATCAAGATA
AAATCGAAGGTCTTTTCATAACCCACGGACATGAAGATCATATTGGAGGTGTTCCATATT
TAGTTCAACAAGTAGATGTTAAAAAAATATTTGCACCTAGAATTGCTATTCAATATCTAA
AACTAAAATTTGAGGATATGAAGATAAAACGTAATATTGAATTTATTGAAACTGAAAAAG
ATGCAGTTTGAACTTTTGGCCCTTGTCAAGTAGATTTTTGAACTGCTCAACATTCAATTC
CTGATGCCTTTGGCATTAGAATTAAAACCCCTAATGGTTCATTAATGATGACAGGCGATT
TTAGGTTTGACTATACACCTATTGGAAATTTTACAGATTTTAATAAACTTAAACAAATTG
GCGACGAAGGCCTTGATGTTTTATTTTCTGATTCAACAAATGCTATGCGTCCAAATCATT
CACCATCAGAGTCAGATATTTTAAAAGATATTAAAAAATATATGTTGGAAGCAGAAAAGA
AAATCATTGTAACTGCATTCGCTTCTAATTTGACTAGAATTAAAGCAATTATTGAATTAG
GCGCTTCTTTAAATAAAAAGGTTGTTGCCTTCGGCCGTTCTATGGTTGATGGAATAGATA
TTGGTAGAAGATTAGGTTATATTAATGTTCCAGATGAAGTGTTTATTGACAAAAAATCAT
TAAGCAAATTTGGAGATAATGAATTATTAATTTTAACAACTGGTTCTCAAGGTGAAGAAC
TAGCTGGACTTGCAAAGATGTCATGAGGAAAACATCCAAATATTACAATAAAACCAAAAG
ACACTATTATTTTTTCGTCTAGTCCAATTCCTGGAAATAGATCTAAAATTGAATTATTAG
TTAATAGACTATATAAATTAGGCGCAATAATTCGTGAAAATGGAGTAGACGGTTATTTAC
ATACCTCGGGCCACGCCTACAAAGATGAACATAGAAAAATTTTTGAATTGACTAGACCAA
AATATTTTATGCCTTATCACGGTGAATATAGAATGAGCGTTGTTCATGGCTATACTGCTA
TTGAAAGCGGTGTTGATGCTAAAAATATTTTGATTGCTAGATTAGGGGATGTTTATTATT
TAGAAAATCATCAAGTTCGTTTGTCAAATGAAAAGGTTTATTTTGGGCCTGTTTTTATTG
ATGGCAATATTTTATCAAAAACTAACTCTCAAATTATTAAAGAACGTAGTGAATTAGGCC
AAAATGGATTTATGCATGTTGTTTTAGCAATTAATAAAGAAAAAAATCTAATTATTGGTA
AACCAAGAATAGTTTCTCGTGGTGCATTTTATGTAAAAAATTCATTGCATTTAATTGAAG
AAGCAAAGAGATTGGTTCATGGCGCTATATTATATACAATTAAAAACTCAAATGATTGAA
CTGTGCCTCAATTAAAGCAACTAATAATTGATAGATTAGCCCCATTTTTTTATAAAAATA
AACGTAGAGACGTTGTTATTATCCCTACAATTTTGTTTACAAATCATACTACTGCAAGTA
TTGAAGAAGATCCAAACCTTGATGAAAATGTTATATTATTAGCAAAATCTACTAAAAAAT
AA
>18218 bias=0,e_score=0.0,bit_score=1862.5,score_ratio=1.07,align_strand=-,abs_start=76791,abs_end=78531,allele_start=76791,allele_end=78531,query_name=NODE_3_length_174249_cov_45.7083_ID_381 <unknown description>
TGAGCCCAACTAAAATTTTTGGATTAGGCGGAATGCAAGAAATTGGTAAAAGTACTTTGG
TTATTCAATATGAAAATCATATTTTTATTATTGACACCGGAATTAAATTTTGCGATTCAT
ATGTAACAGGTGTAAATGGTTCTATTCCAGATTTCACTTTTTTAGCAGAAAATCAAGATA
AAATCGAAGGTCTTTTCATAACCCACGGACATGAAGATCATATTGGAGGTGTTCCATATT
TAGTTCAACAAGTTGATGTTAAAAAAATATTTGCACCTAGGATTGCTATTCAATATCTAA
AACTAAAATTTGAGGATATGAAAATAAAACGTAATATTGAATTTATTGAAACAGAAAAAG
ATGCAGTTTGAACTTTTGGCCCTTGTCAAGTAGATTTTTGAACTGCCCAACATTCAATTC
CTGATGCCTTTGGCATTAGAATTAAAACCCCTAATGGTTCATTAATGATGACAGGTGATT
TTAGATTTGACTACACACCTATTGGAAATTTTACAGATTTTAATAAACTTAAACAAATTG
GCGATGAAGGCCTTGATGTTTTATTTTCTGATTCAACAAATGCTATGCGTCCAAATCATT
CACCATCAGAGTCAGATATTTTAAAAGATATTAAAAAATATATGTTGGAAGCAGAAAAGA
AAATCATTGTAACTGCATTTGCTTCTAATTTAACTAGAATTAAAGCAATTATTGAATTAG
GCGCTTCTTTAAATAAAAAAGTTGTTGCCTTTGGCCGTTCTATGGTTGATGGAATAGATA
TTGGTAGAAGACTAGGTTATATTAATGTTCCGGACGAAGTGTTTATTGACAAAAAATCAT
TAAGCAAATTTGGAGATAATGAGTTATTAATTTTAACAACTGGTTCTCAAGGCGAAGAAC
TAGCTGGACTTGCAAAGATGTCATGAGGAAAACATCCAAATATTACAATAAAACCAAAAG
ACACTATTATTTTTTCATCTAGCCCAATTCCCGGAAATAGATCTAAAATTGAATTATTAG
TTAACAGACTATATAAATTAGGCGCAATAATTCGTGAAAATGGAGTAGATGGCTATTTAC
ATACCTCGGGCCACGCCTACAAAGATGAACATAGAAAAATTTTTGAATTGACTAGACCAA
AATATTTTATGCCTTATCACGGCGAATATAGAATGAGCGTTGTTCACGGCTATACTGCTA
TTGAAAGCGGTGTTGATGCTAAAAATATTTTGATTGCTAGATTAGGTGATGTTTATTATT
TAGAAAACCATCAAGTTCGTTTGTCGAATGAAAAGGTTTATTTTGGGCCTGTTTTTATTG
ATGGTAATATTTTATCCAAAACCAACTCTCAAATTATTAAAGAACGTAGTGAATTAGGCC
AAAATGGATTTATGCATGTTGTTTTAGCAATTAATAAAGAAAAGAATCTAATTATTGGTA
AACCAAGAATAGTTTCACGTGGCGCATTTTATGTAAAAAATTCATTGCATTTAATTGAAG
AAGCTAAGAGATTGGTTCATGGCGCTATATTATATACAATTAAAAATTCAAATGATTGAA
CTGTACCTCAATTAAAGCAACTAATAATTGATAGATTAGCCCCATTCTTTTATAAAAATA
AACGTAGAGACGTTGTTATTATTCCTACAATTTTGTTTACAAATCATACTACTGCAAGTA
TTGAAGAAGATCCAAACCTTGATGAAAATGTTATATTATTGGCAAAATCTACTAAAAAAT
>18219 bias=0,e_score=0.0,bit_score=1872.4,score_ratio=1.07,align_strand=+,abs_start=88747,abs_end=90489,allele_start=88747,allele_end=90489,query_name=NODE_3_length_97159_cov_18.0381_ID_750 <unknown description>
TGAGCCCAACTAAAATTTTTGGATTAGGCGGAATGCAAGAAATTGGTAAAAGTACTTTGG
TTATTCAATATGAAAATCATATTTTTATTATTGACACCGGAATTAAATTTTGCGATTCAT
ATGTAACAGGTGTAAATGGTTCTATTCCAGATTTCACTTTTTTAGCAGAAAATCAAGATA
AAATCGAAGGTCTTTTCATAACCCACGGACATGAAGATCATATTGGAGGTGTTCCATATT
TAGTTCAACAAGTTGATGTTAAAAAAATATTTGCACCTAGAATTGCTATTCAATATCTAA
AACTAAAATTTGAGGATATGAAGATAAAACGTAATATTGAATTTATTGAAACTGAAAAAG
ATGCAGTTTGAACTTTTGGCCCTTGTCAAGTAGATTTTTGAACTGCCCAACATTCAATTC
CTGATGCTTTTGGCATTAGAATTAAAACCCCTAATGGTTCATTGATGATGACAGGTGATT
TTAGGTTTGACTACACACCTATTGGAAATTTTACAGATTTTAATAAACTTAAACAAATTG
GCGACGAAGGCCTTGATGTTTTATTTTCTGATTCAACAAATGCTATGCGTCCAAATCATT
CACCATCAGAGTCAGATATTTTAAAAGATATTAAAAAATATATGTTGGAAGCAGAAAAGA
AAATCATTGTAACTGCATTTGCTTCTAATTTAACTAGAATTAAAGCAATTATTGAATTAG
GCGCTTCTTTAAATAAAAAAGTTGTTGCCTTTGGCCGTTCTATGGTTGATGGAATAGATA
TTGGTAGAAGACTAGGTTATATTAATGTTCCAGACGAAGTGTTTATTGACAAAAAATCAT
TAAGCAAATTTGGAGATAATGAATTATTAATTTTAACAACTGGTTCTCAAGGTGAAGAAC
TAGCTGGACTTGCAAAGATGTCATGAGGAAAACATCCAAATATTACAATAAAACCAAAGG
ATACTATTATTTTTTCATCTAGTCCAATTCCTGGAAATAGATCTAAAATTGAATTATTAG
TTAATAGACTATATAAATTAGGCGCAATAATTCGTGAAAATGGTGTAGACGGCTATCTAC
ATACCTCGGGTCACGCCTACAAAGAAGAACATAGAAAAATTTTTGAATTGACTAGACCAA
AATATTTTATGCCTTATCATGGTGAATATAGAATGAGCGTTGTTCATGGCTATACTGCTA
TTGAAAGCGGTGTTGATGCTAAAAATATTTTGATTGCTAGATTAGGGGATGTTTATTATT
TAGAAAATCATCAAGTTCGTTTGTCAAATGAAAAGGTATATTTTGGGCCTGTTTTTATTG
ATGGTAATATTTTATCCAAAACCAACTCTCAAATTATTAAAGAACGTAGTGAATTAGGCC
AAAATGGATTTATGCATGTTGTTTTAGCAATTAATAAAGAAAAGAATCTAATTATTGGTA
AACCAAGAATAGTTTCTCGTGGTGCATTTTATGTAAAAAATTCATTGCATTTAATTGAAG
AAGCTAAGAGATTGGTTCATGGCGCTATATTATATACAATTAAAAACTCAAATGATTGAA
CTGTGCCTCAATTAAAGCAACTAATAATTGATAGATTAGCCCCATTCTTTTATAAAAATA
AACGTAGAGATGTTGTTATTATTCCTACAATTTTGTTTACAAATCATACTACTGCAAGTA
TTGAAGAAGATCCAAACCTTGATGAAAATGTTATATTATTAGCAAAATCTACTAAAAAAT
AA
>18220 bias=0,e_score=0.0,bit_score=1881.8,score_ratio=1.08,align_strand=+,abs_start=45935,abs_end=47677,allele_start=45935,allele_end=47677,query_name=NODE_3_length_63120_cov_1.34169_ID_121 <unknown description>
TGAGCCCAACTAAAATTTTTGGATTAGGTGGAATGCAAGAAATTGGTAAAAGTACTTTGG
TTATTCAATATGAAAATCATATTTTTATTATTGACACCGGAATTAAATTTTGCGATTCTT
ATGTAACAGGTGTGAATGGTTCTATTCCAGATTTCACTTTTTTAGCAGAAAATCAAGATA
AAATCGAAGGTCTTTTCATAACCCACGGACATGAAGATCATATTGGGGGTGTTCCATATT
TAGTTCAACAAGTAGATGTTAAAAAAATATTTGCACCTAGAATTGCTATTCAATATCTAA
AACTAAAATTTGAGGATATGAAGATAAAACGTAATATTGAATTTATTGAAACTGAAAAAG
ATGCAGTTTGAACTTTTGGCCCATGTCAAGTAGATTTTTGAACTGCTCAACATTCAATTC
CTGATGCCTTTGGCATTAGAATTAAAACCCCTAATGGTTCATTAATGATGACAGGTGATT
TTAGGTTTGACTACACACCTATTGGAAATTTTACAGATTTTAATAAACTTAAACAAATTG
GCGACGAAGGCCTTGATGTTTTATTTTCTGATTCAACAAATGCTATGCGTCCAAATCATT
CACCATCAGAGTCAGATATTTTAAAAGATATTAAAAAATATATGTTGGAAGCAGAAAAGA
AAATCATTGTAACTGCATTCGCTTCTAATTTGACTAGAATTAAAGCAATTATTGAATTAG
GCGCTTCTTTAAATAAAAAAGTTGTTGCCTTTGGCCGTTCTATGGTTGATGGAATAGATA
TTGGAAGAAGATTAGGTTATATTAATGTTCCAGACGAAGTGTTTATTGACAAAAAATCAT
TAAGCAAATTTGGAGATAATGAGTTATTAATTTTAACAACTGGTTCTCAAGGTGAAGAAC
TAGCTGGACTTGCAAAGATGTCATGAGGAAAACATCCAAATATTACAATAAAACCAAAGG
ATACTATTATTTTTTCATCTAGTCCAATTCCTGGAAATAGATCTAAAATTGAATTATTAG
TTAATAGACTATATAAATTAGGCGCAATAATTCGTGAAAATGGAGTAGACGGCTATCTAC
ATACCTCGGGTCACGCCTACAAAGAAGAACATAGAAAAATTTTTGAATTGACTAGACCAA
AATATTTTATGCCTTATCACGGTGAATATAGAATGAGCGTTGTTCATGGCTATACTGCTA
TTGAAAGCGGTGTTGATGCTAAAAATATTTTGATTGCTAGATTAGGGGATGTTTATTATT
TAGAAAATCATCAAGTTCGTTTGTCGAACGAAAAGGTATATTTCGGGCCTGTTTTTATTG
ATGGCAATATTTTATCAAAAACTAACTCTCAAATTATTAAAGAACGTAGTGAATTAGGCC
AAAATGGATTTATGCATGTTGTTTTAGCAATTAATAAAGAAAAGAATCTAATTATTGGTA
AACCAAGAATAGTTTCACGTGGCGCATTTTATGTAAAAAATTCATTGCATTTAATTGAAG
AAGCTAAGAGATTGGTTCATGGCGCTATATTATATACAATTAAAAATTCAAATGATTGAA
CCGTACCCCAATTAAAGCAACTAATAATTGATAGATTAGCCCCATTCTTTTATAAAAACA
AACGTAGAGATGTTGTTATTATTCCTACAATTTTGTTTACAAATCACACTACTGCAAGTA
TTGAAGAAGATCCAAACCTTGATGAAAATGTTATATTATTGGCAAAATCTACTAAAAAAT
AA
>18221 bias=0,e_score=0.0,bit_score=1870.7,score_ratio=1.07,align_strand=-,abs_start=14056,abs_end=15796,allele_start=14056,allele_end=15796,query_name=NODE_2_length_226046_cov_22.58_ID_866 <unknown description>
TGAGCCCAACTAAAATTTTTGGATTAGGCGGAATGCAAGAAATTGGTAAAAGTACTTTGG
TTATTCAATATGAAAATCATATTTTTATTATTGACACCGGAATTAAATTTTGCGATTCAT
ATGTAACAGGTGTAAATGGTTCTATTCCAGATTTCACTTTTTTAGCAGAAAATCAAGATA
AAATCGAAGGTCTTTTCATAACCCACGGACATGAAGATCATATTGGAGGTGTTCCATATT
TAGTTCAACAAGTAGATGTTAAAAAAATATTTGCACCTAGAATTGCTATTCAATATCTAA
AACTAAAATTTGAGGATATGAAGATAAAACGTAATATTGAATTTATTGAAACTGAAAAAG
ATGCAGTTTGAAATTTTGGCCCTTGTCAAGTAGATTTTTGAACTGCCCAACATTCAATTC
CTGATGCTTTTGGCATTAGAATTAAAACCCCTAATGGTTCATTAATGATGACAGGTGATT
TTAGGTTTGATTATACACCTATTGGAAATTTTACAGATTTTAATAAACTTAAACAAATTG
GTGATGAAGGTCTTGATGTTTTATTTTCTGATTCAACAAATGCTATGCGTCCAAATCATT
CACCATCAGAGTCAGATATTTTAAAAGATATTAAAAAATATATGTTGGAAGCAGAAAAGA
AAATCATTGTAACTGCATTCGCTTCTAATTTAACTAGAATTAAAGCAATTATTGAATTAG
GTGCTTCTTTAAATAAAAAGGTTGTTGCCTTTGGCCGTTCTATGGTTGATGGAATAGATA
TTGGTAGAAGACTAGGTTATATTAATGTTCCAGACGAAGTGTTTATTGACAAAAAATCAT
TAAGCAAATTTGGAGATAATGAATTATTAATTTTAACAACTGGTTCTCAAGGTGAAGAAT
TAGCTGGACTTGCAAAGATGTCATGAGGAAAATATCCAAATATTACAATAAAACCCAAAG
ACACTATTATTTTTTCGTCTAGTCCAATTCCTGGAAATAGATCTAAAATTGAATTATTAG
TTAATAGACTATATAAATTAGGCGCAATAATTCGTGAAAATGGAGTAGACGGCTATTTAC
ATACCTCGGGCCACGCCTACAAAGATGAACATAGAAAAATTTTTGAATTGACTAGACCAA
AATATTTTATGCCTTATCACGGCGAATATAGAATGAGCGTTGTTCATGGCTATACTGCTA
TTGAAAGCGGTGTTGATGCTAAAAACATTTTGATTGCTAGATTAGGGGATGTTTATTATT
TAGAAAATCATCAAGTTCGTTTGTCGAACGAAAAGGTTTATTTCGGGCCTGTTTTTATTG
ATGGCAATATTTTATCAAAAACTAACTCTCAAATTATTAAAGAACGTAGTGAATTAGGCC
AAAACGGATTTATGCATGTTGTTTTAGCAATTAATAAAGAAAAGAATCTAATTATTGGTA
AACCAAGAATAGTTTCACGTGGCGCATTTTATGTAAAAAATTCATTGCATTTAATTGAAG
AAGCTAAGAGATTGGTTCATGGCGCTATATTATATACAATTAAAAATTCAAATGATTGAA
CTGTACCTCAATTAAAGCAACTAATAATTGATAGATTAGCCCCATTTTTTTATAAAAATA
AACGTAGAGACGTTGTTATTATCCCTACAATTTTGTTTACAAATCATACTACTGCAAGTA
TTGAAGAAGATCCAAACCTTGATGAAAATGTTATCCTATTGGCAAAATCTACTAAAAAAT
>18222 bias=0,e_score=0.0,bit_score=1872.4,score_ratio=1.07,align_strand=-,abs_start=8126,abs_end=9866,allele_start=8126,allele_end=9866,query_name=NODE_3_length_98613_cov_35.7026_ID_1039 <unknown description>
TGAGCCCAACTAAAATTTTTGGATTAGGCGGAATGCAAGAAATTGGTAAAAGTACTTTGG
TTATTCAATATGAAAATCATATTTTTATTATTGACACCGGAATTAAATTTTGCGATTCAT
ATGTAACAGGTGTAAATGGTTCTATTCCAGATTTCACTTTTTTAGCAGAAAATCAAGATA
AAATCGAAGGTCTTTTCATAACCCACGGACATGAAGATCATATTGGAGGTGTTCCATATT
TAGTTCAACAAGTTGATGTTAAAAAAATATTTGCACCTAGAATTGCTATTCAATATCTAA
AACTAAAATTTGAGGATATGAAGATAAAACGTAATATTGAATTTATTGAAACTGAAAAAG
ATGCAGTTTGAACTTTTGGCCCTTGTCAAGTAGATTTTTGAACTGCCCAACATTCAATTC
CTGATGCTTTTGGCATTAGAATTAAAACCCCTAATGGTTCATTGATGATGACAGGTGATT
TTAGGTTTGACTACACACCTATTGGAAATTTTACAGATTTTAATAAACTTAAACAAATTG
GCGACGAAGGCCTTGATGTTTTATTTTCTGATTCAACAAATGCTATGCGTCCAAATCATT
CACCATCAGAGTCAGATATTTTAAAAGATATTAAAAAATATATGTTGGAAGCAGAAAAGA
AAATCATTGTAACTGCATTTGCTTCTAATTTAACTAGAATTAAAGCAATTATTGAATTAG
GCGCTTCTTTAAATAAAAAAGTTGTTGCCTTTGGCCGTTCTATGGTTGATGGAATAGATA
TTGGTAGAAGACTAGGTTATATTAATGTTCCAGACGAAGTGTTTATTGACAAAAAATCAT
TAAGCAAATTTGGAGATAATGAATTATTAATTTTAACAACTGGTTCTCAAGGTGAAGAAC
TAGCTGGACTTGCAAAGATGTCATGAGGAAAACATCCAAATATTACAATAAAACCAAAGG
ATACTATTATTTTTTCATCTAGTCCAATTCCTGGAAATAGATCTAAAATTGAATTATTAG
TTAATAGACTATATAAATTAGGCGCAATAATTCGTGAAAATGGTGTAGACGGCTATCTAC
ATACCTCGGGTCACGCCTACAAAGAAGAACATAGAAAAATTTTTGAATTGACTAGACCAA
AATATTTTATGCCTTATCATGGTGAATATAGAATGAGCGTTGTTCATGGCTATACTGCTA
TTGAAAGCGGTGTTGATGCTAAAAATATTTTGATTGCTAGATTAGGGGATGTTTATTATT
TAGAAAATCATCAAGTTCGTTTGTCAAATGAAAAGGTATATTTTGGGCCTGTTTTTATTG
ATGGTAATATTTTATCCAAAACCAACTCTCAAATTATTAAAGAACGTAGTGAATTAGGCC
AAAATGGATTTATGCATGTTGTTTTAGCAATTAATAAAGAAAAGAATCTAATTATTGGTA
AACCAAGAATAGTTTCTCGTGGTGCATTTTATGTAAAAAATTCATTGCATTTAATTGAAG
AAGCTAAGAGATTGGTTCATGGCGCTATATTATATACAATTAAAAACTCAAATGATTGAA
CTGTGCCTCAATTAAAGCAACTAATAATTGATAGATTAGCCCCATTCTTTTATAAAAATA
AACGTAGAGATGTTGTTATTATTCCTACAATTTTGTTTACAAATCATACTACTGCAAGTA
TTGAAGAAGATCCAAACCTTGATGAAAATGTTATATTATTAGCAAAATCTACTAAAAAAT
>18223 bias=0,e_score=0.0,bit_score=1872.5,score_ratio=1.07,align_strand=+,abs_start=95865,abs_end=97607,allele_start=95865,allele_end=97607,query_name=NODE_2_length_108164_cov_27.4012_ID_251 <unknown description>
TGAGCCCAACTAAAATTTTTGGATTAGGCGGAATGCAAGAAATTGGTAAAAGTACTTTGG
TTATTCAATATGAGAATCATATTTTTATTATTGACACCGGAATTAAATTTTGCGATTCAT
ATGTAACAGGTGTAAATGGTTCTATTCCAGATTTCACTTTTTTAGCAGAAAATCAAGATA
AAATCGAAGGTCTTTTCATAACCCACGGACATGAAGATCATATTGGAGGTGTTCCATATT
TAGTTCAACAAGTAGATGTTAAAAAAATATTTGCACCTAGGATTGCTATTCAATATCTAA
AACTAAAATTTGAGGATATGAAAATAAAACGTAATATTGAATTTATTGAAACAGAAAAAG
ATGCAGTTTGAACTTTTGGCCCTTGTCAAGTAGATTTTTGAACTGCCCAACATTCAATTC
CTGATGCCTTTGGCATTAGAATTAAAACCCCTAATGGTTCATTAATGATGACAGGTGATT
TTAGGTTTGATTATACACCTATTGGAAATTTTACAGATTTTAATAAACTTAAACAAATTG
GTGATGAAGGTCTTGATGTTTTATTTTCTGATTCAACAAATGCTATGCGTCCAAATCATT
CACCATCAGAGTCAGATATTTTAAAAGATATTAAAAAATATATGTTGGAAGCGGAAAAGA
AAATCATTGTAACTGCATTTGCTTCTAATTTAACTAGAATTAAAGCAATTATTGAATTAG
GCGCTTCTTTAAATAAAAAGGTTGTTGCCTTCGGCCGTTCTATGGTTGATGGAATAGATA
TTGGTAGAAGACTAGGTTATATTAATGTTCCAGACGAAGTGTTTATTGACAAAAAATCAT
TAAGCAAATTTGGAGATAATGAGTTATTAATTTTAACAACTGGTTCTCAAGGTGAAGAAC
TAGCTGGACTTGCAAAGATGTCATGAGGAAAACATCCAAATATTACAATAAAACCAAAGG
ATACTATTATTTTTTCATCTAGTCCAATTCCTGGAAATAGATCTAAAATTGAATTATTAG
TTAATAGACTATATAAATTAGGCGCAATAATTCGTGAAAATGGAGTAGACGGCTATCTAC
ATACCTCGGGTCACGCCTACAAAGAAGAACATAGAAAAATTTTTGAATTGACTAGACCAA
AATATTTTATGCCTTATCACGGTGAATATAGAATGAGCGTTGTTCATGGCTATACTGCTA
TTGAAAGCGGTGTTGATGCTAAAAATATTTTGATTGCTAGATTAGGGGATGTTTATTATT
TAGAAAATCATCAAGTTCGTTTGTCGAACGAAAAGGTATATTTCGGGCCTGTTTTTATTG
ATGGCAATATTTTATCAAAAACTAACTCTCAAATTATTAAAGAACGTAGTGAATTAGGCC
AAAATGGATTTATGCATGTTGTTTTAGCAATTAATAAAGAAAAGAATCTAATTATTGGTA
AACCAAGAATAGTTTCACGTGGCGCATTTTATGTAAAAAATTCATTGCATTTAATTGAAG
AAGCTAAGAGATTGGTTCATGGCGCTATATTATATACAATTAAAAATTCAAATGATTGAA
CCGTACCCCAATTAAAGCAACTAATAATTGATAGATTAGCCCCATTCTTTTATAAAAACA
AACGTAGAGATGTTGTTATTATTCCTACAATTTTGTTTACAAATCACACTACTGCAAGTA
TTGAAGAAGATCCAAACCTTGATGAAAATGTTATATTATTGGCAAAATCTACTAAAAAAT
AA
>18224 bias=0,e_score=0.0,bit_score=1891.0,score_ratio=1.08,align_strand=+,abs_start=104750,abs_end=106492,allele_start=104750,allele_end=106492,query_name=NODE_3_length_122945_cov_38.6883_ID_537 <unknown description>
TGAGCCCAACTAAAATTTTTGGATTAGGCGGAATGCAAGAAATTAGTAAAAGTACTTTGG
TTATTCAATATGAAAATCATATTTTTATTATTGACACCGGAATTAAATTTTGCGATTCTT
ATGTAACAGGTGTAAATGGTTCTATTCCAGATTTCACTTTTTTAGCAGAAAATCAAGATA
AAATCGAAGGTCTTTTCATAACCCACGGACATGAAGATCATATTGGAGGTGTTCCATATT
TAGTTCAACAAGTAGATGTTAAAAAAATATTTGCACCTAGAATTGCTATTCAATATCTAA
AACTAAAATTTGAGGATATGAAGATAAAACGTAATATTGAATTTATTGAAACTGAAAAAG
ATGCAGTTTGAACTTTTGGCCCATGTCAAGTAGATTTTTGAACTGCTCAACATTCAATTC
CTGATGCCTTTGGCATTAGAATTAAAACCCCTAATGGTTCATTAATGATGACAGGCGATT
TTAGGTTTGACTATACACCTATTGGAAATTTTACAGATTTTAATAAACTTAAACAAATTG
GCGACGAAGGCCTTGATGTTTTATTTTCTGATTCAACAAATGCTATGCGTCCAAATCATT
CACCATCAGAGTCAGATATTTTAAAAGATATTAAAAAATATATGTTGGAAGCAGAAAAGA
AAATCATTGTAACTGCATTCGCTTCTAATTTGACTAGAATTAAAGCAATTATTGAATTAG
GCGCTTCTTTAAATAAAAAGGTTGTTGCCTTCGGCCGTTCTATGGTTGATGGAATAGATA
TTGGTAGAAGATTAGGTTATATTAATGTTCCAGATGAAGTGTTTATTGACAAAAAATCAT
TAAGCAAATTTGGAGATAATGAATTATTAATTTTAACAACTGGTTCTCAAGGTGAAGAAC
TAGCTGGACTTGCAAAGATGTCATGAGGAAAACATCCAAATATTACAATAAAACCAAAAG
ACACTATTATTTTTTCATCTAGTCCAATTCCTGGAAATAGATCTAAAATTGAATTATTAG
TTAATAGACTATATAAATTAGGCGCAATAATTCGTGAAAATGGAGTAGACGGTTATTTAC
ATACCTCGGGCCACGCCTACAAAGATGAACATAGAAAAATTTTTGAATTGACTAGACCAA
AATATTTTATGCCTTATCACGGTGAATATAGAATGAGCGTTGTTCATGGCTATACTGCTA
TTGAAAGCGGTGTTGATGCTAAAAATATTTTGATTGCTAGATTAGGGGATGTTTATTATT
TAGAAAATCATCAAGTTCGTTTGTCGAATGAAAAGGTTTATTTCGGGCCTGTTTTTATTG
ATGGCAATATTTTATCAAAAACTAACTCTCAAATTATTAAAGAACGTAGTGAATTAGGCC
AAAACGGATTTATGCATGTTGTTTTAGCAATTAATAAAGAAAAGAATCTAATTATTGGTA
AACCAAGAATAGTTTCACGTGGCGCATTTTATGTAAAAAATTCATTGCATTTAATTGAAG
AAGCAAAGAGATTGGTTCATGGCGCTATATTATATACAATTAAAAACTCAAATGATTGAA
CTGTGCCCCAATTAAAGCAACTAATAATTGATAGATTAGCCCCATTTTTTTATAAAAATA
AACGTAGAGATGTTGTTATTATTCCTACAATTTTGTTTACAAATCATACTACTGCAAGTA
TTGAAGAAGATCCAAACCTTGATGAAAATGTTATATTATTGGCAAAATCTACTAAAAAAT
AA
>18225 bias=0,e_score=0.0,bit_score=1878.9,score_ratio=1.08,align_strand=-,abs_start=65709,abs_end=67449,allele_start=65709,allele_end=67449,query_name=NODE_2_length_156220_cov_38.7853_ID_1653 <unknown description>
TGAGCCCAACTAAAATTTTTGGATTAGGCGGAATGCAAGAAATTGGTAAAAGTACTTTGG
TTATTCAATATGAAAATCATATTTTTATTATTGACACCGGAATTAAATTTTGCGATTCAT
ATGTAACAGGTGTAAATGGTTCTATTCCAGATTTCACTTTTTTAGCAGAAAATCAAGATA
AAATCGAAGGTCTTTTCATAACCCACGGACATGAAGATCATATTGGAGGTGTTCCATATT
TAGTTCAACAAGTAGATGTTAAAAAAATATTTGCACCTAGAATTGCTATTCAATATCTAA
AACTAAAATTTGAGGATATGAAGATAAAACGTAATATTGAATTTATTGAAACTGAAAAAG
ATGCAGTTTGAACTTTTGGCCCTTGTCAAGTAGATTTTTGAACTGCTCAACATTCAATTC
CTGATGCCTTTGGCATTAGAATTAAAACCCCTAATGGTTCATTAATGATGACGGGTGATT
TTAGGTTTGACTACACACCTATTGGAAATTTTACAGATTTTAATAAACTTAAACAAATTG
GCGACGAAGGCCTTGATGTTTTATTTTCTGATTCAACAAACGCAATGCGTCCAAATCATT
CACCATCAGAGTCAGATATTTTAAAAGATATTAAAAAATATATGTTGGAAGCAGAAAAGA
AAATCATTGTAACTGCATTCGCTTCTAATTTGACTAGAATTAAAGCAATTATTGAATTAG
GCGCTTCTTTAAATAAAAAGGTTGTTGCCTTTGGCCGTTCTATGGTTGATGGAATAGATA
TTGGTAGAAGATTAGGTTATATTAATGTTCCAGACGAAGTGTTTATTGACAAAAAATCAT
TGAGTAAATTTGGAGATAATGAGTTATTAATTTTAACAACTGGTTCTCAAGGTGAAGAAC
TAGCTGGACTTGCAAAGATGTCATGAGGAAAACATCCAAATATTACAATAAAACCAAAGG
ATACTATTATTTTTTCATCTAGTCCAATTCCTGGAAATAGATCTAAAATTGAATTATTAG
TTAATAGACTATATAAATTAGGCGCAATAATTCGCGAAAATGGTGTAGACGGCTATCTAC
ATACCTCGGGTCACGCCTACAAAGAAGAACATAGAAAAATTTTTGAATTGACTAGACCAA
AATATTTTATGCCTTATCACGGTGAATATAGAATGAGCGTTGTTCATGGCTATACTGCTA
TTGAAAGCGGTGTTGATGCTAAAAATATTTTGATTGCTAGATTAGGGGATGTTTATTATT
TAGAAAATCATCAAGTTCGTTTGTCAAATGAAAAGGTATATTTTGGACCCGTTTTTATTG
ATGGCAATATTTTATCAAAAACTAACTCTCAAATTATTAAAGAACGTAGTGAATTAGGCC
AAAACGGATTTATGCATGTTGTTTTAGCAATTAATAAAGAAAAGAATCTAATTATTGGTA
AACCAAGAATAGTTTCTCGTGGTGCATTTTATGTAAAAAATTCATTGCATTTAATTGAAG
AAGCAAAGAGATTGGTTCATGGCGCTATATTATATACAATTAAAAACTCAAATGATTGAA
CTGTGCCTCAATTAAAGCAACTAATAATTGATAGATTAGCCCCATTTTTTTATAAAAATA
AACGTAGAGACGTTGTTATTATCCCTACAATTTTGTTTACAAATCATACTACTGCAAGTA
TTGAAGAAGATCCAAACCTTGATGAAAATGTTATATTATTAGCAAAATCTACTAAAAAAT
>18226 bias=0,e_score=0.0,bit_score=1870.1,score_ratio=1.07,align_strand=+,abs_start=603107,abs_end=604849,allele_start=603107,allele_end=604849,query_name=NODE_1_length_666248_cov_46.4332_ID_732 <unknown description>
TGAGCCCAACTAAAATTTTTGGATTAGGCGGAATGCAAGAAATTGGTAAAAGTACTTTGG
TTATTCAATATGAAAATCACATTTTTATTATTGACACCGGAATTAAATTTTGCGATTCAT
ATGTAACAGGTGTAAATGGTTCTATTCCAGATTTCACTTTTTTAGCAGAAAATCAAGATA
AAATCGAAGGTCTTTTCATAACCCACGGACATGAAGATCATATTGGAGGTGTTCCATATT
TAGTTCAACAAGTAGATGTTAAAAAAATATTTGCACCTAGAATTGCTATTCAATATCTAA
AACTAAAATTTGAGGATATGAAGATAAAACGTAATATTGAATTTATTGAAACTGAAAAAG
ATGCAGTTTGAACTTTTGGCCCTTGTCAAGTAGATTTTTGAACCGCCCAACATTCAATTC
CTGATGCCTTTGGCATTAGAATTAAAACCCCTAATGGTTCATTGATGATGACAGGCGATT
TTAGGTTTGACTATACACCTATTGGAAATTTTACAGATTTTAATAAACTTAAACAAATTG
GCGATGAAGGCCTTGATGTTTTATTTTCTGATTCAACAAATGCTATGCGTCCAAATCATT
CACCATCAGAATCAGATATTTTAAAAGATATTAAAAAATATATGTTGGAAGCAGAAAAGA
AAATCATTGTAACTGCATTTGCTTCTAATTTAACTAGAATTAAAGCAATTATTGAATTAG
GCGCTTCTTTAAATAAAAAAGTTGTTGCCTTTGGCCGCTCTATGGTTGATGGAATAGATA
TTGGAAGAAGATTAGGTTATATTAATGTTCCAGACGAAGTGTTTATTGACAAAAAATCAT
TAAGCAAATTTGGAGATAATGAGTTATTAATTTTAACAACTGGTTCTCAAGGTGAAGAAC
TAGCAGGACTTGCAAAGATGTCATGAGGAAAACATCCAAATATTACAATAAAACCAAAGG
ATACTATTATTTTTTCATCTAGTCCAATTCCTGGAAATAGATCTAAAATTGAATTATTAG
TTAATAGACTATATAAATTAGGCGCAATAATTCGCGAAAATGGAGTAGACGGTTATTTAC
ATACCTCGGGTCACGCCTACAAAGAAGAACATAGAAAAATTTTTGAATTGACTAGACCAA
AATATTTTATGCCTTATCACGGTGAATATAGAATGAGCGTTGTTCATGGCTATACTGCTA
TTGAAAGCGGTGTTGATGCTAAAAATATTTTGATTGCTAGATTAGGGGATGTTTATTATT
TAGAAAATCATCAAGTTCGTTTGTCGAATGAGAAGGTATATTTTGGACCTGTTTTTATTG
ATGGCAATATTTTATCAAAAACTAACTCCCAAATTATTAAAGAACGTAGTGAATTAGGCC
AAAATGGATTTATGCATGTTGTTTTAGCAATTAATAAAGAAAAGAATCTAATTATTGGTA
AACCAAGAATAGTTTCACGTGGCGCATTTTATGTAAAAAATTCATTGCATTTAATTGAAG
AAGCTAAGAGATTGGTTCATGGCGCTATATTATATACAATTAAAAATTCAAATGATTGAA
CCGTACCCCAATTAAAGCAACTAATAATTGATAGATTAGCCCCATTCTTTTATAAAAACA
AACGTAGAGACGTTGTTATTATCCCTACAATTTTGTTTACAAATCATACTACTGCAAGTA
TTGAAGAAGATCCAAACCTTGATGAAAATGTTATATTATTGGCAAAATCTACTAAAAAAT
AA
>18227 bias=0,e_score=0.0,bit_score=1890.0,score_ratio=1.08,align_strand=+,abs_start=88785,abs_end=90527,allele_start=88785,allele_end=90527,query_name=NODE_2_length_157878_cov_35.9168_ID_1792 <unknown description>
TGAGCCCAACTAAAATTTTTGGATTAGGCGGAATGCAAGAAATTGGTAAAAGTACTTTGG
TTATTCAATATGAAAATCATATTTTTATTATTGACACCGGAATTAAATTTTGCGATTCTT
ATGTAACAGGTGTAAATGGTTCTATTCCAGATTTCACTTTTTTAGCAGAAAATCAAGATA
AAATCGAAGGTCTTTTCATAACCCACGGACATGAAGATCATATTGGAGGTGTTCCATATT
TAGTTCAACAAGTAGATGTTAAAAAAATATTTGCACCTAGAATTGCTATTCAATATCTAA
AACTAAAATTTGAGGATATGAAGATAAAACGTAATATTGAATTTATTGAAACTGAAAAAG
ATGCAGTTTGAACTTTTGGCCCTTGTCAAGTAGATTTTTGAACTGCTCAACATTCAATTC
CTGATGCCTTTGGCATTAGAATTAAAACCCCTAATGGTTCATTAATGATGACAGGCGATT
TTAGGTTTGACTATACACCTATTGGAAATTTTACAGATTTTAATAAACTTAAACAAATTG
GCGACGAAGGCCTTGATGTTTTATTTTCTGATTCAACAAATGCTATGCGTCCAAATCATT
CACCATCAGAGTCAGATATTTTAAAAGATATTAAAAAATATATGTTGGAAGCAGAAAAGA
AAATCATTGTAACTGCATTCGCTTCTAATTTGACTAGAATTAAAGCAATTATTGAATTAG
GCGCTTCTTTAAATAAAAAGGTTGTTGCCTTCGGCCGTTCTATGGTTGATGGAATAGATA
TTGGTAGAAGATTAGGTTATATTAATGTTCCAGATGAAGTGTTTATTGACAAAAAATCAT
TAAGCAAATTTGGAGATAATGAATTATTAATTTTAACAACTGGTTCTCAAGGTGAAGAAC
TAGCTGGACTTGCAAAGATGTCATGAGGAAAACATCCAAATATTACAATAAAACCAAAAG
ACACTATTATTTTTTCATCTAGTCCAATTCCTGGAAATAGATCTAAAATTGAATTATTAG
TTAATAGACTATATAAATTAGGCGCAATAATTCGTGAAAATGGAGTAGACGGTTATTTAC
ATACCTCGGGCCACGCCTACAAAGATGAACATAGAAAAATTTTTGAATTGACTAGACCAA
AATATTTTATGCCTTATCACGGTGAATATAGAATGAGCGTTGTTCATGGCTATACTGCTA
TTGAAAGCGGTGTTGATGCTAAAAATATTTTGATTGCTAGATTAGGGGATGTTTATTATT
TAGAAAATCATCAAGTTCGTTTGTCAAATGAAAAGGTTTATTTTGGGCCTGTTTTTATTG
ATGGCAATATTTTATCAAAAACTAACTCTCAAATTATTAAAGAACGTAGTGAATTAGGCC
AAAATGGATTTATGCATGTTGTTTTAGCAATTAATAAAGAAAAAAATCTAATTATTGGTA
AACCAAGAATAGTTTCTCGTGGCGCATTTTATGTAAAAAATTCATTGCATTTAATTGAAG
AAGCAAAGAGATTGGTTCATGGCGCTATATTATATACAATTAAAAATTCAAATGATTGAA
CCGTACCCCAATTAAAGCAACTAATAATTGATAGATTAGCCCCATTTTTTTATAAAAATA
AACGTAGAGATGTTGTTATTATTCCTACAATTTTGTTTACAAATCATACTACTGCAAGTA
TTGAAGAAGATCCAAACCTTGATGAAAATGTTATATTATTGGCAAAATCTACTAAAAAAT
AA
>18228 bias=0,e_score=0.0,bit_score=1874.0,score_ratio=1.08,align_strand=+,abs_start=93518,abs_end=95260,allele_start=93518,allele_end=95260,query_name=NODE_3_length_105570_cov_41.6042_ID_404 <unknown description>
TGAGCCCAACTAAAATTTTTGGATTAGGCGGAATGCAAGAAATTGGTAAAAGTACTTTGG
TTATTCAATATGAAAATCATATTTTTATTATTGACACCGGAATTAAATTTTGCGATTCAT
ATGTAACAGGTGTAAATGGTTCTATTCCAGATTTTACTTTTTTAGCAGAAAATCAAGATA
AAATCGAAGGTCTTTTCATAACCCACGGACATGAAGATCATATTGGAGGTGTTCCATATT
TAGTTCAACAAGTAGATGTTAAAAAAATATTTGCACCTAGGATTGCTATTCAATATCTAA
AACTAAAATTTGAGGATATGAAGATAAAACGTAATATTGAATTTATTGAAACTGAAAAAG
ATGCAGTTTGAAATTTTGGCCCTTGTCAAGTAGATTTTTGAACTGCTCAACATTCAATTC
CTGATGCCTTTGGCATTAGAATTAAAACCCCTAATGGTTCATTAATGATGACAGGTGATT
TTAGATTTGACTACACACCTATTGGAAATTTTACAGATTTTAATAAACTTAAACAAATTG
GCGATGAAGGTCTTGATGTTTTATTTTCTGATTCAACAAATGCTATGCGTCCAAATCATT
CACCATCAGAGTCAGATATTTTAAAAGATATTAAAAAATATATGTTGGAAGCAGAAAAGA
AAATCATTGTAACTGCATTCGCTTCTAATTTGACTAGAATTAAAGCAATTATTGAATTAG
GTGCTTCTTTAAATAAAAAGGTTGTTGCCTTTGGCCGTTCTATGGTTGATGGAATAGATA
TTGGTAGAAGACTAGGTTATATTAATGTTCCAGACGAAGTGTTTATTGACAAAAAATCAT
TAAGCAAATTTGGAGATAATGAGTTATTAATTTTAACAACTGGTTCTCAAGGTGAAGAAC
TAGCTGGACTTGCAAAGATGTCATGAGGAAAACATCCAAATATTACAATAAAACCAAAAG
ACACTATTATTTTTTCGTCTAGTCCAATTCCTGGAAATAGATCTAAAATTGAATTATTAG
TTAATAGACTATATAAATTAGGCGCAATAATTCGTGAAAATGGAGTAGACGGCTATTTAC
ATACCTCGGGCCACGCCTACAAAGATGAACATAGAAAAATTTTTGAATTGACTAGACCAA
AATATTTTATGCCTTATCACGGCGAATATAGAATGAGCGTTGTTCATGGCTATACTGCTA
TTGAAAGCGGTGTTGATGCTAAAAATATTTTGATTGCTAGATTAGGGGATGTTTATTATT
TAGAAAATCATCAAGTTCGTTTGTCAAATGAAAAGGTATATTTTGGGCCTGTTTTTATTG
ATGGTAATATTTTATCCAAAACCAACTCTCAAATTATTAAAGAACGTAGTGAATTAGGCC
AAAATGGATTTATGCATGTTGTTTTAGCAATTAATAAAGAAAAGAATCTAATTATTGGTA
AACCAAGAATAGTTTCTCGTGGTGCATTTTATGTAAAAAATTCATTGCATTTAATTGAAG
AAGCAAAGAGATTGGTTCATGGCGCTATATTATATACAATTAAAAACTCAAATGATTGAA
CTGTGCCTCAATTAAAGCAACTAATAATTGATAGATTAGCCCCATTCTTTTATAAAAACA
AACGTAGAGACGTTGTTATTATCCCTACAATTTTGTTTACAAATCATACTACTGCAAGTA
TTGAAGAAGATCCAAACCTTGATGAAAATGTTATATTATTGGCAAAATCTACTAAAAAAT
AA
