# Supplementary material for: Genomic determination of minimum multi-locus sequence typing schemas to represent the genomic phylogeny of Mycoplasma hominis
Source: BMC Genomics. 2016 Nov 23;17:964. doi: 10.1186/s12864-016-3284-z (PMC5120421; doi:10.1186/s12864-016-3284-z)
Supplement: Additional file 1: — FASTA sequence for all pan genomic alleles identified in this study. (ZIP 1488 kb) [file 12864_2016_3284_MOESM1_ESM.zip › pan_genome/GENE-183.fasta]

>183
ATGAAAACAACGAAAGACATTATTATTGCTTCATTAAATGAAGCACTTGAAAAATTAAAT
ATTTCTAAGCCTATTGTACTTACCGAATCTAAAAATTACGGCGACTATTCAAGCAATATT
GCCCTAACATTGCAAAAGGATTTAGGTAAGAAGGCAATAGATATTGCCCAAGAAATAGTA
AGAAATATTGATTTAAATAAATTTAAAGAAATTAGTGAAATAAAGGTTGCCGAACCTGGT
TTTATTAATTTTTGAGTTTCAAACTCAGTTATAGCCAACACAATAAATCAAATCAACAAC
GAAGGATCAACATACGGAAGTATTGATCCAAAAGGTAAAGGAGCAATTAATGTTGAATTT
GTGTCTGCTAACCCAACAGGATATTTGCATATTGGACATGCAAGAAATGCTGCTATTGGT
GCAACATTGTGCAATATTCTAGAAAAAGCAGGTCACCGCGTTGTTCGAGAATATTTAGTT
AATGATTATGGAAACCAAATGAATAAAATGGCAGATTCAATATTTGCTAGATACCAACAA
ATATTTAATCCTGAATTTCCTATGCCAGAAGATTCATACCATGGCGGAGATATGATAGAA
TTCGCTCAAGCATTTTATAACATTCACAAAGATGAATACAAAAATGTAGAATATACTGAT
GAAATTAGAAAAATCTTTAGAAATTTCGGAAGAGATTTTGCTTTAAAAAATATTATTGAA
GATATGAAAAAATTTGGAGTAACATTCGATATTTTCACATCAGAAGCAGAACAATACGCC
AAAAATAGAGTATGACCAGCAATTCACAGATTAAAGACAACATACAAAAAAGATGGCGCA
ACTTGACTTGAAACAACAAAGGGTGGCAAAGATGATAAGGACCGTGTTATTATCAAAAGC
AATGGTGATTCAACATACTTCTGTGCGGACATTGCATACCACGAACAAAAACTTTTGGAA
TTAAATGATCCAAATGGAAAAATTGTTGACATTTGAGGAGCTGACCACTCAGGATACGTA
GAACGTGTTAAATTCTCATTTGAAGATTTAGGACATAGAAGAGACCAAATTGAAATTCTT
CTATTACAACTAATTAGAATTATGAAGAATGGTAAAGAAGTTAAAATGTCAAAACGTTTA
GGAACCTCTTTAACGTTAAGAGAACTAGCAGAAGAAGTTGGAAATGATGCAATTAGATAC
TTTCTAATTGATAGATCATATAATTCAAGAATTGACTTTGATATTAACAAAGTTACTGAC
AACAACGAAAATAACCCTATGTATATCATTAAATATGCTCATGCTCGTGCTTGCCAATTA
TTGGATAAAGTAGGAATTAAAAACCCTATTGCTTCTGATGAGTTAGATAACGAATATGCT
CAAAAGCTTGTTGCAGAATTAAAAGAATACCCTGAATTAATTTCAACAATGGCCAAAACT
TATAAAGTAAACTTGTTGCCTCCTTATCTATTAAAATTATCAAAGGCATTTAACTCATTT
TATTCAAATACCAAAGTTTTAGGATCTCCTGACGAACAAAGCCTTGCAGCCTTAGTAAAG
GCAACAAAAATTGTTTTAGCTGATGGTTTAAAATTAATGGACATTGAAGCACCTGAAAAA
ATGTAA
>1007
ATGAATATGAAAACAACGAAAGACATTATTATTGCTTCATTAAATGAAGCACTTGAAAAA
TTAAATATTTCTAAGCCTATTGTACTTACCGAATCTAAAAATTACGGCGACTATTCAAGC
AATATTGCCCTAACATTGCAAAAGGATTTAGGTAAGAAGGCAATAGATATTGCCCAAGAA
ATAGTAAGAAATATTGATTTAAATAAATTTAAAGAAATTAGTGAAATAAAGGTTGCCGAA
CCTGGTTTTATTAATTTTTGAGTTTCAAACTCGGTTATAGCCAACACAATAAATCAAATC
AACAACGAAGGATCAACATACGGAAGTATTGATCCAAAAGGTAAAGGAGCAATTAATGTT
GAATTTGTGTCTGCTAACCCAACAGGATATTTGCATATTGGACACGCAAGAAATGCTGCT
ATTGGTGCAACATTGTGCAATATTCTAGAAAAAGCAGGTCACCGCGTTGTTCGAGAATAT
TTAGTTAATGATTATGGAAACCAAATGAATAAAATGGCAGATTCAATATTTGCTAGATAC
CAACAAATATTTAATCCCGAATTTCCTATGCCAGAAGATTCATACCATGGCGGAGATATG
ATAGAATTCGCTCAAGCATTTTATAACATTCACAAAGATGAATACAAAAATGTAGAATAC
ACTGATGAAATTAGAAAAATCTTTAGAAGTTTTGGAAGAGATTTTGCTTTAAAAAATATT
ATTGAAGATATGAAAAAATTTGGAGTAACATTCGATATTTTCACATCAGAGGCAGAACAA
TATGCCAAAAATAGAGTATGACCAGCAATTCATAGATTAAAGACAACATACAAAAAAGAT
GGCGCAACTTGACTCGAAACAACAAAGGGTGGTAAAGATGACAAGGACCGTGTTATTATC
AAAAGCAATGGTGATTCAACATACTTCTGTGCGGACATTGCATACCACGAACAAAAACTT
TTGGAATTAAATGATCCAAATGGAAAAATTGTTGACATTTGAGGAGCTGACCACTCAGGA
TACGTAGAACGTGTTAAATTCTCATTTGAAGATTTAGGACATAGAAGAGACCAAATTGAA
ATTCTTCTATTCCAACTAATTAGAATCATGAAGAATGGTAAAGAAGTTAAAATGTCAAAA
CGTTTAGGAACTTCTTTAACGTTAAGAGAACTAGCAGAAGAAGTTGGAAATGATGCAATT
AGATACTTTCTAATTGATAGATCATATAATTCAAGAATTGACTTTGATATTAACAAAGTT
ACTGACAACAACGAAAATAACCCTATGTATATCATTAAATATGCTCATGCTCGTGCTTGC
CAATTATTAGATAAAGTAGGAATTGAAAACCCTATTGCTTCTGATGAGTTGGATAATGAA
TATGCTCAAAAGCTTGTTGCAGAATTAAAAGAATACCCTGAATTAATTTCAACAATGGCC
AAAACTTATAAAGTCAACTTGTTGCCTCCTTATCTATTGAAATTATCAAAGGCATTTAAC
TCATTTTATTCAAATACCAAAGTTTTAGGATCTCCTAATGAACAAAGCCTTGCAGCCTTA
GTAAAGGCAACAAAAATTGTTTTAGCTGATGGTTTAAAATTAATGGACATTGAAGCACCT
GAAAAAATGTAA
>1049
ATGAAAACAACGAAAGACATTATTATTGCTTCATTAAATGAAGCACTTGAAAAATTAAAT
ATTTCTAAGCCTATTGTACTTACCGAATCTAAAAATTACGGCGACTATTCAAGCAATATT
GCCCTAACATTGCAAAAGGATTTAGGCAAGAAGGCAATAGATATTGCCCAAGAAATAGTA
AGAAATATTGATTTAAATAAATTTAAAGAAATTAGTGAAATAAAGGTTGCCGAACCTGGT
TTTATTAATTTTTGAGTTTCAAACTCAGTTATAGCCAACACAATAAATCAAATCAACAAC
GAAGGATCAACATATGGAAGTATTGATCCAAAAGGTAAAGGAGCAATTAATGTTGAATTT
GTGTCTGCTAACCCAACAGGATATTTGCATATTGGACATGCAAGAAATGCTGCTATTGGT
GCAACATTGTGCAATATTCTAGAAAAAGCAGGTCACCGCGTTGTTCGAGAATATTTAGTT
AATGATTATGGAAACCAAATGAATAAAATGGCAGATTCAATATTTGCTAGATACCAACAA
ATATTTAATCCCGAATTTCCTATGCCAGAAGATTCATACCATGGCGGAGATATGATAGAA
TTCGCTCAAGCATTTTATGACATTCACAAAGATGAATACAAAAATGTAGAATATACTGAT
GAAATTAGAAAAACCTTTAGAAGTTTCGGAAGAGATTTTGCTTTAAAAAATATTATTGAA
GATATGAAAAAATTTGGAGTAACATTCGATATTTTCACATCAGAAGCAGAACAATATGCC
AAAAATAGAGTATGACCAGCAATTCATAGATTAAAGACAACATACAAAAAAGATGGCGCA
ACTTGACTCGAAACAACAAAGGGTGGCAAAGATGACAAGGACCGTGTTATTATCAAAAGC
AATGGTGATTCAACATACTTTTGTGCGGACATTGCATACCACGAGCAAAAACTTTTGGAA
TTAAATGATCCAAATGGAAAAATTGTTGACATTTGAGGAGCTGACCACTCAGGATACGTA
GAACGTGTTAAATTCTCATTTGAAGATTTAGGACATAGAAGAGACCAAATTGAAATTCTT
CTATTCCAACTAATTAGAATCATGAAGAATGGTAAAGAAGTTAAAATGTCAAAACGTTTG
GGAACTTCTTTAACGTTAAGAGAACTAGCAGAAGAAGTTGGAAATGATGCAATTAGATAC
TTTCTAATTGATAGATCATATAATTCAAGAATTGACTTTGATATTAACAAAGTTACTGAC
AACAACGAAAATAACCCTATGTATATCATTAAATATGCTCATGCTCGTGCTTGCCAATTA
TTAGATAAAGTAGGAATTGAAAACCCTATTGCTTCTGATGAGTTGGATAATGAATATGCT
CAAAAGCTTGTTGCAGAATTAAAAGAATACCCTGAATTAATTTCAACAATGGCCAAAACT
TATAAAGTCAACTTGTTGCCTCCTTATCTATTGAAATTATCAAAGGCATTTAACTCATTT
TATTCAAATACCAAAGTTTTAGGATCTCCTAACGAACAAAGCCTTGCAGCACTAGTAAAG
GCAACAAAAATTGTTTTAGCTGATGGTTTAAAATTAATGGACATTGAAGCACCTGAAAAA
ATGTAA
>1827
ATGAAAACAACGAAAGACATTATTATTGCTTCATTAAATGAAGCACTTGAAAAATTAAAT
ATTTCTAAGCCTATTGTACTTACCGAATCTAAAAATTACGGCGACTATTCAAGCAATATT
GCCCTAACATTGCAAAAGGATTTAGGCAAGAAGGCAATAGATATTGCCCAAGAAATAGTA
AGAAATATTGATTTAAATAAATTTAAAGAAATTAGTGAAATAAAGGTTGCCGAACCTGGT
TTTATTAATTTTTGAGTTTCAAACTCAGTTATAGCCAACACAATAAATCAAATCAACAAC
GAAGGATCAACATATGGAAGTATTGATCCAAAAGGTAAAGGAGCAATTAATGTTGAATTT
GTGTCTGCTAACCCAACAGGATATTTGCATATTGGACATGCAAGAAATGCTGCTATTGGT
GCAACATTGTGCAATATTCTAGAAAAAGCAGGTCACCGCGTTGTTCGAGAATATTTAGTT
AATGATTATGGAAACCAAATGAATAAAATGGCAGATTCAATATTTGCTAGATACCAACAA
ATATTTAATCCCGAATTTCCTATGCCAGAAGATTCATACCATGGCGGAGATATGATAGAA
TTCGCTCAAGCATTTTATGACATTCACAAAGATGAATACAAAAATGTAGAATATACTGAT
GAAATTAGAAAAATCTTTAGAAGTTTCGGAAGAGATTTTGCTTTAAAAAATATTATTGAA
GATATGAAAAAATTTGGAGTAACATTCGATATTTTTACATCAGAGGCAGAACAATATGCC
AAAAATAGAGTATGACCAGCAATTCATAGATTAAAGACAACATACAAAAAAGATGGCGCA
ACTTGACTCGAAACAACAAAGGGTGGCAAAGATGACAAGGACCGTGTTATTATCAAAAGC
AATGGTGATTCAACATACTTCTGTGCGGACATTGCATACCACGAACAAAAACTTTTGGAA
TTAAATGATCCAAATGGAAAAATTGTTGACATTTGAGGAGCTGACCACTCAGGATACGTA
GAACGTGTTAAATTCTCATTTGAAGATTTGGGACATAGAAGAGACCAAATTGAAATTCTT
CTATTCCAACTAATTAGAATCATGAAGAACGGTAAAGAAGTTAAAATGTCAAAACGTTTA
GGAACTTCTTTAACGTTAAGAGAACTAGCAGAAGAAGTTGGAAATGATGCAATTAGATAC
TTTCTAATTGATAGATCATATAATTCAAGAATTGACTTTGATATTAACAAAGTTACTGAC
AACAACGAAAATAACCCTATGTATATCATTAAATATGCTCATGCTCGTGCTTGCCAATTA
TTAGATAAAGTAGGAATTGAAAACCCTATTGCTTCTGATGAGTTGGATAATGAATATGCT
CAAAAGCTTGTTGCAGAATTAAAAGAATACCCTGAATTAATTTCAACAATGGCCAAAACT
TATAAAGTAAACTTGTTGCCTCCTTATCTATTAAAATTATCAAAGGCATTTAACTCATTT
TATTCAAATACCAAAGTTTTAGGATCTCCTAACGAACAAAGCCTTGCAGCACTAGTAAAG
GCAACAAAAATTGTTTTAGCTGATGGTTTAAAATTAATGGACATTGAAGCACCTGAAAAA
ATGTAA
>5231 bias=179.2,bit_score=1775.0,abs_start=94550,align_strand=-,abs_end=96178,score_ratio=1.08762254902,query_name=NODE_1_length_339602_cov_30.5322_ID_528
AATTATGAATATGAAAACAACGAAAGACATTATTATTGCTTCATTAAATGAAGCACTTGA
AAAATTAAATATTTCTAAGCCTATTGTACTTACCGAATCTAAAAATTACGGCGACTATTC
AAGCAATATTGCCCTAACATTGCAAAAGGATTTAGGCAAGAAGGCAATAGATATTGCCCA
AGAAATAGTAAGAAATATTGATTTAAATAAATTTAAAGAAATTAGTGAAATAAAGGTTGC
CGAACCTGGTTTTATTAATTTTTGAGTTTCAAACTCAGTTATAGCCAACACAATAAATCA
AATCAACAACGAAGGATCAACATATGGAAGTATTGATCCAAAAGGTAAAGGAGCAATTAA
TGTTGAATTTGTGTCTGCTAACCCAACAGGATATTTGCATATTGGACATGCAAGAAATGC
TGCTATTGGTGCAACATTGTGCAATATTCTAGAAAAAGCAGGTCACCGCGTTGTTCGAGA
ATATTTAGTTAATGATTATGGAAACCAAATGAATAAAATGGCAGATTCAATATTTGCTAG
ATACCAACAAATATTTAATCCTGAATTTCCTATGCCAGAAGATTCATACCATGGCGGAGA
TATGATAGAATTCGCTCAAGCATTTTATAACATTCACAAAGATGAATACAAAAATGTAGA
ATATACTGATGAAATTAGAAAAATCTTTAGAAATTTCGGAAGAGATTTTGCTTTAAAAAA
TATTATTGAAGATATGAAAAAATTTGGAGTAACATTCGATATTTTCACATCAGAAGCAGA
ACAATATGCCAAAAATAGAGTATGACCAGCAATTCACAGATTAAAGACAACATACAAAAA
AGATGGCGCAACTTGACTTGAAACAACAAAGGGTGGCAAAGATGATAAGGACCGTGTTAT
TATCAAAAGCAATGGTGATTCAACATACTTCTGTGCGGACATTGCATACCACGAACAAAA
ACTTTTGGAATTAAATGATCCAAATGGAAAAATTGTTGACATTTGAGGAGCTGACCACTC
AGGATACGTAGAACGTGTTAAATTCTCATTTGAAGATTTAGGACATAGAAGAGACCAAAT
TGAAATTCTTCTATTCCAACTAATTAGAATTATGAAGAATGGTAAAGAAGTTAAAATGTC
AAAACGTTTAGGAACCTCTTTAACGTTAAGAGAACTAGCAGAAGAAGTTGGAAATGATGC
AATTAGATACTTTCTAATTGATAGATCATATAATTCAAGAATTGACTTTGATATTAACAA
AGTTACTGACAACAACGAAAATAACCCTATGTATATCATTAAATATGCTCATGCTCGTGC
TTGCCAATTATTGGATAAAGTAGGAATTAAAAACCCTATTGCTTCTGATGAGTTAGATAA
CGAATATGCTCAAAAGCTTGTTGCAGAATTAAAAGAATACCCTGAATTAATTTCAACAAT
GGCCAAAACTTATAAAGTAAACTTGTTGCCTCCTTATCTATTAAAATTATCAAAGGCATT
TAACTCATTTTATTCAAATACCAAAGTTTTAGGATCTCCTGACGAACAAAGCCTTGCAGC
CTTAGTAAAGGCAACAAAAATTGTTTTAGCTGATGGTTTAAAATTAATGGACATTGAAGC
ACCTGAAAAAAAGTAAAATTC
>5232 bias=173.1,bit_score=1776.9,abs_start=119729,align_strand=+,abs_end=121360,score_ratio=1.08878676471,query_name=NODE_1_length_201530_cov_37.1757_ID_177
ATAATTATGAATATGAAAACAACGAAAGACATTATTATTGCTTCATTAAATGAAGCACTT
GAAAAATTAAATATTTCTAAGCCTATTGTACTTACCGAATCTAAAAATTACGGCGACTAT
TCAAGCAATATTGCCCTAACATTGCAAAAGGATTTAGGTAAGAAAGCAATAGATATTGCT
CAAGAGATAGTAAGAAATATTGATTTAAATAAATTTAAAGAAATTAGTGAAATAAAGGTT
GCTGAACCTGGTTTTATTAATTTTTGAGTTTCAAACTCAGTTATAGCCAACACAATAAAT
CAAATCAACAACGAAGGATCAACATATGGAAGTATTGATCCAAAAGGTAAAGGAGCAATT
AATGTTGAATTTGTGTCTGCTAACCCAACAGGATATTTGCATATTGGACACGCAAGAAAT
GCTGCTATTGGTGCAACATTGTGCAATATTCTAGAAAAAGCAGGTCACCGCGTTGTTCGA
GAATATTTAGTTAATGATTATGGAAACCAAATGAATAAAATGGCAGATTCAATATTTGCT
AGATACCAACAAATATTTAATCCCGAATTTCCTATGCCAGAAGATTCATACCATGGCGGA
GATATGATAGAATTCGCTCAAGCATTTTATAACATTCACAAAGATGAATACAAAAATGTA
GAATACACTGATGAAATTAGAAAAATCTTTAGAAGTTTTGGAAGAGATTTTGCTTTAAAA
AATATTATTGAAGATATGAAAAAATTTGGAGTAACATTCGATATTTTCACATCAGAGGCA
GAACAATATGCCAAAAATAGAGTATGACCAGCAATTCATAGATTAAAGACAACATACAAA
AAAGATGGCGCAACTTGACTCGAAACAACAAAGGGTGGTAAAGATGACAAGGACCGTGTT
ATTATCAAAAGCAATGGTGATTCAACATACTTCTGTGCGGACATTGCATACCACGAACAA
AAACTTTTGGAATTAAATGATCCAAATGGAAAAATTGTTGACATTTGAGGAGCTGACCAC
TCAGGATACGTAGAACGTGTTAAATTCTCATTTGAAGATTTGGGACATAGAAGAGACCAA
ATTGAAATTCTTCTATTCCAACTAATTAGAATCATGAAGAATGGTAAAGAAGTTAAAATG
TCAAAACGTTTAGGAACTTCTTTAACGTTAAGAGAACTAGCAGAAGAAGTTGGAAATGAT
GCAATTAGATACTTTCTAATTGATAGATCATATAATTCAAGAATTGACTTTGATATTAAC
AAAGTTACTGACAACAACGAAAATAACCCTATGTATATCATTAAATATGCTCATGCTCGT
GCTTGCCAATTATTAGATAAAGTAGGAATTGAAAACCCTATTGCTTCTGATGAGTTGGAT
AATGAATATGCTCAAAAGCTTGTTGCAGAATTAAAAGAATACCCCGAATTAATTTCGACA
ATGGCCAAAACTTATAAAGTCAACTTGTTGCCTCCTTATCTATTGAAATTATCAAAGGCA
TTTAACTCATTTTATTCAAATACCAAAGTTTTAGGATCTCCTAACGAACAAAGCCTTGCA
GCACTAGTAAAGGCAACAAAAATTGTTTTAGCTGATGGTTTAAAATTAATGGACATTGAA
GCACCTGAAAAAATGTAAAATTTT
>5238 bias=179.0,bit_score=1774.8,abs_start=91583,align_strand=-,abs_end=93211,score_ratio=1.0875,query_name=NODE_1_length_423494_cov_19.5452_ID_878
AATTATGAATATGAAAACAACGAAAGACATTATTATTGCTTCATTAAATGAAGCACTTGA
AAAATTAAATATTTCTAAGCCTATTGTACTTACCGAATCTAAAAATTACGGCGACTATTC
AAGCAATATTGCCCTAACATTGCAAAAGGATTTAGGTAAGAAGGCAATAGATATTGCCCA
AGAAATAGTAAGAAATATTGATTTAAATAAATTTAAAGAAATTAGTGAAATAAAGGTTGC
CGAACCTGGTTTTATTAATTTTTGAGTTTCAAACTCAGTTATAGCCAACACAATAAATCA
AATCAACAACGAAGGATCAACATACGGAAGTATTGATCCAAAAGGTAAAGGAGCAATTAA
TGTTGAATTTGTGTCTGCTAACCCAACAGGATATTTGCATATTGGACACGCAAGAAATGC
TGCTATTGGTGCAACATTGTGCAATATTCTAGAAAAAGCAGGTCACCGCGTTGTTCGAGA
ATATTTAGTTAATGATTATGGAAACCAAATGAATAAAATGGCAGATTCAATATTTGCTAG
ATACCAACAAATATTTAATCCCGAATTTCCTATGCCAGAAGATTCATACCATGGCGGAGA
TATGATAGAATTCGCTCAAGCATTTTATGACATTCACAAAGATGAATACAAAAATGTAGA
ATATACTGATGAAATTAGAAAAATCTTTAGAAGTTTTGGAAGAGATTTTGCTTTAAAAAA
TATTATTGAAGATATGAAAAAATTTGGAGTAACATTCGATATTTTCACATCAGAGGCAGA
ACAATATGCCAAAAATAGAGTATGACCAGCAATTCATAGATTAAAGACAACATACAAAAA
AGATGGCGCAACTTGACTCGAAACAACAAAGGGTGGTAAAGATGACAAGGACCGTGTTAT
TATCAAAAGCAATGGTGATTCAACATACTTCTGTGCGGACATTGCATACCACGAACAAAA
ACTTTTGGAATTAAATGATCCAAATGGAAAAATTGTTGACATTTGAGGAGCTGACCACTC
AGGATACGTAGAACGTGTTAAATTCTCATTTGAAGATTTAGGACATAGAAGAGACCAAAT
TGAAATTCTTCTATTCCAACTAATTAGAATCATGAAGAATGGTAAAGAAGTTAAAATGTC
AAAACGTTTAGGAACTTCTTTAACGTTAAGAGAACTAGCAGAAGAAGTTGGAAATGATGC
AATTAGATACTTTCTAATTGATAGATCATATAATTCAAGAATTGACTTTGATATTAATAA
AGTTACTGACAACAACGAAAATAACCCTATGTATATCATTAAATATGCTCATGCTCGTGC
TTGCCAATTATTAGATAAAGTAGGAATTAAAAACCCTATTGCTTCTGATGAGTTGGATAA
CGAATATGCTCAAAAGCTTGTTGCAGAATTAAAAGAATATCCTGAATTAATTTCAACAAT
GGCTAAAACTTATAAAGTAAACTTGTTGCCTCCTTATCTATTAAAATTATCAAAGGCATT
TAACTCATTTTATTCAAATACCAAAGTTTTAGGATCTCCTAACGAACAAAGCCTTGCATC
CTTAGTAAAGGCAACAAAAATTGTTTTAGCTGATGGTTTAAAATTAATGGACATTGAAGC
ACCTGAAAAAATGTAAAATTC
>5239 bias=172.6,bit_score=1787.9,abs_start=13421,align_strand=-,abs_end=15049,score_ratio=1.09552696078,query_name=NODE_16_length_39388_cov_18.688_ID_1348
AATTATGAATATGAAAACAACGAAAGACATTATTATTGCTTCATTAAATGAAGCACTTGA
AAAATTAAATATTTCTAAGCCTATTGTACTTACCGAATCTAAAAATTACGGCGACTATTC
AAGCAATATTGCCCTAACATTGCAAAAGGATTTAGGTAAGAAGGCAATAGATATTGCCCA
AGAAATAGTAAGAAATATTGATTTAAATAAATTTAAAGAAATTAGTGAAATAAAGGTTGC
CGAACCTGGTTTTATTAATTTTTGAGTTTCAAACTCGGTTATAGCCAACACAATAAATCA
AATCAACAACGAAGGATCAACATACGGAAGTATTGATCCAAAAGGTAAAGGAGCAATTAA
TGTTGAATTTGTGTCTGCTAACCCAACAGGATATTTGCATATTGGACACGCAAGAAATGC
TGCTATTGGTGCAACATTGTGCAATATTCTAGAAAAAGCAGGTCACCGCGTTGTTCGAGA
ATATTTAGTTAATGATTATGGAAACCAAATGAATAAAATGGCAGATTCAATATTTGCTAG
ATACCAACAAATATTTAATCTCGAATTTCCTATGCCAGAAGATTCATACCATGGCGGAGA
TATGATAGAATTCGCTCAAGCATTTTATGACATTCACAAAGATGAATACAAAAATGTAGA
ATACACTGATGAAATTAGAAAAATCTTTAGAAGTTTTGGAAGAGATTTTGCTTTAAAAAA
TATTATTGAAGATATGAAAAAATTTGGAGTAACATTCGATATTTTCACATCAGAGGCAGA
ACAATATGCCAAAAATAGAGTATGACCAGCAATTCATAGATTAAAGACAACATACAAAAA
AGATGGCGCAACTTGACTCGAAACAACAAAGGGTGGTAAAGATGACAAGGACCGTGTTAT
TATCAAAAGCAATGGTGATTCAACATACTTCTGTGCGGACATTGCATACCACGAACAAAA
ACTTTTGGAATTAAATGATCCAAATGGAAAAATTGTTGACATTTGAGGAGCTGACCACTC
AGGATACGTAGAACGTGTTAAATTCTCATTTGAAGATTTAGGACATAGAAGAGACCAAAT
TGAAATTCTTCTATTCCAACTAATTAGAATCATGAAGAATGGTAAAGAAGTTAAAATGTC
AAAACGTTTAGGAACTTCTTTAACGTTAAGAGAACTAGCAGAAGAAGTTGGAAATGATGC
AATTAGATACTTTCTAATTGATAGATCATATAATTCAAGAATTGACTTTGATATTAACAA
AGTTACTGACAACAACGAAAATAACCCTATGTATATCATTAAATATGCTCATGCTCGTGC
TTGCCAATTATTAGATAAAGTAGGAATTGAAAACCCTATTGCTTCTGATGAGTTGGATAA
TGAATATGCTCAAAAGCTTGTTGCAGAATTAAAAGAATACCCTGAATTAATTTCAACAAT
GGCCAAAACTTATAAAGTCAACTTGTTGCCTCCTTATCTATTGAAATTATCAAAGGCATT
TAACTCATTTTATTCAAATACCAAAGTTTTAGGATCTCCTAATGAACAAAGCCTTGCAGC
CTTAGTAAAGGCAACAAAAATTGTTTTAGCTGATGGTTTAAAATTAATGGACATTGAAGC
ACCTGAAAAAATGTAAAATTT
>5240 bias=171.0,bit_score=1775.9,abs_start=412944,align_strand=-,abs_end=414572,score_ratio=1.08817401961,query_name=NODE_1_length_644406_cov_31.3649_ID_828
AATTATGAATATGAAAACAACGAAAGACATTATTATTGCTTCATTAAATGAAGCACTTGA
AAAATTAAATATTTCTAAGCCTATTGTACTTACCGAATCTAAAAATTACGGCGACTATTC
AAGCAATATTGCCCTAACATTGCAAAAGGATTTAGGTAAGAAAGCAATAGATATTGCTCA
AGAGATAGTAAGAAATATTGATTTAAATAAATTTAAAGAAATTAGTGAAATAAAGGTTGC
TGAACCTGGTTTTATTAATTTTTGAGTTTCAAACTCAGTTATAGCCAACACAATAAATCA
AATCAACAACGAAGGATCAACATATGGAAGTATTGATCCAAAAGGTAAAGGAGCAATTAA
TGTTGAATTTGTGTCTGCTAACCCAACAGGATATTTGCATATTGGACACGCAAGAAATGC
TGCTATTGGTGCAACATTGTGCAATATTCTAGAAAAAGCAGGTCACCGCGTTGTTCGAGA
ATATTTAGTTAATGATTATGGAAACCAAATGAATAAAATGGCAGATTCAATATTTGCTAG
ATACCAACAAATATTTAATCCCGAATTTCCTATGCCAGAAGATTCATACCATGGCGGAGA
TATGATAGAATTCGCTCAAGCATTTTATAACATTCACAAAGATGAATACAAAAATGTAGA
ATACACTGATGAAATTAGAAAAATCTTTAGAAGTTTTGGAAGAGATTTTGCTTTAAAAAA
TATTATTGAAGATATGAAAAAATTTGGAGTAACATTCGATATTTTCACATCAGAGGCAGA
ACAATATGCCAAAAATAGAGTATGACCAGCAATTCATAGATTAAAGACAACATACAAAAA
AGATGGCGCAACTTGACTCGAAACAACAAAGGGTGGTAAAGATGACAAGGACCGTGTTAT
TATCAAAAGCAATGGTGATTCAACATACTTCTGTGCGGACATTGCATACCACGAACAAAA
ACTTTTGGAATTAAATGATCCAAATGGAAAAATTGTTGACATTTGAGGAGCTGACCACTC
AGGATACGTAGAACGTGTTAAATTCTCATTTGAAGATTTGGGACATAGAAGAGACCAAAT
TGAAATTCTTCTATTCCAACTAATTAGAATCATGAAGAACGGTAAAGAAGTTAAAATGTC
AAAACGTTTAGGAACTTCTTTAACGTTAAGAGAACTAGCAGAAGAAGTTGGAAATGATGC
AATTAGATACTTTCTAATTGATAGATCATATAATTCAAGAATTGACTTTGATATTAACAA
AGTTACTGACAACAACGAAAATAACCCTATGTATATCATTAAATATGCTCATGCTCGTGC
TTGCCAATTATTAGATAAAGTAGGAATTGAAAACCCTATTGCTTCTGATGAGTTGGATAA
TGAGTATGCTCAAAAGCTTGTTGCAGAATTAAAAGAATACCCCGAATTAATTTCGACAAT
GGCCAAAACTTATAAAGTCAACTTGTTGCCTCCTTATCTATTGAAATTATCAAAGGCATT
TAACTCATTTTATTCAAATACCAAAGTTTTAGGATCTCCTAACGAACAAAGCCTTGCAGC
ACTAGTAAAGGCAACAAAAATTGTTTTAGCTGATGGTTTAAAATTAATGGACATTGAAGC
ACCTGAAAAAATGTAAAATTT
>5244 bias=176.5,bit_score=1778.2,abs_start=4262,align_strand=+,abs_end=5893,score_ratio=1.08958333333,query_name=NODE_9_length_19701_cov_87.7196_ID_5973
ATAATTATGAATATGAAAACAACGAAAGACATTATTATTGCTTCATTAAATGAAGCACTT
GAAAAATTAAATATTTCTAAGCCTATTGTACTTACCGAATCTAAAAATTACGGCGACTAT
TCAAGCAATATTGCCCTAACATTGCAAAAGGATTTAGGTAAGAAAGCAATAGATATTGCC
CAAGAAATAGTAAGAAATATTGATTTAAATAAATTTAAAGAAATTAGTGAAATAAAGGTT
GCCGAACCTGGTTTTATTAATTTTTGAGTTTCAAACTCAGTTATAGCCAACACAATAAAT
CAAATCAACAACGAAGGATCAACATACGGAAGTATTGATCCAAAAGGTAAAGGAGCAATT
AATGTTGAATTTGTGTCTGCTAACCCAACAGGATATTTGCATATTGGACACGCAAGAAAT
GCTGCTATTGGTGCAACATTGTGCAATATTCTAGAAAAAGCAGGTCACCGCGTTGTTCGA
GAATATTTAGTTAATGATTATGGAAACCAAATGAATAAAATGGCAGATTCAATATTTGCT
AGATACCAACAAATATTTAATCCTGAATTTCCTATGCCAGAAGATTCATACCATGGCGGA
GATATGATAGAATTCGCTCAAGCATTTTATGACATTCACAAAGATGAATACAAAAATGTA
GAATACACTGATGAAATTAGAAAAATCTTTAGAAGTTTTGGAAGAGATTTTGCTTTAAAA
AATATTATTGAAGATATGAAAAAATTTGGAGTAACATTCGATATTTTTACATCAGAAGCA
GAACAATATGCCAAAAATAGAGTATGACCAGCAATTCATAGATTAAAGACAACATACAAA
AAAGATGGCGCAACTTGACTCGAAACAACAAAGGGTGGCAAAGATGACAAGGACCGTGTT
ATTATCAAAAGCAATGGTGATTCAACATACTTCTGTGCGGACATTGCATACCACGAACAA
AAACTTTTGGAATTAAATGATCCAAATGGAAAAATTGTTGACATTTGAGGAGCTGACCAC
TCAGGATACGTAGAACGTGTTAAATTCTCATTTGAAGATTTAGGACATAGAAGAGACCAA
ATTGAAATTCTTCTATTCCAACTAATTAGAATCATGAAGAATGGTAAAGAAGTTAAAATG
TCAAAACGTTTAGGAACTTCTTTAACGTTAAGAGAACTAGCAGAAGAAGTTGGAAATGAT
GCAATTAGATACTTTCTAATTGATAGATCATATAATTCAAGAATTGACTTTGATATTAAC
AAAGTTACTGACAACAACGAAAATAACCCTATGTATATCATTAAATATGCTCATGCTCGT
GCTTGCCAATTATTAGATAAAGTAGGAATTGAAAACCCTATTGCTTCTGATGAGTTGGAT
AATGAATATGCTCAAAAGCTTGTTGCAGAATTAAAAGAATACCCTGAATTAATTTCAACA
ATGGCCAAGACATATAAAGTCAACTTGTTGCCTCCTTATCTATTAAAATTATCAAAGGCA
TTTAACTCATTTTATTCAAATACCAAAGTTTTAGGATCTCCTAACGAACAAAGCCTTGCA
GCTTTAGTAAAGGCAACAAAAATTGTTTTAGCTGATGGTTTAAAATTAATGGACATTGAA
GCACCTGAAAAAATGTAAAATTTT
>18195 bias=0,e_score=0.0,bit_score=1790.5,score_ratio=1.10,align_strand=+,abs_start=261411,abs_end=263042,allele_start=261411,allele_end=263042,query_name=NODE_1_length_666248_cov_46.4332_ID_732 <unknown description>
TGAATATGAAAACAACGAAAGACATTATTATTGCTTCATTAAATGAAGCACTTGAAAAAT
TAAATATTTCTAAGCCTATTGTACTTACCGAATCTAAAAATTACGGCGACTATTCAAGCA
ATATTGCCCTAACATTGCAAAAGGATTTAGGTAAGAAGGCAATAGATATTGCCCAAGAAA
TAGTAAGAAATATTGATTTAAATAAATTTAAAGAAATTAGTGAAATAAAGGTTGCCGAAC
CTGGTTTTATTAATTTTTGAGTTTCAAACTCAGTTATAGCCAACACAATAAATCAAATCA
ACAACGAAGGATCAACATACGGAAGTATTGATCCAAAAGGTAAAGGAGCAATTAATGTTG
AATTTGTGTCTGCTAACCCAACAGGATATTTGCATATTGGACACGCAAGAAATGCTGCTA
TTGGTGCAACATTGTGCAATATTCTAGAAAAAGCAGGTCACCGCGTTGTTCGAGAATATT
TAGTTAATGATTATGGAAACCAAATGAATAAAATGGCAGATTCAATATTTGCTAGATACC
AACAAATATTCAATCCCGAATTTCCTATGCCAGAAGATTCATACCATGGCGGAGATATGA
TAGAATTCGCTCAAGCATTTTATGACATTCACAAAGATGAATACAAAAATGTAGAATACA
CTGATGAAATTAGAAAAATCTTTAGAAGTTTTGGAAGAGATTTTGCTTTAAAAAATATTA
TTGAAGATATGAAAAAATTTGGAGTAACATTCGATATTTTCACATCAGAGGCAGAACAAT
ATGCCAAAAATAGAGTATGACCAGCAATTCATAGATTAAAGACAACATACAAAAAAGATG
GCGCAACTTGACTCGAAACAACAAAGGGTGGCAAAGATGACAAGGACCGTGTTATTATCA
AAAGCAATGGTGATTCAACATACTTTTGTGCGGACATTGCATACCACGAACAAAAACTTT
TGGAATTAAATGATCCAAATGGAAAAATTGTTGACATTTGAGGAGCTGACCACTCAGGAT
ACGTAGAACGTGTTAAATTCTCATTTGAAGATTTAGGACATAGAAGAGACCAAATTGAAA
TTCTTCTATTCCAACTAATTAGAATCATGAAGAATGGTAAAGAAGTTAAAATGTCAAAAC
GTTTGGGAACTTCTTTAACGTTAAGAGAACTAGCAGAAGAAGTTGGAAATGATGCAATTA
GATACTTTCTAATTGATAGATCATATAATTCAAGAATTGACTTTGATATTAACAAAGTTA
CTGACAACAACGAAAATAACCCTATGTATATCATTAAATATGCTCATGCTCGTGCTTGCC
AATTATTAGATAAAGTAGGAATTGAAAACCCTATTGCTTCTGATGAGTTGGATAATGAAT
ATGCTCAAAAGCTTGTTGCAGAATTAAAAGAATACCCTGAATTAATTTCAACAATGGCCA
AAACTTATAAAGTCAACTTGTTGCCTCCTTATCTATTGAAATTATCAAAGGCATTTAACT
CATTTTATTCAAATACCAAAGTTTTAGGATCTCCTAACGAACAAAGCCTTGCAGCACTAG
TAAAGGCAACAAAAATTGTTTTAGCTGATGGTTTAAAATTAATGGACATTGAAGCACCTG
AAAAAATGTAA
>18196 bias=0,e_score=0.0,bit_score=1781.2,score_ratio=1.09,align_strand=-,abs_start=94356,abs_end=95984,allele_start=94356,allele_end=95984,query_name=NODE_1_length_290949_cov_36.4267_ID_342 <unknown description>
GAATATGAAAACAACGAAAGACATTATTATTGCTTCATTAAATGAAGCACTTGAAAAATT
AAATATTTCTAAGCCTATTGTACTTACCGAATCTAAAAATTACGGCGACTATTCAAGCAA
TATTGCCCTAACATTGCAAAAGGATTTAGGTAAGAAGGCAATAGATATTGCCCAAGAAAT
AGTAAGAAATATTGATTTAAATAAATTTAAAGAAATTAGTGAAATAAAGGTTGCCGAACC
TGGTTTTATTAATTTTTGAGTTTCAAACTCAGTTATAGCCAACACAATAAATCAAATCAA
CAACGAAGGATCAACATACGGAAGTATTGATCCAAAAGGTAAAGGAGCAATTAATGTTGA
ATTTGTGTCTGCTAACCCAACAGGATATTTGCATATTGGACACGCAAGAAATGCTGCTAT
TGGTGCAACATTGTGCAATATTCTAGAAAAAGCAGGTCACCGCGTTGTTCGAGAATATTT
AGTTAATGATTATGGAAACCAAATGAATAAAATGGCAGATTCAATATTTGCTAGATACCA
ACAAATATTTAATCCTGAATTTCCTATGCCAGAAGATTCATACCATGGCGGAGATATGAT
AGAATTCGCTCAAGCATTTTATAACATTCACAAAGATGAATACAAAAATGTAGAATATAC
TGATGAAATTAGAAAAATCTTTAGAAGTTTCGGAAGAGATTTTGCTTTAAAAAATATTAT
TGAAGATATGAAAAAATTTGGAGTAACATTCGATATTTTTACATCAGAGGCAGAACAATA
TGCCAAAAATAGAGTATGACCAGCAATTCATAGATTAAAGACAACATACAAAAAAGATGG
CGCAACTTGACTCGAAACAACAAAGGGTGGCAAAGATGACAAGGACCGTGTTATTATCAA
AAGCAATGGTGATTCAACATACTTCTGTGCGGACATTGCATACCACGAACAAAAACTTTT
GGAATTAAATGATCCAAATGGAAAAATTGTTGACATTTGAGGAGCTGACCACTCAGGATA
CGTAGAACGTGTTAAATTCTCATTTGAAGATTTGGGACATAGAAGAGACCAAATTGAAAT
TCTTCTATTCCAACTAATTAGAATCATGAAGAACGGTAAAGAAGTTAAAATGTCAAAACG
TTTAGGAACTTCTTTAACGTTAAGAGAACTAGCAGAAGAAGTTGGAAATGATGCAATTAG
ATACTTTCTAATTGATAGATCATATAATTCAAGAATTGACTTTGATATTAACAAAGTTAC
TGACAACAACGAAAATAACCCTATGTATATCATTAAATATGCTCATGCTCGTGCTTGCCA
ATTATTAGATAAAGTAGGAATTGAAAACCCTATTGCTTCTGATGAGTTGGATAATGAATA
TGCTCAAAAGCTTGTTGCAGAATTAAAAGAATACCCTGAATTAATTTCAACAATGGCAAA
AACTTATAAAGTAAACTTGTTGCCTCCTTATCTATTAAAATTATCAAAAGCATTTAACTC
ATTTTATTCAAATACCAAAGTTTTAGGATCTCCTGACGAACAAAGCCTTGCAGCCTTAGT
AAAGGCAACAAAAATTGTTTTAGCTGATGGTTTAAAATTAATGGACATTGAAGCACCTGA
AAAAATGT
>18197 bias=0,e_score=0.0,bit_score=1778.2,score_ratio=1.09,align_strand=+,abs_start=190235,abs_end=191866,allele_start=190235,allele_end=191866,query_name=NODE_1_length_253687_cov_41.2364_ID_219 <unknown description>
TGAATATGAAAACAACGAAAGACATTATTATTGCTTCATTAAATGAAGCACTTGAAAAAT
TAAATATTTCTAAGCCTATTGTACTTACCGAATCTAAAAATTACGGCGACTATTCAAGCA
ATATTGCCCTAACATTGCAAAAGGATTTAGGCAAGAAGGCAATAGATATTGCCCAAGAAA
TAGTAAGAAATATTGATTTAAATAAATTTAAAGAAATTAGTGAAATAAAGGTTGCCGAAC
CTGGTTTTATTAATTTTTGAGTTTCAAACTCAGTTATAGCCAACACAATAAATCAAATCA
ACAACGAAGGATCAACATATGGAAGTATTGATCCAAAAGGTAAAGGAGCAATTAATGTTG
AATTTGTGTCTGCTAACCCAACAGGATATTTGCATATTGGACATGCAAGAAATGCTGCTA
TTGGTGCAACATTGTGCAATATTCTAGAAAAAGCAGGTCACCGCGTTGTTCGAGAATATT
TAGTTAATGATTATGGAAACCAAATGAATAAAATGGCAGATTCAATATTTGCTAGATACC
AACAAATATTTAATCCTGAATTTCCTATGCCAGAAGATTCATACCATGGCGGAGATATGA
TAGAATTCGCTCAAGCATTTTATAACATTCACAAAGATGAATACAAAAATGTAGAATATA
CTGATGAAATTAGAAAAATCTTTAGAAATTTCGGAAGAGATTTTGCTTTAAAAAATATTA
TTGAAGATATGAAAAAATTTGGAGTAACATTCGATATTTTCACATCAGAAGCAGAACAAT
ATGCCAAAAATAGAGTATGACCAGCAATTCACAGATTAAAGACAACATACAAAAAAGATG
GCGCAACTTGACTTGAAACAACAAAGGGTGGCAAAGATGATAAGGACCGTGTTATTATCA
AAAGCAATGGTGATTCAACATACTTCTGTGCGGACATTGCATACCACGAACAAAAACTTT
TGGAATTAAATGATCCAAATGGAAAAATTGTTGACATTTGAGGAGCTGACCACTCAGGAT
ACGTAGAACGTGTTAAATTCTCATTTGAAGATTTAGGACATAGAAGAGACCAAATTGAAA
TTCTTCTATTCCAACTAATTAGAATCATGAAGAATGGTAAAGAAGTTAAAATGTCAAAAC
GTTTAGGAACTTCTTTAACGTTAAGAGAACTAGCAGAAGAAGTTGGAAATGATGCAATTA
GATACTTTCTAATTGATAGATCATATAATTCAAGAATTGACTTTGATATTAACAAAGTTA
CTGACAACAACGAAAATAACCCTATGTATATCATTAAATATGCTCATGCTCGTGCTTGCC
AATTATTAGATAAAGTAGGAATTGAAAACCCTATTGCTTCTGATGAGTTGGATAATGAAT
ATGCTCAAAAGCTTGTTGCAGAATTAAAAGAATACCCCGAATTAATTTCGACAATGGCCA
AAACTTATAAAGTCAACTTGTTGCCTCCTTATTTATTGAAATTATCAAAGGCATTTAACT
CATTTTATTCAAATACCAAAGTTTTAGGATCTCCTAACGAACAAAGCCTTGCAGCTTTAG
TAAAGGCAACAAAAATTGTTTTAGCTGATGGTTTAAAATTAATGGACATTGAAGCACCTG
AAAAAATGTAA
>18198 bias=0,e_score=0.0,bit_score=1776.9,score_ratio=1.09,align_strand=+,abs_start=119729,abs_end=121360,allele_start=119729,allele_end=121360,query_name=NODE_1_length_201531_cov_37.8145_ID_143 <unknown description>
TGAATATGAAAACAACGAAAGACATTATTATTGCTTCATTAAATGAAGCACTTGAAAAAT
TAAATATTTCTAAGCCTATTGTACTTACCGAATCTAAAAATTACGGCGACTATTCAAGCA
ATATTGCCCTAACATTGCAAAAGGATTTAGGTAAGAAAGCAATAGATATTGCTCAAGAGA
TAGTAAGAAATATTGATTTAAATAAATTTAAAGAAATTAGTGAAATAAAGGTTGCTGAAC
CTGGTTTTATTAATTTTTGAGTTTCAAACTCAGTTATAGCCAACACAATAAATCAAATCA
ACAACGAAGGATCAACATATGGAAGTATTGATCCAAAAGGTAAAGGAGCAATTAATGTTG
AATTTGTGTCTGCTAACCCAACAGGATATTTGCATATTGGACACGCAAGAAATGCTGCTA
TTGGTGCAACATTGTGCAATATTCTAGAAAAAGCAGGTCACCGCGTTGTTCGAGAATATT
TAGTTAATGATTATGGAAACCAAATGAATAAAATGGCAGATTCAATATTTGCTAGATACC
AACAAATATTTAATCCCGAATTTCCTATGCCAGAAGATTCATACCATGGCGGAGATATGA
TAGAATTCGCTCAAGCATTTTATAACATTCACAAAGATGAATACAAAAATGTAGAATACA
CTGATGAAATTAGAAAAATCTTTAGAAGTTTTGGAAGAGATTTTGCTTTAAAAAATATTA
TTGAAGATATGAAAAAATTTGGAGTAACATTCGATATTTTCACATCAGAGGCAGAACAAT
ATGCCAAAAATAGAGTATGACCAGCAATTCATAGATTAAAGACAACATACAAAAAAGATG
GCGCAACTTGACTCGAAACAACAAAGGGTGGTAAAGATGACAAGGACCGTGTTATTATCA
AAAGCAATGGTGATTCAACATACTTCTGTGCGGACATTGCATACCACGAACAAAAACTTT
TGGAATTAAATGATCCAAATGGAAAAATTGTTGACATTTGAGGAGCTGACCACTCAGGAT
ACGTAGAACGTGTTAAATTCTCATTTGAAGATTTGGGACATAGAAGAGACCAAATTGAAA
TTCTTCTATTCCAACTAATTAGAATCATGAAGAATGGTAAAGAAGTTAAAATGTCAAAAC
GTTTAGGAACTTCTTTAACGTTAAGAGAACTAGCAGAAGAAGTTGGAAATGATGCAATTA
GATACTTTCTAATTGATAGATCATATAATTCAAGAATTGACTTTGATATTAACAAAGTTA
CTGACAACAACGAAAATAACCCTATGTATATCATTAAATATGCTCATGCTCGTGCTTGCC
AATTATTAGATAAAGTAGGAATTGAAAACCCTATTGCTTCTGATGAGTTGGATAATGAAT
ATGCTCAAAAGCTTGTTGCAGAATTAAAAGAATACCCCGAATTAATTTCGACAATGGCCA
AAACTTATAAAGTCAACTTGTTGCCTCCTTATCTATTGAAATTATCAAAGGCATTTAACT
CATTTTATTCAAATACCAAAGTTTTAGGATCTCCTAACGAACAAAGCCTTGCAGCACTAG
TAAAGGCAACAAAAATTGTTTTAGCTGATGGTTTAAAATTAATGGACATTGAAGCACCTG
AAAAAATGTAA
>18199 bias=0,e_score=0.0,bit_score=1778.2,score_ratio=1.09,align_strand=+,abs_start=4235,abs_end=5866,allele_start=4235,allele_end=5866,query_name=NODE_17_length_5986_cov_1.55031_ID_585 <unknown description>
TGAATATGAAAACAACGAAAGACATTATTATTGCTTCATTAAATGAAGCACTTGAAAAAT
TAAATATTTCTAAGCCTATTGTACTTACCGAATCTAAAAATTACGGCGACTATTCAAGCA
ATATTGCCCTAACATTGCAAAAGGATTTAGGTAAGAAAGCAATAGATATTGCCCAAGAAA
TAGTAAGAAATATTGATTTAAATAAATTTAAAGAAATTAGTGAAATAAAGGTTGCCGAAC
CTGGTTTTATTAATTTTTGAGTTTCAAACTCAGTTATAGCCAACACAATAAATCAAATCA
ACAACGAAGGATCAACATACGGAAGTATTGATCCAAAAGGTAAAGGAGCAATTAATGTTG
AATTTGTGTCTGCTAACCCAACAGGATATTTGCATATTGGACACGCAAGAAATGCTGCTA
TTGGTGCAACATTGTGCAATATTCTAGAAAAAGCAGGTCACCGCGTTGTTCGAGAATATT
TAGTTAATGATTATGGAAACCAAATGAATAAAATGGCAGATTCAATATTTGCTAGATACC
AACAAATATTTAATCCTGAATTTCCTATGCCAGAAGATTCATACCATGGCGGAGATATGA
TAGAATTCGCTCAAGCATTTTATGACATTCACAAAGATGAATACAAAAATGTAGAATACA
CTGATGAAATTAGAAAAATCTTTAGAAGTTTTGGAAGAGATTTTGCTTTAAAAAATATTA
TTGAAGATATGAAAAAATTTGGAGTAACATTCGATATTTTTACATCAGAAGCAGAACAAT
ATGCCAAAAATAGAGTATGACCAGCAATTCATAGATTAAAGACAACATACAAAAAAGATG
GCGCAACTTGACTCGAAACAACAAAGGGTGGCAAAGATGACAAGGACCGTGTTATTATCA
AAAGCAATGGTGATTCAACATACTTCTGTGCGGACATTGCATACCACGAACAAAAACTTT
TGGAATTAAATGATCCAAATGGAAAAATTGTTGACATTTGAGGAGCTGACCACTCAGGAT
ACGTAGAACGTGTTAAATTCTCATTTGAAGATTTAGGACATAGAAGAGACCAAATTGAAA
TTCTTCTATTCCAACTAATTAGAATCATGAAGAATGGTAAAGAAGTTAAAATGTCAAAAC
GTTTAGGAACTTCTTTAACGTTAAGAGAACTAGCAGAAGAAGTTGGAAATGATGCAATTA
GATACTTTCTAATTGATAGATCATATAATTCAAGAATTGACTTTGATATTAACAAAGTTA
CTGACAACAACGAAAATAACCCTATGTATATCATTAAATATGCTCATGCTCGTGCTTGCC
AATTATTAGATAAAGTAGGAATTGAAAACCCTATTGCTTCTGATGAGTTGGATAATGAAT
ATGCTCAAAAGCTTGTTGCAGAATTAAAAGAATACCCTGAATTAATTTCAACAATGGCCA
AGACATATAAAGTCAACTTGTTGCCTCCTTATCTATTAAAATTATCAAAGGCATTTAACT
CATTTTATTCAAATACCAAAGTTTTAGGATCTCCTAACGAACAAAGCCTTGCAGCTTTAG
TAAAGGCAACAAAAATTGTTTTAGCTGATGGTTTAAAATTAATGGACATTGAAGCACCTG
AAAAAATGTAA
>18200 bias=0,e_score=0.0,bit_score=1784.6,score_ratio=1.09,align_strand=-,abs_start=99640,abs_end=101268,allele_start=99640,allele_end=101268,query_name=NODE_1_length_386744_cov_32.1807_ID_133 <unknown description>
GAATATGAAAACAACGAAAGACATTATTATTGCTTCATTAAATGAAGCACTTGAAAAATT
AAATATTTCTAAGCCTATTGTACTTACCGAATCTAAAAATTACGGCGACTATTCAAGCAA
TATTGCCCTAACATTGCAAAAGGATTTAGGTAAGAAGGCAATAGATATTGCCCAAGAAAT
AGTAAGAAATATTGATTTAAATAAATTTAAAGAAATTAGTGAAATAAAGGTTGCCGAACC
TGGTTTTATTAATTTTTGAGTTTCAAACTCGGTTATAGCCAACACAATAAATCAAATCAA
CAACGAAGGATCAACATACGGAAGTATTGATCCAAAAGGTAAAGGAGCAATTAATGTTGA
ATTTGTGTCTGCTAACCCAACAGGATATTTGCATATTGGACACGCAAGAAATGCTGCTAT
TGGTGCAACATTGTGCAATATTCTAGAAAAAGCAGGTCACCGCGTTGTTCGAGAATATTT
AGTTAATGATTATGGAAACCAAATGAATAAAATGGCAGATTCTATATTTGCTAGATACCA
ACAAATATTCAATCCCGAATTTCCTATGCCAGAAGATTCATACCATGGCGGAGATATGAT
AGAATTCGCTCAAGCATTTTATGACATTCACAAAGATGAATACAAAAATGTAGAATATAC
TGATGAAATTAGAAAAATCTTTAGAAGTTTTGGAAGAGATTTTGCTTTAAAAAATATTAT
TGAAGATATGAAAAAATTTGGAGTAACATTCGATATTTTCACATCAGAGGCAGAACAATA
TGCCAAAAATAGAGTATGACCAGCAATTCATAGATTAAAGACAACATACAAAAAAGAAGG
CGCAACTTGACTCGAAACAACAAAGGGTGGCAAAGATGACAAGGACCGTGTTATTATCAA
AAGCAATGGTGATTCAACATACTTCTGTGCGGACATTGCATACCACGAACAAAAACTTTT
GGAATTAAATGATCCAAATGGAAAAATTGTTGACATTTGAGGAGCTGACCACTCAGGATA
CGTAGAACGTGTTAAATTCTCATTTGAAGATTTGGGACATAGAAGAGACCAAATTGAAAT
TCTTCTATTCCAACTAATTAGAATCATGAAGAATGGTAAAGAAGTTAAAATGTCAAAACG
TTTAGGAACTTCTTTAACGTTAAGAGAACTAGCAGAAGAAGTTGGAAATGATGCAATTAG
ATACTTTCTAATTGATAGATCATATAATTCAAGAATTGACTTTGATATTAACAAAGTTAC
TGACAACAACGAAAATAACCCTATGTATATCATTAAATATGCTCATGCTCGTGCTTGCCA
ATTATTAGATAAAGTAGGAATTGAAAACCCTATTGCTTCTGATGAGTTGGATAATGAATA
TGCTCAAAAGCTTGTTGCAGAATTAAAAGAATACCCTGAACTAATTTCAACAATGGCCAA
AACTTATAAAGTCAACTTGTTGCCTCCTTATCTATTAAAATTATCAAAGGCATTTAACTC
ATTTTATTCAAATACCAAAGTTTTAGGATCTCCTAACGAACAAAGCCTTGCAGCTTTAGT
AAAGGCAACAAAAATTGTTTTAGCTGATGGTTTAAAATTAATGGACATTGAAGCACCTGA
AAAAATGT
>18201 bias=0,e_score=0.0,bit_score=1778.0,score_ratio=1.09,align_strand=-,abs_start=242770,abs_end=244398,allele_start=242770,allele_end=244398,query_name=NODE_1_length_497571_cov_28.1511_ID_540 <unknown description>
GAATATGAAAACAACGAAAGACATTATTATTGCTTCATTAAATGAAGCACTTGAAAAATT
AAATATTTCTAAGCCTATTGTACTTACCGAATCTAAAAATTACGGCGACTATTCAAGCAA
TATTGCCCTAACATTGCAAAAGGATTTAGGTAAGAAAGCAATAGATATTGCTCAAGAGAT
AGTAAGAAATATTGATTTAAATAAATTTAAAGAAATTAGTGAAATAAAGGTTGCTGAACC
TGGTTTTATTAATTTTTGAGTTTCAAACTCAGTTATAGCCAACACAATAAATCAAATCAA
CAACGAAGGATCAACATATGGAAGTATTGATCCAAAAGGTAAAGGAGCAATTAATGTTGA
ATTTGTGTCTGCTAACCCAACAGGATATTTGCATATTGGACACGCAAGAAATGCTGCTAT
TGGTGCAACATTGTGCAATATTCTAGAAAAAGCAGGTCACCGCGTTGTTCGAGAATATTT
AGTTAATGATTATGGAAACCAAATGAATAAAATGGCAGATTCAATATTTGCTAGATACCA
ACAAATATTTAATCCCGAATTTCCTATGCCAGAAGATTCATACCATGGCGGAGATATGAT
AGAATTCGCTCAAGCATTTTATAACATTCACAAAGATGAATACAAAAATGTAGAATACAC
TGATGAAATTAGAAAAATCTTTAGAAGTTTTGGAAGAGATTTTGCTTTAAAAAATATTAT
TGAAGATATGAAAAAATTTGGAGTAACATTCGATATTTTCACATCAGAGGCAGAACAATA
TGCCAAAAATAGAGTATGACCAGCAATTCATAGATTAAAGACAACATACAAAAAAGATGG
CGCAACTTGACTCGAAACAACAAAGGGTGGTAAAGATGACAAGGACCGTGTTATTATCAA
AAGCAATGGTGATTCAACATACTTCTGTGCGGACATTGCATACCACGAACAAAAACTTTT
GGAATTAAATGATCCAAATGGAAAAATTGTTGACATTTGAGGAGCTGACCACTCAGGATA
CGTAGAACGTGTTAAATTCTCATTTGAAGATTTGGGACATAGAAGAGACCAAATTGAAAT
TCTTCTATTCCAACTAATTAGAATCATGAAGAATGGTAAAGAAGTTAAAATGTCAAAACG
TTTAGGAACTTCTTTAACGTTAAGAGAACTAGCAGAAGAAGTTGGAAATGATGCAATTAG
ATACTTTCTAATTGATAGATCATATAATTCAAGAATTGACTTTGATATTAACAAAGTTAC
TGACAACAACGAAAATAACCCTATGTATATCATTAAATATGCTCATGCTCGTGCTTGCCA
ATTATTAGATAAAGTAGGAATTGAAAACCCTATTGCTTCTGATGAGTTGGATAATGAATA
TGCTCAAAAGCTTGTTGCAGAATTAAAAGAATACCCCGAATTAATTTCAACAATGGCCAA
AACTTATAAAGTCAACTTGTTGCCTCCTTATCTATTGAAATTATCAAAGGCATTTAACTC
ATTTTATTCAAATACCAAAGTTTTAGGATCTCCTAACGAACAAAGCCTTGCAGCACTAGT
AAAGGCAACAAAAATTGTTTTAGCTGATGGTTTAAAATTAATGGACATTGAAGCACCTGA
AAAAATGT
>18202 bias=0,e_score=0.0,bit_score=1777.3,score_ratio=1.09,align_strand=-,abs_start=94490,abs_end=96118,allele_start=94490,allele_end=96118,query_name=NODE_1_length_337690_cov_20.0179_ID_3593 <unknown description>
GAATATGAAAACAACGAAAGACATTATTATTGCTTCATTAAATGAAGCACTTGAAAAATT
AAATATTTCTAAGCCTATTGTACTTACCGAATCTAAAAATTACGGCGACTATTCAAGCAA
TATTGCCCTAACATTGCAAAAGGATTTAGGCAAGAAGGCAATAGATATTGCCCAAGAAAT
AGTAAGAAATATTGATTTAAATAAATTTAAAGAAATTAGTGAAATAAAGGTTGCCGAACC
TGGTTTTATTAATTTTTGAGTTTCAAACTCAGTTATAGCCAACACAATAAATCAAATCAA
CAACGAAGGATCAACATATGGAAGTATTGATCCAAAAGGTAAAGGAGCAATTAATGTTGA
ATTTGTGTCTGCTAACCCAACAGGATATTTGCATATTGGACATGCAAGAAATGCTGCTAT
TGGTGCAACATTGTGCAATATTCTAGAAAAAGCAGGTCACCGCGTTGTTCGAGAATATTT
AGTTAATGATTATGGAAACCAAATGAATAAAATGGCAGATTCAATATTTGCTAGATACCA
ACAAATATTTAATCCTGAATTTCCTATGCCAGAAGATTCATACCATGGCGGAGATATGAT
AGAATTCGCTCAAGCATTTTATAACATTCACAAAGATGAATACAAAAATGTAGAATATAC
TGATGAAATTAGAAAAATCTTTAGAAATTTCGGAAGAGATTTTGCTTTAAAAAATATTAT
TGAAGATATGAAAAAATTTGGAGTAACATTCGATATTTTCACATCAGAAGCAGAACAATA
TGCCAAAAATAGAGTATGACCAGCAATTCACAGATTAAAGACAACATACAAAAAAGATGG
CGCAACTTGACTTGAAACAACAAAGGGTGGCAAAGATGATAAGGACCGTGTTATTATCAA
AAGCAATGGTGATTCAACATACTTCTGTGCGGACATTGCATACCACGAACAAAAACTTTT
GGAATTAAATGATCCAAATGGAAAAATTGTTGACATTTGAGGAGCTGACCACTCAGGATA
CGTAGAACGTGTTAAATTCTCATTTGAAGATTTAGGACATAGAAGAGACCAAATTGAAAT
TCTTCTATTCCAACTAATTAGAATTATGAAGAATGGTAAAGAAGTTAAAATGTCAAAACG
TTTAGGAACCTCTTTAACGTTAAGAGAACTAGCAGAAGAAGTTGGAAATGATGCAATTAG
ATACTTTCTAATTGATAGATCATATAATTCAAGAATTGACTTTGATATTAACAAAGTTAC
TGACAACAACGAAAATAACCCTATGTATATCATTAAATATGCTCATGCTCGTGCTTGCCA
ATTATTGGATAAAGTAGGAATTAAAAACCCTATTGCTTCTGATGAGTTAGATAACGAATA
TGCTCAAAAGCTTGTTGCAGAATTAAAAGAATACCCTGAATTAATTTCAACAATGGCCAA
AACTTATAAAGTAAACTTGTTGCCTCCTTATCTATTAAAATTATCAAAGGCATTTAACTC
ATTTTATTCAAATACCAAAGTTTTAGGATCTCCTGACGAACAAAGCCTTGCAGCCTTAGT
AAAGGCAACAAAAATTGTTTTAGCTGATGGTTTAAAATTAATGGACATTGAAGCACCTGA
AAAAATGT
>18203 bias=0,e_score=0.0,bit_score=1775.9,score_ratio=1.09,align_strand=+,abs_start=253248,abs_end=254879,allele_start=253248,allele_end=254879,query_name=NODE_1_length_507951_cov_41.4538_ID_1311 <unknown description>
TGAATATGAAAACAACGAAAGACATTATTATTGCTTCATTAAATGAAGCACTTGAAAAAT
TAAATATTTCTAAGCCTATTGTACTTACCGAATCTAAAAATTACGGCGACTATTCAAGCA
ATATTGCCCTAACATTGCAAAAGGATTTAGGTAAGAAAGCAATAGATATTGCTCAAGAGA
TAGTAAGAAATATTGATTTAAATAAATTTAAAGAAATTAGTGAAATAAAGGTTGCTGAAC
CTGGTTTTATTAATTTTTGAGTTTCAAACTCAGTTATAGCCAACACAATAAATCAAATCA
ACAACGAAGGATCAACATATGGAAGTATTGATCCAAAAGGTAAAGGAGCAATTAATGTTG
AATTTGTGTCTGCTAACCCAACAGGATATTTGCATATTGGACACGCAAGAAATGCTGCTA
TTGGTGCAACATTGTGCAATATTCTAGAAAAAGCAGGTCACCGCGTTGTTCGAGAATATT
TAGTTAATGATTATGGAAACCAAATGAATAAAATGGCAGATTCAATATTTGCTAGATACC
AACAAATATTTAATCCCGAATTTCCTATGCCAGAAGATTCATACCATGGCGGAGATATGA
TAGAATTCGCTCAAGCATTTTATAACATTCACAAAGATGAATACAAAAATGTAGAATACA
CTGATGAAATTAGAAAAATCTTTAGAAGTTTTGGAAGAGATTTTGCTTTAAAAAATATTA
TTGAAGATATGAAAAAATTTGGAGTAACATTCGATATTTTCACATCAGAGGCAGAACAAT
ATGCCAAAAATAGAGTATGACCAGCAATTCATAGATTAAAGACAACATACAAAAAAGATG
GCGCAACTTGACTCGAAACAACAAAGGGTGGTAAAGATGACAAGGACCGTGTTATTATCA
AAAGCAATGGTGATTCAACATACTTCTGTGCGGACATTGCATACCACGAACAAAAACTTT
TGGAATTAAATGATCCAAATGGAAAAATTGTTGACATTTGAGGAGCTGACCACTCAGGAT
ACGTAGAACGTGTTAAATTCTCATTTGAAGATTTGGGACATAGAAGAGACCAAATTGAAA
TTCTTCTATTCCAACTAATTAGAATCATGAAGAACGGTAAAGAAGTTAAAATGTCAAAAC
GTTTAGGAACTTCTTTAACGTTAAGAGAACTAGCAGAAGAAGTTGGAAATGATGCAATTA
GATACTTTCTAATTGATAGATCATATAATTCAAGAATTGACTTTGATATTAACAAAGTTA
CTGACAACAACGAAAATAACCCTATGTATATCATTAAATATGCTCATGCTCGTGCTTGCC
AATTATTAGATAAAGTAGGAATTGAAAACCCTATTGCTTCTGATGAGTTGGATAATGAGT
ATGCTCAAAAGCTTGTTGCAGAATTAAAAGAATACCCCGAATTAATTTCGACAATGGCCA
AAACTTATAAAGTCAACTTGTTGCCTCCTTATCTATTGAAATTATCAAAGGCATTTAACT
CATTTTATTCAAATACCAAAGTTTTAGGATCTCCTAACGAACAAAGCCTTGCAGCACTAG
TAAAGGCAACAAAAATTGTTTTAGCTGATGGTTTAAAATTAATGGACATTGAAGCACCTG
AAAAAATGTAA
>18204 bias=0,e_score=0.0,bit_score=1774.8,score_ratio=1.09,align_strand=+,abs_start=227102,abs_end=228733,allele_start=227102,allele_end=228733,query_name=NODE_1_length_474534_cov_38.1723_ID_792 <unknown description>
TGAATATGAAAACAACGAAAGACATTATTATTGCTTCATTAAATGAAGCACTTGAAAAAT
TAAATATTTCTAAGCCTATTGTACTTACCGAATCTAAAAATTACGGCGACTATTCAAGCA
ATATTGCCCTAACATTGCAAAAGGATTTAGGTAAGAAGGCAATAGATATTGCCCAAGAAA
TAGTAAGAAATATTGATTTAAATAAATTTAAAGAAATTAGTGAAATAAAGGTTGCCGAAC
CTGGTTTTATTAATTTTTGAGTTTCAAACTCAGTTATAGCCAACACAATAAATCAAATCA
ACAACGAAGGATCAACATACGGAAGTATTGATCCAAAAGGTAAAGGAGCAATTAATGTTG
AATTTGTGTCTGCTAACCCAACAGGATATTTGCATATTGGACACGCAAGAAATGCTGCTA
TTGGTGCAACATTGTGCAATATTCTAGAAAAAGCAGGTCACCGCGTTGTTCGAGAATATT
TAGTTAATGATTATGGAAACCAAATGAATAAAATGGCAGATTCAATATTTGCTAGATACC
AACAAATATTTAATCCCGAATTTCCTATGCCAGAAGATTCATACCATGGCGGAGATATGA
TAGAATTCGCTCAAGCATTTTATGACATTCACAAAGATGAATACAAAAATGTAGAATATA
CTGATGAAATTAGAAAAATCTTTAGAAGTTTTGGAAGAGATTTTGCTTTAAAAAATATTA
TTGAAGATATGAAAAAATTTGGAGTAACATTCGATATTTTCACATCAGAGGCAGAACAAT
ATGCCAAAAATAGAGTATGACCAGCAATTCATAGATTAAAGACAACATACAAAAAAGATG
GCGCAACTTGACTCGAAACAACAAAGGGTGGTAAAGATGACAAGGACCGTGTTATTATCA
AAAGCAATGGTGATTCAACATACTTCTGTGCGGACATTGCATACCACGAACAAAAACTTT
TGGAATTAAATGATCCAAATGGAAAAATTGTTGACATTTGAGGAGCTGACCACTCAGGAT
ACGTAGAACGTGTTAAATTCTCATTTGAAGATTTAGGACATAGAAGAGACCAAATTGAAA
TTCTTCTATTCCAACTAATTAGAATCATGAAGAATGGTAAAGAAGTTAAAATGTCAAAAC
GTTTAGGAACTTCTTTAACGTTAAGAGAACTAGCAGAAGAAGTTGGAAATGATGCAATTA
GATACTTTCTAATTGATAGATCATATAATTCAAGAATTGACTTTGATATTAATAAAGTTA
CTGACAACAACGAAAATAACCCTATGTATATCATTAAATATGCTCATGCTCGTGCTTGCC
AATTATTAGATAAAGTAGGAATTAAAAACCCTATTGCTTCTGATGAGTTGGATAACGAAT
ATGCTCAAAAGCTTGTTGCAGAATTAAAAGAATATCCTGAATTAATTTCAACAATGGCTA
AAACTTATAAAGTAAACTTGTTGCCTCCTTATCTATTAAAATTATCAAAGGCATTTAACT
CATTTTATTCAAATACCAAAGTTTTAGGATCTCCTAACGAACAAAGCCTTGCATCCTTAG
TAAAGGCAACAAAAATTGTTTTAGCTGATGGTTTAAAATTAATGGACATTGAAGCACCTG
AAAAAATGTAA
>18205 bias=0,e_score=0.0,bit_score=1775.0,score_ratio=1.09,align_strand=-,abs_start=94458,abs_end=96086,allele_start=94458,allele_end=96086,query_name=NODE_1_length_337655_cov_39.5735_ID_506 <unknown description>
GAATATGAAAACAACGAAAGACATTATTATTGCTTCATTAAATGAAGCACTTGAAAAATT
AAATATTTCTAAGCCTATTGTACTTACCGAATCTAAAAATTACGGCGACTATTCAAGCAA
TATTGCCCTAACATTGCAAAAGGATTTAGGCAAGAAGGCAATAGATATTGCCCAAGAAAT
AGTAAGAAATATTGATTTAAATAAATTTAAAGAAATTAGTGAAATAAAGGTTGCCGAACC
TGGTTTTATTAATTTTTGAGTTTCAAACTCAGTTATAGCCAACACAATAAATCAAATCAA
CAACGAAGGATCAACATATGGAAGTATTGATCCAAAAGGTAAAGGAGCAATTAATGTTGA
ATTTGTGTCTGCTAACCCAACAGGATATTTGCATATTGGACATGCAAGAAATGCTGCTAT
TGGTGCAACATTGTGCAATATTCTAGAAAAAGCAGGTCACCGCGTTGTTCGAGAATATTT
AGTTAATGATTATGGAAACCAAATGAATAAAATGGCAGATTCAATATTTGCTAGATACCA
ACAAATATTTAATCCTGAATTTCCTATGCCAGAAGATTCATACCATGGCGGAGATATGAT
AGAATTCGCTCAAGCATTTTATAACATTCACAAAGATGAATACAAAAATGTAGAATATAC
TGATGAAATTAGAAAAATCTTTAGAAATTTCGGAAGAGATTTTGCTTTAAAAAATATTAT
TGAAGATATGAAAAAATTTGGAGTAACATTCGATATTTTCACATCAGAAGCAGAACAATA
TGCCAAAAATAGAGTATGACCAGCAATTCACAGATTAAAGACAACATACAAAAAAGATGG
CGCAACTTGACTTGAAACAACAAAGGGTGGCAAAGATGATAAGGACCGTGTTATTATCAA
AAGCAATGGTGATTCAACATACTTCTGTGCGGACATTGCATACCACGAACAAAAACTTTT
GGAATTAAATGATCCAAATGGAAAAATTGTTGACATTTGAGGAGCTGACCACTCAGGATA
CGTAGAACGTGTTAAATTCTCATTTGAAGATTTAGGACATAGAAGAGACCAAATTGAAAT
TCTTCTATTCCAACTAATTAGAATTATGAAGAATGGTAAAGAAGTTAAAATGTCAAAACG
TTTAGGAACCTCTTTAACGTTAAGAGAACTAGCAGAAGAAGTTGGAAATGATGCAATTAG
ATACTTTCTAATTGATAGATCATATAATTCAAGAATTGACTTTGATATTAACAAAGTTAC
TGACAACAACGAAAATAACCCTATGTATATCATTAAATATGCTCATGCTCGTGCTTGCCA
ATTATTGGATAAAGTAGGAATTAAAAACCCTATTGCTTCTGATGAGTTAGATAACGAATA
TGCTCAAAAGCTTGTTGCAGAATTAAAAGAATACCCTGAATTAATTTCAACAATGGCCAA
AACTTATAAAGTAAACTTGTTGCCTCCTTATCTATTAAAATTATCAAAGGCATTTAACTC
ATTTTATTCAAATACCAAAGTTTTAGGATCTCCTGACGAACAAAGCCTTGCAGCCTTAGT
AAAGGCAACAAAAATTGTTTTAGCTGATGGTTTAAAATTAATGGACATTGAAGCACCTGA
AAAAAAGT
>18206 bias=0,e_score=0.0,bit_score=1779.3,score_ratio=1.09,align_strand=+,abs_start=252615,abs_end=254246,allele_start=252615,allele_end=254246,query_name=NODE_1_length_344309_cov_36.0595_ID_85 <unknown description>
TGAATATGAAAACAACGAAAGACATTATTATTGCTTCATTAAATGAAGCACTTGAAAAAT
TAAATATTTCTAAGCCTATTGTACTTACCGAATCTAAAAATTACGGCGACTATTCAAGCA
ATATTGCCCTAACATTGCAAAAGGATTTAGGTAAGAAGGCAATAGATATTGCCCAAGAAA
TAGTAAGAAATATTGATTTAAATAAATTTAAAGAAATTAGTGAAATAAAGGTTGCCGAAC
CTGGTTTTATTAATTTTTGAGTTTCAAACTCAGTTATAGCCAACACAATAAATCAAATCA
ACAACGAAGGATCAACATACGGAAGTATTGATCCAAAAGGTAAAGGAGCAATTAATGTTG
AATTTGTGTCTGCTAACCCAACAGGATATTTGCATATTGGACACGCAAGAAATGCTGCTA
TTGGTGCAACATTGTGCAATATTCTAGAAAAAGCAGGTCACCGCGTTGTTCGAGAATATT
TAGTTAATGATTATGGAAACCAAATGAATAAAATGGCAGATTCTATATTTGCTAGATACC
AACAAATATTCAATCCCGAATTTCCTATGCCAGAAGATTCATACCATGGCGGAGATATGA
TAGAATTCGCTCAAGCATTTTATGACATTCACAAAGATGAATACAAAAATGTAGAATATA
CTGATGAAATTAGAAAAATCTTTAGAAGTTTCGGAAGAGATTTTGCTTTAAAAAATATTA
TTGAAGATATGAAAAAATTTGGAGTAACATTCGATATTTTCACATCAGAGGCAGAACAAT
ATGCCAAAAATAGAGTATGACCAGCAATTCATAGATTAAAGACAACATACAAAAAAGATG
GCGCAACTTGACTCGAAACAACAAAGGGTGGCAAAGATGACAAGGATCGTGTTATTATCA
AAAGCAATGGTGATTCAACATACTTCTGTGCGGACATTGCATACCATGAACAAAAACTTT
TGGAATTAAATGATCCAAATGGAAAAATTGTTGACATTTGAGGAGCTGACCACTCAGGAT
ACGTAGAACGTGTTAAATTCTCATTTGAAGATTTAGGACATAGAAGAGACCAAATTGAAA
TTCTTCTATTCCAACTAATTAGAATCATGAAGAATGGTAAAGAAGTTAAAATGTCAAAAC
GTTTAGGAACTTCTTTAACGTTAAGAGAACTAGCAGAAGAAGTTGGAAATGATGCAATTA
GATACTTTCTAATTGATAGATCATATAATTCAAGAATTGACTTTGATATTAACAAAGTTA
CTGACAACAACGAAAATAACCCTATGTATATCATTAAATATGCTCATGCTCGTGCTTGCC
AATTATTAGATAAAGTAGGAATTGAAAACCCTATTGCTTCTGATGAGTTGGATAATGAAT
ATGCTCAAAAGCTTGTTGCAGAATTAAAAGAATACCCTGAATTAATTTCAACAATGGCCA
AGACATATAAAGTCAACTTGTTGCCTCCTTATCTATTGAAATTATCAAAGGCATTTAACT
CATTTTATTCAAATACCAAAGTTTTAGGATCTCCTAATGAACAAAGCCTTGCAGCTTTAG
TAAAGGCAACAAAAATTGTTTTAGCTGATGGTTTAAAATTAATGGACATTGAAGCACCTG
AAAAAATGTAA
>18207 bias=0,e_score=0.0,bit_score=1778.2,score_ratio=1.09,align_strand=-,abs_start=10868,abs_end=12496,allele_start=10868,allele_end=12496,query_name=NODE_3_length_132017_cov_31.7138_ID_1553 <unknown description>
GAATATGAAAACAACGAAAGACATTATTATTGCTTCATTAAATGAAGCACTTGAAAAATT
AAATATTTCTAAGCCTATTGTACTTACCGAATCTAAAAATTACGGCGACTATTCAAGCAA
TATTGCCCTAACATTGCAAAAGGATTTAGGTAAGAAAGCAATAGATATTGCCCAAGAAAT
AGTAAGAAATATTGATTTAAATAAATTTAAAGAAATTAGTGAAATAAAGGTTGCCGAACC
TGGTTTTATTAATTTTTGAGTTTCAAACTCAGTTATAGCCAACACAATAAATCAAATCAA
CAACGAAGGATCAACATACGGAAGTATTGATCCAAAAGGTAAAGGAGCAATTAATGTTGA
ATTTGTGTCTGCTAACCCAACAGGATATTTGCATATTGGACACGCAAGAAATGCTGCTAT
TGGTGCAACATTGTGCAATATTCTAGAAAAAGCAGGTCACCGCGTTGTTCGAGAATATTT
AGTTAATGATTATGGAAACCAAATGAATAAAATGGCAGATTCAATATTTGCTAGATACCA
ACAAATATTTAATCCTGAATTTCCTATGCCAGAAGATTCATACCATGGCGGAGATATGAT
AGAATTCGCTCAAGCATTTTATGACATTCACAAAGATGAATACAAAAATGTAGAATACAC
TGATGAAATTAGAAAAATCTTTAGAAGTTTTGGAAGAGATTTTGCTTTAAAAAATATTAT
TGAAGATATGAAAAAATTTGGAGTAACATTCGATATTTTTACATCAGAAGCAGAACAATA
TGCCAAAAATAGAGTATGACCAGCAATTCATAGATTAAAGACAACATACAAAAAAGATGG
CGCAACTTGACTCGAAACAACAAAGGGTGGCAAAGATGACAAGGACCGTGTTATTATCAA
AAGCAATGGTGATTCAACATACTTCTGTGCGGACATTGCATACCACGAACAAAAACTTTT
GGAATTAAATGATCCAAATGGAAAAATTGTTGACATTTGAGGAGCTGACCACTCAGGATA
CGTAGAACGTGTTAAATTCTCATTTGAAGATTTAGGACATAGAAGAGACCAAATTGAAAT
TCTTCTATTCCAACTAATTAGAATCATGAAGAATGGTAAAGAAGTTAAAATGTCAAAACG
TTTAGGAACTTCTTTAACGTTAAGAGAACTAGCAGAAGAAGTTGGAAATGATGCAATTAG
ATACTTTCTAATTGATAGATCATATAATTCAAGAATTGACTTTGATATTAACAAAGTTAC
TGACAACAACGAAAATAACCCTATGTATATCATTAAATATGCTCATGCTCGTGCTTGCCA
ATTATTAGATAAAGTAGGAATTGAAAACCCTATTGCTTCTGATGAGTTGGATAATGAATA
TGCTCAAAAGCTTGTTGCAGAATTAAAAGAATACCCTGAATTAATTTCAACAATGGCCAA
GACATATAAAGTCAACTTGTTGCCTCCTTATCTATTAAAATTATCAAAGGCATTTAACTC
ATTTTATTCAAATACCAAAGTTTTAGGATCTCCTAACGAACAAAGCCTTGCAGCTTTAGT
AAAGGCAACAAAAATTGTTTTAGCTGATGGTTTAAAATTAATGGACATTGAAGCACCTGA
AAAAATGT
>18208 bias=0,e_score=0.0,bit_score=1787.9,score_ratio=1.10,align_strand=-,abs_start=13419,abs_end=15047,allele_start=13419,allele_end=15047,query_name=NODE_1_length_264014_cov_18.1843_ID_149 <unknown description>
GAATATGAAAACAACGAAAGACATTATTATTGCTTCATTAAATGAAGCACTTGAAAAATT
AAATATTTCTAAGCCTATTGTACTTACCGAATCTAAAAATTACGGCGACTATTCAAGCAA
TATTGCCCTAACATTGCAAAAGGATTTAGGTAAGAAGGCAATAGATATTGCCCAAGAAAT
AGTAAGAAATATTGATTTAAATAAATTTAAAGAAATTAGTGAAATAAAGGTTGCCGAACC
TGGTTTTATTAATTTTTGAGTTTCAAACTCGGTTATAGCCAACACAATAAATCAAATCAA
CAACGAAGGATCAACATACGGAAGTATTGATCCAAAAGGTAAAGGAGCAATTAATGTTGA
ATTTGTGTCTGCTAACCCAACAGGATATTTGCATATTGGACACGCAAGAAATGCTGCTAT
TGGTGCAACATTGTGCAATATTCTAGAAAAAGCAGGTCACCGCGTTGTTCGAGAATATTT
AGTTAATGATTATGGAAACCAAATGAATAAAATGGCAGATTCAATATTTGCTAGATACCA
ACAAATATTTAATCTCGAATTTCCTATGCCAGAAGATTCATACCATGGCGGAGATATGAT
AGAATTCGCTCAAGCATTTTATGACATTCACAAAGATGAATACAAAAATGTAGAATACAC
TGATGAAATTAGAAAAATCTTTAGAAGTTTTGGAAGAGATTTTGCTTTAAAAAATATTAT
TGAAGATATGAAAAAATTTGGAGTAACATTCGATATTTTCACATCAGAGGCAGAACAATA
TGCCAAAAATAGAGTATGACCAGCAATTCATAGATTAAAGACAACATACAAAAAAGATGG
CGCAACTTGACTCGAAACAACAAAGGGTGGTAAAGATGACAAGGACCGTGTTATTATCAA
AAGCAATGGTGATTCAACATACTTCTGTGCGGACATTGCATACCACGAACAAAAACTTTT
GGAATTAAATGATCCAAATGGAAAAATTGTTGACATTTGAGGAGCTGACCACTCAGGATA
CGTAGAACGTGTTAAATTCTCATTTGAAGATTTAGGACATAGAAGAGACCAAATTGAAAT
TCTTCTATTCCAACTAATTAGAATCATGAAGAATGGTAAAGAAGTTAAAATGTCAAAACG
TTTAGGAACTTCTTTAACGTTAAGAGAACTAGCAGAAGAAGTTGGAAATGATGCAATTAG
ATACTTTCTAATTGATAGATCATATAATTCAAGAATTGACTTTGATATTAACAAAGTTAC
TGACAACAACGAAAATAACCCTATGTATATCATTAAATATGCTCATGCTCGTGCTTGCCA
ATTATTAGATAAAGTAGGAATTGAAAACCCTATTGCTTCTGATGAGTTGGATAATGAATA
TGCTCAAAAGCTTGTTGCAGAATTAAAAGAATACCCTGAATTAATTTCAACAATGGCCAA
AACTTATAAAGTCAACTTGTTGCCTCCTTATCTATTGAAATTATCAAAGGCATTTAACTC
ATTTTATTCAAATACCAAAGTTTTAGGATCTCCTAATGAACAAAGCCTTGCAGCCTTAGT
AAAGGCAACAAAAATTGTTTTAGCTGATGGTTTAAAATTAATGGACATTGAAGCACCTGA
AAAAATGT
