# Supplementary material for: Genomic determination of minimum multi-locus sequence typing schemas to represent the genomic phylogeny of Mycoplasma hominis
Source: BMC Genomics. 2016 Nov 23;17:964. doi: 10.1186/s12864-016-3284-z (PMC5120421; doi:10.1186/s12864-016-3284-z)
Supplement: Additional file 1: — FASTA sequence for all pan genomic alleles identified in this study. (ZIP 1488 kb) [file 12864_2016_3284_MOESM1_ESM.zip › pan_genome/GENE-184.fasta]

>184
ATGGAATTATTAAAATATAGTTTAATTACAAAAAACGAATTCAATAATGAACCCTCTAAA
ACGATAGAAACAGAATTTGTTCCATATACTGAAGAAGTTGTTGATGAATTTATTCATATA
AATTTTATTGATAATAATAATCAGGAATGTGATTTATTGGTCAATAGTGATACTTTAAAA
ATAAAATATTCTGGTTCATATATCGAGTTACAGAAAAACAAAAGAGTAAGCAATAAAATT
CAAGAATTTTCTCTAGATTTTTATTTAAAAGATGTTTTTATTGAAGGAAACAAGATATCT
GCTCATTATGATATTTTAGTTGGTAGTGATGTTATTGCAAGCAATATAATTAACATTGAA
ACAAAGGCCGAAAAATAG
>5316 bias=80.2,bit_score=305.5,abs_start=422194,align_strand=+,abs_end=422571,score_ratio=0.808201058201,query_name=NODE_1_length_474534_cov_38.1723_ID_792
ATGGAATTATTAAAATATAGTTTAATTACAAAAAACGAATTCAATAATGAACCCTCTAAA
ACGATAGAAACAGAATTTGTTCCATATACTGAAGAAGTTGTTGATGAATTTATTCATATA
AATTTTATTGATAATAATAATCAGGAATGTGATTTATTGGTCAATAGTGATACTTTAAAA
ATAAAATATTCTGGTTCATATATCGAGTTACAAAAAAACAAAAGAGTAAGCAATAAAATT
CAAGAATTTTCTCTAGATTTTTATTTAAAAGATGTTTTTATTGAAGGAAACAAGATATCT
GCTCATTATGATATTTTAGTTGGTAGTGATGTTATTGCAAGCAATATAATTAACATTGAA
ACAAAGACCGAAAAATAG
>5319 bias=78.7,bit_score=305.1,abs_start=64437,align_strand=-,abs_end=64813,score_ratio=0.807142857143,query_name=NODE_1_length_171438_cov_18.2479_ID_1802
TGGAATTATTAAAATATAGTTTAATTACAAAAAACGAATTCAATAATGAACCCTCTAAAA
CGATAGAAACAGAATTTGTTCCATATACTGAAGAAGTTGTTGATGAATTTATTCATATAA
ATTTTATTGATAATAATAATCAGGAATGTGATTTATTGGTCAATAGTGATACTTTAAAAA
TAAAATATTCTGGTTCATATATCGAGTTACAAAAAAACAAAAGAGTAAGCAATAAAATTC
AAGAATTTTCTCTAGATTTTTATTTAAAAGATGTTTTTATTGAAGGAAACAAGATATCTG
CTCATTATGATATTTTAGTTGGTAGTGATGTTGTTGCAAGCAATATAATTAACATTGAAA
CAAAGACCGAAAAATAG
>5322 bias=74.0,bit_score=308.6,abs_start=48550,align_strand=-,abs_end=48926,score_ratio=0.816402116402,query_name=NODE_3_length_93369_cov_17.5684_ID_566
TGGAATTATTAAAATATAGTTTAATTACAAAAAACGAATTCAACAATGAACCCTCTAAAA
CGATAGAAACAGAATTTGTTCCATATACCGAAGAAGTTGTTGATGAATTTATTCATATAA
ATTTTATTGATAATAATAATCAGGAATGTGATTTATTGGTCAATAGTGATACTTTAAAAA
TAAAATATTCTGGTTCATATATCGAGTTACAGAAAAACAAAAGAGTAAGCAATAAAATTC
AAGAATTTTCTCTAGATTTTTATTTAAAAGATGTTTTTATTGAAGGAAACAAGATATCTG
CTCATTATGATATTTTAGTTGGTAGTGATGTTATTGCAAGCAATATAATTAGCATTGAAA
CAAAGACCGAAAAATAG
>5325 bias=78.2,bit_score=307.1,abs_start=209418,align_strand=-,abs_end=209794,score_ratio=0.812433862434,query_name=NODE_1_length_644406_cov_31.3649_ID_828
TGGAATTATTAAAATATAGTTTAATTACAAAAAACGAATTCAATAATGAACCCTCTAAAA
CGATAGAAACAGAATTTGTTCCATATACTGAAGAAGTTGTTGATGAATTTATTCATATAA
ATTTTATTGATAATAATAATCAGGAATGTGATTTATTGGTCAATAGTGATACTTTAAAAA
TAAAATATTCTGGTTCATATATCGAGTTACAAAAAAACAAAAGAGTAAGCAATAAAATTC
AAGAATTTTCTCTAGATTTTTATTTAAAAGATGTTTTTATTGAAGGAAACAAGATATCTG
CTCATTATGATATTTTAGTTGGTAGTGATGTTATTGCAAGCAATATAATTAACATTGAAA
CAAAGCCCGAAAAATAG
>18271 bias=0,e_score=1.7e-90,bit_score=308.7,score_ratio=0.82,align_strand=+,abs_start=162326,abs_end=162703,allele_start=162326,allele_end=162703,query_name=NODE_2_length_211336_cov_54.0217_ID_107 <unknown description>
TGGAATTATTAAAATATAGTTTAATTACAAAAAACGAATTCAATAATGAACCCTCTAAAA
CGATAGAAACAGAATTTGTTCCATATACCGAAGAAGTTGTTGATGAATTTATTCATATAA
ATTTTATTGATAATAATAATCAGGAATGTGATTTATTGGTCAATAGTGATACTTTAAAAA
TAAAATATTCTGGTTCATATATCGAGTTACAGAAAAACAAAAGAGTAAGCAATAAAATTC
AAGAATTTTCTCTAGATTTTTATTTAAAAGATGTTTTTATTGAAGGAAACAAGATATCTG
CTCATTATGATATTTTAGTTGGTAGTGATGTTGTTGCAAGCAATATAATTAACATTGAAA
CAAAGACCGAAAAATAG
>18272 bias=0,e_score=1.7e-89,bit_score=305.1,score_ratio=0.81,align_strand=+,abs_start=125490,abs_end=125867,allele_start=125490,allele_end=125867,query_name=NODE_2_length_174641_cov_50.6885_ID_2769 <unknown description>
TGGAATTATTAAAATATAGTTTAATTACAAAAAACGAATTCAATAATGAACCCTCTAAAA
CGATAGAAACAGAATTTGTTCCATATACCGAAGAAGTTGTTGATGAATTTATTCATATAA
ATTTTATTGATAATAATAATCAGGAATGTGATTTATTGGTCAATAGTGATACTTTAAAAA
TAAAATATTCTGGTTCATATATCGAGTTACAAAAAAACAAAAGAGTAAGCAATAAAATTC
AAGAATTTTCTCTAGATTTTTATTTAAAGGATGTTTTTATTGAAGGAAACAAGATATCTG
CTCATTATGATATTTTAGTTGGTAGTGATGTTATTGCAAGCAATATAATTAACATTGAAA
CAAAGACCGAAAAATAG
>18273 bias=0,e_score=1.9e-90,bit_score=308.6,score_ratio=0.82,align_strand=-,abs_start=157594,abs_end=157970,allele_start=157594,allele_end=157970,query_name=NODE_2_length_226046_cov_22.58_ID_866 <unknown description>
TGGAATTATTAAAATATAGTTTAATTACAAAAAACGAATTCAACAATGAACCCTCTAAAA
CGATAGAAACAGAATTTGTTCCATATACCGAAGAAGTTGTTGATGAATTTATTCATATAA
ATTTTATTGATAATAATAATCAGGAATGTGATTTATTGGTCAATAGTGATACTTTAAAAA
TAAAATATTCTGGTTCATATATCGAGTTACAGAAAAACAAAAGAGTAAGCAATAAAATTC
AAGAATTTTCTCTAGATTTTTATTTAAAAGATGTTTTTATTGAAGGAAACAAGATATCTG
CTCATTATGATATTTTAGTTGGTAGTGATGTTATTGCAAGCAATATAATTAGCATTGAAA
CAAAGACCGAAAAATA
>18274 bias=0,e_score=1.5e-88,bit_score=301.8,score_ratio=0.80,align_strand=-,abs_start=48620,abs_end=48996,allele_start=48620,allele_end=48996,query_name=NODE_2_length_147029_cov_48.4721_ID_161 <unknown description>
TGGAATTATTAAAATATAGTTTAATTACAAAAAACGAATTCAATAATGAACCCTCTAAAA
CGATAGAAACAGAATTTGTTCCATATACCGAAGAAGTTATTGATGAATTTATTCATATAA
ATTTTATTGATAATAATAATCAGGAATGTGATTTATTGGTCAATAGTGATACTTTAAAAA
TAAAATATTCTGGTTCATATATCGAGTTACAGAAAAACAAAAGAATAAGCAATAAAATTC
AAGAATTTTCTCTAGATTTTTATTTAAAAGATGTTTTTATTGAAGGAAACAAGATATCTG
CTCATTATGATATTTTAGTTGGTAGTGATGTTATTGCAAGCAATATAATTAACATTGAAA
CAAAGACCGAAAAATA
>18275 bias=0,e_score=3.5e-89,bit_score=305.5,score_ratio=0.81,align_strand=+,abs_start=422194,abs_end=422571,allele_start=422194,allele_end=422571,query_name=NODE_1_length_474534_cov_38.1723_ID_792 <unknown description>
TGGAATTATTAAAATATAGTTTAATTACAAAAAACGAATTCAATAATGAACCCTCTAAAA
CGATAGAAACAGAATTTGTTCCATATACTGAAGAAGTTGTTGATGAATTTATTCATATAA
ATTTTATTGATAATAATAATCAGGAATGTGATTTATTGGTCAATAGTGATACTTTAAAAA
TAAAATATTCTGGTTCATATATCGAGTTACAAAAAAACAAAAGAGTAAGCAATAAAATTC
AAGAATTTTCTCTAGATTTTTATTTAAAAGATGTTTTTATTGAAGGAAACAAGATATCTG
CTCATTATGATATTTTAGTTGGTAGTGATGTTATTGCAAGCAATATAATTAACATTGAAA
CAAAGACCGAAAAATAG
>18276 bias=0,e_score=5e-89,bit_score=301.3,score_ratio=0.80,align_strand=+,abs_start=31013,abs_end=31390,allele_start=31013,allele_end=31390,query_name=NODE_6_length_36082_cov_1.44411_ID_199 <unknown description>
TGGAATTGTTAAAATATAGTTTAATTACAAAAAACGAATTCAACAATGAACCCTCTAAAA
CGATAGAAACAGAATTTGTTCCATATACCGAAGAAGTTGTTGACGAATTTATTCATATAA
ATTTTATTGATAATAATAATCAAGAATGTGATTTATTGGTCAATAGTGATACTTTAAAAA
TAAAATATTCTGGTTCATATATTGAGTTACAGAAAAACAAAAGAGTAAGCAATAAAATTC
AAGAATTTTCTCTAGATTTTTATTTAAAAGATGTTTTTATTGAAGGAAACAAGATATCTG
CTCATTATGATATTTTAGTTGGTAGTGATGTTGTTGCAAGCAATATAATTAACATTGAAA
CAAAGACCGAAAAATAG
