# Supplementary material for: Genomic determination of minimum multi-locus sequence typing schemas to represent the genomic phylogeny of Mycoplasma hominis
Source: BMC Genomics. 2016 Nov 23;17:964. doi: 10.1186/s12864-016-3284-z (PMC5120421; doi:10.1186/s12864-016-3284-z)
Supplement: Additional file 1: — FASTA sequence for all pan genomic alleles identified in this study. (ZIP 1488 kb) [file 12864_2016_3284_MOESM1_ESM.zip › pan_genome/GENE-185.fasta]

>185
ATGAAAAAATTTATTACTTATAAGCAAAGTAAAGAAGACTTTGATGAAATGATTAAAAAT
ATTGCAAACATTTGTGCAATTCCTTCGATTAGTGAAGAAGATTTTAGTAGTGAATTTCCT
TTTGGAAAAGAAACTGACAATGCTTTAAATTATGCATTAAATCTTGCCAAAAGTTTTGGA
TTTAATATTTATAAAGATCCTAAAAATCGTTATGGGTTTGCTGAATTTGGCAATGGAGAT
AAGATTATTGGAATACTGGCCCACCTTGACGTTGTTCCTGCAGGAGATGAAAGCCAATGA
CGTACAAGTGCATTTGTCCCAGTTATAACAAATGAATCAATTATTGGTCGTGGTAGTTTA
GATGATAAGGGACCTGCTATTATTAATCTATATGCAATGAAATACATTCATGATCATGGT
TTATTATCTAACGAATGAAAAATAAGAATAATATTTGGAATTTCAGAAGAAACCACAATG
AAGTCAATGAAGTCTTATTTGGCTGACTTCAAAGATCCTTATATTTCTTATACTCCTGAT
GGTGAATGACCTTTAATATATGCTGAAAAAATGATCTATGTAACAGAAATTCATTTTCCA
AAGGTTCCAGGAGTTGAATTAAATGGGGGCGACGTTGTTAACCAAATTCCTGATTCAACA
TCTTTAGTATTGAATGAAAAACCTAATATTATTAAAGGAATTGGTGGACACGGCTCAACA
CCTGAAAAAGGTGACAATGCAATAATTAAAGCCATTAATATAGCAAGCAAAGAAAATAAA
GAATTTGCTAAATCTAAATTATTTAAATTTATTAAAGAAAATTTAAATAGCAAATCATTT
AATTTAAGTAATATTTTTAAAAACTATAGTGATTTTTCGGGCGAATTATCTGCAAATTTA
GGCATTATTAGAACCTTGAAAAATGAATATGTTTTAACTTTTGATTTTAGAGTCCCAGTT
TCTCATAAAATTGATGATGTAACTAAAAGCTTAAATGATTATTTAAAAGATGAATTTGGC
GATGATGTATTTTCAAAATTGCAAGGATTCAAGGAACCAAAGTATATTGAACAAGATTCT
CCAATTGTAAGAATTCTTATGGATACATATAATGAAGCGATGAATTCAAATGAAAAACCT
TTAGCAATTGGTGGCGGTACATTTGCAAGATTAATAAAAACCTGTGTTGCTTTTGGATCA
ACTAAATATATGCATTTAATGCATGGACCAAACGAATATTTTACATTTGATGAAATAAAA
TCATCACTTGAAATTTATATCAATGCATTAAATAGATTACAAGATTTGGAAAAATAA
>785
ATGAAAAAATTTATTACTTATAAGCAAAGTAAAGAAGACTTTGATGAAATGATTAAAAAT
ATTGCAAACATTTGTGCAATTCCTTCGATTAGTGAAGAAGATTTTAGTAGTGAATTTCCT
TTTGGAAAAGAAACTGACAATGCTTTAAATTATGCATTAAATCTTGCCAAAAGTTTTGGA
TTTAATATTTATAAAGATCCTAAAAATCGTTATGGGTTTGCTGAATTTGGCAATGGAGAT
AAGATTATTGGAATACTAGCCCACCTTGACGTTGTTCCTGCAGGAGATGAAAGCCAATGA
CGTACAAGTGCATTTGTCCCAGTTATAACAAATGAATCAATTATTGGTCGTGGCAGTTTA
GATGATAAGGGACCTGCTATTATTAATTTATATGCAATGAAATACATTCATGATCATGGC
TTATTATCTAACGAATGAAAAATAAGAATAATATTTGGAATTTCAGAAGAAACCACAATG
AAATCAATGAAGTCTTATTTGGCTGACTTCAAAGATCCTTATATTTCTTATACTCCTGAT
GGTGAATGACCTTTAATATATGCTGAAAAAATGATCTATGTAACAGAAATTCATTTTCCA
AAGGTTCCAGGAGTTGAATTAAATGGGGGCGACGTTGTTAACCAAATTCCTGATTCAACA
TCTTTAGTATTGAATGAAAAACCTAATATTATTAAGGGAATTGGTGGACACGGCTCAACG
CCTGAAAAAGGTGACAATGCGATAATTAAAGCCATTAATATAGCAAGCAAAGAAAATAAA
GAATTTGCTAAATCTAAATTATTTAAATTTATTAAAGAAAATTTAAATAGCAAATCATTT
AATTTAAGTAATATTTTTAAAAACTATAGTGATTTTTCGGGCGAATTATCTGCAAATTTA
GGCATTATTAGAACCTTGAAAAATGAATATGTTTTAACTTTTGATTTTAGAGTCCCAGTT
TCTCATAAAATTGATGATGTAACCAAAAGCTTAAATGATTATTTAAAAGATGAATTTGGC
GATGATGTATTTTCAAAATTGCAAGGATTCAAAGAACCAAAGTATATTGAACAAGATTCT
CCAATTGTAAGAATTCTTATGGATACATATAATGAAGCGATGAATTCAAATGAAAAACCT
TTAGCAATTGGTGGCGGTACATTTGCAAGATTAATAAAAACTTGTGTCGCTTTTGGATCA
ACTAAATATATGCATTTAATGCATGGACCAAACGAATATTTTACATTTGATGAAATAAAA
TCATCACTTGAAATTTATATCAATGCATTAAATAGATTACAAGATTTGGAAAAATAA
>1304
ATGAAAAAATTTATTACTTATAAGCAAAGTAAAGAAGACTTTGATGAAATGATTAAAAAT
ATTGCAAATATTTGTGCAATTCCTTCGATTAGTGAAGAAGATTTTAGCAGTGAATTTCCT
TTTGGAAAAGAAACTGACAATGCTTTAAATTATGCATTAAATCTTGCCAAAAGTTTTGGA
TTTAATATTTATAAAGATCCTAAAAATCGTTATGGGTTTGCTGAATTTGGCAATGGAGAT
AAGATTATTGGAATACTAGCCCACCTTGACGTTGTTCCTGCAGGAGATGAAAGCCAATGA
CGTACAAGTGCATTTGTCCCAGTTATAACAAATGAATCAATTATTGGTCGTGGCAGTTTA
GATGATAAGGGACCTGCTATTATTAATCTATATGCAATGAAATACATTCATGATCATGGT
TTATTATCTAACGAATGAAAAATAAGAATAATATTTGGAATTTCAGAAGAAACCACAATG
AAGTCAATGAAGTCTTATTTGGCCGACTTCAAAGATCCTTATATTTCTTATACTCCTGAT
GGTGAATGACCTTTAATATATGCTGAAAAAATGATCTATGTAACAGAAATTCATTTTCCA
AAGGTTCCAGGAGTTGAATTAAATGGGGGCGACGTTGTTAACCAAATTCCTGATTCAACA
TCTTTAGTATTGAATGAAAAACCTAATATTATTAAGGGAATTGGTGGACACGGCTCAACA
CCTGAAAAAGGTGACAATGCAATAATTAAAGCCATTAATATAGCAAGTAAAGAAAATAAA
GAATTTGCTAAATCTAAATTATTTAAATTTATTAAAGAAAATTTAAATAGCAAATCATTT
AATTTAAGTAATATTTTTAAAAACTATAGTGATTTTTCGGGCGAATTATCTGCAAATTTA
GGCATTATTAGAACCTTAAAAAATGAATATGTTTTAACTTTTGATTTTAGAGTCCCAGTT
TCTCATAAAATTGATGATGTAACTAAAAGCTTAAATGATTATTTAAAAGATGAATTTGGC
GATGATGTATTTTCAAAATTGCAAGGATTCAAAGAACCCAAGTATATTGAACAAGATTCT
CCAATTGTAAGAATTCTTATGGATACATATAATGAAGCGATGAATTCAAATGAAAAACCT
TTAGCAATTGGTGGCGGTACATTTGCAAGATTAATAAAAACTTGTGTCGCTTTTGGATCA
ACTAAATATATGCATTTAATGCATGGACCAAACGAATACTTTACATTTGATGAAATAAAA
TCATCACTTGAAATTTATATCAATGCATTAAATAGATTACAAGATTTGGAAAAATAA
>5326 bias=167.5,bit_score=1381.7,abs_start=1591,align_strand=-,abs_end=2905,score_ratio=1.04912680334,query_name=NODE_7_length_34736_cov_37.069_ID_2116
TGAAAAAATTTATTACTTATAAGCAAAGTAAAGAAGACTTTGATGAAATGATTAAAAATA
TTGCAAATATTTGTGCAATTCCTTCGATTAGTGAAGAAGATTTTAGTAGTGAATTTCCTT
TTGGAAAAGAAACTGACAATGCTTTAAATTATGCATTAAATCTTGCCAAAAGTTTTGGAT
TTAATATTTATAAAGATCCTAAAAATCGTTATGGGTTTGCTGAATTTGGCAATGGAGATA
AGATTATTGGAATACTAGCCCACCTTGACGTTGTTCCTGCGGGAGATGAAAGCCAATGAC
GTACAAGTGCATTTGTTCCTGTTATAACAAATGAATCAATTATTGGACGCGGTAGTTTAG
ATGATAAGGGACCTGCTATTATTAATCTATATGCAATGAAATACATTCATGATCACGGTT
TGTTATCTAACGAATGAAAAATAAGAATAATATTTGGAATTTCAGAAGAAACCACAATGA
AGTCAATGAAGTCTTATTTGGCCGACTTCAAAGATCCTTATATTTCTTATACGCCTGATG
GTGAATGACCTTTAATATATGCTGAAAAAATGATCTATGTAACAGAAATTCATTTTCCAA
AGGTTCCAGGAGTTGAATTAAATGGGGGCGATGTTGTTAACCAAATTCCTGATTCAACAT
CTTTAGTATTAAATGAAAAACCTAATATTATTAAGGGAATTGGTGGACACGGTTCAACAC
CTGAAAAAGGTGACAATGCAATAATTAAAGCCATTAATATAGCAAGCAAAGAAAATAAAG
AATTTGCTAAATCTAAATTATTTAAATTTATTGAAGAAAATTTAAATAGCAAATCATTTA
ATTTAAGTAATATTTTTAAGAACTATAGTGATTTTTCGGGCGAATTATCTGCAAATTTAG
GCATTATTAGAACCTTGAAAAATGAATATGTTTTAACTTTTGATTTTAGGGTCCCAGTTT
CTCATAAAATTGATGATGTAACTAAAAGCTTAAATGATTATTTAAAAGATGAATTTGGCG
ATGATGTATTTTCAAAATTGCAAGGGTTCAAGGAACCCAAGTATATTGAACAAGATTCTC
CAATTGTAAGAATTCTTATGGATACATATAATGAAGCGATGAATTCAAATGAAAAACCTT
TAGCAATTGGTGGCGGTACATTTGCAAGATTAATAAAAACTTGTGTCGCTTTTGGATCAA
CTAAATATATGCATTTAATGCATGGACCAAACGAATATTTTACATTTGATGAAATAAAAT
CATCACTTGAAATTTATATCAATGCATTAAATAGATTACAAGATTTGGAAGAATA
>5329 bias=172.1,bit_score=1379.3,abs_start=34280,align_strand=-,abs_end=35594,score_ratio=1.04730447988,query_name=NODE_5_length_51012_cov_32.5591_ID_313
TGAAAAAATTTATTACTTATAAGCAAAGTAAAGAAGACTTTGATGAGATGATTAAAAATA
TTGCAAACATTTGTGCAATTCCTTCGATTAGTGAAGAAGATTTTAGTAGTGAATTTCCTT
TTGGAAAAGAAACTGACAATGCTTTAAATTATGCATTAAATCTTGCCAAAAGTTTTGGAT
TTAATATTTATAAAGATCCTAAAAATCGTTATGGGTTTGCTGAATTTGGCAAAGGAGATA
AAATTATTGGAATACTAGCCCACCTTGACGTTGTTCCTGCAGGAGATGAAAGCCAATGAC
GTACAAGTGCATTTGTCCCAGTTATAACAAATGAATCAATCATTGGTCGTGGCAGTTTGG
ATGATAAGGGTCCCGCTATTATTAATCTATATGCAATGAAATACATTTATGATCATGGTT
TATTATCTGACGAATGAAAAATAAGAATAATATTTGGAATTTCAGAAGAAACCACAATGA
AGTCAATGAAGTCTTATTTGGTTGATTTCAAAGATCCTTATATTTCTTATACTCCTGATG
GTGAATGACCTTTAATATATGCTGAAAAAATGATCTATGTAACAGAAATTCATTTTCCAA
AGGTTCCAGGAGTTGAATTAAATGGGGGCGACGTTGTTAACCAAATTCCTGATTCAACAT
CTTTAGTATTGAATGAAAAACCTAATATTATTAAGGGAATTGGTGGGCACGGCTCAACAC
CTGAAAAAGGTGACAATGCAATAATTAAAGCCATTAATATAGCAAGCAAAGAAAATAAAG
AATTTGCTAAATCTAAATTATTTAAATTTATTAAAGAAAATTTAAATGGCAAGTCATTTA
ATTTAAGTAATATTTTTAAAAACTATAGTGATTTTTCGGGTGAATTATCTGCAAATTTAG
GTATTATTAGAACCTTGAAAAATGAATATGTTTTAACTTTTGATTTTAGAGTCCCAGTTT
CTCATAAAATTGATGATGTAACCAAAAGCTTAAATGATTATTTAAAAGATGAATTTGGCG
ATGATGTATTTTCAAAATTGCAAGGATTCAAAGAACCAAAGTATATTGAACAAGATTCTC
CAATTGTAAGAATTCTTATGGATACATATAATGAAGCGATGAATTCAAATGAAAAACCTT
TAGCAATTGGTGGCGGTACATTTGCAAGATTAATAAAAACTTGTGTCGCTTTTGGATCAA
CTAAATATATGCATTTAATGCATGGACCAAACGAATATTTTACATTTGATGAAATAAAAT
CATCACTTGAAATTTATATCAATGCATTAAATAGATTACAAGATTTGGAAAAATA
>5331 bias=171.3,bit_score=1404.4,abs_start=32612,align_strand=-,abs_end=33926,score_ratio=1.06636294609,query_name=NODE_10_length_49371_cov_19.0623_ID_623
TGAAAAAATTTATTACTTATAAGCAAAGTAAAGAAGACTTTGATGAAATGATTAAAAATA
TTGCAAATATTTGTGCAATTCCTTCGATTAGTGAAGAAGATTTTAGTAGTGAATTTCCTT
TTGGAAAAGAAACTGACAATGCTTTAAATTATGCATTAAATCTTGCCAAAAGTTTTGGAT
TTAATATTTATAAAGATCCTAAAAATCGTTATGGGTTTGCTGAATTTGGCAATGGAGATA
AGATTATTGGAATATTAGCCCACCTTGACGTTGTTCCTGCAGGAGATGAAAGCCAATGAC
GTACAAGCGCATTTGTCCCAGTTATAACAAATGAATCAATTATTGGTCGTGGCAGTTTAG
ATGATAAGGGACCTGCTATTATTAATCTATATGCAATGAAATACATTCATGATCATGGTT
TATTATCTAACGAATGAAAAATAAGAATAATATTTGGAATTTCAGAAGAAACCACAATGA
AGTCAATGAAGTCTTATTTGGCCGACTTCAAAGATCCTTATATTTCTTATACTCCTGATG
GTGAATGACCTTTAATATATGCTGAAAAAATGATCTATGTAACAGAAATTCATTTTCCAA
AGGTTCCAGGAGTTGAATTAAATGGGGGCGACGTTGTTAACCAAATTCCTGATTCAACAT
CTTTAGTATTGAATGAAAAACCTAATATTATTAAGGGAATTGGAGGACACGGCTCAACAC
CTGAAAAAGGTGACAATGCAATAATTAAAGCCATTAATATAGCAAGCAAAGAAAATAAAG
AATTTGCTAAATCTAAATTATTTAAATTTATTAAAGAAAATTTAAATAGCAAATCATTTA
ATTTAAGTAATATTTTTAAAAACTATAGTGATTTTTCGGGCGAATTATCTGCAAATTTAG
GCATTATTAGAACCTTGAAAAATGAATATGTTTTAACTTTTGATTTTAGAGTCCCAGTTT
CTCATAAAATTGATGATGTAACTAAAAGCTTAAATGATTATTTAAAAGATGAATTTGGCG
ATGATGTATTTTCAAAATTGCAAGGATTCAAAGAACCCAAGTATATTGAACAAGATTCTC
CAATTGTAAGAATTCTTATGGATACATATAATGAAGCGATGAATTCAAATGAAAAACCTC
TAGCAATTGGTGGCGGTACATTTGCAAGATTAATAAAAACTTGTGTCGCTTTTGGATCAA
CTAAATATATGCATTTAATGCATGGACCAAACGAATACTTTACATTTGATGAAATAAAAT
CATCACTTGAAATTTATATCAATGCATTAAATAGATTACAAGATTTGGAAAAATA
>5335 bias=173.5,bit_score=1408.4,abs_start=299177,align_strand=-,abs_end=300491,score_ratio=1.06940015186,query_name=NODE_1_length_644406_cov_31.3649_ID_828
TGAAAAAATTTATTACTTATAAGCAAAGTAAAGAAGACTTTGATGAAATGATTAAAAATA
TTGCAAATATTTGTGCAATTCCTTCGATTAGTGAAGAAGATTTTAGCAGTGAATTTCCTT
TTGGAAAAGAAACTGACAATGCTTTAAATTATGCATTAAATCTTGCCAAAAGTTTTGGAT
TTAATATTTATAAAGATCCTAAAAATCGTTATGGGTTTGCTGAATTTGGCAATGGAGATA
AGATTATTGGAATACTAGCCCACCTTGACGTTGTTCCTGCAGGAGATGAAAGCCAATGAC
GTACAAGTGCATTTGTCCCAGTTATAACAAATGAATCAATTATTGGTCGTGGCAGTTTAG
ATGATAAGGGACCTGCTATTATTAATCTATATGCAATGAAATACATTCATGATCATGGTT
TATTATCTAACGAATGAAAAATAAGAATAATATTTGGAATTTCAGAAGAAACCACAATGA
AGTCAATGAAGTCTTATTTGGCCGACTTCAAAGATCCTTATATTTCTTATACTCCTGATG
GTGAATGACCTTTAATATATGCTGAAAAAATGATCTATGTAACAGAAATTCATTTTCCAA
AGGTTCCAGGAGTTGAATTAAATGGGGGCGACGTTGTTAACCAAATTCCTGATTCAACAT
CTTTAGTATTGAATGAAAAACCTAATATTATTAAGGGAATTGGTGGACACGGCTCAACAC
CTGAAAAAGGTGACAATGCAATAATTAAAGCCATTAATATAGCAAGTAAAGAAAATAAAG
AATTTGCTAAATCTAAATTATTTAAATTTATTAAAGAAAATTTAAATAGCAAATCATTTA
ATTTAAGTAATATTTTTAAAAACTATAGTGATTTTTCGGGCGAATTATCTGCAAATTTAG
GCATTATTAGAACCTTAAAAAATGAATATGTTTTAACTTTTGATTTTAGAGTCCCAGTTT
CTCATAAAATTGATGATGTAACTAAAAGCTTAAATGATTATTTAAAAGATGAATTTGGCG
ATGATGTATTTTCAAAATTGCAAGGATTCAAAGAACCCAAGTATATTGAACAAGATTCTC
CAATTGTAAGAATTCTTATGGATACATATAATGAAGCGATGAATTCAAATGAAAAACCTT
TAGCAATTGGTGGCGGTACATTTGCAAGATTAATAAAAACTTGTGTCGCTTTTGGATCAA
CTAAATATATGCATTTAATGCATGGACCAAACGAATACTTTACATTTGATGAAATAAAAT
CATCACTTGAAATTTATATCAATGCATTAAATAGATTACAAGATTTGGAAAAATA
>5337 bias=172.5,bit_score=1406.0,abs_start=31899,align_strand=+,abs_end=33215,score_ratio=1.0675778284,query_name=NODE_2_length_160211_cov_35.3884_ID_103
ATGAAAAAATTTATTACTTATAAGCAAAGTAAAGAAGACTTTGATGAAATGATTAAAAAT
ATTGCAAACATTTGTGCAATTCCTTCGATTAGTGAAGAAGATTTTAGTAGTGAATTTCCT
TTTGGAAAAGAAACTGACAATGCTTTAAATTATGCATTAAATCTTGCCAAAAGTTTTGGA
TTTAATATTTATAAAGATCCTAAAAATCGTTATGGGTTTGCTGAATTTGGCAATGGAGAT
AAGATTATTGGAATATTAGCCCACCTTGACGTTGTTCCTGCAGGAGATGAAAGCCAATGA
CGTACAAGCGCATTTGTCCCAGTTATAACAAATGAATCAATTATTGGTCGTGGCAGTTTA
GATGATAAGGGACCTGCTATTATTAATCTATATGCAATGAAATACATTCATGATCATGGT
TTATTATCTAACGAATGAAAAATAAGAATAATATTTGGAATTTCAGAAGAAACCACAATG
AAGTCAATGAAGTCTTATTTGGCCGACTTCAAAGATCCTTATATTTCTTATACTCCTGAT
GGTGAATGACCTTTAATATATGCTGAAAAAATGATCTATGTAACAGAAATTCATTTTCCA
AAGGTTCCAGGAGTTGAATTAAATGGGGGCGACGTTGTTAACCAAATTCCTGATTCAACA
TCTTTAGTATTGAATGAAAAACCTAATATTATTAAGGGAATTGGAGGACACGGCTCAACA
CCTGAAAAAGGTGACAATGCAATAATTAAAGCCATTAATATAGCAAGCAAAGAAAATAAA
GAATTTGCTAAATCTAAATTATTTAAATTTATTAAAGAAAATTTAAATAGCAAATCATTT
AATTTAAGTAATATTTTTAAAAACTATAGTGATTTTTCGGGCGAATTATCTGCAAATTTA
GGCATTATTAGAACCTTGAAAAATGAATATGTTTTAACTTTTGATTTTAGAGTCCCAGTT
TCTCATAAAATTGATGATGTAACTAAAAGCTTAAATGATTATTTAAAAGATGAATTTGGC
GATGATGTATTTTCAAAATTGCAAGGATTCAAAGAACCCAAGTATATTGAACAAGATTCT
CCAATTGTAAGAATTCTTATGGATACATATAATGAAGCGATGAATTCAAATGAAAAACCT
TTAGCAATTGGTGGCGGTACATTTGCAAGATTAATAAAAACTTGTGTCGCTTTTGGATCA
ACTAAATATATGCATTTAATGCATGGACCAAACGAATATTTTACATTTGATGAAATAAAA
TCATCACTTGAAATTTATATCAATGCATTAAATAGATTACAAGATTTGGAAAAATAA
>5341 bias=169.4,bit_score=1388.9,abs_start=16159,align_strand=+,abs_end=17475,score_ratio=1.05459377373,query_name=NODE_12_length_44715_cov_15.341_ID_1242
ATGAAAAAATTTATTACTTATAAGCAAAGTAAAGAAGACTTTGACGAAATGATTAAAAAT
ATTGCAAATATTTGTGCAATTCCTTCGATTAGTGAAGAAGATTTTAGTAGTGAATTTCCT
TTTGGAAAAGAAACTGACAATGCTTTAAATTACGCATTAAATCTTGCTAAAAGTTTTGGA
TTTAATATTTATAAAGATCCTAAAAATCGTTATGGGTTTGCTGAATTTGGCAATGGAGAT
AAGATTATTGGAATACTAGCCCACCTTGACGTTGTTCCTGCGGGAGATGAAAGCCAATGA
CGTACAAGTGCTTTTGTCCCAGTTATAACAAATGAATCAATTATTGGACGCGGTAGTTTA
GATGATAAGGGACCTGCTATTATTAATTTATATGCAATGAAATACATTCATGATCATGGC
TTATTATCTAACGAATGAAAAATAAGAATAATATTTGGAATTTCAGAAGAAACCACAATG
AAGTCAATGAAGTCTTATTTGGCTGACTTCAAAGATCCTTACATTTCTTATACTCCTGAT
GGTGAATGACCTTTAATATATGCTGAAAAAATGATCTATGTAACAGAAATTCATTTTCCA
AAGGTTCCAGGAGTTGAATTAAATGGGGGCGACGTTGTTAACCAAATTCCTGATTCAACA
TCTTTAGTATTGAATGAAAAACCTAATATTATTAAGGGAATTGGAGGGCACGGCTCAACA
CCTGAAAAAGGTGACAATGCAATAATTAAAGCCATTAATATAGCAAGCAAAGAAAATAAA
GAATTTGCTAAATCTAAATTATTTAAATTTATTAAAGAAAATTTAAATAGCAAATCATTT
AATTTAAGTAATATTTTTAAAAACTATAGTGATTTTTCGGGCGAATTATCTGCAAATTTA
GGCATTATTAGAACCTTGAAAAATGAATATGTTTTAACTTTTGATTTTAGAGTCCCAGTT
TCTCATAAAATTGATGATGTAACTAAAAGCTTAAATGATTATTTAAAAGATGAATTTGGC
GATGATGTATTTTCAAAATTGCAAGGATTCAAAGAACCCAAGTATATTGAACAAGATTCT
CCAATTGTAAGAATTCTTATGGATACATATAATGAAGCGATGAATTCAAATGAAAAACCT
TTAGCAATTGGTGGCGGTACATTTGCAAGATTAATAAAAACTTGTGTCGCTTTTGGATCA
ACTAAATATATGCATCTAATGCATGGAGCAAACGAATATTTTACATTTGATGAAATAAAA
TCATCACTTGAAATTTATATCAATGCATTAAATAGATTACAAGATTTGGAAAAATAA
>18277 bias=0,e_score=0.0,bit_score=1379.3,score_ratio=1.05,align_strand=-,abs_start=34281,abs_end=35595,allele_start=34281,allele_end=35595,query_name=NODE_5_length_53259_cov_49.397_ID_291 <unknown description>
TGAAAAAATTTATTACTTATAAGCAAAGTAAAGAAGACTTTGATGAGATGATTAAAAATA
TTGCAAACATTTGTGCAATTCCTTCGATTAGTGAAGAAGATTTTAGTAGTGAATTTCCTT
TTGGAAAAGAAACTGACAATGCTTTAAATTATGCATTAAATCTTGCCAAAAGTTTTGGAT
TTAATATTTATAAAGATCCTAAAAATCGTTATGGGTTTGCTGAATTTGGCAAAGGAGATA
AAATTATTGGAATACTAGCCCACCTTGACGTTGTTCCTGCAGGAGATGAAAGCCAATGAC
GTACAAGTGCATTTGTCCCAGTTATAACAAATGAATCAATCATTGGTCGTGGCAGTTTGG
ATGATAAGGGTCCCGCTATTATTAATCTATATGCAATGAAATACATTTATGATCATGGTT
TATTATCTGACGAATGAAAAATAAGAATAATATTTGGAATTTCAGAAGAAACCACAATGA
AGTCAATGAAGTCTTATTTGGTTGATTTCAAAGATCCTTATATTTCTTATACTCCTGATG
GTGAATGACCTTTAATATATGCTGAAAAAATGATCTATGTAACAGAAATTCATTTTCCAA
AGGTTCCAGGAGTTGAATTAAATGGGGGCGACGTTGTTAACCAAATTCCTGATTCAACAT
CTTTAGTATTGAATGAAAAACCTAATATTATTAAGGGAATTGGTGGGCACGGCTCAACAC
CTGAAAAAGGTGACAATGCAATAATTAAAGCCATTAATATAGCAAGCAAAGAAAATAAAG
AATTTGCTAAATCTAAATTATTTAAATTTATTAAAGAAAATTTAAATGGCAAGTCATTTA
ATTTAAGTAATATTTTTAAAAACTATAGTGATTTTTCGGGTGAATTATCTGCAAATTTAG
GTATTATTAGAACCTTGAAAAATGAATATGTTTTAACTTTTGATTTTAGAGTCCCAGTTT
CTCATAAAATTGATGATGTAACCAAAAGCTTAAATGATTATTTAAAAGATGAATTTGGCG
ATGATGTATTTTCAAAATTGCAAGGATTCAAAGAACCAAAGTATATTGAACAAGATTCTC
CAATTGTAAGAATTCTTATGGATACATATAATGAAGCGATGAATTCAAATGAAAAACCTT
TAGCAATTGGTGGCGGTACATTTGCAAGATTAATAAAAACTTGTGTCGCTTTTGGATCAA
CTAAATATATGCATTTAATGCATGGACCAAACGAATATTTTACATTTGATGAAATAAAAT
CATCACTTGAAATTTATATCAATGCATTAAATAGATTACAAGATTTGGAAAAAT
>18278 bias=0,e_score=0.0,bit_score=1392.4,score_ratio=1.06,align_strand=+,abs_start=15576,abs_end=16892,allele_start=15576,allele_end=16892,query_name=NODE_2_length_174641_cov_50.6885_ID_2769 <unknown description>
TGAAAAAATTTATTACTTATAAGCAAAGTAAAGAAGACTTTGACGAAATGATTAAAAATA
TTGCAAATATTTGTGCAATTCCTTCGATTAGTGAAGAAGATTTTAGTAGTGAATTTCCTT
TTGGAAAAGAAACTGACAATGCTTTAAATTACGCATTAAATCTTGCTAAAAGTTTTGGAT
TTAATATTTATAAAGATCCTAAAAATCGTTATGGGTTTGCTGAATTTGGCAATGGAGATA
AGATTATTGGAATACTAGCCCACCTTGACGTTGTTCCTGCGGGAGATGAAAGCCAATGAC
GTACAAGTGCTTTTGTCCCAGTTATAACAAATGAATCAATTATTGGACGCGGTAGTTTAG
ATGATAAGGGACCTGCTATTATTAATTTATATGCAATGAAATACATTCATGATCATGGCT
TATTATCTAACGAATGAAAAATAAGAATAATATTTGGAATTTCAGAAGAAACCACAATGA
AGTCAATGAAGTCTTATTTGGCTGACTTCAAAGATCCTTACATTTCTTATACTCCTGATG
GTGAATGACCTTTAATATATGCTGAAAAAATGATCTATGTAACAGAAATTCATTTTCCAA
AGGTTCCAGGAGTTGAATTAAATGGGGGCGACGTTGTTAACCAAATTCCTGATTCAACAT
CTTTAGTATTGAATGAAAAACCTAATATTATTAAGGGAATTGGAGGGCACGGCTCAACAC
CTGAAAAAGGTGACAATGCAATAATTAAAGCCATTAATATAGCAAGCAAAGAAAATAAAG
AATTTGCTAAATCTAAATTATTTAAATTTATTAAAGAAAATTTAAATAGCAAATCATTTA
ATTTAAGTAATATTTTTAAAAACTATAGTGATTTTTCGGGCGAATTATCTGCAAATTTAG
GCATTATTAGAACCTTGAAAAATGAATATGTTTTAACTTTTGATTTTAGAGTCCCAGTTT
CTCATAAAATTGATGATGTAACTAAAAGCTTAAATGATTATTTAAAAGATGAATTTGGCG
ATGATGTATTTTCAAAATTGCAAGGATTCAAAGAACCCAAGTATATTGAACAAGATTCTC
CAATTGTAAGAATTCTTATGGATACATATAATGAAGCGATGAATTCAAATGAAAAACCTT
TAGCAATTGGTGGCGGTACATTTGCAAGATTAATAAAAACTTGTGTCGCTTTTGGATCAA
CTAAATATATGCATTTAATGCATGGACCAAACGAATATTTTACATTTGATGAAATAAAAT
CATCACTTGAAATTTATATCAATGCATTAAATAGATTACAAGATTTGGAAAAATAA
>18279 bias=0,e_score=0.0,bit_score=1388.9,score_ratio=1.05,align_strand=+,abs_start=104603,abs_end=105919,allele_start=104603,allele_end=105919,query_name=NODE_3_length_145382_cov_20.187_ID_361 <unknown description>
TGAAAAAATTTATTACTTATAAGCAAAGTAAAGAAGACTTTGACGAAATGATTAAAAATA
TTGCAAATATTTGTGCAATTCCTTCGATTAGTGAAGAAGATTTTAGTAGTGAATTTCCTT
TTGGAAAAGAAACTGACAATGCTTTAAATTACGCATTAAATCTTGCTAAAAGTTTTGGAT
TTAATATTTATAAAGATCCTAAAAATCGTTATGGGTTTGCTGAATTTGGCAATGGAGATA
AGATTATTGGAATACTAGCCCACCTTGACGTTGTTCCTGCGGGAGATGAAAGCCAATGAC
GTACAAGTGCTTTTGTCCCAGTTATAACAAATGAATCAATTATTGGACGCGGTAGTTTAG
ATGATAAGGGACCTGCTATTATTAATTTATATGCAATGAAATACATTCATGATCATGGCT
TATTATCTAACGAATGAAAAATAAGAATAATATTTGGAATTTCAGAAGAAACCACAATGA
AGTCAATGAAGTCTTATTTGGCTGACTTCAAAGATCCTTACATTTCTTATACTCCTGATG
GTGAATGACCTTTAATATATGCTGAAAAAATGATCTATGTAACAGAAATTCATTTTCCAA
AGGTTCCAGGAGTTGAATTAAATGGGGGCGACGTTGTTAACCAAATTCCTGATTCAACAT
CTTTAGTATTGAATGAAAAACCTAATATTATTAAGGGAATTGGAGGGCACGGCTCAACAC
CTGAAAAAGGTGACAATGCAATAATTAAAGCCATTAATATAGCAAGCAAAGAAAATAAAG
AATTTGCTAAATCTAAATTATTTAAATTTATTAAAGAAAATTTAAATAGCAAATCATTTA
ATTTAAGTAATATTTTTAAAAACTATAGTGATTTTTCGGGCGAATTATCTGCAAATTTAG
GCATTATTAGAACCTTGAAAAATGAATATGTTTTAACTTTTGATTTTAGAGTCCCAGTTT
CTCATAAAATTGATGATGTAACTAAAAGCTTAAATGATTATTTAAAAGATGAATTTGGCG
ATGATGTATTTTCAAAATTGCAAGGATTCAAAGAACCCAAGTATATTGAACAAGATTCTC
CAATTGTAAGAATTCTTATGGATACATATAATGAAGCGATGAATTCAAATGAAAAACCTT
TAGCAATTGGTGGCGGTACATTTGCAAGATTAATAAAAACTTGTGTCGCTTTTGGATCAA
CTAAATATATGCATCTAATGCATGGAGCAAACGAATATTTTACATTTGATGAAATAAAAT
CATCACTTGAAATTTATATCAATGCATTAAATAGATTACAAGATTTGGAAAAATAA
>18280 bias=0,e_score=0.0,bit_score=1388.9,score_ratio=1.05,align_strand=-,abs_start=58496,abs_end=59810,allele_start=58496,allele_end=59810,query_name=NODE_5_length_75969_cov_36.3116_ID_445 <unknown description>
TGAAAAAATTTATTACTTATAAGCAAAGTAAAGAAGACTTTGACGAAATGATTAAAAATA
TTGCAAATATTTGTGCAATTCCTTCGATTAGTGAAGAAGATTTTAGTAGTGAATTTCCTT
TTGGAAAAGAAACTGACAATGCTTTAAATTACGCATTAAATCTTGCTAAAAGTTTTGGAT
TTAATATTTATAAAGATCCTAAAAATCGTTATGGGTTTGCTGAATTTGGCAATGGAGATA
AGATTATTGGAATACTAGCCCACCTTGACGTTGTTCCTGCGGGAGATGAAAGCCAATGAC
GTACAAGTGCTTTTGTCCCAGTTATAACAAATGAATCAATTATTGGACGCGGTAGTTTAG
ATGATAAGGGACCTGCTATTATTAATTTATATGCAATGAAATACATTCATGATCATGGCT
TATTATCTAACGAATGAAAAATAAGAATAATATTTGGAATTTCAGAAGAAACCACAATGA
AGTCAATGAAGTCTTATTTGGCTGACTTCAAAGATCCTTACATTTCTTATACTCCTGATG
GTGAATGACCTTTAATATATGCTGAAAAAATGATCTATGTAACAGAAATTCATTTTCCAA
AGGTTCCAGGAGTTGAATTAAATGGGGGCGACGTTGTTAACCAAATTCCTGATTCAACAT
CTTTAGTATTGAATGAAAAACCTAATATTATTAAGGGAATTGGAGGGCACGGCTCAACAC
CTGAAAAAGGTGACAATGCAATAATTAAAGCCATTAATATAGCAAGCAAAGAAAATAAAG
AATTTGCTAAATCTAAATTATTTAAATTTATTAAAGAAAATTTAAATAGCAAATCATTTA
ATTTAAGTAATATTTTTAAAAACTATAGTGATTTTTCGGGCGAATTATCTGCAAATTTAG
GCATTATTAGAACCTTGAAAAATGAATATGTTTTAACTTTTGATTTTAGAGTCCCAGTTT
CTCATAAAATTGATGATGTAACTAAAAGCTTAAATGATTATTTAAAAGATGAATTTGGCG
ATGATGTATTTTCAAAATTGCAAGGATTCAAAGAACCCAAGTATATTGAACAAGATTCTC
CAATTGTAAGAATTCTTATGGATACATATAATGAAGCGATGAATTCAAATGAAAAACCTT
TAGCAATTGGTGGCGGTACATTTGCAAGATTAATAAAAACTTGTGTCGCTTTTGGATCAA
CTAAATATATGCATCTAATGCATGGAGCAAACGAATATTTTACATTTGATGAAATAAAAT
CATCACTTGAAATTTATATCAATGCATTAAATAGATTACAAGATTTGGAAAAAT
>18281 bias=0,e_score=0.0,bit_score=1404.8,score_ratio=1.07,align_strand=+,abs_start=15553,abs_end=16869,allele_start=15553,allele_end=16869,query_name=NODE_2_length_179046_cov_45.3973_ID_251 <unknown description>
TGAAAAAATTTATTACTTATAAGCAAAGTAAAGAAGACTTTGATGAAATGATTAAAAATA
TTGCAAATATTTGTGCAATTCCTTCGATTAGTGAAGAAGATTTTAGCAGTGAATTTCCTT
TTGGAAAAGAAACTGACAATGCTTTAAATTATGCATTAAATCTTGCCAAAAGTTTTGGAT
TTAATATTTATAAAGATCCTAAAAATCGTTATGGGTTTGCTGAATTTGGCAATGGAGATA
AGATTATTGGAATACTAGCCCACCTTGACGTTGTTCCTGCAGGAGATGAAAGCCAATGAC
GTACAAGTGCATTTGTCCCAGTTATAACAAATGAATCAATTATTGGTCGTGGCAGTTTAG
ATGATAAGGGACCTGCTATTATTAATCTATATGCAATGAAATACATTCATGATCATGGTT
TATTATCTAACGAATGAAAAATAAGAATAATATTTGGAATTTCAGAAGAAACCACAATGA
AGTCAATGAAGTCTTATTTGGCCGACTTCAAAGATCCTTATATTTCTTATACTCCTGATG
GTGAATGACCTTTAATATATGCTGAAAAAATGATCTATGTAACAGAAATTCATTTTCCAA
AGGTTCCAGGAGTTGAATTAAATGGGGGCGACGTTGTTAACCAAATTCCTGATTCAACAT
CTTTAGTATTGAATGAAAAACCTAATATTATTAAGGGAATTGGTGGACACGGCTCAACAC
CTGAAAAAGGTAACAATGCAATAATTAAAGCCATTAATATAGCAAGTAAAGAAAATAAAG
AATTTGCTAAATCTAAATTATTTAAATTTATTAAAGAAAATTTAAATAGCAAATCATTTA
ATTTAAGTAATATTTTTAAAAACTATAGTGATTTTTCGGGCGAATTATCTGCAAATTTAG
GCATTATTAGAACCTTAAAAAATGAATATGTTTTAACTTTTGATTTTAGAGTCCCAGTTT
CTCATAAAATTGATGATGTAACTAAAAGCTTAAATGATTATTTAAAAGATGAATTTGGCG
ATGATGTATTTTCAAAATTGCAAGGATTCAAAGAACCCAAGTATATTGAACAAGATTCTC
CAATTGTAAGAATTCTTATGGATACATATAATGAAGCGATGAATTCAAATGAAAAACCTT
TAGCAATTGGTGGCGGTACATTTGCAAGATTAATAAAAACTTGTGTCGCTTTTGGATCAA
CTAAATATATGCATTTAATGCATGGACCAAACGAATACTTTACATTTGATGAAATAAAAT
CATCACTTGAAATTTATATCAATGCATTAAATAGATTACAAGATTTGGAAAAATAA
>18282 bias=0,e_score=0.0,bit_score=1381.7,score_ratio=1.05,align_strand=-,abs_start=1591,abs_end=2905,allele_start=1591,allele_end=2905,query_name=NODE_7_length_34736_cov_37.069_ID_2116 <unknown description>
TGAAAAAATTTATTACTTATAAGCAAAGTAAAGAAGACTTTGATGAAATGATTAAAAATA
TTGCAAATATTTGTGCAATTCCTTCGATTAGTGAAGAAGATTTTAGTAGTGAATTTCCTT
TTGGAAAAGAAACTGACAATGCTTTAAATTATGCATTAAATCTTGCCAAAAGTTTTGGAT
TTAATATTTATAAAGATCCTAAAAATCGTTATGGGTTTGCTGAATTTGGCAATGGAGATA
AGATTATTGGAATACTAGCCCACCTTGACGTTGTTCCTGCGGGAGATGAAAGCCAATGAC
GTACAAGTGCATTTGTTCCTGTTATAACAAATGAATCAATTATTGGACGCGGTAGTTTAG
ATGATAAGGGACCTGCTATTATTAATCTATATGCAATGAAATACATTCATGATCACGGTT
TGTTATCTAACGAATGAAAAATAAGAATAATATTTGGAATTTCAGAAGAAACCACAATGA
AGTCAATGAAGTCTTATTTGGCCGACTTCAAAGATCCTTATATTTCTTATACGCCTGATG
GTGAATGACCTTTAATATATGCTGAAAAAATGATCTATGTAACAGAAATTCATTTTCCAA
AGGTTCCAGGAGTTGAATTAAATGGGGGCGATGTTGTTAACCAAATTCCTGATTCAACAT
CTTTAGTATTAAATGAAAAACCTAATATTATTAAGGGAATTGGTGGACACGGTTCAACAC
CTGAAAAAGGTGACAATGCAATAATTAAAGCCATTAATATAGCAAGCAAAGAAAATAAAG
AATTTGCTAAATCTAAATTATTTAAATTTATTGAAGAAAATTTAAATAGCAAATCATTTA
ATTTAAGTAATATTTTTAAGAACTATAGTGATTTTTCGGGCGAATTATCTGCAAATTTAG
GCATTATTAGAACCTTGAAAAATGAATATGTTTTAACTTTTGATTTTAGGGTCCCAGTTT
CTCATAAAATTGATGATGTAACTAAAAGCTTAAATGATTATTTAAAAGATGAATTTGGCG
ATGATGTATTTTCAAAATTGCAAGGGTTCAAGGAACCCAAGTATATTGAACAAGATTCTC
CAATTGTAAGAATTCTTATGGATACATATAATGAAGCGATGAATTCAAATGAAAAACCTT
TAGCAATTGGTGGCGGTACATTTGCAAGATTAATAAAAACTTGTGTCGCTTTTGGATCAA
CTAAATATATGCATTTAATGCATGGACCAAACGAATATTTTACATTTGATGAAATAAAAT
CATCACTTGAAATTTATATCAATGCATTAAATAGATTACAAGATTTGGAAGAAT
>18283 bias=0,e_score=0.0,bit_score=1379.3,score_ratio=1.05,align_strand=+,abs_start=17664,abs_end=18980,allele_start=17664,allele_end=18980,query_name=NODE_2_length_152465_cov_26.3989_ID_3378 <unknown description>
TGAAAAAATTTATTACTTATAAGCAAAGTAAAGAAGACTTTGATGAGATGATTAAAAATA
TTGCAAACATTTGTGCAATTCCTTCGATTAGTGAAGAAGATTTTAGTAGTGAATTTCCTT
TTGGAAAAGAAACTGACAATGCTTTAAATTATGCATTAAATCTTGCCAAAAGTTTTGGAT
TTAATATTTATAAAGATCCTAAAAATCGTTATGGGTTTGCTGAATTTGGCAAAGGAGATA
AAATTATTGGAATACTAGCCCACCTTGACGTTGTTCCTGCAGGAGATGAAAGCCAATGAC
GTACAAGTGCATTTGTCCCAGTTATAACAAATGAATCAATCATTGGTCGTGGCAGTTTGG
ATGATAAGGGTCCCGCTATTATTAATCTATATGCAATGAAATACATTTATGATCATGGTT
TATTATCTGACGAATGAAAAATAAGAATAATATTTGGAATTTCAGAAGAAACCACAATGA
AGTCAATGAAGTCTTATTTGGTTGATTTCAAAGATCCTTATATTTCTTATACTCCTGATG
GTGAATGACCTTTAATATATGCTGAAAAAATGATCTATGTAACAGAAATTCATTTTCCAA
AGGTTCCAGGAGTTGAATTAAATGGGGGCGACGTTGTTAACCAAATTCCTGATTCAACAT
CTTTAGTATTGAATGAAAAACCTAATATTATTAAGGGAATTGGTGGGCACGGCTCAACAC
CTGAAAAAGGTGACAATGCAATAATTAAAGCCATTAATATAGCAAGCAAAGAAAATAAAG
AATTTGCTAAATCTAAATTATTTAAATTTATTAAAGAAAATTTAAATGGCAAGTCATTTA
ATTTAAGTAATATTTTTAAAAACTATAGTGATTTTTCGGGTGAATTATCTGCAAATTTAG
GTATTATTAGAACCTTGAAAAATGAATATGTTTTAACTTTTGATTTTAGAGTCCCAGTTT
CTCATAAAATTGATGATGTAACCAAAAGCTTAAATGATTATTTAAAAGATGAATTTGGCG
ATGATGTATTTTCAAAATTGCAAGGATTCAAAGAACCAAAGTATATTGAACAAGATTCTC
CAATTGTAAGAATTCTTATGGATACATATAATGAAGCGATGAATTCAAATGAAAAACCTT
TAGCAATTGGTGGCGGTACATTTGCAAGATTAATAAAAACTTGTGTCGCTTTTGGATCAA
CTAAATATATGCATTTAATGCATGGACCAAACGAATATTTTACATTTGATGAAATAAAAT
CATCACTTGAAATTTATATCAATGCATTAAATAGATTACAAGATTTGGAAAAATAA
>18284 bias=0,e_score=0.0,bit_score=1402.7,score_ratio=1.07,align_strand=+,abs_start=75832,abs_end=77148,allele_start=75832,allele_end=77148,query_name=NODE_2_length_211336_cov_54.0217_ID_107 <unknown description>
TGAAAAAATTTATTACTTATAAGCAAAGTAAAGAAGACTTTGATGAAATGATTAAAAATA
TTGCAAACATTTGTGCAATTCCTTCGATTAGTGAAGAAGATTTTAGTAGTGAATTTCCTT
TTGGAAAAGAAACTGACAATGCTTTAAATTATGCATTAAATCTTGCCAAAAGTTTTGGAT
TTAATATTTATAAAGATCCTAAAAATCGTTATGGGTTTGCTGAATTTGGCAATGGAGATA
AGATTATTGGAATACTGGCCCACCTTGACGTTGTTCCTGCAGGAGATGAAAGCCAATGAC
GTACAAGTGCATTTGTCCCAGTTATAACAAATGAATCAATTATTGGTCGTGGTAGTTTAG
ATGATAAGGGACCTGCTATTATTAATCTATATGCAATGAAATACATTCATGATCATGGTT
TATTATCTAACGAATGAAAAATAAGAATAATATTTGGAATTTCAGAAGAAACCACAATGA
AGTCAATGAAGTCTTATTTGGCTGACTTCAAAGATCCTTATATTTCTTATACTCCTGATG
GTGAATGACCTTTAATATATGCTGAAAAAATGATCTATGTAACAGAAATTCATTTTCCAA
AGGTTCCAGGAGTTGAATTAAATGGGGGCGACGTTGTTAACCAAATTCCTGATTCAACAT
CTTTAGTATTGAATGAAAAACCTAATATTATTAAGGGAATTGGAGGACACGGCTCAACAC
CTGAAAAAGGTGACAATGCAATAATTAAAGCCATTAATATAGCAAGCAAAGAAAATAAAG
AATTTGTTAAATCTAAATTATTTAAATTTATTAAAGAAAATTTAAATAGCAAATCATTTA
ATTTAAGTAATATTTTTAAAAACTATAGTGATTTTTCGGGCGAATTATCTGCAAATTTAG
GCATTATTAGAACCTTAAAAAATGAATATGTTTTAACTTTTGATTTTAGAGTCCCAGTTT
CTCATAAAATTGATGATGTAACTAAAAGCTTAAATGATTATTTAAAAGATGAATTTGGCG
ATGATGTATTTTCAAAATTGCAAGGATTCAAAGAACCCAAGTATATTGAACAAGATTCTC
CAATTGTAAGAATTCTTATGGATACATATAACGAAGCGATGAATTCAAATGAAAAACCTT
TAGCAATTGGCGGCGGTACATTTGCAAGATTAATAAAAACTTGTGTCGCTTTTGGATCAA
CTAAATATATGCATTTAATGCATGGACCAAACGAATACTTTACATTTGATGAAATAAAAT
CATCACTTGAAATTTATATCAATGCATTAAATAGATTACAAGATTTGGAAAAATAA
>18285 bias=0,e_score=0.0,bit_score=1404.4,score_ratio=1.07,align_strand=-,abs_start=129288,abs_end=130602,allele_start=129288,allele_end=130602,query_name=NODE_2_length_147029_cov_48.4721_ID_161 <unknown description>
TGAAAAAATTTATTACTTATAAGCAAAGTAAAGAAGACTTTGATGAAATGATTAAAAATA
TTGCAAATATTTGTGCAATTCCTTCGATTAGTGAAGAAGATTTTAGTAGTGAATTTCCTT
TTGGAAAAGAAACTGACAATGCTTTAAATTATGCATTAAATCTTGCCAAAAGTTTTGGAT
TTAATATTTATAAAGATCCTAAAAATCGTTATGGGTTTGCTGAATTTGGCAATGGAGATA
AGATTATTGGAATATTAGCCCACCTTGACGTTGTTCCTGCAGGAGATGAAAGCCAATGAC
GTACAAGCGCATTTGTCCCAGTTATAACAAATGAATCAATTATTGGTCGTGGCAGTTTAG
ATGATAAGGGACCTGCTATTATTAATCTATATGCAATGAAATACATTCATGATCATGGTT
TATTATCTAACGAATGAAAAATAAGAATAATATTTGGAATTTCAGAAGAAACCACAATGA
AGTCAATGAAGTCTTATTTGGCCGACTTCAAAGATCCTTATATTTCTTATACTCCTGATG
GTGAATGACCTTTAATATATGCTGAAAAAATGATCTATGTAACAGAAATTCATTTTCCAA
AGGTTCCAGGAGTTGAATTAAATGGGGGCGACGTTGTTAACCAAATTCCTGATTCAACAT
CTTTAGTATTGAATGAAAAACCTAATATTATTAAGGGAATTGGAGGACACGGCTCAACAC
CTGAAAAAGGTGACAATGCAATAATTAAAGCCATTAATATAGCAAGCAAAGAAAATAAAG
AATTTGCTAAATCTAAATTATTTAAATTTATTAAAGAAAATTTAAATAGCAAATCATTTA
ATTTAAGTAATATTTTTAAAAACTATAGTGATTTTTCGGGCGAATTATCTGCAAATTTAG
GCATTATTAGAACCTTGAAAAATGAATATGTTTTAACTTTTGATTTTAGAGTCCCAGTTT
CTCATAAAATTGATGATGTAACTAAAAGCTTAAATGATTATTTAAAAGATGAATTTGGCG
ATGATGTATTTTCAAAATTGCAAGGATTCAAAGAACCCAAGTATATTGAACAAGATTCTC
CAATTGTAAGAATTCTTATGGATACATATAATGAAGCGATGAATTCAAATGAAAAACCTT
TAGCAATTGGTGGCGGTACATTTGCAAGATTAATAAAAACTTGTGTCGCTTTTGGATCAA
CTAAATATATGCATTTAATGCATGGACCAAACGAATATTTTACATTTGATGAAATAAAAT
CATCACTTGAAATTTATATCAATGCATTAAATAGATTACAAGATTTGGAAAAAT
>18286 bias=0,e_score=0.0,bit_score=1404.2,score_ratio=1.07,align_strand=+,abs_start=15379,abs_end=16695,allele_start=15379,allele_end=16695,query_name=NODE_1_length_497571_cov_28.1511_ID_540 <unknown description>
TGAAAAAATTTATTACTTATAAGCAAAGTAAAGAAGACTTTGATGAAATGATTAAAAATA
TTGCAAACATTTGTGCAATTCCTTCGATTAGTGAAGAAGATTTTAGTAGTGAATTTCCTT
TTGGAAAAGAAACTGACAATGCTTTAAATTATGCATTAAATCTTGCCAAAAGTTTTGGAT
TTAATATTTATAAAGATCCTAAAAATCGTTATGGGTTTGCTGAATTTGGCAATGGAGATA
AGATTATTGGAATACTGGCCCACCTTGACGTTGTTCCTGCAGGAGATGAAAGCCAATGAC
GTACAAGTGCATTTGTCCCAGTTATAACAAATGAATCAATTATTGGTCGTGGTAGTTTAG
ATGATAAGGGACCTGCTATTATTAATCTATATGCAATGAAATACATTCATGATCATGGTT
TATTATCTAACGAATGAAAAATAAGAATAATATTTGGAATTTCAGAAGAAACCACAATGA
AGTCAATGAAGTCTTATTTGGCTGACTTCAAAGATCCTTATATTTCTTATACTCCTGATG
GTGAATGACCTTTAATATATGCTGAAAAAATGATCTATGTAACAGAAATTCATTTTCCAA
AGGTTCCAGGAGTTGAATTAAATGGGGGCGACGTTGTTAACCAAATTCCTGATTCAACAT
CTTTAGTATTGAATGAAAAACCTAATATTATTAAAGGAATTGGTGGACACGGCTCAACAC
CTGAAAAAGGTGACAATGCAATAATTAAAGCCATTAATATAGCAAGCAAAGAAAATAAAG
AATTTGCTAAATCTAAATTATTTAAATTTATTAAAGAAAATTTAAATAGCAAATCATTTA
ATTTAAGTAATATTTTTAAAAACTATAGTGATTTTTCGGGCGAATTATCTGCAAATTTAG
GCATTATTAGAACCTTGAAAAATGAATATGTTTTAACTTTTGATTTTAGAGTCCCAGTTT
CTCATAAAATTGATGATGTAACTAAAAGCTTAAATGATTATTTAAAAGATGAATTTGGCG
ATGATGTATTTTCAAAATTGCAAGGATTCAAGGAACCAAAGTATATTAAACAAGATTCTC
CAATTGTAAGAATTCTTATGGATACATATAATGAAGCGATGAATTCAAATGAAAAACCTT
TAGCAATTGGTGGCGGTACATTTGCAAGATTAATAAAAACCTGTGTTGCTTTTGGATCAA
CTAAATATATGCATTTAATGCATGGACCAAACGAATATTTTACATTTGATGAAATAAAAT
CATCACTTGAAATTTATATCAATGCATTAAATAGATTACAAGATTTGGAAAAATAA
>18287 bias=0,e_score=0.0,bit_score=1404.4,score_ratio=1.07,align_strand=+,abs_start=337164,abs_end=338480,allele_start=337164,allele_end=338480,query_name=NODE_1_length_474534_cov_38.1723_ID_792 <unknown description>
TGAAAAAATTTATTACTTATAAGCAAAGTAAAGAAGACTTTGATGAAATGATTAAAAATA
TTGCAAATATTTGTGCAATTCCTTCGATTAGTGAAGAAGATTTTAGTAGTGAATTTCCTT
TTGGAAAAGAAACTGACAATGCTTTAAATTATGCATTAAATCTTGCCAAAAGTTTTGGAT
TTAATATTTATAAAGATCCTAAAAATCGTTATGGGTTTGCTGAATTTGGCAATGGAGATA
AGATTATTGGAATATTAGCCCACCTTGACGTTGTTCCTGCAGGAGATGAAAGCCAATGAC
GTACAAGCGCATTTGTCCCAGTTATAACAAATGAATCAATTATTGGTCGTGGCAGTTTAG
ATGATAAGGGACCTGCTATTATTAATCTATATGCAATGAAATACATTCATGATCATGGTT
TATTATCTAACGAATGAAAAATAAGAATAATATTTGGAATTTCAGAAGAAACCACAATGA
AGTCAATGAAGTCTTATTTGGCCGACTTCAAAGATCCTTATATTTCTTATACTCCTGATG
GTGAATGACCTTTAATATATGCTGAAAAAATGATCTATGTAACAGAAATTCATTTTCCAA
AGGTTCCAGGAGTTGAATTAAATGGGGGCGACGTTGTTAACCAAATTCCTGATTCAACAT
CTTTAGTATTGAATGAAAAACCTAATATTATTAAGGGAATTGGAGGACACGGCTCAACAC
CTGAAAAAGGTGACAATGCAATAATTAAAGCCATTAATATAGCAAGCAAAGAAAATAAAG
AATTTGCTAAATCTAAATTATTTAAATTTATTAAAGAAAATTTAAATAGCAAATCATTTA
ATTTAAGTAATATTTTTAAAAACTATAGTGATTTTTCGGGCGAATTATCTGCAAATTTAG
GCATTATTAGAACCTTGAAAAATGAATATGTTTTAACTTTTGATTTTAGAGTCCCAGTTT
CTCATAAAATTGATGATGTAACTAAAAGCTTAAATGATTATTTAAAAGATGAATTTGGCG
ATGATGTATTTTCAAAATTGCAAGGATTCAAAGAACCCAAGTATATTGAACAAGATTCTC
CAATTGTAAGAATTCTTATGGATACATATAATGAAGCGATGAATTCAAATGAAAAACCTC
TAGCAATTGGTGGCGGTACATTTGCAAGATTAATAAAAACTTGTGTCGCTTTTGGATCAA
CTAAATATATGCATTTAATGCATGGACCAAACGAATACTTTACATTTGATGAAATAAAAT
CATCACTTGAAATTTATATCAATGCATTAAATAGATTACAAGATTTGGAAAAATAA
>18288 bias=0,e_score=0.0,bit_score=1390.7,score_ratio=1.06,align_strand=+,abs_start=372528,abs_end=373844,allele_start=372528,allele_end=373844,query_name=NODE_1_length_666248_cov_46.4332_ID_732 <unknown description>
TGAAAAAATTTATTACTTATAAGCAAAGTAAAGAAGACTTTGATGAAATGATTAAAAATA
TTGCAAACATTTGTGCAATTCCTTCGATTAGTGAAGAAGATTTTAGTAGTGAATTTCCTT
TTGGAAAAGAAACTGACAATGCTTTAAATTATGCATTAAATCTTGCCAAAAGTTTTGGAT
TTAATATTTATAAAGATCCTAAAAATCGTTATGGGTTTGCTGAATTTGGTAAGGGAGATA
AGATTATTGGAATATTAGCCCACCTTGACGTTGTTCCTGCAGGAGATGAAAGCCAATGAC
GTACAAGCGCTTTTGTCCCAGTTATAACAAATGAATCAATTATTGGACGCGGCAGTTTAG
ATGATAAGGGACCCGCTATTATTAATCTATATGCAATGAAATACATTCATGATCATGGCT
TATTATCTAACGAATGAAAAATAAGAATAATATTTGGAATTTCAGAAGAAACCACAATGA
AGTCAATGAAGTCTTATTTGGCTGACTTCAAAGATCCTTATATTTCTTATACTCCTGATG
GTGAATGACCTTTAATATATGCTGAAAAAATGATCTATGTAACAGAAATTCATTTTCCAA
AGGTTCCAGGAGTTGAATTAAATGGGGGTGATGTTGTTAACCAAATTCCTGATTCAGCAT
CTTTAGTATTGAATGAAAAACCTAATATTATTAAGGGAATTGGTGGACACGGCTCAACAC
CTGAAAAAGGTGACAATGCAATAATTAAAGCCATTAATATAGCAAGCAAAGAAAATAAAG
AATTTGCTAAATCTAAATTATTTAAATTTATTAAAGAAAATTTAAATAGCAAATCATTTA
ATTTAAGTAATATTTTTAAAAACTATAGTGATTTTTCGGGCGAATTATCTGCAAATTTAG
GCATTATTAGAACCTTGAAAAATGAATATGTTTTAACTTTTGATTTTAGAGTCCCAGTTT
CTCATAAAATTGATGATGTAACTAAAAGCTTAAATGATTATTTAAAAGATGAATTTGGCG
ATGATGTATTTTCAAAATTGCAAGGATTCAAAGAACCCAAGTATATTGAACAAGATTCTC
CAATTGTAAGAATTCTTATGGATACATATAATGAAGCGATGAATTCAAATGAAAAACCTT
TAGCAATTGGTGGCGGTACATTTGCAAGATTAATAAAAACTTGTGTCGCTTTTGGATCAA
CTAAATATATGCATTTAATGCATGGACCAAACGAATATTTTACATTTGATGAAATAAAAT
CATCACTTGAAATTTATATCAATGCATTAAATAGATTACAAGATTTGGAAAAATAA
>18289 bias=0,e_score=0.0,bit_score=1381.7,score_ratio=1.05,align_strand=+,abs_start=31832,abs_end=33148,allele_start=31832,allele_end=33148,query_name=NODE_7_length_34744_cov_42.7524_ID_803 <unknown description>
TGAAAAAATTTATTACTTATAAGCAAAGTAAAGAAGACTTTGATGAAATGATTAAAAATA
TTGCAAATATTTGTGCAATTCCTTCGATTAGTGAAGAAGATTTTAGTAGTGAATTTCCTT
TTGGAAAAGAAACTGACAATGCTTTAAATTATGCATTAAATCTTGCCAAAAGTTTTGGAT
TTAATATTTATAAAGATCCTAAAAATCGTTATGGGTTTGCTGAATTTGGCAATGGAGATA
AGATTATTGGAATACTAGCCCACCTTGACGTTGTTCCTGCGGGAGATGAAAGCCAATGAC
GTACAAGTGCATTTGTTCCTGTTATAACAAATGAATCAATTATTGGACGCGGTAGTTTAG
ATGATAAGGGACCTGCTATTATTAATCTATATGCAATGAAATACATTCATGATCACGGTT
TGTTATCTAACGAATGAAAAATAAGAATAATATTTGGAATTTCAGAAGAAACCACAATGA
AGTCAATGAAGTCTTATTTGGCCGACTTCAAAGATCCTTATATTTCTTATACGCCTGATG
GTGAATGACCTTTAATATATGCTGAAAAAATGATCTATGTAACAGAAATTCATTTTCCAA
AGGTTCCAGGAGTTGAATTAAATGGGGGCGATGTTGTTAACCAAATTCCTGATTCAACAT
CTTTAGTATTAAATGAAAAACCTAATATTATTAAGGGAATTGGTGGACACGGTTCAACAC
CTGAAAAAGGTGACAATGCAATAATTAAAGCCATTAATATAGCAAGCAAAGAAAATAAAG
AATTTGCTAAATCTAAATTATTTAAATTTATTGAAGAAAATTTAAATAGCAAATCATTTA
ATTTAAGTAATATTTTTAAGAACTATAGTGATTTTTCGGGCGAATTATCTGCAAATTTAG
GCATTATTAGAACCTTGAAAAATGAATATGTTTTAACTTTTGATTTTAGGGTCCCAGTTT
CTCATAAAATTGATGATGTAACTAAAAGCTTAAATGATTATTTAAAAGATGAATTTGGCG
ATGATGTATTTTCAAAATTGCAAGGGTTCAAGGAACCCAAGTATATTGAACAAGATTCTC
CAATTGTAAGAATTCTTATGGATACATATAATGAAGCGATGAATTCAAATGAAAAACCTT
TAGCAATTGGTGGCGGTACATTTGCAAGATTAATAAAAACTTGTGTCGCTTTTGGATCAA
CTAAATATATGCATTTAATGCATGGACCAAACGAATATTTTACATTTGATGAAATAAAAT
CATCACTTGAAATTTATATCAATGCATTAAATAGATTACAAGATTTGGAAGAATAA
>18290 bias=0,e_score=0.0,bit_score=1402.5,score_ratio=1.06,align_strand=+,abs_start=69726,abs_end=71042,allele_start=69726,allele_end=71042,query_name=NODE_2_length_89362_cov_1.42066_ID_95 <unknown description>
TGAAAAAATTTATTACTTATAAGCAAAGTAAAGAAGACTTTGATGAAATGATTAAAAATA
TTGCAAATATTTGTGCAATTCCTTCGATTAGTGAAGAAGATTTTAGTAGTGAATTTCCTT
TTGGAAAAGAAACTGACAATGCTTTAAATTATGCATTAAATCTTGCCAAAAGTTTTGGAT
TTAATATTTATAAAGATCCTAAAAATCGTTATGGGTTTGCTGAATTTGGCAATGGAGATA
AGATTATTGGAATATTAGCCCACCTTGACGTTGTTCCTGCAGGAGATGAAAGCCAATGAC
GTACAAGCGCATTTGTCCCAGTTATAACAAATGAATCAATTATTGGTCGTGGCAGTTTAG
ATGATAAGGGACCTGCTATTATTAATCTATATGCAATGAAATACATTCATGATCATGGTT
TATTATCTAACGAATGAAAAATAAGAATAATATTTGGAATTTCAGAAGAAACCACAATGA
AGTCAATGAAGTCTTATTTGGCCGACTTCAAAGATCCTTATATTTCTTATACTCCTGATG
GTGAATGACCTTTAATATATGCTGAAAAAATGATCTATGTAACAGAAATTCATTTTCCAA
AGGTTCCAGGAGTTGAATTAAATGGGGGCGACGTTGTTAACCAAATTCCTGATTCAACAT
CTTTAGTATTGAATGAAAAACCTAATATTATTAAGGGAATTGGTGGACACGGCTCAACAC
CTGAAAAAGGTGACAATGCAATAATTAAAGCCATTAATATAGCAAGTAAAGAAAATAAAG
AATTTGCTAAATCTAAATTATTTAAATTTATTAAAGAAAATTTAAATAGCAAATCATTTA
ATTTAAGTAATATTTTTAAAAACTATAGTGATTTTTCGGGCGAATTATCTGCAAATTTAG
GCATTATTAGAACCTTAAAAAATGAATATGTTTTAACTTTTGATTTTAGAGTCCCAGTTT
CTCATAAAATTGATGATGTAACTAAAAGCTTAAATGATTATTTAAAAGATGAATTTGGCG
ATGATGTATTTTCAAAATTGCAAGGATTCAAAGAACCCAAGTATATTGAACAAGATTCTC
CAATTGTAAGAATTCTTATGGATACATATAACGAAGCGATGAATTCAAATGAAAAACCTT
TAGCAATTGGCGGCGGTACATTTGCAAGATTAATAAAAACTTGTGTCGCTTTTGGATCAA
CTAAATATATGCATTTAATGCATGGACCAAACGAATACTTTACATTTGATGAAATAAAAT
CATCACTTGAAATTTATATCAATGCATTAAATAGATTACAAGATTTGGAAAAATAA
>18291 bias=0,e_score=0.0,bit_score=1406.0,score_ratio=1.07,align_strand=+,abs_start=31899,abs_end=33215,allele_start=31899,allele_end=33215,query_name=NODE_2_length_160211_cov_44.2436_ID_69 <unknown description>
TGAAAAAATTTATTACTTATAAGCAAAGTAAAGAAGACTTTGATGAAATGATTAAAAATA
TTGCAAACATTTGTGCAATTCCTTCGATTAGTGAAGAAGATTTTAGTAGTGAATTTCCTT
TTGGAAAAGAAACTGACAATGCTTTAAATTATGCATTAAATCTTGCCAAAAGTTTTGGAT
TTAATATTTATAAAGATCCTAAAAATCGTTATGGGTTTGCTGAATTTGGCAATGGAGATA
AGATTATTGGAATATTAGCCCACCTTGACGTTGTTCCTGCAGGAGATGAAAGCCAATGAC
GTACAAGCGCATTTGTCCCAGTTATAACAAATGAATCAATTATTGGTCGTGGCAGTTTAG
ATGATAAGGGACCTGCTATTATTAATCTATATGCAATGAAATACATTCATGATCATGGTT
TATTATCTAACGAATGAAAAATAAGAATAATATTTGGAATTTCAGAAGAAACCACAATGA
AGTCAATGAAGTCTTATTTGGCCGACTTCAAAGATCCTTATATTTCTTATACTCCTGATG
GTGAATGACCTTTAATATATGCTGAAAAAATGATCTATGTAACAGAAATTCATTTTCCAA
AGGTTCCAGGAGTTGAATTAAATGGGGGCGACGTTGTTAACCAAATTCCTGATTCAACAT
CTTTAGTATTGAATGAAAAACCTAATATTATTAAGGGAATTGGAGGACACGGCTCAACAC
CTGAAAAAGGTGACAATGCAATAATTAAAGCCATTAATATAGCAAGCAAAGAAAATAAAG
AATTTGCTAAATCTAAATTATTTAAATTTATTAAAGAAAATTTAAATAGCAAATCATTTA
ATTTAAGTAATATTTTTAAAAACTATAGTGATTTTTCGGGCGAATTATCTGCAAATTTAG
GCATTATTAGAACCTTGAAAAATGAATATGTTTTAACTTTTGATTTTAGAGTCCCAGTTT
CTCATAAAATTGATGATGTAACTAAAAGCTTAAATGATTATTTAAAAGATGAATTTGGCG
ATGATGTATTTTCAAAATTGCAAGGATTCAAAGAACCCAAGTATATTGAACAAGATTCTC
CAATTGTAAGAATTCTTATGGATACATATAATGAAGCGATGAATTCAAATGAAAAACCTT
TAGCAATTGGTGGCGGTACATTTGCAAGATTAATAAAAACTTGTGTCGCTTTTGGATCAA
CTAAATATATGCATTTAATGCATGGACCAAACGAATATTTTACATTTGATGAAATAAAAT
CATCACTTGAAATTTATATCAATGCATTAAATAGATTACAAGATTTGGAAAAATAA
