# Supplementary material for: Genomic determination of minimum multi-locus sequence typing schemas to represent the genomic phylogeny of Mycoplasma hominis
Source: BMC Genomics. 2016 Nov 23;17:964. doi: 10.1186/s12864-016-3284-z (PMC5120421; doi:10.1186/s12864-016-3284-z)
Supplement: Additional file 1: — FASTA sequence for all pan genomic alleles identified in this study. (ZIP 1488 kb) [file 12864_2016_3284_MOESM1_ESM.zip › pan_genome/GENE-186.fasta]

>186
ATGAAAACCTATTTTTGAAAAAAATATAGAGTTAAAAACACTGGACTTGCCTTAAGCACA
TTAAATAACAGGGTTAGTTTTTGAAAGCCCTTCTTATTGATGTTGCCATCATTAATTACA
TTAACTTTATTTACTATAATTCCATTTATTTTGGTTTTAATCTTTTCATCAACATATCAA
GTTGGTGCAACGGTTTATGATAAGGGATTTGGACTAAGAAACTATATTAAGTTGTCAAAA
GATCCAATATTCCACATCGCTATTAGAAATACATTGGTTTATGCTATATTAGCTTTACCA
ATTAGCTTGGCGATTTCCATTTTAATTTCATCTGCAATAAGCTTTGTAATCAAACAAAGT
TTCCGTAGATTTTGACAAACAGTATTCTTTCTACCATATGTAACATCAGGAATTGCTGTT
TCAATCGCCTTTGCATTCTTATTTAGAACATCAGGCGGATTTATTAACATGCTAGCGGGT
AAAAATATCCAATGGCTAGATAACCCAAATGATGGTAATTGAAATGCATTTGTTGTTATT
TTAATTAGAGGTGTATGAGGAAATTTAGCCTTTCAAATTCTAATTTTAACAACTGCTATG
TTATCAGTTAACCCTGATTTATATAAATCAGCTTCTATTGATGGAAGTTCAAATTTAAAA
CAATTTTTTGCAATTACTTTGCCATCAATTAGAAAAACAATTACTTTCCTATTTACAGTA
GGAATTATTGGATCAATTAAAACATTCCCATTGGCCTTATTTGATAACAAACCTGCTGAA
GCAGCTGCAAACTCTGGTATGAGTATCATGTTATACATATTCTGATATGTTCAACGTGGA
GTAAATGGCGTTGCTGGAGCAGCATCATTGATACTATTTCTATTAGGCTTATTAGTATCA
TTTGGTTTAAGAAAATTAGTAAGCTTAGTGTTCTTTGCTAACAAGAAGATTGGAGAAATA
AATGTCATTAGGAAAATTGAAAATAAAACATTGAAGAGAAAAGTCGTATTTAAGATCTAA
>726
ATGAAAACCTATTTTTGAAAAAAATATAGAGTTAAAAACACTGGACTTGCCTTAAGCACA
TTAAATAACAGGGTTAGTTTTTGAAAGCCCTTCTTATTGATGTTGCCATCATTAATTACA
TTAACTTTATTTACTATAATTCCATTTATTTTGGTTTTAATCTTTTCATCAACATATCAA
GTTGGTGCAACGGTTTATGATAAGGGATTTGGACTAAGAAACTATATTAAGTTGTCAAAA
GATCCAATATTCCACATCGCTATTAGAAATACATTGGTTTATGCTATATTAGCTTTACCA
ATTAGCTTGGCGATTTCCATTTTAATTTCATCTGCAATAAGCTTTGTAATCAAACAAAGT
TTCCGTAGATTTTGACAAACAGTATTCTTTCTACCATATGTAACATCAGGAATTGCTGTT
TCAATCGCCTTTGCATTCTTATTTAGAACATCAGGCGGATTTATTAACATGCTAGCGGGT
AAAAACATCCAATGGCTTGATAACCCAAATGATGGTAATTGAAATGCATTTGTTGTTATT
TTAATTAGAGGTGTATGAGGAAATTTAGCCTTTCAAATTCTAATTTTAACAACTGCTATG
CTATCAGTTAACCCTGATTTATATAAATCAGCTTCTATTGATGGAAGTTCAAATTTAAAA
CAATTTTTTGCAATTACTTTGCCATCAATTAGAAAAACAATTACTTTCCTATTTACAGTA
GGAATTATTGGATCAATTAAAACATTCCCATTGGCTTTATTTGATAACAAACCTGCTGAA
GCAGCTGCAAACTCTGGTATGAGTATCATGCTATATATATTCTGATATGTTCAACGTGGA
GTAAATGGCGTTGCTGGAGCAGCATCATTGATACTATTTCTATTAGGCTTATTAGTATCA
TTTGGTTTAAGAAAATTAGTAAGCTTAGTGTTCTTTGCTAACAAGAAGATTGGAGAAATA
AATGTCATTAGGAAAATTGAAAATAAAACATTGAAGAGAAAAGTCGTATTTAAGATCTAA
>1142
ATGAAAACCTATTTTTGAAAAAAATATAGAGTTAAAAACACTGGACTTGCCTTAAGCACA
TTAAATAACAGGGTTAGTTTTTGAAAGCCCTTCTTATTGATGCTGCCATCATTAATTACA
TTAACTTTATTTACTATAATTCCATTTATTTTGGTTTTAATCTTTTCATCAACATATCAA
GTTGGTGCAACGGTTTATGATAAGGGATTTGGACTAAGAAACTATATTAAGTTGTCAAAA
GATCCAATATTCCACATCGCTATTAGAAATACATTGGTTTATGCTATATTAGCTTTACCA
ATTAGCTTGGCGATTTCCATTTTAATTTCATCTGCAATAAGCTTTGTAATCAAACAAAGT
TTCCGTAGATTTTGACAAACAGTATTCTTTCTACCATATGTAACATCAGGAATTGCTGTT
TCAATCGCCTTTGCATTCTTATTTAGAACATCAGGCGGATTTATTAACATGCTAGCGGGT
AAAAACATCCAATGGCTTGATAACCCAAATGATGGTAATTGAAATGCATTTGTTGTTATT
TTAATTAGAGGTGTATGAGGAAATTTAGCCTTTCAAATTCTAATTTTAACAACTGCTATG
CTATCAGTTAACCCTGATTTATATAAATCAGCTTCTATTGATGGAAGTTCAAATTTAAAA
CAATTTTTTGCAATTACTTTGCCATCAATTAGAAAAACAATTACTTTCCTATTTACAGTA
GGAATTATTGGATCAATTAAAACATTCCCATTGGCTTTATTTGATAACAAACCTGCTGAA
GCAGCTGCAAACTCTGGTATGAGTATCATGCTATATATATTCTGATATGTTCAACGTGGA
GTAAATGGCGTTGCTGGAGCAGCATCATTGATACTATTTCTATTAGGCTTATTAGTATCA
TTTGGTTTAAGAAAATTAGTAAGCTTAGTGTTCTTTGCTAACAAGAAGATTGGAGAAATA
AATGTCATTAGGAAAATTGAAAATAAAACATTGAAGAGAAAAGTCGTATTTAAGATCTAA
>1515
ATGAAAACCTATTTTTGAAAAAAATATAGAGTTAAAAACACTGGACTTGCCTTAAGCACA
TTAAATAACAGGGTTAGTTTTTGAAAGCCCTTCTTATTGATGTTGCCATCATTAATTACA
TTAACTTTATTTACTATAATTCCATTTATTTTGGTTTTAATCTTTTCATCAACATATCAA
GTTGGTGCAACGGTTTATGATAAGGGATTTGGACTAAGAAACTATATTAAGTTGTCAAAA
GATCCAATATTCCACATCGCTATTAGAAATACATTGGTTTATGCTATATTAGCTTTACCA
ATTAGCTTGGCGATTTCCATTTTAATTTCATCTGCAATAAGCTTTGTAATCAAACAAAGT
TTCCGTAGATTTTGACAAACAGTATTCTTTCTACCATATGTAACATCAGGAATTGCTGTT
TCAATCGCCTTTGCATTCTTATTTAGAACATCAGGCGGATTTATTAACATGCTAGCGGGT
AAAAATATCCAATGGCTAGATAACCCAAATGATGGTAATTGAAATGCATTTGTTGTTATT
TTAATTAGAGGTGTATGAGGAAATTTAGCCTTTCAAATTCTAATTTTAACAACTGCTATG
CTATCAGTTAACCCTGATTTATATAAATCAGCCTCTATTGATGGAAGTTCAAATTTAAAA
CAATTTTTTGCAATTACTTTGCCATCAATTAGAAAAACAATTACTTTCCTATTTACAGTA
GGAATTATTGGATCAATTAAAACATTCCCATTGGCTTTATTTGATAACAAACCTGCTGAA
GCAGCTGCAAACTCTGGTATGAGTATCATGCTATATATATTCTGATATGTTCAACGTGGA
GTAAATGGCGTTGCTGGAGCAGCATCATTGATACTATTTCTATTAGGCTTACTAGTATCA
TTTGGTTTAAGAAAATTAGTAAGCTTAGTGTTCTTTGCTAACAAGAAGATTGGAGAAATA
AATGTCATTAGGAAAATTGAAAATAAAACATTGAAGAGAAAAGTCGTATTTAAGATCTAA
>5302 bias=111.7,bit_score=1110.4,abs_start=28443,align_strand=+,abs_end=29462,score_ratio=1.08862745098,query_name=NODE_3_length_132017_cov_31.7138_ID_1553
ATGAAAACCTATTTTTGAAAAAAATATAGAGTTAAAAACACTGGACTTGCCTTAAGCACA
TTAAATAACAGGGTTAGTTTTTGAAAGCCCTTCTTATTAATGTTGCCATCATTAATTACA
TTAACTTTATTTACTATAATTCCATTTATTTTGGTTTTAATCTTTTCATCAACATATCAA
GTTGGTGCAACGGTTTATGATAAGGGATTTGGACTAAGAAACTATATTAAGTTGTCAAAA
GATCCAATATTCCACATCGCTATTAGAAATACATTGGTTTATGCTATATTAGCTTTACCA
ATTAGCTTGGCGATTTCCATTTTAATTTCATCTGCAATAAGCTTTGTAATCAAACAAAGT
TTCCGTAGATTTTGACAAACAGTATTCTTTCTACCATATGTAACATCAGGAATTGCTGTT
TCAATCGCCTTTGCATTCTTATTTAGAACATCAGGCGGATTTATTAACATGCTAGCGGGT
AAAAACATCCAATGGCTAGATAACCCAAATGATGGTAATTGAAATGCATTTGTTGTTATT
TTAATTAGAGGTGTATGAGGAAATTTAGCCTTTCAAATTCTAATTTTAACAACTGCTATG
CTATCAGTTAACCCTGATTTATATAAATCAGCTTCTATTGATGGAAGTTCAAATTTAAAA
CAATTTTTTGCAATTACTTTGCCATCAATTAGAAAAACAATTACTTTCCTATTTACAGTA
GGAATTATTGGATCAATTAAAACATTCCCATTGGCTTTATTTGATAACAAACCTGCTGAA
GCAGCTGCAAACTCTGGTATGAGTATCATGTTATACATATTCTGATATGTTCAACGTGGA
GTAAATGGCGTTGCTGGAGCAGCATCATTGATACTATTTCTATTAGGCTTATTAGTATCA
TTTGGTTTAAGAAAATTAGTAAGCTTAGTGTTCTTTGCTAACAAGAAGATTGGAGAAATA
AATGTCATTAGGAAAATTGAAAATAAAACATTGAAGAGAAAAGTCGTATTTAAGATCTAA
>5303 bias=116.4,bit_score=1087.2,abs_start=31012,align_strand=+,abs_end=32031,score_ratio=1.06588235294,query_name=NODE_16_length_39388_cov_18.688_ID_1348
ATGAAAACTTATTTTTGAAAAAAATATAGAGTTAAAAACACTGGACTTGCCTTAAGCACA
TTAAATAACAGGGTTAGTTTTTGAAAGCCCTTCTTATTAATGTTGCCATCATTAATTACA
TTAACTTTATTTACTATAATTCCATTTATTTTGGTTTTAATCTTTTCATCAACATACCAA
GTTGGTGCGACGGTTTATGATAAGGGATTTGGATTAAAAAACTATATTAAATTGTCAAAA
GATCCAATATTCCACATTGCTATTAGAAATACATTGGTTTATGCTATATTAGCTTTACCA
ATTAGCTTGGCGATCTCTATTTTAATTTCATCTGCAATAAGCTTTGTAATCAAACAAAGT
TTCCGTAGATTTTGACAAACAGTATTCTTTCTACCATATGTAACATCAGGAATTGCTGTT
TCAATCGCCTTTGCATTCTTATTTAGAACATCAGGCGGATTTATTAACATGCTAGCGGGT
AAAAATATCCAATGGCTAGATAACCCAAATGATGGTAATTGAAATGCATTTGTTGTTATT
TTAATTAGAGGTGTATGAGGAAATTTAGCCTTTCAAATTCTAATTTTAACAACTGCTATG
CTATCAGTTAACCCTGATTTATATAAATCAGCTTCTATTGATGGAAGTTCAAATTTAAAA
CAATTTTTTGCAATTACTTTGCCATCAATTAGAAAAACAATTACTTTCCTATTTACAGTA
GGAATTATTGGATCAATTAAAACATTCCCATTGGCTTTATTTGATAACAAACCTGCTGAA
GCAGCTGCAAACTCTGGTATGAGTATCATGTTATACATATTCTGATATGTTCAACGTGGA
GTAAATGGCGTTGCTGGAGCAGCATCATTGATACTATTTCTATTAGGCTTATTAGTATCA
TTTGGTTTAAGAAAATTAGTAAGCTTAGTGTTCTTTGCTAACAAGAAGATTGGAGAAATA
AATGTCATTAGGAAAATTGAAAATAAAACATTGAAGAGAAAAGTCGTATTTAAGATCTAA
>5304 bias=110.7,bit_score=1115.3,abs_start=235623,align_strand=-,abs_end=236640,score_ratio=1.09343137255,query_name=NODE_1_length_344309_cov_36.0595_ID_85
TGAAAACCTATTTTTGAAAAAAATATAGAGTTAAAAACACTGGACTTGCCTTAAGCACAT
TAAATAACAGGGTTAGTTTTTGAAAGCCCTTCTTATTGATGTTGCCATCATTAATTACAT
TAACTTTATTTACTATAATTCCATTTATTTTGGTTTTAATCTTTTCATCAACATATCAAG
TTGGTGCAACGGTTTATGATAAGGGATTTGGACTAAGAAACTATATTAAGTTGTCAAAAG
ATCCAATATTCCACATCGCTATTAGAAATACATTGGTTTATGCTATATTAGCTTTACCAA
TTAGCTTGGCGATTTCCATTTTAATTTCATCTGCAATAAGCTTTGTAATCAAACAAAGTT
TCCGTAGATTTTGACAAACAGTATTCTTTCTACCATATGTAACATCAGGAATTGCTGTTT
CAATCGCCTTTGCATTCTTATTTAGAACATCAGGCGGATTTATTAACATGCTAGCGGGTA
AAAACATCCAATGGCTTGATAACCCAAATGATGGTAATTGAAATGCATTTGTTGTTATTT
TAATTAGAGGTGTATGAGGAAATTTAGCCTTTCAAATTCTAATTTTAACAACTGCTATGC
TATCAGTTAACCCTGATTTATATAAATCAGCTTCTATTGATGGAAGTTCAAATTTAAAAC
AATTTTTTGCAATTACTTTGCCATCAATTAGAAAAACAATTACTTTCCTATTTACAGTAG
GAATTATTGGATCAATTAAAACATTCCCATTGGCTTTATTTGATAACAAACCTGCTGAAG
CAGCTGCAAACTCTGGTATGAGTATCATGCTATATATATTCTGATATGTTCAACGTGGAG
TAAATGGCGTTGCTGGAGCAGCATCATTGATACTATTTCTATTAGGCTTATTAGTATCAT
TTGGTTTAAGAAAATTAGTAAGCTTAGTGTTCTTTGCTAACAAGAAGATTGGAGAAATAA
ATGTCATTAGGAAAATTGAAAATAAAACATTGAAGAGAAAAGTCGTATTTAAGATCTA
>5310 bias=111.8,bit_score=1112.2,abs_start=112093,align_strand=+,abs_end=113112,score_ratio=1.09039215686,query_name=NODE_1_length_337690_cov_20.0179_ID_3593
ATGAAAACCTATTTTTGAAAAAAATATAGAGTTAAAAACACTGGACTTGCCTTAAGCACA
TTAAATAACAGGGTTAGTTTTTGAAAGCCCTTCTTATTGATGTTGCCATCATTAATTACA
TTAACTTTATTTACTATAATTCCATTTATTTTGGTTTTAATCTTTTCATCAACATATCAA
GTTGGTGCAACGGTTTATGATAAGGGATTTGGACTAAGAAACTATATTAAGTTGTCAAAA
GATCCAATATTCCACATTGCTATTAGAAATACATTGGTTTATGCTATATTAGCTTTACCA
ATTAGCTTGGCGATTTCCATTTTAATTTCATCTGCAATAAGCTTTGTAATCAAACAAAGT
TTCCGTAGATTTTGACAAACAGTATTCTTTCTACCATATGTAACATCAGGAATTGCTGTT
TCAATCGCCTTTGCATTCTTATTTAGAACATCAGGCGGATTTATTAACATGCTAGCGGGT
AAAAACATCCAATGGCTAGATAACCCAAATGATGGTAATTGAAATGCATTTGTTGTTATT
TTAATTAGAGGTGTATGAGGAAATTTAGCCTTTCAAATTCTAATTTTAACAACTGCTATG
CTATCAGTTAACCCTGATTTATATAAATCAGCTTCTATTGATGGAAGTTCAAATTTAAAA
CAATTTTTTGCAATTACTTTGCCATCAATTAGAAAAACAATTACTTTCCTATTTACAGTA
GGAATTATTGGATCAATTAAAACATTCCCATTGGCTTTATTTGATAACAAACCTGCTGAA
GCAGCTGCAAACTCTGGTATGAGTATCATGCTATATATATTCTGATATGTTCAACGTGGA
GTAAATGGCGTTGCTGGAGCAGCATCATTGATACTATTTCTATTAGGCTTATTAGTATCA
TTTGGTTTAAGAAAATTAGTAAGCTTAGTGTTCTTTGCTAACAAGAAGATTGGAGAAATA
AATGTCATTAGGAAAATTGAAAATAAAACATTGAAGAGAAAAGTCGTATTTAAGATCTAA
>5312 bias=108.3,bit_score=1104.7,abs_start=117216,align_strand=+,abs_end=118235,score_ratio=1.08303921569,query_name=NODE_1_length_386744_cov_32.1807_ID_133
ATGAAAACCTATTTTTGAAAAAAATATAGAGTTAAAAACACTGGACTTGCCTTAAGCACA
TTAAATAATAGGGTTAGTTTTTGAAAGCCCTTCTTATTGATGCTGCCATCATTAATTACA
TTAACTTTATTTACTATAATTCCATTTATTTTGGTTTTAATCTTTTCATCAACATACCAA
GTTGGTGCGACGGTTTATGATAAGGGATTTGGACTAAGAAACTATATTAAGTTGTCAAAA
GATCCAATATTCCACATTGCCATAAGAAATACATTGGTTTATGCTATATTAGCTTTACCA
ATTAGCTTGGCGATTTCCATTTTAATTTCATCTGCAATAAGCTTTGTAATCAAACAAAGT
TTCCGTAGATTTTGACAAACAGTATTCTTTCTACCATATGTAACATCAGGAATTGCTGTT
TCAATCGCCTTTGCATTCTTATTTAGAACATCAGGCGGATTTATTAACATGCTAGCGGGT
AAAAACATCCAATGGCTAGATAACCCAAATGATGGTAATTGAAATGCATTTGTTGTTATT
TTAATTAGAGGTGTATGAGGAAATTTAGCCTTTCAAATTCTAATTTTAACAACTGCTATG
CTATCAGTTAACCCTGATTTATATAAATCAGCTTCTATTGATGGAAGTTCAAATTTAAAA
CAATTTTTTGCAATTACTTTGCCATCAATTAGAAAAACAATTACTTTCCTATTTACAGTA
GGAATTATTGGATCAATTAAAACATTCCCATTGGCTTTATTTGATAACAAACCTGCTGAA
GCAGCTGCAAACTCTGGTATGAGTATCATGCTATATATATTCTGATATGTTCAACGTGGA
GTAAATGGCGTTGCTGGAGCAGCATCATTGATACTATTTCTATTAGGCTTATTAGTATCA
TTTGGTTTAAGAAAATTAGTAAGCTTAGTGTTCTTTGCTAACAAGAAGATTGGAGAAATA
AATGTCATTAGGAAAATTGAAAATAAAACATTGAAGAGAAAAGTCGTATTTAAGATCTAA
>18258 bias=0,e_score=0.0,bit_score=1112.6,score_ratio=1.09,align_strand=-,abs_start=244410,abs_end=245427,allele_start=244410,allele_end=245427,query_name=NODE_1_length_666248_cov_46.4332_ID_732 <unknown description>
TGAAAACCTATTTTTGAAAAAAATATAGAGTTAAAAACACTGGACTTGCCTTAAGCACAT
TAAATAACAGGGTTAGTTTTTGAAAGCCCTTCTTATTGATGTTGCCATCATTAATTACAT
TAACTTTATTTACTATAATTCCATTTATTTTGGTTTTAATCTTTTCATCAACATATCAAG
TTGGTGCAACGGTTTATGATAAGGGATTTGGACTAAGAAACTATATTAAGTTGTCAAAAG
ATCCAATATTCCACATCGCTATTAGAAATACATTGGTTTATGCTATATTAGCTTTACCAA
TTAGCTTGGCGATTTCCATTTTAATTTCATCTGCAATAAGCTTTGTAATCAAACAAAGTT
TCCGTAGATTTTGACAAACAGTATTCTTTCTACCATATGTAACATCAGGAATTGCTGTTT
CAATCGCCTTTGCATTCTTATTTAGAACATCAGGCGGATTTATTAACATGCTAGCGGGTA
AAAACATCCAATGGCTAGATAACCCAAATGATGGTAATTGAAATGCATTTGTTGTTATTT
TAATTAGAGGTGTATGAGGAAATTTAGCCTTTCAAATTCTAATTTTAACAACTGCTATGC
TATCAGTTAACCCTGATTTATATAAATCAGCTTCTATTGATGGAAGTTCAAATTTAAAAC
AATTTTTTGCGATTACTTTGCCATCAATTAGAAAAACAATTACTTTCCTATTTACAGTAG
GAATTATTGGATCAATTAAAACATTCCCATTGGCTTTATTTGATAACAAACCTGCTGAAG
CAGCTGCAAACTCTGGTATGAGTATCATGTTATACATATTCTGATATGTTCAACGTGGAG
TAAATGGCGTTGCTGGAGCAGCATCATTGATACTATTTCTATTAGGCTTATTAGTATCAT
TTGGTTTAAGAAAATTAGTAAGCTTAGTGTTCTTTGCTAACAAGAAGATTGGAGAAATAA
ATGTCATTAGGAAAATTGAAAATAAAACATTGAAGAGAAAAGTCGTATTTAAGATCT
>18259 bias=0,e_score=0.0,bit_score=1087.2,score_ratio=1.07,align_strand=+,abs_start=31010,abs_end=32029,allele_start=31010,allele_end=32029,query_name=NODE_1_length_264014_cov_18.1843_ID_149 <unknown description>
TGAAAACTTATTTTTGAAAAAAATATAGAGTTAAAAACACTGGACTTGCCTTAAGCACAT
TAAATAACAGGGTTAGTTTTTGAAAGCCCTTCTTATTAATGTTGCCATCATTAATTACAT
TAACTTTATTTACTATAATTCCATTTATTTTGGTTTTAATCTTTTCATCAACATACCAAG
TTGGTGCGACGGTTTATGATAAGGGATTTGGATTAAAAAACTATATTAAATTGTCAAAAG
ATCCAATATTCCACATTGCTATTAGAAATACATTGGTTTATGCTATATTAGCTTTACCAA
TTAGCTTGGCGATCTCTATTTTAATTTCATCTGCAATAAGCTTTGTAATCAAACAAAGTT
TCCGTAGATTTTGACAAACAGTATTCTTTCTACCATATGTAACATCAGGAATTGCTGTTT
CAATCGCCTTTGCATTCTTATTTAGAACATCAGGCGGATTTATTAACATGCTAGCGGGTA
AAAATATCCAATGGCTAGATAACCCAAATGATGGTAATTGAAATGCATTTGTTGTTATTT
TAATTAGAGGTGTATGAGGAAATTTAGCCTTTCAAATTCTAATTTTAACAACTGCTATGC
TATCAGTTAACCCTGATTTATATAAATCAGCTTCTATTGATGGAAGTTCAAATTTAAAAC
AATTTTTTGCAATTACTTTGCCATCAATTAGAAAAACAATTACTTTCCTATTTACAGTAG
GAATTATTGGATCAATTAAAACATTCCCATTGGCTTTATTTGATAACAAACCTGCTGAAG
CAGCTGCAAACTCTGGTATGAGTATCATGTTATACATATTCTGATATGTTCAACGTGGAG
TAAATGGCGTTGCTGGAGCAGCATCATTGATACTATTTCTATTAGGCTTATTAGTATCAT
TTGGTTTAAGAAAATTAGTAAGCTTAGTGTTCTTTGCTAACAAGAAGATTGGAGAAATAA
ATGTCATTAGGAAAATTGAAAATAAAACATTGAAGAGAAAAGTCGTATTTAAGATCTAA
>18260 bias=0,e_score=0.0,bit_score=1110.4,score_ratio=1.09,align_strand=+,abs_start=28443,abs_end=29462,allele_start=28443,allele_end=29462,query_name=NODE_3_length_132017_cov_31.7138_ID_1553 <unknown description>
TGAAAACCTATTTTTGAAAAAAATATAGAGTTAAAAACACTGGACTTGCCTTAAGCACAT
TAAATAACAGGGTTAGTTTTTGAAAGCCCTTCTTATTAATGTTGCCATCATTAATTACAT
TAACTTTATTTACTATAATTCCATTTATTTTGGTTTTAATCTTTTCATCAACATATCAAG
TTGGTGCAACGGTTTATGATAAGGGATTTGGACTAAGAAACTATATTAAGTTGTCAAAAG
ATCCAATATTCCACATCGCTATTAGAAATACATTGGTTTATGCTATATTAGCTTTACCAA
TTAGCTTGGCGATTTCCATTTTAATTTCATCTGCAATAAGCTTTGTAATCAAACAAAGTT
TCCGTAGATTTTGACAAACAGTATTCTTTCTACCATATGTAACATCAGGAATTGCTGTTT
CAATCGCCTTTGCATTCTTATTTAGAACATCAGGCGGATTTATTAACATGCTAGCGGGTA
AAAACATCCAATGGCTAGATAACCCAAATGATGGTAATTGAAATGCATTTGTTGTTATTT
TAATTAGAGGTGTATGAGGAAATTTAGCCTTTCAAATTCTAATTTTAACAACTGCTATGC
TATCAGTTAACCCTGATTTATATAAATCAGCTTCTATTGATGGAAGTTCAAATTTAAAAC
AATTTTTTGCAATTACTTTGCCATCAATTAGAAAAACAATTACTTTCCTATTTACAGTAG
GAATTATTGGATCAATTAAAACATTCCCATTGGCTTTATTTGATAACAAACCTGCTGAAG
CAGCTGCAAACTCTGGTATGAGTATCATGTTATACATATTCTGATATGTTCAACGTGGAG
TAAATGGCGTTGCTGGAGCAGCATCATTGATACTATTTCTATTAGGCTTATTAGTATCAT
TTGGTTTAAGAAAATTAGTAAGCTTAGTGTTCTTTGCTAACAAGAAGATTGGAGAAATAA
ATGTCATTAGGAAAATTGAAAATAAAACATTGAAGAGAAAAGTCGTATTTAAGATCTAA
>18261 bias=0,e_score=0.0,bit_score=1115.3,score_ratio=1.09,align_strand=-,abs_start=210124,abs_end=211141,allele_start=210124,allele_end=211141,query_name=NODE_1_length_474534_cov_38.1723_ID_792 <unknown description>
TGAAAACCTATTTTTGAAAAAAATATAGAGTTAAAAACACTGGACTTGCCTTAAGCACAT
TAAATAACAGGGTTAGTTTTTGAAAGCCCTTCTTATTGATGTTGCCATCATTAATTACAT
TAACTTTATTTACTATAATTCCATTTATTTTGGTTTTAATCTTTTCATCAACATATCAAG
TTGGTGCAACGGTTTATGATAAGGGATTTGGACTAAGAAACTATATTAAGTTGTCAAAAG
ATCCAATATTCCACATCGCTATTAGAAATACATTGGTTTATGCTATATTAGCTTTACCAA
TTAGCTTGGCGATTTCCATTTTAATTTCATCTGCAATAAGCTTTGTAATCAAACAAAGTT
TCCGTAGATTTTGACAAACAGTATTCTTTCTACCATATGTAACATCAGGAATTGCTGTTT
CAATCGCCTTTGCATTCTTATTTAGAACATCAGGCGGATTTATTAACATGCTAGCGGGTA
AAAACATCCAATGGCTTGATAACCCAAATGATGGTAATTGAAATGCATTTGTTGTTATTT
TAATTAGAGGTGTATGAGGAAATTTAGCCTTTCAAATTCTAATTTTAACAACTGCTATGC
TATCAGTTAACCCTGATTTATATAAATCAGCTTCTATTGATGGAAGTTCAAATTTAAAAC
AATTTTTTGCAATTACTTTGCCATCAATTAGAAAAACAATTACTTTCCTATTTACAGTAG
GAATTATTGGATCAATTAAAACATTCCCATTGGCTTTATTTGATAACAAACCTGCTGAAG
CAGCTGCAAACTCTGGTATGAGTATCATGCTATATATATTCTGATATGTTCAACGTGGAG
TAAATGGCGTTGCTGGAGCAGCATCATTGATACTATTTCTATTAGGCTTATTAGTATCAT
TTGGTTTAAGAAAATTAGTAAGCTTAGTGTTCTTTGCTAACAAGAAGATTGGAGAAATAA
ATGTCATTAGGAAAATTGAAAATAAAACATTGAAGAGAAAAGTCGTATTTAAGATCT
>18262 bias=0,e_score=0.0,bit_score=1107.4,score_ratio=1.09,align_strand=+,abs_start=260355,abs_end=261374,allele_start=260355,allele_end=261374,query_name=NODE_1_length_497571_cov_28.1511_ID_540 <unknown description>
TGAAAACCTATTTTTGAAAAAAATATAGAGTTAAAAACACTGGACTTGCCTTAAGCACAT
TAAATAACAGGGTTAGTTTTTGAAAGCCCTTCTTATTGATGTTGCCATCATTAATTACAT
TAACTTTATTTACTATAATTCCATTTATTTTGGTTTTAATCTTTTCATCAACATATCAAG
TTGGTGCAACGGTTTATGATAAGGGATTTGGACTAAGAAACTATATTAAGTTGTCAAAAG
ATCCAATATTCCACATCGCTATTAGAAATACATTGGTTTATGCTATATTAGCTTTACCAA
TTAGCTTGGCGATTTCAATTTTAATTTCATCTGCAATAAGCTTTGTAATCAAACAAAGTT
TCCGTAGATTTTGACAAACAGTATTCTTTCTACCATATGTAACATCAGGAATTGCTGTTT
CAATCGCCTTTGCATTCTTATTTAGAACATCAGGCGGATTTATTAACATGCTAGCGGGTA
AAAACATCCAATGGCTAGATAACCCAAATGATGGTAATTGAAATGCATTTGTTGTTATTT
TAATTAGAGGTGTATGAGGAAATTTAGCCTTTCAAATTCTAATTTTAACAACTGCTATGT
TATCAGTTAACCCTGATTTATATAAATCAGCTTCTATTGATGGAAGTTCAAATTTAAAAC
AATTTTTTGCGATTACTTTGCCATCAATTAGAAAAACAATTACTTTCCTATTTACAGTAG
GAATTATTGGATCAATTAAAACATTCCCATTGGCTTTATTTGATAACAAACCTGCTGAAG
CAGCTGCAAACTCTGGTATGAGTATCATGTTATACATATTCTGATATGTTCAACGTGGAG
TAAATGGCGTTGCTGGAGCAGCATCATTGATACTATTTCTATTAGGCTTATTAGTATCAT
TTGGTTTAAGAAAATTAGTAAGCTTAGTGTTCTTTGCTAACAAGAAGATTGGAGAAATAA
ATGTCATTAGGAAAATTGAAAATAAAACATTGAAGAGAAAAGTCGTATTTAAGATCTAA
>18263 bias=0,e_score=0.0,bit_score=1089.6,score_ratio=1.07,align_strand=+,abs_start=111944,abs_end=112963,allele_start=111944,allele_end=112963,query_name=NODE_1_length_290949_cov_36.4267_ID_342 <unknown description>
TGAAAACCTATTTTTGAAAAAAATATAGAGTTAAAAACACTGGACTTGCCTTAAGCACAT
TAAATAACAGGGTTAGTTTTTGAAAGCCCTTCTTATTAATGTTGCCATCATTAATTACAT
TAACTTTATTTACTATAATTCCATTTATTTTGGTTTTAATCTTTTCATCAACATACCAAG
TTGGTGCGACGGTTTATGACAAGGGATTTGGATTAAAAAACTATATTAAGTTGTCAAAAG
ATCCAATATTCCACATTGCTATTAGAAATACATTGGTTTATGCTATATTAGCTTTACCAA
TTAGCTTGGCGATCTCTATTTTGATTTCATCTGCAATAAGCTTTGTAATCAAACAAAGTT
TCCGTAGATTTTGACAAACAGTATTCTTTCTACCATATGTAACATCAGGAATTGCTGTTT
CAATCGCCTTTGCATTCTTATTTAGAACATCAGGCGGATTTATTAACATGCTAGCGGGTA
AAAACATCCAATGGCTAGATAACCCAAATGATGGTAATTGAAATGCATTTGTTGTTATTT
TAATTAGAGGTGTATGAGGAAATTTGGCCTTTCAAATTCTAATTTTAACAACCGCTATGC
TATCGGTTAACCCTGATTTATATAAATCAGCTTCTATTGATGGAAGTTCAAATTTAAAAC
AATTTTTTGCAATTACTTTGCCATCAATTAGAAAAACAATTACTTTCCTATTTACAGTAG
GAATTATTGGATCAATTAAAACATTCCCATTGGCTTTATTTGATAACAAACCTGCTGAAG
CAGCTGCAAACTCTGGTATGAGTATCATGTTATACATATTCTGATATGTTCAACGTGGAG
TAAATGGCGTTGCTGGAGCAGCATCATTGATACTATTTCTATTAGGCTTATTAGTATCAT
TTGGTTTAAGAAAATTAGTAAGCTTAGTGTTCTTTGCTAACAAGAAGATTGGAGAAATAA
ATGTCATTAGGAAAATTGAAAATAAAACATTGAAGAGAAAAGTCGTATTTAAGATCTAA
>18264 bias=0,e_score=0.0,bit_score=1104.7,score_ratio=1.08,align_strand=-,abs_start=236285,abs_end=237302,allele_start=236285,allele_end=237302,query_name=NODE_1_length_507951_cov_41.4538_ID_1311 <unknown description>
TGAAAACCTATTTTTGAAAAAAATATAGAGTTAAAAACACTGGACTTGCCTTAAGCACAT
TAAATAATAGGGTTAGTTTTTGAAAGCCCTTCTTATTGATGCTGCCATCATTAATTACAT
TAACTTTATTTACTATAATTCCATTTATTTTGGTTTTAATCTTTTCATCAACATACCAAG
TTGGTGCGACGGTTTATGATAAGGGATTTGGACTAAGAAACTATATTAAGTTGTCAAAAG
ATCCAATATTCCACATTGCCATAAGAAATACATTGGTTTATGCTATATTAGCTTTACCAA
TTAGCTTGGCGATTTCCATTTTAATTTCATCTGCAATAAGCTTTGTAATCAAACAAAGTT
TCCGTAGATTTTGACAAACAGTATTCTTTCTACCATATGTAACATCAGGAATTGCTGTTT
CAATCGCCTTTGCATTCTTATTTAGAACATCAGGCGGATTTATTAACATGCTAGCGGGTA
AAAACATCCAATGGCTAGATAACCCAAATGATGGTAATTGAAATGCATTTGTTGTTATTT
TAATTAGAGGTGTATGAGGAAATTTAGCCTTTCAAATTCTAATTTTAACAACTGCTATGC
TATCAGTTAACCCTGATTTATATAAATCAGCTTCTATTGATGGAAGTTCAAATTTAAAAC
AATTTTTTGCAATTACTTTGCCATCAATTAGAAAAACAATTACTTTCCTATTTACAGTAG
GAATTATTGGATCAATTAAAACATTCCCATTGGCTTTATTTGATAACAAACCTGCTGAAG
CAGCTGCAAACTCTGGTATGAGTATCATGCTATATATATTCTGATATGTTCAACGTGGAG
TAAATGGCGTTGCTGGAGCAGCATCATTGATACTATTTCTATTAGGCTTATTAGTATCAT
TTGGTTTAAGAAAATTAGTAAGCTTAGTGTTCTTTGCTAACAAGAAGATTGGAGAAATAA
ATGTCATTAGGAAAATTGAAAATAAAACATTGAAGAGAAAAGTCGTATTTAAGATCT
>18265 bias=0,e_score=0.0,bit_score=1104.7,score_ratio=1.08,align_strand=+,abs_start=117216,abs_end=118235,allele_start=117216,allele_end=118235,query_name=NODE_1_length_386744_cov_32.1807_ID_133 <unknown description>
TGAAAACCTATTTTTGAAAAAAATATAGAGTTAAAAACACTGGACTTGCCTTAAGCACAT
TAAATAATAGGGTTAGTTTTTGAAAGCCCTTCTTATTGATGCTGCCATCATTAATTACAT
TAACTTTATTTACTATAATTCCATTTATTTTGGTTTTAATCTTTTCATCAACATACCAAG
TTGGTGCGACGGTTTATGATAAGGGATTTGGACTAAGAAACTATATTAAGTTGTCAAAAG
ATCCAATATTCCACATTGCCATAAGAAATACATTGGTTTATGCTATATTAGCTTTACCAA
TTAGCTTGGCGATTTCCATTTTAATTTCATCTGCAATAAGCTTTGTAATCAAACAAAGTT
TCCGTAGATTTTGACAAACAGTATTCTTTCTACCATATGTAACATCAGGAATTGCTGTTT
CAATCGCCTTTGCATTCTTATTTAGAACATCAGGCGGATTTATTAACATGCTAGCGGGTA
AAAACATCCAATGGCTAGATAACCCAAATGATGGTAATTGAAATGCATTTGTTGTTATTT
TAATTAGAGGTGTATGAGGAAATTTAGCCTTTCAAATTCTAATTTTAACAACTGCTATGC
TATCAGTTAACCCTGATTTATATAAATCAGCTTCTATTGATGGAAGTTCAAATTTAAAAC
AATTTTTTGCAATTACTTTGCCATCAATTAGAAAAACAATTACTTTCCTATTTACAGTAG
GAATTATTGGATCAATTAAAACATTCCCATTGGCTTTATTTGATAACAAACCTGCTGAAG
CAGCTGCAAACTCTGGTATGAGTATCATGCTATATATATTCTGATATGTTCAACGTGGAG
TAAATGGCGTTGCTGGAGCAGCATCATTGATACTATTTCTATTAGGCTTATTAGTATCAT
TTGGTTTAAGAAAATTAGTAAGCTTAGTGTTCTTTGCTAACAAGAAGATTGGAGAAATAA
ATGTCATTAGGAAAATTGAAAATAAAACATTGAAGAGAAAAGTCGTATTTAAGATCTAA
>18266 bias=0,e_score=0.0,bit_score=1112.0,score_ratio=1.09,align_strand=+,abs_start=11903,abs_end=12922,allele_start=11903,allele_end=12922,query_name=NODE_1_length_185828_cov_1.25555_ID_69 <unknown description>
TGAAAACCTATTTTTGAAAAAAATATAGAGTTAAAAACACTGGACTTGCCTTAAGCACAT
TAAATAACAGGGTTAGTTTTTGAAAGCCCTTCTTATTGATGTTGCCATCATTAATTACAT
TAACTTTATTTACTATAATTCCATTTATTTTGGTTTTAATCTTTTCATCAACATATCAAG
TTGGTGCAACGGTTTATGATAAGGGATTTGGACTAAGAAACTATATTAAGTTGTCAAAAG
ATCCAATATTCCACATCGCTATTAGAAATACATTGGTTTATGCTATATTAGCTTTACCAA
TTAGCTTGGCGATTTCCATTTTAATTTCATCTGCAATAAGCTTTGTAATCAAACAAAGTT
TCCGTAGATTTTGACAAACAGTATTCTTTCTACCATATGTAACATCAGGAATTGCTGTTT
CAATCGCCTTTGCATTCTTATTTAGAACATCAGGCGGATTTATTAACATGCTAGCGGGTA
AAAATATCCAATGGCTAGATAACCCAAATGATGGTAATTGAAATGCATTTGTTGTTATTT
TAATTAGAGGTGTATGAGGAAATTTAGCCTTTCAAATTCTAATTTTAACAACTGCTATGC
TATCAGTTAACCCTGATTTATATAAATCAGCCTCTATTGATGGAAGTTCAAATTTAAAAC
AATTTTTTGCAATTACTTTGCCATCAATTAGAAAAACAATTACTTTCCTATTTACAGTAG
GAATTATTGGATCAATTAAAACATTCCCATTGGCTTTATTTGATAACAAACCTGCTGAAG
CAGCTGCAAACTCTGGTATGAGTATCATGCTATATATATTCTGATATGTTCAACGTGGAG
TAAATGGGGTTGCTGGAGCAGCATCATTGATACTATTTCTATTAGGCTTATTAGTATCAT
TTGGTTTAAGAAAATTAGTAAGCTTAGTGTTCTTTGCTAACAAGAAGATTGGAGAAATAA
ATGTCATTAGGAAAATTGAAAATAAAACATTGAAGAGAAAAGTCGTATTTAAGATCTAA
>18267 bias=0,e_score=0.0,bit_score=1111.4,score_ratio=1.09,align_strand=-,abs_start=173257,abs_end=174274,allele_start=173257,allele_end=174274,query_name=NODE_1_length_253687_cov_41.2364_ID_219 <unknown description>
TGAAAACCTATTTTTGAAAAAAATATAGAGTTAAAAACACTGGACTTGCCTTAAGCACAT
TAAATAACAGGGTTAGTTTTTGAAAGCCCTTCTTATTGATGTTGCCATCATTAATTACAT
TAACTTTATTTACTATAATTCCATTTATTTTGGTTTTAATCTTTTCATCAACATATCAAG
TTGGTGCAACGGTTTATGATAAGGGATTTGGACTAAGAAACTATATTAAGTTGTCAAAAG
ATCCAATATTCCACATCGCTATTAGAAATACATTGGTTTATGCTATATTAGCTTTACCAA
TTAGCTTGGCGATTTCCATTTTAATTTCATCTGCAATAAGCTTTGTAATCAAACAAAGTT
TCCGTAGATTTTGACAAACAGTATTCTTTCTACCATATGTAACATCAGGAATTGCTGTTT
CAATCGCCTTTGCATTCTTATTTAGAACATCAGGCGGATTTATTAACATGCTAGCGGGTA
AAAATATCCAATGGCTAGATAACCCAAATGATGGTAATTGAAATGCATTTGTTGTTATTT
TAATTAGAGGTGTATGAGGAAATTTAGCCTTTCAAATTCTAATTTTAACAACTGCTATGT
TATCAGTTAACCCTGATTTATATAAATCAGCTTCTATTGATGGAAGTTCAAATTTAAAAC
AATTTTTTGCAATTACTTTGCCATCAATTAGAAAAACAATTACTTTCCTATTTACAGTAG
GAATTATTGGATCAATTAAAACATTCCCATTGGCCTTATTTGATAACAAACCTGCTGAAG
CAGCTGCAAACTCTGGTATGAGTATCATGTTATACATATTCTGATATGTTCAACGTGGAG
TAAATGGCGTTGCTGGAGCAGCATCATTGATACTATTTCTATTAGGCTTATTAGTATCAT
TTGGTTTAAGAAAATTAGTAAGCTTAGTGTTCTTTGCTAACAAGAAGATTGGAGAAATAA
ATGTCATTAGGAAAATTGAAAATAAAACATTGAAGAGAAAAGTCGTATTTAAGATCT
>18268 bias=0,e_score=0.0,bit_score=1112.2,score_ratio=1.09,align_strand=+,abs_start=112061,abs_end=113080,allele_start=112061,allele_end=113080,query_name=NODE_1_length_337655_cov_39.5735_ID_506 <unknown description>
TGAAAACCTATTTTTGAAAAAAATATAGAGTTAAAAACACTGGACTTGCCTTAAGCACAT
TAAATAACAGGGTTAGTTTTTGAAAGCCCTTCTTATTGATGTTGCCATCATTAATTACAT
TAACTTTATTTACTATAATTCCATTTATTTTGGTTTTAATCTTTTCATCAACATATCAAG
TTGGTGCAACGGTTTATGATAAGGGATTTGGACTAAGAAACTATATTAAGTTGTCAAAAG
ATCCAATATTCCACATTGCTATTAGAAATACATTGGTTTATGCTATATTAGCTTTACCAA
TTAGCTTGGCGATTTCCATTTTAATTTCATCTGCAATAAGCTTTGTAATCAAACAAAGTT
TCCGTAGATTTTGACAAACAGTATTCTTTCTACCATATGTAACATCAGGAATTGCTGTTT
CAATCGCCTTTGCATTCTTATTTAGAACATCAGGCGGATTTATTAACATGCTAGCGGGTA
AAAACATCCAATGGCTAGATAACCCAAATGATGGTAATTGAAATGCATTTGTTGTTATTT
TAATTAGAGGTGTATGAGGAAATTTAGCCTTTCAAATTCTAATTTTAACAACTGCTATGC
TATCAGTTAACCCTGATTTATATAAATCAGCTTCTATTGATGGAAGTTCAAATTTAAAAC
AATTTTTTGCAATTACTTTGCCATCAATTAGAAAAACAATTACTTTCCTATTTACAGTAG
GAATTATTGGATCAATTAAAACATTCCCATTGGCTTTATTTGATAACAAACCTGCTGAAG
CAGCTGCAAACTCTGGTATGAGTATCATGCTATATATATTCTGATATGTTCAACGTGGAG
TAAATGGCGTTGCTGGAGCAGCATCATTGATACTATTTCTATTAGGCTTATTAGTATCAT
TTGGTTTAAGAAAATTAGTAAGCTTAGTGTTCTTTGCTAACAAGAAGATTGGAGAAATAA
ATGTCATTAGGAAAATTGAAAATAAAACATTGAAGAGAAAAGTCGTATTTAAGATCTAA
