# Supplementary material for: Genomic determination of minimum multi-locus sequence typing schemas to represent the genomic phylogeny of Mycoplasma hominis
Source: BMC Genomics. 2016 Nov 23;17:964. doi: 10.1186/s12864-016-3284-z (PMC5120421; doi:10.1186/s12864-016-3284-z)
Supplement: Additional file 1: — FASTA sequence for all pan genomic alleles identified in this study. (ZIP 1488 kb) [file 12864_2016_3284_MOESM1_ESM.zip › pan_genome/GENE-187.fasta]

>187
ATGGAATTCACTAAAAATAATGATTTTGAAAAGCAATCTATTGATGTTAAAGATATTACA
ATTAATGATTATAAATTTAATCTAAAAGATAGTGATTCTGCAGATATCTGCGAAATAGAG
GCGGTTAAATATGAAAAAACATTGGGAAAATTAACTTATAAAATTAAGTTAAAAACAAAG
AAAAGTTTATTGAAAGAATATAGTAAAAATCCAATAGAATCTACTAAATCAAGAACATTT
GAATTTAATGGATTTGCTAAGGATATAAGCGAAATAACTAAAAATTTAGAATCAGATGTA
AAAAATTCAAATGAATTTAAAAAATATCAAGAAAATGTTAAATTAAATATTGAAATAAAT
ATTGAAAAAAAGATTAATGAAGCAAGAAAAAACGCAAAAAAACAAGCCGCTCATCCAAAC
GTAATTAAAGCAATAATTGAACAATATAAAAAGTTTAACGAAGAAATAGAAAAAACGTTA
TTTGAACTAGCAAATAAAGCAATTAATGTATTTGGTCAATTTAATTCTAATAAAGAATCT
ATTAAAAAGCTTTACAACATTTTAATTAATTTAATTATTAACACCAATGATGAAATGTTA
AATGTATTATTAGAATTAGGCATTGACGACAAAGTTTCTAAAGGTTTAAGAAATTTGACA
CGAGACTGAGTTTTATCAAAGACAGTTGGAGCCTGAGCTATAAAAATGTTCAAAGAATTT
AAAAATGGAACTGATGTTTTTATTGAATATTTAACTCCAATATTGAATAGCTTTAAAGAA
AAACATGAATTTTTAAAAACAAATGATAGCAAATATAATGAATTAAAAAGCATGTTAATA
GAACATTTAAAATATATTTTGGATTACTTTTGCAATCTTAAATTTGATTATTTATTCCAC
AATGAAGGCCCAAAACAATCACAATATGATAAGAAAGGTGGAGGAAAGATGGTATTGCTA
TTATTTGGTGGATGGCCCATATTATTTGATGTAGAAAAATTTATAGAGCCAAAATATTCT
GATCCATCCGGCAATGATTTAAAAAAGAAATTAAATGATATGGTAAATTCAAATAAAATA
ACAAAACAAGAATATGAAATTATTTTTAATGAATTTAAGGGAATAATATTGATATTTAAG
CAACTAATCACAAATATTTATAGTAAAGATTTAAAAAATGTTTTAACATCTGAACTGCCA
AAAGTTTTTGGAGCAATAAATGATGCTAAAAAAAGCGCTAAATAA
>5315 bias=298.4,bit_score=996.0,abs_start=4715,align_strand=+,abs_end=5957,score_ratio=0.8,query_name=NODE_33_length_6058_cov_4.68801_ID_2724
ATGGAATTCACTAAAAATAATGATTTTGAAAAGCAATCTATTGATGTTAAAGATATTACA
ATTAATGATTATAAATTTAATCTAAAAGATAGTGATTCTGCAGATATCTGCGAAATAGAG
GCGGTTAAATATGAAAAAACATTGGGAAAATTAACTTATAAAATTAAGTTAAAAACAAAG
AAAAGTTTATTGAAAGAATATAGTAAAAATCCAATAGAATCTACTAAATCAAGAACATTT
GAATTTAATGGATTTGCTAAGGATATAAGCGAAATAACTAAAAATTTAGAATCAGATGTA
AAAAATTCAAATGAATTTAAAAAATATCAAGAAAATGTTAAATTAAATATTGAAATAAAT
ATTGAAAAAAAGATTAATGAAGCAAGAAAAAACGCAAAAAAACAAGCCGCTCATCCAAAC
GTAATTAAAGCAATAATTGAACAATATAAAAAGTTTAACGAAGAAATAGAAAAAACGTTA
TTTGAACTAGCAAATAAAGCAATTAATGTATTTGGTCAATTTAATTCTAATAAAGAATCT
ATTAAAAAGCTTTACAACATTTTAATTAATTTAATTATTAACACCAATGATGAAATGTTA
AATGTATTATTAGAATTAGGCATTGACGACAAAGTTTCTAAAGGTTTAAGAAATTTGACA
CGAGACTGAGTTTTATCAAAGACAGTTGGAGCCTGAGCTATAAAAATGTTCAAAGAATTT
AAAAATGGAACTGATGTTTTTATTGAATATTTAACTCCAATATTGAATAGCTTTAAAGAA
AAACATGAATTTTTAAAAACAAATGATAGCAAATATAATGAATTAAAAAGCATGTTAATA
GAACATTTAAAATATATTTTGGATTACTTTTGCAATCTTAAATTTGATTATTTATTCCAC
AATGAAGGCCCAAAACAAACACAATATGATAATAAAGGTGGAGGAAAGAAAGTATTGCTA
TCAGGTGGATGACCTATATTATTTGATGTAGAAAAATTTATAGAGCCAAAATATTCTGAT
CCATCCGGCAATGATTTAAAAAAGAAATTAAATGATATGGTAAATTCAAATAAAATAACA
AAACAAGAATATGAAATTATTTTTAATGAATTTAAAGGAATAATATTGATATTTAAGCAA
CTAATCACAAATATTTATAGTAAAGATTTAAAAAATGTTTTAACATCTCAACTACCAAAA
GTTTTTAAAGCAATAAATGATGCTAAAAAAAGTGCTAAATAAA
>18269 bias=0,e_score=3.5e-298,bit_score=996.1,score_ratio=0.80,align_strand=-,abs_start=184746,abs_end=185984,allele_start=184746,allele_end=185984,query_name=NODE_1_length_264014_cov_18.1843_ID_149 <unknown description>
TGGAATTCACTAAAAATAATGATTTTGAAAAGCAATCTATTGATGTTAAAGATATTACAA
TTAATGATTATAAATTTAATCTAAAAGATAGTGATTCTGCAGATATCTGCGAAATAGAGG
CGGTTAAATATGAAAAAACATTGGGAAAATTAACTTATAAAATTAAGTTAAAAACAAAGA
AAAGTTTATTGAAAGAATATAGTAAAAATCCAATAGAATCTACTAAATCAAGAACATTTG
AATTTAATGGATTTGCTAAGGATATAAGCGAAATAACTAAAAATTTAGAATCAGATGTAA
AAAATTCAAATGAATTTAAAAAATATCAAGAAAATGTTAAATTAAATATTGAAATAAATA
TTGAAAAAAAGATTAATGAAGCAAGAAAAAACGCAAAAAAACAAGCCGCTCATCCAAACG
TAATTAAAGCAATAATTGAACAATATAAAAAGTTTAACGAAGAAATAGAAAAAACGTTAT
TTGAACTAGCAAATAAAGCAATTAATGTATTTGGTCAATTTAATTCTAATAAAGAATCTA
TTAAAAAGCTTTACAACATTTTAATTAATTTAATTATTAACACCAATGATGAAATGTTAA
ATGTATTATTAGAATTAGGCATTGACGACAAAGTTTCTAAAGGTTTAAGAAATTTGACAC
GAGACTGAGTTTTATCAAAGACAGTTGGAGCCTGAGCTATAAAAATGTTCAAAGAATTTA
AAAATGGAACTGATGTTTTTATTGAATATTTAACTCCAATATTGAATAGCTTTAAAGAAA
AACATGAATTTTTAAAAACAAATGATAGCAAATATAATGAATTAAAAAGCATGTTAATAG
AACATTTAAAATATATTTTGGATTACTTTTGCAATCTTAAATTTGATTATTTATTCCACA
ATGAAGGCCCAAAACAAACACAATATGATAATAAAGGTGGAGGAAAGAAAGTATTGCTAT
CAGGTGGATGACCTATATTATTTGATGTAGAAAAATTTATAGAGCCAAAATATTCTGATC
CATCCGGCAATGATTTAAAAAAGAAATTAAATGATATGGTAAATTCAAATAAAATAACAA
AACAAGAATATGAAATTATTTTTAATGAATTTAAAGGAATAATATTGATATTTAAGCAAC
TAATCACAAATATTTATAGTAAAGATTTAAAAAATGTTTTAACATCTCAACTACCAAAAG
TTTTTAAAGCAATAAATGATGCTAAAAAAAGTGCTAAA
>18270 bias=0,e_score=0.0,bit_score=1040.2,score_ratio=0.84,align_strand=-,abs_start=414515,abs_end=415756,allele_start=414515,allele_end=415756,query_name=NODE_1_length_497571_cov_28.1511_ID_540 <unknown description>
TGGAATTCACTAAAAATAATGATTTTGAAAAGCAATCTATTGATGTTAAAGATATTACAA
TTAATGATTATAAATTTAATCTAAAAGATAGTGATTCTGCAGATATCTGCGAAATAGAGG
CGGTTAAATATGAAAAAACATTGGGAAAATTAACTTATAAAATTAAGTTAAAAACAAAGA
AAAGTTTATTGAAAGAATATAGTAAAAATCCAATAGAATCTACTAAATCAAGAACATTTG
AATTTAATGGATTTGCTAAGGATATAAGCGAAATAACTAAAAATTTAGAATCAGATGTAA
AAAATTCAAATGAATTTAAAAAATATCAAGAAAATGTTAAATTAAATATTGAAATAAATA
TTGAAAAAAAGATTAATGAAGCAAGAAAAAACGCAAAAAAACAAGCCGCTCATCCAAACG
TAATTAAAGCAATAATTGAACAATATAAAAAGTTTAACGAAGAAATAGAAAAAACGTTAT
TTGAACTAGCAAATAAAGCAATTAATGTATTTGGTCAATTTAATTCTAATAAAGAATCTA
TTAAAAAGCTTTACAACATTTTAATTAATTTAATTATTAACACCAATGATGAAATGTTAA
ATGTATTATTAGAATTAGGCATTGACGACAAAGTTTCTAAAGGTTTAAGAAATTTGACAC
GAGACTGAGTTTTATCAAAGACAGTTGGAGCCTGAGCTATAAAAATGTTCAAAGAATTTA
AAAATGGAACTGATGTTTTTATTGAATATTTAACTCCAATATTGAATAGCTTTAAAGAAA
AACATGAATTTTTAAAAACAAATGATAGCAAATATAATGAATTAAAAAGCATGTTAATAG
AACATTTAAAATATATTTTGGATTACTTTTGCAATCTTAAATTTGATTATTTATTCCACA
ATGAAGGCCCAAAACAATCACAATATGATAAGAAAGGTGGAGGAAAGATGGTATTGCTAT
TATTTGGTGGATGGCCCATATTATTTGATGTAGAAAAATTTATAGAGCCAAAATATTCTA
ATCCATCCGGCAATGATTTAAAAAAGAAATTAAATGATATGGTAAATTCAAATAAAATAA
CAAAACAAGAATATGAAATTATTTCTAATGAATTTAAGGGAATAATATTGATATTTAAGC
AACTAATCACAAATATTTATAGTAAAGATTTAAAAAATGTTTTAACATCTGAACTGCCAA
AAGTTTTTGGAGCAATAAATGATGCTAAAAAAAGCGCTAAA
