# Supplementary material for: Genomic determination of minimum multi-locus sequence typing schemas to represent the genomic phylogeny of Mycoplasma hominis
Source: BMC Genomics. 2016 Nov 23;17:964. doi: 10.1186/s12864-016-3284-z (PMC5120421; doi:10.1186/s12864-016-3284-z)
Supplement: Additional file 1: — FASTA sequence for all pan genomic alleles identified in this study. (ZIP 1488 kb) [file 12864_2016_3284_MOESM1_ESM.zip › pan_genome/GENE-188.fasta]

>188
ATGAAAAACAATATTTTAATTTTATTTAAGCACATTATTGTTTACTTTTTTGTCTTGTTT
GTCATTGTTAGTATTATCTTTTTTGTTATTAACTCATTGATTGAACCACAGATAAAAAAG
AATATTGCAGTTTATTCACAGATAAATTCAAGCCCATGAATTAGATATGGCGAATTTTTG
AATAATTTGTTTTCATTTAGGGGTGGCAAGATTTATTCAAAAGAGCTTGCAGCAACTAAT
TTGTCAATAATTACATTGTATTTTATGCAATTTAAATGAACAATTTTATTTACTGTAATT
ATTTTTATTTTTTCTTTGATTATTGGAAATTTACTAGGAATTTGAAGTGCATATAAATTT
AATAAAGCACCCGATTTTGTCGTAAATATAATTGTTAGTGCTTTAGCTACAATACCTTTA
ATAGTTCTTGCAATATTAGCATTAGGTACATCAATTTTTCTGGGATATCCAAGTCAATTT
ATAAATAACGGAAGTTTAACTTTTACTTCTATAATTACACCAATTATTATTACGGCATTT
GGCACAATTAGTTTATTTCATGCAAGATCAAGAAAAATAACAAAAGAAACTCTTTCTTCT
AATTATTATTTGTTTGGTATTTCACTAGGAAATTCAAAAACAAAATTATTTAAGCAAAAC
ATTATTAAAAATTTAATTATTGCTGAATTACAAGTCATTTTACCTTTTTATATATTACTT
TTTAGTACTTCATTAATAATTGAGAGAATTTTTTCAATACCAGGACAAAGTATTTTTATT
TCTTATGTATTTACAAAAGCAGAATTAAATTGCATAATGTTTTATTTTAGTTTTAATTTT
TTTGCTTTATTGATTGCTAGATTCATAAATGAAATAATTCTAAATTATTTAAATCCTGCT
CAAGCTATTGAAAAGCGTATAAGATGGATTAAAAGAAAAAGGTTAGATTATGAATGAACT
AGATAA
>647
ATGAAAAACAATATTTTAATTTTATTTAAGCACATTATTGTTTACTTTTTTGTCTTGTTT
GTCATTGTTAGTATTATCTTTTTTGTTATTAACTCATTGATTGAACCACAGATAAAAAAG
AATATTGCAGTTTATTCACAGATAAATTCAAGCCCATGAATTAGATATGGCGAATTTTTG
AATAATTTGTTTTCATTTAGAGGTGGCAAGATTTATTCAAAAGAGCTTGCAGCAACTAAT
TTGTCAATAATTACATTGTATTTTATGCAATTTAAATGAACAATCTTATTTACTGTAATT
ATTTTTATTTTTTCTTTGATTATTGGAAATTTACTAGGAATTTGAAGTGCATATAAATTT
AATAAAGCACCCGATTTTGTCGTAAATATAATTGTTAGTGCTTTAGCTACAATACCTTTA
ATAGTTCTTGCAATATTAGCATTAGGAACATCAATTTTTCTAGGATATCCAAGTCAATTT
ATAAATAATGGAAGTTTAACTTTTACCTCTATAATTACACCAATTATTATTACGGCATTT
GGCACAATTAGTTTATTTCATGCAAGATCAAGAAAAATAACAAAAGAAACTCTTTCTTCT
AATTATTATTTGTTTGGTATTTCACTAGGAAATTCAAAAACTAAATTATTTAAACAAAAC
ATTATTAAAAATTTAATTATTGCTGAATTACAAGTCATTTTGCCTTTTTATATATTGCTT
TTTAGTACTTCATTAATAATTGAGAGAATTTTTTCAATACCAGGACAAAGTATTTTTATT
TCTTATGTATTTACAAAAGCAGAATTAAATTGCATAATGTTTTATTTTAGTTTTAATTTT
TTTGCTTTATTGATTGCTAGATTCATAAATGAAATAATTCTAAATTATTTGAATCCTGCT
CAAGCTATTGAAAAGCGTATAAGATGGATTAAAAGAAAAAGGTTAGATTATGAATGAACT
AGATAA
>1421
ATGAAAAACAATATTTTAATTTTATTTAAGCACATTATTGTTTACTTTTTTGTCTTGTTT
GTCATTGTTAGTATTATCTTTTTTGTTATTAACTCATTGATTGAACCACAGATAAAAAAG
AATATTGCAGTTTATTCACAGATAAATTCAAGCCCATGAATTAGATATGGCGAATTTTTG
AATAATTTGTTTTCATTTAGAGGTGGCAAGATTTATTCAAAAGAGCTTGCAGCAACTAAT
TTGTCAATAATTACATTGTATTTTATGCAATTTAAATGAACAATTTTATTTACTGTAATT
ATTTTTATTTTTTCTTTGATTATTGGAAATTTACTAGGAATTTGAAGTGCATATAAATTT
AATAAAGCACCCGATTTTGTCGTAAATATAATTGTTAGTGCTTTAGCTACAATACCTTTA
ATAGTTCTTGCAATATTAGCATTAGGAACATCAATTTTTCTCGGATATCCAAGTCAATTT
ATAAATAATGGAAGTTTAACTTTTACTTCTATAATTACACCAATTATTATTACGGCATTT
GGCACAATTAGTTTATTTCATGCAAGATCAAGAAAAATAACAAAAGAAACTCTTTCTTCT
AATTATTATTTGTTTGGTATTTCACTAGGAAATTCAAAAACAAAATTATTTAAGCAAAAC
ATTATTAAAAATTTAGTTATTGCTGAATTACAAGTCATTTTGCCTTTTTATATATTGCTT
TTTAGTACTTCATTAATAATTGAGAGAATTTTTTCAATACCAGGACAAAGTATTTTTATT
TCTTATGTATTTACAAAAGCAGAATTAAATTGCATAATGTTTTATTTTAGTTTTAATTTT
TTTGCTTTATTGATTGCTAGATTCATAAATGAAATAATTCTAAATTATTTAAATCCTGCT
CAAGCTATTGAAAAGCGTATAAGATGGATTAAAAGAAAAAGGTTAGATTATGAATGAACT
AGATAA
>1517
ATGAAAAACAATATTTTAATTTTATTTAAGCACATTATTGTTTACTTTTTTGTCTTGTTT
GTCATTGTTAGTATTATCTTTTTTGTTATTAACTCATTGATTGAACCACAGATAAAAAAG
AATATTGCAGTTTATTCACAGATAAATTCAAGCCCATGAATTAGATATGGCGAATTTTTG
AATAATTTGTTTTCATTTAGAGGTGGCAAGATTTATTCAAAAGAGCTTGCAGCAACTAAT
TTGTCAATAATTACATTGTATTTTATGCAATTTAAATGAACAATTTTATTTACTGTAATT
ATTTTTATTTTTTCTTTGATTATTGGAAATTTACTAGGAATTTGAAGTGCATATAAATTT
AATAAAGCACCCGATTTTGTCGTAAATATAATTGTTAGTGCTTTAGCTACAATACCTTTA
ATAGTTCTTGCAATATTAGCATTAGGTACATCAATTTTTCTGGGATATCCAAGTCAATTT
ATAAATAATGGAAGTTTAACTTTTACTTCTATAATTACACCAATTATTATTACGGCATTT
GGCACAATTAGTTTATTTCATGCAAGATCAAGAAAAATAACAAAAGAAACTCTTTCTTCT
AATTATTATTTGTTTGGTATTTCACTAGGAAATTCAAAAACAAAATTATTTAAGCAAAAC
ATTATTAAAAATTTAATTATTGCTGAATTACAAGTCATTTTGCCTTTTTATATATTGCTT
TTTAGTACTTCATTAATAATTGAGAGAATTTTTTCAATACCAGGACAAAGTATTTTTATT
TCTTATGTATTTACAAAAGCAGAATTAAATTGCATAATGTTTTATTTTAGTTTTAATTTT
TTTGCTTTATTGATTGCTAGATTCATAAATGAAATAATTCTAAATTATTTGAATCCTGCT
CAAGCTATTGAAAAGCGTATAAGATGGATTAAAAGAAAAAGGTTAGATTATGAATGAACT
AGATAA
>5345 bias=196.8,bit_score=954.8,abs_start=546602,align_strand=+,abs_end=547570,score_ratio=0.988405797101,query_name=NODE_1_length_644406_cov_31.3649_ID_828
ATGAAAAACAATATTTTAATTTTATTTAAGCACATTATTGTTTACTTTTTTGTCTTGTTT
GTCATTGTTAGTATTATCTTTTTTATTATTAACTCATTGATTGAACCACAGATAAAAAAG
AATATTGCAGTTTATTCACAGATAAATTCAAGCCCATGAATTAGATATGGCGAATTTTTG
AATAATTTGTTTTCATTTAGAGGTGGCAAGATTTATTCAAAAGAGCTTGCAGCAACTAAT
TTGTCAATAATTACATTGTATTTTATGCAATTTAAATGAACAATCTTATTTACTGTAATT
ATTTTTATTTTTTCTTTGATTATTGGAAATTTACTAGGAATTTGAAGTGCATATAAATTT
AATAAAGCACCCGATTTTGTCGTAAATATAATTGTTAGTGCTTTAGCTACAATACCTTTA
ATAGTTCTTGCAATATTAGCATTAGGAACATCAATTTTTCTGGGATATCCAAGTCAATTT
ATAAATAATGGAAGTTTAACTTTTACTTCTATAATTACACCAATTATTATTACGGCATTT
GGCACAATTAGTTTATTTCATGCAAGATCAAGAAAAATAACAAAAGAAACTCTTTCTTCT
AATTATTATTTGTTTGGTATTTCACTAGGAAATTCAAAAACAAAATTATTTAAGCAAAAC
ATTATTAAAAATTTAGTTATTGCTGAATTACAAGTCATTTTGCCTTTTTATATATTGCTT
TTTAGTACTTCATTAATAATTGAGAGAATTTTTTCAATACAAGGACAAAGTATTTTTATT
TCTTATGTATTTACAAAAGCAGAATTAAATTGCATAATGTTTTATTTTAGTTTTAATTTT
TTTGCTTTATTGATTGCTAGATTCATAAATGAAATAATTCTAAATTATTTAAATCCTGCT
CAAGCTATTGAAAAGCGTATAAGATGGATTAAAAGAAAAAGGTTAGATTATGAATGAACT
AGATAATAA
>5349 bias=199.8,bit_score=955.8,abs_start=18597,align_strand=+,abs_end=19562,score_ratio=0.989440993789,query_name=NODE_14_length_42366_cov_11.3659_ID_1322
ATGAAAAACAATATTTTAATTTTATTTAAGCACATTATTGTTTACTTTTTTGTCTTGTTT
GTCATTGTTAGTATTATCTTTTTTGTTATTAACTCATTGATTGAACCACAGATAAAAAAG
AATATTGCAGTTTATTCACAGATAAATTCAAGCCCATGAATTAGATATGGCGAATTTTTG
AATAATTTGTTTTCATTTAGAGGTGGCAAGATTTATTCAAAAGAGCTTGCAGCAACTAAT
TTGTCAATAATTACATTGTATTTTATGCAATTTAAATGAACAATTTTATTTACTGTAATT
ATTTTTATTTTTTCTTTGATTATTGGAAATTTACTAGGAATTTGAAGTGCATATAAATTT
AATAAAGCACCCGATTTTGTCGTAAATATAATTGTTAGTGCTTTAGCTACAATACCTTTA
ATAGTTCTTGCAATATTAGCATTAGGTACATCAATTTTTCTGGGATATCCAAGTCAATTT
ATAAATAATGGAAGTTTAACTTTTACTTCTATAATTACACCAATTATTATTACGGCATTT
GGCACAATTAGTTTATTTCATGCAAGATCAAGAAAAATAACAAAAGAAACTCTTTCTTCT
AATTATTATTTGTTTGGTATTTCACTAGGAAATTCAAAAACAAAATTATTTAAGCAAAAC
ATTATTAAAAATTTAATTATTGCTGAATTACAAGTCATTTTACCTTTTTATATATTACTT
TTTAGTACTTCATTAATAATTGAGAGAATTTTTTCAATACCAGGACAAAGTATTTTTATT
TCTTATGTATTTACAAAAGCAGAATTAAATTGCATAATGTTTTATTTTAGTTTTAATTTT
TTTGCTTTATTGATTGCTAGATTCATAAATGAAATAATTCTAAATTATTTAAATCCTGCT
CAAGCTATTGAAAAGCGTATAAGATGGATTAAAAGAAAAAGGTTAGATTATGAATGAACT
AGATAA
>5352 bias=194.1,bit_score=961.5,abs_start=57388,align_strand=+,abs_end=58353,score_ratio=0.995341614907,query_name=NODE_2_length_111295_cov_32.5633_ID_5155
ATGAAAAACAATATTTTAATTTTATTTAAGCACATTATTGTTTACTTTTTTGTCTTGTTT
GTCATTGTTAGTATTATCTTTTTTGTTATTAACTCATTGATTGAACCACAGATAAAAAAG
AATATTGCAGTTTATTCACAGATAAATTCAAGCCCATGAATTAGATATGGCGAATTTTTG
AATAATTTGTTTTCATTTAGAGGTGGCAAGATTTATTCAAAAGAGCTTGCAGCAACTAAT
TTGTCAATAATTACATTGTATTTTATGCAATTTAAATGAACAATTTTATTTACTGTAATT
ATTTTTATTTTTTCTTTGATTATTGGAAATTTACTAGGAATTTGAAGTGCATATAAATTT
AATAAAGCACCCGATTTTGTCGTAAATATAATTGTTAGTGCTTTAGCTACAATACCTTTA
ATAGTTCTTGCAATATTAGCATTAGGTACATCAATTTTTCTGGGATATCCAAGTCAATTT
ATAAATAATGGAAGTTTAACTTTTACTTCTATAATTACACCAATTATTATTACGGCATTT
GGCACAATTAGTTTATTTCATGCAAGATCAAGAAAAATAACAAAAGAAACTCTTTCTTCT
AATTATTATTTGTTTGGTATTTCACTAGGAAATTCAAAAACAAAATTATTTAAGCAAAAC
ATTATTAAAAATTTAATTATTGCTGAATTACAAGTCATTTTGCCTTTTTATATATTGCTT
TTTAGTACTTCATTAATAATTGAGAGAATTTTTTCAATACCAGGACAAAGTATTTTTATT
TCTTATGTATTTACAAAAGCAGAATTAAATTGCATAATGTTTTATTTTAGTTTTAATTTT
TTTGCTTTATTGATTGCTAGATTCATAAATGAAATAATTCTAAATTATTTGAATCCTGCT
CAAGCTATTGAAAAGCGTATAAGATGGATTCAAAGAAAAAGGTTAGATTATGAATGAACT
AGATAA
>5354 bias=192.1,bit_score=960.5,abs_start=224847,align_strand=+,abs_end=225812,score_ratio=0.994306418219,query_name=NODE_1_length_423494_cov_19.5452_ID_878
ATGAAAAACAATATTTTAATTTTATTTAAGCACATTATTGTTTACTTTTTTGTCTTGTTT
GTCATTGTTAGTATTATCTTTTTTGTTATTAACTCATTGATTGAACCACAGATAAAAAAG
AATATTGCAGTTTATTCACAGATAAATTCAAGCCCATGAATTAGATATGGCGAATTTTTG
AATAATTTGTTTTCATTTAGAGGTGGCAAGATTTATTCAAAAGAGCTTGCAGCAACTAAT
TTGTCAATAATTACATTGTATTTTATGCAATTTAAATGAACAATCTTATTTACTGTAATT
ATTTTTATTTTTTCTTTGATTATTGGAAATTTACTAGGAATTTGAAGTGCATATAAATTT
AATAAAGCACCCGATTTTGTCGTAAATATAATTGTTAGTGCTTTAGCCACAATACCTTTA
ATAGTTCTTGCAATATTAGCATTAGGTACATCAATTTTTCTAGGATATCCAAGTCAATTT
ATAAATAATGGAAGTTTAACTTTTACTTCTATAATTACGCCAATTATTATTACGGCATTT
GGCACAATTAGTTTATTTCATGCAAGATCAAGAAAAATAACAAAAGAAACTCTTTCTTCT
AATTATTATTTGTTTGGTATTTCACTAGGAAATTCAAAAACAAAATTATTTAAGCAAAAC
ATTATTAAAAATTTAATTATTGCTGAATTACAAGTCATTTTGCCTTTTTATATATTGCTT
TTTAGTACTTCATTAATAATTGAGAGAATTTTTTCAATACCAGGACAAAGTATTTTTATT
TCTTATGTATTTACAAAAGCAGAATTAAATTGCATAATGTTTTATTTTAGTTTTAATTTT
TTTGCTTTATTGATTGCTAGATTCATAAATGAAATAATTCTAAATTATTTGAATCCTGCT
CAAGCTATTGAAAAGCGTATAAGATGGATTAAAAGAAAAAGGTTAGATTATGAATGAACT
AGATAA
>5355 bias=196.4,bit_score=956.1,abs_start=12041,align_strand=+,abs_end=13006,score_ratio=0.989751552795,query_name=NODE_4_length_107452_cov_30.9088_ID_628
ATGAAAAACAATATTTTAATTTTATTTAAGCACATTATTGTTTACTTTTTTGTCTTGTTT
GTCATTGTTAGTATTATCTTTTTTGTTATTAACTCATTGATTGAACCACAGATAAAAAAG
AATATTGCAGTTTATTCACAGATAAATTCAAGCCCATGAATTAGATATGGCGAATTTTTG
AATAATTTGTTTTCATTTAGAGGTGGCAAGATTTATTCAAAAGAGCTTGCAGCAACTAAT
TTGTCAATAATTACATTGTATTTTATGCAATTTAAATGAACAATCTTATTTACTGTAATT
ATTTTTATTTTTTCTTTGATTATTGGAAATTTATTAGGAATTTGAAGTGCATATAAATTT
AATAAAGCACCCGATTTTGTCGTAAATATAATTGTTAGTGCTTTAGCCACAATACCTTTA
ATAGTTCTTGCAATATTAGCATTAGGAACATCAATTTTTCTAGGATATCCAAGTCAATTT
ATAAATAATGGAAGTTTAACTTTTACTTCTATAATTACACCAATTATTATTACGGCATTT
GGCACAATTAGTTTATTTCATGCAAGATCAAGAAAAATAACAAAAGAAACTCTTTCTTCT
AATTATTATTTGTTTGGTATTTCACTAGGAAATTCAAAAACAAAATTATTTAAGCAAAAC
ATTATTAAAAATTTAATTATTGCTGAATTACAAGTCATTTTGCCTTTTTATATATTGCTT
TTTAGTACTTCATTAATAATTGAGAGAATTTTTTCAATACCAGGACAAAGTATTTTTATT
TCTTATGTATTTACAAAAGCAGAATTAAATTGCATAATGTTTTATTTTAGTTTTAATTTT
TTTGCTTTATTGATTGCTAGATTCATAAATGAAATAATTCTAAATTATTTAAATCCTGCT
CAAGCTATTGAAAAGCGTATAAGATGGATTAAAAGAAAAAGGTTAGATTATGAATGAACT
AGATAA
>5357 bias=198.2,bit_score=955.2,abs_start=243703,align_strand=+,abs_end=244668,score_ratio=0.988819875776,query_name=NODE_1_length_339602_cov_30.5322_ID_528
ATGAAAAACAATATTTTAATTTTATTTAAGCACATTATTGTTTACTTTTTTGTCTTGTTT
GTCATTGTTAGTATTATCTTTTTTGTTATTAACTCATTGATTGAACCACAGATAAAAAAG
AATATTGCAGTTTATTCACAGATAAATTCAAGCCCATGAATTAGATATGGCGAATTTTTG
AATAATTTGTTTTCATTTAGAGGTGGCAAGATTTATTCAAAAGAGCTTGCAGCAACTAAT
TTGTCAATAATTACATTGTATTTTATGCAATTTAAATGAACAATTTTATTTACTGTAATT
ATTTTTATTTTTTCTTTGATTATTGGAAATTTACTAGGAATTTGAAGTGCATATAAATTT
AATAAAGCACCCGATTTTGTCGTAAATATAATTGTTAGTGCTTTAGCCACAATACCTTTA
ATAGTTCTTGCAATATTAGCATTAGGAACATCAATTTTTTTAGGATATCCAAGTCAATTT
ATAAATAATGGAAGTTTAACTTTTACTTCTATAATTACACCAATTATTATTACGGCATTT
GGCACAATTAGTTTATTTCATGCAAGATCAAGAAAAATAACAAAAGAAACTCTTTCTTCT
AATTATTATTTGTTTGGTATTTCACTAGGAAATTCAAAAACAAAATTATTTAAGCAAAAC
ATTATTAAAAATTTAATTATTGCTGAATTACAAGTCATTTTGCCTTTTTATATATTGCTT
TTTAGTACTTCATTAATAATTGAGAGAATTTTTTCAATACCAGGACAAAGTATTTTTATT
TCTTATGTATTTACAAAAGCAGAATTAAATTGCATAATGTTTTATTTTAGTTTTAATTTT
TTTGCTTTATTGATTGCTAGATTCATAAATGAAATAATTCTAAATTATTTAAATCCTGCT
CAAGCTATTGAAAAGCGTATAAGATGGATTAAAAGAAAAAGGTTAGATTATGAATGAACT
AGATAA
>18294 bias=0,e_score=1.9e-285,bit_score=954.3,score_ratio=0.99,align_strand=+,abs_start=230205,abs_end=231170,allele_start=230205,allele_end=231170,query_name=NODE_1_length_290949_cov_36.4267_ID_342 <unknown description>
TGAAAAACAATATTTTAATTTTATTTAAGCACATTATTGTTTACTTTTTTGTCTTGTTTG
TCATTGTTAGTATTATCTTTTTTATTATTAACTCATTGATTGAACCACAGATAAAAAAGA
ATATTGCAGTTTATTCACAGATAAATTCAAGCCCATGAATTAGATATGGCGAATTTTTGA
ATAATTTGTTTTCATTTAGAGGTGGCAAGATTTATTCAAAAGAGCTTGCAGCAACTAATT
TGTCAATAATTACATTGTATTTTATGCAATTTAAATGAACAATCTTATTTACTGTAATTA
TTTTTATTTTTTCTTTGATTATTGGAAATTTACTAGGAATTTGAAGTGCATATAAATTTA
ATAAAGCACCCGATTTTGTCGTAAATATAATTGTTAGTGCTTTAGCCACAATACCTTTAA
TAGTTCTTGCAATATTAGCATTAGGTACATCAATTTTTCTAGGATATCCAAGTCAATTTA
TAAATAATGGAAGTTTAACTTTTACTTCTATAATTACACCAATTATTATTACGGCATTTG
GCACAATTAGTTTATTTCATGCAAGATCAAGAAAAATAACAAAAGAAACTCTTTCTTCTA
ATTATTATTTGTTTGGTATTTCACTAGGAAATTCAAAAACTAAATTATTTAAACAAAACA
TTATTAAAAATTTAATTATTGCTGAATTACAAGTCATTTTGCCTTTTTATATATTGCTTT
TTAGTACTTCATTAATAATTGAGAGAATTTTTTCAATACCAGGACAAAGTATTTTTATTT
CTTATGTATTTACAAAAGCAGAATTAAATTGCATAATGTTTTATTTTAGTTTTAATTTTT
TTGCTTTATTGATTGCTAGATTCATAAATGAAATAATTCTAAATTATTTGAATCCTGCTC
AAGCTATTGAAAAGCGTATAAGATGGATTAAAAGAAAAAGGTTAGATTATGAATGAACTA
GATAA
>18295 bias=0,e_score=4.9e-286,bit_score=956.6,score_ratio=0.99,align_strand=+,abs_start=261777,abs_end=262742,allele_start=261777,allele_end=262742,query_name=NODE_1_length_386744_cov_32.1807_ID_133 <unknown description>
TGAAAAACAATATTTTAATTTTATTTAAGCACATTATTGTTTACTTTTTTGTCTTGTTTA
TCATTGTTAGTATTATCTTTTTTGTTATTAACTCATTGATTGAACCACAGATAAAAAAGA
ATATTGCAGTTTATTCACAGATAAATTCAAGCCCATGAATTAGATATGGCGAATTTTTGA
ATAATTTGTTTTCATTTAGAGGTGGCAAGATTTATTCAAAAGAGCTTGCAGCAACTAATT
TGTCAATAATTACATTGTATTTTATGCAATTTAAATGAACAATTTTATTTACTGTAATTA
TTTTTATTTTTTCTTTGATTATTGGAAATTTACTAGGAATTTGAAGTGCATATAAATTTA
ATAAAGCACCCGATTTTGTCGTAAATATAATTGTTAGTGCTTTAGCCACAATACCTTTAA
TAGTTCTTGCAATATTAGCATTAGGAACATCAATTTTTCTAGGATATCCAAGTCAATTTA
TAAATAATGGAAGTTTAACTTTTACTTCTATAATTACACCAATTATTATTACGGCATTTG
GCACAATTAGTTTATTTCATGCAAGATCAAGAAAAATAACAAAAGAAACTCTTTCTTCTA
ATTATTATTTGTTTGGTATTTCACTAGGAAATTCAAAAACAAAATTATTTAAGCAAAACA
TTATTAAAAATTTAATTATTGCTGAATTACAAGTCATTTTGCCTTTTTATATATTGCTTT
TTAGTACTTCATTAATAATTGAGAGAATTTTTTCAATACCAGGACAAAGTATTTTTATTT
CTTATGTATTTACAAAAGCAGAATTAAATTGCATAATGTTTTATTTTAGTTTTAATTTTT
TTGCTTTATTGATTGCTAGATTCATAAATGAAATAATTCTAAATTATTTGAATCCTGCTC
AAGCTATTGAAAAGCGTATAAGATGGATTAAAAGAAAAAGGTTAGATTATGAATGAACTA
GATAA
>18296 bias=0,e_score=2.3e-285,bit_score=954.8,score_ratio=0.99,align_strand=-,abs_start=120256,abs_end=121219,allele_start=120256,allele_end=121219,query_name=NODE_1_length_507951_cov_41.4538_ID_1311 <unknown description>
TGAAAAACAATATTTTAATTTTATTTAAGCACATTATTGTTTACTTTTTTGTCTTGTTTG
TCATTGTTAGTATTATCTTTTTTATTATTAACTCATTGATTGAACCACAGATAAAAAAGA
ATATTGCAGTTTATTCACAGATAAATTCAAGCCCATGAATTAGATATGGCGAATTTTTGA
ATAATTTGTTTTCATTTAGAGGTGGCAAGATTTATTCAAAAGAGCTTGCAGCAACTAATT
TGTCAATAATTACATTGTATTTTATGCAATTTAAATGAACAATCTTATTTACTGTAATTA
TTTTTATTTTTTCTTTGATTATTGGAAATTTACTAGGAATTTGAAGTGCATATAAATTTA
ATAAAGCACCCGATTTTGTCGTAAATATAATTGTTAGTGCTTTAGCTACAATACCTTTAA
TAGTTCTTGCAATATTAGCATTAGGAACATCAATTTTTCTGGGATATCCAAGTCAATTTA
TAAATAATGGAAGTTTAACTTTTACTTCTATAATTACACCAATTATTATTACGGCATTTG
GCACAATTAGTTTATTTCATGCAAGATCAAGAAAAATAACAAAAGAAACTCTTTCTTCTA
ATTATTATTTGTTTGGTATTTCACTAGGAAATTCAAAAACAAAATTATTTAAGCAAAACA
TTATTAAAAATTTAGTTATTGCTGAATTACAAGTCATTTTGCCTTTTTATATATTGCTTT
TTAGTACTTCATTAATAATTGAGAGAATTTTTTCAATACAAGGACAAAGTATTTTTATTT
CTTATGTATTTACAAAAGCAGAATTAAATTGCATAATGTTTTATTTTAGTTTTAATTTTT
TTGCTTTATTGATTGCTAGATTCATAAATGAAATAATTCTAAATTATTTAAATCCTGCTC
AAGCTATTGAAAAGCGTATAAGATGGATTAAAAGAAAAAGGTTAGATTATGAATGAACTA
GAT
>18297 bias=0,e_score=4.8e-288,bit_score=961.5,score_ratio=1.00,align_strand=+,abs_start=57388,abs_end=58353,allele_start=57388,allele_end=58353,query_name=NODE_2_length_111295_cov_32.5633_ID_5155 <unknown description>
TGAAAAACAATATTTTAATTTTATTTAAGCACATTATTGTTTACTTTTTTGTCTTGTTTG
TCATTGTTAGTATTATCTTTTTTGTTATTAACTCATTGATTGAACCACAGATAAAAAAGA
ATATTGCAGTTTATTCACAGATAAATTCAAGCCCATGAATTAGATATGGCGAATTTTTGA
ATAATTTGTTTTCATTTAGAGGTGGCAAGATTTATTCAAAAGAGCTTGCAGCAACTAATT
TGTCAATAATTACATTGTATTTTATGCAATTTAAATGAACAATTTTATTTACTGTAATTA
TTTTTATTTTTTCTTTGATTATTGGAAATTTACTAGGAATTTGAAGTGCATATAAATTTA
ATAAAGCACCCGATTTTGTCGTAAATATAATTGTTAGTGCTTTAGCTACAATACCTTTAA
TAGTTCTTGCAATATTAGCATTAGGTACATCAATTTTTCTGGGATATCCAAGTCAATTTA
TAAATAATGGAAGTTTAACTTTTACTTCTATAATTACACCAATTATTATTACGGCATTTG
GCACAATTAGTTTATTTCATGCAAGATCAAGAAAAATAACAAAAGAAACTCTTTCTTCTA
ATTATTATTTGTTTGGTATTTCACTAGGAAATTCAAAAACAAAATTATTTAAGCAAAACA
TTATTAAAAATTTAATTATTGCTGAATTACAAGTCATTTTGCCTTTTTATATATTGCTTT
TTAGTACTTCATTAATAATTGAGAGAATTTTTTCAATACCAGGACAAAGTATTTTTATTT
CTTATGTATTTACAAAAGCAGAATTAAATTGCATAATGTTTTATTTTAGTTTTAATTTTT
TTGCTTTATTGATTGCTAGATTCATAAATGAAATAATTCTAAATTATTTGAATCCTGCTC
AAGCTATTGAAAAGCGTATAAGATGGATTCAAAGAAAAAGGTTAGATTATGAATGAACTA
GATAA
>18298 bias=0,e_score=1.1e-287,bit_score=961.1,score_ratio=0.99,align_strand=+,abs_start=129050,abs_end=130015,allele_start=129050,allele_end=130015,query_name=NODE_1_length_185828_cov_1.25555_ID_69 <unknown description>
TGAAAAACAATATTTTAATTTTATTTAAGCACATTATTGTTTACTTTTTTGTCTTGTTTG
TCATTGTTAGTATTATCTTTTTTGTTATTAACTCATTGATTGAACCACAGATAAAAAAGA
ATATTGCAGTTTATTCACAGATAAATTCAAGCCCATGAATTAGATATGGCGAATTTTTGA
ATAATTTGTTTTCATTTAGAGGCGGCAAGATTTATTCAAAAGAGCTTGCAGCAACTAATT
TGTCAATAATTACATTGTATTTTATGCAATTTAAATGAACAATTTTATTTACTGTAATTA
TTTTTATTTTTTCTTTGATTATTGGAAATTTACTAGGAATTTGAAGTGCATATAAATTTA
ATAAAGCACCCGATTTTGTCGTAAATATAATTGTTAGTGCTTTAGCTACAATACCTTTAA
TAGTTCTTGCAATATTAGCATTAGGAACATCAATTTTTCTGGGATATCCAAGTCAATTTA
TAAATAACGGAAGTTTAACTTTTACTTCTATAATTACACCAATTATTATTACGGCATTTG
GCACAATTAGTTTATTTCATGCAAGATCAAGAAAAATAACAAAAGAAACTCTCTCTTCTA
ATTATTATTTGTTTGGTATTTCACTAGGAAATTCAAAAACAAAATTATTTAAGCAAAACA
TTATTAAAAATTTAATTATTGCTGAATTACAAGTCATTTTGCCTTTTTATATATTGCTTT
TTAGTACTTCATTAATAATTGAGAGAATTTTTTCAATACCAGGACAAAGTATTTTTATTT
CTTATGTATTTACAAAAGCAGAATTAAATTGCATAATGTTTTATTTTAGTTTTAATTTCT
TTGCTTTATTGATTGCTAGATTCATAAATGAAATAATTCTAAATTATTTAAATCCTGCTC
AAGCTATTGAAAAGCGTATAAGATGGATTAAAAGAAAAAGGTTAGATTATGAATGAACTA
GATAA
>18299 bias=0,e_score=7.1e-286,bit_score=955.5,score_ratio=0.99,align_strand=-,abs_start=60338,abs_end=61301,allele_start=60338,allele_end=61301,query_name=NODE_1_length_253687_cov_41.2364_ID_219 <unknown description>
TGAAAAACAATATTTTAATTTTATTTAAGCACATTATTGTTTACTTTTTTGTCTTGTTTA
TCATTGTTAGTATTATCTTTTTTGTTATTAACTCATTGATTGAACCACAGATAAAAAAGA
ATATTGCAGTTTATTCACAGATAAATTCAAGCCCATGAATTAGATATGGCGAATTTTTGA
ATAATTTGTTTTCATTTAGAGGTGGCAAGATTTATTCAAAAGAGCTTGCAGCAACTAATT
TGTCAATAATTACATTGTATTTTATGCAATTTAAATGAACAATTTTATTTACTGTAATTA
TTTTTATTTTTTCTTTGATTATTGGAAATTTACTAGGAATTTGAAGTGCATATAAATTTA
ATAAAGCACCCGATTTTGTCGTAAATATAATTGTTAGTGCTTTAGCCACAATACCTTTAA
TAGTTCTTGCAATATTAGCATTAGGTACATCAATTTTTCTAGGATATCCAAGTCAATTTA
TAAATAATGGAAGTTTAACTTTTACTTCTATAATTACGCCAATTATTATTACGGCATTTG
GCACAATTAGTTTATTTCATGCAAGATCAAGAAAAATAACAAAAGAAACTCTTTCTTCTA
ATTATTATTTGTTTGGTATTTCACTAGGAAATTCAAAAACAAAATTATTTAAGCAAAACA
TTATTAAAAATTTAATTATTGCTGAATTACAAGTCATTTTGCCTTTTTATATATTGCTTT
TTAGTACTTCATTAATAATTGAGAGAATTTTTTCAATACCAGGACAAAGTATTTTTATTT
CTTATGTATTTACAAAAGCAGAATTAAATTGCATAATGTTTTATTTTAGTTTTAATTTTT
TTGCTTTATTGATTGCTAGATTCATAAATGAAATAATTCTAAATTATTTGAATCCTGCTC
AAGCTATTGAAAAGCGTATAAGATGGATTAAAAGAAAAAGGTTAGATTATGAATGAACTA
GAT
>18300 bias=0,e_score=8.3e-285,bit_score=952.9,score_ratio=0.99,align_strand=+,abs_start=376433,abs_end=377398,allele_start=376433,allele_end=377398,query_name=NODE_1_length_497571_cov_28.1511_ID_540 <unknown description>
TGAAAAACAATATTTTAATTTTATTTAAGCACATTATTGTTTACTTTTTTGTCTTGTTTG
TCATTGTTAGTATTATCTTTTTTGTTATTAACTCATTGATTGAACCACAGATAAAAAAGA
ATATTGCAGTTTATTCACAGATAAATTCAAGCCCATGAATTAGATATGGCGAATTTTTGA
ATAATTTGTTTTCATTTAGGGGTGGCAAGATTTATTCAAAAGAGCTTGCAGCAACTAATT
TGTCAATAATTACATTGTATTTTATGCAATTTAAATGAACAATTTTATTTACTGTAATTA
TTTTTATTTTTTCTTTGATTATTGGAAATTTACTAGGAATTTGAAGTGCATATAAATTTA
ATAAAGCACCCGATTTTGTCGTAAATATAATTGTTAGTGCTTTAGCTACAATACCTTTAA
TAGTTCTTGCAATATTAGCATTAGGTACATCAATTTTTCTGGGATATCCAAGTCAATTTA
TAAATAACGGAAGTTTAACTTTTACTTCTATAATTACACCAATTATTATTACGGCATTTG
GCACAATTAGTTTATTTCATGCAAGATCAAGAAAAATAACAAAAGAAACTCTTTCTTCTA
ATTATTATTTGTTTGGTATTTCACTAGGAAATTCAAAAACAAAATTATTTAAGCAAAACA
TTATTAAAAATTTAATTATTGCTGAATTACAAGTCATTTTACCTTTTTATATATTACTTT
TTAGTACTTCATTAATAATTGAGAGAATTTTTTCAATACCAGGACAGAGTATTTTTATTT
CTTATGTATTTACAAAAGCAGAATTAAATTGCATAATGTTTTATTTTAGTTTTAATTTTT
TTGCTTTATTGATTGCTAGATTCATAAATGAAATAATTCTAAATTATTTAAATCCTACTC
AAGCTATTGAAAAGCGTATAAGATGGATTAAAAGAAAAAGGTTAGATTATGAATGAACTA
GATAA
>18301 bias=0,e_score=1.9e-286,bit_score=956.1,score_ratio=0.99,align_strand=+,abs_start=12041,abs_end=13006,allele_start=12041,allele_end=13006,query_name=NODE_4_length_107060_cov_28.1066_ID_600 <unknown description>
TGAAAAACAATATTTTAATTTTATTTAAGCACATTATTGTTTACTTTTTTGTCTTGTTTG
TCATTGTTAGTATTATCTTTTTTGTTATTAACTCATTGATTGAACCACAGATAAAAAAGA
ATATTGCAGTTTATTCACAGATAAATTCAAGCCCATGAATTAGATATGGCGAATTTTTGA
ATAATTTGTTTTCATTTAGAGGTGGCAAGATTTATTCAAAAGAGCTTGCAGCAACTAATT
TGTCAATAATTACATTGTATTTTATGCAATTTAAATGAACAATCTTATTTACTGTAATTA
TTTTTATTTTTTCTTTGATTATTGGAAATTTATTAGGAATTTGAAGTGCATATAAATTTA
ATAAAGCACCCGATTTTGTCGTAAATATAATTGTTAGTGCTTTAGCCACAATACCTTTAA
TAGTTCTTGCAATATTAGCATTAGGAACATCAATTTTTCTAGGATATCCAAGTCAATTTA
TAAATAATGGAAGTTTAACTTTTACTTCTATAATTACACCAATTATTATTACGGCATTTG
GCACAATTAGTTTATTTCATGCAAGATCAAGAAAAATAACAAAAGAAACTCTTTCTTCTA
ATTATTATTTGTTTGGTATTTCACTAGGAAATTCAAAAACAAAATTATTTAAGCAAAACA
TTATTAAAAATTTAATTATTGCTGAATTACAAGTCATTTTGCCTTTTTATATATTGCTTT
TTAGTACTTCATTAATAATTGAGAGAATTTTTTCAATACCAGGACAAAGTATTTTTATTT
CTTATGTATTTACAAAAGCAGAATTAAATTGCATAATGTTTTATTTTAGTTTTAATTTTT
TTGCTTTATTGATTGCTAGATTCATAAATGAAATAATTCTAAATTATTTAAATCCTGCTC
AAGCTATTGAAAAGCGTATAAGATGGATTAAAAGAAAAAGGTTAGATTATGAATGAACTA
GATAA
>18302 bias=0,e_score=7.2e-285,bit_score=952.6,score_ratio=0.99,align_strand=-,abs_start=119984,abs_end=120947,allele_start=119984,allele_end=120947,query_name=NODE_1_length_344309_cov_36.0595_ID_85 <unknown description>
TGAAAAACAATATTTTAATTTTATTTAAGCACATTATTGTTTACTTTTTTGTCTTGTTTG
TCATTGTTAGTATTATCTTTTTTGTTATTAACTCATTGATTGAACCACAGATAAAAAAGA
ATATTGCAGTTTATTCACAGATAAATTCAAGCCCATGAATTAGATATGGCGAATTTTTGA
ATAATTTGTTTTCATTTAGAGGTGGCAAGATTTATTCAAAAGAGCTTGCAGCAACTAATT
TGTCAATAATTACATTGTATTTTATGCAATTTAAATGAACAATTTTATTTACTGTAATTA
TTTTTATTTTTTCTTTGATTATTGGAAATTTACTAGGAATTTGAAGTGCATATAAATTTA
ATAAAGCACCCGATTTTGTCGTAAATATAATTGTTAGTGCTTTAGCTACAATACCTTTAA
TAGTTCTTGCAATATTAGCATTAGGTACATCAATTTTTCTAGGATATCCAAGTCAATTTA
TAAATAATGGAAGTTTAACTTTTACTTCTATAATTACGCCAATTATTATTACGGCATTTG
GCACAATTAGTTTATTTCATGCAAGATCAAGAAAAATAACAAAAAAAACTCTTTCTTCTA
ATTATTATTTGTTTGGTATTTCACTAGGAAATTCAAAAACTAAATTATTTAAACAAAACA
TTATTAAAAATTTAATTATTGCTGAATTACAAGTCATTTTGCCTTTTTATATATTGCTTT
TTAGTACTTCATTAATAATTGAGAGAATTTTTTCAATACCAGGACAAAGTATTTTTATTT
CTTATGTATTTACAAAAGCAGAATTAAATTGCATAATGTTTTATTTTAGTTTTAATTTTT
TTGCTTTATTGATTGCTAGATTCATAAATGAAATAATTCTAAATTATTTGAATCCTGCTC
AAGCTATTGAAAAGCGTATAAGATGGATTAAAAGAAAAAGGTTAGATTATGAATGAACTA
GAT
>18303 bias=0,e_score=5.7e-286,bit_score=955.8,score_ratio=0.99,align_strand=+,abs_start=146661,abs_end=147626,allele_start=146661,allele_end=147626,query_name=NODE_1_length_264014_cov_18.1843_ID_149 <unknown description>
TGAAAAACAATATTTTAATTTTATTTAAGCACATTATTGTTTACTTTTTTGTCTTGTTTG
TCATTGTTAGTATTATCTTTTTTGTTATTAACTCATTGATTGAACCACAGATAAAAAAGA
ATATTGCAGTTTATTCACAGATAAATTCAAGCCCATGAATTAGATATGGCGAATTTTTGA
ATAATTTGTTTTCATTTAGAGGTGGCAAGATTTATTCAAAAGAGCTTGCAGCAACTAATT
TGTCAATAATTACATTGTATTTTATGCAATTTAAATGAACAATTTTATTTACTGTAATTA
TTTTTATTTTTTCTTTGATTATTGGAAATTTACTAGGAATTTGAAGTGCATATAAATTTA
ATAAAGCACCCGATTTTGTCGTAAATATAATTGTTAGTGCTTTAGCTACAATACCTTTAA
TAGTTCTTGCAATATTAGCATTAGGTACATCAATTTTTCTGGGATATCCAAGTCAATTTA
TAAATAATGGAAGTTTAACTTTTACTTCTATAATTACACCAATTATTATTACGGCATTTG
GCACAATTAGTTTATTTCATGCAAGATCAAGAAAAATAACAAAAGAAACTCTTTCTTCTA
ATTATTATTTGTTTGGTATTTCACTAGGAAATTCAAAAACAAAATTATTTAAGCAAAACA
TTATTAAAAATTTAATTATTGCTGAATTACAAGTCATTTTACCTTTTTATATATTACTTT
TTAGTACTTCATTAATAATTGAGAGAATTTTTTCAATACCAGGACAAAGTATTTTTATTT
CTTATGTATTTACAAAAGCAGAATTAAATTGCATAATGTTTTATTTTAGTTTTAATTTTT
TTGCTTTATTGATTGCTAGATTCATAAATGAAATAATTCTAAATTATTTAAATCCTGCTC
AAGCTATTGAAAAGCGTATAAGATGGATTAAAAGAAAAAGGTTAGATTATGAATGAACTA
GATAA
>18304 bias=0,e_score=9.4e-284,bit_score=949.9,score_ratio=0.98,align_strand=-,abs_start=128797,abs_end=129760,allele_start=128797,allele_end=129760,query_name=NODE_1_length_666248_cov_46.4332_ID_732 <unknown description>
TGAAAAACAATATTTTAATTTTATTTAAGCACATTATTGTTTACTTTTTTGTCTTGTTTG
TCATTGTTAGTATTATCTTTTTTATTATTAACTCATTGATTGAACCACAGATAAAAAAGA
ATATTGCAGTTTATTCACAGATAAATTCAAGCCCATGAATTAGATATGGCGAATTTTTGA
ATAATTTGTTTTCATTTAGAGGTGGCAAGATTTATTCAAAAGAGCTTGCAGCAACTAATT
TGTCAATAATTACATTGTATTTTATGCAATTTAAATGAACAATCTTATTTACTGTAATTA
TTTTTATTTTTTCTTTGATTATTGGAAATTTACTAGGAATTTGAAGTGCATATAAATTTA
ATAAAGCACCCGACTTTGTCGTAAATATAATTGTTAGTGCTTTAGCTACAATACCTTTAA
TAGTTCTTGCAATATTAGCATTAGGTACATCAATTTTTCTAGGATATCCAAGTCAATTTA
TAAATAATGGAAGTTTAACTTTTACTTCTATAATTACGCCAATTATTATTACGGCATTTG
GCACAATTAGTTTATTTCATGCAAGATCAAGAAAAATAACAAAAGAAACTCTTTCTTCTA
ATTATTATTTGTTTGGTATTTCACTAGGAAATTCAAAAACTAAATTATTTAAACAAAACA
TTATTAAAAATTTAATTATTGCTGAATTACAAGTCATTTTGCCTTTTTATATATTGCTTT
TTAGTACTTCATTAATAATTGAGAGAATTTTTTCAATACCAGGACAAAGTATTTTTATTT
CTTATGTATTTACAAAAGCAGAATTAAATTGCATAATGTTTTATTTTAGTTTTAATTTTT
TTGCTTTATTGATTGCTAGATTCATAAATGAAATAATTCTAAATTATTTGAATCCTGCTC
AAGCTATTGAAAAGCGTATAAGATGGATTAAAAGAAAAAGGTTAGATTATGAATGAACTA
AAT
>18305 bias=0,e_score=1.4e-285,bit_score=954.9,score_ratio=0.99,align_strand=+,abs_start=243611,abs_end=244580,allele_start=243611,allele_end=244580,query_name=NODE_1_length_337655_cov_39.5735_ID_506 <unknown description>
TGAAAAACAATATTTTAATTTTATTTAAGCACATTATTGTTTACTTTTTTGTCTTGTTTG
TCATTGTTAGTATTATCTTTTTTGTTATTAACTCATTGATTGAACCACAGATAAAAAAGA
ATATTGCAGTTTATTCACAGATAAATTCAAGCCCATGAATTAGATATGGCGAATTTTTGA
ATAATTTGTTTTCATTTAGAGGTGGCAAGATTTATTCAAAAGAGCTTGCAGCAACTAATT
TGTCAATAATTACATTGTATTTTATGCAATTTAAATGAACAATTTTATTTACTGTAATTA
TTTTTATTTTTTCTTTGATTATTGGAAATTTACTAGGAATTTGAAGTGCATATAAATTTA
ATAAAGCACCCGATTTTGTCGTAAATATAATTGTTAGTGCTTTAGCCACAATACCTTTAA
TAGTTCTTGCAATATTAGCATTAGGAACATCAATTTTTTTAGGATATCCAAGTCAATTTA
TAAATAATGGAAGTTTAACTTTTACTTCTATAATTACACCAATTATTATTACGGCATTTG
GCACAATTAGTTTATTTCATGCAAGATCAAGAAAAATAACAAAAGAAACTCTTTCTTCTA
ATTATTATTTGTTTGGTATTTCACTAGGAAATTCAAAAACAAAATTATTTAAGCAAAACA
TTATTAAAAATTTAATTATTGCTGAATTACAAGTCATTTTGCCTTTTTATATATTGCTTT
TTAGTACTTCATTAATAATTGAGAGAATTTTTTCAATACCAGGACAAAGTATTTTTATTT
CTTATGTATTTACAAAAGCAGAATTAAATTGCATAATGTTTTATTTTAGTTTTAATTTTT
TTGCTTTATTGATTGCTAGATTCATAAATGAAATAATTCTAAATTATTTAAATCCTGCTC
AAGCTATTGAAAAGCGTATAAGATGGATTAAAAGAAAAAGGTTAGATTATGAATGAACTA
GATAATAAA
>18306 bias=0,e_score=4.2e-287,bit_score=960.5,score_ratio=0.99,align_strand=-,abs_start=94504,abs_end=95467,allele_start=94504,allele_end=95467,query_name=NODE_1_length_474534_cov_38.1723_ID_792 <unknown description>
TGAAAAACAATATTTTAATTTTATTTAAGCACATTATTGTTTACTTTTTTGTCTTGTTTG
TCATTGTTAGTATTATCTTTTTTGTTATTAACTCATTGATTGAACCACAGATAAAAAAGA
ATATTGCAGTTTATTCACAGATAAATTCAAGCCCATGAATTAGATATGGCGAATTTTTGA
ATAATTTGTTTTCATTTAGAGGTGGCAAGATTTATTCAAAAGAGCTTGCAGCAACTAATT
TGTCAATAATTACATTGTATTTTATGCAATTTAAATGAACAATCTTATTTACTGTAATTA
TTTTTATTTTTTCTTTGATTATTGGAAATTTACTAGGAATTTGAAGTGCATATAAATTTA
ATAAAGCACCCGATTTTGTCGTAAATATAATTGTTAGTGCTTTAGCCACAATACCTTTAA
TAGTTCTTGCAATATTAGCATTAGGTACATCAATTTTTCTAGGATATCCAAGTCAATTTA
TAAATAATGGAAGTTTAACTTTTACTTCTATAATTACGCCAATTATTATTACGGCATTTG
GCACAATTAGTTTATTTCATGCAAGATCAAGAAAAATAACAAAAGAAACTCTTTCTTCTA
ATTATTATTTGTTTGGTATTTCACTAGGAAATTCAAAAACAAAATTATTTAAGCAAAACA
TTATTAAAAATTTAATTATTGCTGAATTACAAGTCATTTTGCCTTTTTATATATTGCTTT
TTAGTACTTCATTAATAATTGAGAGAATTTTTTCAATACCAGGACAAAGTATTTTTATTT
CTTATGTATTTACAAAAGCAGAATTAAATTGCATAATGTTTTATTTTAGTTTTAATTTTT
TTGCTTTATTGATTGCTAGATTCATAAATGAAATAATTCTAAATTATTTGAATCCTGCTC
AAGCTATTGAAAAGCGTATAAGATGGATTAAAAGAAAAAGGTTAGATTATGAATGAACTA
GAT
