# Supplementary material for: Genomic determination of minimum multi-locus sequence typing schemas to represent the genomic phylogeny of Mycoplasma hominis
Source: BMC Genomics. 2016 Nov 23;17:964. doi: 10.1186/s12864-016-3284-z (PMC5120421; doi:10.1186/s12864-016-3284-z)
Supplement: Additional file 1: — FASTA sequence for all pan genomic alleles identified in this study. (ZIP 1488 kb) [file 12864_2016_3284_MOESM1_ESM.zip › pan_genome/GENE-189.fasta]

>189
ATGGGTCAAAAAGTTAATCCAAATGGATTTCGTTATGGAATTACAAAATCTCATAACACA
ACTTGATATGCAGATAAAGATAAATTTGCAACTTATTTATTAGAAGATCAAAAAATTTAT
GATTTCTTTGACAAAAAAGTTCGTGAATATTTAATTGGTAAAGTACAAATTAAACGTGAT
CAAGCAGGACATACTATTGTTTATATTCACACTGCAAAACCTGCAGCATTCCTTGGAACA
AACGGTGAAAATGTCAAAGCCTTAACAGCACAATTAAAAAAGGTTATTGCTAAAAAACAA
GCTGACATTACTATTGAAGTAATTGAATTAAAAAATCCTGATTTAAATGCTAGATTGCTA
GCAGAAGGAATTGCAATTAAATTAGAAAATCGTGGTAGTTTTAGACTAGCACAAAAATTT
GCAATTAAAGCAGCATTAAAAGCTGGCGCAAAAGGTATTAAAACTTCAGTAGCTGGACGT
CTAAATGGCGTTGATATGGCTAGAACAGAAGGATATACCGAAGGTGAAATGAAATTACAT
ACTTTAAGACAAGATGTTGATTATGCTGTAACAACAGCCTTAACAACATATGGTATCTTA
GGAGTTAAAGTATGAGTTTCATTAGGCGAAATTTTATCACCTAAAACAAGTGAAGCAGAA
GTAAAAGAAGCTCCACGTAAAAGAGAATTTAAAAAAGGCGGTGAAAGACATGCTTCAACC
AAAAAGAACTAA
>787
ATGGGTCAAAAAGTTAATCCAAATGGATTTCGTTATGGAATTACAAAATCTCATAACACA
ACTTGATATGCAGATAAAGATAAATTTGCAACTTATTTATTAGAAGATCAAAAAATTTAT
GATTTCTTTGACAAAAAAGTTCGTGAATATTTAATTGGTAAAGTACAAATTAAACGTGAT
CAAGCAGGACATACTATTGTTTATATTCACACTGCAAAACCTGCAGCATTCCTTGGAACA
AATGGCGAAAATGTCAAAGCCTTAACAGCACAATTAAAAAAGGTTATTGCTAAAAAACAA
GCTGACATTACTATTGAGGTAATTGAATTAAAAAATCCTGATTTAAATGCTAGATTGCTA
GCAGAAGGAATTGCAATTAAATTAGAAAATCGTGGTAGTTTTAGACTAGCACAAAAATTT
GCAATTAAAGCAGCATTAAAAGCTGGCGCAAAAGGTATTAAAACTTCAGTAGCTGGACGT
CTAAATGGCGTTGATATGGCTAGAACAGAAGGATATACTGAAGGTGAAATGAAATTACAT
ACTTTAAGACAAGATGTTGATTATGCTGTAACAACAGCCTTAACAACATACGGTATCTTA
GGAGTTAAAGTATGAGTTTCATTAGGCGAAATTTTATCACCTAAAACAAGTGAAGCAGAA
GTAAAAGAAGCTCCACGTAAAAGAGAATCTAAAAAAGGCGGTGAAAGACATGCTTCAACC
AAAAAGAACTAA
>1231
ATGGGTCAAAAAGTTAATCCAAATGGATTTCGTTATGGAATTACAAAATCTCATAACACA
ACTTGATATGCAGATAAAGATAAATTTGCAACTTATTTATTAGAAGATCAAAAAATTTAT
GATTTCTTTGACAAAAAAGTTCGTGAATATTTAATTGGTAAAGTACAAATTAAACGTGAT
CAAGCAGGACATACTATTGTTTATATTCACACTGCAAAACCTGCAGCATTCCTTGGAACA
AATGGCGAAAATGTCAAAGCCTTAACAGCACAATTAAAAAAGGTTATTGCTAAAAAACAA
GCTGACATTACTATTGAAGTAATTGAATTAAAAAATCCTGATTTAAATGCTAGATTGCTA
GCAGAAGGAATTGCAATTAAATTAGAAAATCGTGGTAGTTTTAGACTAGCACAAAAATTT
GCAATTAAAGCAGCATTAAAAGCTGGCGCAAAAGGTATTAAAACTTCAGTAGCTGGACGT
CTAAATGGCGTTGATATGGCTAGAACAGAAGGATATACCGAAGGTGAAATGAAATTACAT
ACTTTAAGACAAGATGTTGATTATGCTGTAACAACAGCCTTAACAACATATGGTATCTTA
GGAGTTAAAGTATGAGTTTCATTAGGCGAAATTTTATCACCTAAAACAAGTGAAGCAGAA
GTAAAAGAAGCTCCACGTAAAAGAGAATTTAAAAAAGGCGGTGAAAGACATGCTTCAACC
AAAAAGAACTAA
>1508
ATGGGTCAAAAAGTTAATCCAAATGGATTTCGTTATGGAATTACAAAATCTCATAACACA
ACTTGATATGCAGATAAAGATAAATTTGCAACTTATTTATTAGAAGATCAAAAAATTTAT
GATTTCTTTGACAAAAAAGTTCGTGAATATTTAATTGGTAAAGTACAAATTAAACGTGAT
CAAGCAGGACATACTATTGTTTATATTCACACTGCAAAACCTGCAGCATTCCTTGGAACA
AATGGTGAAAATGTCAAAGCCTTAACAGCACAATTAAAAAAGGTTATTGCTAAAAAACAA
GCTGACATTACTATTGAAGTAATTGAATTAAAAAATCCTGATTTAAATGCTAGATTGCTA
GCAGAAGGAATTGCAATTAAATTAGAAAATCGTGGTAGTTTTAGACTAGCACAAAAATTT
GCAATTAAAGCAGCATTAAAAGCTGGCGCAAAAGGTATTAAAACTTCAGTAGCTGGACGT
CTAAATGGCGTTGATATGGCTAGAACAGAAGGATATACCGAAGGTGAAATGAAATTACAT
ACTTTAAGACAAGATGTTGATTATGCTGTAACAACAGCCTTAACAACATATGGTATCTTA
GGAGTTAAAGTATGAGTTTCATTAGGCGAAATTTTATCACCTAAAACAAGTGAAGCAGAA
GTAAAAGAAGCTCCACGTAAAAGAGAATTTAAAAAAGGCGGTGAAAGACATGCTTCAACC
AAAAAGAACTAA
>5362 bias=83.8,bit_score=780.0,abs_start=5307,align_strand=+,abs_end=6038,score_ratio=1.06557377049,query_name=NODE_10_length_16660_cov_54.0461_ID_6063
ATGGGTCAAAAAGTTAATCCAAATGGATTTCGTTATGGAATTACAAAATCTCATAACACA
ACTTGATATGCAGATAAAGATAAATTTGCAACTTATTTATTAGAAGATCAAAAAATTTAT
GATTTCTTTGACAAAAAAGTTCGTGAATATTTAATTGGTAAAGTACAAATTAAACGTGAT
CAAGCAGGACATACTATTGTTTATATTCACACTGCAAAACCTGCAGCATTCCTTGGAACA
AATGGCGAAAATGTCAAAGCCTTAACAGCACAATTAAAAAAGGTTATTGCTAAAAAACAA
GCTGACATTACTATTGAAGTAATTGAATTAAAAAATCCTGATTTAAATGCTAGATTACTA
GCAGAAGGAATTGCAATTAAATTAGAAAATCGTGGCAGTTTTAGACTAGCACAAAAATTT
GCAATTAAAGCAGCATTAAAAGCTGGCGCAAAAGGTATTAAAACTTCAGTAGCCGGACGT
CTAAATGGCGTTGATATGGCTAGAACAGAAGGATATACCGAAGGTGAAATGAAATTACAT
ACTTTAAGACAAGATGTTGATTATGCTGTAACAACAGCCTTAACAACATATGGTATCTTA
GGAGTTAAGGTATGAGTTTCATTAGGCGAAATTTTATCACCTAAAACAAGTGAAGCAGAA
GTAAAAGAAGCTCCACGTAAAAGAGAATTTAAAAAAGGCGGTGAAAGACATGCTTCAACC
AAAAAGAACTAA
>5363 bias=86.5,bit_score=786.0,abs_start=10886,align_strand=-,abs_end=11615,score_ratio=1.0737704918,query_name=NODE_1_length_644406_cov_31.3649_ID_828
TGGGTCAAAAAGTTAATCCAAATGGATTTCGTTATGGAATTACAAAATCTCATAACACAA
CTTGATATGCAGATAAAGATAAATTTGCAACTTATTTATTAGAAGATCAAAAAATTTATG
ATTTCTTTGACAAAAAAGTTCGTGAATATTTAATTGGTAAAGTACAAATTAAACGTGATC
AAGCAGGACATACTATTGTTTATATTCACACTGCAAAACCTGCAGCATTCCTTGGAACAA
ATGGTGAAAATGTCAAAGCCTTAACAGCACAATTAAAAAAGGTTATTGCTAAAAAACAAG
CTGACATTACTATTGAAGTAATTGAATTAAAAAATCCTGATTTAAATGCTAGATTGCTAG
CAGAAGGAATTGCAATTAAATTAGAAAATCGTGGTAGTTTTAGACTAGCACAAAAATTTG
CAATTAAAGCAGCATTAAAAGCTGGCGCAAAAGGTATTAAAACTTCAGTAGCTGGACGTC
TAAATGGCGTTGATATGGCTAGAACAGAAGGATATACCGAAGGTGAAATGAAATTACATA
CTTTAAGACAAGATGTTGATTATGCTGTAACAACAGCCTTAACAACATATGGTATCTTAG
GAGTTAAAGTATGAGTTTCATTAGGCGAAATTTTATCACCTAAAACAAGTGAAGCAGAAG
TAAAAGAAGCTCCACGTAAAAGAGAATTTAAAAAAGGCGGTGAAAGACATGCTTCAACCA
AAAAGAACTA
>5365 bias=85.6,bit_score=782.1,abs_start=49974,align_strand=+,abs_end=50705,score_ratio=1.06844262295,query_name=NODE_4_length_61590_cov_21.7453_ID_18413
ATGGGTCAAAAAGTTAATCCAAATGGATTTCGTTATGGAATTACAAAATCTCATAACACA
ACTTGATATGCAGATAAAGATAAATTTGCAACTTATTTATTAGAAGATCAAAAAATTTAT
GATTTCTTTGACAAAAAAGTTCGTGAATATTTAATTGGTAAAGTACAAATTAAACGTGAT
CAAGCAGGACATACTATTGTTTATATTCACACTGCAAAACCTGCAGCATTCCTTGGAACA
AATGGCGAAAATGTCAAAGCCTTAACAGCACAATTAAAAAAGGTTATTGCTAAAAAACAA
GCTGACATTACTATTGAAGTAATTGAATTAAAAAATCCTGATTTAAATGCTAGATTACTA
GCAGAAGGAATTGCAATTAAATTAGAAAATCGTGGTAGTTTTAGACTAGCACAAAAATTT
GCAATTAAAGCAGCATTAAAAGCTGGCGCAAAAGGTATTAAAACTTCAGTAGCTGGACGT
CTAAATGGCGTTGATATGGCTAGAACAGAAGGATATACCGAAGGTGAAATGAAATTACAT
ACTTTAAGACAAGATGTTGATTATGCTGTAACAACAGCCTTAACAACATATGGTATCTTA
GGAGTTAAGGTATGAGTTTCATTAGGCGAAATTTTATCACCTAAAACAAGTGAAGCAGAA
GTAAAAGAAGCTCCACGTAAAAGAGAATTTAAAAAAGGCGGTGAAAGACATGCTTCAACC
AAAAAGAACTAA
>5366 bias=87.4,bit_score=783.3,abs_start=47955,align_strand=+,abs_end=48686,score_ratio=1.07008196721,query_name=NODE_5_length_59660_cov_41.0828_ID_401
ATGGGTCAAAAAGTTAATCCAAATGGATTTCGTTATGGAATTACAAAATCTCATAACACA
ACTTGATATGCAGATAAAGATAAATTTGCAACTTATTTATTAGAAGATCAAAAAATTTAT
GATTTCTTTGACAAAAAAGTTCGTGAATATTTAATTGGTAAAGTACAAATTAAACGTGAT
CAAGCAGGACATACTATTGTTTATATTCACACTGCAAAACCTGCAGCATTCCTTGGAACA
AATGGTGAAAATGTCAAAGCCTTAACAGCACAATTAAAAAAGGTTATTGCTAAAAAACAA
GCTGACATTACTATTGAAGTAATTGAATTAAAAAATCCTGATTTAAATGCTAGATTGCTA
GCAGAAGGAATTGCAATTAAATTAGAAAATCGTGGTAGTTTTAGACTAGCACAAAAATTT
GCAATTAAAGCAGCATTAAAAGCTGGCGCAAAAGGTATTAAAACTTCAGTAGCTGGACGT
CTAAATGGCGTTGATATGGCTAGAACAGAAGGATATACCGAAGGTGAAATGAAATTACAT
ACTTTAAGACAAGATGTTGATTATGCTGTAACAACAGCCTTAACAACATATGGTATCTTA
GGAGTTAAAGTATGAGTTTCATTAGGTGAAATTTTATCACCTAAAACAAGTGAAGCAGAA
GTAAAAGAAGCTCCACGTAAAAGAGAATTTAAAAAAGGCGGTGAAAGACATGCTTCAACC
AAAAAGAACTAA
>5368 bias=85.6,bit_score=786.8,abs_start=10967,align_strand=-,abs_end=11696,score_ratio=1.07486338798,query_name=NODE_6_length_21598_cov_49.3186_ID_383
TGGGTCAAAAAGTTAATCCAAATGGATTTCGTTATGGAATTACAAAATCTCATAACACAA
CTTGATATGCAGATAAAGATAAATTTGCAACTTATTTATTAGAAGATCAAAAAATTTATG
ATTTCTTTGACAAAAAAGTTCGTGAATATTTAATTGGTAAAGTACAAATTAAACGTGATC
AAGCAGGACATACTATTGTTTATATTCACACTGCAAAACCTGCAGCATTCCTTGGAACAA
ATGGCGAAAATGTCAAAGCCTTAACAGCACAATTAAAAAAGGTTATTGCTAAAAAACAAG
CTGACATTACTATTGAAGTAATTGAATTAAAAAATCCTGATTTAAATGCTAGATTGCTAG
CAGAAGGAATTGCAATTAAATTAGAAAATCGTGGTAGTTTTAGACTAGCACAAAAATTTG
CAATTAAAGCAGCATTAAAAGCTGGCGCAAAAGGTATTAAAACTTCAGTAGCTGGACGTC
TAAATGGCGTTGATATGGCTAGAACAGAAGGATATACCGAAGGTGAAATGAAATTACATA
CTTTAAGACAAGATGTTGATTATGCTGTAACAACAGCCTTAACAACATATGGTATCTTAG
GAGTTAAAGTATGAGTTTCATTAGGCGAAATTTTATCACCTAAAACAAGTGAAGCAGAAG
TAAAAGAAGCTCCACGTAAAAGAGAATTTAAAAAAGGCGGTGAAAGACATGCTTCAACCA
AAAAGAACTA
>18307 bias=0,e_score=5.2e-234,bit_score=783.2,score_ratio=1.07,align_strand=-,abs_start=10966,abs_end=11695,allele_start=10966,allele_end=11695,query_name=NODE_3_length_174249_cov_45.7083_ID_381 <unknown description>
TGGGTCAAAAAGTTAATCCAAATGGATTTCGTTATGGAATTACAAAATCTCATAACACAA
CTTGATATGCAGATAAAGATAAATTTGCAACTTATTTATTAGAAGATCAAAAAATTTATG
ATTTCTTTGACAAAAAAGTTCGTGAATATTTAATTGGTAAAGTACAAATTAAACGTGATC
AAGCAGGACATACTATTGTTTATATTCACACTGCAAAACCTGCAGCATTCCTTGGAACAA
ATGGCGAAAATGTCAAAGCCTTAACAGCACAATTAAAAAAGGTTATTGCTAAAAAACAAG
CTGACATTACTATTGAAGTAATTGAATTAAAAAATCCTGATTTAAATGCTAGATTACTAG
CAGAAGGAATTGCAATTAAATTAGAAAATCGTGGTAGTTTTAGACTAGCACAAAAATTTG
CAATTAAAGCAGCATTAAAAGCTGGCGCAAAAGGTATTAAAACTTCAGTAGCTGGACGTC
TAAATGGCGTTGATATGGCTAGAACAGAAGGATATACCGAAGGTGAAATGAAATTACATA
CTTTAAGACAAGATGTTGATTATGCTGTAACAACAGCCTTAACAACATATGGTATCTTAG
GAGTTAAAGTATGAGTTTCATTAGGCGAAATTTTATCACCTAAAACAAGTGAAGCAGAAG
TAAAAGAAGCTCCACGTAAAAGAGAATTTAAAAAAGGCGGTGAAAGACATGCTTCAACCA
AAAAGAACT
>18308 bias=0,e_score=9.7e-235,bit_score=783.3,score_ratio=1.07,align_strand=+,abs_start=22572,abs_end=23303,allele_start=22572,allele_end=23303,query_name=NODE_5_length_34277_cov_41.537_ID_355 <unknown description>
TGGGTCAAAAAGTTAATCCAAATGGATTTCGTTATGGAATTACAAAATCTCATAACACAA
CTTGATATGCAGATAAAGATAAATTTGCAACTTATTTATTAGAAGATCAAAAAATTTATG
ATTTCTTTGACAAAAAAGTTCGTGAATATTTAATTGGTAAAGTACAAATTAAACGTGATC
AAGCAGGACATACTATTGTTTATATTCACACTGCAAAACCTGCAGCATTCCTTGGAACAA
ATGGTGAAAATGTCAAAGCCTTAACAGCACAATTAAAAAAGGTTATTGCTAAAAAACAAG
CTGACATTACTATTGAAGTAATTGAATTAAAAAATCCTGATTTAAATGCTAGATTGCTAG
CAGAAGGAATTGCAATTAAATTAGAAAATCGTGGTAGTTTTAGACTAGCACAAAAATTTG
CAATTAAAGCAGCATTAAAAGCTGGCGCAAAAGGTATTAAAACTTCAGTAGCTGGACGTC
TAAATGGCGTTGATATGGCTAGAACAGAAGGATATACCGAAGGTGAAATGAAATTACATA
CTTTAAGACAAGATGTTGATTATGCTGTAACAACAGCCTTAACAACATATGGTATCTTAG
GAGTTAAAGTATGAGTTTCATTAGGTGAAATTTTATCACCTAAAACAAGTGAAGCAGAAG
TAAAAGAAGCTCCACGTAAAAGAGAATTTAAAAAAGGCGGTGAAAGACATGCTTCAACCA
AAAAGAACTAA
>18309 bias=0,e_score=6.6e-235,bit_score=786.0,score_ratio=1.07,align_strand=-,abs_start=10886,abs_end=11615,allele_start=10886,allele_end=11615,query_name=NODE_2_length_156220_cov_38.7853_ID_1653 <unknown description>
TGGGTCAAAAAGTTAATCCAAATGGATTTCGTTATGGAATTACAAAATCTCATAACACAA
CTTGATATGCAGATAAAGATAAATTTGCAACTTATTTATTAGAAGATCAAAAAATTTATG
ATTTCTTTGACAAAAAAGTTCGTGAATATTTAATTGGTAAAGTACAAATTAAACGTGATC
AAGCAGGACATACTATTGTTTATATTCACACTGCAAAACCTGCAGCATTCCTTGGAACAA
ATGGTGAAAATGTCAAAGCCTTAACAGCACAATTAAAAAAGGTTATTGCTAAAAAACAAG
CTGACATTACTATTGAAGTAATTGAATTAAAAAATCCTGATTTAAATGCTAGATTGCTAG
CAGAAGGAATTGCAATTAAATTAGAAAATCGTGGTAGTTTTAGACTAGCACAAAAATTTG
CAATTAAAGCAGCATTAAAAGCTGGCGCAAAAGGTATTAAAACTTCAGTAGCTGGACGTC
TAAATGGCGTTGATATGGCTAGAACAGAAGGATATACCGAAGGTGAAATGAAATTACATA
CTTTAAGACAAGATGTTGATTATGCTGTAACAACAGCCTTAACAACATATGGTATCTTAG
GAGTTAAAGTATGAGTTTCATTAGGCGAAATTTTATCACCTAAAACAAGTGAAGCAGAAG
TAAAAGAAGCTCCACGTAAAAGAGAATTTAAAAAAGGCGGTGAAAGACATGCTTCAACCA
AAAAGAACT
>18310 bias=0,e_score=5.2e-234,bit_score=782.3,score_ratio=1.07,align_strand=-,abs_start=10626,abs_end=11355,allele_start=10626,allele_end=11355,query_name=NODE_2_length_89362_cov_1.42066_ID_95 <unknown description>
TGGGTCAAAAAGTTAATCCAAATGGATTTCGTTATGGAATTACAAAATCTCATAACACAA
CTTGATATGCAGATAAAGATAAATTTGCAACTTATTTATTAGAAGATCAAAAAATTTATG
ATTTCTTTGACAAAAAAGTTCGTGAATATTTAATTGGCAAAGTACAAATTAAACGTGATC
AAGCAGGACATACTATTGTTTATATTCACACTGCAAAACCTGCAGCATTCCTTGGAACAA
ATGGTGAAAATGTCAAAGCCTTAACAGCACAATTAAAAAAGGTTATTGCTAAAAAACAAG
CTGACATTACTATTGAAGTAATTGAATTAAAAAATCCTGATTTAAATGCTAGATTGCTAG
CAGAAGGAATTGCAATTAAATTAGAAAATCGTGGTAGTTTTAGATTAGCACAAAAATTTG
CAATTAAAGCAGCATTAAAAGCTGGCGCAAAAGGTATTAAAACTTCAGTAGCTGGACGTC
TAAATGGCGTTGATATGGCTAGAACAGAAGGATATACCGAAGGTGAAATGAAATTACATA
CTTTAAGACAAGATGTTGATTATGCTGTAACAACAGCCTTAACAACATATGGTATCTTAG
GAGTTAAAGTATGAGTTTCATTAGGCGAAATTTTATCACCTAAAACAAGTGAAGCAGAAG
TAAAAGAAGCTCCACGTAAAAGAGAATTTAAAAAAGGCGGTGAAAGACATGCTTCAACCA
AAAAGAACT
>18311 bias=0,e_score=2.7e-234,bit_score=782.4,score_ratio=1.07,align_strand=+,abs_start=40370,abs_end=41101,allele_start=40370,allele_end=41101,query_name=NODE_5_length_51986_cov_40.4955_ID_482 <unknown description>
TGGGTCAAAAAGTTAATCCAAATGGATTTCGTTATGGAATTACAAAATCTCATAACACAA
CTTGATATGCAGATAAAGATAAATTTGCAACTTATTTATTAGAAGATCAAAAAATTTATG
ATTTCTTTGACAAAAAAGTTCGTGAATATTTAATTGGTAAAGTACAAATTAAACGTGATC
AAGCAGGACATACTATTGTTTATATTCACACTGCAAAACCTGCAGCATTCCTTGGAACAA
ATGGTGAAAATGTCAAAGCCTTAACAGCACAATTAAAAAAGGTTATTGCTAAAAAACAAG
CTGACATTACTATTGAAGTAATTGAATTAAAAAATCCTGATTTAAATGCTAGATTACTAG
CAGAAGGAATTGCAATTAAATTAGAAAATCGTGGTAGTTTTAGACTAGCACAAAAATTTG
CAATTAAAGCAGCATTAAAAGCTGGCGCAAAAGGTATTAAAACTTCAGTAGCTGGACGTC
TAAATGGCGTTGATATGGCTAGAACAGAAGGATATACCGAAGGTGAAATGAAATTACATA
CTTTAAGACAAGATGTTGATTATGCTGTAACAACAGCCTTAACAACATATGGTATCTTAG
GAGTTAAAGTATGAGTTTCATTAGGCGAAATTTTATCACCTAAAACAAGTGAAGCAGAAG
TAAAAGAAGCTCCACGTAAAAGAGAATTTAAAAAAGGCGGTGAAAGACATGCTTCAACCA
AAAAGAACTAA
>18312 bias=0,e_score=9.3e-235,bit_score=784.0,score_ratio=1.07,align_strand=-,abs_start=10968,abs_end=11697,allele_start=10968,allele_end=11697,query_name=NODE_4_length_53175_cov_35.6143_ID_704 <unknown description>
TGGGTCAAAAAGTTAATCCAAATGGATTTCGTTATGGAATTACAAAATCTCATAACACAA
CTTGATATGCAGATAAAGATAAATTTGCAACTTATTTATTAGAAGATCAAAAAATTTATG
ATTTCTTTGACAAAAAAGTTCGTGAATATTTAATTGGCAAAGTACAAATTAAACGTGATC
AAGCAGGGCATACTATTGTTTATATTCACACTGCAAAACCTGCAGCATTCCTTGGAACAA
ATGGTGAAAATGTCAAAGCCTTAACAGCACAATTAAAAAAGGTTATTGCTAAAAAACAAG
CTGACATTACTATTGAAGTAATTGAATTAAAAAATCCTGATTTAAATGCTAGATTGCTAG
CAGAAGGAATTGCAATTAAATTAGAAAATCGTGGTAGTTTTAGACTAGCACAAAAATTTG
CAATTAAAGCAGCATTAAAAGCTGGCGCAAAAGGTATTAAAACTTCAGTAGCTGGACGTC
TAAATGGCGTTGATATGGCTAGAACAGAAGGATATACCGAAGGTGAAATGAAATTACATA
CTTTAAGACAAGATGTTGATTATGCTGTAACAACAGCCTTAACAACATACGGTATCTTAG
GAGTTAAAGTATGAGTTTCATTAGGCGAAATTTTATCACCTAAAACAAGTGAAGCAGAAG
TAAAAGAAGCTCCACGTAAAAGAGAATTTAAAAAAGGCGGTGAAAGACATGCTTCAACCA
AAAAGAACT
>18313 bias=0,e_score=4.8e-234,bit_score=780.0,score_ratio=1.07,align_strand=+,abs_start=5307,abs_end=6038,allele_start=5307,allele_end=6038,query_name=NODE_10_length_16660_cov_54.0461_ID_6063 <unknown description>
TGGGTCAAAAAGTTAATCCAAATGGATTTCGTTATGGAATTACAAAATCTCATAACACAA
CTTGATATGCAGATAAAGATAAATTTGCAACTTATTTATTAGAAGATCAAAAAATTTATG
ATTTCTTTGACAAAAAAGTTCGTGAATATTTAATTGGTAAAGTACAAATTAAACGTGATC
AAGCAGGACATACTATTGTTTATATTCACACTGCAAAACCTGCAGCATTCCTTGGAACAA
ATGGCGAAAATGTCAAAGCCTTAACAGCACAATTAAAAAAGGTTATTGCTAAAAAACAAG
CTGACATTACTATTGAAGTAATTGAATTAAAAAATCCTGATTTAAATGCTAGATTACTAG
CAGAAGGAATTGCAATTAAATTAGAAAATCGTGGCAGTTTTAGACTAGCACAAAAATTTG
CAATTAAAGCAGCATTAAAAGCTGGCGCAAAAGGTATTAAAACTTCAGTAGCCGGACGTC
TAAATGGCGTTGATATGGCTAGAACAGAAGGATATACCGAAGGTGAAATGAAATTACATA
CTTTAAGACAAGATGTTGATTATGCTGTAACAACAGCCTTAACAACATATGGTATCTTAG
GAGTTAAGGTATGAGTTTCATTAGGCGAAATTTTATCACCTAAAACAAGTGAAGCAGAAG
TAAAAGAAGCTCCACGTAAAAGAGAATTTAAAAAAGGCGGTGAAAGACATGCTTCAACCA
AAAAGAACTAA
>18314 bias=0,e_score=3.9e-234,bit_score=782.1,score_ratio=1.07,align_strand=+,abs_start=49975,abs_end=50706,allele_start=49975,allele_end=50706,query_name=NODE_4_length_61591_cov_42.5651_ID_1123 <unknown description>
TGGGTCAAAAAGTTAATCCAAATGGATTTCGTTATGGAATTACAAAATCTCATAACACAA
CTTGATATGCAGATAAAGATAAATTTGCAACTTATTTATTAGAAGATCAAAAAATTTATG
ATTTCTTTGACAAAAAAGTTCGTGAATATTTAATTGGTAAAGTACAAATTAAACGTGATC
AAGCAGGACATACTATTGTTTATATTCACACTGCAAAACCTGCAGCATTCCTTGGAACAA
ATGGCGAAAATGTCAAAGCCTTAACAGCACAATTAAAAAAGGTTATTGCTAAAAAACAAG
CTGACATTACTATTGAAGTAATTGAATTAAAAAATCCTGATTTAAATGCTAGATTACTAG
CAGAAGGAATTGCAATTAAATTAGAAAATCGTGGTAGTTTTAGACTAGCACAAAAATTTG
CAATTAAAGCAGCATTAAAAGCTGGCGCAAAAGGTATTAAAACTTCAGTAGCTGGACGTC
TAAATGGCGTTGATATGGCTAGAACAGAAGGATATACCGAAGGTGAAATGAAATTACATA
CTTTAAGACAAGATGTTGATTATGCTGTAACAACAGCCTTAACAACATATGGTATCTTAG
GAGTTAAGGTATGAGTTTCATTAGGCGAAATTTTATCACCTAAAACAAGTGAAGCAGAAG
TAAAAGAAGCTCCACGTAAAAGAGAATTTAAAAAAGGCGGTGAAAGACATGCTTCAACCA
AAAAGAACTAA
>18315 bias=0,e_score=1.4e-235,bit_score=786.8,score_ratio=1.07,align_strand=-,abs_start=10886,abs_end=11615,allele_start=10886,allele_end=11615,query_name=NODE_3_length_56296_cov_39.9706_ID_615 <unknown description>
TGGGTCAAAAAGTTAATCCAAATGGATTTCGTTATGGAATTACAAAATCTCATAACACAA
CTTGATATGCAGATAAAGATAAATTTGCAACTTATTTATTAGAAGATCAAAAAATTTATG
ATTTCTTTGACAAAAAAGTTCGTGAATATTTAATTGGTAAAGTACAAATTAAACGTGATC
AAGCAGGACATACTATTGTTTATATTCACACTGCAAAACCTGCAGCATTCCTTGGAACAA
ATGGCGAAAATGTCAAAGCCTTAACAGCACAATTAAAAAAGGTTATTGCTAAAAAACAAG
CTGACATTACTATTGAAGTAATTGAATTAAAAAATCCTGATTTAAATGCTAGATTGCTAG
CAGAAGGAATTGCAATTAAATTAGAAAATCGTGGTAGTTTTAGACTAGCACAAAAATTTG
CAATTAAAGCAGCATTAAAAGCTGGCGCAAAAGGTATTAAAACTTCAGTAGCTGGACGTC
TAAATGGCGTTGATATGGCTAGAACAGAAGGATATACCGAAGGTGAAATGAAATTACATA
CTTTAAGACAAGATGTTGATTATGCTGTAACAACAGCCTTAACAACATATGGTATCTTAG
GAGTTAAAGTATGAGTTTCATTAGGCGAAATTTTATCACCTAAAACAAGTGAAGCAGAAG
TAAAAGAAGCTCCACGTAAAAGAGAATTTAAAAAAGGCGGTGAAAGACATGCTTCAACCA
AAAAGAACT
>18316 bias=0,e_score=3.5e-234,bit_score=785.7,score_ratio=1.07,align_strand=+,abs_start=654551,abs_end=655282,allele_start=654551,allele_end=655282,query_name=NODE_1_length_666248_cov_46.4332_ID_732 <unknown description>
TGGGTCAAAAAGTTAATCCAAATGGATTTCGTTATGGAATTACAAAATCTCATAACACAA
CTTGATATGCAGATAAAGATAAATTTGCAACTTATTTATTAGAAGATCAAAAAATTTATG
ATTTCTTTGACAAAAAAGTTCGTGAATATTTAATTGGTAAAGTACAAATTAAACGTGATC
AAGCAGGACATACTATTGTTTATATTCACACTGCAAAACCTGCAGCATTCCTTGGAACAA
ATGGCGAAAATGTCAAAGCCTTAACAGCACAATTAAAAAAGGTTATTGCTAAAAAACAAG
CTGACATTACTATTGAAGTAATTGAATTAAAAAATCCTGATTTAAATGCTAGATTGCTAG
CAGAAGGAATTGCAATTAAATTAGAAAATCGTGGTAGTTTTAGACTAGCACAAAAATTTG
CAATTAAAGCAGCATTAAAAGCTGGCGCAAAAGGTATTAAAACTTCAGTAGCTGGACGTC
TAAATGGCGTTGATATGGCTAGAACAGAAGGATATACCGAAGGTGAAATGAAATTACATA
CTTTAAGACAAGATGTTGATTATGCTGTAACAACAGCCTTAACAACATATGGTATCTTAG
GAGTTAAGGTATGAGTTTCATTAGGCGAAATTTTATCACCTAAAACAAGTGAAGCAGAAG
TAAAAGAAGCTCCACGTAAAAGAGAATTTAAAAAAGGCGGTGAAAGACATGCTTCAACCA
AAAAGAACTAA
