# Supplementary material for: Genomic determination of minimum multi-locus sequence typing schemas to represent the genomic phylogeny of Mycoplasma hominis
Source: BMC Genomics. 2016 Nov 23;17:964. doi: 10.1186/s12864-016-3284-z (PMC5120421; doi:10.1186/s12864-016-3284-z)
Supplement: Additional file 1: — FASTA sequence for all pan genomic alleles identified in this study. (ZIP 1488 kb) [file 12864_2016_3284_MOESM1_ESM.zip › pan_genome/GENE-18.fasta]

>18
ATGAATATAAATGAAGTTAAAGCCTTTAACAAAGAATATAAAATTAATACTGAATTAGAG
AAAAAATTTAAATTTGTTGCGCCAGAAGATAGAATAGTAATCTCTTCTGTTGCAGGTAAG
CCTAAGAAATTAGGTATAGAAATTTTAAAGAGATTTTTTACTAAACCAGTAGTATTAATA
GCACTAGCAGTATTTATAATTATTTTACTGTTATCTATATTAGTTCCTGCTAATGGAATT
TCTTACTATAAACCAAACGATCCAATTTCAGATAATGCATTTGTAAAGAATTTACCTCCT
GCATCTTCTCCAATTGTTACTCAAGCATTAGAATCAAATGATCCCGTATTCAAATTTTAT
CAATTTGTCTTAAATAGGTCAGAAACCGATCCTGTATATAAGGCTAGAATGGCATTTTTC
TTAAATGGCTTTCAAGCAAAGGTTAATGATATCGGGATCTATGTTGCAAAATATAATGCT
TATGATTTAGTAGTTGCTAATTACATAAATGGAATTATTTCTAAGAATCAAATAACAGAT
GCTGAATATTTAAAAATATTTAATGAACAAAAAAACTTTTATTCTCATGTTTTATTAGGA
ACATCATCAATAGGCTACGATATTTGAACTACCGCATGATATGCAACATGAAGAGCAATT
AAAATTGCTTTAATAGTTGTAATATTGGAAGCAATTATTGGGATATCAATAGGAGCATTC
TTAGGATTTTATGCTGGAAAATTAATTGATACCATTATAATGCGTGTTATTGAAATATTC
CTAGCACCTCCTACATTAATATGAATCTTATTATTTGTTTCAATTATTGGAGCAAATGAA
TGGTCATTAGTTTTAACGTTAACAATAGTTGGATGACCAGGATTTGTTGGAATAACTAGA
ATGTTCATTATTACAGTAAAAGATGAAGAATTCATCATTGCTGCAAAAGCAATTGGAGTT
GGTACACCAAGAAGAATTTTCGTTCATGCATTACCAACTATAATTGGAAAAATTGCAAAT
AATATAGTAAGATCAGTACCAGGTGTTATTCTATGAATAGCATCACTAGCATTCCTTGGA
TTCTTTAAAGAAAAGAAGGATACTAACCTAGGACAAATGTTAATTGAAGCTTCACAAGAA
GTTGGCTCAAATATTTGGATTATTGCTTTGCCTACAATTATTTTATTGTTTTTATCATTA
TCATTGAATTTCATTGCTCTAGGTGTGCATGATGCACTTGACCCACGTGTAATGAACAAA
GGAAAAGGTAAGTAA
>892
ATGAATATAAATGAAGTTAAAGCCTTTAACAAAGAATATAAAATTAATACTGAATTAGAG
AAAAAATTTAAATTTGTTGCACCAGAAGATAGAATAGTAATTTCTTCTGTTGCAGGTAAG
CCTAAGAAATTAGGTATAGAAATTTTAAAGAGATTTTTTACTAAACCAGTAGTATTAATA
GCACTAGCAGTATTTATAATTATTTTACTGTTATCTATATTAGTTCCTGCTAATGGAATT
TCTTACTATAAACCAAACGATCCAATTTCAGATAATGCATTTGTAAAGAATTTACCTCCC
GCATCTTCTCCAATTGTTACTCAAGCATTAGAATCAAATGATCCCGTATTCAAATTTTAT
CAATTTGTCTTAAATAGGTCAGAAACCGATCCTGTATATAAGGCTAGAATGGCATTTTTC
TTAAATGGCTTTCAAGCAAAGGTTAATGATATTGGGATCTATGTTGCAAAATATAATGCT
TATGATTTAGTAGTTGCTAATTACATAAATGGAATTATTTCTAAGAATCAAATAACAGAT
GCTGAATATTTAAAAATATTTAATGAACAAAAAAACTTCTATTCTCATGTTTTATTAGGA
ACATCATCAATAGGCTACGATATTTGAACTACTGCATGATATGCAACATGAAGGGCAATT
AAAATTGCTTTAATAGTTGTAATATTGGAAGCAATTATTGGGATATCAATAGGAGCATTT
TTAGGATTCTATGCTGGAAAATTAATTGATACCATTATAATGCGTGTTATTGAAATATTC
CTAGCACCTCCTACATTAATATGAATCTTATTATTTGTTTCAATTATTGGAGCAAATGAA
TGGTCATTAGTTTTAACGTTAACAATAGTTGGATGACCAGGATTTGTTGGAATAACTAGA
ATGTTCATTATTACAGTAAAAGATGAAGAATTCATCATTGCTGCAAAAGCAATTGGAGTT
GGTACACCAAGAAGAATTTTCGTTCATGCATTACCAACTATAATTGGAAAAATTGCAAAT
AATATAGTAAGATCAGTACCAGGTGTTATTCTATGAATAGCATCACTAGCATTCCTTGGA
TTCTTTAAAGAAAAGAAGGATACTAACTTAGGACAAATGTTAATTGAAGCTTCACAAGAA
GTTGGCTCAAATATTTGGATTATTGCTTTGCCTACAATTATTTTATTGTTTTTATCATTA
TCATTGAATTTCATTGCTCTAGGTGTGCATGATGCACTTGACCCACGTGTAATGAACAAA
GGAAAAGGTAAGTAA
>1132
ATGAATATAAATGAAGTTAAAGCCTTTAACAAAGAATATAAAATTAATACTGAATTAGAG
AAAAAATTTAAATTTGTTGCACCAGAAGATAGAATAGTAATTTCTTCTGTTGCAGGTAAG
CCTAAGAAATTAGGTATAGAAATTTTAAAGAGATTTTTTACTAAACCAGTAGTATTAATA
GCACTAGCAGTATTTATAATTATTTTACTGTTATCTATATTAGTTCCTGCTAATGGAATT
TCTTACTATAAACCAAACGATCCAATTTCAGATAATGCATTTGTAAAGAATTTACCTCCT
GCATCTTCTCCAATTGTTACTCAAGCATTAGAATCAAATGATCCCGTATTCAAATTTTAT
CAATTTGTCTTAAATAGGTCAGAAACCGATCCTGTATATAAGGCTAGAATGGCATTTTTC
TTAAATGGCTTTCAAGCAAAGGTTAATGATATTGGGATCTATGTTGCAAAATATAATGCT
TATGATTTAGTAGTTGCTAATTACATAAATGGAATTATTTCTAAGAATCAAATAACAGAT
GCTGAATATTTAAAAATATTTAATGAACAAAAAAACTTCTATTCTCATGTTTTACTAGGA
ACATCATCAATAGGCTACGATATTTGAACTACTGCATGATATGCAACATGAAGGGCAATT
AAAATTGCTTTAATAGTTGTAATATTGGAAGCAATTATTGGGATATCAATAGGAGCATTT
TTAGGATTCTATGCTGGAAAATTAATTGATACCATTATAATGCGTGTTATTGAAATATTC
CTAGCACCTCCTACATTAATATGAATCTTATTATTTGTTTCAATTATTGGAGCAAATGAA
TGGTCATTAGTTTTAACGTTAACAATAGTTGGATGACCAGGATTTGTTGGAATAACTAGA
ATGTTCATTATTACAGTAAAAGATGAAGAATTCATCATTGCTGCAAAAGCAATTGGAGTT
GGTACACCAAGAAGAATTTTTGTTCACGCATTACCAACTATAATTGGAAAGATTGCAAAT
AATATAGTAAGATCAGTACCAGGTGTTATTCTATGAATAGCATCACTAGCATTCCTTGGA
TTCTTTAAAGAAAAGAAGGATACTAACCTAGGACAAATGTTAATTGAAGCTTCGCAAGAA
GTTGGCTCAAATATTTGGATTATTGCTTTGCCTACAATTATTTTATTGTTTTTATCATTA
TCATTGAATTTCATCGCACTAGGTGTGCATGATGCACTTGACCCACGTGTAATGAACAAA
GGAAAAGGTAAGTAA
>1866
ATGAATATAAATGAAGTTAAAGCCTTTAACAAAGAATATAAAATTAATACTGAATTAGAG
AAAAAATTTAAATTTGTTGCACCAGAAGATAGAATAGTAATCTCTTCTGTTGCAGGTAAG
CCTAAGAAATTAGGTATAGAAATTTTAAAGAGATTTTTTACTAAACCAGTAGTATTAATA
GCACTAGCAGTATTTATAATTATTTTACTGTTATCTATATTAGTTCCTGCTAATGGAATT
TCTTACTATAAACCAAACGATCCAATTTCAGATAATGCATTTGTAAAGAATTTACCACCT
GCATCTTCTCCAATTGTTACTCAAGCATTAGAATCAAATGATCCCGTATTCAAATTTTAT
CAATTTGTCTTAAATAGGTCAGAAACCGATCCTGTATATAAGGCTAGAATGGCATTTTTC
TTAAATGGCTTTCAAGCAAAAGTTAATGATGTTGGGATCTATGTTGCAAAATATAATGCT
TATGATTTAGTAGTTGCTAATTACATAAATGGAATTATTTCTAAGAATCAAATAACAGAT
GCTGAATATTTAAAAATATTTAATGAACAAAAAAACTTCTATTCTCATGTTTTATTAGGA
ACATCATCAATAGGCTACGATATTTGAACTACCGCATGATATGCAACATGAAGAGCAATT
AAAATTGCTTTAATAGTTGTAATATTGGAAGCGATTATTGGGATATCAATAGGAGCATTC
TTAGGATTTTATGCTGGAAAATTAATTGATACCATTATAATGCGTGTTATTGAAATATTC
CTAGCACCTCCTACATTAATATGAATCTTATTATTTGTTTCAATTATTGGAGCAAATGAA
TGGTCATTAGTTTTAACGTTAACAATAGTTGGATGACCAGGATTTGTTGGAATAACTAGA
ATGTTCATTATTACAGTAAAAGATGAAGAATTCATCATTGCTGCAAAAGCAATTGGAGTT
GGTACACCAAGAAGAATTTTCGTTCATGCATTACCAACTATAATTGGAAAGATTGCAAAT
AATATAGTAAGATCAGTACCAGGTGTTATTCTATGAATAGCATCGCTAGCATTTCTTGGA
TTCTTTAAAGAAAAGAAGGATACTAACCTAGGACAAATGTTGATTGAAGCTTCGCAAGAA
GTTGGCTCAAATATTTGGATTATTGCTTTGCCTACAATTATTTTATTGTTTTTATCATTA
TCATTGAATTTCATTGCTCTAGGTGTGCATGATGCACTTGACCCACGTGTAATGAACAAA
GGAAAAGGTAAGTAA
>5497 bias=152.9,bit_score=1369.7,abs_start=17029,align_strand=-,abs_end=18301,score_ratio=1.0742745098,query_name=NODE_1_length_201530_cov_37.1757_ID_177
TGAATATAAATGAAGTTAAAGCCTTTAACAAAGAATATAAAATTAATACTGAATTAGAGA
AAAAATTTAAATTTGTTGCACCAGAAGATAGAATAGTAATCTCTTCTGTTGCAGGTAAGC
CTAAAAAATTAGGTATAGAAATTTTAAAGAGATTTTTTACTAAACCAGTAGTATTAATAG
CACTAGCAGTATTTATAATTATTTTACTGTTATCTATATTAGTTCCTGCTAATGGAATTT
CTTACTATAAACCAAACGATCCAATTTCAGATAATGCATTTGTAAAGAATTTACCTCCTG
CATCTTCTCCAATTGTTACTCAAGCATTAGAATCAAATGATCCCGTATTTAAATTTTATC
AATTTGTCTTAAATAGGTCAGAAACCGATCCTGTATATAAGGCTAGAATGGCATTTTTCT
TAAATGGCTTTCAAGCAAAAGTTAATGATGTTGGGATCTATGTTGCAAAATATAATGCTT
ATGATTTAGTAGTTGCTAATTACATAAATGGAATTATTTCTAAGAATCAAATAACAGATG
CTGAATATTTAAAAATATTTAATGAACAAAAAAACTTCTATTCTCATGTCTTATTAGGAA
CATCATCAATAGGCTACGATATTTGAACTACCGCATGATATGCAACATGAAGAGCAATTA
AAATTGCTTTAATAGTTGTAATATTGGAAGCGATTATTGGGATATCAATAGGAGCATTCT
TAGGATTTTATGCTGGAAAATTAATTGATACCATTATAATGCGTGTTATTGAAATATTCC
TAGCACCTCCTACATTAATATGAATCTTATTATTTGTTTCAATTATTGGAGCAAATGAAT
GGTCATTAGTTTTAACGTTAACAATAGTTGGATGACCAGGATTTGTTGGAATAACTAGAA
TGTTCATTATTACAGTAAAAGATGAAGAATTCATCATTGCTGCAAAAGCAATTGGAGTTG
GTACACCAAGAAGAATTTTCGTTCATGCATTACCAACTATAATTGGAAAGATTGCAAATA
ATATAGTAAGATCAGTACCAGGTGTTATTCTATGAATAGCATCGCTAGCATTTCTTGGAT
TCTTTAAAGAAAAGAAGGATACTAACCTAGGACAAATGTTGATTGAAGCTTCGCAAGAAG
TTGGCTCAAATATTTGGATTATTGCTTTGCCTACAATTATTTTATTGTTTTTATCATTAT
CATTGAATTTCATTGCTCTAGGTGTGCATGATGCACTTGACCCACGTGTAATGAACAAAG
GAAAAGGTAAGTA
>5498 bias=155.0,bit_score=1360.1,abs_start=197563,align_strand=+,abs_end=198837,score_ratio=1.06674509804,query_name=NODE_1_length_337690_cov_20.0179_ID_3593
ATGAATATAAATGAAGTTAAAGCCTTTAACAAAGAATATAAAATTAATACTGAATTAGAG
AAAAAATTTAAATTTGTTGCACCAGAAGATAGAATAGTAATCTCTTCTGTTGCAGGTAAG
CCTAAAAAATTAGGTATAGAAATTTTAAAGAGATTTTTTACTAAACCAGTAGTATTAATA
GCACTAGCAGTATTTATAATTATTTTACTGTTATCTATATTAGTTCCTGCTAATGGAATT
TCTTACTATAAACCAAACGATCCAATTTCAGATAATGCATTTGTAAAGAATTTACCTCCT
GCATCTTCTCCAATTGTTACTCAAGCATTAGAATCAAATGATCCCGTATTTAAATTTTAT
CAATTTGTCTTAAATAGGTCAGAAACCGATCCTGTATATAAGGCTAGAATGGCATTTTTC
TTAAATGGCTTTCAAGCAAAAGTTAATGATGTTGGGATCTATGTTGCAAAATATAATGCT
TATGATTTAGTAGTTGCTAATTACATAAATGGAATTATTTCTAAGAATCAAATAACAGAT
GCTGAATATTTAAAAATATTTAATGAACAAAAAAACTTCTATTCTCATGTCTTATTAGGA
ACATCATCAATAGGCTACGATATTTGAACTACTGCATGATATGCAACATGAAGGGCAATT
AAAATTGCTTTAATAGTTGTAATATTGGAAGCGATTATTGGAATATCAATAGGAGCATTC
TTAGGATTCTATGCTGGAAAATTAATTGATACCATTATAATGCGTGTTATTGAAATATTC
CTAGCACCTCCTACATTAATATGAATCTTATTATTTGTTTCAATTATTGGAGCAAATGAA
TGGTCATTAGTTTTAACTTTAACAATAGTTGGATGACCAGGATTTGTTGGAATAACTAGA
ATGTTCATTATTACAGTAAAAGATGAAGAATTCATCATTGCTGCAAAAGCAATTGGAGTT
GGTACACCAAGAAGAATTTTTGTTCATGCATTACCAACTATAATTGGAAAGATTGCAAAT
AATATAGTAAGATCAGTACCAGGTGTTATTCTATGAATAGCATCACTAGCATTCCTTGGA
TTCTTTAAAGAAAAGAAGGATACTAACCTAGGACAAATGTTGATTGAAGCTTCGCAAGAA
GTTGGCTCAAATATTTGGATTATTGCTTTGCCTACAATTATTTTATTGTTTTTATCATTA
TCATTGAATTTCATTGCCTTAGGTGTGCATGATGCACTTGACCCACGTGTAATGAACAAA
GGAAAAGGTAAGTAA
>5499 bias=150.3,bit_score=1369.1,abs_start=194660,align_strand=+,abs_end=195934,score_ratio=1.07380392157,query_name=NODE_1_length_423494_cov_19.5452_ID_878
ATGAATATAAATGAAGTTAAAGCCTTTAACAAAGAATATAAAATTAATACTGAATTAGAG
AAAAAATTTAAATTTGTTGCACCAGAAGATAGAATAGTAATCTCATCTGTTGCGGGCAAG
CCTAAGAAATTAGGTATAGAAATTTTAAAGAGATTTTTTACTAAACCAGTAGTATTAATA
GCACTAGCAGTATTTATAATTATTTTACTGTTATCTATATTAGTTCCTGCTAATGGAATT
TCTTACTATAAACCAAACGATCCAATTTCAGATAATGCATTTGTAAAGAATTTACCTCCT
GCATCTTCTCCAATTGTTACTCAAGCATTAGAATCAAATGATCCCGTATTCAAATTTTAT
CAATTTGTCTTAAATAGGTCAGAAACCGATCCTGTATATAAGGCTAGAATGGCATTTTTC
TTAAATGGCTTTCAAGCAAAAGTTAATGATATCGGGATCTATGTTGCAAAATATAATGCT
TATGATTTAGTAGTTGCTAATTACATAAATGGAATTATTTCTAAGAATCAAATAACAGAT
GCTGAATATTTAAAAATATTTAATGAACAAAAAAACTTCTATTCTCATGTTTTATTAGGA
ACATCATCAATAGGCTACGATATTTGAACTACTGCATGATATGCAACATGAAGAGCAATT
AAAATTGCTTTAATAGTTGTAATATTGGAAGCAATTATTGGGATATCAATAGGAGCATTC
TTAGGATTTTATGCTGGAAAATTAATTGATACCATTATAATGCGTGTTATTGAAATATTC
CTAGCACCTCCTACATTAATATGAATCTTATTATTTGTTTCAATTATTGGAGCAAATGAA
TGGTCATTAGTTTTAACGTTAACAATAGTTGGATGACCAGGATTTGTTGGAATAACTAGA
ATGTTCATTATTACAGTAAAAGATGAAGAATTCATCATTGCTGCAAAAGCAATTGGAGTT
GGTACACCAAGAAGAATTTTCGTTCATGCATTACCAACTATAATTGGAAAAATTGCAAAT
AATATAGTAAGATCAGTACCGGGCGTTATTCTATGAATAGCATCACTAGCATTCCTTGGA
TTCTTTAAAGAAAAGAAGGATACTAACCTAGGACAAATGTTGATTGAAGCTTCGCAAGAA
GTTGGCTCAAATATTTGGATTATTGCTTTGCCTACAATTATTTTATTGTTTTTATCATTA
TCATTGAATTTCATTGCTCTAGGTGTGCATGATGCACTTGACCCACGTGTAATGAACAAA
GGAAAAGGTAAGTAA
>5501 bias=157.4,bit_score=1346.6,abs_start=55723,align_strand=+,abs_end=56997,score_ratio=1.05615686275,query_name=NODE_7_length_67344_cov_18.7618_ID_828
ATGAATATAAATGAAGTTAAAGCCTTTAACAAAGAATATAAAATTAATACTGAATTAGAG
AAAAAATTTAAATTTGTTGCACCAGAAGATAGAATAGTAATTTCTTCTGTTGCAGGCAAG
CCTAAAAAATTAGGTATAGAAATTTTAAAGAGATTTTTTACTAAACCAGTAGTATTAATA
GCACTAGCAGTATTTATAATTATTTTACTGTTATCTATATTAGTTCCTGCTAACGGAATT
TCTTACTATAAACCAAACGATCCAATTTCAGATAATGCATTTGTAAAGAATTTACCTCCT
GCATCTTCTCCAATTGTTACTCAAGCATTAGAACAAAATGATCCTGTATTTAAATTTTAT
CAATTTGTCTTAAATAGGTCAGAAACCGATCCTGTATATAAGGCTAGAATGGCATTTTTC
TTAAATGGCTTTCAAGCAAAAGTTAATGATATTGGAATCTATGTTGCAAAATATAATGCT
TATGATTTAGTAATTGCTAATTACATAAATGGAATTATTTCTAAGAATCAAATAACAGAT
GCTGAATATTTAAAAATATTTAATGAACAAAAAAACTTCTATTCTCATGTTTTATTAGGA
ACATCATCAATAGGCTACGATATTTGAACTACTGCATGATATGCAACATGAAGGGCAATT
AAAATTGCTTTAATAGTCGTAATATTGGAAGCGATTATTGGAATATCAATAGGAGCATTC
TTAGGATTTTATGCTGGAAAATTAATTGATACCATTATAATGCGTGTTATTGAAATATTC
CTAGCACCTCCTACATTAATATGAATCTTATTATTTGTTTCAATTATTGGAGCAAATGAA
TGGTCATTAGTTTTAACGTTAACAATAGTTGGATGACCAGGATTTGTTGGAATAACTAGA
ATGTTCATTATTACAGTAAAAGATGAAGAATTCATCATTGCTGCAAAAGCAATTGGAGTT
GGTACACCAAGAAGAATTTTCGTTCATGCATTACCAACTATAATTGGAAAGATTGCAAAT
AATATAGTAAGATCAGTACCAGGTGTTATTCTATGAATAGCATCACTAGCATTCCTTGGA
TTCTTTAAAGAAAAGAAGGATACTAACCTAGGACAAATGTTGATTGAAGCTTCGCAAGAA
GTTGGCTCAAATATTTGGATTATTGCTTTGCCTACAATTATTTTATTGTTTTTATCATTA
TCATTGAATTTCATTGCCTTAGGTGTGCATGATGCACTTGACCCACGTGTAATGAACAAA
GGAAAAGGTAAGTAA
>5508 bias=152.6,bit_score=1367.9,abs_start=515978,align_strand=+,abs_end=517252,score_ratio=1.0728627451,query_name=NODE_1_length_644406_cov_31.3649_ID_828
ATGAATATAAATGAAGTTAAAGCCTTTAACAAAGAATATAAAATTAATACTGAATTAGAG
AAAAAATTTAAATTTGTTGCACCAGAAGATAGAATAGTAATTTCTTCTGTTGCAGGTAAG
CCTAAGAAATTAGGTATAGAAATTTTAAAGAGATTTTTTACTAAACCAGTAGTATTAATA
GCACTAGCAGTATTTATAATTATTTTACTGTTATCTATATTAGTTCCTGCTAATGGAATT
TCTTACTATAAACCAAACGATCCAATTTCAGATAATGCATTTGTAAAGAATTTGCCTCCT
GCATCTTCTCCAATTGTTACTCAAGCATTAGAATCAAATGATCCCGTATTCAAATTTTAT
CAATTTGTCTTAAATAGGTCAGAAACCGATCCTGTATATAAGGCTAGAATGGCATTTTTC
TTAAATGGCTTTCAAGCAAAGGTTAATGATATCGGGATCTATGTTGCAAAATATAATGCT
TATGATTTAGTAGTTGCTAATTACATAAATGGAATTATTTCTAAGAATCAAATAACAGAT
GCTGAATATTTAAAAATATTTAATGAACAAAAAAACTTTTATTCTCATGTTTTATTAGGA
ACATCATCAATAGGCTACGATATTTGAACTACTGCATGATATGCAACATGAAGAGCAATT
AAAATTGCTTTAATAGTTGTAATATTGGAAGCAATTATTGGAATATCAATAGGAGCATTC
TTAGGATTCTATGCTGGAAAATTAATTGATACCATTATAATGCGTGTTATTGAAATATTC
CTAGCACCTCCTACATTAATATGAATCTTATTATTTGTTTCAATTATTGGAGCAAATGAA
TGGTCATTAGTTTTAACGTTAACAATAGTTGGATGACCAGGATTTGTTGGAATAACTAGA
ATGTTCATTATTACAGTAAAAGATGAAGAATTCATCATTGCTGCAAAAGCAATTGGAGTT
GGCACACCAAGAAGAATTTTTGTTCACGCATTACCAACTATAATTGGAAAAATTGCAAAT
AATATAGTAAGATCAGTACCAGGCGTTATTCTATGAATAGCATCACTAGCATTCCTTGGA
TTCTTTAAAGAAAAGAAGGATACTAACCTAGGACAAATGTTGATTGAAGCTTCGCAAGAA
GTTGGCTCAAATATTTGGATTATTGCTTTGCCTACAATTATTTTATTGTTTTTATCATTA
TCATTGAATTTCATTGCTCTAGGTGTGCATGATGCACTTGACCCACGTGTAATGAACAAA
GGAAAAGGTAAGTAA
>18426 bias=0,e_score=0.0,bit_score=1369.7,score_ratio=1.07,align_strand=-,abs_start=17029,abs_end=18301,allele_start=17029,allele_end=18301,query_name=NODE_1_length_201531_cov_37.8145_ID_143 <unknown description>
TGAATATAAATGAAGTTAAAGCCTTTAACAAAGAATATAAAATTAATACTGAATTAGAGA
AAAAATTTAAATTTGTTGCACCAGAAGATAGAATAGTAATCTCTTCTGTTGCAGGTAAGC
CTAAAAAATTAGGTATAGAAATTTTAAAGAGATTTTTTACTAAACCAGTAGTATTAATAG
CACTAGCAGTATTTATAATTATTTTACTGTTATCTATATTAGTTCCTGCTAATGGAATTT
CTTACTATAAACCAAACGATCCAATTTCAGATAATGCATTTGTAAAGAATTTACCTCCTG
CATCTTCTCCAATTGTTACTCAAGCATTAGAATCAAATGATCCCGTATTTAAATTTTATC
AATTTGTCTTAAATAGGTCAGAAACCGATCCTGTATATAAGGCTAGAATGGCATTTTTCT
TAAATGGCTTTCAAGCAAAAGTTAATGATGTTGGGATCTATGTTGCAAAATATAATGCTT
ATGATTTAGTAGTTGCTAATTACATAAATGGAATTATTTCTAAGAATCAAATAACAGATG
CTGAATATTTAAAAATATTTAATGAACAAAAAAACTTCTATTCTCATGTCTTATTAGGAA
CATCATCAATAGGCTACGATATTTGAACTACCGCATGATATGCAACATGAAGAGCAATTA
AAATTGCTTTAATAGTTGTAATATTGGAAGCGATTATTGGGATATCAATAGGAGCATTCT
TAGGATTTTATGCTGGAAAATTAATTGATACCATTATAATGCGTGTTATTGAAATATTCC
TAGCACCTCCTACATTAATATGAATCTTATTATTTGTTTCAATTATTGGAGCAAATGAAT
GGTCATTAGTTTTAACGTTAACAATAGTTGGATGACCAGGATTTGTTGGAATAACTAGAA
TGTTCATTATTACAGTAAAAGATGAAGAATTCATCATTGCTGCAAAAGCAATTGGAGTTG
GTACACCAAGAAGAATTTTCGTTCATGCATTACCAACTATAATTGGAAAGATTGCAAATA
ATATAGTAAGATCAGTACCAGGTGTTATTCTATGAATAGCATCGCTAGCATTTCTTGGAT
TCTTTAAAGAAAAGAAGGATACTAACCTAGGACAAATGTTGATTGAAGCTTCGCAAGAAG
TTGGCTCAAATATTTGGATTATTGCTTTGCCTACAATTATTTTATTGTTTTTATCATTAT
CATTGAATTTCATTGCTCTAGGTGTGCATGATGCACTTGACCCACGTGTAATGAACAAAG
GAAAAGGTAAGT
>18427 bias=0,e_score=0.0,bit_score=1374.4,score_ratio=1.08,align_strand=+,abs_start=231150,abs_end=232424,allele_start=231150,allele_end=232424,query_name=NODE_1_length_386744_cov_32.1807_ID_133 <unknown description>
TGAATATAAATGAAGTTAAAGCCTTTAACAAAGAATATAAAATTAATACTGAATTAGAGA
AAAAATTTAAATTTGTTGCGCCAGAAGATAGAATAGTAATCTCTTCTGTTGCAGGTAAGC
CTAAGAAATTAGGTATAGAAATTTTAAAGAGATTTTTTACTAAACCAGTAGTATTAATAG
CACTAGCAGTATTTATAATTATTTTACTGTTATCTATATTAGTTCCTGCTAATGGAATTT
CTTACTATAAACCAAACGATCCAATTTCAGATAATGCATTTGTAAAGAATTTACCTCCTG
CATCTTCTCCAATTGTTACTCAAGCATTAGAATCAAATGATCCCGTATTCAAATTTTATC
AATTTGTCTTAAATAGGTCAGAAACCGATCCTGTATATAAGGCTAGAATGGCATTTTTCT
TAAATGGCTTTCAAGCAAAGGTTAATGATATCGGGATCTATGTTGCAAAATATAACGCTT
ATGATTTAGTAGTTGCTAATTACATAAATGGAATTATTTCTAAGAATCAAATAACAGATG
CTGAATATTTAAAAATATTTAATGAACAAAAAAACTTTTATTCTCATGTTTTATTAGGAA
CATCATCAATAGGCTACGATATTTGAACTACCGCATGATATGCAACATGAAGAGCAATTA
AAATTGCTTTAATAGTTGTAATATTGGAAGCAATTATTGGGATATCAATAGGAGCATTCT
TAGGATTTTATGCTGGAAAATTAATTGATACCATTATAATGCGTGTTATTGAAATATTCC
TAGCACCTCCTACATTAATATGAATCTTATTATTTGTTTCAATTATTGGAGCAAATGAAT
GGTCATTAGTTTTAACGTTAACAATAGTTGGATGACCAGGATTTGTTGGAATAACTAGAA
TGTTCATTATTACAGTAAAAGATGAAGAATTCATCATTGCTGCAAAAGCAATTGGAGTTG
GTACACCAAGAAGAATTTTCGTTCATGCATTACCAACTATAATTGGAAAAATTGCAAATA
ATATAGTAAGATCAGTACCAGGTGTTATTCTATGAATAGCATCACTAGCATTCCTTGGAT
TCTTTAAAGAAAAGAAGGATACTAACCTAGGACAAATGTTAATTGAAGCTTCACAAGAAG
TTGGCTCAAATATTTGGATTATTGCTTTGCCTACAATTATTTTATTGTTTTTATCATTAT
CATTGAATTTCATTGCTCTAGGTGTGCATGATGCACTTGACCCACGTGTAATGAACAAAG
GAAAAGGTAAGTAA
>18428 bias=0,e_score=0.0,bit_score=1373.5,score_ratio=1.08,align_strand=+,abs_start=199787,abs_end=201061,allele_start=199787,allele_end=201061,query_name=NODE_1_length_290949_cov_36.4267_ID_342 <unknown description>
TGAACATAAATGAAGTTAAAGCCTTTAACAAAGAATATAAAATTAATACTGAATTAGAGA
AAAAATTTAAATTTGTTGCACCAGAAGATAGAATAGTAATTTCTTCTGTTGCAGGCAAGC
CTAAGAAATTAGGTATAGAAATTTTAAAGAGATTTTTTACTAAACCAGTAGTATTAATAG
CACTAGCAGTATTTATAATTATTTTACTGTTATCTATATTAGTTCCTGCTAATGGAATTT
CTTACTATAAACCAAACGATCCAATTTCAGATAATGCATTTGTAAAGAATTTACCTCCCG
CATCTTCTCCAATTGTTACTCAAGCATTAGAATCAAATGATCCCGTATTCAAATTTTATC
AATTTGTCTTAAATAGGTCAGAAACCGATCCTGTATATAAGGCTAGAATGGCATTTTTCT
TAAATGGCTTTCAAGCAAAGGTTAATGATATTGGGATCTATGTTGCAAAATATAATGCTT
ATGATTTAGTAGTTGCTAATTACATAAATGGAATTATTTCTAAGAATCAAATAACAGATG
CTGAATATTTAAAAATATTTAATGAACAAAAAAACTTCTATTCTCATGTTTTACTAGGAA
CATCATCAATAGGCTACGATATTTGAACTACCGCATGATATGCAACATGAAGGGCAATTA
AAATTGCTTTAATAGTTGTAATATTGGAAGCAATTATTGGGATATCAATAGGAGCATTTT
TAGGATTCTATGCTGGAAAATTAATTGATACCATTATAATGCGTGTTATTGAAATATTCC
TAGCACCTCCTACATTAATATGAATCTTATTATTTGTTTCAATTATTGGAGCAAATGAAT
GGTCATTAGTTTTAACGTTAACAATAGTTGGATGACCAGGATTTGTTGGAATAACTAGAA
TGTTCATTATTACAGTAAAAGATGAAGAATTCATCATTGCTGCAAAAGCAATTGGAGTTG
GTACACCAAGAAGAATTTTCGTTCATGCATTACCAACTATAATTGGAAAAATTGCAAATA
ATATAGTAAGATCAGTACCAGGTGTTATTCTATGAATAGCATCACTAGCATTCCTTGGAT
TCTTTAAAGAAAAGAAGGATACTAACTTAGGACAAATGTTAATTGAAGCTTCACAAGAAG
TTGGCTCAAATATTTGGATTATTGCTTTGCCTACAATTATTTTATTGTTTTTATCATTAT
CATTGAATTTCATCGCACTAGGTGTGCATGATGCACTTGACCCACGTGTAATGAACAAAG
GAAAAGGTAAGTAA
>18429 bias=0,e_score=0.0,bit_score=1367.9,score_ratio=1.07,align_strand=-,abs_start=150571,abs_end=151843,allele_start=150571,allele_end=151843,query_name=NODE_1_length_507951_cov_41.4538_ID_1311 <unknown description>
TGAATATAAATGAAGTTAAAGCCTTTAACAAAGAATATAAAATTAATACTGAATTAGAGA
AAAAATTTAAATTTGTTGCACCAGAAGATAGAATAGTAATTTCTTCTGTTGCAGGTAAGC
CTAAGAAATTAGGTATAGAAATTTTAAAGAGATTTTTTACTAAACCAGTAGTATTAATAG
CACTAGCAGTATTTATAATTATTTTACTGTTATCTATATTAGTTCCTGCTAATGGAATTT
CTTACTATAAACCAAACGATCCAATTTCAGATAATGCATTTGTAAAGAATTTGCCTCCTG
CATCTTCTCCAATTGTTACTCAAGCATTAGAATCAAATGATCCCGTATTCAAATTTTATC
AATTTGTCTTAAATAGGTCAGAAACCGATCCTGTATATAAGGCTAGAATGGCATTTTTCT
TAAATGGCTTTCAAGCAAAGGTTAATGATATCGGGATCTATGTTGCAAAATATAATGCTT
ATGATTTAGTAGTTGCTAATTACATAAATGGAATTATTTCTAAGAATCAAATAACAGATG
CTGAATATTTAAAAATATTTAATGAACAAAAAAACTTTTATTCTCATGTTTTATTAGGAA
CATCATCAATAGGCTACGATATTTGAACTACTGCATGATATGCAACATGAAGAGCAATTA
AAATTGCTTTAATAGTTGTAATATTGGAAGCAATTATTGGAATATCAATAGGAGCATTCT
TAGGATTCTATGCTGGAAAATTAATTGATACCATTATAATGCGTGTTATTGAAATATTCC
TAGCACCTCCTACATTAATATGAATCTTATTATTTGTTTCAATTATTGGAGCAAATGAAT
GGTCATTAGTTTTAACGTTAACAATAGTTGGATGACCAGGATTTGTTGGAATAACTAGAA
TGTTCATTATTACAGTAAAAGATGAAGAATTCATCATTGCTGCAAAAGCAATTGGAGTTG
GCACACCAAGAAGAATTTTTGTTCACGCATTACCAACTATAATTGGAAAAATTGCAAATA
ATATAGTAAGATCAGTACCAGGCGTTATTCTATGAATAGCATCACTAGCATTCCTTGGAT
TCTTTAAAGAAAAGAAGGATACTAACCTAGGACAAATGTTGATTGAAGCTTCGCAAGAAG
TTGGCTCAAATATTTGGATTATTGCTTTGCCTACAATTATTTTATTGTTTTTATCATTAT
CATTGAATTTCATTGCTCTAGGTGTGCATGATGCACTTGACCCACGTGTAATGAACAAAG
GAAAAGGTAAGT
>18430 bias=0,e_score=0.0,bit_score=1360.2,score_ratio=1.07,align_strand=-,abs_start=87542,abs_end=88814,allele_start=87542,allele_end=88814,query_name=NODE_1_length_253687_cov_41.2364_ID_219 <unknown description>
TGAATATAAATGAAGTTAAAGCCTTTAACAAAGAATATAAAATTAATACTGAATTAGAGA
AAAAATTTAAATTTGTTGCACCAGAAGATAGAATAGTAATCTCTTCCGTTGCAGGCAAGC
CTAAAAAATTAGGTATAGAAATTTTAAAGAGATTTTTTACTAAACCAGTAGTATTAATAG
CACTAGCAGTATTTATAATTATTTTACTGTTATCTATATTAGTTCCTGCTAATGGAATTT
CTTACTATAAACCAAACGATCCAATTTCAGATAATGCATTTGTAAAGAATTTACCTCCTG
CATCTTCTCCAATTGTTACTCAAGCATTAGAATCAAATGATCCCGTATTTAAATTTTATC
AATTTGTCTTAAATAGGTCAGAAACCGATCCTGTATATAAGGCTAGAATGGCATTTTTCT
TAAATGGCTTTCAAGCAAAAGTTAATGATGTTGGGATCTATGTTGCAAAATATAATGCTT
ATGATTTAGTAGTTGCTAATTACATAAATGGAATTATTTCTAAGAATCAAATAACAGATG
CTGAATTCTCAAAAATATTTAATGAACAAAAAAACTTCTATTCTCATGTCTTATTAGGAA
CATCATCAATAGGCTACGATATTTGAACTACCGCATGATATGCAACATGAAGAGCAATTA
AAATTGCTTTAATAGTTGTAATATTGGAAGCAATTATTGGGATATCAATAGGAGCGTTTT
TAGGATTCTATGCTGGAAAATTAATTGATACCATTATAATGCGTGTTATTGAAATATTCC
TAGCACCTCCTACATTAATATGAATCTTATTATTTGTTTCAATTATTGGAGCAAATGAAT
GGTCATTAGTTTTAACGTTAACAATAGTTGGATGACCAGGATTTGTTGGAATAACTAGAA
TGTTCATTATTACAGTAAAAGATGAAGAATTCATCATTGCTGCAAAAGCAATTGGAGTTG
GTACACCAAGAAGAATTTTCGTTCATGCATTACCAACTATAATTGGAAAAATTGCAAATA
ATATAGTAAGATCAGTACCAGGTGTTATTCTATGAATAGCATCACTAGCATTCCTTGGAT
TCTTTAAAGAAAAGAAGGATACTAACCTAGGACAAATGTTAATTGAAGCTTCACAAGAAG
TTGGCTCAAATATTTGGATTATTGCTTTGCCTACAATTATTTTATTGTTTTTATCATTAT
CATTGAATTTCATCGCACTAGGTGTGCATGATGCACTTGACCCACGTGTAATGAACAAAG
GAAAAGGTAAGT
>18431 bias=0,e_score=0.0,bit_score=1369.1,score_ratio=1.07,align_strand=-,abs_start=124382,abs_end=125654,allele_start=124382,allele_end=125654,query_name=NODE_1_length_474534_cov_38.1723_ID_792 <unknown description>
TGAATATAAATGAAGTTAAAGCCTTTAACAAAGAATATAAAATTAATACTGAATTAGAGA
AAAAATTTAAATTTGTTGCACCAGAAGATAGAATAGTAATCTCATCTGTTGCGGGCAAGC
CTAAGAAATTAGGTATAGAAATTTTAAAGAGATTTTTTACTAAACCAGTAGTATTAATAG
CACTAGCAGTATTTATAATTATTTTACTGTTATCTATATTAGTTCCTGCTAATGGAATTT
CTTACTATAAACCAAACGATCCAATTTCAGATAATGCATTTGTAAAGAATTTACCTCCTG
CATCTTCTCCAATTGTTACTCAAGCATTAGAATCAAATGATCCCGTATTCAAATTTTATC
AATTTGTCTTAAATAGGTCAGAAACCGATCCTGTATATAAGGCTAGAATGGCATTTTTCT
TAAATGGCTTTCAAGCAAAAGTTAATGATATCGGGATCTATGTTGCAAAATATAATGCTT
ATGATTTAGTAGTTGCTAATTACATAAATGGAATTATTTCTAAGAATCAAATAACAGATG
CTGAATATTTAAAAATATTTAATGAACAAAAAAACTTCTATTCTCATGTTTTATTAGGAA
CATCATCAATAGGCTACGATATTTGAACTACTGCATGATATGCAACATGAAGAGCAATTA
AAATTGCTTTAATAGTTGTAATATTGGAAGCAATTATTGGGATATCAATAGGAGCATTCT
TAGGATTTTATGCTGGAAAATTAATTGATACCATTATAATGCGTGTTATTGAAATATTCC
TAGCACCTCCTACATTAATATGAATCTTATTATTTGTTTCAATTATTGGAGCAAATGAAT
GGTCATTAGTTTTAACGTTAACAATAGTTGGATGACCAGGATTTGTTGGAATAACTAGAA
TGTTCATTATTACAGTAAAAGATGAAGAATTCATCATTGCTGCAAAAGCAATTGGAGTTG
GTACACCAAGAAGAATTTTCGTTCATGCATTACCAACTATAATTGGAAAAATTGCAAATA
ATATAGTAAGATCAGTACCGGGCGTTATTCTATGAATAGCATCACTAGCATTCCTTGGAT
TCTTTAAAGAAAAGAAGGATACTAACCTAGGACAAATGTTGATTGAAGCTTCGCAAGAAG
TTGGCTCAAATATTTGGATTATTGCTTTGCCTACAATTATTTTATTGTTTTTATCATTAT
CATTGAATTTCATTGCTCTAGGTGTGCATGATGCACTTGACCCACGTGTAATGAACAAAG
GAAAAGGTAAGT
>18432 bias=0,e_score=0.0,bit_score=1360.1,score_ratio=1.07,align_strand=+,abs_start=197527,abs_end=198801,allele_start=197527,allele_end=198801,query_name=NODE_1_length_337655_cov_39.5735_ID_506 <unknown description>
TGAATATAAATGAAGTTAAAGCCTTTAACAAAGAATATAAAATTAATACTGAATTAGAGA
AAAAATTTAAATTTGTTGCACCAGAAGATAGAATAGTAATCTCTTCTGTTGCAGGTAAGC
CTAAAAAATTAGGTATAGAAATTTTAAAGAGATTTTTTACTAAACCAGTAGTATTAATAG
CACTAGCAGTATTTATAATTATTTTACTGTTATCTATATTAGTTCCTGCTAATGGAATTT
CTTACTATAAACCAAACGATCCAATTTCAGATAATGCATTTGTAAAGAATTTACCTCCTG
CATCTTCTCCAATTGTTACTCAAGCATTAGAATCAAATGATCCCGTATTTAAATTTTATC
AATTTGTCTTAAATAGGTCAGAAACCGATCCTGTATATAAGGCTAGAATGGCATTTTTCT
TAAATGGCTTTCAAGCAAAAGTTAATGATGTTGGGATCTATGTTGCAAAATATAATGCTT
ATGATTTAGTAGTTGCTAATTACATAAATGGAATTATTTCTAAGAATCAAATAACAGATG
CTGAATATTTAAAAATATTTAATGAACAAAAAAACTTCTATTCTCATGTCTTATTAGGAA
CATCATCAATAGGCTACGATATTTGAACTACTGCATGATATGCAACATGAAGGGCAATTA
AAATTGCTTTAATAGTTGTAATATTGGAAGCGATTATTGGAATATCAATAGGAGCATTCT
TAGGATTCTATGCTGGAAAATTAATTGATACCATTATAATGCGTGTTATTGAAATATTCC
TAGCACCTCCTACATTAATATGAATCTTATTATTTGTTTCAATTATTGGAGCAAATGAAT
GGTCATTAGTTTTAACTTTAACAATAGTTGGATGACCAGGATTTGTTGGAATAACTAGAA
TGTTCATTATTACAGTAAAAGATGAAGAATTCATCATTGCTGCAAAAGCAATTGGAGTTG
GTACACCAAGAAGAATTTTTGTTCATGCATTACCAACTATAATTGGAAAGATTGCAAATA
ATATAGTAAGATCAGTACCAGGTGTTATTCTATGAATAGCATCACTAGCATTCCTTGGAT
TCTTTAAAGAAAAGAAGGATACTAACCTAGGACAAATGTTGATTGAAGCTTCGCAAGAAG
TTGGCTCAAATATTTGGATTATTGCTTTGCCTACAATTATTTTATTGTTTTTATCATTAT
CATTGAATTTCATTGCCTTAGGTGTGCATGATGCACTTGACCCACGTGTAATGAACAAAG
GAAAAGGTAAGTAA
>18433 bias=0,e_score=0.0,bit_score=1371.4,score_ratio=1.08,align_strand=-,abs_start=149901,abs_end=151173,allele_start=149901,allele_end=151173,query_name=NODE_1_length_344309_cov_36.0595_ID_85 <unknown description>
TGAATATAAATGAAGTTAAAGCCTTTAACAAAGAATATAAAATTAATACTGAATTAGAGA
AAAAATTTAAATTTGTTGCACCAGAAGATAGAATAGTAATTTCTTCTGTTGCAGGTAAGC
CTAAGAAATTAGGTATAGAAATTTTAAAGAGATTTTTTACTAAACCAGTAGTATTAATAG
CACTAGCAGTATTTATAATTATTTTACTGTTATCTATATTAGTTCCTGCTAATGGAATTT
CTTACTATAAACCAAACGATCCAATTTCAGATAATGCATTTGTAAAGAATTTACCTCCTG
CATCTTCTCCAATTGTTACTCAAGCATTAGAATCAAATGATCCCGTATTCAAATTTTATC
AATTTGTCTTAAATAGGTCAGAAACCGATCCTGTATATAAGGCTAGAATGGCATTTTTCT
TAAATGGCTTTCAAGCAAAGGTTAATGATATTGGGATCTATGTTGCAAAATATAATGCTT
ATGATTTAGTAGTTGCTAATTACATAAATGGAATTATTTCTAAGAATCAAATAACAGATG
CTGAATATTTAAAAATATTTAATGAACAAAAAAACTTCTATTCTCATGTTTTATTAGGAA
CATCATCAATAGGCTACGATATTTGAACTACTGCATGATATGCAACATGAAGAGCAATTA
AAATTGCTTTAATAGTTGTAATATTGGAAGCAATTATTGGAATATCAATAGGAGCATTCT
TAGGATTCTATGCTGGAAAATTAATTGATACCATTATAATGCGTGTTATTGAAATATTCC
TAGCACCTCCTACATTAATATGAATCTTATTATTTGTTTCAATTATTGGAGCAAATGAAT
GGTCATTAGTTTTAACGTTAACAATAGTTGGATGACCAGGATTTGTTGGAATAACTAGAA
TGTTCATTATTACAGTAAAAGATGAAGAATTCATCATTGCTGCAAAAGCAATTGGAGTTG
GTACACCAAGAAGAATTTTCGTTCATGCATTACCAACTATAATTGGAAAAATTGCAAATA
ATATAGTAAGATCAGTACCGGGCGTTATTCTATGAATAGCATCACTAGCATTCCTTGGAT
TCTTTAAAGAAAAGAAGGATACTAACCTAGGACAAATGTTGATTGAAGCTTCGCAAGAAG
TTGGCTCAAATATTTGGATTATTGCTTTGCCTACAATTATTTTATTGTTTTTATCATTAT
CATTGAATTTCATTGCTCTAGGTGTGCATGATGCACTTGACCCACGTGTAATGAACAAAG
GAAAAGGTAAGT
>18434 bias=0,e_score=0.0,bit_score=1370.0,score_ratio=1.07,align_strand=-,abs_start=158686,abs_end=159958,allele_start=158686,allele_end=159958,query_name=NODE_1_length_666248_cov_46.4332_ID_732 <unknown description>
TGAATATAAATGAAGTTAAAGCCTTTAACAAAGAATATAAAATTAATACTGAATTAGAGA
AAAAATTTAAATTTGTTGCACCAGAAGATAGAATAGTAATTTCTTCTGTTGCGGGTAAGC
CTAAGAAATTAGGTATAGAAATTTTAAAGAGATTTTTTACTAAACCAGTAGTATTAATAG
CACTAGCAGTATTTATAATTATTTTACTGTTATCTATATTAGTTCCTGCTAATGGAATTT
CTTACTATAAACCAAACGATCCAATTTCAGATAATGCATTTGTAAAGAATTTACCTCCTG
CATCTTCTCCAATTGTTACTCAAGCATTAGAATCAAATGATCCCGTATTCAAATTTTATC
AATTTGTCTTAAATAGGTCAGAAACCGATCCTGTATATAAGGCTAGAATGGCATTTTTCT
TAAATGGCTTTCAAGCAAAGGTTAATGATATCGGGATCTATGTTGCAAAATATAATGCTT
ATGATTTAGTAGTTGCTAATTACATAAATGGAATTATTTCTAAGAATCAAATAACAGATG
CTGAATATTTAAAAATATTTAATGAACAAAAAAACTTTTATTCTCATGTTTTATTAGGAA
CATCATCAATAGGCTACGATATTTGAACTACTGCATGATATGCAACATGAAGAGCAATTA
AAATTGCTTTAATAGTTGTAATATTGGAAGCAATTATTGGAATATCAATAGGAGCATTCT
TAGGATTCTATGCTGGAAAATTAATTGATACCATTATAATGCGTGTTATTGAAATATTCC
TAGCACCTCCTACATTAATATGAATCTTATTATTTGTTTCAATTATTGGAGCAAATGAAT
GGTCATTAGTTTTAACGTTAACAATAGTTGGATGACCAGGATTTGTTGGAATAACTAGAA
TGTTCATTATTACAGTAAAAGATGAAGAATTCATCATTGCTGCAAAAGCAATTGGAGTTG
GTACACCAAGAAGAATTTTCGTTCATGCATTACCAACTATAATTGGAAAAATTGCAAATA
ATATAGTAAGATCAGTACCAGGCGTTATTCTATGAATAGCATCACTAGCATTCCTTGGAT
TCTTTAAAGAAAAGAAGGATACTAACCTAGGACAAATGTTGATTGAAGCTTCGCAAGAAG
TTGGCTCAAATATTTGGATTATTGCTTTGCCTACAATTATTTTATTGTTTTTATCATTAT
CATTGAATTTCATTGCTCTAGGTGTGCATGATGCACTTGACCCACGTGTAATGAACAAAG
GAAAAGGTAAGT
>18435 bias=0,e_score=0.0,bit_score=1346.6,score_ratio=1.06,align_strand=+,abs_start=116461,abs_end=117735,allele_start=116461,allele_end=117735,query_name=NODE_1_length_264014_cov_18.1843_ID_149 <unknown description>
TGAATATAAATGAAGTTAAAGCCTTTAACAAAGAATATAAAATTAATACTGAATTAGAGA
AAAAATTTAAATTTGTTGCACCAGAAGATAGAATAGTAATTTCTTCTGTTGCAGGCAAGC
CTAAAAAATTAGGTATAGAAATTTTAAAGAGATTTTTTACTAAACCAGTAGTATTAATAG
CACTAGCAGTATTTATAATTATTTTACTGTTATCTATATTAGTTCCTGCTAACGGAATTT
CTTACTATAAACCAAACGATCCAATTTCAGATAATGCATTTGTAAAGAATTTACCTCCTG
CATCTTCTCCAATTGTTACTCAAGCATTAGAACAAAATGATCCTGTATTTAAATTTTATC
AATTTGTCTTAAATAGGTCAGAAACCGATCCTGTATATAAGGCTAGAATGGCATTTTTCT
TAAATGGCTTTCAAGCAAAAGTTAATGATATTGGAATCTATGTTGCAAAATATAATGCTT
ATGATTTAGTAATTGCTAATTACATAAATGGAATTATTTCTAAGAATCAAATAACAGATG
CTGAATATTTAAAAATATTTAATGAACAAAAAAACTTCTATTCTCATGTTTTATTAGGAA
CATCATCAATAGGCTACGATATTTGAACTACTGCATGATATGCAACATGAAGGGCAATTA
AAATTGCTTTAATAGTCGTAATATTGGAAGCGATTATTGGAATATCAATAGGAGCATTCT
TAGGATTTTATGCTGGAAAATTAATTGATACCATTATAATGCGTGTTATTGAAATATTCC
TAGCACCTCCTACATTAATATGAATCTTATTATTTGTTTCAATTATTGGAGCAAATGAAT
GGTCATTAGTTTTAACGTTAACAATAGTTGGATGACCAGGATTTGTTGGAATAACTAGAA
TGTTCATTATTACAGTAAAAGATGAAGAATTCATCATTGCTGCAAAAGCAATTGGAGTTG
GTACACCAAGAAGAATTTTCGTTCATGCATTACCAACTATAATTGGAAAGATTGCAAATA
ATATAGTAAGATCAGTACCAGGTGTTATTCTATGAATAGCATCACTAGCATTCCTTGGAT
TCTTTAAAGAAAAGAAGGATACTAACCTAGGACAAATGTTGATTGAAGCTTCGCAAGAAG
TTGGCTCAAATATTTGGATTATTGCTTTGCCTACAATTATTTTATTGTTTTTATCATTAT
CATTGAATTTCATTGCCTTAGGTGTGCATGATGCACTTGACCCACGTGTAATGAACAAAG
GAAAAGGTAAGTAA
>18436 bias=0,e_score=0.0,bit_score=1367.9,score_ratio=1.07,align_strand=+,abs_start=99706,abs_end=100980,allele_start=99706,allele_end=100980,query_name=NODE_1_length_185828_cov_1.25555_ID_69 <unknown description>
TGAATATAAATGAAGTTAAAGCCTTTAACAAAGAATATAAAATTAATACTGAATTAGAGA
AAAAATTTAAATTTGTTGCACCAGAAGATAGAATAGTAATTTCTTCTGTTGCAGGTAAGC
CTAAGAAATTAGGTATAGAAATTTTAAAGAGATTTTTTACTAAACCAGTAGTATTAATAG
CACTAGCAGTATTTATAATTATTTTACTGTTATCTATATTAGTTCCTGCTAATGGAATTT
CTTACTATAAACCAAACGATCCAATTTCAGATAATGCATTTGTAAAGAATTTACCTCCTG
CATCTTCTCCAATTGTTACTCAAGCATTAGAATCAAATGATCCCGTATTCAAATTTTATC
AATTTGTCTTAAATAGGTCAGAAACCGATCCTGTATATAAGGCTAGAATGGCATTTTTCT
TAAATGGCTTTCAAGCAAAAGTTAATGATGTTGGGATCTATGTTGCAAAATATAATGCTT
ATGATTTAGTAGTTGCTAATTACATAAATGGAATTATTTCTAAGAATCAAATAACAGATG
CTGAATATTTAAAAATATTTAATGAACAAAAAAACTTCTATTCTCATGTTTTATTAGGAA
CATCATCAATAGGCTACGATATTTGAACTACTGCATGATATGCAACATGAAGAGCAATTA
AAATTGCTTTAATAGTTGTAATATTGGAAGCGATTATTGGAATATCAATAGGAGCATTTT
TAGGATTCTATGCTGGAAAATTAATTGATACCATTATAATGCGTGTTATTGAAATATTCC
TAGCACCTCCTACATTAATATGAATCTTATTATTTGTTTCAATTATTGGAGCAAATGAAT
GGTCATTAGTTTTAACGTTAACAATAGTTGGATGACCAGGATTTGTTGGAATAACTAGAA
TGTTCATTATTACAGTAAAAGATGAAGAATTCATCATTGCTGCAAAAGCAATTGGAGTTG
GTACACCAAGAAGAATTTTCGTTCATGCATTACCAACTATAATTGGAAAAATTGCAAATA
ATATAGTAAGATCAGTACCAGGTGTTATTCTATGAATAGCATCACTAGCATTCCTTGGAT
TCTTTAAAGAAAAGAAGGATACTAACCTAGGACAAATGTTGATTGAAGCTTCGCAAGAAG
TTGGCTCAAATATTTGGATTATTGCTTTGCCTACAATTATTTTATTGTTTTTATCATTAT
CATTGAATTTCATTGCCTTAGGTGTGCATGATGCACTTGACCCACGTGTAATGAACAAAG
GAAAAGGTAAGTAA
