# Supplementary material for: Genomic determination of minimum multi-locus sequence typing schemas to represent the genomic phylogeny of Mycoplasma hominis
Source: BMC Genomics. 2016 Nov 23;17:964. doi: 10.1186/s12864-016-3284-z (PMC5120421; doi:10.1186/s12864-016-3284-z)
Supplement: Additional file 1: — FASTA sequence for all pan genomic alleles identified in this study. (ZIP 1488 kb) [file 12864_2016_3284_MOESM1_ESM.zip › pan_genome/GENE-190.fasta]

>190
ATGTGAATAAATAAACAAGATAGTGTTAAAGATTGTGCAATTTATACATTGCAAGCAATG
ATTTGCCACTTTTTTAAATATAAGGCAGATATAAATTTTTTAAAGAAAAATACGATATAC
GACGAAGAAGGAGTGTCGCTATATTCATTTAAGAAAATTTCTGATTTTGTGGGGTTTGAT
ACTAATATTTACAAAGTAGATTTTTTAAGTTTTATTTCAAATTTGAATGATGTTTCATTT
CCATTTGTCACAATATTGAAAAATAATAATTTTTTGCATTATACAATTGTTAAAAGAATT
GATAAAGCCTTTGTTTATCTATGTGATTCTGAATTTTTGAATTATAGATTAGAAATTAAT
GAATTTAAAAATAAATTCATAAATGTTGTAGTTATATTAAGCAAAAAATTTAAAACCCCA
AATTGCACAAAAATTAACTATAATCTATATCTAGCACAAAACACAAAGTTAACAATAATT
AGTATATTTTTGGCAATTTTATTCAATGCTCTTATGCTTTCTTCTTCATTTTATATTAAA
TATGTTTTAAGCGTTTTATGATCGGAAAACGCTAATAATAGATTGCTGTCAATATTAATT
ATTTTTAGTTGAATTGCAATATTAAAGGCAATTACTTGATTATTTAAAAAGATTATTATT
AATAAGCTAACTTTTTATTATGAAAAAAAGTTATATTTGTTAGTCAAAGAAAGATTAAAA
TTTGCAAGTCAAAAAGACCTGCAAAAAATTAACCAAAATGATTTTATGGCAAGAATATTA
AGTATTTCAACCATTGCAGAATATAAGGCGGGTTTATTTTTGTTTTTATTTGAAAATATA
ATTATTTTTATTAGTTCAACACTGCTTTTAGGTCTGTTTAACTATAGAATATTATTAATT
TGCTTATTAGGCATTTCAATAACTTTTGCAATCTCGTTATTCAGTTTAAAATATCAATCA
AAAAAAGCAACAGAATTAATAAATTTAAAGATAAAATCAATTAAAATATTCAATAATTAT
TTTTTAAATTATGAATATAGGACGAACGATTTAAATAATTCGAACTCTAAATTATTTCAA
TCGTTGTTTAACACTCAATATAATCTAGGAATATTTAATGAAACAAAGGATTCATTTATT
ACATTTATTTGAGATTTTATTCAATTAACCATTGTATTTACTGGCGCTTGATTATTTATA
AAAAATAAAGATAATTTTACAAACATTACATTATATGGATCAATATCAATTTTTTTGAAT
TCCCCTATTGTAAATTTAGTCTTCCTGATTTCAAATTCTTCAATAAATAAACAAGGAATA
ATAAGAATAAAATATTTATTAGAAATCACACAAAACAAGGATGGAAATATATCATTCAAA
TCCCAGAAGCAAAATAAAATAAACATATTAAATGCTTCAATAAATATTGGTTCAAAAAAC
GTTATAAAAAATCTTAATTTAACAATTAAAAACAATCTAGAAATATCAGGGAAAAATGGA
GTTGGTAAAAGTTTAATTTTGAATGCTATATTTAAAGTTTATTGATTAAATCAAGGCCAC
ATTTTTGTCAATAATATAAATTTAAAGCATATTAGTCAAAAGTCATGATTAGATGCCTGC
TTTTTAAATAAAAACAATGAATATTTTTGCTATGAAAATCTAATGGATTGCATATGTAAG
AAAGACAATATAAAGGAAAATATTTTTCTTAAAAATTTCAAAAAATATAATTTAAATAAC
TTGTTTTTAGATATGAACTTACCTCTTAATAAATATATTGAAAATGGAGGAAATAACCTA
TCATCCGGCCAGAAGGAATTCATAATTATAATGCGACTTTTTTGCCAGAAATATTATTTT
ATTCTTTTGGATGAGGCTTTTGAAAATATTACAAATGAAATTTTTCTTAAATTAAAATTT
TTAATTTTAAACTATCAAGATAGGGCTATTTTTATTGAAATTAGCCATAACAAAAAAATT
ATTGCAAATAAGCGAAAAATTTTCGCTTTAAAAAAATAA
>701
ATGTGAATAAATAAACAAGACAGCGTTAAAGATTGCGCAATTTATACATTGCAAGCAATG
ATTTGCCACTTTTTTAAATATAAGGCAGATATAAATTTTTTAAAGAAAAACACGATATAC
GACGAAGAAGGAGTGTCGCTATATTCATTTAAGAAAATTTCTGATTTTGTGGGGTTTGAT
ACTAATATTTACACAGTAGATTTTTTAAGTTTTATTTCAAATTTAAATGATATTTCATTT
CCATTTGTCACAATATTGAAAAATGATAATTTTTTGCATTATACAATTGTTAAAAGAATT
GATAAAACCTTTGTTTATCTATGTGATTCTGAATTTTTGAATTATAGATTAGAAATTAAT
GAATTTAAAAATAAATTAATAAATGTTGTAGTTATATTAAGTAAAAAATCTAAAACCCCA
AATTGCACAAAAATTAACTATAATCTATATCTAACACAAAACACAAAGTTAACAATAATT
AGTATATTTTTGGCAATTTTATTCAATGCTCTTATGCTTTCTTCTTCATTTTATATTAAA
TATGTTTTAAGCGTTTTATGATCGGAAAACGCTAATAATAGATTGCTAGCAATATTAATT
ATTTTTAGTTGAATTGCAATATTAAAGGCAATTACTTGATTATTTAAAAAGATTATTATT
AATAAGCTAACTTTTTATTATGAAAAAAAGTTATATTTGTTAGTCAAAGAAAGATTAAAA
TTTGCAAGTCAAAAAGACCTGCAAAAAATTAACCAAAATGATTTTATGGCAAGAATATTA
AGTATTTCAACCATTGCAGAATATAAGGCGGGTTTATTTTTGTTTTTATTTGAAAATATA
ATTATTTTTATTAGTTCAACACTGCTTTTAGGTCTGTTTAACTATAGAATATTATTAATT
TGCTTATTAGGCATTTCAATAACCTTTGCAATCTCGTTATTCAGTTTAAAATATCAATCA
AAAAAAGCAACAGAATTAATAAATTTAAAGATAAAATCAATTAAAATGTTCAATAATTAT
TTTTTAAATTATGAATATAGGACAAATGATTTAAATAATTCGAACTCTAAATTATTTCAA
TCGTTGTTTAACACTCAATATAATCTAGGAATATTTAATGAAACAAAGGATTCATTTATT
ACATTTATTTGAGATTTTATTCAATTAACCATTGTATTTACTGGCGCTTGATTATTTATA
AAAAATAAAGATAATTTTACAAACATTACATTATATGGATCAATATCAATTTTTTTGAAT
TCCCCTATTGTAAATTTAGTCTTCCTGATTTCAAATTCTTCAATAAATAGACAAGGAATA
ATAAGAATAAAATATTTATTAGAAATCACACAAAACAAGGATGGAAATATATCATTCAAA
CCCCAGAAGCAAAATAAAATAAACATATTAAATACTTCAATAAATATTGGTTCAAAAAAC
GTTATAAAAAATCTTAATTTAACAATTAAAAACAATCTAGAAATATCAGGGAAAAATGGA
GTTGGTAAAAGTTTAATTTTGAATGCTATATTTAAAGTTTATTGATTAAATCAAGGCCAC
ATTTTTGTCAATAATATAAATTTAAAGCATATTAGTCAAAAGTCATGATTAGATGCCTGC
TTTTTAAATAAAAACAATGAATATTTTTGCTATGAAAATCTAATGGATTGCATATGTAAG
AAAGACAATATAAAGGAAAATATTTTTCTTAAAAATTTCAAAAAATATAATTTAAATAAC
TTGTTTTTAGATATGAACTTACCTCTTAATAAATATATTGAAAATGGGGGAAATAACCTA
TCATCCGGCCAGAAGGAATTCATAATTATAATGCGACTTTTTTGCCAGAAATATTATTTT
ATTCTTTTGGATGAGGCTTTTGAAAACATTACAAATGAAATTTTTCTTAAATTAAAATTT
TTAATTTTAAACTACCAAGATAGGGCTATTTTTATTGAAATTAGCCATAACAAAAAAATT
GTTGCAAACAAGCGAAAAATTTTCGCTTTAAAAAAATAA
>1359
ATGTGAATAAATAAACAAGATAGTATTAAAGATTGTGCAATTTATACATTGCAAGCAATG
ATTTGCCACTTTTTTAAATATAAGGCAGATATAAATTTTTTAAAGAAAAATACGATATAC
GACGAAGAAGGAGTGTCGCTATATTCATTTAAAAAAATTTCTGATTTTGTGGGGTTTGAT
ACTAACATTTACAAAGTAGATTTTTTAAGTTTTATTTCAAATTTGAATGATGTTTCATTT
CCATTTGTCACAATATTGAAAAATGATAATTTCTTGCATTATACAATTGTTAAAAGAATT
GATAAAGCTTTTGTTTATCTATGTGATTCTGAATTTTTGAATTATAGATTAGAAATTAAT
GAATTTAAAGATAAATTCATAAATGTTGTAGTTATATTAAGCAAAAAATTTAAAACCCCA
AATTGCACAAAAATTAACTATAATCTATATCTAACACAAAACACAAAGTTAACAATAATT
AGTATATTTTTGGCAATTTTATTCAATGCTCTTATGCTTTCTTCTTCATTTTATATTAAA
TATGTTTTAAGCGTTTTATGATCGGAAAACGCTAATAATAGATTGCTGTCAATATTAATT
ATTTTTAGTTGAATTGCAATATTAAAGGCAATTACTTGATTATTTAAAAAGATTATTATT
AATAAACTAACTTTTTATTATGAAAAAAAGTTATATTTGTTAGTCAAAGAAAGATTAAAA
TTTGCAAGTCAAAAAGACCTTCAAAAAATTAACCAAAATGATTTTATGGCAAGAATATTA
AGTATTTCAACCATTGCAGAATATAAGGCGGGTTTATTTTTGTTTTTATTTGAAAATATA
ATTATTTTTATTAGTTCAACACTGCTTTTAGGTCTGTTTAATTATAGAATATTATTAATT
TGCTTATTAGGCATTTCAATAACCTTTGCAATCTCGTTATTCAGTTTAAAATATCAATCA
AAAAAAGCAACAGAATTAATAAATTTAAAGATAAAATCAATTAAAATGTTCAATAATTAT
TTTTTAAATTATGAATATAAGACGAACGATTTAAATAATTCGAACTCTAAATTATTTCAA
TCGTTATTTAACACTCAATATAATCTAGGAATATTCAATGAAACAAAAGATTCATTTATT
ACATTTATTTGAGATTTTATTCAATTAACCATTATATTTACTGGCGCTTGATTATTTATA
AAAAATAAAGATAATTTTACGAATATTACATTATATGGATCAATATCAATTTTTTTGAAT
TCCCCTATTGTAAATTTAGTCTTCCTGATTTCAAATTCTTCAATAAATAAACAAGGAATA
ATAAGAATAAAATATTTATTAGAAATCACGCAAAACAAGGATGGAAATATATCATTCAAA
CCCCGGAAGCAAAATAAAATAAACATATTAAATGCTTCAATAAATATTGGTTCAAAAAAC
GTTATAAAAAATCTTAATTTAACAATTAAAAACAATCTAGAAATATCAGGGAAAAATGGA
GTTGGTAAAAGTTTAATTTTGAATGCTATATTTAAAGTTTATTGATTAAATCAAGGCCAC
ATTTTTGTCAATAATATAAATTTAAAGCACATTAGTCAAAAGTCATGATTAGATGCCTGC
TTTTTAAATAAAAATAATGAATATTTTTGCTATGAAAATCTAATGGATTGCATATGTAAG
AAAGACAATATAAAGGAAAATATTTTTCTTAAAAATTTCAAAAAATATAATTTAAATAAC
TTGTTTTTAGATATGAACTTACCTCTTAATAAATATATTGAAAATGGGGGAAATAACCTA
TCATCCGGCCAGAAGGAATTCATAATTATAATGCGACTTTTTTGCCAGAAATATTATTTT
ATTCTTTTGGATGAGGCTTTTGAAAACATTACAAATGAAATTTTTCTTAAATTAAAATTT
TTAATTTTAAACTACCAAGATAGGGCTATTTTTATTGAAATTAGCCATAACAAAAAAATT
GTTGCAAACAAGCGAAAAATTTTCGCTTTAAAAAAATAA
>1640
ATGTGAATAAATAAACAGGACAGCGTTAAAGATTGCGCAATTTACACATTGCAAGCAATG
ATTTGCCACTTTTTTAAATATAAGGCAGATATAAATTTTTTAAAGAAAAACACGATATAC
GACGAAGAAGGAGTGTCGCTATATTCATTTAAGAAAATTTCTGATTTTGTGGGTTTTGAT
ACTAATATTTACAAAGTAGATTTTTTGAGTTTTATTTCAAATTTAAATGATATTTCATTT
CCATTTGTCACAATATTGAAAAATGATAATTTCTTGCATTATACAATTGTTAAAAAAATT
GATAAAGCCTTTGTTTATCTATGTGATTCTGAATTTTTGAATTATAGATTAGAAATTAAT
GAATTTAAAAATAAATTCATAAATGTTGTAGTTATATTAAGCAAAAAATTTAAAACCCCA
AATTGCACAAAAATTAACTATAATCTATATCTAACACAAAACACAAAGTTAACAATAATT
AGTATATTTTTGGCAATTTTATTCAATGCTCTTATGCTTTCTTCTTCATTTTATATTAAA
TATGTTTTAAGCGTTTTATGATCGGAAAACGCTAATAATAAATTGCTAGCAATATTAATT
ATTTTTAGTTGAATTGCAATATTAAAGGTAATTACTTGATTATTTAAAAAGATTATTATT
AATAAGCTAACTTTTTATTATGAAAAAAAGTTATATTTGTTAGTCAAAGAAAGATTAAAA
TTTGCAAGCCAAAAAGACCTGCAAAAAATTAACCAAAATGATTTTATGGCAAGAATATTA
AGTATTTCAACTATTGCAGAATATAAGGCGGGTTTATTTTTGTTTTTATTTGAAAATATA
ATTATTTTTATTAGTTCAACATTGCTTTTGGGTCTGTTTAACTATAGAATATTATTAATT
TGCTTATTAGGCATTTCAATAACCTTTGCAATCTCGTTATTCAGTTTAAAATATCAATCA
AAAAAAGCAACAGAATTAATAAATTTAAAGATAAAATCAATTAAAATATTCAATAATTAT
TTTTTAAATTATGAATATAGGACGAATGATTTAAATAATTCGAATTCTAAATTATTTCAA
TCGTTATTTAACACTCAATATAATCTAGGAATATTCAATGTAACAAAAGATTCATTTATT
ACATTTATTTGAGATTTTATTCAATTAACCATTATATTTACTGGCGCTTGATTATTTATA
AAAAATAAAGATAATTTTACAAATATTACATTATATGGATCAATATCAATTTTTTTGAAT
TCCCCTATTGTAAATTTAGTCTTCCTGATTTCAAATTCTTCAATAAATAAACAAGGAATA
ATAAGAATAAAATATTTATTAGAAATCACACAAAACAAGGATGGAAATATATCGTTCAAA
CCCCAGAAGCAAAATAAAATAAACATATTAAATGCTTCAATAAATATTGGTTCAAAAAAC
GTTATAAAAAATCTTAATTTAACAATTAAAAACAATCTAGAAATATCAGGAAAAAATGGA
GTTGGTAAAAGTTTGATTTTGAATGCTATATTTAAAGTTTATTGATTGAATCAAGGCCAC
ATTTTTGTCAATAATGTAAATTTAAAGCATATTAGTCAAAAGTCATGATTAGATGCCTGC
TTTTTAAATAAAAATAATGAATATTTTTGCTATGAAAATCTAATGGATTGCATATGTAAG
AAAGACAATATAAAGGAAAATATTTTTCTTAAAAATTTCAAAAAATATAATTTAAATAAC
TTATTTTTAGATATGAATTTACCTCTTAATAAATATATTGAAAATGGGGGAAATAATCTA
TCATCCGGCCAGAAGGAATTCATAATTATAATGCGACTTTTTTGCCAGAAATATTATTTT
ATTCTTTTGGATGAGGCTTTTGAAAACATTACAAATGAAATTTTTCTTAAATTAAAATTT
TTAATTTTAAACTACCAAGATAGGGCCATTTTTATTGAAATTAGCCATAACAAAAAAATT
GTTGCAAACAAGCGAAAAATTTTTGCTTTAAAAAAATAA
>2385 bias=462.0,bit_score=1966.6,abs_start=106842,align_strand=-,abs_end=108858,score_ratio=0.974046557702,query_name=NODE_2_length_160211_cov_35.3884_ID_103
TGTGAATAAATAAACAAGATAGTGTTAAAGATTGTGCAATTTATACATTGCAAGCAATGA
TTTGCCACTTTTTTAAATATAAGGCAGATATAAATTTTTTAAAGAAAAATACGATATACG
ACGAAGAAGGAGTGTCGCTATATTCATTTAAGAAAATTTCTGATTTTGTGGGGTTTGATA
CTAATATTTACAAAGTAGATTTTTTAAGTTTTATTTCAAATTTGAATGATGTTTCATTTC
CATTTGTCACAATATTGAAAAATAATAATTTTTTGCATTATACAATTGTTAAAAGAATTG
ATAAAGCCTTTGTTTATCTATGTGATTCTGAATTTTTGAATTATAGATTAGAAATTAATG
AATTTAAAAATAAATTCATAAATGTTGTAGTTATATTAAGCAAAAAATTTAAAACCCCAA
ATTGCACAAAAATTAACTATAATCTATATCTAGCACAAAACACAAAGTTAACAATAATTA
GTATATTTTTGGCAATTTTATTCAATGCTCTTATGCTTTCTTCTTCATTTTATATTAAAT
ATGTTTTAAGCGTTTTATGATCGGAAAACGCTAATAATAGATTGCTGTCAATATTAATTA
TTTTTAGTTGAATTGCAATATTAAAGGCAATTACTTGATTATTTAAAAAGATTATTATTA
ATAAGCTAACTTTTTATTATGAAAAAAAGTTATATTTGTTAGTCAAAGAAAGATTAAAAT
TTGCAAGTCAAAAAGACCTGCAAAAAATTAACCAAAATGATTTTATGGCAAGAATATTAA
GTATTTCAACCATTGCAGAATATAAGGCGGGTTTATTTTTGTTTTTATTTGAAAATATAA
TTATTTTTATTAGTTCAACACTGCTTTTAGGTCTGTTTAACTATAGAATATTATTAATTT
GCTTATTAGGCATTTCAATAACTTTTGCAATCTCGTTATTCAGTTTAAAATATCAATCAA
AAAAAGCAACAGAATTAATAAATTTAAAGATAAAATCAATTAAAATATTCAATAATTATT
TTTTAAATTATGAATATAGGACGAACGATTTAAATAATTCGAACTCTAAATTATTTCAAT
CGTTGTTTAACACTCAATATAATCTAGGAATATTTAATGAAACAAAGGATTCATTTATTA
CATTTATTTGAGATTTTATTCAATTAACCATTGTATTTACTGGCGCTTGATTATTTATAA
AAAATAAAGATAATTTTACAAACATTACATTATATGGATCAATATCAATTTTTTTGAATT
CCCCTATTGTAAATTTAGTCTTCCTGATTTCAAATTCTTCAATAAATAAACAAGGAATAA
TAAGAATAAAATATTTATTAGAAATCACACAAAACAAGGATGGAAATATATCATTCAAAT
CCCAGAAGCAAAATAAAATAAACATATTAAATGCTTCAATAAATATTGGTTCAAAAAACG
TTATAAAAAATCTTAATTTAACAATTAAAAACAATCTAGAAATATCAGAGAAAAATGGAG
TTGGTAAAAGTTTAATTTTGAATGCTATATTTAAAGTTTATTGATTAAATCAAGGCCACA
TTTTTGTCAATAATATAAATTTAAAGCATATTAGTCAAAAGTCATGATTAGATGCCTGCT
TTTTAAATAAAAACAATGAATATTTTTGCTATGAAAATCTAATGGATTGCATATGTAAGA
AAGACAATATAAAGGAAAATATTTTTCTTAAAAATTTCAAAAAATATAATTTAAATAACT
TGTTTTTAGATATGAACTTACCTCTTAATAAATATATTGAAAATGGAGGAAATAACCTAT
CATCCGGCCAGAAGGAATTCATAATTATAATGCGACTTTTTTGCCAGAAATATTATTTTA
TTCTTTTGGATGAGGCTTTTGAAAATATTACAAATGAAATTTTTCTTAAATTAAAATTTT
TAATTTTAAACTATCAAGATAGGGCTATTTTTATTGAAATTAGCCATAACAAAAAAATTA
TTGCAAATAAGCGAAAAATTTTCGCTTTAAAAAAATA
>2388 bias=458.9,bit_score=1934.0,abs_start=99168,align_strand=-,abs_end=101184,score_ratio=0.957899950471,query_name=NODE_2_length_152465_cov_26.3989_ID_3378
TGTGAATAAATAAACAAGACAGCGTTAAAGATTGTGCAATTTATACATTGCAAGCAATGA
TTTGCTACTTTTTTAAATATAAGGCAGATATAAATTTTTTAAAGAAAAATACGATATACG
ACGAAGAAGGAGTGTCGCTATATTCATTTAAAAAAATTTCTGATTTTGTAGGGTTTGATA
CTAATATTTACAAAGTAGATTTTTTAAGTTTTATTTCAAATTTGAATGATATTTCATTTC
CGTTTGTCACAATATTGAAAAATGATAATTTCTTGCATTATACAATTGTTAAAAGAATTG
ATAAAGCCTTTGTTTATCTATGTGATTCTGAATTTTTGAATTATAGATTAGAAATTAATG
AATTTAAAAATAAATTCATAAATGTTGTAGTTATATTAAGTAAAAAAATTAAAACCCCAA
ATTGCACAAAAATTAACTATAATCTATATCTAACACAAAACACAAAGTTAACACTAATTA
GTATATTTTTGGCAATTTTATTCAATGCTCTTATGCTTTCTTCTTCATTTTATATTAAAT
ATGTTTTAAGCGTTTTATGATCGGAAAACGCTAATAATAGATTGCTGTCAATATTAATTA
TTTTTAGTTGAATTGCAATATTAAAGGTAATTACTTGATTATTCAAAAAGATTATTATTA
ATAAGCTAACTTTTTATTATGAAAAAAAGTTATATTTGTTAGTCAAAGAAAGATTAAAAT
TTGCAAGTCAGAAAGACCTGCAAAAAATTAACCAAAATGATTTTATGGCAAGAATATTAA
GTATTCCAACCATTGCAGAATATAAGGCGGGTTTATTTTTGTTTTTATTTGAAAATATAA
TTATTTTTATTAGTTCAACACTGCTTTTAGGTTTGTTTAATTATAGAATATTATTAATTT
GCTTATTAGGCATTTCAATAACCTTTGCAATCTCGTTATTCAGTTTAAAATATCAATCAA
AAAAAGCAACAGAATTAATAAATTTAAAGATAAAATCAATTAAAATATTCAATAATTATT
TTTTAAATTATGAATATAGGACGAACAATTTAAATAATTCGAATTCTAAATTATTTCAAT
CATTATTTAACACTCAATATAATCTAGGAATATTCAATGAAACAAAAGATTCATTTATTA
CATTTATTTGAGATTTTATTCAATTAATCATTATATTTACTGGCGCTTGATTGTTTATAA
AAAATAAAGATAATTTTACAAATATTACATTATATGGATCAATATCAATTTTTTTGAATT
CCCCTATTGTAAATTTAGTCTTCCTGATTTCAAATTCTTCAATAAATAAACAGGGAATAA
TAAGAATAAAATATTTATTAGAAATCACACAAAACAAGGATGGAAATATATCATTCAAAC
CCCAGAAGCAAAATAAAATAAACATATTAAATGCTTCAATAAATATTGGTTCAAAAAACG
TTATAAAAAATCTTAATTTAACAATCAAAAACAATCTAGAAATATCAGGAAAAAATGGAG
TTGGTAAAAGTTTAATTTTGAATGCTATATTTAAAGTTTATTGATTAAATCAAGGCCACA
TTTTTGTCAATAATATAAATTTAAAGCATATTAGTCAAAAGTCATGATTAGATGCCTGTT
TTTTAAATAAAAATAATGAATATTTTTGCTATGAAAATCTAATGGATTGCATATGTAAGA
AAGACAATATAAAGGAAAATATTTTTCTTAAAAATTTCAAAAAATATAATTTAAATAACT
TGTTTTTAGATATGAACTTACCTCTTAATAAATATATTGAAAATGGAGGAAATAACCTAT
CATCCGGCCAGAAGGAATTCATAATTATAATGCGACTTTTTTGCCAGAAATATTATTTTA
TTCTTTTGGATGAGGCTTTTGAAAACATTACAAACGAAATTTTTCTTAAATTAAAATTTT
TAATTTTAAACTACCAAGATAGGGCCATTTTTATTGAAATTAGCCATAACAAAAAAATTG
TTGCAAACAAGCGAAAAATTTTCGCTTTAAAAAAATA
>2389 bias=455.4,bit_score=1956.7,abs_start=417824,align_strand=-,abs_end=419840,score_ratio=0.969143140168,query_name=NODE_1_length_474534_cov_38.1723_ID_792
TGTGAATAAATAAACAAGACAGCGTTAAAGATTGTGCAATTTATACATTGCAAGCAATGA
TTTGCCACTTTTTTAAATATAAGGCAGATATAAATTTTTTAAAGAAAAATACGATATACG
ACGAAGAAGGAGTGTCGCTATATTCATTTAAGAAAATTTCTGATTTTGTGGGGTTTGATA
CTAATATTTACAAAGTAGATTTTTTAAGTTTTATTTCAAATTTGAATGATATTTCATTTC
CGTTTGTCACAATATTGAAAAATGATAATTTTTTGCATTATACAATTGTTAAAAGAATTG
ATAAAGCTTTTGTTTATCTATGTGATTCTGAATTTTTGAATTATAGATTAGAAATTAATG
AATTTAAAGATAAATTCATAAATGTTGTAGTTATATTAAGCAAAAAATTTAAAACCCCAA
ATTGCACAAAAATTAACTATAATCTATATCTAACACAAAACACGAAGTTAACACTAATTA
GTATATTTTTGGCAATTTTATTCAATGCTCTTATGCTTTCTTCTTAATTTTATATTAAAT
ATGTTTTAAGCGTTTTATGATCGGAAAACGCTAATAATAGATTGCTGTCAATATTAATTA
TTTTTAGTTGAATTGCAATATTAAAGGTAATTACTTGATTATTTAAAAAGATTATTATTA
ATAAACTAACTTTTTATTATGGAAAAAAGTTATATTTGTTAGTCAAAGAAAGATTAAAAT
TTGCAAGTCAAAAAGACCTGCAAAAAATTAACCAAAATGATTTTATGGCAAGAATATTAA
GTATTTCAACCATTGCAGAATATAAGGCGGGTTTATTTTTGTTTTTATTTGAAAATATAA
TTATTTTTATTAGTTCAACATTGCTTTTAGGTCTGTTTAACTATAGAATATTATTAATTT
GCTTATTAGGCATTTCAATAACTTTTGCAATCTCGTTATTCAGTTTAAAATATCAATCAA
AAAAAGCAACAGAATTAATAAATTTAAAGATAAAATCAATTAAAATATTCAATAATTATT
TTTTAAATTATGAATATAGGACGAACGATTTAAATAATTCGAACTCTAAATTATTTCAAT
CGTTATTTAACACTCAATATAATCTAGGAATATTCAATGAAACAAAAGATTCATTTATTA
CATTTATTTGAGATTTTATTCAATTAACCATTATATTTACTGGCGCTTGATTATTTATAA
AAAATAAAGATAATTTTACGAATATTACATTATATGGATCAATATCAATTTTTTTGAATT
CCCCTATTGTAAATTTAGTCTTCCTGATTTCAAATTCTTCAATAAATAAACAAGGAATAA
TAAGAATAAAATATTTATTAGAAATCACACAAAACAAGGATGGAAATATATCATTCAAAC
CCCAGAAGCAAAATAAAATAAACATATTAAATGCTTCAATAAATATTGGTTCAAAAAACG
TTATAAAAAATCTTAATTTAACAATTAAAAACAATCTAGAAATATCAGGGAAAAACGGAG
TTGGTAAAAGTTTAATTTTGAATGCTATATTTAAAGTTTATTGATTAAATCAAGGCCACA
TTTTTGTCAATAATATAAATTTAAAGCATATTAGTCAAAAGTCATGATTAGATGCCTGCT
TTTTAAATAAAAATAATGAATATTTTTGCTATGAAAATCTAATGGATTGCATATGTAAGA
AAGACAATATAAAGGAAAATATTTTTATTAAAAATTTCAAAAAATATAATTTAAATAACT
TGTTTTTAGATATGAACTTACCTCTTAACAAATATATTGAAAATGGAGGAAATAACCTAT
CATCCGGCCAGAAGGAATTCATAATTATAATGCGACTTTTTTGCCAGAAATATTATTTTA
TTCTTTTGGATGAGGCTTTTGAAAACATTACAAATGAAATTTTTCTTAAATTAAAATTTT
TAATTTTAAACTACCAAGATAGGGCTATTTTTATTGAAATTAGCCATAACAAAAAAATTG
TTGCAAACAAGCGAAAAATTTTTGCTTTAAAAAAATA
>2395 bias=451.8,bit_score=1972.7,abs_start=67167,align_strand=+,abs_end=69185,score_ratio=0.977067855374,query_name=NODE_1_length_171438_cov_18.2479_ID_1802
ATGTGAATAAATAAACAAGATAGTATTAAAGATTGTGCAATTTATACATTGCAAGCAATG
ATTTGCCACTTTTTTAAATATAAGGCAGATATAAATTTTTTAAAGAAAAATACGATATAC
GACGAAGAAGGAGTGTCGCTATATTCATTTAAAAAAATTTCTGATTTTGTGGGGTTTGAT
ACTAACATTTACAAAGTAGATTTTTTAAGTTTTATTTCAAATTTGAATGATGTTTCATTT
CCATTTGTCACAATATTGAAAAATGATAATTTCTTGCATTATACAATTGTCAAAAGAATT
GATAAAGCTTTTGTTTATCTATGTGATTCTGAATTTTTGAATTATAGATTAGAAATTAAT
GAATTTAAAGATAAATTCATAAATGTTGTAGTTATATTAAGCAAAAAATTTAAAACCCCA
AATTGCATAAAAATTAACTATAATCTATATCTAACACAAAACACAAAGTTAACAATAATT
AGTATATTTTTGGCAATTTTATTCAATGCTCTTATGCTTTCTTCTTCATTTTATATTAAA
TATGTTTTAAGCGTTTTATGATCGGAAAACGCTAATAATAGATTGCTGTCAATATTAATT
ATTTTTAGTTGAATTGCAATATTAAAGGCAATTACTTGATTATTTAAAAAGATTATTATT
AATAAACTAACTTTTTATTATGAAAAAAAGTTATATTTGTTAGTCAAAGAAAGATTAAAA
TTTGCAAGTCAAAAAGACCTTCAAAAAATTAACCAAAATGATTTTATGGCAAGAATATTA
AGTATTTCAACCATTGCAGAATATAAGGCGGGTTTATTTTTGTTTTTATTTGAAAATATA
ATTATTTTTATTAGTTCAACACTGCTTTTAGGTCTGTTTAATTATAGAATATTATTAATT
TGCTTATTAGGCATTTCAATAACCTTTGCAATCTCGTTATTCAGTTTAAAATATCAATCA
AAAAAAGCAACAGAATTAATAAATTTAAAGATAAAATCAATTAAAATGTTCAATAATTAT
TTTTTAAATTATGAATATAGGACGAACGATTTAAATAATTCGAACTCTAAATTATTTCAA
TCGTTATTTAACACTCAATATAATCTAGGAATATTCAATGAAACAAAAGATTCATTTATT
ACATTTATTTGAGATTTTATTCAATTAACCATTATATTTACTGGCGCTTGATTATTTATA
AAAAATAAAGATAATTTTACGAATATTACATTATATGGATCAATATCAATTTTTTTGAAT
TCCCCTATTGTAAATTTAGTCTTCCTGATTTCAAATTCTTCAATAAATAAACAAGGAATA
ATAAGAATAAAATATTTATTAGAAATCACGCAAAACAAGGATGGAAATATATCATTCAAA
CCCCGGAAGCAAAATAAAATAAACATATTAAATGCTTCAATAAATATTGGTTCAAAAAAC
GTTATAAAAAATCTTAATTTAACAATTAAAAACAATCTAGAAATATCAGGGAAAAATGGA
GTTGGTAAAAGTTTAATTTTGAATGCTATATTTAAAGTTTATTGATTAAATCAAGGCCAC
ATTTTTGTCAATAATATAAATTTAAAGCACATTAGTCAAAAGTCATGATTAGATGCCTGC
TTTTTAAATAAAAATAATGAATATTTTTGCTATGAAAATCTAATGGATTGCATATGTAAG
AAAGACAATATAAAGGAAAATATTTTTCTTAAAAATTTCAAAAAATATAATTTAAATAAC
TTGTTTTTAGATATGAACTTACCTCTTAATAAATATATTGAAAATGGGGGAAATAACCTA
TCATCCGGCCAGAAGGAATTCATAATTATAATGCGACTTTTTTGCCAGAAATATTATTTT
ATTCTTTTGGATGAGGCTTTTGAAAACATTACAAATGAAATTTTTCTTAAATTAAAATTT
TTAATTTTAAACTACCAAGATAGGGCTATTTTTATTGAAATTAGCCATAACAAAAAAATT
GTTGCAAACAAGCGAAAAATTTTCGCTTTAAAAAAATAA
>2400 bias=462.0,bit_score=1949.0,abs_start=51280,align_strand=+,abs_end=53298,score_ratio=0.965329370976,query_name=NODE_3_length_93369_cov_17.5684_ID_566
ATGTGAATAAATAAACAAGATAGCGTTAAAGATTGTGCAATTTATACATTGCAAGCAATG
ATTTGCCACTTTTTTAAATATAAGGCAGATATAAATTTTTTAAAGAAAAATACGATATAC
GACGAAGAAGGAGTGTCGCTATATTCATTTAAAAAAATTTCTGATTTTGTAGGGTTTGAT
ACTAATATTTACAAAGTAGATTTTTTAAGTTTTATTTCAAATTTGAATGATATTTCATTT
CCGTTTGTCACAATATTGAAAAATGATAATTTTTTGCATTATACAATTGTTAAAAGAATT
GATAAAGCCTTTGTTTATCTATGTGATTCTGAATTTTTGAATTATAGATTAGAAATTAAT
GAATTTAAAAATAAATTCATAAATGTTGTAGTTATATTAAGTAAAAAATTTAAAACCCCA
AATTGCACAAAAATTAACTATAATCTATATCTAACACAAAACACAAAGTTAACAATAATT
AGTATATTTTTGGCAATTTTATTCAATGCTCTTATGCTTTCTTCTTCATTTTATATTAAA
TATGTTTTAAGCGTTTTATGATCGGAAAACGCTAATAATAGATTGCTGTCAATATTAATT
ATTTTTAGCTGAATTGCAATATTAAAGGCAATTACTTGATTATTTAAAAAGATTATTATT
AATAAGCTAACTTTTTATTATGAAAAAAAGTTATATTTGTTAGTCAAAGAAAGATTAAAA
TTTGCAAGTCAAAAAGACCTGCAAAAAATTAACCAAAATGATTTTATGGCAAGAATATTA
AGTATTTCAACCATTGCAGAATATAAGGCGGGTTTATTTTTGTTTTTATTTGAAAATATA
ATTATTTTTATTAGTTCAACACTGCTTTTAGGTCTGTTTAATTATAGAATATTATTAATT
TGCTTATTAGGCATTTCAATAACCTTTGCAATCTCGTTATTCAGTTTAAAATATCAATCA
AAAAAAGCAACAGAATTAATAAATTTAAAGATAAAATCAATTAAAATGTTCAATAATTAT
TTTTTAAATTATGAATATAGGACGAACGATTTAAATAATTCGAATTCTAAATTATTTCAA
TCATTATTTAACACTCAATATAATCTAGGAATATTCAATGAAACAAAAGATTCATTTATT
ACATTTATTTGAGATTTTATTCAATTAATCATTATATTTACTGGCGCTTGATTGTTTATA
AAAAATAAAGATAATTTTACAAATATTACATTATATGGATCAATATCAATTTTTTTGAAT
TCCCCTATTGTAAATTTAGTCTTCCTGATTTCAAATTCTTCAATAAATAAACAGGGAATA
ATAAGAATAAAATATTTATTAGAAATCACACAAAACAAGGATGGAAATATATCATTCAAA
CCCCAGAAGCAAAATAAAATAAACATATTAAATACTTCAATAAATATTGGTTCAAAAAAC
GTTATAAAAAATCTTAATTTAACAATTAAAAACAATCTAGAAATATCAGGAAAAAATGGA
GTTGGTAAAAGTTTAATTTTGAATGCTATATTTAAAGTTTATTGATTAAATCAAGGCCAC
ATTTTTGTCAATAATATAAATTTAAAGCATATTAGTCAAAAGTCATGATTAGATGCCTGC
TTTTTAAATAAAAATAATGAATATTTTTGCTATGAAAATCTAATGGATTGCATATGTAAG
AAAGACAATATAAAGGAAAATATTTTTCTTAAAAATTTCAAAAAATATAATTTAAATAAC
TTGTTTTTAGATATGAACTTACCTCTTAATAAATATATTGAAAATGGAGGAAATAACCTA
TCATCCGGCCAGAAGGAATTCATAATTATAATGCGACTTTTTTGCCAGAAATATTATTTT
ATTCTTTTGGATGAGGCTTTTGAAAACATTACAAACGAAATTTTTCTTAAATTAAAATTT
TTAATTTTAAACTACCAAGATAGGGCCATTTTTATTGAAATTAGCCATAACAAAAAAATT
ATTGCAAACAAGCGAAAAATTTTCGCTTTAAAAAAATAA
>2401 bias=463.7,bit_score=1961.8,abs_start=212148,align_strand=+,abs_end=214167,score_ratio=0.97166914314,query_name=NODE_1_length_644406_cov_31.3649_ID_828
ATGTGAATAAATAAACAGGATAGTGTTAAAGATTGTGCAATTTATACATTGCAAGCAATG
ATTTGCCACTTTTTTAAATATAAGGCAGATATAAATTTTTTAAAGAAAAATACGATATAC
GACGAAGAAGGAGTGTCGCTATATTCATTTAAGAAAATTTCTGATTTTGTGGGGTTTGAT
ACTAATATTTACAAAGTAGATTTTTTAAGTTTTATTTCAAATTTGAATGATGTTTCATTT
CCATTTGTCACAATATTGAAAAATAATAATTTTTTGCATTATACAATTGTTAAAAGAATT
GATAAAGCCTTTGTTTATCTATGTGATTCTGAATTTTTGAATTATAGATTAGAAATTAAT
GAATTTAAAAATAAATTCATAAATGTTGTAGTTATATTAAGCAAAAAATTTAAAACCCCA
AATTGCACAAAAATTAACTATAATCTATATCTAACACAAAACACAAAGTTAACAATAATT
AGTATATTTTTGGCAATTTTATTCAATGCTCTTATGCTTTCTTCTTCATTTTATATTAAA
TATGTTTTAAGCGTTTTATGATCGGAAAACGCTAATAATAGATTGCTGTCAATATTAATT
ATTTTTAGTTGAATTGCAATATTAAAGGCAATTACTTGATTATTTAAAAAGATTATTATT
AATAAACTAACTTTTTATTATGAAAAAAAGTTATATTTGTTAGTCAAAGAAAGATTAAAA
TTTGCAAGTCAAAAAGACCTGCAAAAAATTAACCAAAATGATTTTATGGCAAGAATATTA
AGTATTTCAACCATTGCAGAATATAAGGCGGGTTTATTTTTGTTTTTATTTGAAAATATA
ATTATTTTTATTAGTTCAACACTGCTTTTAGGTTTGTTTAACTATAGAATATTATTAATT
TGCTTATTAGGCATTTCAATAACCTTTGCAATCTCGTTATTCAGTTTAAAATATCAATCA
AAAAAAGCAACAGAATTAATAAATTTAAAGATAAAATCAATTAAAATGTTCAATAATTAT
TTTTTAAATTATGAATATAGGACAAATGATTTAAATAATTCGAACTCTAAATTATTTCAA
TCGTTATTTAACACTCAATATAATCTAGGAATATTCAATGAAACAAAAGATTCATTTATT
ACATTTATTTGAGATTTTATTCAATTAACCATTATATTTACTGGCGCTTGATTATTTATA
AAAAATAAAGATAATTTTACAAATATTACATTATATGGATCAATATCAATTTTTTTGAAT
TCCCCTATTGTAAATTTAGTCTTCCTGATTTCAAATTCTTCAATAAATAAACAAGGAATA
ATAAGAATAAAATATTTATTAGAAATCACACAAAACAAGGATGGAAATATATCATTCAAA
TCCCAGAAGCAAAATAAAATAAACATATTAAATGCTTCAATAAATATTGGTTCAAAAAAC
GTTATAAAAAATCTTAATTTAACAATTAAAAACAATCTAGAAATATCAGGGAAAAATGGA
GTTGGTAAAAGTTTAATTTTGAATGCTATATTTAAAGTTTATTGATTAAATCAAGGCCAC
ATTTTTGTCAATAATATAAATTTAAAGCATATTAGTCAAAAGTCATGATTAGATGCCTGC
TTTTTAAATAAAAACAATGAATATTTTTGCTATGAAAATCTAATGGATTGCATATGTAAG
AAAGACAATATAAAGGAAAATATTTTTCTTAAAAATTTCAAAAAATATAATTTAAATAAC
TTGTTTTTAGATATGAACTTACCTCTTAATAAATATATTGAAAACGGAGGAAATAACCTA
TCATCCGGCCAGAAGGAATTCATAATTATAATGCGACTTTTTTGCCAGAAATATTATTTT
ATTTTTTTGGATGAGGCTTTTGAAAATATTACAAATGAAATTTTTCTTAAATTAAAATTT
TTAATTTTAAACTACCAAGATAGGGCTATTTTTATTGAAATTAGCCATAACAAAAAAATT
GTTGCAAACAAGCGAAAAATTTTCGCTTTAAAAAAATAAA
>15727 bias=0,e_score=0.0,bit_score=1967.8,score_ratio=0.97,align_strand=+,abs_start=51350,abs_end=53371,allele_start=51350,allele_end=53371,query_name=NODE_2_length_147029_cov_48.4721_ID_161 <unknown description>
TGTGAATAAATAAACAGGATAGTGTTAAAGATTGTGCAATTTATACATTGCAAGCAATGA
TTTGCCACTTTTTTAAATATAAGGCAGATATAAATTTTTTAAAGAAAAATACGATATACG
ACGAAGAAGGAGTGTCACTATATTCATTTAAGAAAATTTCTGATTTTGTGGGGTTTGATA
CTAATATTTACAAAGTAGATTTTTTAAGTTTTATTTCAAATTTGAATGATGTTTCATTTC
CGTTTGTCACAATATTGAAAAATGATAATTTTTTGCATTATACAATTGTTAAAAGAATTG
ATAAAGCCTTTGTTTATCTATGTGATTCTGAATTTTTGAATTATAGATTAGAAATTAATG
AATTTAAAAATAAATTCATAAATGTTGTAGTTATATTAAGTAAAAAATCTAAAACCCCAA
ATTGCACAAAAATTAACTATAATCTATATCTAACACAAAACACAAAGTTAACAATAATTA
GTATATTTTTGGCAATTTTATTCAATGCTCTTATGCTTTCTTCTTCATTTTATATTAAAT
ATGTTTTAAGCGTTTTATGATCGGAAAACGCTAATAATAGATTGCTAGCAATATTAATTA
TTTTTAGTTGAATTGCAATATTAAAGGCAATTACTTGATTATTTAAAAAGATTATTATTA
ATAAGCTAACTTTTTATTATGAAAAAAAGTTATATTTGTTAGTCAAAGAAAGATTAAAAT
TTGCAAGTCAAAAAGACCTGCAAAAAATTAACCAAAATGATTTTATGGCAAGAATATTAA
GTATTTCAACCATTGCAGAATATAAGGCGGGTTTATTTTTGTTTTTATTTGAAAATATAA
TTATTTTTATTAGTTCAACACTGCTTTTAGGTCTGTTTAATTATAGAATATTATTAATTT
GCTTATTAGGCATTTCAATAACCTTTGCAATCTCGTTATTCAGTTTAAAATATCAATCAA
AAAAAGCAACAGAATTAATAAATTTAAAGATAAAATCAATTAAAATGTTCAATAATTATT
TTTTAAATTATGAATATAGGACGAACGATTTAAATAATTCGAACTCTAAATTATTTAAAT
CGTTGTTTAACACTCAATATAATCTAGGAATATTTAATGAAACAAAGGATTCATTTATTA
CATTTATTTGAGATTTTATTCAATTAACCATTGTATTTACTGGCGCTTGATTATTTATAA
AAAATAAAGATAATTTTACAAACATTACATTATATGGATCAATATCAATTTTTTTGAATT
CCCCTATTGTAAATTTAGTCTTCCTGATTTCAAATTCTTCAATAAATAAACAAGGAATAA
TAAGAATAAAATATTTATTAGAAATCACACAAAACAAGGATGGAAATATATCATTCAAAC
CCCGGAAGCAAAATAAAATAAACATATTAAATGCTTCAATAAATATTGGTTCAAAAAACG
TTATAAAAAATCTTAATTTAACAATTAAAAACAATCTAGAAATATCAGGGAAAAATGGAG
TTGGTAAAAGTTTGATTTTGAATGCTATATTTAAAGTTTATTGATTAAATCAAGGCCACA
TTTTTGTCAATAATATAAATTTAAAGTATATTAGTCAAAAGTCATGATTAGATGCCTGTT
TTTTAAATAAAAATAATGAATATTTTTGCTATGAAAATCTAATGGATTGCATATGTAAGA
AAGACAATATAAAGGAAAATATTTTTCTTAAAAATTTCAAAAAATATAATTTAAATAACT
TGTTTTTAGATATGAACTTACCTCTTAATAAATATATTGAAAATGGAGGAAATAACCTAT
CATCCGGCCAGAAGGAATTCATAATTATAATGCGACTTTTTTGCCAGAAATATTATTTTA
TTCTTTTGGATGAGGCTTTTGAAAATATTACAAATGAAATTTTTCTTAAATTAAAATTTT
TAATTTTAAACTACCAAGATAGGGCTATTTTTATTGAAATTAGCCATAACAAAAAAATTG
TTGCAAACAAGCGAAAAATTTTCGCTTTAAAAAAATAAATA
>15728 bias=0,e_score=0.0,bit_score=1972.9,score_ratio=0.98,align_strand=-,abs_start=157956,abs_end=159972,allele_start=157956,allele_end=159972,query_name=NODE_2_length_211336_cov_54.0217_ID_107 <unknown description>
TGTGAATAAATAAACAAGATAGTGTTAAAGATTGTGCAATTTATACATTGCAAGCAATGA
TTTGCCACTTTTTTAAATATAAGGCAGATATAAATTTTTTAAAGAAAAACACGATATACG
ACGAAGAAGGAGTGTCGCTATATTCATTTAAAAAAATTTCTGATTTTGTGGGGTTTGATA
CTAACATTTACAAAGTAGATTTTTTAAGTTTTATTTCAAATTTGAATGATGTTTCATTTC
CATTTGTCACAATATTGAAAAATGATAATTTCTTGCATTATACAATTGTTAAAAGAATTG
ATAAAGCTTTTGTTTATCTATGTGATTCTGAATTTTTGAATTATAGATTAGAAATTAATG
AATTTAAAGATAAATTCATAAATGTTGTAGTTATATTAAGCAAAAAATTTAAAACCCCAA
ATTGCACAAAAATTAACTATAATCTATATCTAACACAAAACACAAAGTTAACAATAATTA
GTATATTTTTGGCAATTTTATTCAATGCTCTTATGCTTTCTTCTTCATTTTATATTAAAT
ATGTTTTAAGCGTTTTATGATCGGAAAACGCTAATAATAGATTGCTGTCAATATTAATTA
TTTTTAGTTGAATTGCAATATTAAAGGCAATTACTTGATTATTTAAAAAGATTATTATTA
ATAAACTAACTTTTTATTATGAAAAAAAGTTATATTTGTTAGTCAAAGAAAGATTAAAAT
TTGCAAGTCAAAAAGACCTTCAAAAAATTAACCAAAATGATTTTATGGCAAGAATATTAA
GTATTTCAACCATTGCAGAATATAAGGCGGGTTTATTTTTGTTTTTATTTGAAAATATAA
TTATTTTTATTAGTTCAACACTGCTTTTAGGTCTGTTTAATTATAGAATATTATTAATTT
GCTTATTAGGCATTTCAATAACCTTTGCAATCTCGTTATTCAGTTTAAAATATCAATCAA
AAAAAGCAACAGAATTAATAAATTTAAAGATAAAATCAATTAAAATGTTCAATAATTATT
TTTTAAATTATGAATATAGGACGAACGATTTAAATAATTCGAACTCTAAATTATTTCAAT
CGTTATTTAACACTCAATATAATCTAGGAATATTCAATGAAACAAAAGATTCATTTATTA
CATTTATTTGAGATTTTATTCAATTAACCATTATATTTACTGGCGCTTGATTATTTATAA
AAAATAAAGATAATTTTACGAACATTACATTATATGGATCAATATCAATTTTTTTGAATT
CCCCTATTGTAAATTTAGTCTTCCTGATTTCAAATTCTTCAATAAATAAACAAGGAATAA
TAAGAATAAAATATTTATTAGAAATCACACAAAACAAGGATGGAAATATATCATTCAAAC
CCCAGAAGCAAAATAAAATAAACATATTAAATGCTTCAATAAATATTGGTTCAAAAAACG
TTATAAAAAATCTTAATTTAACAATTAAAAACAATCTAGAAATATCAGGGAAAAATGGAG
TTGGTAAAAGTTTAATTTTGAATGCTATATTTAAAGTTTATTGATTAAATCAAGGCCACA
TTTTTGTCAATAATATAAATTTAAAGCACATTAGTCAAAAGTCATGATTAGATGCCTGCT
TTTTAAATAAAAATAATGAATATTTTTGCTATGAAAATCTAATGGATTGCATATGTAAGA
AAGACAATATAAAGGAAAATATTTTTCTTAAAAATTTCAAAAAATATAATTTAAATAACT
TGTTTTTAGATATGAACTTACCTCTTAATAAATATATTGAAAATGGAGGAAATAACCTAT
CATCCGGCCAGAAGGAATTCATAATTATAATGCGACTTTTTTGCCAGAAATATTATTTTA
TTCTTTTGGATGAGGCTTTTGAAAACATTACAAATGAAATTTTTCTTAAATTAAAATTTT
TAATTTTAAACTACCAAGATAGGGCTATTTTTATTGAAATTAGCCATAACAAAAAAATTG
TTGCAAACAAGCGAAAAATTTTCACTTTAAAAAAAT
>15729 bias=0,e_score=0.0,bit_score=1966.6,score_ratio=0.97,align_strand=-,abs_start=106842,abs_end=108858,allele_start=106842,allele_end=108858,query_name=NODE_2_length_160211_cov_44.2436_ID_69 <unknown description>
TGTGAATAAATAAACAAGATAGTGTTAAAGATTGTGCAATTTATACATTGCAAGCAATGA
TTTGCCACTTTTTTAAATATAAGGCAGATATAAATTTTTTAAAGAAAAATACGATATACG
ACGAAGAAGGAGTGTCGCTATATTCATTTAAGAAAATTTCTGATTTTGTGGGGTTTGATA
CTAATATTTACAAAGTAGATTTTTTAAGTTTTATTTCAAATTTGAATGATGTTTCATTTC
CATTTGTCACAATATTGAAAAATAATAATTTTTTGCATTATACAATTGTTAAAAGAATTG
ATAAAGCCTTTGTTTATCTATGTGATTCTGAATTTTTGAATTATAGATTAGAAATTAATG
AATTTAAAAATAAATTCATAAATGTTGTAGTTATATTAAGCAAAAAATTTAAAACCCCAA
ATTGCACAAAAATTAACTATAATCTATATCTAGCACAAAACACAAAGTTAACAATAATTA
GTATATTTTTGGCAATTTTATTCAATGCTCTTATGCTTTCTTCTTCATTTTATATTAAAT
ATGTTTTAAGCGTTTTATGATCGGAAAACGCTAATAATAGATTGCTGTCAATATTAATTA
TTTTTAGTTGAATTGCAATATTAAAGGCAATTACTTGATTATTTAAAAAGATTATTATTA
ATAAGCTAACTTTTTATTATGAAAAAAAGTTATATTTGTTAGTCAAAGAAAGATTAAAAT
TTGCAAGTCAAAAAGACCTGCAAAAAATTAACCAAAATGATTTTATGGCAAGAATATTAA
GTATTTCAACCATTGCAGAATATAAGGCGGGTTTATTTTTGTTTTTATTTGAAAATATAA
TTATTTTTATTAGTTCAACACTGCTTTTAGGTCTGTTTAACTATAGAATATTATTAATTT
GCTTATTAGGCATTTCAATAACTTTTGCAATCTCGTTATTCAGTTTAAAATATCAATCAA
AAAAAGCAACAGAATTAATAAATTTAAAGATAAAATCAATTAAAATATTCAATAATTATT
TTTTAAATTATGAATATAGGACGAACGATTTAAATAATTCGAACTCTAAATTATTTCAAT
CGTTGTTTAACACTCAATATAATCTAGGAATATTTAATGAAACAAAGGATTCATTTATTA
CATTTATTTGAGATTTTATTCAATTAACCATTGTATTTACTGGCGCTTGATTATTTATAA
AAAATAAAGATAATTTTACAAACATTACATTATATGGATCAATATCAATTTTTTTGAATT
CCCCTATTGTAAATTTAGTCTTCCTGATTTCAAATTCTTCAATAAATAAACAAGGAATAA
TAAGAATAAAATATTTATTAGAAATCACACAAAACAAGGATGGAAATATATCATTCAAAT
CCCAGAAGCAAAATAAAATAAACATATTAAATGCTTCAATAAATATTGGTTCAAAAAACG
TTATAAAAAATCTTAATTTAACAATTAAAAACAATCTAGAAATATCAGAGAAAAATGGAG
TTGGTAAAAGTTTAATTTTGAATGCTATATTTAAAGTTTATTGATTAAATCAAGGCCACA
TTTTTGTCAATAATATAAATTTAAAGCATATTAGTCAAAAGTCATGATTAGATGCCTGCT
TTTTAAATAAAAACAATGAATATTTTTGCTATGAAAATCTAATGGATTGCATATGTAAGA
AAGACAATATAAAGGAAAATATTTTTCTTAAAAATTTCAAAAAATATAATTTAAATAACT
TGTTTTTAGATATGAACTTACCTCTTAATAAATATATTGAAAATGGAGGAAATAACCTAT
CATCCGGCCAGAAGGAATTCATAATTATAATGCGACTTTTTTGCCAGAAATATTATTTTA
TTCTTTTGGATGAGGCTTTTGAAAATATTACAAATGAAATTTTTCTTAAATTAAAATTTT
TAATTTTAAACTATCAAGATAGGGCTATTTTTATTGAAATTAGCCATAACAAAAAAATTA
TTGCAAATAAGCGAAAAATTTTCGCTTTAAAAAAAT
>15730 bias=0,e_score=0.0,bit_score=1931.7,score_ratio=0.96,align_strand=-,abs_start=125665,abs_end=127681,allele_start=125665,allele_end=127681,query_name=NODE_2_length_179046_cov_45.3973_ID_251 <unknown description>
TGTGAATAAATAAACAGGACAGCGTTAAAGATTGTGCAATTTACACATTGCAAGCAATGA
TTTGCCACTTTTTTAAATATAAGGCAGATATAAATTTTTTAAAGAAAAACACGATATACG
ACGAAGAAGGAGTGTCGTTATATTCATTTAAGAAAATTTCTGATTTTGTAGGGTTTGATA
CTAATATTTACAAAGTAGATTTTTTAAGTTTTATTTCAAATTTGAATGATGTTTCATTTC
CATTTGTCACAATATTGAAAAATGATAATTTTTTGCATTATACAATTGTTAAAAGAATTG
ATAAAGCCTTTGTTTATCTATGTGATTCTGAATTTTTGAATTATAGATTAGAAATTAATG
AATTTAAAAATAAATTCATAAATGTTGTAGTTATATTAAGTAAAAAAATTAAAACCCCAA
ATTGCACAAAAATTAACTATAATCTATATCTAACACAAAACACAAAGTTAACACTAATTA
GTATATTTTTGGCAATTTTATTCAATGCTCTTATGCTTTCTTCTTCATTTTATATTAAAT
ATGTTTTAAGCATTTTATGATCGGAAAACGCCAATAATAAATTGCTGTCAATATTGATTA
TTTTTAGTTGAATTGCAATATTAAAGGTAATTACTTGATTATTCAAAAAGATTATTATTA
ATAAACTAACTTTTTATTATGAAAAAAAGTTATATTTGTTAGTCAAAGAAAGATTAAAAT
TTGCAAGTCAAAAAGACCTGCAAAAAATTAACCAAAATGATTTTATGGCAAGAATATTAA
GTATTTCAACTATTGCAGAATATAAAGCGGGTTTATTTTTGTTTTTATTTGAAAATATAA
TTATTTTTATTAGTTCAACATTGCTTTTAGGTCTGTTTAACTATAGAATATTATTAATTT
GTTTATTAGGCATTTCAATAACCTTTGCAATCTCGTTATTCAGTTTAAAATATCAATCAA
AAAAAGCAACAGAATTAATAAATTTAAAGATAAAATCAATTAAAATATTCAATAATTATT
TTTTAAATTATGAATATAGGACGAACGATTTAAATAATTCAAATTCTAAGTTATTTCAAT
CGTTGTTTAACACTCAATATAATCTAGGAATATTCAATGAAACAAAAGATTCATTTATTA
CATTTATTTGAGATTTTATTCAATTAACCATTATATTTACTGGCGCTTGATTATTTATAA
AAAATAAAGATAATTTTACAAATATTACATTATATGGATCAATATCAATTTTTTTGAATT
CCCCTATTGTAAATTTAGTCTTCCTGATTTCAAATTCTTCAATAAATAAACAAGGAATAA
TAAGAATAAAATATTTATTAGAAATCACACAAAACAAGGATGGAAATATATCATTCAAAC
CCCAGAAGCAAAATATAATAAACATATTAAATGCTTCAATAAATATTGGTTCAAAAAACG
TTATAAAAAATCTTAATTTAACAATTAAAAACAATCTAGAAATATCAGGAAAAAATGGAG
TTGGTAAAAGTTTGATTTTGAATGCTATATTTAAAGTTTATTGATTAAATCAAGGCCACA
TTTTTGTCAATAATATAAATTTAAAGCATATTAGTCAAAAGTCATGATTAGATGCCTGCT
TTTTAAATAAAAATAATGAATATTTTTGCTATGAAAATCTAATGGATTGCATATGTAAAA
AAGACAATATAAAGGAAAATATTTTTCTTAAAAATTTCAAAAAATATAATTTAAATAACT
TGTTTTTAGATATGAACTTACCTCTTAATAAATATATTGAAAATGGAGGAAATAACCTAT
CATCCGGCCAGAAGGAATTCATAATTATAATGCGACTTTTTTGCCAGAAATATTATTTTA
TTCTTTTGGATGAGGCTTTTGAAAACATTACAAATGAAATTTTTCTTAAATTAAAATTTT
TAATTTTAAACTACCAAGATAGGGCTATTTTTATTGAAATTAGCCATAACAAAAAAATTG
TTGCAAACAAGCGAAAAATTTTTGCTTTAAAAAAAT
>15731 bias=0,e_score=0.0,bit_score=1949.0,score_ratio=0.97,align_strand=+,abs_start=160324,abs_end=162342,allele_start=160324,allele_end=162342,query_name=NODE_2_length_226046_cov_22.58_ID_866 <unknown description>
TGTGAATAAATAAACAAGATAGCGTTAAAGATTGTGCAATTTATACATTGCAAGCAATGA
TTTGCCACTTTTTTAAATATAAGGCAGATATAAATTTTTTAAAGAAAAATACGATATACG
ACGAAGAAGGAGTGTCGCTATATTCATTTAAAAAAATTTCTGATTTTGTAGGGTTTGATA
CTAATATTTACAAAGTAGATTTTTTAAGTTTTATTTCAAATTTGAATGATATTTCATTTC
CGTTTGTCACAATATTGAAAAATGATAATTTTTTGCATTATACAATTGTTAAAAGAATTG
ATAAAGCCTTTGTTTATCTATGTGATTCTGAATTTTTGAATTATAGATTAGAAATTAATG
AATTTAAAAATAAATTCATAAATGTTGTAGTTATATTAAGTAAAAAATTTAAAACCCCAA
ATTGCACAAAAATTAACTATAATCTATATCTAACACAAAACACAAAGTTAACAATAATTA
GTATATTTTTGGCAATTTTATTCAATGCTCTTATGCTTTCTTCTTCATTTTATATTAAAT
ATGTTTTAAGCGTTTTATGATCGGAAAACGCTAATAATAGATTGCTGTCAATATTAATTA
TTTTTAGCTGAATTGCAATATTAAAGGCAATTACTTGATTATTTAAAAAGATTATTATTA
ATAAGCTAACTTTTTATTATGAAAAAAAGTTATATTTGTTAGTCAAAGAAAGATTAAAAT
TTGCAAGTCAAAAAGACCTGCAAAAAATTAACCAAAATGATTTTATGGCAAGAATATTAA
GTATTTCAACCATTGCAGAATATAAGGCGGGTTTATTTTTGTTTTTATTTGAAAATATAA
TTATTTTTATTAGTTCAACACTGCTTTTAGGTCTGTTTAATTATAGAATATTATTAATTT
GCTTATTAGGCATTTCAATAACCTTTGCAATCTCGTTATTCAGTTTAAAATATCAATCAA
AAAAAGCAACAGAATTAATAAATTTAAAGATAAAATCAATTAAAATGTTCAATAATTATT
TTTTAAATTATGAATATAGGACGAACGATTTAAATAATTCGAATTCTAAATTATTTCAAT
CATTATTTAACACTCAATATAATCTAGGAATATTCAATGAAACAAAAGATTCATTTATTA
CATTTATTTGAGATTTTATTCAATTAATCATTATATTTACTGGCGCTTGATTGTTTATAA
AAAATAAAGATAATTTTACAAATATTACATTATATGGATCAATATCAATTTTTTTGAATT
CCCCTATTGTAAATTTAGTCTTCCTGATTTCAAATTCTTCAATAAATAAACAGGGAATAA
TAAGAATAAAATATTTATTAGAAATCACACAAAACAAGGATGGAAATATATCATTCAAAC
CCCAGAAGCAAAATAAAATAAACATATTAAATACTTCAATAAATATTGGTTCAAAAAACG
TTATAAAAAATCTTAATTTAACAATTAAAAACAATCTAGAAATATCAGGAAAAAATGGAG
TTGGTAAAAGTTTAATTTTGAATGCTATATTTAAAGTTTATTGATTAAATCAAGGCCACA
TTTTTGTCAATAATATAAATTTAAAGCATATTAGTCAAAAGTCATGATTAGATGCCTGCT
TTTTAAATAAAAATAATGAATATTTTTGCTATGAAAATCTAATGGATTGCATATGTAAGA
AAGACAATATAAAGGAAAATATTTTTCTTAAAAATTTCAAAAAATATAATTTAAATAACT
TGTTTTTAGATATGAACTTACCTCTTAATAAATATATTGAAAATGGAGGAAATAACCTAT
CATCCGGCCAGAAGGAATTCATAATTATAATGCGACTTTTTTGCCAGAAATATTATTTTA
TTCTTTTGGATGAGGCTTTTGAAAACATTACAAACGAAATTTTTCTTAAATTAAAATTTT
TAATTTTAAACTACCAAGATAGGGCCATTTTTATTGAAATTAGCCATAACAAAAAAATTA
TTGCAAACAAGCGAAAAATTTTCGCTTTAAAAAAATAA
>15732 bias=0,e_score=0.0,bit_score=1956.7,score_ratio=0.97,align_strand=-,abs_start=417824,abs_end=419840,allele_start=417824,allele_end=419840,query_name=NODE_1_length_474534_cov_38.1723_ID_792 <unknown description>
TGTGAATAAATAAACAAGACAGCGTTAAAGATTGTGCAATTTATACATTGCAAGCAATGA
TTTGCCACTTTTTTAAATATAAGGCAGATATAAATTTTTTAAAGAAAAATACGATATACG
ACGAAGAAGGAGTGTCGCTATATTCATTTAAGAAAATTTCTGATTTTGTGGGGTTTGATA
CTAATATTTACAAAGTAGATTTTTTAAGTTTTATTTCAAATTTGAATGATATTTCATTTC
CGTTTGTCACAATATTGAAAAATGATAATTTTTTGCATTATACAATTGTTAAAAGAATTG
ATAAAGCTTTTGTTTATCTATGTGATTCTGAATTTTTGAATTATAGATTAGAAATTAATG
AATTTAAAGATAAATTCATAAATGTTGTAGTTATATTAAGCAAAAAATTTAAAACCCCAA
ATTGCACAAAAATTAACTATAATCTATATCTAACACAAAACACGAAGTTAACACTAATTA
GTATATTTTTGGCAATTTTATTCAATGCTCTTATGCTTTCTTCTTAATTTTATATTAAAT
ATGTTTTAAGCGTTTTATGATCGGAAAACGCTAATAATAGATTGCTGTCAATATTAATTA
TTTTTAGTTGAATTGCAATATTAAAGGTAATTACTTGATTATTTAAAAAGATTATTATTA
ATAAACTAACTTTTTATTATGGAAAAAAGTTATATTTGTTAGTCAAAGAAAGATTAAAAT
TTGCAAGTCAAAAAGACCTGCAAAAAATTAACCAAAATGATTTTATGGCAAGAATATTAA
GTATTTCAACCATTGCAGAATATAAGGCGGGTTTATTTTTGTTTTTATTTGAAAATATAA
TTATTTTTATTAGTTCAACATTGCTTTTAGGTCTGTTTAACTATAGAATATTATTAATTT
GCTTATTAGGCATTTCAATAACTTTTGCAATCTCGTTATTCAGTTTAAAATATCAATCAA
AAAAAGCAACAGAATTAATAAATTTAAAGATAAAATCAATTAAAATATTCAATAATTATT
TTTTAAATTATGAATATAGGACGAACGATTTAAATAATTCGAACTCTAAATTATTTCAAT
CGTTATTTAACACTCAATATAATCTAGGAATATTCAATGAAACAAAAGATTCATTTATTA
CATTTATTTGAGATTTTATTCAATTAACCATTATATTTACTGGCGCTTGATTATTTATAA
AAAATAAAGATAATTTTACGAATATTACATTATATGGATCAATATCAATTTTTTTGAATT
CCCCTATTGTAAATTTAGTCTTCCTGATTTCAAATTCTTCAATAAATAAACAAGGAATAA
TAAGAATAAAATATTTATTAGAAATCACACAAAACAAGGATGGAAATATATCATTCAAAC
CCCAGAAGCAAAATAAAATAAACATATTAAATGCTTCAATAAATATTGGTTCAAAAAACG
TTATAAAAAATCTTAATTTAACAATTAAAAACAATCTAGAAATATCAGGGAAAAACGGAG
TTGGTAAAAGTTTAATTTTGAATGCTATATTTAAAGTTTATTGATTAAATCAAGGCCACA
TTTTTGTCAATAATATAAATTTAAAGCATATTAGTCAAAAGTCATGATTAGATGCCTGCT
TTTTAAATAAAAATAATGAATATTTTTGCTATGAAAATCTAATGGATTGCATATGTAAGA
AAGACAATATAAAGGAAAATATTTTTATTAAAAATTTCAAAAAATATAATTTAAATAACT
TGTTTTTAGATATGAACTTACCTCTTAACAAATATATTGAAAATGGAGGAAATAACCTAT
CATCCGGCCAGAAGGAATTCATAATTATAATGCGACTTTTTTGCCAGAAATATTATTTTA
TTCTTTTGGATGAGGCTTTTGAAAACATTACAAATGAAATTTTTCTTAAATTAAAATTTT
TAATTTTAAACTACCAAGATAGGGCTATTTTTATTGAAATTAGCCATAACAAAAAAATTG
TTGCAAACAAGCGAAAAATTTTTGCTTTAAAAAAAT
>15733 bias=0,e_score=0.0,bit_score=1972.7,score_ratio=0.98,align_strand=-,abs_start=102365,abs_end=104381,allele_start=102365,allele_end=104381,query_name=NODE_1_length_171548_cov_43.4278_ID_17777 <unknown description>
TGTGAATAAATAAACAAGATAGTATTAAAGATTGTGCAATTTATACATTGCAAGCAATGA
TTTGCCACTTTTTTAAATATAAGGCAGATATAAATTTTTTAAAGAAAAATACGATATACG
ACGAAGAAGGAGTGTCGCTATATTCATTTAAAAAAATTTCTGATTTTGTGGGGTTTGATA
CTAACATTTACAAAGTAGATTTTTTAAGTTTTATTTCAAATTTGAATGATGTTTCATTTC
CATTTGTCACAATATTGAAAAATGATAATTTCTTGCATTATACAATTGTCAAAAGAATTG
ATAAAGCTTTTGTTTATCTATGTGATTCTGAATTTTTGAATTATAGATTAGAAATTAATG
AATTTAAAGATAAATTCATAAATGTTGTAGTTATATTAAGCAAAAAATTTAAAACCCCAA
ATTGCATAAAAATTAACTATAATCTATATCTAACACAAAACACAAAGTTAACAATAATTA
GTATATTTTTGGCAATTTTATTCAATGCTCTTATGCTTTCTTCTTCATTTTATATTAAAT
ATGTTTTAAGCGTTTTATGATCGGAAAACGCTAATAATAGATTGCTGTCAATATTAATTA
TTTTTAGTTGAATTGCAATATTAAAGGCAATTACTTGATTATTTAAAAAGATTATTATTA
ATAAACTAACTTTTTATTATGAAAAAAAGTTATATTTGTTAGTCAAAGAAAGATTAAAAT
TTGCAAGTCAAAAAGACCTTCAAAAAATTAACCAAAATGATTTTATGGCAAGAATATTAA
GTATTTCAACCATTGCAGAATATAAGGCGGGTTTATTTTTGTTTTTATTTGAAAATATAA
TTATTTTTATTAGTTCAACACTGCTTTTAGGTCTGTTTAATTATAGAATATTATTAATTT
GCTTATTAGGCATTTCAATAACCTTTGCAATCTCGTTATTCAGTTTAAAATATCAATCAA
AAAAAGCAACAGAATTAATAAATTTAAAGATAAAATCAATTAAAATGTTCAATAATTATT
TTTTAAATTATGAATATAGGACGAACGATTTAAATAATTCGAACTCTAAATTATTTCAAT
CGTTATTTAACACTCAATATAATCTAGGAATATTCAATGAAACAAAAGATTCATTTATTA
CATTTATTTGAGATTTTATTCAATTAACCATTATATTTACTGGCGCTTGATTATTTATAA
AAAATAAAGATAATTTTACGAATATTACATTATATGGATCAATATCAATTTTTTTGAATT
CCCCTATTGTAAATTTAGTCTTCCTGATTTCAAATTCTTCAATAAATAAACAAGGAATAA
TAAGAATAAAATATTTATTAGAAATCACGCAAAACAAGGATGGAAATATATCATTCAAAC
CCCGGAAGCAAAATAAAATAAACATATTAAATGCTTCAATAAATATTGGTTCAAAAAACG
TTATAAAAAATCTTAATTTAACAATTAAAAACAATCTAGAAATATCAGGGAAAAATGGAG
TTGGTAAAAGTTTAATTTTGAATGCTATATTTAAAGTTTATTGATTAAATCAAGGCCACA
TTTTTGTCAATAATATAAATTTAAAGCACATTAGTCAAAAGTCATGATTAGATGCCTGCT
TTTTAAATAAAAATAATGAATATTTTTGCTATGAAAATCTAATGGATTGCATATGTAAGA
AAGACAATATAAAGGAAAATATTTTTCTTAAAAATTTCAAAAAATATAATTTAAATAACT
TGTTTTTAGATATGAACTTACCTCTTAATAAATATATTGAAAATGGGGGAAATAACCTAT
CATCCGGCCAGAAGGAATTCATAATTATAATGCGACTTTTTTGCCAGAAATATTATTTTA
TTCTTTTGGATGAGGCTTTTGAAAACATTACAAATGAAATTTTTCTTAAATTAAAATTTT
TAATTTTAAACTACCAAGATAGGGCTATTTTTATTGAAATTAGCCATAACAAAAAAATTG
TTGCAAACAAGCGAAAAATTTTCGCTTTAAAAAAAT
>15734 bias=0,e_score=0.0,bit_score=1979.7,score_ratio=0.98,align_strand=-,abs_start=453353,abs_end=455369,allele_start=453353,allele_end=455369,query_name=NODE_1_length_666248_cov_46.4332_ID_732 <unknown description>
TGTGAATAAATAAACAGGATAGTGTTAAAGATTGTGCAATTTATACATTGCAAGCAATGA
TTTGCCACTTTTTTAAATATAAGGCAGATATAAATTTTTTAAAGAAAAATACGATATACG
ACGAAGAAGGAGTGTCGCTATATTCATTTAAGAAAATTTCTGATTTTGTGGGGTTTGATA
CTAACATTTACAAAGTAGATTTTTTAAGTTTTATTTCAAATTTGAATGATGTTTCATTTC
CATTTGTCACAATATTGAAAAATGATAATTTCTTGCATTATACAATTGTTAAAAGAATTG
ATAAAGCTTTTGTTTATCTATGTGATTCTGAATTTTTGAATTATAGATTAGAAATTAATG
AATTTAAAGATAAATTCATAAATGTTGTAGTTATATTAAGCAAAAAATTTAAAACCCCAA
ATTGCACAAAAATTAACTATAATCTATATCTAACACAAAACACAAAGTTAACAATAATTA
GTATATTTTTGGCAATTTTATTCAATGCTCTTATGCTTTCTTCTTCATTTTATATTAAAT
ATGTTTTAAGCGTTTTATGATCGGAAAACGCTAATAATAGATTGCTGTCAATATTAATTA
TTTTTAGTTGAATTGCAATATTAAAGGCAATTACTTGATTATTTAAAAAGATTATTATTA
ATAAACTAACTTTTTATTATGAAAAAAAGTTATATTTGTTAGTCAAAGAAAGATTAAAAT
TTGCAAGTCAAAAAGACCTTCAAAAAATTAACCAAAATGATTTTATGGCAAGAATATTAA
GTATTTCAACCATTGCAGAATATAAGGCGGGTTTATTTTTGTTTTTATTTGAAAATATAA
TTATTTTTATTAGTTCAACACTGCTTTTAGGTCTGTTTAATTATAGAATATTATTAATTT
GCTTATTAGGCATTTCAATAACCTTTGCAATCTCGTTATTCAGTTTAAAATATCAATCAA
AAAAAGCAACAGAATTAATAAATTTAAAGATAAAATCAATTAAAATGTTCAATAATTATT
TTTTAAATTATGAATATAGGACGAACGATTTAAATAATTCGAACTCTAAATTATTTCAAT
CGTTATTTAACACTCAATATAATCTAGGAATATTCAATGAAACAAAAGATTCATTTATTA
CATTTATTTGAGATTTTATTCAATTAACCATTATATTTACTGGCGCTTGATTATTTATAA
AAAATAAAGATAATTTTACGAATATTACATTATATGGATCAATATCAATTTTTTTGAATT
CCCCTATTGTAAATTTAGTCTTCCTGATTTCAAATTCTTCAATAAATAAACAAGGAATAA
TAAGAATAAAATATTTATTAGAAATCACGCAAAACAAGGATGGAAATATATCATTCAAAC
CCCGGAAGCAAAATAAAATAAACATATTAAATGCTTCAATAAATATTGGTTCAAAAAACG
TTATAAAAAATCTTAATTTAACAATTAAAAACAATCTAGAAATATCAGGGAAAAATGGAG
TTGGTAAAAGTTTAATTTTGAATGCTATATTTAAAGTTTATTGATTAAATCAAGGCCACA
TTTTTGTCAATAATATAAATTTAAAGCACATTAGTCAAAAGTCATGATTAGATGCCTGCT
TTTTAAATAAAAATAATGAATATTTTTGCTATGAAAATCTAATGGATTGCATATGTAAGA
AAGACAATATAAAGGAAAATATTTTTCTTAAAAATTTCAAAAAATATAATTTAAATAACT
TGTTTTTAGATATGAACTTACCTCTTAATAAATATATTGAAAATGGGGGAAATAACCTAT
CATCCGGCCAGAAGGAATTCATAATTATAATGCGACTTTTTTGCCAGAAATATTATTTTA
TTCTTTTGGATGAGGCTTTTGAAAACATTATAAATGAAATTTTTCTTAAATTAAAATTTT
TAATTTTAAACTACCAAGATAGGGCTATTTTTATTGAAATTAGCCATAACAAAAAAATTG
TTGCAAACAAGCGAAAAATTTTCGCTTTAAAAAAAT
>15735 bias=0,e_score=0.0,bit_score=1957.8,score_ratio=0.97,align_strand=-,abs_start=121120,abs_end=123136,allele_start=121120,allele_end=123136,query_name=NODE_2_length_174641_cov_50.6885_ID_2769 <unknown description>
TGTGAATAAATAAACAAGACAGCGTTAAAGATTGCGCAATTTATACATTGCAAGCAATGA
TTTGCCACTTTTTTAAATATAAGGCAGATATAAATTTTTTAAAGAAAAACACGATATACG
ACGAAGAAGGAGTGTCGCTATATTCATTTAAGAAAATTTCTGATTTTGTGGGTTTTGATA
CTAATATTTACAAAGTAGATTTTTTGAGTTTTATTTCAAATTTAAATGATATTTCATTTC
CATTTGTCACAATATTGAAAAATGATAATTTCTTGCATTATACAATTGTTAAAAAAATTG
ATAAAGCCTTTGTTTATCTATGTGATTCTGAATTTTTGAATTATAGATTAGAAATTAATG
AATTTAAAAATAAATTCATAAATGTTGTAGTTATATTAAGCAAAAAATTTAAAACCCCAA
ATTGCACAAAAATTAACTATAATCTATATCTAACACAAAACACAAAGTTAACAATAATTA
GTATATTTTTGGCAATTTTATTCAATGCCCTTATGCTTTCTTCTTCATTTTATATTAAAT
ATGTTTTAAGCGTTTTATGATCGGAAAACGCTAATAATAGATTGCTGTCAATATTAATTA
TTTTTAGTTGAATTGCAATATTAAAGGTAATTACTTGATTATTTAAAAAGATTATTATTA
ATAAACTAACTTTTTATTATGAAAAAAAGTTATATTTGTTAGTCAAAGAAAGATTAAAAT
TTGCAAGTCAAAAAGACCTTCAAAAAATTAACCAAAATGATTTTATGGCAAGAATATTAA
GTATTTCAACTATTGCAGAATATAAGGCAGGTTTATTTTTGTTTTTATTTGAAAATATAA
TTATTTTTATTAGTTCAACACTGCTTTTAGGTTTGTTTAACTATAGAATATTATTAATTT
GCTTATTAGGCATTTCAATAACCTTTGCAATCTCGTTATTCAGTTTAAAATATCAATCAA
AAAAAGCAACAGAATTAATAAATTTAAAGATAAAATCAATTAAAATATTCAATAATTATT
TTTTAAATTATGAATATAGGACGAACGATTTAAATAATTCGAACTCCAAATTATTTCAAT
CGTTGTTTAACACTCAATATAATCTAGGAATATTTAATGAAACAAAGGATTCATTTATTA
CATTTATTTGAGATTTTATTCAATTAACCATTGTATTTACTGGCGCTTGATTATTTATAA
AAAATAAAGATAATTTTACAAATATTACATTATATGGATCAATATCAATTTTTTTGAATT
CCCCTATTGTAAATTTAGTCTTCCTGATTTCAAATTCTTCAATAAATAAACAAGGAATAA
TAAGAATAAAATATTTATTAGAAATCACACAAAACAAGGATGGAAATATATCATTCAAAC
CCCAGAAGCAAAATAAAATAAACATATTAAATGCTTCAATAAATATTGGTTCAAAAAACG
TTATAAAAAATCTTAATTTAACAATTAAAAACAATCTAGAAATATCAGGGAAAAACGGAG
TTGGTAAAAGTTTAATTTTGAATGCTATATTTAAAGTTTATTGATTAAATCAAGGCCACA
TTTTTGTCAATAATATAAATTTAAAGCATATTAGTCAAAAGTCATGATTAGATGCCTGCT
TTTTAAATAAAAATAATGAATATTTTTGCTATGAAAATCTAATGGATTGCATATGTAAGA
AAGACAATATAAAGGAAAATATTTTTATTAAAAATTTCAAAAAATATAATTTAAATAACT
TGTTTTTAGATATGAACTTACCTCTTAACAAATATATTGAAAATGGAGGAAATAACCTAT
CATCCGGCCAGAAGGAATTCATAATTATAATGCGACTTTTTTGCCAGAAATATTATTTTA
TTCTTTTGGATGAGGCTTTTGAAAACATTACAAATGAAATTTTTCTTAAATTAAAATTTT
TAATTTTAAACTACCAAGATAGGGCTATTTTTATTGAAATTAGCCATAACAAAAAAATTG
TTGCAAACAAGCGAAAAATTTTTGCTTTAAAAAAAT
>15736 bias=0,e_score=0.0,bit_score=1934.0,score_ratio=0.96,align_strand=-,abs_start=45717,abs_end=47733,allele_start=45717,allele_end=47733,query_name=NODE_3_length_99014_cov_51.1683_ID_224 <unknown description>
TGTGAATAAATAAACAAGACAGCGTTAAAGATTGTGCAATTTATACATTGCAAGCAATGA
TTTGCTACTTTTTTAAATATAAGGCAGATATAAATTTTTTAAAGAAAAATACGATATACG
ACGAAGAAGGAGTGTCGCTATATTCATTTAAAAAAATTTCTGATTTTGTAGGGTTTGATA
CTAATATTTACAAAGTAGATTTTTTAAGTTTTATTTCAAATTTGAATGATATTTCATTTC
CGTTTGTCACAATATTGAAAAATGATAATTTCTTGCATTATACAATTGTTAAAAGAATTG
ATAAAGCCTTTGTTTATCTATGTGATTCTGAATTTTTGAATTATAGATTAGAAATTAATG
AATTTAAAAATAAATTCATAAATGTTGTAGTTATATTAAGTAAAAAAATTAAAACCCCAA
ATTGCACAAAAATTAACTATAATCTATATCTAACACAAAACACAAAGTTAACACTAATTA
GTATATTTTTGGCAATTTTATTCAATGCTCTTATGCTTTCTTCTTCATTTTATATTAAAT
ATGTTTTAAGCGTTTTATGATCGGAAAACGCTAATAATAGATTGCTGTCAATATTAATTA
TTTTTAGTTGAATTGCAATATTAAAGGTAATTACTTGATTATTCAAAAAGATTATTATTA
ATAAGCTAACTTTTTATTATGAAAAAAAGTTATATTTGTTAGTCAAAGAAAGATTAAAAT
TTGCAAGTCAGAAAGACCTGCAAAAAATTAACCAAAATGATTTTATGGCAAGAATATTAA
GTATTCCAACCATTGCAGAATATAAGGCGGGTTTATTTTTGTTTTTATTTGAAAATATAA
TTATTTTTATTAGTTCAACACTGCTTTTAGGTTTGTTTAATTATAGAATATTATTAATTT
GCTTATTAGGCATTTCAATAACCTTTGCAATCTCGTTATTCAGTTTAAAATATCAATCAA
AAAAAGCAACAGAATTAATAAATTTAAAGATAAAATCAATTAAAATATTCAATAATTATT
TTTTAAATTATGAATATAGGACGAACAATTTAAATAATTCGAATTCTAAATTATTTCAAT
CATTATTTAACACTCAATATAATCTAGGAATATTCAATGAAACAAAAGATTCATTTATTA
CATTTATTTGAGATTTTATTCAATTAATCATTATATTTACTGGCGCTTGATTGTTTATAA
AAAATAAAGATAATTTTACAAATATTACATTATATGGATCAATATCAATTTTTTTGAATT
CCCCTATTGTAAATTTAGTCTTCCTGATTTCAAATTCTTCAATAAATAAACAGGGAATAA
TAAGAATAAAATATTTATTAGAAATCACACAAAACAAGGATGGAAATATATCATTCAAAC
CCCAGAAGCAAAATAAAATAAACATATTAAATGCTTCAATAAATATTGGTTCAAAAAACG
TTATAAAAAATCTTAATTTAACAATCAAAAACAATCTAGAAATATCAGGAAAAAATGGAG
TTGGTAAAAGTTTAATTTTGAATGCTATATTTAAAGTTTATTGATTAAATCAAGGCCACA
TTTTTGTCAATAATATAAATTTAAAGCATATTAGTCAAAAGTCATGATTAGATGCCTGTT
TTTTAAATAAAAATAATGAATATTTTTGCTATGAAAATCTAATGGATTGCATATGTAAGA
AAGACAATATAAAGGAAAATATTTTTCTTAAAAATTTCAAAAAATATAATTTAAATAACT
TGTTTTTAGATATGAACTTACCTCTTAATAAATATATTGAAAATGGAGGAAATAACCTAT
CATCCGGCCAGAAGGAATTCATAATTATAATGCGACTTTTTTGCCAGAAATATTATTTTA
TTCTTTTGGATGAGGCTTTTGAAAACATTACAAACGAAATTTTTCTTAAATTAAAATTTT
TAATTTTAAACTACCAAGATAGGGCCATTTTTATTGAAATTAGCCATAACAAAAAAATTG
TTGCAAACAAGCGAAAAATTTTCGCTTTAAAAAAAT
>15737 bias=0,e_score=0.0,bit_score=1970.7,score_ratio=0.98,align_strand=-,abs_start=96173,abs_end=98189,allele_start=96173,allele_end=98189,query_name=NODE_1_length_497571_cov_28.1511_ID_540 <unknown description>
TGTGAATAAATAAACAAGATAGTGTTAAAGATTGTGCAATTTATACATTGCAAGCAATGA
TTTGCCACTTTTTTAAATATAAGGCAGATATAAATTTTTTAAAGAAAAATACGATATACG
ACGAAGAAGGAGTGTCGCTATATTCATTTAAGAAAATTTCTGATTTTGTGGGGTTTGATA
CTAATATTTACAAAGTAGATTTTTTAAGTTTTATTTCAAATTTGAATGATGTTTCATTTC
CATTTGTCACAATATTGAAAAATAATAATTTTTTGCATTATACAATTGTTAAAAGAATTG
ATAAAGCCTTTGTTTATCTATGTGATTCTGAATTTTTGAATTATAGATTAGAAATTAATG
AATTTAAAAATAAATTCATAAATGTTGTAGTTATATTAAGCAAAAAATTTAAAACCCCAA
ATTGCACAAAAATTAACTATAATCTATATCTAGCACAAAACACAAAGTTAACAATAATTA
GTATATTTTTGGCAATTTTATTCAATGCTCTTATGCTTTCTTCTTCATTTTATATTAAAT
ATGTTTTAAGCGTTTTATGATCGGAAAACGCTAATAATAGATTGCTGTCAATATTAATTA
TTTTTAGTTGAATTGCAATATTAAAGGCAATTACTTGATTATTTAAAAAGATTATTATTA
ATAAGCTAACTTTTTATTATGAAAAAAAGTTATATTTGTTAGTCAAAGAAAGATTAAAAT
TTGCAAGTCAAAAAGACCTGCAAAAAATTAACCAAAATGATTTTATGGCAAGAATATTAA
GTATTTCAACCATTGCAGAATATAAGGCGGGTTTATTTTTGTTTTTATTTGAAAATATAA
TTATTTTTATTAGTTCAACACTGCTTTTAGGTCTGTTTAACTATAGAATATTATTAATTT
GCTTATTAGGCATTTCAATAACTTTTGCAATCTCGTTATTCAGTTTAAAATATCAATCAA
AAAAAGCAACAGAATTAATAAATTTAAAGATAAAATCAATTAAAATATTCAATAATTATT
TTTTAAATTATGAATATAGGACGAACGATTTAAATAATTCGAACTCTAAATTATTTCAAT
CGTTGTTTAACACTCAATATAATCTAGGAATATTTAATGAAACAAAGGATTCATTTATTA
CATTTATTTGAGATTTTATTCAATTAACCATTGTATTTACTGGCGCTTGATTATTTATAA
AAAATAAAGATAATTTTACAAACATTACATTATATGGATCAATATCAATTTTTTTGAATT
CCCCTATTGTAAATTTAGTCTTCCTGATTTCAAATTCTTCAATAAATAAACAAGGAATAA
TAAGAATAAAATATTTATTAGAAATCACACAAAACAAGGATGGAAATATATCATTCAAAT
CCCAGAAGCAAAATAAAATAAACATATTAAATGCTTCAATAAATATTGGTTCAAAAAACG
TTATAAAAAATCTTAATTTAACAATTAAAAACAATCTAGAAATATCAGGGAAAAATGGAG
TTGGTAAAAGTTTAATTTTGAATGCTATATTTAAAGTTTATTGATTAAATCAAGGCCACA
TTTTTGTCAATAATATAAATTTAAAGCATATTAGTCAAAAGTCATGATTAGATGCCTGCT
TTTTAAATAAAAACAATGAATATTTTTGCTATGAAAATCTAATGGATTGCATATGTAAGA
AAGACAATATAAAGGAAAATATTTTTCTTAAAAATTTCAAAAAATATAATTTAAATAACT
TGTTTTTAGATATGAACTTACCTCTTAATAAATATATTGAAAATGGAGGAAATAACCTAT
CATCCGGCCAGAAGGAATTCATAATTATAATGCGACTTTTTTGCCAGAAATATTATTTTA
TTCTTTTGGATGAGGCTTTTGAAAATATTACAAATGAAATTTTTCTTAAATTAAAATTTT
TAATTTTAAACTATCAAGATAGGGCTATTTTTATTGAAATTAGCCATAACAAAAAAATTA
TTGCAAATAAGCGAAAAATTTTCGCTTTAAAAAAAT
>15738 bias=0,e_score=0.0,bit_score=1961.8,score_ratio=0.97,align_strand=-,abs_start=454489,abs_end=456505,allele_start=454489,allele_end=456505,query_name=NODE_1_length_507951_cov_41.4538_ID_1311 <unknown description>
TGTGAATAAATAAACAGGATAGTGTTAAAGATTGTGCAATTTATACATTGCAAGCAATGA
TTTGCCACTTTTTTAAATATAAGGCAGATATAAATTTTTTAAAGAAAAATACGATATACG
ACGAAGAAGGAGTGTCGCTATATTCATTTAAGAAAATTTCTGATTTTGTGGGGTTTGATA
CTAATATTTACAAAGTAGATTTTTTAAGTTTTATTTCAAATTTGAATGATGTTTCATTTC
CATTTGTCACAATATTGAAAAATAATAATTTTTTGCATTATACAATTGTTAAAAGAATTG
ATAAAGCCTTTGTTTATCTATGTGATTCTGAATTTTTGAATTATAGATTAGAAATTAATG
AATTTAAAAATAAATTCATAAATGTTGTAGTTATATTAAGCAAAAAATTTAAAACCCCAA
ATTGCACAAAAATTAACTATAATCTATATCTAACACAAAACACAAAGTTAACAATAATTA
GTATATTTTTGGCAATTTTATTCAATGCTCTTATGCTTTCTTCTTCATTTTATATTAAAT
ATGTTTTAAGCGTTTTATGATCGGAAAACGCTAATAATAGATTGCTGTCAATATTAATTA
TTTTTAGTTGAATTGCAATATTAAAGGCAATTACTTGATTATTTAAAAAGATTATTATTA
ATAAACTAACTTTTTATTATGAAAAAAAGTTATATTTGTTAGTCAAAGAAAGATTAAAAT
TTGCAAGTCAAAAAGACCTGCAAAAAATTAACCAAAATGATTTTATGGCAAGAATATTAA
GTATTTCAACCATTGCAGAATATAAGGCGGGTTTATTTTTGTTTTTATTTGAAAATATAA
TTATTTTTATTAGTTCAACACTGCTTTTAGGTTTGTTTAACTATAGAATATTATTAATTT
GCTTATTAGGCATTTCAATAACCTTTGCAATCTCGTTATTCAGTTTAAAATATCAATCAA
AAAAAGCAACAGAATTAATAAATTTAAAGATAAAATCAATTAAAATGTTCAATAATTATT
TTTTAAATTATGAATATAGGACAAATGATTTAAATAATTCGAACTCTAAATTATTTCAAT
CGTTATTTAACACTCAATATAATCTAGGAATATTCAATGAAACAAAAGATTCATTTATTA
CATTTATTTGAGATTTTATTCAATTAACCATTATATTTACTGGCGCTTGATTATTTATAA
AAAATAAAGATAATTTTACAAATATTACATTATATGGATCAATATCAATTTTTTTGAATT
CCCCTATTGTAAATTTAGTCTTCCTGATTTCAAATTCTTCAATAAATAAACAAGGAATAA
TAAGAATAAAATATTTATTAGAAATCACACAAAACAAGGATGGAAATATATCATTCAAAT
CCCAGAAGCAAAATAAAATAAACATATTAAATGCTTCAATAAATATTGGTTCAAAAAACG
TTATAAAAAATCTTAATTTAACAATTAAAAACAATCTAGAAATATCAGGGAAAAATGGAG
TTGGTAAAAGTTTAATTTTGAATGCTATATTTAAAGTTTATTGATTAAATCAAGGCCACA
TTTTTGTCAATAATATAAATTTAAAGCATATTAGTCAAAAGTCATGATTAGATGCCTGCT
TTTTAAATAAAAACAATGAATATTTTTGCTATGAAAATCTAATGGATTGCATATGTAAGA
AAGACAATATAAAGGAAAATATTTTTCTTAAAAATTTCAAAAAATATAATTTAAATAACT
TGTTTTTAGATATGAACTTACCTCTTAATAAATATATTGAAAACGGAGGAAATAACCTAT
CATCCGGCCAGAAGGAATTCATAATTATAATGCGACTTTTTTGCCAGAAATATTATTTTA
TTTTTTTGGATGAGGCTTTTGAAAATATTACAAATGAAATTTTTCTTAAATTAAAATTTT
TAATTTTAAACTACCAAGATAGGGCTATTTTTATTGAAATTAGCCATAACAAAAAAATTG
TTGCAAACAAGCGAAAAATTTTCGCTTTAAAAAAAT
>15739 bias=0,e_score=0.0,bit_score=1969.2,score_ratio=0.98,align_strand=-,abs_start=137029,abs_end=139045,allele_start=137029,allele_end=139045,query_name=NODE_1_length_194000_cov_43.9897_ID_1724 <unknown description>
TGTGAATAAATAAACAAGATAGTATTAAAGATTGTGCAATTTATACATTGCAAGCAATGA
TTTGCCACTTTTTTAAATATAAGGCAGATATAAATTTTTTAAAGAAAAATACGATATACG
ACGAAGAAGGAGTGTCGCTATATTCATTTAAAAAAATTTCTGATTTTGTGGGGTTTGATA
CTAACATTTACAAAGTAGATTTTTTAAGTTTTATTTCAAATTTGAATGATGTTTCATTTC
CATTTGTCACAATATTGAAAAATGATAATTTCTTGCATTATACAATTGTCAAAAGAATTG
ATAAAGCTTTTGTTTATCTATGTGATTCTGAATTTTTGAATTATAGATTAGAAATTAATG
AATTTAAAGATAAATTCATAAATGTTGTAGTTATATTAAGCAAAAAATTTAAAACCCCAA
ATTGCATAAAAATTAACTATAATCTATATCTAACACAAAACACAAAGTTAACAATAATTA
GTATATTTTTGGCAATTTTATTCAATGCTCTTATGCTTTCTTCTTCATTTTATATTAAAT
ATGTTTTAAGCGTTTTATGATCGGAAAACGCTAATAATAGATTGCTGTCAATATTAATTA
TTTTTAGTTGAATTGCAATATTAAAGGCAATTACTTGATTATTTAAAAAGATTATTATTA
ATAAACTAACTTTTTATTATGAAAAAAAGTTATATTTGTTAGTCAAAGAAAGATTAAAAT
TTGCAAGTCAAAAAGACCTTCAAAAAATTAACCAAAATGATTTTATGGCAAGAATATTAA
GTATTTCAACCATTGCAGAATATAAGGCGGGTTTATTTTTGTTTTTATTTGAAAATATAA
TTATTTTTATTAGTTCAACACTGCTTTTAGGTCTGTTTAATTATAGAATATTATTAATTT
GCTTATTAGGCATTTCAATAACCTTTGCAATCTCGTTATTCAGTTTAAAATATCAATCAA
AAAAAGCAACAGAATTAATAAATTTAAAGATAAAATCAATTAAAATGTTCAATAATTATT
TTTTAAATTATGAATATAGGACGAACGATTTAAATAATTCGAACTCTAAATTATTTCAAT
CGTTATTTAACACTCAATATAATCTAGGAATATTCAATGAAACAAAAGATTCATTTATTA
CATTTATTTGAGATTTTATTCAATTAACCATTATATTTACTGGCGCTTGATTATTTATAA
AAAATAAAGATAATTTTACGAATATTACATTATATGGATCAATATCAATTTTTTTGAATT
CCCCTATTGTAAATTTAGTCTTCCTGATTTCAAATTCTTCAATAAATAAACAAGGAATAA
TAAGAATAAAATATTTATTAGAAATCACGCAAAACAAGGATGGAAATATATCATTCAAAC
CCCGGAAGCAAAATAAAATAAACATATTAAATGCTTCAATAAATATTGGTTCAAAAAACG
TTATAAAAAATCTTAATTTAACAATTAAAAACAATCTAGAAATATCAGGGAAAAATGGAG
TTGGTAAAAGTTTAATTTTGAATGCTATATTTAAAGTTTATTGATTAAATCAAGGCCACA
TTTTTGTCAATAATATAAATTTAAAGCACATTAGTCAAAAGTCATGATTAGATGCCTGCT
TTTTAAATAAAAATAATGAATATTTTTGCTATGAAAATCTAATGGATTGCATATGTAAGA
AAGACAATATAAAGGAAAATATTTTTCTTAAAAATTTCAAAAAATATAATTTAAATAACT
TGTTTTTAGATATGAACTTACCTCTTAATAAATATATTGAAAATGGGGGAAATAACCTAT
CATCCGGCCAGAAGGAATTCATAATTATAATGCGACTTTTTTGTCAGAAATATTATTTTA
TTCTTTTGGATGAGGCTTTTGAAAACATTACAAATGAAATTTTTCTTAAATTAAAATTTT
TAATTTTAAACTACCAAGATAGGGCTATTTTTATTGAAATTAGCCATAACAAAAAAATTG
TTGCAAACAAGCGAAAAATTTTCGCTTTAAAAAAAT
>15740 bias=0,e_score=0.0,bit_score=1957.9,score_ratio=0.97,align_strand=-,abs_start=26643,abs_end=28659,allele_start=26643,allele_end=28659,query_name=NODE_6_length_36082_cov_1.44411_ID_199 <unknown description>
TGTGAATAAATAAACAAGATAGTGTTAAAGATTGTGCAATTTATACATTGCAAGCAATGA
TTTGCTACTTTTTTAAATATAAGGCAGATATAAATTTTTTAAAGAAAAATACGATATACG
ACGAAGAAGGAGTGTCGCTATATTCATTTAAGAAAATTTCTGATTTTGTGGGATTTGATA
CTAATATTTACAAAGTAGATTTTTTAAGTTTTATTTCAAATTTGAATGATGTTTCATTTC
CATTTGTCACAATATTGAAAAATGATAATTTTTTGCATTATACAATTGTTAAAAGAATTG
ATAAAGCCTTTGTTTATCTATGTGATTCTGAATTTTTGAATTATAGATTAGAAATTAATG
AATTTAAAAATAAATTCATAAATGTTGTAGTTATATTAAGTAAAAAATTTAAAACCCCAA
ATTGCACAAAAATTAACTATAATCTATATCTAACACAAAACACAAAGTTAACAATAATTA
GTATATTTTTGGCAATTTTATTCAATGCTCTTATGCTTTCTTCTTCATTTTATATTAAAT
ATGTTTTAAGCGTTTTATGATCGGAAAACGCTAATAATAGATTGCTGTCAATATTAATTA
TTTTTAGCTGAATTGCAATATTAAAGGTAATTACTTGATTATTCAAAAAGATTATTATTA
ATAATCTAACTTTTTATTATGAAAAAAAGTTATATTTGTTAGTCAAAGAAAGATTAAAAT
TTGCAAGTCAAAAAGACCTGCAAAAAATTAACCAAAATGATTTTATGGCAAGAATATTAA
GTATTCCAACCATTGCAGAATATAAGGCGGGTTTATTTTTGTTTTTATTTGAAAATATAA
TTATTTTTATTAGTTCAACACTGCTTTTAGGTCTGTTTAATTATAGAATATTATTAATTT
GCTTATTAGGCATTTCAATAACCTTTGCAATCTCGTTATTCAGTTTAAAATATCAATCAA
AAAAAGCAACAGAATTAATAAATTTAAAGATAAAATCAATTAAAATGTTCAATAATTATT
TTTTAAATTATGAATATAGGACGAACGATTTAAATAATTCGAACTCTAAATTATTTCAAT
CGTTGTTTAACACTCAATATAATCTAGGAATATTTAATGAAACAAAAGATTCATTTATTA
CATTTATTTGAGATTTTATTCAATTAACCATTATATTTACTGGCGCTTGATTATTTATAA
AAAATAAAGATAATTTTACAAACATTACATTATATGGATCAATATCAATTTTTTTGAATT
CCCCTATTGTAAATTTAGTCTTCCTGATTTCAAATTCTTCAATAAATAGACAAGGAATAA
TAAGAATAAAATATTTATTAGAAATCACACAAAACAAGGATGGAAATATATCATTCAAAC
CCCAGAAGCAAAATAAAATAAACATATTAAATGCTTCAATAAATATTGGTTCAAAAAACG
TTATAAAAAATCTTAATTTAACAATTAAAAACAATCTAGAAATATCAGGAAAAAATGGAG
TTGGTAAAAGTTTAATTTTGAATGCTATATTTAAAGTTTATTGATTAAATCAAGGCCACA
TTTTTGTCAATAATATAAATTTAAAGCATATTAGTCAAAAGTCATGATTAGATGCCTGTT
TTTTAAATAAAAATAATGAATATTTTTGCTATGAAAATCTAATGGATTGCATATGTAAGA
AAGACAATATAAAGGAAAATATTTTTCTTAAAAATTTCAAAAAATATAATTTAAATAACT
TGTTTTTAGATATGAACTTACCTCTTAATAAATATATTGAAAATGGAGGAAATAACCTAT
CATCCGGCCAGAAGGAATTCATAATTATAATGCGACTTTTTTGCCAGAAATATTATTTTA
TTCTTTTGGATGAGGCTTTTGAAAATATTACAAATGAAATTTTTCTTAAATTAAAATTTT
TAATTTTAAACTACCAAGATAGGGCTATTTTTATTGAAATTAGCCATAACAAAAAAATTG
TTGCAAACAAGCGAAAAATTTTCGCTTTAAAAAAAT
>15741 bias=0,e_score=0.0,bit_score=1949.0,score_ratio=0.97,align_strand=-,abs_start=45427,abs_end=47443,allele_start=45427,allele_end=47443,query_name=NODE_3_length_98724_cov_39.7872_ID_265 <unknown description>
TGTGAATAAATAAACAAGATAGCGTTAAAGATTGTGCAATTTATACATTGCAAGCAATGA
TTTGCCACTTTTTTAAATATAAGGCAGATATAAATTTTTTAAAGAAAAATACGATATACG
ACGAAGAAGGAGTGTCGCTATATTCATTTAAAAAAATTTCTGATTTTGTAGGGTTTGATA
CTAATATTTACAAAGTAGATTTTTTAAGTTTTATTTCAAATTTGAATGATATTTCATTTC
CGTTTGTCACAATATTGAAAAATGATAATTTTTTGCATTATACAATTGTTAAAAGAATTG
ATAAAGCCTTTGTTTATCTATGTGATTCTGAATTTTTGAATTATAGATTAGAAATTAATG
AATTTAAAAATAAATTCATAAATGTTGTAGTTATATTAAGTAAAAAATTTAAAACCCCAA
ATTGCACAAAAATTAACTATAATCTATATCTAACACAAAACACAAAGTTAACAATAATTA
GTATATTTTTGGCAATTTTATTCAATGCTCTTATGCTTTCTTCTTCATTTTATATTAAAT
ATGTTTTAAGCGTTTTATGATCGGAAAACGCTAATAATAGATTGCTGTCAATATTAATTA
TTTTTAGCTGAATTGCAATATTAAAGGCAATTACTTGATTATTTAAAAAGATTATTATTA
ATAAGCTAACTTTTTATTATGAAAAAAAGTTATATTTGTTAGTCAAAGAAAGATTAAAAT
TTGCAAGTCAAAAAGACCTGCAAAAAATTAACCAAAATGATTTTATGGCAAGAATATTAA
GTATTTCAACCATTGCAGAATATAAGGCGGGTTTATTTTTGTTTTTATTTGAAAATATAA
TTATTTTTATTAGTTCAACACTGCTTTTAGGTCTGTTTAATTATAGAATATTATTAATTT
GCTTATTAGGCATTTCAATAACCTTTGCAATCTCGTTATTCAGTTTAAAATATCAATCAA
AAAAAGCAACAGAATTAATAAATTTAAAGATAAAATCAATTAAAATGTTCAATAATTATT
TTTTAAATTATGAATATAGGACGAACGATTTAAATAATTCGAATTCTAAATTATTTCAAT
CATTATTTAACACTCAATATAATCTAGGAATATTCAATGAAACAAAAGATTCATTTATTA
CATTTATTTGAGATTTTATTCAATTAATCATTATATTTACTGGCGCTTGATTGTTTATAA
AAAATAAAGATAATTTTACAAATATTACATTATATGGATCAATATCAATTTTTTTGAATT
CCCCTATTGTAAATTTAGTCTTCCTGATTTCAAATTCTTCAATAAATAAACAGGGAATAA
TAAGAATAAAATATTTATTAGAAATCACACAAAACAAGGATGGAAATATATCATTCAAAC
CCCAGAAGCAAAATAAAATAAACATATTAAATACTTCAATAAATATTGGTTCAAAAAACG
TTATAAAAAATCTTAATTTAACAATTAAAAACAATCTAGAAATATCAGGAAAAAATGGAG
TTGGTAAAAGTTTAATTTTGAATGCTATATTTAAAGTTTATTGATTAAATCAAGGCCACA
TTTTTGTCAATAATATAAATTTAAAGCATATTAGTCAAAAGTCATGATTAGATGCCTGCT
TTTTAAATAAAAATAATGAATATTTTTGCTATGAAAATCTAATGGATTGCATATGTAAGA
AAGACAATATAAAGGAAAATATTTTTCTTAAAAATTTCAAAAAATATAATTTAAATAACT
TGTTTTTAGATATGAACTTACCTCTTAATAAATATATTGAAAATGGAGGAAATAACCTAT
CATCCGGCCAGAAGGAATTCATAATTATAATGCGACTTTTTTGCCAGAAATATTATTTTA
TTCTTTTGGATGAGGCTTTTGAAAACATTACAAACGAAATTTTTCTTAAATTAAAATTTT
TAATTTTAAACTACCAAGATAGGGCCATTTTTATTGAAATTAGCCATAACAAAAAAATTA
TTGCAAACAAGCGAAAAATTTTCGCTTTAAAAAAAT
