# Supplementary material for: Genomic determination of minimum multi-locus sequence typing schemas to represent the genomic phylogeny of Mycoplasma hominis
Source: BMC Genomics. 2016 Nov 23;17:964. doi: 10.1186/s12864-016-3284-z (PMC5120421; doi:10.1186/s12864-016-3284-z)
Supplement: Additional file 1: — FASTA sequence for all pan genomic alleles identified in this study. (ZIP 1488 kb) [file 12864_2016_3284_MOESM1_ESM.zip › pan_genome/GENE-191.fasta]

>191
TTGAAAAAATCTAAATTAATAATATCATTATTAATAGCAGCGACATCACTTTCTAGTATG
TCTGCTGTAGCTATTTCATGTAAAAATACAAATAAAAAGACTAATAATAATCAAAATGAC
GAAAAAAAGAATCCTGATGAAAAACCCCAAAATAATCAAGATTCAAAAGGCGACGACAAT
AAAAATAATAATTCTACAGATGAACTATCAGTTGAAGAACAAAAAACTACCGAATATAAA
AAAATAATTTCTGAGGTTTCAAAATTAGCATTAAATGATCCAAGTCAATTATTTGATTTG
AAATTCAAAGCTTTTTCAAATCAAAATTCACAAGATTTGCTTCCATCTCAAATTGTTAGA
AATTTCAATCAAGGTGTTGAGTTTAAACAAAAAAAATTTAATGATGAAATTGAAATTAAA
AAAATAGTCAATGTTTTATACGTACAAACTTCAACCAATTCTGATGATTGATCAGTTGCA
AACAAAACCGGTCAATTGAATTTTAATATTACTATTAAAGACAAAAAGACAAACAAAACA
TTTATTGAAACAATAACTGTAGGAAAATTTAAAACAAATCCTTATGGTTTTGATGAAAAT
GGAACAATTCCTAATACAGGTTCTGATGCTTTAAGATTGAATAAAAGTGAGTTGGAACAA
TATCTTGATGGAAATCAAACAAAAAGATATGAGCTAGATAATAAAAAATATTTAGACATT
TTAACTCGTCAACAAGAACAAAAATCAATAAAAGAAATTAGACCAAATTTGGATGCTTCA
CAATCTAACATTCAAAAATTTGATGCTAAGGCAAAAGAAATTAATCAAGATTCGTATGAA
TCAGCTGCAAGAAAAGGTTTTACATTGCCAAGCTACGATTCAAAAGGCAATGTAGAAGGC
CTTGCTATTAATGAAACTCCAGGAGGTCAAGGGCCTTCACCTACAGATGCATTTGGTAGA
GATCCATATAAAATTACAGGTTTAGCAAGAACATTGCCAAATGAACATTACCGTGACATT
GCTTCACAAACATTTGGAATAAGATTCTTAACTCCTATTGAAGGCGAAGAAAGAAAATTT
ACTAATACAGCTGGAACAACTTGAATCATGGATTACCAACAAAGAAGTGATGGAAAATAT
CCAACAAAATGATATTTTGCAACAAATTTACACGTTGCAGATGCATTAAAGCAACTTACA
ACTTCATTTACACTTCTAAAATTGATGGATAGTGCAAAAATTAAAACAACATTGCGTTTA
GCAAATCTTGATGAAAATACATATAGATTTTCATTTACTGGTAAAGATTCTACTAATGTT
TCTAATGGAATAAAGACAGTTTATACTGCAAGAGATTTCTTAAATTCAAAACCTTCTGAT
TATTTAATTAAATCGCAAAAAGAAAAGTATAAAGATGTTGAAGAATATGCTGATTTTGCA
GTCTTTGAAGTTGATTTTGAAAAATTGACATTACAAAGCGTTTCTAAAAATGATCTAAGC
GAAAATAGCGATATTACTCAAAAATTCAGCAATTTAGATGCCCATGAATTAGCAAAAGCC
TTGACAAGTAATTATGCTCAAAATAAAGCAAAACAAATTAAATTCTTGTCGAAATCATAT
TTATCAAATTACCAAAAAATTGATGTTCCTTTAAAGGCAAATAAAGAAAACAAGGAATGA
TGAAAGAATTATGATGAACTTTTTGCATTGGGTTATCCAAATTCAACCCAAGATTTCTTT
TTAAGAAGATATGTAGATGATGACCAAATTAAAAGAAGAGATGAATTTAATTACAGTTTA
TGAACAAATTCGGATTATAGATTTTATGATCAATTAGCAGTTGGTGAAAACGAAACCCCT
TCATTTCCTCCATCAAAAACAGAAAGAGGAAATTACTTATCTTACAGTTTAGGATATAGA
ACATTCATTGATAAACCTGGTATTTCTGATGTGTTTTTAGCACAACCAGGTGGAACCAAG
CAAGTTCAAGAAGAAATAAATGGCCAAAAATATCAAAAATCAGTATTTTCATTTTATGAA
AGTAGCGATGGCAAAACATATATGCGTATGGGGCTAAATTATATGCCTAAACATTTTGCT
CCAGTTGGTGGTGCTTCTGGTACAAGCTTAAGAAATCAAAAAAACGAACTTGTTGGAATA
TTTTATTTATCAAATTTAGGTGCAAAAACCGGCTTAGCAGCTGCTTTTAGATCGGAAGGA
TTTGACTACAAAGGCTTGTATGGAAATTACAATTTGCCTCAATATGATCTAATTTATGGT
GGCGGCAAAGACCAAAAAAATTCATTTAGACAAACATTAAAAGAACTATATAAAGATAAT
AGTGATTTTAAAACAGCTTTATTCCCTGATGGCTTAGGCGATGATAAAGTTCCTAATGAA
TTTAAATTTATAGAAAATAAAAAATAA
>989
TTGAAAAAATCCAAATTAATAATATCATTATTAATAGCAGCGACATCACTTTCTAGTATG
TCTGCTGTAGCTATTTCATGTAAAAATACAAATAAAAAGACTAATAATAATCAAAATGAC
GAAAAGAAGAATCCTGATGAAAAACCCCAAAATAATCAAGATTCAAAAGGCAACGACAAC
AAAAATAATAATTCTACAGATGAACTATCAGTTGAAGAACAAAAAACTACCGAATATAAA
AAAATAATTTCTGAAGTTTCAAAATTAGCATTAAATGATCCAAGTCAATTATTTGATTTG
AAATTCAAAGCTTTTTCAAATCAAAATTCACAAGATTTGCTTCCATCTCAAATTGTTAGA
AATTTCAATCAAGGTGTTGAGTTTAAACAAAAAAAATTTAATGATGAAATTGAAATTAAA
AAAATAGTCAATGTTTTATATGTACAAACTTCAACCAATTCTGATGATTGATCAGTTGCA
AACAAAACCGGTCAATTGAATTTTAATATTACTATTAAAGACAAAAAGACAAACAAAACA
TTTATTGAAACAATAACTGTAGGAAAATTTAAAACAAATCCTTATGGTTTTGATGAAAAT
GGAACAATTCCTAATACAGGTTCTGACGCTTTAAGATTGAATAAAAGTGAGTTGGAACAA
TATCTTGAAGGAAATCAAACAAAAAGATATGAGTTAGATAACAAAAAATATTTAGACATT
TTAACTCGTCAACAAGAACAAAAATCAATAAAAGAAATCAGACCCAATTTGGAAGCTTCA
CAATCTAACATCCAAAAATTTGATGATAAGGCAAAAGAAATTAGTCAAGATTCATATGAA
TCAGCTGCAAGAAAAGGTTTTACATTGCCAAGCTACGATTCAAAAGGAAATGTAGAAGGC
CTTGCTATTAATGAAAACCCAGGAGGACAAGGACCTTCACCTACAGATGCATTTGGTAGA
GATCCATATAAAATTACAGGTTTAGCAAGAACATTGCCAAATGAACATTATCGTGACATT
GCTTCTCAAACATTTGGAATAAGATTCTTAACTCCTATTGAAGGCGAAGAAAGAAAATTT
ACTAATACTGCCGGAACAACTTGAATCATGGATTATCAACAAAGAAGTGATGGAAAATAT
CCAACAAAATGATATTTTGCAACAAATTTACACGTTGCAGATGCATTAAAAAAACTTACA
ACTTCATTTACACTTCTAAAATTAATGGATAGTGCAAAAATTAAAACAACATTGCGTTTG
GCAAATCTTGATGAAAATACATATAGATTTTCATTTACTGGTAAAGATTCTACTAATGTT
TCTAATGGAATAAAGACAGTTTATACTGCAAGAGATTTCTTAAATTCAAAACCTTCTGAT
TATTTAATTAAATCACAAAAAGAAAAGTATAAAGATGTTGAAGAATATGCTGATTTTGCT
GTTTTTGAAGTTGACTTTGAAAAATTAACATTGCAAAGCGTTTCTAAAAATGATCTAAGC
GAAAATAGCGATATTACTAAAAACTTCAGCAATTTAGATGCCCACGAATTAGCAAAAGTC
TTAACAAGTAATTATGCTCAAAATAAAGCAAAACAAATTAAATTCTTGTCGAAATCATAT
TTATCAAATTATCAAAAAATTGATGTTCCTTTAAAAGCAAATAAAGAAAACAAGGAATGA
TGAAAGAATTATGATGAACTTTTTGCATTAGGTTATCCAAATTCAACCCAAGATTTCTTT
TTAAGAAGATATGTAGATGATGACCAAATTAAAAGAAGAGATGAATTTAATTACAGTTTA
TGAACAAATTCAGATTATAGATTTTATGATCAATTAGCAGTTGGTGAAAACGAAACCCCT
TCATTTCCTCCATCAAAAACAGAAAGAGGAAATTACTTATCTTACAGTTTAGGATATAGA
ACATTCATTGATAAACCTGGTATTTCTGATGTGTTTTTAGCACAACCAGGTGGAATGAAG
CAAGTTCAAGAAGAAAAAGACGGCCAAAAATATCAAAAATCAGTATTTTCATTCTATGAA
AGTAGCGATGGCAAAACATATATGCGTATGGGGCTAAATTATATGCCTAAACATTTTGCT
CCAGTTGGAGGCGCTTCTGGTACAAGTTTAAGAAATCAAAATAACGAACTTGTTGGAATA
TTTTATTTATCGAATTTAGGCGCAAAAACCGGCTTAGCAGCTGCTTTTAGATCGGAAGGA
TTTGACTACAAAGGCTTGTATGGAAATTACAATTTGCCTCAATATGATTTAATTTATGGC
GGCGGTAAAGACCAAAAAAATTCATTTAGACAAACATTAAAAGAACTATATAAAAATAAT
AGCGATTTTAAAACAGCATTATTCCCTGATGGCTTAGGCGATGATAAAGTTCCTAATGAA
TTTAAATTTACAGAAAATAAAAAATAA
>1239
TTGAAAAAATCTAAATTAATAATATCATTATTAATAGCAGCGACATCACTTTCTAGTATG
TCTGCTGTAGCTATTTCATGTAAAAATACAAATAAAAAGACTAATAATAATCAAAATGAC
GAAAAGAAGAATCCTGATGAAAAACCCCAAAATAATCAAGATTCAAAAGGCAACGACAAC
AAAAATAATAATTCTACAGATGAACTATCAGTTGAAGAACAAAAAACTACCGAATATAAA
AAAATAATTTCTGAAGTTTCAAAATTAGCATTAAATGATCCAAGTCAATTATTTGATTTG
AAATTCAAGGCTTTTTCAAATCAAAATTCACAAGATTTGCTTCCATCTCAAATTGTTAGA
AATTTCAATCAAGGTGTTGAGTTTAAACAAAAAAAATTTAATGATGAAATTGAAATTAAA
AAAATAGTCAATGTTTTATACGTACAAACTTCAACCAATTCTGATGATTGATCAGTTGCA
AATAAAACCGGTCAATTGAATTTTAATATTACTATTAAAGACAAAAAGACAAACAAAACA
TTTATTGAAACAATAACTGTAGGAAAATTTAAAACAAATCCTTATGGTTTTGATGAAAAT
GGAACAATTCCTAATACAGGTTCTGATGCTTTAAGATTGAATAAAAGTGAGTTGGAACAA
TATCTTGAAGGAAATCAAACAAAAAGATATGAGTTAGATAATAAAAAATATTTAGACATT
TTAACTCGCCAACAAGAACAAAAATCAATAAAAGAAATTAGACCAAATTTGGATGCTTCA
CAATCTAACATTCAAAAATTTGATGCTAAGGCAAAAGAAATTAGTCAAGATTCGTATGAA
TCAGCTGCAAGAAAAGGTTTTACATTGCCAAGCTACGATTCAAATGGCAATGTACAAGGC
CTTGCTATTAATGAAACTCCAGGAGGTCAAGGGCCTTCACCTACAGATGCATTTGGAAGA
GATCCATATAAAATTACAGGTTTAGCAAGAACATTGCCAAATGAACATTATCGTGACATT
GCTTCGCAAACATTTGGAATAAGATTCTTAACTCCTATTGAAGGCGAAGAAAGAAAATTT
ACTAATACGGCTGGAACAACTTGAATCATGGATTATCAACAAAGAAGTGATGGAAAATAT
CCAACAAAATGATATTTTGCAACAAATTTACACGTTGCGGATGCATTAAAACAACTTACA
ACTTCATTTACACTTTTAAAATTAATGGATAGTGCAAAAATTAGAACAACATTGCGTTTG
GCAAATCTTGATGAAAATACATATAGATTTTCATTTGTTGGTAAAGATTCTACTAATGTT
TCTAATGGAATAAAGACAGTTTATACTGCAAGAGATTTCTTAAATTCAAAACCTTCTGAT
TATTTAATTAAATCGCAAAAAGAAAAGTATAAAGATGTTGAAGAATATGCTGATTTTGCA
GTTTTTGAAGTTGATTTTGAAAAATTAACATTACAAAGCGTTTCTAAAAATGATCTAAGC
GAAAATAGCGATATTACTAAAAACTTTAGCAATTTAGATGCTCACGAATTAGCAAAAGTC
TTAACAAGCGATTATGCTCAAAATAAAGCAAAACAAATTAAATTCTTGTCGAAATCATAT
TTATCAAATTACCAAAAAATTGATGTTCCTTTAAAGGCAAATAAAGCAAATAAGGAATGA
TGAAAGAATTATGATGAACTTTTTGCATTAGGTTATCCAAATTCAACCCAAGATTTCTTT
TTAAGAAGATATGTAGATGATGACCAAATTAAAAGAAGAGATGAATTTAATTACAGTTTA
TGAACAAATTCGGATTATAGATTTTATGATCAATTAGCAGTTGGTGAAAATGAAACCCCT
TCATTTCCTTCATCAAAAACAGAAAGAGGAAATTACTTATCTTATAGTTTAGGATATAGA
ACATTCATTGATAAACCTGGTATTTCTGATGTGTTTTTAGCACAACCAGGTGGAACCAAG
CAAGTTCAAGAAGAAAAAGACGGCCAAAAATATCAAAAATCAGTATTTTCGTTCTATGAA
AGTAGCGATGGCAAAACATATATGCGTATGGGGCTAAATTATATGCCTAAACATTTTGCT
CCAGTTGGAGGTGCTTCTGGTACAAGCTTAAGAAATCAAAAAAACGAACTTGTTGGAATA
TTTTATTTATCGAATTTAGGTGCAAAGACCGGTTTAGCAGCTGCTTTTAGATCGGAAGGA
TTTGACTACAAAGGCTTGTATGGAAATTACAATTTGCCTCAATATGATTTAATTTATGGC
GGCGGCAAAGACCAAAAAAATTCATTTAGACAAACATTAAAAGAACTATATAAAGATAAT
AGTGATTTTAAAACAGCTTTATTCCCTGATGGCTTAGGCGATGATAAAGTTCCTAATGAA
TTTAAATTTATAGAAAATAAAAAATAA
>1900
TTGAAAAAATCTAAATTAATAATATCATTATTAATAGCAGCGACATCACTTTCTAGTATG
TCTGCTGTAGCTATTTCATGTAAAAATACAAATAAAAAGACTAATAATAATCAAAATGAC
GAAAAAAAGAATCCTGATGAAAAACTCCAAAATAATCAAGATTCAAAAGGCAATGACAAC
AAAAATAATAATTCAACAGATGAACTATCAGCTGAAGAACAAAAAACTACCGAATATAAA
AAAATAATTTCTGAAGTTTCGAAATTAGCATTAAATGATCCAAGTCAATTATTTGATTTG
AAATTCAAGGCTTTTTCAAATCAAAATTCACAAGATTTGCTTCCATCTCAAATTGTTAGA
AATTTCAATCAAGGTGTTGAGTTTAAACAAAAAAAATTTAATGATGAAATTGAAATTAAA
AAAATAGTCAATGTTTTATATGTACAAACTTCAACCAATTCTGATGATTGATCAGTTGCA
AACAAAACCGGTCAATTGAATTTTAATATTACTATTAAAGACAAAAAGACAAACAAAACA
TTTATTGAAACAATAACTGTAGGAAAATTTAAAACAAATCCTTATGGTTTTGATGAAAAT
GGAACAATTCCTAATACAGGTTCTGATGCTTTAAGATTGAATAAAAGTGAGTTGGAACAA
TATCTTGAAGGAAATCAAACAAAAAGATATGAGCTAGATAATAAAAAATATTTAGACATT
TTAACTCGTCAACAAGAACAAAAATCAATAAAAGAAATTAGACCCAATTTGGATGCTTCA
CAATCTAACATTCAAAAATTTGATGCTAAGGCAAAAGAAATTAGTCAAGATTCGTATGAA
TCAGCTGCAAGAAAAGGTTTTACATTGCCAAGCTACGATTCAAATGGTAATGTAGAAGGC
CTTGCTATTAATGAAAACCCAGGTGGACAAGGACCTTCACCTACAGATGCATTTGGTAGA
GATCCATATAAAATTACAGGTTTAGCAAGAACATTGCCAAATGAACATTATCGTGACATT
GCTTCACAAACATTTGGAATAAGATTCTTAACTCCTATTGAAGGCGAAGAAAGAAAATTT
ACCAATACGGCTGGAACAACTTGAATCATGGATTATCAACAAAGAAGTGATGGAAAATAT
CCAACAAAATGATATTTTGCAACAAATTTACACGTTGCAGATGCATTAAAGCAACTTACA
ACTTCATTTACACTTCTAAAATTAATGGATAGTGCAAAAATTAGAACAACATTGCGTTTG
GCAAATCTTGATGAAAATACATATAGATTTTCATTTGTTGGTAAAGATTCTACTAATGTT
TCTGGTGGAATAAAGACAGTTTATACTGCAAGAGATTTCTTAAATTCAAAACCTTCTGAT
TATTTAATTAAATCACAAAAAGAAAAGTATAAAGATGTTGAAGAATATGCTGATTTTGCT
GTTTTTGAAGTTGATTTTGAAAAATTAACATTGCAAAGCGTTTCTAAAAATGATCTAAGC
GAAAATAGCGATATTACTAAAAACTTTAGCAATTTAAATGCCCACGAATTAGCAAAAGCC
TTAACAAGTAATTATGCTCAAAATAAAGCAAAACAAATTAAATTCTTGTCGAAATCATAT
TTATCAAATTATCAAAAAATTGATGTTCCTTTAAAGGCAAATAAAGCAAATAAGGAATGA
TGAAAGAATTATGATGAACTTTTTGCATTAGGTTATCCAAATTCAACCCAAGATTTCTTT
TTAAGAAGATATGTAGATGATGACCAAATTAAAAGAAGAGATGAATTTAATTACAGTTTA
TGAACAAATTCAGATTATAGATTTTATGATCAATTAGCAGTTGGTGAAAACGAAACCCCT
TCATTTCTTCCATCAAAAACAGAAAGAGGAAATTACTTATCTTATAGTCTAGGATATAGA
ACATTTATTGATAAACCCGGTATTTCTGATGTGTTTTTAGCACAACCAGGTGGAATGAAG
CAAGTTCAAGAAGAAAAAGACGGCCAAAAATATCAAAAATCAGTATTTTCATTCTATGAA
AGTAGCGATGGCAAAACATATATGCGTATGGGGCTAAATTATATGCCTAAACATTTTGCT
CCAGTTGGTGGTGCTTCTGGTACAAGCTTAAGAAATCAAAATAACGAACTTGTTGGAATA
TTTTATTTATCAAATATAGGCGCAAAAACCGGCTTAGCAGCTGCTTTTAGATCGGAAGGA
TTTGACTACAAAGGCTTGTATGGAAATTACAATTTGCCTCAATATGATCTAATTTACGGT
GGTGGTAAAGACCAAAAAAATTCATTTAGACAAACATTAAAAGAACTATATAAAAATAAT
AGCGATTTTAAAACAGCATTATTCCCTAATGGCTTAGGTGATGATAAAGTTCCTAATGAA
TTTAAATTTATAGAAAATAAAAAATAA
>2375 bias=340.7,bit_score=2549.3,abs_start=10786,align_strand=-,abs_end=13211,score_ratio=1.05039142975,query_name=NODE_11_length_16534_cov_34.7361_ID_5915
TTGAAAAAATCTAAATTAATAATATCATTATTAATAGCAGCGACATCACTTTCTAGTATG
TCTGCTGTAGCTATTTCATGTAAAAATACAAATAAAAAGACTAATAATAATCAAAATGAC
GAAAAAAAGAATCCTGATGAAAAACCCCAAAATAATCAAGATTCAAAAGGCGACGACAAC
AAAAATAATAATTCTACAGATGAACTATCAGTTGAAGAACAAAAAACTATCGAATATAAA
AAAATAATTTCTGAAGTTTCAAAATTAGCATTAAATGATCCAAGTCAATTATTTGATTTG
AAATTCAAGGCTTTTTCAAATCAAAATTCACAAGATTTGCTTCCATCTCAAATTGTTAGA
AATTTCAATCAAGGTGTTGAGTTTAAACAAAAAAAATTTAATGATGAAATTGAAATTAAA
AAAATAGTCAATGTTTTATACGTACAAACTTCAACCAATTCTGATGATTGATCAGTTGCA
AACAAAACCGGTCAATTGAATTTTAATATTACTATTAAAGACAAAAAGACAAACAAAACA
TTTATTGAAACAATAACTGTAGGAAAATTTAAAACAAATCCTTATGGTTTTGATGAAAAT
GGAACCATTCCTAATACAGGTTCTGATGCTTTAAGATTGAATAAAAGTGAGTTGGAACAA
TATCTTGAAGGAAATCAAACAAAAAGATATGAGCTAGATAATAAAAAATATTTAGACATT
TTAACTCGTCAACAAGAACAAAAATCAATAAAAGAAATTAGACCAAATTTGGATGCTTCA
CAATCTAACATTCAAAAATTTGATGCTAAGGCAAAAGAAATTAGTCAAGATTCGTATGAA
TCAGCTGCAAGAAAAGGTTTTACATTGCCAAGCTACGATTCAAATGGCAATATAGAAGGC
CTTGCTATTAATGAAACTCCAGGAGGTCAAGGACCTTCACCTACAGATGCATTTGGTAGA
GATCCATATAAAATTACAGGTTTAGCAAGAACATTGCCAAATGAACATTATCGTGACATT
GCTTCTCAAACATTTGGAATAAGATTCTTAACTCCTATTGAAGGCGAAGAAAGAAAATTT
ACTAATACAGCTGGAACAACTTGAATTATGGATTATCAACAAAGAAGTGATGGAAAATAT
CCAACAAAATGATATTTTGCAACAAATTTACACGTTGCAGATGCATTAAAGCAACTTACA
ACTTCATTTACACTTCTAAAATTGATGGATAGTGCAAAAATTAAAACAACATTGCGTTTG
GCAAATCTTGATGAAAATACATATAGATTTTCATTTGCTGGTAAAGATTCTACTAATGTT
TCTAATGGAATAAAGACAGTTTATACTGCAAGAGATTTCTTAAATTCAAAACCTTCTGAT
TATTTAATTAAATCGCAAAAAGAAAAGTATAAAGATGTTGAAGAATATGCTGATTTTGCT
GTTTTTGAAGTTGATTTTGAAAAATTGACATTACAAAGCGTTTCTAAAAATGATCTAAGC
GAAAATAGCGATATTACTAAAAACTTTAGCAATTTAGATGCCCATGAATTAGCAAAAGCC
TTGACAAGTAATTATGCTCAAAATAAAGCAAAACAAATTAAATTCTTGTCGAAATCATAT
TTATCAAATTACCAAAAAATTGATGTTCCTTTAAAGGCAAATAAAGCAAATAAGGAATGA
TGAAAGAATTATGATGAACTTTTTGCATTAGGTTATCCAAATTCAACCCAAGATTTCTTT
TTAAGAAGATATGTAGATGATGACCAAATTAAAAGAAGAGATGAATTTAATTACAGTTTA
TGAACAAATTCGGATTATAGATTTTATGATCAATTAGCAGTTGGCGAAAATGAAACCCCT
TCATTTCCTCCATCAAAAACAGAAAGAGGAAATTACTTATCTTATAGTTTAGGATATAGA
ACATTTATTGATAAACCCGGTATTTCTGATGTGTTTTTAGCACAACCGGGCGGAACCAAG
CAAATTCAAGAAGAAAAAGACGGCCAAAAATATCAAAAATCAGTATTTTCATTTTATGAA
AGTAGCGATGGCAAAACATATATGCGTATGGGGCTAAATTATATGCCTAAACATTTTGCT
CCAGTTGGTGGTGCTTCTGGTACAAGCTTAAGAAATCAAAATAACGAACTAGTTGGAATA
TTTTATTTATCAAATTTAGGTGCAAAAACCGGTTTAGCAGCTGCTTTTAGATCGGAAGGA
TTTGACTACAAAGGCTTGTATGGAAATTACAATTTGCCTCAATATGATTTAATTTATGGT
GGTGGCAAAGACCAAAAAAATTCATTTAGACAAACATTAAAAGAACTATATAAAAATAAT
AGCGATTTTAAAACAGCATTATTCCCTAATGGCTTAGGTGATGATAAAGTTCCTAATGAA
TTTAAATTTATAGAAAACAAAAAATA
>2376 bias=345.9,bit_score=2547.7,abs_start=12339,align_strand=-,abs_end=14764,score_ratio=1.04973217965,query_name=NODE_24_length_18889_cov_20.6904_ID_1864
TTGAAAAAATCTAAATTAATAATATCATTATTAATAGCAGCGACATCACTTTCTAGTATG
TCTGCTGTAGCTATTTCATGTAAAAATACAAATAAAAAGACTAATAATAATCAAAATGAC
GAAAAGAAGAATCCTGATGAAAAACCCCAAAATAATCAAGATTCAAAAGGCGACGACAAT
AAAAATAATAATTCTACAGATGAACTATCAGGTGAAGAACAAAAAACTATCGAATATAAA
AAAATAATTTCTGAAGTTTCAAAATTAGCATTAAATGATCCAAGTCAATTATTTGATTTG
AAATTCAAGGCTTTTTCAAATCAAAATTCACAAGATTTGCTTCCATCTCAAATTGTTAGA
AATTTCAATCAAGGTGTTGAGTTTAAACAAAAAAAATTTAATGATGAAATTGAAATTAAA
AAAATAGTCAATGTTTTATACGTACAAACTTCAACCAATTCTGATGATTGATCAGTTGCA
AACAAAACCGGTCAATTGAATTTTAATATTACTATTAAAGACAAAAAGACAAACAAAACA
TTTATTGAAACAATAACTGTAGGAAAATTTAAAACAAATCCTTATGGTTTTGATGAAAAT
GGAACAATTCCTAATACAGGTTCTGATGCTTTAAGATTAAACAAAAGTGAGTTGGAACAA
TATCTTGAAGGAAATCAAACAAAAAGATATGAGCTAGATAATAAAAAATATTTAGACATT
TTAACTCGTCAACAAGAACAAAAATCAATAAAAGAAATTAGACCAAATTTGGATGCTTCA
CAATCTAACATTCAAAAATTTGATGCTAAGGCAAAAGAAATTAGTCAAGATTCGTATGAA
TCAGCTGCAAGAAAAGGTTTTACATTGCCAAGCTACGATTCAAATGGTAATGTAGAAGGC
CTTGCTATTAATGAAACTCCAGGAGGACAAGGGCCTTCACCTACAGATGCATTTGGTAGA
GATCCATATAAAATTACAGGTTTAGCAAGAACATTGCCAAATGAACATTACCGTGACATT
GCTTCACAAACATTTGGAATAAGATTCTTAACTCCTATTGAAGGCGAAGAAAGAAAATTT
ACTAATACAGCTGGAACAACTTGAATCATGGATTATCAACAAAGAAGTGATGGAAAATAT
CCAACAAAATGATATTTTGCAACAAATTTACACGTTGCAGATGCATTGAAACAACTTACA
ACTTCATTTACACTTCTAAAATTGATGGATAGTGCAAAAATTAAAACAACATTGCGTTTA
GCAAATCTTGATGAAAATACATATAGATTTTCATTTACTGGTAAAGATTCTACTAATGTT
TCTAATGGAATAAAGACAGTTTATACTGCAAGAGATTTCTTAAATTTAAAACCTTCTGAT
TATTTAATTAAATCACAAAAAGAAAAGTATAAAGATGTTGAAGAATATGCTGATTTTGCA
GTTTTTGAAGTTGATTTTGAAAAATTAACATTACAAAGCGTTTCTAAAAATGATCTAAGC
GAAAATAGCGATATTACTCAAAAATTCAGCAATTTAGATGCCCATGAATTAGCAAAAGCC
TTGACAAGTAATTATGCTCAAAATAAAGCAAAACAAATTAAATTCTTGTCGAAATCATAT
TTATCAAATTACCAAAAAATTGATGTTCCTTTAAAGGCAAATAAAGCAAATAAGGAATGA
TGAAAGAATTATGATGAACTTTTTGCATTAGGTTATCCAAATTCAACCCAAGATTTCTTT
TTAAGAAGATATGTAGATGATGACCAAATTAAAAGAAGAGATGAATTTAATTACAGTTTA
TGAACAAATTCAGATTATAGATTTTATGATCAATTAGCAGTTGGTGAAAACGAAACCCCT
TCATTTCCTCCATCAAAAACAGAAAGAGGAAATTACTTATCTTATAGTTTAGGATATAGA
ACATTCATTGATAAACCTGGTATTTCTGATGTGTTTTTAGCACAACCAGGCGGAACCAAG
CAAGTTCAAGAAGAAAAAGACGGCCAAAAATATCAAAAATCAGTATTTTCATTTTATGAA
AGTAGCGATGGCAAAACATATATGCGTATGGGGCTAAATTATATGCCTAAACATTTTGCT
CCAGTTGGTGGTGCTTCTGGTACAAGCTTAAGAAATCAAAATAACGAACTAGTTGGAATA
TTTTATTTATCAAATTTAGGTGCAAAAACCGGTTTAGCAGCTGCTTTTAGATCGGAAGGA
TTTGACTACAAAGGCTTGTATGGAAATTACAATTTGCCTCAATATGATTTAATTTATGGC
GGCGGTAAAGACCAAAAAAATTCATTTAGACAAACATTAAAAGAACTATATAAAAATAAT
AGCGATTTTAAAACAGCATTATTCCCTAATGGCTTAGGTGATGATAAAGTTCCTAATGAA
TTTAAATTTATAGAAAATAAAAAATA
>2378 bias=341.3,bit_score=2541.0,abs_start=2657,align_strand=+,abs_end=5083,score_ratio=1.04697156984,query_name=NODE_4_length_61590_cov_21.7453_ID_18413
TTGAAAAAATCTAAATTAATAATATCATTATTAATAGCAGCGACATCACTTTCTAGTATG
TCTGCTGTAGCTATTTCATGTAAAAATACAAATAAAAAGACTAATAATAATCAAAATGAC
GAAAAAAAGAATCCTGATGAAAAACCCCAAAATAATCAAGATTCAAAAGGCGACGACAAC
AAAAATAATAATTCTACAGATGAACTATCAGTTGAAGAACAAAAAACTATCGAATATAAA
AAAATAATTTCTGAAGTTTCAAAATTAGCATTAAATGATCCAAGTCAATTATTTGATTTG
AAATTCAAGGCTTTTTCAAATCAAAATTCACAAGATTTGCTTCCATCTCAAATTGTTAGA
AATTTCAATCAAGGTGTTGAGTTTAAACAAAAAAAATTTAATGATGAAATTGAAATTAAA
AAAATAGTCAATGTTTTATACGTACAAACTTCAACCAATTCTGATGATTGATCAGTTGCA
AACAAAACCGGTCAATTGAATTTTAATATTACTATTAAAGACAAAAAGACAAACAAAACA
TTTATTGAAACAATAACTGTAGGAAAATTTAAAACAAATCCTTATGGTTTTGATGAAAAT
GGAACCATTCCTAATACAGGTTCTGATGCTTTAAGATTGAATAAAAGTGAGTTGGAACAA
TATCTTGAAGGAAATCAAACAAAAAGATATGAGCTAGATAATAAAAAATATTTAGACATT
TTAACTCGTCAACAAGAACAAAAATCAATAAAAGAAATTAGACCAAATTTGGATGCTTCA
CAATCTAACATTCAAAAATTTGATGCTAAGGCAAAAGAAATTAGTCAAGATTCGTATGAA
TCAGCTGCAAGAAAAGGTTTTACATTGCCAAGCTACGATTCAAATGGCAATATAGAAGGC
CTTGCTATTAATGAAACTCCAGGAGGTCAAGGACCTTCACCTACAGATGCATTTGGTAGA
GATCCATATAAAATTACAGGTTTAGCAAGAACATTGCCAAATGAACATTATCGTGACATT
GCTTCTCAAACATTTGGAATAAGATTCTTAACTCCTATTGAAGGCCAAGAAAGAAAATTT
ACTAATACAGCTGGAACAACTTGAATTATGGATTATCAACAAAGAAGTGATGGAAAATAT
CCAACAAAATGATATTTTGCAACAAATTTACACGTTGCAGATGCATTAAAGCAACTTACA
ACTTCATTTACACTTCTAAAATTGATGGATAGTGCAAAAATTAAAACAACATTGCGTTTG
GCAAATCTTGATGAAAATACATATAGATTTTCATTTGTTGGTAAAGATTCTACTAATGTT
TCTAATGGAATAAAGACAGTTTATACTGCAAGAGATTTCTTAAATTCAAAACCTTCTGAT
TATTTAATTAAATCGCAAAAAGAAAAGTATAAAGATGTTGAAGAATATGCTGATTTTGCA
GTTTTTGAAGTTGATTTTGAAAAATTGACATTACAAAGCGTTTCTAAAAATGATCTAAGC
GAAAATAGCGATATTACACAAAAATTTAGCAATTTAGATGCCCACGAATTAGCAAGAGCC
TTAACAAGTAATTATGCTCAAAATAAAGAAAAACAAATTAAATTCTTGTCGAAATCATAT
TTATCAAATTACCAAAAAATTGATGTTCCTTTAAAGGCAAATAAAGAAAACAAAGAATGA
TGAAAGAATTATGATGAACTTTTTGCATTGGGTTATCCAAATTCAACCCAAGATTTCTTT
TTAAGAAGATATGTAGATGATGACCAAATTAAAAGAAGAGATGAATTTAATTACAGTTTA
TGAACAAATTCGGATTATAGATTTTATGATCAATTAGCAGTTGGCGAAAATGAAACCCCT
TCATTTCCTCCATCAAAAACAGAAAGAGGAAATTACTTATCTTATAGTTTAGGATATAGA
ACATTCATTGATAAACCTGGTATTTCTGATGTGTTTTTAGCACAACCAGGTGGAATGAAG
CAAGTTCAAGAAGAAAAAGACGGCCAAAAATATCAAAAATCAGTATTTTCATTCTATGAA
AGTAGCGATGGCAAAACATATATGCGTATGGGGCTAAATTATATGCCTAAACATTTTGCT
CCAGTTGGAGGCGCTTCTGGCACAAGCTTAAGAAATCAAAATAACGAACTAGTTGGAATA
TTTTATTTATCAAATATAGGCGCAAAAACCGGTTTAGCAGCTGCTTTTAGATCGGAAGGA
TTTGACTACAAAGGCTTGTATGGAAATTACAATTTGCCTCAATATGATTTAATTTATGGC
GGCGGTAAAGACCAAAAAAATTCATTTAGACAAACATTAAAAGAACTATATAAAAATAAT
AGCGATTTTAGAACAGCATTATTCCCTAATGGCTTAGGTGATGATAAAGTTCCTAATGAA
TTTAAATTTATAGAAAATAAAAAATAA
>2381 bias=356.7,bit_score=2522.9,abs_start=5111,align_strand=+,abs_end=7537,score_ratio=1.03951380305,query_name=NODE_5_length_59660_cov_41.0828_ID_401
TTGAAAAAATCTAAATTAATAATATCATTATTAATAGCAGCGACATCACTTTCTAGTATG
TCTGCTGTAGCTATTTCATGTAAAAATACAAATAAAAAGACTAATAATAATCAAAATGAC
GAAAAAAAGAATCCTGATGAAAAACCCCAAAATAATCAAGATCCAAAAGGCGACGACAAT
AAAAATAATAATTCTACAGATGAACTATCAGGTGAAGAACAAAAAACTATCGAATATAAA
AAAATAATTTCTGAAGTTTCAAAATTAGCATTAAATGATCCAAGTCAATTATTTGATTTG
AAATTCAAAGCTTTTTCAAATCAAAATTCACAAGATTTGCTTCCATCTCAAATTGTTAGA
AATTTCAATCAAGGTGTTGAGTTTAAACAAAAAAAATTTAATGATGAAATTGAAATTAAA
AAAATAGTCAATGTTTTATACGTACAAACTTCAACCAATTCTGATGATTGATCAGTTGCA
AACAAAACCGGTCAATTGAATTTTAATATTACTATTAAAGACAAAAAGACAAACAAAACA
TTTATTGAAACAATAACTGTAGGAAAATTTAAAACAAATCCTTATGGTTTTGATGAAAAT
GGAACAATTCCTAATACAGGTTCTGATGCTTTAAGATTGAATAAAAGTGAGTTGGAACAA
TATCTTGAAGGAAATCAAACAAAAAGATATGAGCTAGATAATAAAAAATATTTAGACATT
TTAACTCGTCAACAAGAACAAAAATCAATAAAAGAAATTAGACCAAATTTGGATGCTTCA
CAATCTAACATTCAAAAATTTGATGCTAAGGCAAAAGAAATTAGTCAAGATTCGTATGAA
TCAGCTGCAAGAAAAGGTTTTACATTACCAAGCTACGATTCAAAAGGCAATGTAGAAGGC
CTTGCTATTAATGAAACTCCAGGAGGTCAAGGGCCTTCACCTACAGATGCATTTGGTAGA
GATCCATATAAAATTACAGGTTTAGCAAGAACATTGCCAAATGAACATTACCGTGACATT
GCTTCACAAACATTTGGAATAAGATTCTTAACTCCTATTGAAGGCGAAGAAAGAAAATTT
ACTAATACAGCTGGAACAACTTGAATCATGGATTATCAACAAAGAAGTGATGGAAAATAT
CCAACAAAATGATATTTTGCAACAAATTTACACGTTGCAGATGCATTAAAAAAACTTACA
ACTTCATTTACACTTCTAAAATTAATGGATAGTGCAAAAATTAAAACAACATTGCGTTTG
GCAAACCTTGATGAAAATACATATAGATTTTCATTTGTTGGTAAAGATTCTACTAATGTT
TCTAATGGAATAAAGACAGTTTATACTGCAAGAGATTTCTTAAATTCAAAACCTTCTGAT
TATTTAATTAAATCGCAAAAAGAAAAGTATAAAGATGTTGAAGAATATGCTGATTTTGCT
GTTTTTGAAGTTGATTTTGAAAAATTAACATTACAAAGCGTTTCTAAAAATGATCTAAGC
GAAAATAGCGATATTACACAAAAATTTAGCAATTTAGATGCCCACGAATTAGCAAGAGCC
TTAACAAGTAATTATGCTCAAAATAAAGAAAAACAAATTAAATTCTTGTCAAAATCATAT
TTATCAAATTATCAAAAAATTGATGTTCCTTTAAAAGCAAATAAAGAAAACAAAGAATGA
TGAAAGAATTATGATGAACTTTTTGCATTAGGTTATCCAAATTCAACCCAAGATTTCTTT
TTAAGAAGATATGTAGATGATGACCAAATTAAAAGAAGAGATGAATTTAATTACAGTTTA
TGAACAAATTCAGATTATAGATTTTATGATCAATTAGCAGTTGGTGAAAATGAAACTCCT
TCATTTCCTCCATCAAAAACAGAAAGAGGAAATTACTTATCTTATAGTTTAGGATATAGA
ACATTCATTGATAAACCTGGTATTTCTGATGTGTTTTTAGCACAACCAGGTGGAATGAAG
CAAGTTCAAGAAGAAAAAGACGGCCAAAAATATCAAAAATCAGTATTTTCATTCTATGAA
AGTAGCGATGGCAAAACATATATGCGTATGGGGCTAAATTATATGCCTAAACATTTTGCT
CCAGTTGGAGGCGCTTCTGGCACAAGCTTAAGAAATCAAAATAACGAACTAGTTGGAATA
TTTTATTTATCAAATTTAGGTGCAAAAACCGGTTTAGCAGCTGCTTTTAGATCGGAAGGA
TTTGACTACAAAGGCTTGTATGGAAATTACAATTTGCCTCAATATGATTTAATTTACGGT
GGTGGTAAAGACCAAAAAAATTCATTTAGACAAACATTAAAAGAACTATATAAAAACAAT
AGTGATTTTAAAACAGCATTATTCCCTAATGGCTTAGGTGATGATAAAGTTCCTAATGAA
TTTAAATTTATAGAAAATAAAAAATAA
>2382 bias=346.5,bit_score=2530.3,abs_start=41315,align_strand=-,abs_end=43740,score_ratio=1.04256283478,query_name=NODE_4_length_47600_cov_34.8063_ID_317
TTGAAAAAATCTAAATTAATAATATCGTTATTAATAGCAGCGACATCACTTTCTAGTATG
TCTGCTGTAGCTATTTCATGTAAAAATACAAATAAAAAGACTAATAATAATCAAAATGAC
GAAAAAAAGAATCCTGATGAAAAACCCCAAAATAATCAAGATTCAAAAGGCGACGACAAT
AAAAATAATAATTCTACAGATGAACTATCAGTTGAAGAACAAAAAACTATCGAATATAAA
AAAATAATTTCTGAAGTTTCAAAATTAGCATTAAATGATCCAAGTCAATTATTTGATTTG
AAATTCAAGGCTTTTTCAAATCAAAATTCACAAGATTTGCTTCCATCTCAAATTGTTAGA
AATTTCAATCAAGGTGTTGAGTTTAAACAAAAAAAATTTAATGATGAAATTGAAATTAAA
AAAATAGTCAATGTTTTATATGAACAAACTTCAACCAATTCTGATGATTGATCAGTTGCA
AACAAAACCGGTCAATTGAATTTTAATATTACTATTAAAGACAAAAAGACAAACAAAACA
TTTATTGAAACAATAACTGTAGGAAAATTTAAAACAAATCCTTATGGTTTTGATGAAAAT
GGAACAATTCCTAATACAGGTTCTGATGCTTTAAGATTGAATAAAAGTGAGTTGGAACAA
TATCTTGAAGGAAATCAAACAAAAAGATATGAGCTAGATAATAAAAAATATTTAGACATT
TTAACTCGTCAACAAGAACAAAAATCAATAAAAGAAATTAGACCAAATTTGGATGCTTCA
CAATCTAACATTCAAAAATTTGATGCTAAGGCAAAAGAAATTAATCAAGATTCGTATGAA
TCAGCTGCAAGAAAAGGTTTTACATTGCCAAGCTACGATTCAAATGGTAATGTAGAAGGC
CTTGCTATTAATGAAACTCCAGGAGGGCAAGGGCCTTCACCTACAGATGCATTTGGTAGA
GATCCAAATAAAATTACAGGTTTAGCAAGAACATTGCCAAATGAACATTATCGCGACATT
GCTTCACAAACATTTGGAATAAGATTCTTAACTCCTATTGAAGGCGAAGAAAGAAAATTT
ACCAATACAGCTGGAACAACTTGAATCATGGATTATCAACAAAGAAATGATGGAAAATAT
CCAACAAAATGATATTTTGCAACAAATTTACACGTTGCAGATGCATTAAAGCAACTTACA
ACTTCATTTACACTTCTAAAATTAATGGATAGTGCAAAAATTAGAACAACATTGCGTTTG
GCAAATCTTGATGAAAATACATATAGATTTTCATTTACTGGTAAAGATTCTGCTAATGTT
TCTGATGGAATAAAGACAGTTTATACTGCAAGAGATTTCTTAAATTCAAAACCTTCTGAT
TATTTAATTAAATCGCAAAAAGAAAAGTATAAAGATGTTGAAGAATATGCTGATTTTGCA
GTCTTTGAAGTTGATTTTGAAAAATTAACATTGCAAAGCGTTTCTAAAAATGATCTAAGC
GAAAATAGCGATATTACTAAAAACTTTAGCAATTTAGATGCTCACGAATTAGCAAAAGTC
TTAACAAGCGATTATGCTCAAAATAAAGCAAAACAAATTAAATTCTTATCGAAATCATAT
TTATCAAATTACCAAAAAATTGATGTTCCTTTAAAAGCAAATAAAGAAAACAAGGAATGA
TGAAAGAATTATGATGAACTTTTTGCATTAGGTTATCCAAATTCAACCCAAGATTTCTTT
TTAAGAAGATATGTAGATGATGACCAAATTAAAAGAAAAGATGAATTTAATTACAGTTTA
TGAACAAATTCAGATTATAGATTTTATGATCAATTAGCTGTTGGTGAAAATGAAACCCCT
TCATTTCCTCCATCAAAAACAGAAAGAGGAAATTACTTATCTTATAGTTTAGGATATAGA
ACATTCATTAATAAACCCGGTATTTCTGATGTGTTTTTAGCACAACCAGGTGGAATGAAG
CAAGTTCAAGAAGAAAAAGACGGCCAAAAATATCAAAAATCAGTATTTTCATTTTATGAA
AGTAGCGATAGCAAAACATATATGCGTATGGGGCTAAATTATATGCCTAAACATTTTGCT
CCAGTTGGTGGTGCTTCTGGTACAAGCTTAAGAAATCAAAAAAACGAACTAGTTGGAATA
TTTTATTTATCAAATATAGGCGCAAAAACTGGCTTAGCAGCTGCTTTTAGATCGGAAGGA
TTTGACTACAAAGGCTTGTATGGAAATTACAATTTGCCTCAATATGATTTAATTTATGGC
GGCGGTAAAGACCAAAAAAATTCATTTAGACAAACATTAAAAGAACTATATAAAAATAAT
AGCGATTTTAAAACAGCATTATTCCCTGATGGCTTAGGCGATGATAAAGTTCCTAATGAA
TTTAAATTTACAGAAAATAAAAAATA
>2383 bias=354.7,bit_score=2517.5,abs_start=51311,align_strand=-,abs_end=53736,score_ratio=1.03728883395,query_name=NODE_1_length_644406_cov_31.3649_ID_828
TTGAAAAAATCTAAATTAATAATATCATTATTAATAGCAGCGACATCACTTTCTAGTATG
TCTGCTGTAGCTATTTCATGTAAAAATACAAATAAAAAGACTAATAATAATCAAAATGAC
GAAAAGAAGAATCCTGATGAAAAACCCCAAAATAATCAAGATTCAAAAGGCAATGACAAC
AAAAATAATAATTCAACAGATGAACTATCAGCTGAAGAACAAAAAACTACCGAATATAAA
AAAATAATTTCTGAAGTTTCAAAATTAGCGTTAAATGATCCAAGTCAATTATTTGATTTG
AAATTCAAGGCTTTTTCAAATCAAAATTCACAAGATTTGCTTCCATCTCAAATTGTTAGA
AATTTCAATCAAGGTGTTGAGTTTAAACAAAAAAAATTTAATGATGAAATTGAAATTAAA
AAAATAGTCAATGTTTTATACGTACAAACTTCAACCAATTCTGATGATTGATCAGTTGCA
AACAAAACCGGTCAATTAAATTTTAATATTACTATTAAAGACAAAAAGACAAACAAAACA
TTTATTGAAACAATAACTGTAGGAAAATTTAAAACAAATCCTTATGGTTTTGATGAAAAT
GGAACCATTCCTAATACAGGTTCTGATGCTTTAAGATTGAATAAAAGTGAGTTAGAACAA
TATCTTGAAGGAAATCAAACAAAAAGATATGAGCTAGATAATAAAAAATATTTAGACATT
TTAACTCGCCAACAAGAACAAAAATCAATAAAAGAAATTAGACCAAATTTGGAAGCTTCA
CAATCTAACATTCAAAAATTTGATGCTAAGGCAAAAGAAATTAGTCAAGATTCATATGAA
TCAGCTGCAAGAAAAGGTTTTACATTGCCAAGCTACGATTCAAATGGTAATGTAGAAGGC
CTTGCTATTAATGAAACTCCAGGAGGACAAGGGCCTTCACCTACAGATGCATTTGGTAGG
GATCCATATAAAATTACAGGTTTAGCAAGAACATTGCCAAATGAACATTACCGTGACATT
GCTTCACAAACATTTGGAATAAGATTCTTAACTCCTATTGAAGGCGAAGAAAGAAAATTT
ACTAATACAGCTGGAACAACTTGAATCATGGATTATCAACAAAGAAGTGATGGAAAATAT
CCAACAAAATGATATTTTGCAACAAATTTACACGTTGCAGATGCATTAAAAAAACTTACA
ACTTCATTTACACTTCTAAAATTAATGGATAGTGCAAAAATTAAAACAACATTGCGTTTG
GCAAACCTTGATGAAAATACATATAGATTTTCATTTGTTGGTAAAGATTCTACTAATGTT
TCTAATGGAATAAAGACAGTTTATACTGCAAGAGATTTCTTAAATTCAAAACCTTCTGAT
TATTTAATTAAATCGCAAAAAGAAAAGTATAAAGATGTTGAAGAATATGCTGATTTTGCT
GTTTTTGAAGTTGATTTTGAAAAATTAACATTACAAAGCGTTTCTAAAAATGATCTAAGC
GAAAATAGCGATATTACACAAAAATTTAGCAATTTAGATGCCCACGAATTAGCAAGAGCC
TTAACAAGTAATTATGCTCAAAATAAAGAAAAACAAATTAAATTCTTGTCAAAATCATAT
TTATCAAATTATCAAAAAATTGATGTTCCTTTAAAAGCAAATAAAGAAAACAAAGAATGA
TGAAAGAATTATGATGAACTTTTTGCATTAGGTTATCCAAATTCAACCCAAGATTTCTTT
TTAAGAAGATATGTAGATGATGACCAAATTAAAAGAAGAGATGAATTTAATTACAGTTTA
TGAACAAATTCAGATTATAGATTTTATGATCAATTAGCAGTTGGTGAAAATGAAACTCCT
TCATTTCCTCCATCAAAAACAGAAAGAGGAAATTACTTATCTTATAGTTTAGGATATAGA
ACATTCATTGATAAACCTGGTATTTCTGATGTGTTTTTAGCACAACCAGGTGGAATGAAG
CAAGTTCAAGAAGAAAAAGACGGCCAAAAATATCAAAAATCAGTATTTTCATTCTATGAA
AGTAGCGATGGCAAAACATATATGCGTATGGGGCTAAATTATATGCCTAAACATTTTGCT
CCAGTTGGAGGCGCTTCTGGCACAAGCTTAAGAAATCAAAATAACGAACTAGTTGGAATA
TTTTATTTATCAAATTTAGGTGCAAAAACCGGTTTAGCAGCTGCTTTTAGATCGGAAGGA
TTTGACTACAAAGGCTTGTATGGAAATTACAATTTGCCTCAATATGATTTAATTTACGGT
GGTGGTAAAGACCAAAAAAATTCATTTAGACAAACATTAAAAGAACTATATAAAAACAAT
AGTGATTTTAAAACAGCATTATTCCCTAATGGCTTAGGTGATGATAAAGTTCCTAATGAA
TTTAAATTTATAGAAAATAAAAAATA
>15715 bias=0,e_score=0.0,bit_score=2518.0,score_ratio=1.04,align_strand=-,abs_start=47012,abs_end=49437,allele_start=47012,allele_end=49437,query_name=NODE_2_length_89362_cov_1.42066_ID_95 <unknown description>
TTGAAAAAATCTAAATTAATAATATCATTATTAATAGCAGCGACATCACTTTCTAGTATG
TCTGCTGTAGCTATTTCATGTAAAAATACAAATAAAAAGACTAATAATAATCAAAATGAC
GAAAAAAAGAATCCTGATGAAAAGCCCCAAAATAATCAAGATTCAAAAGGCAACGACAAC
AAAAATAATAATTCTACAGATGAACTATCAGTTGAAGAACAAAAAACTACCGAATATAAG
AAAATAATTTCTGAGGTTTCAAAATTAGCATTAAATGATCCAAGTCAATTATTTGATTTG
AAATTCAAGGCTTTTTCAAATCAAAATTCACAAGATTTGCTTCCATCTCAAATTGTTAGA
AATTTCAATCAAGGTGTTGAATTTAAACAAAAAAAATTTAATGATGAAATTGAAATTAAA
AAAATAGTCAATGTTTTATACGCACAAACTTCAACCAATTCTGATGATTGATCAGTTGCA
AACAAAACCGGTCAATTAAATTTTAATATTACTATTAAAGACAAAAAGACAAACAAAACA
TTTATTGAAACAATAACTGTAGGAAAATTTAAAACAAATCCTTATGGTTTTGATGAAAAT
GGAACCATTCCTAATACAGGTTCTGATGCTTTAAGATTGAATAAAAGTGAGTTAGAACAA
TATCTTGAAGGAAATCAAACAAAAAGATATGAGCTAGATAATAAAAAATATTTAGACATT
TTAACTCGCCAACAAGAACAAAAATCAATAAAAGAAATTAGACCAAATTTGGAAGCTTCA
CAATCTAACATTCAAAAATTTGATGCTAAGGCAAAAGAAATTAGTCAAGATTCATATGAA
TCAGCTGCAAGAAAAGGTTTTACATTGCCAAGCTACGATTCAAATGGTAATGTAGAAGGC
CTTGCTATTAATGAAACTCCAGGAGGACAAGGGCCTTCACCTACAGATGCATTTGGTAGG
GATCCATATAAAATTACAGGTTTAGCAAGAACATTGCCAAATGAACATTACCGTGACATT
GCTTCACAAACATTTGGAATAAGATTCTTAACTCCTATTGAAGGCGAAGAAAGAAAATTT
ACTAATACAGCTGGAACAACTTGAATCATGGATTATCAACAAAGAAGTGATGGAAAATAT
CCAACAAAATGATATTTTGCAACAAATTTACACGTTGCAGATGCATTAAAAAAACTTACA
ACTTCATTTACACTTCTAAAATTAATGGATAGTGCAAAAATTAAAACAACATTGCGTTTG
GCAAACCTTGATGAAAATACATATAGATTTTCATTTGTTGGTAAAGATTCTACTAATGTT
TCTAATGGAATAAAGACAGTTTATACTGCAAGAGATTTCTTAAATTCAAAACCTTCTGAT
TATTTAATTAAATCGCAAAAAGAAAAGTATAAAGATGTTGAAGAATATGCTGATTTTGCT
GTTTTTGAAGTTGATTTTGAAAAATTAACATTACAAAGCGTTTCTAAAAATGATCTAAGC
GAAAATAGCGATATTACACAAAAATTTAGCAATTTAGATGCCCACGAATTAGCAAGAGCC
TTAACAAGTAATTATGCTCAAAATAAAGAAAAACAAATTAAATTCTTGTCAAAATCATAT
TTATCAAATTATCAAAAAATTGATGTTCCTTTAAAAGCAAATAAAGAAAACAAAGAATGA
TGAAAGAATTATGATGAACTTTTTGCATTAGGTTATCCAAATTCAACCCAAGATTTCTTT
TTAAGAAGATATGTAGATGATGACCAAATTAAAAGAAGAGATGAATTTAATTACAGTTTA
TGAACAAATTCAGATTATAGATTTTATGATCAATTAGCAGTTGGTGAAAATGAAACTCCT
TCATTTCCTCCATCAAAAACAGAAAGAGGAAATTACTTATCTTATAGTTTAGGATATAGA
ACATTCATTGATAAACCTGGTATTTCTGATGTGTTTTTAGCACAACCAGGTGGAATGAAG
CAAGTTCAAGAAGAAAAAGACGGCCAAAAATATCAAAAATCAGTATTTTCATTCTATGAA
AGTAGCGATGGCAAAACATATATGCGTATGGGGCTAAATTATATGCCTAAACATTTTGCT
CCAGTTGGAGGCGCTTCTGGCACAAGCTTAAGAAATCAAAATAACGAACTAGTTGGAATA
TTTTATTTATCAAATTTAGGTGCAAAAACCGGTTTAGCAGCTGCTTTTAGATCGGAAGGA
TTTGACTACAAAGGCTTGTATGGAAATTACAATTTGCCTCAATATGATTTAATTTACGGT
GGTGGTAAAGACCAAAAAAATTCATTTAGACAAACATTAAAAGAACTATATAAAAACAAT
AGTGATTTTAAAACAGCATTATTCCCTGATGGCTTAGGCGATGATAAAGTTCCTAATGAA
TTTAAATTTACAGAAAATAAAAAAT
>15716 bias=0,e_score=0.0,bit_score=2551.4,score_ratio=1.05,align_strand=-,abs_start=48368,abs_end=50793,allele_start=48368,allele_end=50793,query_name=NODE_4_length_53175_cov_35.6143_ID_704 <unknown description>
TTGAAAAAATCTAAATTAATAATATCATTATTAATAGCGGCAACATCACTTTCTAGTATG
TCTGCTGTAGCTATTTCATGTAAAAATACAAATAAAAAGACTAATAATAATCAAAATGAC
GAAAAGAAGAATCCTGATGAAAAACCCCAAAATAATCAAGATTCAAAAGGCAACGACAAC
AAAAATAATAATTCTACAGATGAACTATCAGTTGAAGAACAAAAAACTACCGAATATAAG
AAAATAATTTCTGAGGTTTCAAAATTAGCATTAAATGATCCAAGTCAATTATTTGATTTG
AAATTCAAGGCTTTTTCAAATCAAAATTCACAAGATTTGCTTCCATCTCAAATTGTTAGA
AATTTCAATCAAGGTGTTGAATTTAAACAAAAAAAATTTAATGATGAAATTGAAATTAAA
AAAATAGTCAATGTTTTATACGTACAAACTTCAACCAATTCTGATGATTGATCAGTTGCA
AATAAAACCGGTCAATTGAATTTTAATATTACTATTAAAGACAAAAAGACAAACAAAACA
TTTATTGAAACAATAACTGTAGGAAAATTTAAAACAAATCCTTATGGTTTTGATGAAAAT
GGAACAATTCCTAATACAGGTTCTGACGCTTTAAGATTGAATAAAAGTGAGTTGGAACAA
TATCTTGAAGGAAATCAAACAAAAAGATATGAGTTAGATAATAAAAAATATTTAGACATT
TTAACTCGTCAACAAGAACAAAAATCAATAAAAGAAATCAGACCTAATTTGGAAGCTTCA
CAATCTAACATTCAAAAATTTGATGCTAAGGCAAAAGAAATTAATCAAGATTCATATGAA
TCAGCTGCAAGAAAAGGTTTTACATTGCCAAGCTACGATTCAAAAGGCAATGTAGAAGGC
CTTGCTATTAATGAAACTCCAGGAGGTCAAGGGCCTTCACCTACAGATGCATTTGGTAGA
GATCCATATAAAATTACAGGTTTAGCAAGAACATTGCCGAATGAACATTATCGTGACATT
GCTTCACAAACATTTGGAATAAGATTCTTAACTCCTATTGAAGGCCAAGAAAGAAAATTT
ACTAATACAGCTGGAACAACTTGAATTATGGATTATCAACAAAGAAGTGATGGAAAATAT
CCAACAAAATGATATTTTGCAACAAATTTACACGTTGCAGATGCATTAAAGCAACTTACA
ACTTCATTTACACTTCTAAAATTGATGGATAGTGCAAAAATTAAAACAACATTGCGTTTG
GCAAATCTTGATGAAAATACATATAGATTTTCATTTGTTGGTAAAGATTCTGCTAATGTT
TCTAATGGAATAAAGACAGTTTATACTGCAAGAGATTTCTTAAATTCAAAACCTTCTGAT
TATTTAATTAAATCGCAAAAAGAAAAGTATAAAGATGTTGAAGAATATGCTGATTTTGCA
GTTTTTGAAGTTGATTTTGAAAAATTGACATTACAAAGCGTTTCTAAAAATGATCTAAGC
GAAAATAGCGATATTACTAAAAACTTCAGCAATTTAGATGCCCACGAATTAGCAAAAGTC
TTAACAAGTAATTATGCTCAAAATAAAGCAAAACAAATTAAATTCTTATCGAAATCATAT
TTATCAAATTATCAAAAAATTGATGTTCCTTTAAAAGCAAATAAAGAAAACAAGGAATGA
TGAAAGAATTATGATGAACTTTTTGCATTAGGTTATCCAAATTCAACCCAAGATTTCTTT
TTAAGAAGATATGTAGATGATGACCAAATTAAAAGAAGAGATGAATTTAATTACAGTTTA
TGAACAAATTCAGATTATAGATTTTATGATCAATTAGCAGTTGGTGAAAACGAAACCCCT
TCATTTCCTCCATCAAAAACAGAAAGAGGAAATTACTTATCTTACAGTTTAGGATATAGA
ACATTCATTGATAAACCTGGTATTTCTGATGTGTTTTTAGCACAACCAGGTGGAATGAAG
CAAGTTCAAGAAGAAAAAGACGGCCAAAAATATCAAAAATCAGTATTTTCATTCTATGAA
AGTAGCGATGGCAAAACATATATGCGTATGGGGCTAAATTATATGCCTAAACATTTTGCT
CCAGTTGGTGGTGCTTCTGGTACAAGTTTAAGAAATCAAAATAACGAACTTGTTGGAATA
TTTTATTTATCGAATTTAGGTGCAAAAACCGGCTTAGCAGCTGCTTTTAGATCGGAAGGA
TTTGACTACAAAGGCTTGTATGGAAATTACAATTTGCCTCAATATGATCTAATTTATGGT
GGCGGCAAAGACCAAAAAAATTCATTTAGACAAACATTAAAAGAACTATATAAAGATAAT
AGTGATTTTAAAACAGCTTTATTCCCTGATGGCTTAGGCGATGATAAAGTTCCTAATGAA
TTTAAATTTATAGAAAATAAAAAAT
>15717 bias=0,e_score=0.0,bit_score=2522.9,score_ratio=1.04,align_strand=+,abs_start=5111,abs_end=7537,allele_start=5111,allele_end=7537,query_name=NODE_6_length_24834_cov_34.8925_ID_413 <unknown description>
TGAAAAAATCTAAATTAATAATATCATTATTAATAGCAGCGACATCACTTTCTAGTATGT
CTGCTGTAGCTATTTCATGTAAAAATACAAATAAAAAGACTAATAATAATCAAAATGACG
AAAAAAAGAATCCTGATGAAAAACCCCAAAATAATCAAGATCCAAAAGGCGACGACAATA
AAAATAATAATTCTACAGATGAACTATCAGGTGAAGAACAAAAAACTATCGAATATAAAA
AAATAATTTCTGAAGTTTCAAAATTAGCATTAAATGATCCAAGTCAATTATTTGATTTGA
AATTCAAAGCTTTTTCAAATCAAAATTCACAAGATTTGCTTCCATCTCAAATTGTTAGAA
ATTTCAATCAAGGTGTTGAGTTTAAACAAAAAAAATTTAATGATGAAATTGAAATTAAAA
AAATAGTCAATGTTTTATACGTACAAACTTCAACCAATTCTGATGATTGATCAGTTGCAA
ACAAAACCGGTCAATTGAATTTTAATATTACTATTAAAGACAAAAAGACAAACAAAACAT
TTATTGAAACAATAACTGTAGGAAAATTTAAAACAAATCCTTATGGTTTTGATGAAAATG
GAACAATTCCTAATACAGGTTCTGATGCTTTAAGATTGAATAAAAGTGAGTTGGAACAAT
ATCTTGAAGGAAATCAAACAAAAAGATATGAGCTAGATAATAAAAAATATTTAGACATTT
TAACTCGTCAACAAGAACAAAAATCAATAAAAGAAATTAGACCAAATTTGGATGCTTCAC
AATCTAACATTCAAAAATTTGATGCTAAGGCAAAAGAAATTAGTCAAGATTCGTATGAAT
CAGCTGCAAGAAAAGGTTTTACATTACCAAGCTACGATTCAAAAGGCAATGTAGAAGGCC
TTGCTATTAATGAAACTCCAGGAGGTCAAGGGCCTTCACCTACAGATGCATTTGGTAGAG
ATCCATATAAAATTACAGGTTTAGCAAGAACATTGCCAAATGAACATTACCGTGACATTG
CTTCACAAACATTTGGAATAAGATTCTTAACTCCTATTGAAGGCGAAGAAAGAAAATTTA
CTAATACAGCTGGAACAACTTGAATCATGGATTATCAACAAAGAAGTGATGGAAAATATC
CAACAAAATGATATTTTGCAACAAATTTACACGTTGCAGATGCATTAAAAAAACTTACAA
CTTCATTTACACTTCTAAAATTAATGGATAGTGCAAAAATTAAAACAACATTGCGTTTGG
CAAACCTTGATGAAAATACATATAGATTTTCATTTGTTGGTAAAGATTCTACTAATGTTT
CTAATGGAATAAAGACAGTTTATACTGCAAGAGATTTCTTAAATTCAAAACCTTCTGATT
ATTTAATTAAATCGCAAAAAGAAAAGTATAAAGATGTTGAAGAATATGCTGATTTTGCTG
TTTTTGAAGTTGATTTTGAAAAATTAACATTACAAAGCGTTTCTAAAAATGATCTAAGCG
AAAATAGCGATATTACACAAAAATTTAGCAATTTAGATGCCCACGAATTAGCAAGAGCCT
TAACAAGTAATTATGCTCAAAATAAAGAAAAACAAATTAAATTCTTGTCAAAATCATATT
TATCAAATTATCAAAAAATTGATGTTCCTTTAAAAGCAAATAAAGAAAACAAAGAATGAT
GAAAGAATTATGATGAACTTTTTGCATTAGGTTATCCAAATTCAACCCAAGATTTCTTTT
TAAGAAGATATGTAGATGATGACCAAATTAAAAGAAGAGATGAATTTAATTACAGTTTAT
GAACAAATTCAGATTATAGATTTTATGATCAATTAGCAGTTGGTGAAAATGAAACTCCTT
CATTTCCTCCATCAAAAACAGAAAGAGGAAATTACTTATCTTATAGTTTAGGATATAGAA
CATTCATTGATAAACCTGGTATTTCTGATGTGTTTTTAGCACAACCAGGTGGAATGAAGC
AAGTTCAAGAAGAAAAAGACGGCCAAAAATATCAAAAATCAGTATTTTCATTCTATGAAA
GTAGCGATGGCAAAACATATATGCGTATGGGGCTAAATTATATGCCTAAACATTTTGCTC
CAGTTGGAGGCGCTTCTGGCACAAGCTTAAGAAATCAAAATAACGAACTAGTTGGAATAT
TTTATTTATCAAATTTAGGTGCAAAAACCGGTTTAGCAGCTGCTTTTAGATCGGAAGGAT
TTGACTACAAAGGCTTGTATGGAAATTACAATTTGCCTCAATATGATTTAATTTACGGTG
GTGGTAAAGACCAAAAAAATTCATTTAGACAAACATTAAAAGAACTATATAAAAACAATA
GTGATTTTAAAACAGCATTATTCCCTAATGGCTTAGGTGATGATAAAGTTCCTAATGAAT
TTAAATTTATAGAAAATAAAAAATAA
>15718 bias=0,e_score=0.0,bit_score=2541.0,score_ratio=1.05,align_strand=+,abs_start=2657,abs_end=5083,allele_start=2657,allele_end=5083,query_name=NODE_4_length_61591_cov_42.5651_ID_1123 <unknown description>
TGAAAAAATCTAAATTAATAATATCATTATTAATAGCAGCGACATCACTTTCTAGTATGT
CTGCTGTAGCTATTTCATGTAAAAATACAAATAAAAAGACTAATAATAATCAAAATGACG
AAAAAAAGAATCCTGATGAAAAACCCCAAAATAATCAAGATTCAAAAGGCGACGACAACA
AAAATAATAATTCTACAGATGAACTATCAGTTGAAGAACAAAAAACTATCGAATATAAAA
AAATAATTTCTGAAGTTTCAAAATTAGCATTAAATGATCCAAGTCAATTATTTGATTTGA
AATTCAAGGCTTTTTCAAATCAAAATTCACAAGATTTGCTTCCATCTCAAATTGTTAGAA
ATTTCAATCAAGGTGTTGAGTTTAAACAAAAAAAATTTAATGATGAAATTGAAATTAAAA
AAATAGTCAATGTTTTATACGTACAAACTTCAACCAATTCTGATGATTGATCAGTTGCAA
ACAAAACCGGTCAATTGAATTTTAATATTACTATTAAAGACAAAAAGACAAACAAAACAT
TTATTGAAACAATAACTGTAGGAAAATTTAAAACAAATCCTTATGGTTTTGATGAAAATG
GAACCATTCCTAATACAGGTTCTGATGCTTTAAGATTGAATAAAAGTGAGTTGGAACAAT
ATCTTGAAGGAAATCAAACAAAAAGATATGAGCTAGATAATAAAAAATATTTAGACATTT
TAACTCGTCAACAAGAACAAAAATCAATAAAAGAAATTAGACCAAATTTGGATGCTTCAC
AATCTAACATTCAAAAATTTGATGCTAAGGCAAAAGAAATTAGTCAAGATTCGTATGAAT
CAGCTGCAAGAAAAGGTTTTACATTGCCAAGCTACGATTCAAATGGCAATATAGAAGGCC
TTGCTATTAATGAAACTCCAGGAGGTCAAGGACCTTCACCTACAGATGCATTTGGTAGAG
ATCCATATAAAATTACAGGTTTAGCAAGAACATTGCCAAATGAACATTATCGTGACATTG
CTTCTCAAACATTTGGAATAAGATTCTTAACTCCTATTGAAGGCCAAGAAAGAAAATTTA
CTAATACAGCTGGAACAACTTGAATTATGGATTATCAACAAAGAAGTGATGGAAAATATC
CAACAAAATGATATTTTGCAACAAATTTACACGTTGCAGATGCATTAAAGCAACTTACAA
CTTCATTTACACTTCTAAAATTGATGGATAGTGCAAAAATTAAAACAACATTGCGTTTGG
CAAATCTTGATGAAAATACATATAGATTTTCATTTGTTGGTAAAGATTCTACTAATGTTT
CTAATGGAATAAAGACAGTTTATACTGCAAGAGATTTCTTAAATTCAAAACCTTCTGATT
ATTTAATTAAATCGCAAAAAGAAAAGTATAAAGATGTTGAAGAATATGCTGATTTTGCAG
TTTTTGAAGTTGATTTTGAAAAATTGACATTACAAAGCGTTTCTAAAAATGATCTAAGCG
AAAATAGCGATATTACACAAAAATTTAGCAATTTAGATGCCCACGAATTAGCAAGAGCCT
TAACAAGTAATTATGCTCAAAATAAAGAAAAACAAATTAAATTCTTGTCGAAATCATATT
TATCAAATTACCAAAAAATTGATGTTCCTTTAAAGGCAAATAAAGAAAACAAAGAATGAT
GAAAGAATTATGATGAACTTTTTGCATTGGGTTATCCAAATTCAACCCAAGATTTCTTTT
TAAGAAGATATGTAGATGATGACCAAATTAAAAGAAGAGATGAATTTAATTACAGTTTAT
GAACAAATTCGGATTATAGATTTTATGATCAATTAGCAGTTGGCGAAAATGAAACCCCTT
CATTTCCTCCATCAAAAACAGAAAGAGGAAATTACTTATCTTATAGTTTAGGATATAGAA
CATTCATTGATAAACCTGGTATTTCTGATGTGTTTTTAGCACAACCAGGTGGAATGAAGC
AAGTTCAAGAAGAAAAAGACGGCCAAAAATATCAAAAATCAGTATTTTCATTCTATGAAA
GTAGCGATGGCAAAACATATATGCGTATGGGGCTAAATTATATGCCTAAACATTTTGCTC
CAGTTGGAGGCGCTTCTGGCACAAGCTTAAGAAATCAAAATAACGAACTAGTTGGAATAT
TTTATTTATCAAATATAGGCGCAAAAACCGGTTTAGCAGCTGCTTTTAGATCGGAAGGAT
TTGACTACAAAGGCTTGTATGGAAATTACAATTTGCCTCAATATGATTTAATTTATGGCG
GCGGTAAAGACCAAAAAAATTCATTTAGACAAACATTAAAAGAACTATATAAAAATAATA
GCGATTTTAGAACAGCATTATTCCCTAATGGCTTAGGTGATGATAAAGTTCCTAATGAAT
TTAAATTTATAGAAAATAAAAAATAA
>15719 bias=0,e_score=0.0,bit_score=2536.7,score_ratio=1.05,align_strand=-,abs_start=58995,abs_end=61417,allele_start=58995,allele_end=61417,query_name=NODE_3_length_174249_cov_45.7083_ID_381 <unknown description>
TTGAAAAAATCTAAATTAATAATATCATTATTAATAGCAGCGACATCACTTTCTAGTATG
TCTGCTGTAGCTATTTCATGTAAAAATACAAATAAAAAGACTAATAATAATCAAAATGAC
GAAAAAAAGAATCCTGATGAAAAACCCCAAAATAATCAAGATCCAAAAGGCGACGACAAT
AAAAATAATAATTCTACAGATGAACTATCAGGTGAAGAACAAAAAACTATCGAATATAAA
AAAATAATTTCTGAAGTTTCAAAATTAGCATTAAATGATCCAAGTCAATTATTTGATTTG
AAATTCAAAGCTTTTTCAAATCAAAATTCACAAGATTTGCTTCCATCTCAAATTGTTAGA
AATTTCAATCAAGGTGTTGAGTTTAAACAAAAAAAATTTAATGATGAAATTGAAATTAAA
AAAATAGTCAATGTTTTATACGTACAAACTTCAACCAATTCTGATGATTGATCAGTTGCA
AACAAAACCGGTCAATTGAATTTTAATATTACTATTAAAGACAAAAAGACAAACAAAACA
TTTATTGAAACAATAACTGTAGGAAAATTTAAAACAAATCCTTATGGTTTTGATGAAAAT
GGAACAATTCCTAATACAGGTTCTGATGCTTTAAGATTGAATAAAAGTGAGTTGGAACAA
TATCTTGAAGGAAATCAAACAAAAAGATATGAGCTAGATAATAAAAAATATTTAGACATT
TTAACTCGTCAACAAGAACAAAAATCAATAAAAGAAATTAGACCAAATTTGGATGCTTCA
CAATCTAACATTCAAAAATTTGATGCTAAGGCAAAAGAAATTAGTCAAGATTCGTATGAA
TCAGCTGCAAGAAAAGGTTTTACATTACCAAGCTACGATTCAAAAGGCAATGTAGAAGGC
CTTGCTATTAATGAAACTCCAGGAGGTCAAGGGCCTTCACCTACAGATGCATTTGGTAGA
GATCCATATAAAATTACAGGTTTAGCAAGAACATTGCCAAATGAACATTACCGTGACATT
GCTTCACAAACATTTGGAATAAGATTCTTAACTCCTATTGAAGGCGAAGAAAGAAAATTT
ACTAATACAGCTGGAACAACTTGAATCATGGATTACCAACAAAGAAGTGATGGAAAATAT
CCAACAAAATGATATTTTGCAACAAATTTACACGTTGCAGATGCATTAAAGCAACTTACA
ACTTCATTTACACTTCTAAAATTGATGGATAGTGCAAAAATTAAAACAACATTGCGTTTA
GCAAATCTTGATGAAAATACATATAGATTTTCATTTACTGGTAAAGATTCTACTAATGTT
TCTAATGGAATAAAGACAGTTTATACTGCAAGAGATTTCTTAAATTCAAAACCTTCTGAT
TATTTAATTAAATCGCAAAAAGAAAAGTATAAAGATGTTGAAGAATATGCTGATTTTGCA
GTTTTTGAAGTTGATTTTGAAAAATTGACATTACAAAGCGTTTCTAAAAATGATCTAAGC
GAAAATAGCAATATTACACAAAAATTTAGCAATTTAGATGCCCACGAATTAGCAAAAGCC
TTAACAAGTAATTATGCTCAAAATAAAGAAAAACAAATTAAATTCTTGTCGAAATCATAT
TTATCAAATTATCAAAAAATTGATGTTCCTTTAAAAGCAAATAAAGAAAACAAGGAATGA
TGAATGAATTATGATGAACTTTTTGCATTAGGTTATCCAAATTCAACCCAAGATTTCTTT
TTAAGAAGATATGTAGATGATGACCAAATTAAAAGAAGAGATGAATTTAATTACAGTTTA
TGAACAAATTCGGATTATAGATTTTATGATCAATTAGCAGTTGGCGAAAATGAAACCCCT
TCATTTCCTCCATCAAAAACAGAAAGAGGAAATTACTTATCTTATAGTTTAGGATATAGA
ACATTCATTGATAAACCTGGTATTTCTGATGTGTTTTTAGCACAACCAGGTGGAACCAAG
CAAGTTCAAGAAGAAATAAATGGCCAAAAATATCAAAAATCAGTATTTTCATTCTATGAA
AGTAGCGATGGCAAAACATATATGCGTATGGGGCTAAATTATATGCCTAAACATTTTGCT
CCAGTTGGTGGTGCTTCTGGTACAAGCTTAAGAAATCAAAAAAACGAACTTGTTGGAATA
TTTTATTTATCAAATTTAGGTGCAAAAACCGGCTTAGCAGCTGCTTTTAGATCGGAAGGA
TTTGACTACAAAGGCTTGTATGGAAATTACAATTTGCCTCAATATGATTTAATTTATGGC
GGCGGTAAAGACCAAAAAAATTCATTTAGACAAACATTAAAAGAACTATATAATAATAGC
GATTTTAAAACAGCTTTATTCCCTGATGGCTTAGGCGATGATAAAGTTCCTAATGAATTT
AAATTTATAGAAAATAAAAAAT
>15720 bias=0,e_score=0.0,bit_score=2549.3,score_ratio=1.05,align_strand=-,abs_start=10786,abs_end=13211,allele_start=10786,allele_end=13211,query_name=NODE_11_length_16534_cov_34.7361_ID_5915 <unknown description>
TTGAAAAAATCTAAATTAATAATATCATTATTAATAGCAGCGACATCACTTTCTAGTATG
TCTGCTGTAGCTATTTCATGTAAAAATACAAATAAAAAGACTAATAATAATCAAAATGAC
GAAAAAAAGAATCCTGATGAAAAACCCCAAAATAATCAAGATTCAAAAGGCGACGACAAC
AAAAATAATAATTCTACAGATGAACTATCAGTTGAAGAACAAAAAACTATCGAATATAAA
AAAATAATTTCTGAAGTTTCAAAATTAGCATTAAATGATCCAAGTCAATTATTTGATTTG
AAATTCAAGGCTTTTTCAAATCAAAATTCACAAGATTTGCTTCCATCTCAAATTGTTAGA
AATTTCAATCAAGGTGTTGAGTTTAAACAAAAAAAATTTAATGATGAAATTGAAATTAAA
AAAATAGTCAATGTTTTATACGTACAAACTTCAACCAATTCTGATGATTGATCAGTTGCA
AACAAAACCGGTCAATTGAATTTTAATATTACTATTAAAGACAAAAAGACAAACAAAACA
TTTATTGAAACAATAACTGTAGGAAAATTTAAAACAAATCCTTATGGTTTTGATGAAAAT
GGAACCATTCCTAATACAGGTTCTGATGCTTTAAGATTGAATAAAAGTGAGTTGGAACAA
TATCTTGAAGGAAATCAAACAAAAAGATATGAGCTAGATAATAAAAAATATTTAGACATT
TTAACTCGTCAACAAGAACAAAAATCAATAAAAGAAATTAGACCAAATTTGGATGCTTCA
CAATCTAACATTCAAAAATTTGATGCTAAGGCAAAAGAAATTAGTCAAGATTCGTATGAA
TCAGCTGCAAGAAAAGGTTTTACATTGCCAAGCTACGATTCAAATGGCAATATAGAAGGC
CTTGCTATTAATGAAACTCCAGGAGGTCAAGGACCTTCACCTACAGATGCATTTGGTAGA
GATCCATATAAAATTACAGGTTTAGCAAGAACATTGCCAAATGAACATTATCGTGACATT
GCTTCTCAAACATTTGGAATAAGATTCTTAACTCCTATTGAAGGCGAAGAAAGAAAATTT
ACTAATACAGCTGGAACAACTTGAATTATGGATTATCAACAAAGAAGTGATGGAAAATAT
CCAACAAAATGATATTTTGCAACAAATTTACACGTTGCAGATGCATTAAAGCAACTTACA
ACTTCATTTACACTTCTAAAATTGATGGATAGTGCAAAAATTAAAACAACATTGCGTTTG
GCAAATCTTGATGAAAATACATATAGATTTTCATTTGCTGGTAAAGATTCTACTAATGTT
TCTAATGGAATAAAGACAGTTTATACTGCAAGAGATTTCTTAAATTCAAAACCTTCTGAT
TATTTAATTAAATCGCAAAAAGAAAAGTATAAAGATGTTGAAGAATATGCTGATTTTGCT
GTTTTTGAAGTTGATTTTGAAAAATTGACATTACAAAGCGTTTCTAAAAATGATCTAAGC
GAAAATAGCGATATTACTAAAAACTTTAGCAATTTAGATGCCCATGAATTAGCAAAAGCC
TTGACAAGTAATTATGCTCAAAATAAAGCAAAACAAATTAAATTCTTGTCGAAATCATAT
TTATCAAATTACCAAAAAATTGATGTTCCTTTAAAGGCAAATAAAGCAAATAAGGAATGA
TGAAAGAATTATGATGAACTTTTTGCATTAGGTTATCCAAATTCAACCCAAGATTTCTTT
TTAAGAAGATATGTAGATGATGACCAAATTAAAAGAAGAGATGAATTTAATTACAGTTTA
TGAACAAATTCGGATTATAGATTTTATGATCAATTAGCAGTTGGCGAAAATGAAACCCCT
TCATTTCCTCCATCAAAAACAGAAAGAGGAAATTACTTATCTTATAGTTTAGGATATAGA
ACATTTATTGATAAACCCGGTATTTCTGATGTGTTTTTAGCACAACCGGGCGGAACCAAG
CAAATTCAAGAAGAAAAAGACGGCCAAAAATATCAAAAATCAGTATTTTCATTTTATGAA
AGTAGCGATGGCAAAACATATATGCGTATGGGGCTAAATTATATGCCTAAACATTTTGCT
CCAGTTGGTGGTGCTTCTGGTACAAGCTTAAGAAATCAAAATAACGAACTAGTTGGAATA
TTTTATTTATCAAATTTAGGTGCAAAAACCGGTTTAGCAGCTGCTTTTAGATCGGAAGGA
TTTGACTACAAAGGCTTGTATGGAAATTACAATTTGCCTCAATATGATTTAATTTATGGT
GGTGGCAAAGACCAAAAAAATTCATTTAGACAAACATTAAAAGAACTATATAAAAATAAT
AGCGATTTTAAAACAGCATTATTCCCTAATGGCTTAGGTGATGATAAAGTTCCTAATGAA
TTTAAATTTATAGAAAACAAAAAAT
>15721 bias=0,e_score=0.0,bit_score=2553.3,score_ratio=1.05,align_strand=+,abs_start=4407,abs_end=6833,allele_start=4407,allele_end=6833,query_name=NODE_3_length_61680_cov_30.2945_ID_333 <unknown description>
TGAAAAAATCTAAATTAATAATATCATTATTAATAGCAGCGACATCACTTTCTAGTATGT
CTGCTGTAGCTATTTCATGTAAAAATACAAATAAAAAGACTAATAATAATCAAAATGACG
AAAAAAAGAATCCTGATGAAAAGCCCCAAAATAATCAAGATTCAAAAGGCAATGACAACA
AAAATAATAATTCTACAGATGAACTATCAGTTGAAGAACAAAAAACTACCGAATATAAAA
AAATAATTTCTGAGGTTTCAAAATTAGCATTAAATGATCCAAGTCAATTATTTGATTTGA
AATTCAAAGCTTTTTCAAATCAAAATTCACAAGATTTGCTTCCATCTCAAATTGTTAGAA
ATTTCAATCAAGGTGTTGAGTTTAAACAAAAAAAATTTAATGATGAAATTGAAATTAAAA
AAATAGTCAATGTTTTATACGTACAAACTTCAACCAATTCTGATGATTGATCAGTTGCAA
ACAAAACCGGTCAATTGAATTTTAATATTACTATTAAAGACAAAAAGACAAACAAAACAT
TTATTGAAACAATAACTGTAGGAAAATTTAAAACAAATCCTTATGGTTTTGATGAAAATG
GAACAATCCCTAATACAGGTTCTGATGCTTTAAGATTGAATAAAAGTGAGTTGGAACAAT
ATCTTGAAGGAAATCAAACAAAAAGATATGAGCTAGATAATAAAAAATATTTAGACATTT
TAACTCGTCAACAAGAACAAAAATCAATAAAAGAAATTAGACCAAATTTGGATGCTTCAC
AATCTAACATTCAAAAATTTGATGCTAAGGCAAAAGAAATTAGTCAAGATTCGTATGAAT
CAGCTGCAAGAAAAGGTTTTACATTGCCAAGCTACGATTCAAATGGTAATGTAGAAGGCC
TTGCTATTAATGAAACTCCAGGAGGACAAGGGCCTTCACCTACAGATGCATTTGGTAGAG
ATCCATATAAAATTACAGGTTTAGCAAGAACATTGCCAAATGAACATTATCGTGACATTG
CTTCTCAAACATTTGGAATAAGATTCTTAACTCCTATTAAAGGTGAAGAAAGAAAATTTA
CTAATACAGCTGGAACAACTTGAATCATGGATTATCAACAAAGAAGTGATGGAAAATATC
CAACAAAATGATATTTTGCAACAAATTTACACGTTGCAGATGCATTGAAACAACTTACAA
CTTCATTTACACTTCTAAAATTGATGGATAGTGCAAAAATTAAAACAACATTTCGTTTAG
CAAATCTTGATGAAAATACATATAGATTTTCATTTGTTGGTAAAGATTCTACTAATGTTT
CTAATGGAATAAAGACAGTTTATACTGCAAGAGATTTCTTAAATTTAAAACCTTCTGATT
ATTTAATTAAATCGCAAAAAGAAAAGTATAAAGATGTTGAAGAATATGCTGATTTTGCAG
TTTTTGAAGTTGATTTTGAAAAATTAACATTACAAAGCGTTTCTAAAAATGATCTAAGCG
AAAATAGCGATATTACTAAAAACTTTAGCAATTTAGATGCCCACGAATTAGCAAGAGCCT
TAACAAGTAATTATGCTCAAAATAAAGCAAAACAAATTAAATTCTTGTCGAAATCATATT
TATCAAATTACCAAAAAATTGATGTTCCTTTAAAGGCAAATAAAGCAAATAAGGAATGAT
GAAAGAATTATGATGAACTTTTTGCATTAGGTTATCCAAATTCAACCCAAGATTTCTTTT
TAAGAAGATATGTAGATGATGACCAAATTAAAAGAAGAGATGAATTTAATTACAGTTTAT
GAACAAATTCGGATTATAGATTTTATGATCAATTAGCAGTTGGTGAAAACGAAACCCCTT
CATTTCCTCCATCAAAAACAGAAAGAGGAAATTACTTATCTTATAGTTTAGGATATAGAA
CATTCATTGATAAACCTGGTATTTCTGATGTGTTTTTAGCACAACCAGGTGGAACCAAGC
AAGTTCAAGAAGAAATAAATGGCCAAAAATATCAAAAATCAGTATTTTCATTCTATGAAA
GTAGCGATGGCAAAACATATATGCGTATGGGGCTAAATTATATGCCTAAACATTTTGCTC
CAGTTGGAGGTGCTTCTGGTACAAGCTTAAGAAATCAAAAAAACGAACTTGTTGGAATAT
TTTATTTATCGAATTTAGGCGCAAAAACCGGCTTAGCAGCTGCTTTTAGATCGGAAGGAT
TTGACTACAAAGGCTTGTATGGAAATTACAATTTGCCTCAATATGATCTAATTTATGGTG
GCGGCAAAGACCAAAAAAATTCATTTAGACAAACATTAAAAGAACTATATAAAGATAATA
GTGATTTTAAAACAGCTTTATTCCCTGATGGCTTAGGTGATGATAAAGTTCCTAATGAAT
TTAAATTTATAGAAAACAAAAAATAA
>15722 bias=0,e_score=0.0,bit_score=2530.3,score_ratio=1.04,align_strand=-,abs_start=46629,abs_end=49054,allele_start=46629,allele_end=49054,query_name=NODE_3_length_56296_cov_39.9706_ID_615 <unknown description>
TTGAAAAAATCTAAATTAATAATATCGTTATTAATAGCAGCGACATCACTTTCTAGTATG
TCTGCTGTAGCTATTTCATGTAAAAATACAAATAAAAAGACTAATAATAATCAAAATGAC
GAAAAAAAGAATCCTGATGAAAAACCCCAAAATAATCAAGATTCAAAAGGCGACGACAAT
AAAAATAATAATTCTACAGATGAACTATCAGTTGAAGAACAAAAAACTATCGAATATAAA
AAAATAATTTCTGAAGTTTCAAAATTAGCATTAAATGATCCAAGTCAATTATTTGATTTG
AAATTCAAGGCTTTTTCAAATCAAAATTCACAAGATTTGCTTCCATCTCAAATTGTTAGA
AATTTCAATCAAGGTGTTGAGTTTAAACAAAAAAAATTTAATGATGAAATTGAAATTAAA
AAAATAGTCAATGTTTTATATGAACAAACTTCAACCAATTCTGATGATTGATCAGTTGCA
AACAAAACCGGTCAATTGAATTTTAATATTACTATTAAAGACAAAAAGACAAACAAAACA
TTTATTGAAACAATAACTGTAGGAAAATTTAAAACAAATCCTTATGGTTTTGATGAAAAT
GGAACAATTCCTAATACAGGTTCTGATGCTTTAAGATTGAATAAAAGTGAGTTGGAACAA
TATCTTGAAGGAAATCAAACAAAAAGATATGAGCTAGATAATAAAAAATATTTAGACATT
TTAACTCGTCAACAAGAACAAAAATCAATAAAAGAAATTAGACCAAATTTGGATGCTTCA
CAATCTAACATTCAAAAATTTGATGCTAAGGCAAAAGAAATTAATCAAGATTCGTATGAA
TCAGCTGCAAGAAAAGGTTTTACATTGCCAAGCTACGATTCAAATGGTAATGTAGAAGGC
CTTGCTATTAATGAAACTCCAGGAGGGCAAGGGCCTTCACCTACAGATGCATTTGGTAGA
GATCCAAATAAAATTACAGGTTTAGCAAGAACATTGCCAAATGAACATTATCGCGACATT
GCTTCACAAACATTTGGAATAAGATTCTTAACTCCTATTGAAGGCGAAGAAAGAAAATTT
ACCAATACAGCTGGAACAACTTGAATCATGGATTATCAACAAAGAAATGATGGAAAATAT
CCAACAAAATGATATTTTGCAACAAATTTACACGTTGCAGATGCATTAAAGCAACTTACA
ACTTCATTTACACTTCTAAAATTAATGGATAGTGCAAAAATTAGAACAACATTGCGTTTG
GCAAATCTTGATGAAAATACATATAGATTTTCATTTACTGGTAAAGATTCTGCTAATGTT
TCTGATGGAATAAAGACAGTTTATACTGCAAGAGATTTCTTAAATTCAAAACCTTCTGAT
TATTTAATTAAATCGCAAAAAGAAAAGTATAAAGATGTTGAAGAATATGCTGATTTTGCA
GTCTTTGAAGTTGATTTTGAAAAATTAACATTGCAAAGCGTTTCTAAAAATGATCTAAGC
GAAAATAGCGATATTACTAAAAACTTTAGCAATTTAGATGCTCACGAATTAGCAAAAGTC
TTAACAAGCGATTATGCTCAAAATAAAGCAAAACAAATTAAATTCTTATCGAAATCATAT
TTATCAAATTACCAAAAAATTGATGTTCCTTTAAAAGCAAATAAAGAAAACAAGGAATGA
TGAAAGAATTATGATGAACTTTTTGCATTAGGTTATCCAAATTCAACCCAAGATTTCTTT
TTAAGAAGATATGTAGATGATGACCAAATTAAAAGAAAAGATGAATTTAATTACAGTTTA
TGAACAAATTCAGATTATAGATTTTATGATCAATTAGCTGTTGGTGAAAATGAAACCCCT
TCATTTCCTCCATCAAAAACAGAAAGAGGAAATTACTTATCTTATAGTTTAGGATATAGA
ACATTCATTAATAAACCCGGTATTTCTGATGTGTTTTTAGCACAACCAGGTGGAATGAAG
CAAGTTCAAGAAGAAAAAGACGGCCAAAAATATCAAAAATCAGTATTTTCATTTTATGAA
AGTAGCGATAGCAAAACATATATGCGTATGGGGCTAAATTATATGCCTAAACATTTTGCT
CCAGTTGGTGGTGCTTCTGGTACAAGCTTAAGAAATCAAAAAAACGAACTAGTTGGAATA
TTTTATTTATCAAATATAGGCGCAAAAACTGGCTTAGCAGCTGCTTTTAGATCGGAAGGA
TTTGACTACAAAGGCTTGTATGGAAATTACAATTTGCCTCAATATGATTTAATTTATGGC
GGCGGTAAAGACCAAAAAAATTCATTTAGACAAACATTAAAAGAACTATATAAAAATAAT
AGCGATTTTAAAACAGCATTATTCCCTGATGGCTTAGGCGATGATAAAGTTCCTAATGAA
TTTAAATTTACAGAAAATAAAAAAT
>15723 bias=0,e_score=0.0,bit_score=2545.4,score_ratio=1.05,align_strand=+,abs_start=616711,abs_end=619137,allele_start=616711,allele_end=619137,query_name=NODE_1_length_666248_cov_46.4332_ID_732 <unknown description>
TGAAAAAATCTAAATTAATAATATCATTATTAATAGCAGCGACATCACTTTCTAGTATGT
CTGCTGTAGCTATTTCATGTAAAAATACAAACAAAAAGACTAATAATAATCAAAATGACG
AAAAAAAGAATCCTGATGAAAAACCCCAAAATAATCAAGATTCAAAAGGCAACGACAACA
AAAATAATAATTCTACAGATGAACTATCAGTTGAAGAACAAAAAACTATCGAATATAAAA
AAATAATTTCTGAAGTTTCAAAATTAGCATTAAATGATCCAAGTCAATTATTTGATTTGA
AATTCAAAGCTTTTTCAAATCAAAATTCACAAGATTTGCTTCCATCTCAAATTGTTAGAA
ATTTCAATCAAGGTGTTGAGTTTAAACAAAAAAAATTTAATGAAGAAATTGAAATTAAAA
AAATAGTCAATGTTTTATACGTACAAACTCCAACCAATTCTGATGATTGATCAGTTGCAA
ACAAAACCGGTCAATTGAATTTTAATATTACTATTAAAGACAAAAAGACAAACAAAACAT
TTATTGAAACAATAACTGTAGGAAAATTTAAAACAAATCCTTATGGTTTTGATGAAAATG
GAACAATTCCTAATACAGGTTCTGATGCTTTAAGATTGAATAAAAGTGAGTTGGAACAAT
ATCTTGAAGGAAATCAAACAAAAAGATATGAGCTAGATAATAAAAAATATTTAGACATTT
TGACTCGTCAACAAGAACAAAAATCAATAAAAGAAATTAGACCAAATTTGGATGCTTCAC
AATCTAACATTCAAAAATTTGATGCTAAGGCAAAAGAAATTAGTCAAGATTCGTATGAAT
CAGCTGCAAGAAAAGGTTTTACATTGCCAAGCTACGATTCAAATGGCAATGTAGAAGGCC
TTGCTATTAATGAAACTCCAGGAGGTCAAGGACCTTCACCTACAGATGCATTTGGTAGAG
ATCCATATAAAATTACAGGTTTAGCAAGAACATTGCCAAATGAACATTATCGTGACATTG
CTTCTCAAACATTTGGAATAAGATTCTTAACTCCTATTGAAGGCGAAGAAAGAAAATTTA
CCAATACAGCTGGAACAACTTGAATCATGGATTATCAACAAAGAAGTGATGGAAAATATC
CAACAAAATGATATTTTGCAACAAATTTACACGTTGCAGATGCATTAAAACAACTTACAA
CTTCATTTACACTTCTAAAATTGATGGATAGTGCAAAAATTAAAACAACATTGCGTTTGG
CAAATCTTGATGAAAATACATATAGATTTTCATTTGCTGGTAAAGATTCTACTAATGTTT
CTGATGGAATAAAGACAGTTTATACTGCAAGAGATTTCTTAAATTCAAAACCTTCTGATT
ATTTAATTAAATCGCAAAAAGAAAAGTATAAAAATGTTGAAGAATATGCTGATTTTGCAG
TCTTTGAAGTTGATTTTGAAAAATTGACATTACAAAGCGTTTCAAAAAATGATCTAAGCG
AAAATAGCGATATTACTAAAAACTTTAGCAATTTAGATGCTCACGAATTAGCAAAAGTCT
TAACAAGCGATTATGCTCAAAATAAAGCAAAACAAATTAAATTCTTGTCGAAATCATATT
TATCAAATTACCAAAAAATTGATGTTCCTTTAAAGGCAAATAAAGCAAATAAGGAATGAT
GAAAGAATTATGATGAACTTTTTGCATTAGGTTATCCAAATTCAACCCAAGATTTCTTTT
TAAGAAGATATGTAGATGATGACCAAATTAAAAGAAGAGATGAATTTAATTACAGTTTAT
GAACAAATTCAGATTATAGATTTTATGATCAATTAGCAGTTGGTGAAAACGAAACCCCTT
CATTTCCTCCATCAAAAACAGAAAGAGGAAATTACTTATCTTACAGTTTAGGATATAGAA
CATTCATTGATAAACCTGGTATTTCTGATGTGTTTTTAGCACAACCAGGTGGAACCAAGC
AAGTTCAAGAAGAAATAAATGGCCAAAAATATCAAAAATCAGTATTTTCATTCTATGAAA
GTAGCGATGGCAAAACATATATGCGTATGGGTCTAAATTATATGCCTAAACATTTTGCTC
CAGTTGGTGGTGCTTCTGGTACAAGCTTAAGAAATCAAAAAAACGAACTTGTTGGAATAT
TTTATTTATCGAATTTGGGTGCAAAAACCGGCTTAGCAGCTGCTTTTAGATCGGAAGGAT
TTGACTACGAAGGCTTGTATGGAAATTACAATTTGCCTCAATATGATCTAATTTACGGTG
GTGGTAAAGACCAAAAAAATTCATTTAGACAAACATTAAAAGAATTATATAAAGATAATA
GTGATTTTAAAACAGCATTATTCCCTAATGGCTTAGGTGATGATAAAGTTCCTAATGAAT
TTAAATTTATAGAAAACAAAAAATAA
>15724 bias=0,e_score=0.0,bit_score=2547.7,score_ratio=1.05,align_strand=-,abs_start=12647,abs_end=15072,allele_start=12647,allele_end=15072,query_name=NODE_5_length_22177_cov_19.3594_ID_550 <unknown description>
TTGAAAAAATCTAAATTAATAATATCATTATTAATAGCAGCGACATCACTTTCTAGTATG
TCTGCTGTAGCTATTTCATGTAAAAATACAAATAAAAAGACTAATAATAATCAAAATGAC
GAAAAGAAGAATCCTGATGAAAAACCCCAAAATAATCAAGATTCAAAAGGCGACGACAAT
AAAAATAATAATTCTACAGATGAACTATCAGGTGAAGAACAAAAAACTATCGAATATAAA
AAAATAATTTCTGAAGTTTCAAAATTAGCATTAAATGATCCAAGTCAATTATTTGATTTG
AAATTCAAGGCTTTTTCAAATCAAAATTCACAAGATTTGCTTCCATCTCAAATTGTTAGA
AATTTCAATCAAGGTGTTGAGTTTAAACAAAAAAAATTTAATGATGAAATTGAAATTAAA
AAAATAGTCAATGTTTTATACGTACAAACTTCAACCAATTCTGATGATTGATCAGTTGCA
AACAAAACCGGTCAATTGAATTTTAATATTACTATTAAAGACAAAAAGACAAACAAAACA
TTTATTGAAACAATAACTGTAGGAAAATTTAAAACAAATCCTTATGGTTTTGATGAAAAT
GGAACAATTCCTAATACAGGTTCTGATGCTTTAAGATTAAACAAAAGTGAGTTGGAACAA
TATCTTGAAGGAAATCAAACAAAAAGATATGAGCTAGATAATAAAAAATATTTAGACATT
TTAACTCGTCAACAAGAACAAAAATCAATAAAAGAAATTAGACCAAATTTGGATGCTTCA
CAATCTAACATTCAAAAATTTGATGCTAAGGCAAAAGAAATTAGTCAAGATTCGTATGAA
TCAGCTGCAAGAAAAGGTTTTACATTGCCAAGCTACGATTCAAATGGTAATGTAGAAGGC
CTTGCTATTAATGAAACTCCAGGAGGACAAGGGCCTTCACCTACAGATGCATTTGGTAGA
GATCCATATAAAATTACAGGTTTAGCAAGAACATTGCCAAATGAACATTACCGTGACATT
GCTTCACAAACATTTGGAATAAGATTCTTAACTCCTATTGAAGGCGAAGAAAGAAAATTT
ACTAATACAGCTGGAACAACTTGAATCATGGATTATCAACAAAGAAGTGATGGAAAATAT
CCAACAAAATGATATTTTGCAACAAATTTACACGTTGCAGATGCATTGAAACAACTTACA
ACTTCATTTACACTTCTAAAATTGATGGATAGTGCAAAAATTAAAACAACATTGCGTTTA
GCAAATCTTGATGAAAATACATATAGATTTTCATTTACTGGTAAAGATTCTACTAATGTT
TCTAATGGAATAAAGACAGTTTATACTGCAAGAGATTTCTTAAATTTAAAACCTTCTGAT
TATTTAATTAAATCACAAAAAGAAAAGTATAAAGATGTTGAAGAATATGCTGATTTTGCA
GTTTTTGAAGTTGATTTTGAAAAATTAACATTACAAAGCGTTTCTAAAAATGATCTAAGC
GAAAATAGCGATATTACTCAAAAATTCAGCAATTTAGATGCCCATGAATTAGCAAAAGCC
TTGACAAGTAATTATGCTCAAAATAAAGCAAAACAAATTAAATTCTTGTCGAAATCATAT
TTATCAAATTACCAAAAAATTGATGTTCCTTTAAAGGCAAATAAAGCAAATAAGGAATGA
TGAAAGAATTATGATGAACTTTTTGCATTAGGTTATCCAAATTCAACCCAAGATTTCTTT
TTAAGAAGATATGTAGATGATGACCAAATTAAAAGAAGAGATGAATTTAATTACAGTTTA
TGAACAAATTCAGATTATAGATTTTATGATCAATTAGCAGTTGGTGAAAACGAAACCCCT
TCATTTCCTCCATCAAAAACAGAAAGAGGAAATTACTTATCTTATAGTTTAGGATATAGA
ACATTCATTGATAAACCTGGTATTTCTGATGTGTTTTTAGCACAACCAGGCGGAACCAAG
CAAGTTCAAGAAGAAAAAGACGGCCAAAAATATCAAAAATCAGTATTTTCATTTTATGAA
AGTAGCGATGGCAAAACATATATGCGTATGGGGCTAAATTATATGCCTAAACATTTTGCT
CCAGTTGGTGGTGCTTCTGGTACAAGCTTAAGAAATCAAAATAACGAACTAGTTGGAATA
TTTTATTTATCAAATTTAGGTGCAAAAACCGGTTTAGCAGCTGCTTTTAGATCGGAAGGA
TTTGACTACAAAGGCTTGTATGGAAATTACAATTTGCCTCAATATGATTTAATTTATGGC
GGCGGTAAAGACCAAAAAAATTCATTTAGACAAACATTAAAAGAACTATATAAAAATAAT
AGCGATTTTAAAACAGCATTATTCCCTAATGGCTTAGGTGATGATAAAGTTCCTAATGAA
TTTAAATTTATAGAAAATAAAAAAT
>15725 bias=0,e_score=0.0,bit_score=2517.5,score_ratio=1.04,align_strand=-,abs_start=51311,abs_end=53736,allele_start=51311,allele_end=53736,query_name=NODE_2_length_156220_cov_38.7853_ID_1653 <unknown description>
TTGAAAAAATCTAAATTAATAATATCATTATTAATAGCAGCGACATCACTTTCTAGTATG
TCTGCTGTAGCTATTTCATGTAAAAATACAAATAAAAAGACTAATAATAATCAAAATGAC
GAAAAGAAGAATCCTGATGAAAAACCCCAAAATAATCAAGATTCAAAAGGCAATGACAAC
AAAAATAATAATTCAACAGATGAACTATCAGCTGAAGAACAAAAAACTACCGAATATAAA
AAAATAATTTCTGAAGTTTCAAAATTAGCGTTAAATGATCCAAGTCAATTATTTGATTTG
AAATTCAAGGCTTTTTCAAATCAAAATTCACAAGATTTGCTTCCATCTCAAATTGTTAGA
AATTTCAATCAAGGTGTTGAGTTTAAACAAAAAAAATTTAATGATGAAATTGAAATTAAA
AAAATAGTCAATGTTTTATACGTACAAACTTCAACCAATTCTGATGATTGATCAGTTGCA
AACAAAACCGGTCAATTAAATTTTAATATTACTATTAAAGACAAAAAGACAAACAAAACA
TTTATTGAAACAATAACTGTAGGAAAATTTAAAACAAATCCTTATGGTTTTGATGAAAAT
GGAACCATTCCTAATACAGGTTCTGATGCTTTAAGATTGAATAAAAGTGAGTTAGAACAA
TATCTTGAAGGAAATCAAACAAAAAGATATGAGCTAGATAATAAAAAATATTTAGACATT
TTAACTCGCCAACAAGAACAAAAATCAATAAAAGAAATTAGACCAAATTTGGAAGCTTCA
CAATCTAACATTCAAAAATTTGATGCTAAGGCAAAAGAAATTAGTCAAGATTCATATGAA
TCAGCTGCAAGAAAAGGTTTTACATTGCCAAGCTACGATTCAAATGGTAATGTAGAAGGC
CTTGCTATTAATGAAACTCCAGGAGGACAAGGGCCTTCACCTACAGATGCATTTGGTAGG
GATCCATATAAAATTACAGGTTTAGCAAGAACATTGCCAAATGAACATTACCGTGACATT
GCTTCACAAACATTTGGAATAAGATTCTTAACTCCTATTGAAGGCGAAGAAAGAAAATTT
ACTAATACAGCTGGAACAACTTGAATCATGGATTATCAACAAAGAAGTGATGGAAAATAT
CCAACAAAATGATATTTTGCAACAAATTTACACGTTGCAGATGCATTAAAAAAACTTACA
ACTTCATTTACACTTCTAAAATTAATGGATAGTGCAAAAATTAAAACAACATTGCGTTTG
GCAAACCTTGATGAAAATACATATAGATTTTCATTTGTTGGTAAAGATTCTACTAATGTT
TCTAATGGAATAAAGACAGTTTATACTGCAAGAGATTTCTTAAATTCAAAACCTTCTGAT
TATTTAATTAAATCGCAAAAAGAAAAGTATAAAGATGTTGAAGAATATGCTGATTTTGCT
GTTTTTGAAGTTGATTTTGAAAAATTAACATTACAAAGCGTTTCTAAAAATGATCTAAGC
GAAAATAGCGATATTACACAAAAATTTAGCAATTTAGATGCCCACGAATTAGCAAGAGCC
TTAACAAGTAATTATGCTCAAAATAAAGAAAAACAAATTAAATTCTTGTCAAAATCATAT
TTATCAAATTATCAAAAAATTGATGTTCCTTTAAAAGCAAATAAAGAAAACAAAGAATGA
TGAAAGAATTATGATGAACTTTTTGCATTAGGTTATCCAAATTCAACCCAAGATTTCTTT
TTAAGAAGATATGTAGATGATGACCAAATTAAAAGAAGAGATGAATTTAATTACAGTTTA
TGAACAAATTCAGATTATAGATTTTATGATCAATTAGCAGTTGGTGAAAATGAAACTCCT
TCATTTCCTCCATCAAAAACAGAAAGAGGAAATTACTTATCTTATAGTTTAGGATATAGA
ACATTCATTGATAAACCTGGTATTTCTGATGTGTTTTTAGCACAACCAGGTGGAATGAAG
CAAGTTCAAGAAGAAAAAGACGGCCAAAAATATCAAAAATCAGTATTTTCATTCTATGAA
AGTAGCGATGGCAAAACATATATGCGTATGGGGCTAAATTATATGCCTAAACATTTTGCT
CCAGTTGGAGGCGCTTCTGGCACAAGCTTAAGAAATCAAAATAACGAACTAGTTGGAATA
TTTTATTTATCAAATTTAGGTGCAAAAACCGGTTTAGCAGCTGCTTTTAGATCGGAAGGA
TTTGACTACAAAGGCTTGTATGGAAATTACAATTTGCCTCAATATGATTTAATTTACGGT
GGTGGTAAAGACCAAAAAAATTCATTTAGACAAACATTAAAAGAACTATATAAAAACAAT
AGTGATTTTAAAACAGCATTATTCCCTAATGGCTTAGGTGATGATAAAGTTCCTAATGAA
TTTAAATTTATAGAAAATAAAAAAT
>15726 bias=0,e_score=0.0,bit_score=2536.5,score_ratio=1.05,align_strand=+,abs_start=2331,abs_end=4757,allele_start=2331,allele_end=4757,query_name=NODE_5_length_51986_cov_40.4955_ID_482 <unknown description>
TGAAAAAATCTAAATTAATAATATCATTATTAATAGCAGCGACATCACTTTCTAGTATGT
CTGCTGTAGCTATTTCATGTAAAAATACAAATAAAAAGACTAATAATAATCAAAATGACG
AAAAGAAGAATCCTGATGAAAAACCCCAAAATAATCAAGATTCAAAAGGCAACGACAACA
AAAATAATAATTCTACAGATGAACTATCAGTTGAAGAACAAAAAACTACCGAATATAAAA
AAATAATTTCCGAAGTTTCAAAATTAGCATTAAATGATCCAAGTCAATTATTTGATTTGA
AATTCAAGGCTTTTTCAAATCAAAATTCACAAGATTTGCTTCCATCTCAAATTGTTAGAA
ATTTCAATCAAGGTGTTGAGTTTAAACAAAAAAAATTTAATGATGAAATTGAAATTAAAA
AAATAGTCAATGTTTTATATGTACAAACTTCAACCAATTCTGATGATTGATCAGTTGCAA
ACAAAACCGGTCAATTGAATTTTAATATTACTATTAAAGACAAAAAGATAAACAAAACAT
TTATTGAAACAATAACTGTAGGAAAATTTAAAACAAATCCTTATGGTTTTGATGAAAATG
GAACAATTCCTAATACAGGTTCTGATGCTTTAAGATTGAATAAAAGTGAGTTGGAACAAT
ATCTTGAAGGAAATCAAACAAAAAGATATGAGCTAGATAATAAAAAATATTTAGACATTT
TAACTCGTCAACAAGAACAAAAATCAATAAAAGAAATTAGACCAAATTTGGAAGCTTCAC
AATCTAACATCCAAAAATTTGATGATAAGGCAAAAGAAATTAGTCAAGATTCATATGAAT
CAGCTGCAAGAAAAGGTTTTACATTGCCAAGCTACGATTCAAAAGGCAATGTAGAAGGCC
TTGCTATTAATGAAACTCCAGGAGGCCAAGGACCTTCGCCTACAGATGCATTTGGTAGAG
ATCCAAATAAAATTACAGGTTTAGCAAGAACATTGCCTAATGAACATTATCGTGACATTG
CTTCTCAAACATTTGGAATAAGATTCTTAACTCCTATTGAAGGCGAAGAAAGAAAATTTA
CCAATACGGCTGGAACAACTTGAATCATGGATTATCAACAAAGAAGTGATGGAAAATATC
CAACAAAATGATATTTTGCAACAAATTTACACGTTGCAGATGCATTAAAAAAACTTACAA
CTTCATTTACACTTCTAAAATTAATGGATAGTGCAAAAATTAAAACAACATTGCGTTTGG
CAAACCTTGATGAAAATACATATAGATTTTCATTTGCTGGTAAAGATTCTACTAATGTTT
CTGATGGAATAAAGACAGTTTATACTGCAAGAGATTTCTTAAAATCAAAACCTTCTGATT
ATTTAATTAAATCACAAAAAGAAAAGTATAAAGATGTTGAAGAATATGCTGATTTTGCTG
TTTTTGAAGTTGATTTTGAAAAATTGACATTACAAAGCGTTTCTAAAAATGATCTAAGCG
AAAATAGCGATATTACTCAAAAATTTAGCAATTTAGATGCCCATGAATTAGCAAAAGCCT
TGACAAGTAATTATGCTCAAAATAAAGCAAAACAAATTAAATTCTTGTCGGAATCATATT
TATCAAATTATCAAAAAATTGATGTTCATTTAAAAGCAAATAAAGAAAGCAAGGAATGAT
GAAAGAATTATGATGAACTTTTTGCATTAGGCTATCCAAATTCAACCCAAGATTTCTTTT
TAAGAAGATATGTAGATGATGACCAAATTAAAAGAAGAGATGAATTTAATTACAGTTTAT
GAACAAATTCAGATTATAGATTTTATGATCAATTAGCAGTTGGTGAAAACGAAACCCCTT
CATTTCCTCCATCAAAAACAGAAAGAGGAAATTACTTATCTTACAGTTTAGGATATAGAA
CATTCATTGATAAACCTGGTATTTCTGATGTGTTTTTAGCACAACCAGGTGGAATGAAGC
AAGTTCAAGAAGAAAAAGACGGCCAAAAATATCAAAAATCAGTATTTTCATTCTATGAAA
GTAGCGATGGCAAAACATATATGCGTATGGGGCTAAATTATATGCCTAAACATTTTGCTC
CAGTTGGAGGTGCTTCTGGTACAAGCTTAAGAAATCAAAAAAACGAACTTGTTGGAATAT
TTTATTTATCAAATTTGGGTGCAAAAACCGGCTTAGCAGCTGCTTTTAGATCGGAAGGAT
TTGACTACAAAGGCTTGTATGGAAATTACAATTTGCCTCAATATGATTTAATTTATGGCG
GCGGTAAAGACCAAAAAAATTCATTTAGACAAACATTAAAAGAACTATATAAAAATAATA
GCGATTTTAAAACAGCATTATTCCCTAATGGTTTAGGTGATGATAAAGTTCCTAATGAAT
TTAAATTTATAGAAAATAAAAAATAA
