# Supplementary material for: Genomic determination of minimum multi-locus sequence typing schemas to represent the genomic phylogeny of Mycoplasma hominis
Source: BMC Genomics. 2016 Nov 23;17:964. doi: 10.1186/s12864-016-3284-z (PMC5120421; doi:10.1186/s12864-016-3284-z)
Supplement: Additional file 1: — FASTA sequence for all pan genomic alleles identified in this study. (ZIP 1488 kb) [file 12864_2016_3284_MOESM1_ESM.zip › pan_genome/GENE-193.fasta]

>193
ATGAACAAAGAAGAATATTTAGCTTATTTAAGTTATATAAATAATGGCAAATGGCACCAA
ATCTATAATGATTTAAAATCACAAATAACATGTCAAAAAACAAAATATGCTGATTTTTGT
AGTGACCAAGCAATCAAAAACAAATCATACATAACAATTTTTGATAGTGATTATCCGCTA
TATTGCAATAATGTTTGAAATCCACCGTTTGTCCTTTATTATTATGGAAATAAACAACTA
TTAAAGCATAAAATTATTATGATAACTGGAAATATTTCTATTTCTAATATTATCGAGGTT
AAAGATTCTATTAAAAATTTTGGCAAAGAATATGTCTTCTGCAACGAAGCATGAAAAGGT
TTAGACATACAATTAATTGACTATTTAATTTCAAAAAATAAAAATATTATTATTATTTTA
GCATGCGGAATTGAATACGCTAAAAATTCTTTGCCTAAGAAATGATTCGATTATAGCAAT
TTGCTATTCATTTCTGAATACCCTAGCAATTATCACACAAGTAAAATAACGCTAAAAGCG
CGAAATAGAATTAGCGCAGCAATTTCTAATTATTTAGTCTTACTCTCTTGTTATAAAAGC
ACCATGAATAACCTAATAGATCAATTCTTAAATATTGGCAAAGAGGTTTATTGCCTTGAT
GATATTCAAAATAATTTGAATGAAGATAATTTCAACAAAAACTTAATTAATGAAGGAGCA
GGAAAAATAACTTCAATAACTGATTTAATATTAAAATAG
>868
ATGAATAAAGAAGAATATTTAGCTTATTTAAGTTATATAAATAATGGCAAATGACACCAA
ATCTATAATGATTTAAAATCACAAATAACATGTCAAAAAACAAAATATGCTGATTTTTGT
AGTGACCAAGCAATCAAAAACAAATCATACATAACAATTTTTGATAGTGATTATCCGCTA
TATTGCAATAATGTTTGAAATCCACCGTTTGTCCTTTATTATTATGGAAATAAACAACTA
TTAAAGCATAAAATTATTATGATAACTGGAAATATTTCTATTTCTAATATTATTGAGGTT
AAAGATTCTATTGAAAATTTTAGCAAAGAATATGTCTTCTGCAACGAAGCATGAAAAGGT
TTAGACATACAATTAATTGACTATTTAATTTCAAAAAATAAAAATATTATTATTATTTTA
GCATGCGGAATTGAATACGCTAAAAATTCTTTGCCTAAGAAATGATTCGATTATAGCAAT
TTGCTATTCATTTCTGAATACCCTAGCAATTATCACACAAGTAAAATAACGCTAAAAGCG
CGAAATAGAATTAGCGCAGCAATTTCTAATTATTTAGTCTTACTCTCTTGTTATAAAAGC
ACCATGAATAACCTAATAGATCAATTCTTAAATATTGGCAAAGAGGTTTATTGCCTTGAT
GATACTCAAAATAATTTAAATGAAGATAATTTCAACAAAAACTTAATTAATGAAGGAGCA
GGAAAAATAACCTCAATAACTGATTTAATATTAAAATAG
>1071
ATGAACAAAGAAGAATATTTAGCTTATTTAAGTTATATAAATAATGGCAAATGACACCAA
ATCTATAATGATTTAAAATCACAAATAACATGTCAAAAAACAAAATATGCTGATTTTTGT
AGTGACCAAGCAATTAAAAACAAATCATACATAACAATTTTTGATAGTGATTATCCGCTA
TATTGCAATAATGTTTGAAATCCTCCGTTTGTCCTTTATTATTATGGAAATAAACAACTA
TTAAAGCATAAAATTATTATGATAACTGGAAATATTTCTATTTATAATATTATTGAGGTT
AAAGATTCTATTGAAAATTTTAGCAAAGAATATGTCTTCTGCAACGAAGCATGAAAAGGT
TTAGACATACAATTAATTGACTATTTAATTTCAAAAAATAAAAATATTATTATTAATTTA
GCATGTGGAATTGAATACGCTAAAAATTCTTTGCCTAAGAAATGATTCGATTATAGCAAT
TTGCTATTCATTTCTGAATACCCTAGCAATTATCACACAAGTAAAATAACGCTAAAAGCG
CGAAATAGAATTAGCGCAGCAATTTCTAATTATTTAGTCTTACTCTCTTGTTATAAAAGC
ACCATGAATAACCTAATAGATCAATTCTTAAATATTGGCAAAGAGGTTTATTGCCTTGAT
GATATTCAAAATAATTTGAATGAAAATAATTTCAACAAAAACTTAATTAATGAAGGAGCA
GGAAAAATAACTTCGATAACTGATTTAATATTAAAATAG
>1520
ATGAACAAAGAAGAATATTTAGCTTATTTAAGTTATATAAATAATGGCAAATGACACCAA
ATCTATAATGATTTAAAATCACAAATAACATGTCAAAAAACAAAATATGCTGATTTTTGT
AGTGACCAAGCAATCAAAAACAAATCATACATAACAATTTTTGATAGTGATTATCCGCTA
TATTGCAATAATGTTTGAAATCCACCGTTTGTCCTTTATTATTATGGAAATAAACAACTA
TTAAAGCATAAAATTATTATGATAACTGGAAATATTTCTATTTCTAATATTATTGAGGTT
AAAGATTCTATTGAAAATTTTAGCAAAGAATATGTCTTCTGCAACGAAGCATGAAAAGGC
TTAGACATACAATTAATTGACTATTTAATTTCAAAAAATAAAAATATTATTATTATTTTA
GCATGCGGAATTGAATACGCTAAAAATTCTTTGCCTAAGAAATGATTCGATTATAGCAAT
TTGCTATTCATTTCTGAATACCCTAGCAATTATCACACAAGTAAAATAACGCTAAAAGCG
CGAAATAGAATTAGCGCAGCAATTTCTAATTATTTAGTCTTACTCTCTTGTTATAAAAGC
ACCATGAATAACCTAATAGATCAATTCTTAAATATTGGCAAAGAGGTTTATTGCCTTGAT
GATATTCAAAATAATTTGAATGAAGATAATTTCAACAAAAACTTAATTAATGAAGGAGCA
AGAAAAATAACTTCAATAACTGATTTAATATTAAAATAG
>2404 bias=133.3,bit_score=767.1,abs_start=270484,align_strand=+,abs_end=271242,score_ratio=1.01067193676,query_name=NODE_1_length_423494_cov_19.5452_ID_878
ATGAACAAAGAAGAATATTTAGCTTATTTAAGTTATATAAATAATGGCAAATGACACCAA
ATCTATAATGATTTAAAATCACAAATAACATGTCAAAAAACAAAATATGCTGATTTTTGT
AGTGACCAAGCAATCAAAAACAAATCATACATAACAATTTTTGATAGTGATTATCCGCTA
TATTGCAATAATGTTTGAAATCCTCCGTTTGTCCTTTATTATTATGGAAATAAACAACTA
TTAAAGCATAAAATTATTATGATAACTGGAAATATTTCTATTTCTAATATTATTGAGGTT
AAAGATTCTATTGAAAATTTTAGCAAAGAATATGTCTTCTGCAACGAAGCATGAAAAGGT
TTAGACATACAATTAATTGACTATTTAATTTCAAAAAATAAAAATATTATTATTAATTTA
GCATGCGGAATTGAATACGCTAAAAATTCTTTGCCTAAGAAATGATTCGATTATAGCAAT
TTGCTATTCATTTCTGAATACCCTAGCAATTATCACACAAGTAAAATAACGCTAAAAGCG
CGAAATAGAATTAGCGCAGCAATTTCTAATTATTTAGTCTTACTCTCTTGTTATAAAAGC
ACCATGAATAACCTAATAGATCAATTCTTAAATATTGGCAAGGAGGTTTATTGCCTTGAT
GATATTCAAAATAATTTGAATGAAGATAATTTCAACAAAAACTTAATTAATGAAGGAGCA
GGAAAAATAACCTCAATAACTGATTTAATATTAAAATAG
>2407 bias=135.6,bit_score=760.1,abs_start=283142,align_strand=+,abs_end=283900,score_ratio=1.00144927536,query_name=NODE_1_length_337690_cov_20.0179_ID_3593
ATGAACAAAGAAGAATATTTAGCTTATTTAAGTTATATAAATAATGGCAAATGGCACCAA
ATCTATAATGATTTAAAATCACAAATAACATGTCAAAAAACAAAATATGCTGATTTTTGT
AGTGACCAAGCAATCAAAAACAAATCATACATAACAATTTTTGATAGTGATTATCCGCTA
TATTGCAATAATGTTTGAAATCCACCGTTTGTCCTTTATTATTATGGAAATAAACAACTA
TTAAAGCATAAAATTATTATGATAACCGGAAATATTTCTATTTCTAATATTATTGAGGTT
AAAGATTCTATTGAAAATTTTAGCAAAGAATATGTCTTCTGCAACGAAGCATGAAAAGGT
TTAGACATACAATTAATTGACTATTTAATTTCAAAAAATAAAAATATTATTATTATTTTA
GCATGCGGAATTGAATACGCTAAAAATTCTTTGCCTAAGAAATGATTCGATTATAGCAAT
TTGCTATTCATTTCTGAATACCCTAGCAATTATCACACAAGTAAAATAACGCTAAAAGCA
CGAAATAGAATTAGCGCAGCAATTTCTAATTATTTAGTCTTACTCTCTTGTTATAAAAGC
ACCATGAATAACCTAATAGATCAATTCTTAAATATTGGCAAAGAGGTTTATTGCCTTGAT
GATATACAAAATAATTTAAATGAAGATAATTTCAACAAAAACTTAATTAATGAAGGAGCA
GGAAAAATAACCTCAATAACTGATTTAATATTAAAATAG
>2409 bias=143.5,bit_score=753.1,abs_start=52786,align_strand=+,abs_end=53544,score_ratio=0.992226613966,query_name=NODE_4_length_107452_cov_30.9088_ID_628
ATGAACAAAGAAGAATATTTAGCTTATTTAAGTTATATAAATAATGGCAAATGACACCAA
ATCTATAATGATTTAAAATCACAAATAACATGTCAAAAAACAAAATATGCTGATTTTTGT
AGTGACCAAGCAATTAAAAACAAATCATACATAACAATTTTTGATAGTGATTATCCGCTA
TATTGCAATAATGTTTGAAATCCTCCGTTTGTCCTTTATTATTATGGAAATAAACAACTA
TTAAAGCATAAAATTATTATGATAACTGGAAATATTTCTATTTATAATATTATTGAGGTT
AAAGATTCTATTGAAAATTTTAGCAAAGAATATGTCTTCTGCAACGAAGCATGAAAAGGT
TTAGACATACAATTAATTGACTATTTAATTTCAAAAAATAAAAATATTATTATTAATTTA
GCATGTGGAATTGAATACGCTAAAAATTCTTTGCCTAAGAAATGATTCAATTATAGCAAT
TTGCTATTCATTTCTGAATACCCTAGCAATTATCACACAAGTAAAATAACGCTAAAAGCG
CGAAATAGAATTAGCGCAGCAATTTCTAATTATTTAGTCTTACTCTCTTGTTATAAAAGC
ACAATGAATAACCTAATAGATCAATTCTTAAATATTGGCAAAGAGGTTTATTGCCTTGAT
GATATTCAAAATAATTTGAATGAAGATAATTTCAACAAAAACTTAATTAATGAAGGAGCA
GGAAAAATAACTTCAATAACTGATTTAATATTAAAATAG
>2410 bias=140.7,bit_score=757.5,abs_start=587258,align_strand=+,abs_end=588016,score_ratio=0.998023715415,query_name=NODE_1_length_644406_cov_31.3649_ID_828
ATGAACAAAGAAGAATATTTAGCTTATTTAAGTTATATAAATAATGGCAAATGACACCAA
ATCTATAATGATTTAAAATCACAAATAACATGTCAAAAAACAAAATATGCTGATTTTTGT
AGTGACCAAGCAATCAAAAACAAATCATACATAACAATTTTTGATAGTGATTATCCGCTA
TATTGCAATAATGTTTGAAATCCACCGTTTGTCCTTTATTATTATGGAAATAAACAACTA
TTAAAGCATAAAATTATTATGATAACTGGAAATATTTCTATTTCTAATATTATTGAGGTT
AAAGATTCTATTGAAAATTTTAGCAAAGAATATGTCTTCTGCAACGAAGCATGAAAAGGT
TTAGACATACAATTAATTGACTATTTAATTTCAAAAAATAAAAATATTATTATTATTTTA
GCATGTGGAATTGAATACGCTAAAAATTCTTTGCCTAAGAAATGATTCGATTATAGCAAT
TTGCTATTCATTTCTGAATACCCTAGCAATTATCACACAAGTAAAATAACGCTAAAAGCG
CGAAATAGAATTAGCGCAGCAATTTCTAATTATTTAGTCTTACTCTCTTGTTATAAAAGC
ACCATGAATAACCTAATAGATCAATTCTTAAATATTGGCAAAGATGTTTATTGCCTTGAT
GATATACAAAATAATTTAAATGAAGATAATTTCAACAAAAACTTAATTAATGAAGGAGCA
GGAAAAATAACTTCAATAACTGATTTAATATTAAAATAG
>2414 bias=137.4,bit_score=754.9,abs_start=102977,align_strand=+,abs_end=103735,score_ratio=0.994598155468,query_name=NODE_2_length_111295_cov_32.5633_ID_5155
ATGAACAAAGAAGAATATTTAGCTTATTTAAGTTATATAAATAATGGCAAATGACACCAA
ATCTATAATGATTTAAAATCACAAATAACATGTCAAAAAACAAAATATGCTGATTTTTGT
AGTGACCAAGCAATTAAAAACAAATCATACATAACAATTTTTGATAGTGATTATCCGCTA
TATTGCAATAATGTTTGAAATCCACCGTTTGTCCTTTATTATTATGGAAATAAACAACTA
TTAAAGCATAAAATTATTATGATAACTGGAAATATTTCTATTTCTAATATTATTGAGGTT
AAAGATTCTATTGAAAATTTTAGTAAAGAATATGTCTTCTGCAACGAAGCATGAAAAGGT
TTAGACATACAATTAATTGACTATTTAATTTCAAAAAATAAAAATATTATTATTATTTTA
GCATGTGGAATTGAATACGCTAAAAATTCTTTGCCTAAGAAATGATTCGATTATAGCAAT
TTGCTATTCATTTCTGAATACCCTAGCAATTATCACACAAGTAAAATAACGCTAAAAGCG
CGAAATAGAATTAGCGCAGCAATTTCTAATTTTTTAGTCTTACTCTCTTGTTATAAAAGC
ACGATGAATAACCTAATAGATCAATTCTTAAATATCGGCAAAGAGGTTTATTGCCTTGAT
GATACTCAAAATAATTTAAATGAAGATAATTTCAACAAAAACTTAATTAATGAAGGAGCA
GGAAAAATAACCTCAATAACTGATTTAATATTAAAATAG
>2415 bias=133.6,bit_score=755.4,abs_start=1448,align_strand=+,abs_end=2206,score_ratio=0.995256916996,query_name=NODE_10_length_51759_cov_17.7443_ID_1028
ATGAACAAAGAAGAATATTTAGCTTATTTAAGTTATATAAATAATGGCAAATGACACCAA
ATCTATAATGATTTAAAATCACAAATAACATGTCAAAAAACAAAATATGCTGATTTTTGT
AGTGACCAAGCAATCAAAAACAAATCATACATAACAATTTTTGATAGTGATTATCCGCTA
TATTGCAATAATGTTTGAAATCCACCGTTTGTCCTTTATTATTATGGGAATAAACAACTA
TTAAAGCATAAAATTATTATGATAACTGGAAATATTTCTATTTCTAATATTATTGAGGTT
AAAGATTCTATTGAAAATTTTAGCAAAGAATATGTCTTCTGCAACGAAGCATGAAAAGGT
TTAGACATACAATTAATTGACTATTTAATTTCAAAAAATAAGAATATTATTATTAATTTA
GCGTGTGGAATTGAATACGCTAAAAATTCTTTACCTAAGAAATGATTCGATTATAGCAAT
TTGCTATTCATTTCTGAATACCCTAGCAATTATCACACAAGTAAAATAACGCTAAAAGCG
CGAAATAGAATTAGCGCAGCAATTTCTAATTATTTAGTCTTACTCTCTTGTTATAAAAGC
ACAATGAATAACCTAATAGATCAATTCTTAAATATCGGCAAAGAGGTTTATTGCCTTGAT
GATATTCAAAATAATTTGAATGAAGATAATTTCAACAAAAACTTAATTAATGAAGGAGCA
GGAAAAATAACCTCAATAACTGATTTAATATTAAAATAG
>15742 bias=0,e_score=3.6e-227,bit_score=761.7,score_ratio=1.00,align_strand=-,abs_start=79497,abs_end=80254,allele_start=79497,allele_end=80254,query_name=NODE_1_length_344309_cov_36.0595_ID_85 <unknown description>
TGAACAAAGAAGAATATTTAGCTTATTTAAGTTATATAAATAATGGCAAATGACACCAAA
TCTATAATGATTTAAAATCACAAATAACATGTCAAAAAACAAAATATGCTGATTTTTGTA
GTGACCAAGCAATTAAAAACAAATCATACATAACAATTTTTGATAGTGATTATCCGCTAT
ATTGCAATAATGTTTGAAATCCTCCGTTTGTCCTTTATTATTATGGAAATAAACAACTAT
TAAAGCATAAAATTATTATGATAACTGGAAATATTTCTATTTATAATATTATTGAGGTTA
AAGATTCTATTGAAAATTTTAGCAAAGAATATGTCTTCTGCAACGAAGCATGAAAAGGTT
TAGACATACAATTAATTGACTATTTAATTTCAAAAAATAAAAATATTATTATTAATTTAG
CATGTGGAATTGAATACGCTAAAAATTCTTTGCCTAAGAAATGATTCGATTATAGCAATT
TGCTATTCATTTCTGAATACCCTAGCAATTATCACACAAGTAAAATAACGCTAAAAGCGC
GAAATAGAATTAGCGCAGCAATTTCTAATTATTTAGTCTTACTCTCTTGTTATAAAAGCA
CCATGAATAACCTAATAGATCAATTCTTAAATATTGGCAAAGAGGTTTATTGCCTTGATG
ATATTCAAAATAATTTGAATGAAGATAATTTCAACAAAAACTTAATTAATGAAGGAGCAG
GAAAAATAACCTCAATAACTGATTTAATATTAAAATA
>15743 bias=0,e_score=1.1e-226,bit_score=760.1,score_ratio=1.00,align_strand=+,abs_start=283108,abs_end=283866,allele_start=283108,allele_end=283866,query_name=NODE_1_length_337655_cov_39.5735_ID_506 <unknown description>
TGAACAAAGAAGAATATTTAGCTTATTTAAGTTATATAAATAATGGCAAATGGCACCAAA
TCTATAATGATTTAAAATCACAAATAACATGTCAAAAAACAAAATATGCTGATTTTTGTA
GTGACCAAGCAATCAAAAACAAATCATACATAACAATTTTTGATAGTGATTATCCGCTAT
ATTGCAATAATGTTTGAAATCCACCGTTTGTCCTTTATTATTATGGAAATAAACAACTAT
TAAAGCATAAAATTATTATGATAACCGGAAATATTTCTATTTCTAATATTATTGAGGTTA
AAGATTCTATTGAAAATTTTAGCAAAGAATATGTCTTCTGCAACGAAGCATGAAAAGGTT
TAGACATACAATTAATTGACTATTTAATTTCAAAAAATAAAAATATTATTATTATTTTAG
CATGCGGAATTGAATACGCTAAAAATTCTTTGCCTAAGAAATGATTCGATTATAGCAATT
TGCTATTCATTTCTGAATACCCTAGCAATTATCACACAAGTAAAATAACGCTAAAAGCAC
GAAATAGAATTAGCGCAGCAATTTCTAATTATTTAGTCTTACTCTCTTGTTATAAAAGCA
CCATGAATAACCTAATAGATCAATTCTTAAATATTGGCAAAGAGGTTTATTGCCTTGATG
ATATACAAAATAATTTAAATGAAGATAATTTCAACAAAAACTTAATTAATGAAGGAGCAG
GAAAAATAACCTCAATAACTGATTTAATATTAAAATAG
>15744 bias=0,e_score=5.1e-226,bit_score=757.5,score_ratio=1.00,align_strand=-,abs_start=14962,abs_end=15719,allele_start=14962,allele_end=15719,query_name=NODE_1_length_253687_cov_41.2364_ID_219 <unknown description>
TGAACAAAGAAGAATATTTAGCTTATTTAAGTTATATAAATAATGGCAAATGACACCAAA
TCTATAATGATTTAAAATCACAAATAACATGTCAAAAAACAAAATATGCTGATTTTTGTA
GTGACCAAGCAATTAAAAACAAATCATACATAACAATTTTTGATAGTGATTATCCGCTAT
ATTGCAATAATGTTTGAAATCCACCGTTTGTCCTTTATTATTATGGAAATAAACAACTAT
TAAAGCATAAAATTATTATGATAACTGGAAATATTTCTATTTCTAATATTATTGAGGTTA
AAGATTCTATTGAAAATTTTAGCAAAGAATATGTCTTCTGCAACGAAGCATGAAAAGGTT
TAGACATACAATTAATTGACTATTTAATTTCAAAAAATAAAAATATTATTATTAATTTAG
CATGTGGAATTGAATACGCTAAAAATTCTTTGCCTAAGAAATGATTCGATTATAGCAATT
TGCTATTCATTTCTGAATACCCTAGCAATTATCATACAAGTAAAATAACGCTAAAAGCGC
GAAATAGAATTAGCGCAGCAATTTCTAATTATTTAGTCTTACTCTCTTGTTATAAAAGCA
CCATGAATAACCTAATAGATCAATTCTTAAATATTGGTAAAGAGGTTTATTGCCTTGATG
ATATTCAAAATAATTTGAATGAAGATAATTTCAACAAAAACTTAATTAATGAAGGAGCAG
GAAAAATAACTTCAATAACTGATTTAATATTAAAATA
>15745 bias=0,e_score=4.5e-229,bit_score=766.4,score_ratio=1.01,align_strand=-,abs_start=72502,abs_end=73259,allele_start=72502,allele_end=73259,query_name=NODE_4_length_110030_cov_30.8764_ID_291 <unknown description>
TGAACAAAGAAGAATATTTAGCTTATTTAAGTTATATAAATAATGGCAAATGACACCAAA
TCTATAATGATTTAAAATCACAAATAACATGTCAAAAAACAAAATATGCTGATTTTTGTA
GTGACCAAGCAATCAAAAACAAATCATACATAACAATTTTTGATAGTGATTATCCGCTAT
ATTGCAATAATGTTTGAAATCCACCGTTTGTCCTTTATTATTATGGAAATAAACAACTAT
TAAAGCATAAAATTATTATGATAACTGGAAATATTTCTATTTCTAATATTATTGAGGTTA
AAGATTCTATTGAAAATTTTAGCAAAGAATATGTCTTCTGCAACGAAGCATGAAAAGGCT
TAGACATACAATTAATTGACTATTTAATTTCAAAAAATAAAAATATTATTATTATTTTAG
CATGCGGAATTGAATACGCTAAAAATTCTTTGCCTAAGAAATGATTCGATTATAGCAATT
TGCTATTCATTTCTGAATACCCTAGCAATTATCACACAAGTAAAATAACGCTAAAAGCGC
GAAATAGAATTAGCGCAGCAATTTCTAATTATTTAGTCTTACTCTCTTGTTATAAAAGCA
CCATGAATAACCTAATAGATCAATTCTTAAATATTGGCAAAGAGGTTTATTGCCTTGATG
ATATTCAAAATAATTTGAATGAAGATAATTTCAACAAAAACTTAATTAATGAAGGAGCAA
GAAAAATAACTTCAATAACTGATTTAATATTAAAATA
>15746 bias=0,e_score=9.8e-226,bit_score=757.5,score_ratio=1.00,align_strand=-,abs_start=79806,abs_end=80563,allele_start=79806,allele_end=80563,query_name=NODE_1_length_507951_cov_41.4538_ID_1311 <unknown description>
TGAACAAAGAAGAATATTTAGCTTATTTAAGTTATATAAATAATGGCAAATGACACCAAA
TCTATAATGATTTAAAATCACAAATAACATGTCAAAAAACAAAATATGCTGATTTTTGTA
GTGACCAAGCAATCAAAAACAAATCATACATAACAATTTTTGATAGTGATTATCCGCTAT
ATTGCAATAATGTTTGAAATCCACCGTTTGTCCTTTATTATTATGGAAATAAACAACTAT
TAAAGCATAAAATTATTATGATAACTGGAAATATTTCTATTTCTAATATTATTGAGGTTA
AAGATTCTATTGAAAATTTTAGCAAAGAATATGTCTTCTGCAACGAAGCATGAAAAGGTT
TAGACATACAATTAATTGACTATTTAATTTCAAAAAATAAAAATATTATTATTATTTTAG
CATGTGGAATTGAATACGCTAAAAATTCTTTGCCTAAGAAATGATTCGATTATAGCAATT
TGCTATTCATTTCTGAATACCCTAGCAATTATCACACAAGTAAAATAACGCTAAAAGCGC
GAAATAGAATTAGCGCAGCAATTTCTAATTATTTAGTCTTACTCTCTTGTTATAAAAGCA
CCATGAATAACCTAATAGATCAATTCTTAAATATTGGCAAAGATGTTTATTGCCTTGATG
ATATACAAAATAATTTAAATGAAGATAATTTCAACAAAAACTTAATTAATGAAGGAGCAG
GAAAAATAACTTCAATAACTGATTTAATATTAAAATA
>15747 bias=0,e_score=1.1e-228,bit_score=767.1,score_ratio=1.01,align_strand=-,abs_start=49073,abs_end=49830,allele_start=49073,allele_end=49830,query_name=NODE_1_length_474534_cov_38.1723_ID_792 <unknown description>
TGAACAAAGAAGAATATTTAGCTTATTTAAGTTATATAAATAATGGCAAATGACACCAAA
TCTATAATGATTTAAAATCACAAATAACATGTCAAAAAACAAAATATGCTGATTTTTGTA
GTGACCAAGCAATCAAAAACAAATCATACATAACAATTTTTGATAGTGATTATCCGCTAT
ATTGCAATAATGTTTGAAATCCTCCGTTTGTCCTTTATTATTATGGAAATAAACAACTAT
TAAAGCATAAAATTATTATGATAACTGGAAATATTTCTATTTCTAATATTATTGAGGTTA
AAGATTCTATTGAAAATTTTAGCAAAGAATATGTCTTCTGCAACGAAGCATGAAAAGGTT
TAGACATACAATTAATTGACTATTTAATTTCAAAAAATAAAAATATTATTATTAATTTAG
CATGCGGAATTGAATACGCTAAAAATTCTTTGCCTAAGAAATGATTCGATTATAGCAATT
TGCTATTCATTTCTGAATACCCTAGCAATTATCACACAAGTAAAATAACGCTAAAAGCGC
GAAATAGAATTAGCGCAGCAATTTCTAATTATTTAGTCTTACTCTCTTGTTATAAAAGCA
CCATGAATAACCTAATAGATCAATTCTTAAATATTGGCAAGGAGGTTTATTGCCTTGATG
ATATTCAAAATAATTTGAATGAAGATAATTTCAACAAAAACTTAATTAATGAAGGAGCAG
GAAAAATAACCTCAATAACTGATTTAATATTAAAATA
>15748 bias=0,e_score=2.8e-227,bit_score=763.0,score_ratio=1.01,align_strand=-,abs_start=83404,abs_end=84162,allele_start=83404,allele_end=84162,query_name=NODE_1_length_666248_cov_46.4332_ID_732 <unknown description>
TGAACAAAGAAGAATATTTAGCTTATTTAAGTTATATAAATAATGGCAAATGGCACCAAA
TCTATAATGATTTAAAATCACAAATAACATGTCAAAAAACAAAATATGCTGATTTTTGTA
GTGACCAAGCAATCAAAAACAAATCATACATAACAATTTTTGATAGTGATTATCCGCTAT
ATTGCAATAATGTTTGAAATCCACCGTTTGTCCTTTATTATTATGGAAATAAACAACTAT
TAAAGCATAAAATTATTATGATAACTGGAAATATTTCTATTTCTAATATTATCGAGGTTA
AAGATTCTATTAAAAATTTTGGCAAAGAATATGTCTTCTGCAACGAAGCATGAAAAGGTT
TAGACATACAATTAATTGACTATTTAATTTCAAAAAATAAAAATATTATTATTATTTTAG
CATGCGGAATTGAATACGCTAAAAATTCTTTGCCTAAGAAATGATTCGATTATAGCAATT
TGCTATTCATTTCTGAATACCCTAGCAATTATCACACAAGTAAAATAACGCTAAAAGCGC
GAAATAGAATTAGCGGCAGCAATTTCTAATTATTTAGTCTTACTCTCTTGTTATAAAAGC
ACCATGAATAACCTAATAGATCAATTCTTAAATATTGGCAAAGAGGTTTATTGCCTTGAT
GATATTCAAAATAATTTGAATGAAGATAATTTCAACAAAAACTTAATTAATGAAGGAGCA
GGAAAAATAACTTCAATAACTGATTTAATATTAAAATA
>15749 bias=0,e_score=1.4e-225,bit_score=754.9,score_ratio=0.99,align_strand=+,abs_start=102977,abs_end=103735,allele_start=102977,allele_end=103735,query_name=NODE_2_length_111295_cov_32.5633_ID_5155 <unknown description>
TGAACAAAGAAGAATATTTAGCTTATTTAAGTTATATAAATAATGGCAAATGACACCAAA
TCTATAATGATTTAAAATCACAAATAACATGTCAAAAAACAAAATATGCTGATTTTTGTA
GTGACCAAGCAATTAAAAACAAATCATACATAACAATTTTTGATAGTGATTATCCGCTAT
ATTGCAATAATGTTTGAAATCCACCGTTTGTCCTTTATTATTATGGAAATAAACAACTAT
TAAAGCATAAAATTATTATGATAACTGGAAATATTTCTATTTCTAATATTATTGAGGTTA
AAGATTCTATTGAAAATTTTAGTAAAGAATATGTCTTCTGCAACGAAGCATGAAAAGGTT
TAGACATACAATTAATTGACTATTTAATTTCAAAAAATAAAAATATTATTATTATTTTAG
CATGTGGAATTGAATACGCTAAAAATTCTTTGCCTAAGAAATGATTCGATTATAGCAATT
TGCTATTCATTTCTGAATACCCTAGCAATTATCACACAAGTAAAATAACGCTAAAAGCGC
GAAATAGAATTAGCGCAGCAATTTCTAATTTTTTAGTCTTACTCTCTTGTTATAAAAGCA
CGATGAATAACCTAATAGATCAATTCTTAAATATCGGCAAAGAGGTTTATTGCCTTGATG
ATACTCAAAATAATTTAAATGAAGATAATTTCAACAAAAACTTAATTAATGAAGGAGCAG
GAAAAATAACCTCAATAACTGATTTAATATTAAAATAG
>15750 bias=0,e_score=5.4e-226,bit_score=756.9,score_ratio=1.00,align_strand=+,abs_start=169735,abs_end=170493,allele_start=169735,allele_end=170493,query_name=NODE_1_length_185828_cov_1.25555_ID_69 <unknown description>
TGAACAAAGAAGAATATTTAGCTTATTTAAGTTATATAAATAATGGCAAATGACACCAAA
TCTATAATGATTTAAAATCACAAATAACATGTCAAAAAACAAAATATGCTGATTTTTGTA
GTGACCAAGCAATCAAAAACAAATCATACATAACAATTTTTGATAGTGATTATCCGCTAT
ATTGCAATAATGTTTGAAATCCACCGTTTGTCCTTTATTATTATGGGAATAAACAACTAT
TAAAGCATAAAATTATTATGATAACTGGAAATATTTCTATTTCTAATATTATTGAGGTTA
AAGATTCTATTGAAAATTTTAGCAAAGAATATGTCTTCTGCAACGAAGCATGAAAAGGTT
TAGACATACAATTAATTGACTATTTAATTTCAAAAAATAAAAATATTATTATTAATTTAG
CATGTGGAATTGAATACGCTAAAAATTCTTTGCCTAAGAAATGATTCAATTATAGCAATT
TGCTATTCATTTCTGAATACCCTAGCAATTATCACACAAGTAAAATAACGCTAAAAGCGC
GAAATAGAATTAGCGCAGCAATTTCTAATTATTTAGTCTTACTCTCTTGTTATAAAAGCA
CAATGAATAACCTAATAGATCAATTCTTAAATATTGGCAAAGAGGTTTATTGCCTTGATG
ATATTCAAAATAATTTGAATGAAGATAATTTCAACAAAAACTTAATTAATGAAGGAGCAG
GAAAAATAACTTCAATAACTGATTTAATATTAAAATAG
>15751 bias=0,e_score=2.3e-225,bit_score=755.4,score_ratio=1.00,align_strand=+,abs_start=192219,abs_end=192977,allele_start=192219,allele_end=192977,query_name=NODE_1_length_264014_cov_18.1843_ID_149 <unknown description>
TGAACAAAGAAGAATATTTAGCTTATTTAAGTTATATAAATAATGGCAAATGACACCAAA
TCTATAATGATTTAAAATCACAAATAACATGTCAAAAAACAAAATATGCTGATTTTTGTA
GTGACCAAGCAATCAAAAACAAATCATACATAACAATTTTTGATAGTGATTATCCGCTAT
ATTGCAATAATGTTTGAAATCCACCGTTTGTCCTTTATTATTATGGGAATAAACAACTAT
TAAAGCATAAAATTATTATGATAACTGGAAATATTTCTATTTCTAATATTATTGAGGTTA
AAGATTCTATTGAAAATTTTAGCAAAGAATATGTCTTCTGCAACGAAGCATGAAAAGGTT
TAGACATACAATTAATTGACTATTTAATTTCAAAAAATAAGAATATTATTATTAATTTAG
CGTGTGGAATTGAATACGCTAAAAATTCTTTACCTAAGAAATGATTCGATTATAGCAATT
TGCTATTCATTTCTGAATACCCTAGCAATTATCACACAAGTAAAATAACGCTAAAAGCGC
GAAATAGAATTAGCGCAGCAATTTCTAATTATTTAGTCTTACTCTCTTGTTATAAAAGCA
CAATGAATAACCTAATAGATCAATTCTTAAATATCGGCAAAGAGGTTTATTGCCTTGATG
ATATTCAAAATAATTTGAATGAAGATAATTTCAACAAAAACTTAATTAATGAAGGAGCAG
GAAAAATAACCTCAATAACTGATTTAATATTAAAATAG
>15752 bias=0,e_score=4.5e-225,bit_score=753.1,score_ratio=0.99,align_strand=+,abs_start=52786,abs_end=53544,allele_start=52786,allele_end=53544,query_name=NODE_4_length_107060_cov_28.1066_ID_600 <unknown description>
TGAACAAAGAAGAATATTTAGCTTATTTAAGTTATATAAATAATGGCAAATGACACCAAA
TCTATAATGATTTAAAATCACAAATAACATGTCAAAAAACAAAATATGCTGATTTTTGTA
GTGACCAAGCAATTAAAAACAAATCATACATAACAATTTTTGATAGTGATTATCCGCTAT
ATTGCAATAATGTTTGAAATCCTCCGTTTGTCCTTTATTATTATGGAAATAAACAACTAT
TAAAGCATAAAATTATTATGATAACTGGAAATATTTCTATTTATAATATTATTGAGGTTA
AAGATTCTATTGAAAATTTTAGCAAAGAATATGTCTTCTGCAACGAAGCATGAAAAGGTT
TAGACATACAATTAATTGACTATTTAATTTCAAAAAATAAAAATATTATTATTAATTTAG
CATGTGGAATTGAATACGCTAAAAATTCTTTGCCTAAGAAATGATTCAATTATAGCAATT
TGCTATTCATTTCTGAATACCCTAGCAATTATCACACAAGTAAAATAACGCTAAAAGCGC
GAAATAGAATTAGCGCAGCAATTTCTAATTATTTAGTCTTACTCTCTTGTTATAAAAGCA
CAATGAATAACCTAATAGATCAATTCTTAAATATTGGCAAAGAGGTTTATTGCCTTGATG
ATATTCAAAATAATTTGAATGAAGATAATTTCAACAAAAACTTAATTAATGAAGGAGCAG
GAAAAATAACTTCAATAACTGATTTAATATTAAAATAG
>15753 bias=0,e_score=8.6e-227,bit_score=760.6,score_ratio=1.00,align_strand=+,abs_start=301330,abs_end=302088,allele_start=301330,allele_end=302088,query_name=NODE_1_length_386744_cov_32.1807_ID_133 <unknown description>
TGAACAAAGAAGAATATTTAGCTTATTTAAGTTATATAAATAATGGCAAATGACACCAAA
TCTATAATGATTTAAAATCACAAATAACATGTCAAAAAACAAAATATGCTGATTTTTGTA
GTGACCAAGCAATTAAAAACAAATCATACATAACAATTTTTGATAGTGATTATCCGCTAT
ATTGCAATAATGTTTGAAATCCACCGTTTGTCCTTTATTATTATGGAAATAAACAACTAT
TAAAGCATAAAATTATTATGATAACTGGAAATATTTCTATTTCTAATATTATTGAGGTTA
AAGATTCTATTGAAAATTTTAGCAAAGAATATGTCTTCTGCAACGAAGCATGAAAAGGTT
TAGACATACAATTAATTGACTATTTAATTTCAAAAAATAAAAATATTATTATTAATTTAG
CATGTGGAATTGAATACGCTAAAAATTCTTTGCCTAAGAAATGATTCGATTATAGCAATT
TGCTATTCATTTCTGAATACCCTAGCAATTATCACACAAGTAAAATAACGCTAAAAGCGC
GAAATAGAATTAGCGCAGCAATTTCTAATTATTTAGTCTTACTCTCTTGTTATAAAAGCA
CCATGAATAACCTAATAGATCAATTCTTAAATATTGGTAAAGAGGTTTATTGCCTTGATG
ATATTCAAAATAATTTGAATGAAGATAATTTCAACAAAAACTTAATTAATGAAGGAGCAG
GAAAAATAACTTCAATAACTGATTTAATATTAAAATAG
>15754 bias=0,e_score=2e-224,bit_score=752.4,score_ratio=0.99,align_strand=+,abs_start=275828,abs_end=276586,allele_start=275828,allele_end=276586,query_name=NODE_1_length_290949_cov_36.4267_ID_342 <unknown description>
TGAACAAAGAAGAATATTTAGCTTATTTAAGTTATATAAATAATGGCAAATGACACCAAA
TCTATAATGATTTAAAATCACAAATAACATGTCAAAAAACAAAATATGCTGATTTTTGTA
GTGACCAAGCAATTAAAAACAAATCATACATAACAATTTTTGATAGTGATTATCCGCTAT
ATTGCAATAATGTTTGAAATCCACCGTTTGTCCTTTATTATTATGGAAATAAACAATTAT
TAAAGCATAAAATTATTATGATAACTGGAAATATTTCTATTTCTAATATTATTGAGGTTA
AAGATTCTATTGAAAATTTTAGCAAAGAATATGTCTTCTGCAACGAAGCATGAAAAGGCT
TAGACATACAATTAATTGACTATTTAATTTCAAAAAATAAAAATATTATTATTATTTTAG
CATGTGGAATTGAATACGCTAAAAATTCTTTGCCTAAGAAATGATTCAATTATAGCAATT
TGCTATTCATTTCTGAATACCCTAGCAATTATCACACAAGTAAAATAACGCTAAAAGCGC
GAAATAGAATTAGCGCAGCAATTTCTAATTATTTAGTCTTACTCTCTTGTTATAAAAGCA
CAATGAATAACCTAATAGATCAATTCTTAAATATTGGCAAAGAGGTTTATTGCCTTGATG
ATACTCAAAATAATTTAAATGAAGATAATTTCAACAAAAACTTAATTAATGAAGGAGCAG
GAAAAATAACCTCAATAACTGATTTAATATTAAAATAG
