# Supplementary material for: Genomic determination of minimum multi-locus sequence typing schemas to represent the genomic phylogeny of Mycoplasma hominis
Source: BMC Genomics. 2016 Nov 23;17:964. doi: 10.1186/s12864-016-3284-z (PMC5120421; doi:10.1186/s12864-016-3284-z)
Supplement: Additional file 1: — FASTA sequence for all pan genomic alleles identified in this study. (ZIP 1488 kb) [file 12864_2016_3284_MOESM1_ESM.zip › pan_genome/GENE-194.fasta]

>194
ATGGAAGCAAGTTATACACCTTATGAACAAGAAAAAGATCCCTTGAAGGAATTTGGTCGA
AACTTAACTGAGTTAGCTACGCAGAACAAACTAGAACCTGTTATAAACCGTGATGAAGAA
ATAAGATCACTAGTTAGAATTTTGTCAAGAAAAACTAAAAATAATCCCGTTTTAGTTGGC
GAACCCGGCGTAGGTAAAACAGCAATTGTTGAAGGCCTAGCAAGGAAAATTGTTGAAAAT
CAAGTTCCAGAAAACCTAAAAGGTAAACAATTAATTGAAATTGATTTACCTGCATTGGTT
GCAGGAACACAATATCGTGGTCAATTTGAAGAAAGACTAAAAAAAGTATTGAAAAAGATT
GACGAAGCAAATGGTGAAATCATTCTTTTCATTGATGAAATTCATATGATAATTGGCGCC
GGAGGAACTGGCGATAGCAATATGGATGCGGCGAATATATTGAAACCTATGATGGCAAGA
GGTCAATTGCATCTAATTGGGGCAACAACATTGGATGAATATAGAAAATATATTGAAAAA
GATCCTGCCCTTGAAAGAAGAATGCAAAAAATTTTAATTTCAGAACCTTCAATTGAAGAT
ACTATAACTATATTGCGTGGTATAAAAGAAAGATTTGAAGCATATCATGAAGTTAAAATT
GATGACTCTGCTATAGTTTCGGCAGCAAATTTATCAGCAAGATATATTGCAGATAGATTT
TTGCCTGATAAAGCAATAGATTTAATTGATGAAGCAGCATCAAATATAAAAACTGAAATG
AACTATTTGCCTGAACCTCTAGAAAAAATTAATTATCAAATTGCTAGATTAGAAATCGAA
AAAGCTGCTCTAACAAATGATAGTGAAACAAAGCAAACAGCCATTAAAAATAAAGAAAGA
ATTTTAGAAATAGATAAAGAACTAAATACTTTAAAATTGCAAAAAGTTGACCTTGAAAAA
CGCTGAAAGCAAGAAAAAGAAGATATTCAAAAATTTTCTTCAATTAAAGAAAACATTGAA
GAATTGAATAGAAAATTGCCTTTACTACAAAGTGAAGGAAAATATGTTGAAGCTTCTAAA
ATTATGTATGTTTTAGTTCCTGAATTAATTAAAACTAGAGATGAATTGGAACAAAAAATA
CAATCAAGGAAAAATCGTTTAATCAAGGAAGTTGTTGATGCTGAAGAAGTTGCAGATATT
GTTTCAAAATGAACAAATATTCCAGTTAATAGATTACTAGAAAACCAAAAACAAAAAATT
TTGAATTTGTCTGAAACATTGAAGAAAAGAGTGAAGGGCCAAGATCAAGCAATTGAACTA
ATCTCTGATGCAATCAAACGTTCTAAAGCAAACATCAATGACCCAAATAGACCAATTGGT
TCGTTCTTATTTTTAGGACCAACTGGTGTTGGTAAAACTGAACTTGCAAAAAGTTTAGCA
GAAGCTTTATTTGATGATGAAAATCACATTGTAAGATTAGACATGTCTGAATACATGGAA
AAACACAGTGTGTCAAAATTAATCGGATCGCCTCCAGGTTATATTGGCTATGATAATGGG
GGACAACTAACTGAAAAAATTAGACAAAATCCTTACTCAATAGTTTTATTTGATGAAATC
GAAAAAGCAAATTCAGATGTTTTAAATATATTGTTACAAATATTGGACAATGGTACCTTA
ACAGATAGTACAGGAAGGGTAGTAAACTTTAAAAACACAATAATTATCATGACTTCAAAC
ATTGGAAGCAGTGAAATTATAAATAAGAGTTTAACCATTGACGGGGTGAGAGCATTATTA
TTAAGAAGTTTTAGACCAGAATTTATTAATAGAATCGATGAAATAGTGCCATTCAACCCA
TTAAGTCCTGCCGTTGTTTGCGATATTGTAAAACTAGAATTATCAAAATTAAAGAAAAGA
GTTATTAATAACCATAATTTAGTAATTAATTTTGATGACAAAATAGTTAAATTTGTTGCT
GATAACGCCTACGATTCCGCTTTTGGCGCTCGTCCAATTAAAAGATATATTCAAAAAAAC
ATTGAAAACAAATTAGCAATGGAAATCATAAAAGGAAATTTAGTTGAAGGTGATGTTGCC
TTATTAACAGTTTCAAATAATAATGTTATTGAATTACAAACAAATAATTAA
>931
ATGGAAGCAAGTTATACACCTTATGAACAAGAAAAAGATCCCTTGAAGGAATTTGGTCGA
AACTTAACTGAGTTAGCTACGCAGAACAAACTAGAACCTGTTATAAACCGTGATGAAGAA
ATAAGATCACTAGTTAGAATTTTGTCAAGAAAAACTAAAAATAATCCCGTTTTAGTTGGC
GAACCCGGCGTAGGTAAAACAGCAATTGTTGAAGGCCTAGCAAGGAAAATTGTTGAAAAT
CAAGTTCCAGAAAACCTAAAAGGTAAACAATTAATTGAAATTGATTTACCTGCATTGGTT
GCCGGAACACAATATCGTGGTCAATTTGAAGAAAGACTAAAAAAAGTATTGAAAAAGATT
GATGAAGCAAATGGTGAAATCATTCTTTTCATTGATGAAATTCATATGATAATTGGCGCC
GGAGGAACTGGCGATAGCAATATGGATGCGGCGAATATATTGAAACCTATGATGGCAAGA
GGACAATTGCATCTAATTGGGGCAACAACATTGGATGAATATAGAAAATATATTGAAAAA
GATCCGGCCCTTGAAAGAAGAATGCAAAAAATTTTAATTTCAGAACCTTCAATTGAAGAT
ACCATTACTATATTGCGTGGTATAAAAGAAAGATTTGAAGCATATCATGAAGTTAAAATT
GACGACTCTGCTATAGTTTCGGCAGCAAATTTATCAGCAAGATATATTGCAGATAGATTT
TTGCCTGATAAAGCAATAGATTTAATTGATGAAGCAGCATCAAATATAAAAACTGAAATG
AACTATTTGCCTGAACCTCTAGAAAAAATTAATTATCAAATTGCTAGATTAGAAATTGAA
AAAGCTGCTCTAACAAATGATAGTGAAACAAAGCAAACAGCCATTAAAAATAAAGAAAGA
ATTTTAGAAATAGATAAAGAACTAAATACCTTAAAATTGCAAAAAGTTGACCTTGAAAAA
CGCTGGAAGCAAGAAAAAGAAGATATTCAAAAATTTTCTTCAATTAAAGAAAACATTGAA
GAATTGAATAGAAAATTGCCTTTACTACAAAGTGAAGGAAAATATGTCGAAGCTTCTAAA
ATTATGTATGTTTTAGTTCCTGAATTAATTAAAACTAGAGATGAATTGGAACAAAAAATA
CAATCAAGGAAAAATCGTTTAATCAAGGAAGTTGTTGATGCTGAAGAAGTTGCAGATATT
GTTTCAAAATGAACAAATATTCCAATTAATAGATTACTAGAAAACCAAAAACAAAAAATT
TTGAATTTGTCTGAAACATTAAAAAAGAGAGTGAAAGGTCAAGATCAAGCAATTGAACTA
ATCTCTGATGCAATCAAGCGTTCTAAAGCAAACATCAATGACCCAAATAGACCAATTGGT
TCGTTCCTATTTTTAGGACCAACTGGTGTTGGTAAAACTGAACTTGCAAAAAGTTTAGCA
GAAGCCTTGTTTGATGATGAAAATCACATTGTAAGATTAGACATGTCTGAATATATGGAA
AAACACAGCGTGTCAAAATTAATTGGATCGCCTCCAGGTTATATTGGTTATGATAACGGG
GGACAACTAACTGAAAAAATTAGACAAAATCCTTACTCAATAGTTTTATTTGATGAAATT
GAAAAAGCAAATTCAGATGTTTTAAATATATTGTTACAAATATTGGACAATGGTACCTTA
ACAGATAGTACAGGAAGGGTAGTAAACTTTAAAAACACAATAATTATCATGACTTCAAAC
ATTGGAAGTAGTGAAATTATAAATAAGAGTTTAACCATTGATGGGGTAAGGGCATTATTA
TTAAGAAGTTTTAGACCAGAATTTATTAATAGAATCGATGAAATAGTACCATTCAACCCA
TTAAGCCCTGCCGTTGTTTGCGACATTGTAAAACTAGAATTATCAAAACTAAAGAAAAGA
GTTATTAATAACCATAATTTAGTAATTAATTTTGATGATAAAATAGTTAAATTCGTTGCT
GATAACGCTTACGATTCCGCTTTTGGCGCTCGTCCAATTAAAAGATATATTCAAAAAAAC
ATTGAAAACAAATTAGCAATGGAAATCATAAAAGGAAATTTAGTTGAAGGTGACGTTGCC
TTATTAACAGTTTCAAATAATAATGTTATTGAATTACAAACAAATAATTAA
>1474
ATGGAAGCAAGTTATACACCTTATGAACAAGAAAAAGATCCCTTGAAGGAATTTGGTCGA
AACTTAACTGAGTTAGCTACGCAGAACAAACTAGAACCTGTTATAAACCGTGATGAAGAA
ATAAGATCACTAGTTAGAATTTTGTCAAGAAAAACCAAAAATAATCCCGTTTTAGTTGGC
GAACCCGGCGTAGGTAAAACAGCAATTGTTGAAGGCCTAGCAAGGAAAATTGTTGAAAAT
CAAGTTCCGGAAAACCTAAAAGGTAAACAATTAATTGAAATTGATTTACCTGCATTAGTT
GCAGGAACACAATATCGTGGTCAATTTGAAGAAAGACTAAAAAAAGTATTGAAAAAGATT
GACGAAGCAAATGGTGAAATCATTCTTTTCATTGATGAAATTCATATGATAATTGGCGCC
GGAGGAACTGGCGATAGCAATATGGATGCGGCGAATATATTGAAACCTATGATGGCAAGA
GGACAATTGCATCTAATTGGGGCAACAACATTGGATGAATATAGAAAATATATTGAAAAA
GATCCAGCCCTTGAAAGAAGAATGCAAAAAATTTTAATTTCAGAACCTTCAATTGAAGAT
ACTATAACTATATTGCGTGGTATAAAAGAAAGATTTGAAGCATATCATGAAGTTAAAATT
GATGACTCTGCTATAGTTTCGGCAGCAAATTTATCAGCAAGATATATTGCAGATAGATTT
TTGCCTGATAAAGCAATAGATTTAATTGATGAAGCAGCATCAAATATAAAAACTGAAATG
AACTATTTGCCTGAACCTCTAGAAAAAATTAATTATCAAATTGCTAGATTAGAAATTGAA
AAAGCTGCTCTAACAAATGATAGTGAAACAAAACAAACAGCTATTAAAAATAAAGAAAGA
ATTTTAGAAATAGATAAAGAACTAAATACTTTAAAATTGCAAAAAGTTGACCTTGAAAAA
CGCTGGAAGCAAGAAAAAGAAGATATTCAAAAATTTTCTTCAATTAAAGAAAACATTGAA
GAATTGAATAGAAAATTGCCTTTACTACAAAGTGAAGGAAAATATGTCGAAGCTTCTAAA
ATTATGTATGTTTTAGTTCCTGAATTAATTAAAACTAGAGATGAATTGGAACAAAAAATA
CAATCAAGGAAAAATCGTTTAATCAAGGAAGTTGTTGATGCTGAAGAAGTTGCAGATATT
GTTTCAAAATGAACAAATATTCCAGTTAATAGATTACTAGAAAACCAAAAACAAAAAATT
TTGAATTTGTCTGAAACATTAAAAAAGAGAGTGAAAGGTCAAGATCAAGCAATTGAACTA
ATCTCTGATTCAATCAAGCGTTCTAAAGCAAACATCAATGACCCAAATAGACCAATTGGT
TCGTTCCTATTTTTAGGACCAACTGGTGTTGGTAAAACTGAACTTGCAAAAAGTTTAGCA
GAAGCATTATTTGATGATGAAAATCACATTGTAAGATTAGACATGTCTGAATACATGGAA
AAACACAGCGTGTCAAAATTAATTGGATCGCCTCCAGGTTATATTGGTTATGATAATGGG
GGACAACTAACTGAAAAAATTAGACAAAATCCTTATTCAATAGTTTTATTTGATGAAATT
GAAAAAGCAAATTCAGATGTTTTAAATATATTGTTACAAATATTGGACAATGGTACATTA
ACAGATAGTACAGGAAGGGTAGTAAACTTTAAAAACACAATAATTATCATGACTTCAAAC
ATTGGAAGTAGTGAAATTATAAATAAGAGTTTAACCATTGATGGGGTAAGGGCATTATTA
TTAAGAAGTTTTAGACCAGAATTTATTAATAGAATCGATGAAATAGTGCCATTCAACCCA
TTAAGTCCTGCCGTTGTTTGCGATATTGTAAAACTAGAATTATCAAAATTAAAGAAAAGA
GTTATTAATAACCATAATTTAGTAATTAATTTTGATGATAAAATAGTTAAATTCGTTGCT
GATAACGCTTACGATTCCGCTTTTGGCGCTCGTCCAATTAAAAGATATATTCAAAAAAAT
ATTGAAAACAAATTAGCAATGGAAATCATAAAAGGAAATTTAGTTGAAGGTGACGTTGCC
TTATTAACAGTTTCAAATAATAATGTTATTGAATTACAAACAAATAATTAA
>2327 bias=279.4,bit_score=2299.0,abs_start=355058,align_strand=-,abs_end=357206,score_ratio=1.06880520688,query_name=NODE_1_length_644406_cov_31.3649_ID_828
TGGAAGCAAGTTATACACCTTATGAACAAGAAAAAGATCCCTTGAAGGAATTTGGTCGAA
ACTTAACTGAGTTAGCTACGCAGAACAAACTAGAACCTGTTATAAACCGTGATGAAGAAA
TAAGATCACTAGTTAGAATTTTGTCAAGAAAAACTAAAAATAATCCCGTTTTAGTTGGCG
AACCCGGCGTAGGTAAAACAGCAATTGTTGAAGGCCTAGCAAGGAAAATTGTTGAAAATC
AAGTTCCAGAAAACCTAAAAGGTAAACAATTAATTGAAATTGATTTACCTGCATTGGTTG
CCGGAACACAATATCGTGGTCAATTTGAAGAAAGACTAAAAAAAGTATTGAAAAAGATTG
ATGAAGCAAATGGTGAAATCATTCTTTTCATTGATGAAATTCATATGATAATTGGCGCCG
GAGGAACTGGCGATAGCAATATGGATGCGGCGAATATATTGAAACCTATGATGGCAAGAG
GACAATTGCATCTAATTGGGGCAACAACATTGGATGAATATAGAAAATATATTGAAAAAG
ATCCGGCCCTTGAAAGAAGAATGCAAAAGATTTTAATTTCAGAACCTTCAATTGAAGATA
CTATAACTATATTGCGTGGTATAAAAGAAAGATTTGAAGCATATCATGAAGTTAAAATTG
ATGACTCTGCTATAGTTTCAGCAGCAAATTTATCAGCAAGATATATTGCAGATAGATTTT
TGCCTGATAAAGCAATAGATTTAATTGATGAAGCAGCATCAAATATAAAAACTGAAATGA
ACTATTTGCCTGAACCTCTTGAAAAAATTAATTATCAAATTGCTAGATTAGAAATTGAAA
AAGCTGCTCTAACAAATGATAGTGAAACAAAGCAAACAGCCATTAAAAATAAAGAAAGAA
TTTTAGAAATAGATAAAGAACTAAATACTTTAAAATTGCAAAAAGTTGACCTTGAAAAGC
GCTGAAAGCAAGAAAAAGAAGATATTCAAAAATTTTCTTCAATTAAAGAAAATATTGAAG
AATTGAATAGAAAATTGCCTTTACTACAAAGTGAAGGAAAATATGTTGAAGCTTCTAAAA
TTATGTATGTTTTAGTTCCTGAATTAATTAAAACTAGAGATGAATTGGAACAAAAAATAC
AATCAAGGAAAAATCGTTTAATCAAGGAAGTTGTTGATGCTGAAGAAGTTGCAGATATTG
TTTCAAAATGAACAAATATTCCAGTTAATAGATTACTAGAAAACCAAAAACAAAAAATTT
TGAATTTGTCTGAAACATTAAAGAAGAGAGTGAAAGGTCAAGATCAAGCAATTGAACTAA
TCTCTGATGCAATCAAGCGTTCTAAAGCAAACATCAATGACCCAAATAGACCAATTGGTT
CGTTCCTATTTCTAGGGCCAACTGGTGTTGGTAAAACTGAACTTGCAAAAAGTTTAGCAG
AAGCTTTATTTGATGATGAAAATCACATTGTAAGATTAGACATGTCTGAATATATGGAAA
AACACAGCGTGTCAAAATTAATTGGATCGCCTCCAGGTTATATTGGTTATGATAATGGGG
GACAACTAACTGAAAAAATTAGACAAAATCCTTACTCAATAGTTTTATTTGATGAAATTG
AAAAAGCAAATTCAGATGTTTTAAATATATTGTTACAAATATTGGATAATGGTACCTTAA
CAGATAGTACAGGAAGGGTAGTAAACTTTAAAAACACAATAATTATCATGACTTCAAACA
TTGGAAGTAGTGAAATTATAAATAAGAGTTTAACCATTGATGGGGTAAGGGCATTATTAT
TAAGAAGTTTTAGACCAGAATTTATTAATAGAATCGATGAAATAGTGCCATTCAACCCAT
TAAGTCCTGCCGTTGTTTGCGATATTGTAAAACTAGAATTATCAAAATTAAAGAAAAGAG
TTATTAATAACCATAATTTAGTAATTAATTTTGATGACAAAATAGTTAAATTCGTTGCTG
ATAACGCTTACGATTCCGCTTTTGGCGCTCGTCCAATTAAAAGATATATTCAAAAAAACA
TTGAAAACAAATTAGCAATGGAAATCATAAAAGGAAATTTAGTTGAAGGTGACGTTGCCT
TATTAACAGTTTCAAATAATAATGTTATTGAATTACAAACAAATAATTA
>2330 bias=278.3,bit_score=2282.6,abs_start=36747,align_strand=-,abs_end=38895,score_ratio=1.06118084612,query_name=NODE_1_length_337690_cov_20.0179_ID_3593
TGGAAGCAAGTTATACACCTTATGAACAAGAAAAAGATCCCTTGAAGGAATTTGGTCGAA
ACTTAACTGAGTTAGCTACGCAGAACAAACTAGAACCTGTTATAAACCGCGATGAAGAAA
TAAGATCACTAGTTAGAATTTTGTCAAGAAAAACTAAAAATAATCCCGTTTTAGTTGGCG
AACCCGGCGTGGGTAAAACAGCAATTGTTGAAGGCCTAGCAAGGAAAATTGTTGAAAATC
AAGTTCCAGAAAACCTAAAAGGTAAACAATTAATTGAAATTGATTTACCAGCATTGGTTG
CAGGAACACAATATCGTGGTCAATTTGAAGAAAGACTAAAAAAAGTATTGAAAAAGATTG
ACGAAGCAAATGGTGAAATCATTCTTTTCATTGATGAAATTCATATGATAATTGGCGCCG
GAGGAACTGGCGATAGCAATATGGATGCGGCGAATATATTGAAACCTATGATGGCAAGAG
GTCAATTGCATCTAATTGGGGCAACAACATTGGATGAATATAGAAAATATATTGAAAAAG
ATCCTGCCCTTGAAAGAAGAATGCAAAAAATTTTAATTTCAGAACCTTCAATTGAAGATA
CTATAACTATATTGCGTGGTATAAAAGAAAGATTTGAAGCATATCATGAAGTTAAAATTG
ATGACTCTGCTATAGTTTCGGCAGCAAATTTATCAGCAAGATATATTGCAGATAGATTTT
TGCCTGATAAAGCAATAGATTTAATTGATGAAGCAGCATCAAATATAAAAACTGAAATGA
ACTATTTGCCTGAACCTCTAGAAAAAATTAATTATCAAATTGCTAGATTAGAAATTGAAA
AAGCTGCTCTAACAAATGATAGTGAAACAAAGCAAACAGCCATTAAAAATAAAGAAAGAA
TTTTAGAAATAGATAAAGAACTAAATACTTTAAAATTGCAAAAAGTTGACCTTGAAAAAC
GCTGGAAGCAAGAAAAAGAAGATATTCAAAAATTTTCTTCAATTAAAGAAAACATTGAAG
AATTGAATAGAAAATTGCCTTTGCTACAAAGTGAAGGAAAATATGTTGAAGCTTCTAAAA
TTATGTATGTTTTAGTTCCCGAATTAATTAAAACTAGAGATGAATTAGAACAAAAAATAC
AATCAAGGAAAAATCGTTTAATCAAAGAAGTTGTTGATGCTGAAGAAGTTGCTGACATTG
TTTCAAAATGAACAAATATTCCAGTTAATAGATTACTAGAAAACCAAAAACAAAAAATTT
TGAATTTGTCTGAAACATTAAAAAAGAGAGTGAAAGGTCAAGATCAAGCAATTGAACTAA
TCTCTGATGCAATCAAGCGTTCTAAAGCAAACATCAATGACCCAAATAGACCAATTGGTT
CGTTCCTATTTCTAGGGCCAACCGGTGTTGGTAAAACTGAACTTGCAAAAAGTTTAGCAG
AAGCTTTATTTGATGATGAAAATCACATTGTAAGATTAGACATGTCTGAATATATGGAAA
AACACAGCGTGTCAAAATTAATTGGATCGCCTCCAGGTTATATTGGTTATGATAATGGGG
GACAACTAACTGAAAAAATTAGACAAAATCCTTACTCAATAGTTTTATTTGATGAAATTG
AAAAAGCAAATTCAGATGTTTTAAATATATTGTTACAAATATTGGACAATGGTACCTTAA
CAGATAGTACAGGAAGGGTAGTAAACTTTAAAAACACAATAATTATCATGACTTCAAACA
TTGGAAGTAGTGAAATTATAAATAAGAGTTTAACCATTGATGGGGTAAGAGCATTATTAT
TAAGAAGTTTTAGACCAGAATTTATTAATAGAATCGATGAAATAGTGCCATTCAACCCAT
TAAGTCCTGCTGTTGTTTGTGACATTGTAAAACTAGAATTATCAAAATTAAAGAAAAGAG
TTATTAATAACCATAATTTAGTAATTAATTTTGATGACAAAATAGTTAAATTCGTTGCTG
ATAACGCCTACGATTCAGCCTTTGGCGCTCGTCCAATTAAAAGATATATTCAAAAAAACA
TTGAAAACAAATTAGCAATGGAAATCATAAAAGGAAATTTAGTTGAAGGTGATGTTGCCT
TATTAACAGTTTCAAATAATAATGTTATTGAATTACAAACAAATAATTA
>2332 bias=279.5,bit_score=2286.6,abs_start=37383,align_strand=-,abs_end=39531,score_ratio=1.0630404463,query_name=NODE_6_length_46956_cov_43.1269_ID_5679
TGGAAGCAAGTTATACACCTTATGAACAAGAAAAAGATCCCTTGAAGGAATTTGGTCGAA
ACTTAACTGAGTTAGCTACGCAGAACAAACTAGAACCTGTTATAAACCGTGATGAAGAAA
TAAGATCACTAGTTAGAATTTTGTCAAGAAAAACTAAAAATAATCCCGTTTTAGTTGGCG
AACCCGGCGTAGGTAAAACAGCAATTGTTGAAGGCCTAGCAAGGAAAATTGTTGAAAATC
AAGTTCCAGAAAACCTAAAAGGTAAACAATTAATTGAAATTGATTTACCTGCATTGGTTG
CAGGAACACAATATCGTGGTCAATTTGAAGAAAGACTAAAAAAAGTATTGAAAAAGATTG
ACGAAGCAAATGGTGAAATCATTCTTTTCATTGATGAAATTCATATGATAATTGGCGCCG
GAGGAACTGGCGATAGCAATATGGATGCGGCGAATATATTGAAACCTATGATGGCAAGAG
GACAATTGCATCTAATTGGGGCAACAACATTGGATGAATATAGAAAATATATTGAAAAAG
ATCCAGCTCTTGAAAGAAGAATGCAAAAGATTTTAATTTCAGAACCTTCAATTGAAGATA
CCATAACTATATTGCGTGGTATAAAAGAAAGATTTGAAGCATATCATGAAGTTAAAATTG
ATGACTCTGCTATAGTTTCGGCAGCAAATTTATCAGCAAGATATATTGCAGATAGATTTT
TGCCTGATAAAGCAATAGATTTAATTGATGAAGCAGCATCAAATATAAAAACTGAAATGA
ACTATTTGCCTGAACCTCTCGAAAAAATTAATTATCAAATTGCTAGATTAGAAATTGAAA
AAGCTGCTCTAACAAATGATAGTGAAACAAAGCAAACAGCCATTAAAAATAAAGAAAGAA
TTTTAGAAATAGATAAAGAACTAAATACTTTAAAATTGCAAAAAGTTGACCTTGAAAAGC
GCTGAAAGCAAGAAAAAGAAGATATTCAAAAATTTTCTTCAATTAAAGAAAATATTGAAG
AATTGAATAGAAAATTGCCTTTACTACAAAGTGAAGGAAAATATGTTGAAGCTTCTAAAA
TTATGTATGTTTTAGTTCCTGAATTAATTAAAACTAGAGATGAATTGGAACAAAAAATAC
AATCAAGGAAAAATCGTTTAATCAAGGAAGTTGTTGATGCTGAAGAAGTTGCAGATATTG
TTTCAAAATGAACAAATATTCCAGTTAATAGATTACTAGAAAACCAAAAACAAAAAATTT
TGAATTTGTCTGAAACATTAAAGAAGAGAGTGAAAGGTCAAGATCAAGCAATTGAACTAA
TCTCTGATGCAATCAAGCGTTCTAAAGCAAACATCAATGACCCAAATAGACCAATTGGTT
CGTTCCTATTTCTAGGGCCAACTGGTGTTGGTAAAACTGAACTTGCAAAAAGTTTAGCAG
AAGCTTTATTTGATGATGAAAATCACATTGTAAGATTAGACATGTCTGAATATATGGAAA
AACACAGCGTGTCAAAATTAATTGGATCGCCTCCAGGTTATATTGGTTATGATAACGGGG
GACAACTAACTGAAAAAATTAGACAAAATCCTTACTCAATAGTTTTATTTGATGAAATTG
AAAAAGCAAATTCAGATGTTTTAAATATATTGTTACAAATATTGGATAATGGTACCTTAA
CAGATAGTACAGGAAGGGTAGTAAACTTTAAAAACACAATAATTATCATGACTTCAAACA
TTGGAAGTAGCGAAATTATAAATAAGAGTTTAACCATTGATGGGGTAAGAGCATTATTAT
TAAGAAGTTTTAGACCAGAATTTATTAATAGAATCGATGAAATAGTGCCATTCAACCCAT
TAAGTCCTGCTGTTGTTTGCGACATTGTAAAACTAGAATTATCAAAACTAAAGAAAAGAG
TTATTAATAATCATAATTTAGTAATTAATTTTGATGACAAAATAGTTAAATTCGTTGCTG
ATAACGCTTACGATTCAGCCTTTGGCGCTCGTCCAATTAAAAGATATATTCAAAAAAACA
TTGAAAACAAATTAGCAATGGAAATCATAAAAGGAAATTTAGTTGAAGGTGATGTTGCCT
TATTAACAGTTTCAAATAATAATGTTATTGAATTACAAACAAATAATTA
>2334 bias=279.1,bit_score=2288.0,abs_start=37648,align_strand=-,abs_end=39796,score_ratio=1.06369130637,query_name=NODE_5_length_88114_cov_18.365_ID_620
TGGAAGCAAGTTATACACCTTATGAACAAGAAAAAGATCCCTTGAAGGAGTTTGGTCGAA
ACTTAACTGAGTTAGCTACGCAGAACAAACTAGAACCTGTTATAAACCGTGATGAAGAAA
TAAGATCACTAGTTAGAATTTTGTCAAGAAAAACTAAAAATAATCCCGTTTTAGTTGGCG
AACCCGGCGTAGGTAAAACAGCAATTGTTGAAGGCCTAGCAAGGAAAATTGTTGAAAATC
AAGTTCCAGAAAACCTAAAAGGTAAACAATTAATTGAAATTGATTTACCAGCATTGGTTG
CAGGAACACAATATCGTGGTCAATTTGAAGAAAGACTAAAAAAAGTATTGAAAAAGATTG
ACGAAGCAAATGGTGAAATCATTCTTTTCATTGATGAAATTCATATGATAATTGGCGCCG
GAGGAACTGGCGATAGCAATATGGATGCGGCGAATATATTGAAACCTATGATGGCAAGAG
GTCAATTGCATCTAATTGGGGCAACAACATTGGATGAATATAGAAAATATATTGAAAAAG
ATCCTGCCCTTGAAAGAAGAATGCAAAAAATTTTAATTTCAGAACCTTCAATTGAAGATA
CTATAACTATATTGCGTGGTATAAAAGAAAGATTTGAAGCATATCATGAAGTTAAAATTG
ATGACTCTGCTATAGTTTCGGCAGCAAATTTATCAGCAAGATATATTGCAGATAGATTTT
TGCCTGATAAAGCAATAGATTTAATTGATGAAGCAGCATCAAATATAAAAACTGAAATGA
ACTATTTGCCTGAACCTCTAGAAAAAATTAATTATCAAATTGCTAGATTAGAAATTGAAA
AAGCTGCTCTAACAAATGATAGTGAAACAAAGCAAACAGCCGTTAAAAATAAAGAAAGAA
TTTTAGAAATAGATAAAGAACTAAATACTTTAAAATTGCAAAAAGTTGACCTTGAAAAAC
GTTGGAAGCAAGAAAAAGAAGATATTCAAAAATTTTCTTCAATTAAAGAAAACATTGAAG
AATTGAATAGAAAATTGCCTTTACTACAAAGTGAAGGAAAATATGTCGAAGCTTCTAAAA
TTATGTATGTTTTAGTTCCTGAATTAATTAAAACTAGAGATGAATTGGAACAAAAAATAC
AATCAAGGAAAAATCGTTTAATCAAAGAAGTTGTTGATGCTGAAGAAGTTGCTGACATTG
TTTCAAAATGAACAAATATTCCAGTTAATAGATTACTAGAAAACCAAAAACAAAAAATTT
TGAATTTGTCTGAAACATTAAAAAAGAGAGTGAAAGGTCAAGATCAAGCAATTGAACTAA
TCTCTGATGCAATCAAACGTTCTAAAGCAAACATCAATGACCCAAATAGACCAATTGGTT
CGTTCCTATTTCTAGGGCCAACTGGTGTTGGTAAAACTGAACTTGCAAAAAGTTTAGCAG
AAGCTTTATTTGATGATGAAAATCACATTGTAAGATTAGACATGTCTGAATATATGGAAA
AACACAGCGTGTCAAAATTAATTGGATCGCCTCCAGGTTATATTGGTTATGATAACGGGG
GACAACTAACTGAAAAAATTAGACAAAATCCTTACTCAATAGTTTTATTTGATGAAATTG
AAAAAGCAAATTCAGATGTTTTAAATATATTGTTACAAATATTGGACAATGGTACCTTAA
CAGATAGTACAGGAAGGGTAGTAAACTTTAAAAACACAATAATTATCATGACTTCAAACA
TTGGAAGTAGTGAAATTATAAATAAGAGTTTAACCATTGATGGGGTAAGGGCATTATTAT
TAAGAAGTTTTAGACCAGAATTTATTAATAGAATCGATGAAATAGTGCCATTCAACCCAT
TAAGTCCTGCTGTTGTTTGTGACATTGTAAAACTAGAATTATCAAAATTAAAGAAAAGAG
TTATTAATAACCATAATTTAGTAATTAATTTTGATGACAAAATAGTTAAATTCGTTGCTG
ATAACGCCTACGATTCAGCCTTTGGCGCTCGTCCAATTAAAAGATATATTCAAAAAAACA
TTGAAAACAAATTAGCAATGGAAATCATAAAAGGAAATTTAGTTGAAGGTGATGTTGCCT
TATTAACAGTTTCAAATAATAATGTTATTGAATTACAAACAAATAATTA
>2341 bias=271.2,bit_score=2303.7,abs_start=177010,align_strand=+,abs_end=179160,score_ratio=1.0709902371,query_name=NODE_1_length_201530_cov_37.1757_ID_177
ATGGAAGCAAGTTATACACCTTATGAACAAGAAAAAGATCCCTTGAAGGAATTTGGTCGA
AACTTAACTGAGTTAGCTACGCAGAACAAACTAGAACCTGTTATAAACCGTGATGAAGAA
ATAAGATCACTAGTTAGAATTTTGTCAAGAAAAACTAAAAATAATCCCGTTTTAGTTGGC
GAACCCGGCGTAGGTAAAACAGCAATTGTTGAAGGCCTAGCAAGGAAAATTGTTGAAAAT
CAAGTTCCAGAAAACCTAAAAGGTAAACAATTAATTGAAATTGATTTACCAGCATTGGTT
GCAGGAACACAATATCGTGGTCAATTTGAAGAAAGACTAAAAAAAGTATTGAAAAAGATT
GACGAAGCAAATGGTGAAATCATTCTTTTCATTGATGAAATTCATATGATAATTGGCGCC
GGAGGAACTGGCGATAGCAATATGGATGCGGCGAATATATTGAAACCTATGATGGCAAGA
GGTCAATTGCATCTAATTGGGGCAACAACATTGGATGAATATAGAAAATATATTGAAAAA
GATCCAGCCCTTGAAAGAAGAATGCAAAAGATTTTAATTTCAGAACCTTCAATTGAAGAT
ACCATTACTATATTGCGTGGTATAAAAGAAAGATTCGAAGCATATCATGAAGTTAAAATT
GATGACTCTGCTATAGTTTCGGCAGCAAATTTATCAGCAAGATATATTGCGGATAGATTT
TTGCCTGATAAAGCAATAGATTTAATTGATGAAGCAGCATCAAATATAAAAACTGAAATG
AACTATTTGCCTGAACCTCTAGAAAAAATTAATTATCAAATTGCTAGATTAGAAATCGAA
AAAGCTGCTCTAACAAATGATAGTGAAACAAAGCAAACAGCCATTAAAAATAAAGAAAGA
ATTTTAGAAATAGATAAAGAACTAAATACCTTAAAATTGCAAAAAGTTGACCTTGAAAAA
CGCTGGAAGCAAGAAAAAGAAGATATTCAAAAATTTTCTTCAATTAAAGAAAACATTGAA
GAATTGAATAGAAAATTGCCTTTACTACAAAGTGAAGGAAAATATGTCGAAGCTTCTAAA
ATTATGTATGTCTTAGTTCCTGAATTAATTAAAACTAGAGATGAATTGGAACAAAAAATA
CAATCAAGGAAAAATCGTTTAATCAAGGAAGTTGTTGATGCTGAAGAAGTTGCTGATATT
GTTTCAAAATGAACAAATATTCCAGTTAATAGATTACTAGAAAACCAAAAACAAAAAATT
TTGAATTTGTCTGAAACATTAAAAAAGAGAGTGAAGGGCCAAGATCAAGCAATTGAACTA
ATCTCTGATGCAATCAAACGTTCTAAAGCAAACATCAATGACCCAAATAGACCAATTGGT
TCGTTCCTATTTCTAGGGCCAACTGGTGTTGGTAAAACTGAACTTGCAAAAAGTTTAGCA
GAAGCTTTATTTGATGATGAAAATCACATTGTAAGATTAGACATGTCTGAATATATGGAA
AAACACAGCGTGTCAAAATTAATTGGATCGCCTCCAGGTTATATTGGTTATGATAATGGG
GGACAACTAACTGAAAAAATTAGACAAAATCCTTACTCAATAGTTTTATTTGATGAAATT
GAAAAAGCAAATTCAGATGTTTTAAATATATTGTTACAAATATTGGATAATGGTACCTTA
ACAGATAGTACAGGAAGGGTAGTAAACTTTAAAAACACAATAATTATCATGACTTCAAAC
ATTGGAAGTAGTGAAATTATAAATAAGAGTTTAACCATTGATGGGGTAAGGGCATTATTA
TTAAGAAGTTTTAGACCAGAATTTATTAATAGAATCGATGAAATAGTGCCATTCAACCCA
TTAAGTCCTGCCGTTGTTTGCGATATTGTAAAACTAGAATTATCAAAATTAAAGAAAAGA
GTTATTAATAACCATAATTTAGTAATTAATTTTGATGACAAAATAGTTAAATTCGTTGCT
GATAACGCTTACGATTCCGCTTTTGGCGCTCGTCCAATTAAAAGATATATTCAAAAAAAC
ATTGAAAACAAATTAGCAATGGAAATCATAAAAGGAAATTTAGTTGAAGGTGACGTTGCC
TTATTAACAGTTTCAAATAATAATGTTATTGAATTACAAACAAATAATTAA
>2342 bias=278.7,bit_score=2299.5,abs_start=35321,align_strand=-,abs_end=37469,score_ratio=1.0690376569,query_name=NODE_1_length_423494_cov_19.5452_ID_878
TGGAAGCAAGTTATACACCTTATGAACAAGAAAAAGATCCCTTGAAGGAATTTGGTCGAA
ACTTAACTGAGTTAGCTACGCAGAACAAACTAGAACCTGTTATAAACCGTGATGAAGAAA
TAAGATCACTAGTTAGAATTTTGTCAAGAAAAACTAAAAATAATCCCGTTTTAGTTGGCG
AACCCGGCGTAGGTAAAACAGCAATTGTTGAAGGCCTAGCAAGGAAAATTGTTGAAAATC
AAGTTCCAGAAAACCTAAAAGGTAAACAATTAATTGAAATTGATTTACCTGCATTGGTTG
CCGGAACACAATATCGTGGTCAATTTGAAGAAAGACTAAAAAAAGTATTGAAAAAGATTG
ATGAAGCAAATGGTGAAATCATTCTTTTCATTGATGAAATTCATATGATAATTGGAGCCG
GAGGAACTGGCGATAGCAATATGGATGCGGCGAATATATTGAAACCTATGATGGCAAGAG
GACAATTGCATCTAATTGGGGCAACAACATTGGATGAATATAGAAAATATATTGAAAAAG
ATCCGGCCCTTGAAAGAAGAATGCAAAAGATTTTAATTTCAGAACCTTCAATTGAAGATA
CTATAACTATATTGCGTGGTATAAAAGAAAGATTTGAAGCATATCATGAAGTTAAAATTG
ATGACTCTGCTATAGTTTCGGCAGCAAATTTATCAGCAAGATATATTGCAGATAGATTTT
TGCCTGATAAAGCAATAGATTTAATTGATGAAGCAGCATCAAATATAAAAACTGAAATGA
ACTATTTGCCTGAACCTCTCGAAAAAATTAATTATCAAATTGCTAGATTAGAAATTGAAA
AAGCTGCTCTAACAAATGATAGTGAAACAAAGCAAACAGCCATTAAAAATAAAGAAAGAA
TTTTAGAAATAGATAAAGAACTAAATACTTTAAAATTGCAAAAAGTTGACCTTGAAAAGC
GCTGAAAGCAAGAAAAAGAAGATATTCAAAAATTTTCTTCAATTAAAGAAAATATTGAAG
AATTGAATAGAAAATTGCCTTTACTACAAAGTGAAGGAAAATATGTTGAAGCTTCTAAAA
TTATGTATGTTTTAGTTCCTGAATTAATTAAAACTAGAGATGAATTGGAACAAAAAATAC
AATCAAGGAAAAATCGTTTAATCAAGGAAGTTGTTGATGCTGAAGAAGTTGCAGATATTG
TTTCAAAATGAACAAATATTCCAGTTAATAGATTACTAGAAAACCAAAAACAAAAAATTT
TGAATTTGTCTGAAACATTAAAGAAGAGAGTGAAAGGTCAAGATCAAGCAATTGAACTAA
TCTCTGATGCAATCAAGCGTTCTAAAGCAAACATCAATGACCCAAATAGACCAATTGGTT
CGTTCCTATTTCTAGGGCCAACTGGTGTTGGTAAAACTGAACTTGCAAAAAGTTTAGCAG
AAGCTTTATTTGATGATGAAAATCACATTGTAAGATTAGACATGTCTGAATATATGGAAA
AACACAGCGTGTCAAAATTAATTGGATCGCCTCCAGGTTATATTGGTTATGATAATGGGG
GACAACTAACTGAAAAAATTAGACAAAATCCTTACTCAATAGTTTTATTTGATGAAATTG
AAAAAGCAAATTCAGATGTTTTAAATATATTGTTACAAATATTGGATAATGGTACCTTAA
CAGATAGTACAGGAAGGGTAGTAAACTTTAAAAACACAATAATTATCATGACTTCAAACA
TTGGAAGTAGTGAAATTATAAATAAGAGTTTAACCATTGATGGGGTAAGGGCATTATTAT
TAAGAAGTTTTAGACCAGAATTTATTAATAGAATCGATGAAATAGTGCCATTCAACCCAT
TAAGTCCTGCCGTTGTTTGCGATATTGTAAAACTAGAATTATCAAAATTAAAGAAAAGAG
TTATTAATAACCATAATTTAGTAATTAATTTTGATGACAAAATAGTTAAATTCGTTGCTG
ATAACGCTTACGATTCCGCTTTTGGCGCTCGTCCAATTAAAAGATATATTCAAAAAAACA
TTGAAAACAAATTAGCAATGGAAATCATAAAAGGAAATTTAGTTGAAGGTGACGTTGCCT
TATTAACAGTTTCAAATAATAATGTTATTGAATTACAAACAAATAATTA
>15675 bias=0,e_score=0.0,bit_score=2299.0,score_ratio=1.07,align_strand=+,abs_start=311089,abs_end=313239,allele_start=311089,allele_end=313239,query_name=NODE_1_length_507951_cov_41.4538_ID_1311 <unknown description>
TGGAAGCAAGTTATACACCTTATGAACAAGAAAAAGATCCCTTGAAGGAATTTGGTCGAA
ACTTAACTGAGTTAGCTACGCAGAACAAACTAGAACCTGTTATAAACCGTGATGAAGAAA
TAAGATCACTAGTTAGAATTTTGTCAAGAAAAACTAAAAATAATCCCGTTTTAGTTGGCG
AACCCGGCGTAGGTAAAACAGCAATTGTTGAAGGCCTAGCAAGGAAAATTGTTGAAAATC
AAGTTCCAGAAAACCTAAAAGGTAAACAATTAATTGAAATTGATTTACCTGCATTGGTTG
CCGGAACACAATATCGTGGTCAATTTGAAGAAAGACTAAAAAAAGTATTGAAAAAGATTG
ATGAAGCAAATGGTGAAATCATTCTTTTCATTGATGAAATTCATATGATAATTGGCGCCG
GAGGAACTGGCGATAGCAATATGGATGCGGCGAATATATTGAAACCTATGATGGCAAGAG
GACAATTGCATCTAATTGGGGCAACAACATTGGATGAATATAGAAAATATATTGAAAAAG
ATCCGGCCCTTGAAAGAAGAATGCAAAAGATTTTAATTTCAGAACCTTCAATTGAAGATA
CTATAACTATATTGCGTGGTATAAAAGAAAGATTTGAAGCATATCATGAAGTTAAAATTG
ATGACTCTGCTATAGTTTCAGCAGCAAATTTATCAGCAAGATATATTGCAGATAGATTTT
TGCCTGATAAAGCAATAGATTTAATTGATGAAGCAGCATCAAATATAAAAACTGAAATGA
ACTATTTGCCTGAACCTCTTGAAAAAATTAATTATCAAATTGCTAGATTAGAAATTGAAA
AAGCTGCTCTAACAAATGATAGTGAAACAAAGCAAACAGCCATTAAAAATAAAGAAAGAA
TTTTAGAAATAGATAAAGAACTAAATACTTTAAAATTGCAAAAAGTTGACCTTGAAAAGC
GCTGAAAGCAAGAAAAAGAAGATATTCAAAAATTTTCTTCAATTAAAGAAAATATTGAAG
AATTGAATAGAAAATTGCCTTTACTACAAAGTGAAGGAAAATATGTTGAAGCTTCTAAAA
TTATGTATGTTTTAGTTCCTGAATTAATTAAAACTAGAGATGAATTGGAACAAAAAATAC
AATCAAGGAAAAATCGTTTAATCAAGGAAGTTGTTGATGCTGAAGAAGTTGCAGATATTG
TTTCAAAATGAACAAATATTCCAGTTAATAGATTACTAGAAAACCAAAAACAAAAAATTT
TGAATTTGTCTGAAACATTAAAGAAGAGAGTGAAAGGTCAAGATCAAGCAATTGAACTAA
TCTCTGATGCAATCAAGCGTTCTAAAGCAAACATCAATGACCCAAATAGACCAATTGGTT
CGTTCCTATTTCTAGGGCCAACTGGTGTTGGTAAAACTGAACTTGCAAAAAGTTTAGCAG
AAGCTTTATTTGATGATGAAAATCACATTGTAAGATTAGACATGTCTGAATATATGGAAA
AACACAGCGTGTCAAAATTAATTGGATCGCCTCCAGGTTATATTGGTTATGATAATGGGG
GACAACTAACTGAAAAAATTAGACAAAATCCTTACTCAATAGTTTTATTTGATGAAATTG
AAAAAGCAAATTCAGATGTTTTAAATATATTGTTACAAATATTGGATAATGGTACCTTAA
CAGATAGTACAGGAAGGGTAGTAAACTTTAAAAACACAATAATTATCATGACTTCAAACA
TTGGAAGTAGTGAAATTATAAATAAGAGTTTAACCATTGATGGGGTAAGGGCATTATTAT
TAAGAAGTTTTAGACCAGAATTTATTAATAGAATCGATGAAATAGTGCCATTCAACCCAT
TAAGTCCTGCCGTTGTTTGCGATATTGTAAAACTAGAATTATCAAAATTAAAGAAAAGAG
TTATTAATAACCATAATTTAGTAATTAATTTTGATGACAAAATAGTTAAATTCGTTGCTG
ATAACGCTTACGATTCCGCTTTTGGCGCTCGTCCAATTAAAAGATATATTCAAAAAAACA
TTGAAAACAAATTAGCAATGGAAATCATAAAAGGAAATTTAGTTGAAGGTGACGTTGCCT
TATTAACAGTTTCAAATAATAATGTTATTGAATTACAAACAAATAATTAA
>15676 bias=0,e_score=0.0,bit_score=2288.0,score_ratio=1.06,align_strand=+,abs_start=48420,abs_end=50570,allele_start=48420,allele_end=50570,query_name=NODE_3_length_145382_cov_20.187_ID_361 <unknown description>
TGGAAGCAAGTTATACACCTTATGAACAAGAAAAAGATCCCTTGAAGGAGTTTGGTCGAA
ACTTAACTGAGTTAGCTACGCAGAACAAACTAGAACCTGTTATAAACCGTGATGAAGAAA
TAAGATCACTAGTTAGAATTTTGTCAAGAAAAACTAAAAATAATCCCGTTTTAGTTGGCG
AACCCGGCGTAGGTAAAACAGCAATTGTTGAAGGCCTAGCAAGGAAAATTGTTGAAAATC
AAGTTCCAGAAAACCTAAAAGGTAAACAATTAATTGAAATTGATTTACCAGCATTGGTTG
CAGGAACACAATATCGTGGTCAATTTGAAGAAAGACTAAAAAAAGTATTGAAAAAGATTG
ACGAAGCAAATGGTGAAATCATTCTTTTCATTGATGAAATTCATATGATAATTGGCGCCG
GAGGAACTGGCGATAGCAATATGGATGCGGCGAATATATTGAAACCTATGATGGCAAGAG
GTCAATTGCATCTAATTGGGGCAACAACATTGGATGAATATAGAAAATATATTGAAAAAG
ATCCTGCCCTTGAAAGAAGAATGCAAAAAATTTTAATTTCAGAACCTTCAATTGAAGATA
CTATAACTATATTGCGTGGTATAAAAGAAAGATTTGAAGCATATCATGAAGTTAAAATTG
ATGACTCTGCTATAGTTTCGGCAGCAAATTTATCAGCAAGATATATTGCAGATAGATTTT
TGCCTGATAAAGCAATAGATTTAATTGATGAAGCAGCATCAAATATAAAAACTGAAATGA
ACTATTTGCCTGAACCTCTAGAAAAAATTAATTATCAAATTGCTAGATTAGAAATTGAAA
AAGCTGCTCTAACAAATGATAGTGAAACAAAGCAAACAGCCGTTAAAAATAAAGAAAGAA
TTTTAGAAATAGATAAAGAACTAAATACTTTAAAATTGCAAAAAGTTGACCTTGAAAAAC
GTTGGAAGCAAGAAAAAGAAGATATTCAAAAATTTTCTTCAATTAAAGAAAACATTGAAG
AATTGAATAGAAAATTGCCTTTACTACAAAGTGAAGGAAAATATGTCGAAGCTTCTAAAA
TTATGTATGTTTTAGTTCCTGAATTAATTAAAACTAGAGATGAATTGGAACAAAAAATAC
AATCAAGGAAAAATCGTTTAATCAAAGAAGTTGTTGATGCTGAAGAAGTTGCTGACATTG
TTTCAAAATGAACAAATATTCCAGTTAATAGATTACTAGAAAACCAAAAACAAAAAATTT
TGAATTTGTCTGAAACATTAAAAAAGAGAGTGAAAGGTCAAGATCAAGCAATTGAACTAA
TCTCTGATGCAATCAAACGTTCTAAAGCAAACATCAATGACCCAAATAGACCAATTGGTT
CGTTCCTATTTCTAGGGCCAACTGGTGTTGGTAAAACTGAACTTGCAAAAAGTTTAGCAG
AAGCTTTATTTGATGATGAAAATCACATTGTAAGATTAGACATGTCTGAATATATGGAAA
AACACAGCGTGTCAAAATTAATTGGATCGCCTCCAGGTTATATTGGTTATGATAACGGGG
GACAACTAACTGAAAAAATTAGACAAAATCCTTACTCAATAGTTTTATTTGATGAAATTG
AAAAAGCAAATTCAGATGTTTTAAATATATTGTTACAAATATTGGACAATGGTACCTTAA
CAGATAGTACAGGAAGGGTAGTAAACTTTAAAAACACAATAATTATCATGACTTCAAACA
TTGGAAGTAGTGAAATTATAAATAAGAGTTTAACCATTGATGGGGTAAGGGCATTATTAT
TAAGAAGTTTTAGACCAGAATTTATTAATAGAATCGATGAAATAGTGCCATTCAACCCAT
TAAGTCCTGCTGTTGTTTGTGACATTGTAAAACTAGAATTATCAAAATTAAAGAAAAGAG
TTATTAATAACCATAATTTAGTAATTAATTTTGATGACAAAATAGTTAAATTCGTTGCTG
ATAACGCCTACGATTCAGCCTTTGGCGCTCGTCCAATTAAAAGATATATTCAAAAAAACA
TTGAAAACAAATTAGCAATGGAAATCATAAAAGGAAATTTAGTTGAAGGTGATGTTGCCT
TATTAACAGTTTCAAATAATAATGTTATTGAATTACAAACAAATAATTAA
>15677 bias=0,e_score=0.0,bit_score=2298.6,score_ratio=1.07,align_strand=-,abs_start=33906,abs_end=36054,allele_start=33906,allele_end=36054,query_name=NODE_1_length_386744_cov_32.1807_ID_133 <unknown description>
TGGAAGCAAGTTATACACCTTATGAACAAGAAAAAGATCCCTTGAAGGAATTTGGTCGAA
ACTTAACTGAGTTAGCTACGCAGAACAAACTAGAACCTGTTATAAACCGTGATGAAGAAA
TAAGATCACTAGTTAGAATTTTGTCAAGAAAAACTAAAAATAATCCCGTTTTAGTTGGCG
AACCCGGCGTAGGTAAAACAGCAATTGTTGAAGGCCTAGCAAGGAAAATTGTTGAAAATC
AAGTTCCAGAAAACCTAAAAGGTAAACAATTAATTGAAATTGATTTACCTGCATTGGTTG
CCGGAACACAATATCGTGGTCAATTTGAAGAAAGACTAAAAAAAGTATTGAAAAAGATTG
ATGAAGCAAATGGTGAAATCATTCTTTTCATTGATGAAATTCATATGATAATTGGCGCCG
GAGGAACTGGCGATAGCAATATGGATGCGGCGAATATATTGAAACCTATGATGGCAAGAG
GACAATTGCATCTAATTGGGGCAACAACATTGGATGAATATAGAAAATATATTGAAAAAG
ATCCGGCCCTTGAAAGAAGAATGCAAAAGATTTTAATTTCAGAACCTTCAATTGAAGATA
CTATAACTATATTGCGTGGTATAAAAGAAAGATTTGAAGCATATCATGAAGTTAAAATTG
ATGACTCTGCTATAGTTTCAGCAGCAAATTTATCAGCAAGATATATTGCGGATAGATTTT
TGCCTGATAAAGCAATAGATTTAATTGATGAAGCAGCATCAAATATAAAAACTGAAATGA
ACTATTTGCCTGAACCTCTAGAAAAAATTAATTATCAAATTGCTAGATTAGAAATTGAAA
AAGCTGCTCTAACAAATGATAGTGAAACAAAGCAAACAGCCATTAAAAATAAAGAAAGAA
TTTTAGAAATAGATAAAGAACTAAATACCTTAAAATTGCAAAAAGTTGACCTTGAAAAAC
GCTGGAAGCAAGAAAAAGAAGATATTCAAAAATTTTCTTCAATTAAAGAAAACATTGAAG
AATTGAATAGAAAATTGCCTTTACTACAAAGTGAAGGAAAATATGTCGAAGCTTCTAAAA
TTATGTATGTTTTAGTTCCTGAATTAATTAAAACTAGAGATGAATTAGAACAAAAAATAC
AATCAAGGAAAAATCGTTTAATCAAAGAAGTTGTTGATGCTGAAGAAGTTGCAGATATTG
TTTCAAAATGAACAAATATTCCAGTTAATAGATTACTAGAAAACCAAAAACAAAAAATTT
TGAATTTGTCTGAAACATTAAAGAAAAGAGTGAAGGGCCAAGATCAAGCAATTGAACTAA
TCTCTGATGCAATCAAACGTTCTAAAGCAAACATCAATGACCCAAATAGACCAATTGGTT
CGTTCTTATTTTTAGGACCAACCGGTGTTGGTAAAACTGAACTTGCAAAAAGTTTGGCAG
AAGCTTTATTTGATGATGAAAATCACATTGTAAGATTAGACATGTCTGAATACATGGAAA
AACACAGCGTGTCAAAATTAATTGGATCGCCTCCAGGTTATATTGGTTATGATAATGGGG
GACAACTAACTGAAAAAATTAGACAAAATCCTTACTCAATAGTTTTATTTGATGAAATTG
AAAAAGCAAATTCAGATGTTTTAAATATATTGTTACAAATATTGGACAATGGTACCTTAA
CAGATAGTACAGGAAGGGTAGTAAACTTTAAAAACACAATAATTATCATGACTTCAAACA
TTGGAAGTAGTGAAATTATAAATAAGAGTTTAACCATTGACGGGGTAAGGGCATTATTAT
TAAGAAGTTTTAGACCAGAATTTATTAATAGAATCGATGAAATAGTGCCATTCAACCCAT
TAAGTCCTGCCGTTGTTTGCGATATTGTAAAACTAGAATTATCAAAATTAAAGAAAAGAG
TTATTAATAACCATAATTTAGTAATTAATTTTGATGACAAAATAGTTAAATTCGTTGCTG
ATAACGCTTACGATTCCGCTTTTGGCGCTCGTCCAATTAAAAGATATATTCAAAAAAACA
TTGAAAACAAATTAGCAATGGAAATCATAAAAGGAAATTTGGTTGAAGGTGATGTTGCCT
TATTAACAGTTTCAAATAATAATGTTATTGAATTACAAACAAATAATT
>15678 bias=0,e_score=0.0,bit_score=2288.0,score_ratio=1.06,align_strand=-,abs_start=37650,abs_end=39798,allele_start=37650,allele_end=39798,query_name=NODE_4_length_88116_cov_34.4059_ID_323 <unknown description>
TGGAAGCAAGTTATACACCTTATGAACAAGAAAAAGATCCCTTGAAGGAGTTTGGTCGAA
ACTTAACTGAGTTAGCTACGCAGAACAAACTAGAACCTGTTATAAACCGTGATGAAGAAA
TAAGATCACTAGTTAGAATTTTGTCAAGAAAAACTAAAAATAATCCCGTTTTAGTTGGCG
AACCCGGCGTAGGTAAAACAGCAATTGTTGAAGGCCTAGCAAGGAAAATTGTTGAAAATC
AAGTTCCAGAAAACCTAAAAGGTAAACAATTAATTGAAATTGATTTACCAGCATTGGTTG
CAGGAACACAATATCGTGGTCAATTTGAAGAAAGACTAAAAAAAGTATTGAAAAAGATTG
ACGAAGCAAATGGTGAAATCATTCTTTTCATTGATGAAATTCATATGATAATTGGCGCCG
GAGGAACTGGCGATAGCAATATGGATGCGGCGAATATATTGAAACCTATGATGGCAAGAG
GTCAATTGCATCTAATTGGGGCAACAACATTGGATGAATATAGAAAATATATTGAAAAAG
ATCCTGCCCTTGAAAGAAGAATGCAAAAAATTTTAATTTCAGAACCTTCAATTGAAGATA
CTATAACTATATTGCGTGGTATAAAAGAAAGATTTGAAGCATATCATGAAGTTAAAATTG
ATGACTCTGCTATAGTTTCGGCAGCAAATTTATCAGCAAGATATATTGCAGATAGATTTT
TGCCTGATAAAGCAATAGATTTAATTGATGAAGCAGCATCAAATATAAAAACTGAAATGA
ACTATTTGCCTGAACCTCTAGAAAAAATTAATTATCAAATTGCTAGATTAGAAATTGAAA
AAGCTGCTCTAACAAATGATAGTGAAACAAAGCAAACAGCCGTTAAAAATAAAGAAAGAA
TTTTAGAAATAGATAAAGAACTAAATACTTTAAAATTGCAAAAAGTTGACCTTGAAAAAC
GTTGGAAGCAAGAAAAAGAAGATATTCAAAAATTTTCTTCAATTAAAGAAAACATTGAAG
AATTGAATAGAAAATTGCCTTTACTACAAAGTGAAGGAAAATATGTCGAAGCTTCTAAAA
TTATGTATGTTTTAGTTCCTGAATTAATTAAAACTAGAGATGAATTGGAACAAAAAATAC
AATCAAGGAAAAATCGTTTAATCAAAGAAGTTGTTGATGCTGAAGAAGTTGCTGACATTG
TTTCAAAATGAACAAATATTCCAGTTAATAGATTACTAGAAAACCAAAAACAAAAAATTT
TGAATTTGTCTGAAACATTAAAAAAGAGAGTGAAAGGTCAAGATCAAGCAATTGAACTAA
TCTCTGATGCAATCAAACGTTCTAAAGCAAACATCAATGACCCAAATAGACCAATTGGTT
CGTTCCTATTTCTAGGGCCAACTGGTGTTGGTAAAACTGAACTTGCAAAAAGTTTAGCAG
AAGCTTTATTTGATGATGAAAATCACATTGTAAGATTAGACATGTCTGAATATATGGAAA
AACACAGCGTGTCAAAATTAATTGGATCGCCTCCAGGTTATATTGGTTATGATAACGGGG
GACAACTAACTGAAAAAATTAGACAAAATCCTTACTCAATAGTTTTATTTGATGAAATTG
AAAAAGCAAATTCAGATGTTTTAAATATATTGTTACAAATATTGGACAATGGTACCTTAA
CAGATAGTACAGGAAGGGTAGTAAACTTTAAAAACACAATAATTATCATGACTTCAAACA
TTGGAAGTAGTGAAATTATAAATAAGAGTTTAACCATTGATGGGGTAAGGGCATTATTAT
TAAGAAGTTTTAGACCAGAATTTATTAATAGAATCGATGAAATAGTGCCATTCAACCCAT
TAAGTCCTGCTGTTGTTTGTGACATTGTAAAACTAGAATTATCAAAATTAAAGAAAAGAG
TTATTAATAACCATAATTTAGTAATTAATTTTGATGACAAAATAGTTAAATTCGTTGCTG
ATAACGCCTACGATTCAGCCTTTGGCGCTCGTCCAATTAAAAGATATATTCAAAAAAACA
TTGAAAACAAATTAGCAATGGAAATCATAAAAGGAAATTTAGTTGAAGGTGATGTTGCCT
TATTAACAGTTTCAAATAATAATGTTATTGAATTACAAACAAATAATT
>15679 bias=0,e_score=0.0,bit_score=2303.7,score_ratio=1.07,align_strand=+,abs_start=177010,abs_end=179160,allele_start=177010,allele_end=179160,query_name=NODE_1_length_201531_cov_37.8145_ID_143 <unknown description>
TGGAAGCAAGTTATACACCTTATGAACAAGAAAAAGATCCCTTGAAGGAATTTGGTCGAA
ACTTAACTGAGTTAGCTACGCAGAACAAACTAGAACCTGTTATAAACCGTGATGAAGAAA
TAAGATCACTAGTTAGAATTTTGTCAAGAAAAACTAAAAATAATCCCGTTTTAGTTGGCG
AACCCGGCGTAGGTAAAACAGCAATTGTTGAAGGCCTAGCAAGGAAAATTGTTGAAAATC
AAGTTCCAGAAAACCTAAAAGGTAAACAATTAATTGAAATTGATTTACCAGCATTGGTTG
CAGGAACACAATATCGTGGTCAATTTGAAGAAAGACTAAAAAAAGTATTGAAAAAGATTG
ACGAAGCAAATGGTGAAATCATTCTTTTCATTGATGAAATTCATATGATAATTGGCGCCG
GAGGAACTGGCGATAGCAATATGGATGCGGCGAATATATTGAAACCTATGATGGCAAGAG
GTCAATTGCATCTAATTGGGGCAACAACATTGGATGAATATAGAAAATATATTGAAAAAG
ATCCAGCCCTTGAAAGAAGAATGCAAAAGATTTTAATTTCAGAACCTTCAATTGAAGATA
CCATTACTATATTGCGTGGTATAAAAGAAAGATTCGAAGCATATCATGAAGTTAAAATTG
ATGACTCTGCTATAGTTTCGGCAGCAAATTTATCAGCAAGATATATTGCGGATAGATTTT
TGCCTGATAAAGCAATAGATTTAATTGATGAAGCAGCATCAAATATAAAAACTGAAATGA
ACTATTTGCCTGAACCTCTAGAAAAAATTAATTATCAAATTGCTAGATTAGAAATCGAAA
AAGCTGCTCTAACAAATGATAGTGAAACAAAGCAAACAGCCATTAAAAATAAAGAAAGAA
TTTTAGAAATAGATAAAGAACTAAATACCTTAAAATTGCAAAAAGTTGACCTTGAAAAAC
GCTGGAAGCAAGAAAAAGAAGATATTCAAAAATTTTCTTCAATTAAAGAAAACATTGAAG
AATTGAATAGAAAATTGCCTTTACTACAAAGTGAAGGAAAATATGTCGAAGCTTCTAAAA
TTATGTATGTCTTAGTTCCTGAATTAATTAAAACTAGAGATGAATTGGAACAAAAAATAC
AATCAAGGAAAAATCGTTTAATCAAGGAAGTTGTTGATGCTGAAGAAGTTGCTGATATTG
TTTCAAAATGAACAAATATTCCAGTTAATAGATTACTAGAAAACCAAAAACAAAAAATTT
TGAATTTGTCTGAAACATTAAAAAAGAGAGTGAAGGGCCAAGATCAAGCAATTGAACTAA
TCTCTGATGCAATCAAACGTTCTAAAGCAAACATCAATGACCCAAATAGACCAATTGGTT
CGTTCCTATTTCTAGGGCCAACTGGTGTTGGTAAAACTGAACTTGCAAAAAGTTTAGCAG
AAGCTTTATTTGATGATGAAAATCACATTGTAAGATTAGACATGTCTGAATATATGGAAA
AACACAGCGTGTCAAAATTAATTGGATCGCCTCCAGGTTATATTGGTTATGATAATGGGG
GACAACTAACTGAAAAAATTAGACAAAATCCTTACTCAATAGTTTTATTTGATGAAATTG
AAAAAGCAAATTCAGATGTTTTAAATATATTGTTACAAATATTGGATAATGGTACCTTAA
CAGATAGTACAGGAAGGGTAGTAAACTTTAAAAACACAATAATTATCATGACTTCAAACA
TTGGAAGTAGTGAAATTATAAATAAGAGTTTAACCATTGATGGGGTAAGGGCATTATTAT
TAAGAAGTTTTAGACCAGAATTTATTAATAGAATCGATGAAATAGTGCCATTCAACCCAT
TAAGTCCTGCCGTTGTTTGCGATATTGTAAAACTAGAATTATCAAAATTAAAGAAAAGAG
TTATTAATAACCATAATTTAGTAATTAATTTTGATGACAAAATAGTTAAATTCGTTGCTG
ATAACGCTTACGATTCCGCTTTTGGCGCTCGTCCAATTAAAAGATATATTCAAAAAAACA
TTGAAAACAAATTAGCAATGGAAATCATAAAAGGAAATTTAGTTGAAGGTGACGTTGCCT
TATTAACAGTTTCAAATAATAATGTTATTGAATTACAAACAAATAATTAA
>15680 bias=0,e_score=0.0,bit_score=2296.2,score_ratio=1.07,align_strand=+,abs_start=10912,abs_end=13062,allele_start=10912,allele_end=13062,query_name=NODE_14_length_14503_cov_1.48494_ID_789 <unknown description>
TGGAAGCAAGTTATACACCTTATGAACAAGAAAAAGATCCCTTGAAGGAATTTGGTCGAA
ACTTAACTGAGTTAGCTACGCAGAACAAACTAGAACCTGTTATAAACCGTGATGAAGAAA
TAAGATCACTAGTTAGAATTTTGTCAAGAAAAACTAAAAATAATCCCGTTTTAGTTGGTG
AACCCGGCGTAGGTAAAACAGCAATTGTTGAAGGCCTAGCAAGGAAAATTGTTGAAAATC
AAGTTCCAGAAAACCTAAAAGGTAAACAATTAATTGAAATTGATTTACCTGCATTGGTTG
CAGGAACACAATATCGTGGTCAATTTGAAGAAAGACTAAAAAAAGTATTGAAAAAGATTG
ATGAAGCAAATGGTGAAATCATTCTTTTCATTGATGAAATTCATATGATAATTGGCGCCG
GAGGAACTGGCGATAGCAATATGGATGCGGCGAATATATTGAAACCTATGATGGCAAGAG
GACAATTGCATCTAATTGGGGCAACAACATTGGATGAATATAGAAAATATATTGAAAAAG
ATCCAGCTCTTGAAAGAAGAATGCAAAAAATTTTAATTTCAGAACCTTCAATTGAAGATA
CCATAACTATATTGCGTGGTATAAAAGAAAGATTTGAAGCATATCATGAAGTTAAAATTG
ATGACTCTGCTATAGTTTCGGCAGCAAATTTATCAGCAAGATATATTGCGGATAGATTTT
TGCCTGATAAAGCAATAGATTTAATTGATGAAGCAGCATCAAATATAAAAACTGAAATGA
ACTATTTGCCTGAACCTCTAGAAAAAATTAATTATCAAATTGCTAGATTAGAAATTGAAA
AAGCTGCTCTAACAAATGATAGTGAAACAAAGCAAACAGCCATTAAAAATAAAGAAAGAA
TTTTAGAAATAGATAAAGAACTAAATACCTTAAAATTGCAAAAAGTTGACCTTGAAAAAC
GCTGGAAGCAAGAAAAAGAAGATATTCAAAAATTTTCTTCAATTAAAGAAAACATTGAAG
AATTGAATAGAAAATTGCCTTTACTACAAAGTGAAGGAAAATATGTCGAAGCTTCTAAAA
TTATGTATGTTTTAGTTCCTGAATTAATTAAAACTAGAGATGAATTAGAACAAAAAATAC
AATCAAGGAAAAATCGTTTAATCAAAGAAGTTGTTGATGCTGAAGAAGTTGCAGATATTG
TTTCAAAATGAACAAATATTCCAGTTAATAGATTACTAGAAAACCAAAAACAAAAAGTTT
TGAATTTGTCTGAAACATTAAAGAAGAGAGTGAAAGGTCAAGATCAAGCAATTGAACTAA
TCTCTGATGCAATCAAGCGTTCTAAAGCAAACATCAATGACCCAAATAGACCAATTGGTT
CGTTCCTATTTCTAGGGCCAACTGGTGTTGGTAAAACTGAACTTGCAAAAAGTTTAGCAG
AAGCTTTATTTGATGATGAAAATCACATTGTAAGATTAGACATGTCTGAATATATGGAAA
AACACAGCGTGTCAAAATTAATTGGATCGCCTCCAGGTTATATTGGTTATGATAATGGGG
GACAACTAACTGAAAAAATTAGACAAAATCCTTACTCAATAGTTTTATTTGATGAAATTG
AAAAAGCAAATTCAGATGTTTTAAATATATTGTTACAAATATTGGATAATGGTACCTTAA
CAGATAGTACAGGAAGGGTAGTAAACTTTAAAAACACAATAATTATCATGACTTCAAACA
TTGGAAGTAGTGAAATTATAAATAAGAGTTTAACCATTGATGGGGTAAGGGCATTATTAT
TAAGAAGTTTTAGACCAGAATTTATTAATAGAATCGATGAAATAGTGCCATTCAACCCAT
TAAGTCCTGCCGTTGTTTGCGATATTGTAAAACTAGAATTATCAAAATTAAAGAAAAGAG
TTATTAATAACCATAATTTAGTAATTAATTTTGATGACAAAATAGTTAAATTCGTTGCTG
ATAACGCTTACGATTCCGCTTTTGGCGCTCGTCCAATTAAAAGATATATTCAAAAAAACA
TTGAAAACAAATTAGCAATGGAAATCATAAAAGGAAATTTAGTTGAAGGTGACGTTGCCT
TATTAACAGTTTCAAATAATAATGTTATTGAATTACAAACAAATAATTAA
>15681 bias=0,e_score=0.0,bit_score=2300.0,score_ratio=1.07,align_strand=-,abs_start=22465,abs_end=24613,allele_start=22465,allele_end=24613,query_name=NODE_5_length_74718_cov_32.8728_ID_1892 <unknown description>
TGGAAGCAAGTTATACACCTTATGAACAAGAAAAAGATCCCTTGAAGGAATTTGGTCGAA
ACTTAACTGAGTTAGCTACGCAGAACAAACTAGAACCTGTTATAAACCGTGATGAAGAAA
TAAGATCACTAGTTAGAATTTTGTCAAGAAAAACTAAAAATAATCCCGTTTTAGTTGGCG
AACCCGGCGTAGGTAAAACAGCAATTGTTGAAGGCCTAGCAAGGAAAATTGTTGAAAATC
AAGTTCCAGAAAACCTAAAAGGTAAACAATTAATTGAAATTGATTTACCTGCATTGGTTG
CAGGAACACAATATCGTGGTCAATTTGAAGAAAGACTAAAAAAAGTATTGAAAAAGATTG
ACGAAGCAAATGGTGAAATCATTCTTTTCATTGATGAAATTCATATGATAATTGGCGCCG
GAGGAACTGGCGATAGCAATATGGATGCGGCGAATATATTGAAACCTATGATGGCAAGAG
GACAATTGCATCTAATTGGGGCAACAACATTGGATGAATATAGAAAATATATTGAAAAAG
ATCCAGCTCTTGAAAGAAGAATGCAAAAGATTTTAATTTCAGAACCTTCAATTGAAGATA
CCATAACTATATTGCGTGGTATAAAAGAAAGATTTGAAGCATATCATGAAGTTAAAATTG
ATGACTCTGCTATAGTTTCGGCAGCAAATTTATCAGCAAGATATATTGCAGATAGATTTT
TGCCTGATAAAGCAATAGATTTAATTGATGAAGCAGCATCAAATATAAAAACTGAAATGA
ACTATTTGCCTGAACCTCTCGAAAAAATTAATTATCAAATTGCTAGATTAGAAATTGAAA
AAGCTGCTCTAACAAATGATAGTGAAACAAAGCAAACAGCCATTAAAAATAAAGAAAGAA
TTTTAGAAATAGATAAAGAACTAAATACTTTAAAATTGCAAAAAGTTGACCTTGAAAAGC
GCTGAAAGCAAGAAAAAGAAGATATTCAAAAATTTTCTTCAATTAAAGAAAATATTGAAG
AATTGAATAGAAAATTGCCTTTACTACAAAGTGAAGGAAAATATGTTGAAGCTTCTAAAA
TTATGTATGTTTTAGTTCCTGAATTAATTAAAACTAGAGATGAATTGGAACAAAAAATAC
AATCAAGGAAAAATCGTTTAATCAAGGAAGTTGTTGATGCTGAAGAAGTTGCAGATATTG
TTTCAAAATGAACAAATATTCCAGTTAATAGATTACTAGAAAACCAAAAACAAAAAATTT
TGAATTTGTCTGAAACATTAAAGAAGAGAGTGAAAGGTCAAGATCAAGCAATTGAACTAA
TCTCTGATGCAATCAAGCGTTCTAAAGCAAACATCAATGACCCAAATAGACCAATTGGTT
CGTTCCTATTTCTAGGGCCAACTGGTGTTGGTAAAACTGAACTTGCAAAAAGTTTAGCAG
AAGCTTTATTTGATGATGAAAATCACATTGTAAGATTAGACATGTCTGAATATATGGAAA
AACACAGCGTGTCAAAATTAATTGGATCGCCTCCAGGTTATATTGGTTATGATAATGGGG
GACAACTAACTGAAAAAATTAGACAAAATCCTTACTCAATAGTTTTATTTGATGAAATTG
AAAAAGCAAATTCAGATGTTTTAAATATATTGTTACAAATATTGGATAATGGTACCTTAA
CAGATAGTACAGGAAGGGTAGTAAACTTTAAAAACACAATAATTATCATGACTTCAAACA
TTGGAAGTAGTGAAATTATAAATAAGAGTTTAACCATTGATGGGGTAAGGGCATTATTAT
TAAGAAGTTTTAGACCAGAATTTATTAATAGAATCGATGAAATAGTGCCATTCAACCCAT
TAAGTCCTGCCGTTGTTTGCGATATTGTAAAACTAGAATTATCAAAATTAAAGAAAAGAG
TTATTAATAACCATAATTTAGTAATTAATTTTGATGACAAAATAGTTAAATTCGTTGCTG
ATAACGCTTACGATTCCGCTTTTGGCGCTCGTCCAATTAAAAGATATATTCAAAAAAACA
TTGAAAACAAATTAGCAATGGAAATCATAAAAGGAAATTTAGTTGAAGGTGACGTTGCCT
TATTAACAGTTTCAAATAATAATGTTATTGAATTACAAACAAATAATT
>15682 bias=0,e_score=0.0,bit_score=2294.7,score_ratio=1.07,align_strand=+,abs_start=247512,abs_end=249662,allele_start=247512,allele_end=249662,query_name=NODE_1_length_253687_cov_41.2364_ID_219 <unknown description>
TGGAAGCAAGTTATACACCTTATGAACAAGAAAAAGATCCCTTGAAGGAATTTGGTCGAA
ACTTAACTGAGTTAGCTACACAGAACAAACTAGAACCTGTTATAAACCGTGATGAAGAAA
TAAGATCACTAGTTAGAATTTTGTCAAGAAAAACTAAAAATAATCCCGTTTTAGTTGGCG
AACCCGGCGTAGGTAAAACAGCAATTGTTGAAGGCCTAGCAAGGAAAATTGTTGAAAATC
AAGTTCCAGAAAACCTAAAAGGTAAACAATTAATTGAAATTGATTTGCCTGCATTGGTTG
CAGGAACACAATATCGTGGTCAATTTGAAGAAAGACTAAAAAAAGTATTGAAAAAGATTG
ATGAAGCAAATGGTGAAATCATTCTTTTCATTGATGAAATTCATATGATAATTGGCGCCG
GAGGAACTGGCGATAGCAATATGGATGCGGCGAATATATTGAAACCTATGATGGCAAGAG
GACAATTGCATCTAATTGGGGCAACAACATTGGATGAATATAGAAAATATATTGAAAAAG
ATCCAGCCCTTGAAAGAAGAATGCAAAAGATTTTAATTTCAGAACCTTCAATTGAAGATA
CCATTACTATATTGCGTGGTATAAAAGAAAGATTTGAAGCATACCATGAAGTTAAAATTG
ATGACTCTGCTATAGTTTCGGCAGCAAATTTATCAGCAAGATATATTGCGGATAGATTTT
TGCCTGATAAAGCAATAGATTTAATTGATGAAGCAGCATCAAATATAAAAACTGAAATGA
ACTATTTGCCTGAACCTCTAGAAAAAATTAATTATCAAATTGCTAGATTAGAAATTGAAA
AAGCTGCTCTAACAAATGATAGTGAAACAAAGCAAACAGCCATTAAAAATAAAGAAAGAA
TTTTAGAAATAGATAAAGAACTAAATACCTTAAAATTGCAAAAAATTGACCTTGAAAAAC
GCTGGAAGCAAGAAAAAGAAGATATTCAAAAATTTTCTTCAATTAAAGAAAACATTGAAG
AGTTGAATAGAAAATTGCCTTTACTACAAAGTGAAGGAAAATATGTTGAAGCTTCTAAAA
TTATGTATGTTTTAGTTCCTGAATTAATTAAAACTAGAGATGAATTGGAACAAAAAATAC
AATCAAGGAAAAATCGTTTAATCAAAGAAGTTGTTGATGCTGAAGAAGTTGCAGATATTG
TTTCAAAATGAACAAATATTCCAGTTAATAGATTACTAGAAAACCAAAAACAAAAAATTT
TGAATTTGTCTGAAACATTAAAAAAGAGAGTGAAAGGTCAAGATCAAGCAATTGAACTAA
TCTCTGATGCAATCAAGCGTTCTAAAGCAAACATCAATGACCCAAATAGACCAATTGGTT
CGTTCCTATTTTTAGGGCCAACTGGTGTTGGTAAAACTGAACTTGCAAAAAGTTTGGCAG
AAGCTTTATTTGATGATGAAAATCACATTGTAAGATTAGACATGTCTGAATACATGGAAA
AACACAGCGTGTCAAAATTAATTGGATCGCCTCCAGGTTATATTGGTTATGATAATGGGG
GACAACTAACTGAAAAAATTAGACAAAATCCTTACTCAATAGTTTTATTTGATGAAATTG
AAAAAGCAAATTCAGATGTTTTAAATATATTGTTACAAATATTGGACAATGGTACCCTAA
CAGATAGTACAGGAAGGGTAGTAAACTTTAAAAACACAATAATTATCATGACTTCAAACA
TTGGAAGTAGCGAAATTATAAATAAGAGTTTAACCATTGACGGGGTGAGAGCATTATTAT
TAAGAAGTTTTAGACCAGAATTTATTAATAGAATCGATGAAATAGTGCCATTCAACCCAT
TAAGTCCTGCCGTTGTTTGCGATATTGTAAAACTAGAATTATCAAAATTAAAGAAAAGAG
TTATTAATAACCATAATTTAGTAATTAATTTTGATGACAAAATAGTTAAATTCGTTGCTG
ATAACGCTTACGATTCCGCTTTTGGCGCTCGTCCAATTAAAAGATATATTCAAAAAAACA
TTGAAAACAAATTAGCAATGGAAATCATAAAAGGAAATTTAGTTGAAGGTGACGTTGCCT
TATTAACAGTTTCAAATAATAATGTTATTGAATTACAAACAAATAATTAA
>15683 bias=0,e_score=0.0,bit_score=2282.6,score_ratio=1.06,align_strand=-,abs_start=36715,abs_end=38863,allele_start=36715,allele_end=38863,query_name=NODE_1_length_337655_cov_39.5735_ID_506 <unknown description>
TGGAAGCAAGTTATACACCTTATGAACAAGAAAAAGATCCCTTGAAGGAATTTGGTCGAA
ACTTAACTGAGTTAGCTACGCAGAACAAACTAGAACCTGTTATAAACCGCGATGAAGAAA
TAAGATCACTAGTTAGAATTTTGTCAAGAAAAACTAAAAATAATCCCGTTTTAGTTGGCG
AACCCGGCGTGGGTAAAACAGCAATTGTTGAAGGCCTAGCAAGGAAAATTGTTGAAAATC
AAGTTCCAGAAAACCTAAAAGGTAAACAATTAATTGAAATTGATTTACCAGCATTGGTTG
CAGGAACACAATATCGTGGTCAATTTGAAGAAAGACTAAAAAAAGTATTGAAAAAGATTG
ACGAAGCAAATGGTGAAATCATTCTTTTCATTGATGAAATTCATATGATAATTGGCGCCG
GAGGAACTGGCGATAGCAATATGGATGCGGCGAATATATTGAAACCTATGATGGCAAGAG
GTCAATTGCATCTAATTGGGGCAACAACATTGGATGAATATAGAAAATATATTGAAAAAG
ATCCTGCCCTTGAAAGAAGAATGCAAAAAATTTTAATTTCAGAACCTTCAATTGAAGATA
CTATAACTATATTGCGTGGTATAAAAGAAAGATTTGAAGCATATCATGAAGTTAAAATTG
ATGACTCTGCTATAGTTTCGGCAGCAAATTTATCAGCAAGATATATTGCAGATAGATTTT
TGCCTGATAAAGCAATAGATTTAATTGATGAAGCAGCATCAAATATAAAAACTGAAATGA
ACTATTTGCCTGAACCTCTAGAAAAAATTAATTATCAAATTGCTAGATTAGAAATTGAAA
AAGCTGCTCTAACAAATGATAGTGAAACAAAGCAAACAGCCATTAAAAATAAAGAAAGAA
TTTTAGAAATAGATAAAGAACTAAATACTTTAAAATTGCAAAAAGTTGACCTTGAAAAAC
GCTGGAAGCAAGAAAAAGAAGATATTCAAAAATTTTCTTCAATTAAAGAAAACATTGAAG
AATTGAATAGAAAATTGCCTTTGCTACAAAGTGAAGGAAAATATGTTGAAGCTTCTAAAA
TTATGTATGTTTTAGTTCCCGAATTAATTAAAACTAGAGATGAATTAGAACAAAAAATAC
AATCAAGGAAAAATCGTTTAATCAAAGAAGTTGTTGATGCTGAAGAAGTTGCTGACATTG
TTTCAAAATGAACAAATATTCCAGTTAATAGATTACTAGAAAACCAAAAACAAAAAATTT
TGAATTTGTCTGAAACATTAAAAAAGAGAGTGAAAGGTCAAGATCAAGCAATTGAACTAA
TCTCTGATGCAATCAAGCGTTCTAAAGCAAACATCAATGACCCAAATAGACCAATTGGTT
CGTTCCTATTTCTAGGGCCAACCGGTGTTGGTAAAACTGAACTTGCAAAAAGTTTAGCAG
AAGCTTTATTTGATGATGAAAATCACATTGTAAGATTAGACATGTCTGAATATATGGAAA
AACACAGCGTGTCAAAATTAATTGGATCGCCTCCAGGTTATATTGGTTATGATAATGGGG
GACAACTAACTGAAAAAATTAGACAAAATCCTTACTCAATAGTTTTATTTGATGAAATTG
AAAAAGCAAATTCAGATGTTTTAAATATATTGTTACAAATATTGGACAATGGTACCTTAA
CAGATAGTACAGGAAGGGTAGTAAACTTTAAAAACACAATAATTATCATGACTTCAAACA
TTGGAAGTAGTGAAATTATAAATAAGAGTTTAACCATTGATGGGGTAAGAGCATTATTAT
TAAGAAGTTTTAGACCAGAATTTATTAATAGAATCGATGAAATAGTGCCATTCAACCCAT
TAAGTCCTGCTGTTGTTTGTGACATTGTAAAACTAGAATTATCAAAATTAAAGAAAAGAG
TTATTAATAACCATAATTTAGTAATTAATTTTGATGACAAAATAGTTAAATTCGTTGCTG
ATAACGCCTACGATTCAGCCTTTGGCGCTCGTCCAATTAAAAGATATATTCAAAAAAACA
TTGAAAACAAATTAGCAATGGAAATCATAAAAGGAAATTTAGTTGAAGGTGATGTTGCCT
TATTAACAGTTTCAAATAATAATGTTATTGAATTACAAACAAATAATT
>15684 bias=0,e_score=0.0,bit_score=2301.4,score_ratio=1.07,align_strand=-,abs_start=33989,abs_end=36137,allele_start=33989,allele_end=36137,query_name=NODE_1_length_290949_cov_36.4267_ID_342 <unknown description>
TGGAAGCAAGTTATACACCTTATGAACAAGAAAAAGATCCCTTGAAGGAATTTGGTCGAA
ACTTAACTGAGTTAGCTACGCAGAACAAACTAGAACCTGTTATAAACCGTGATGAAGAAA
TAAGATCACTAGTTAGAATTTTGTCAAGAAAAACTAAAAATAATCCCGTTTTAGTTGGCG
AACCCGGCGTAGGTAAAACAGCAATTGTTGAAGGCCTAGCAAGGAAAATTGTTGAAAATC
AAGTTCCAGAAAACCTAAAAGGTAAACAATTAATTGAAATTGATTTACCTGCATTGGTTG
CAGGAACACAATATCGTGGTCAATTTGAAGAAAGACTAAAAAAAGTATTGAAAAAGATTG
ACGAAGCAAATGGTGAAATCATTCTTTTCATTGATGAAATTCATATGATAATTGGCGCCG
GAGGAACTGGCGATAGCAATATGGATGCGGCGAATATATTGAAACCTATGATGGCAAGAG
GTCAATTGCATCTAATTGGGGCAACAACATTGGATGAATATAGAAAATATATTGAAAAAG
ATCCTGCCCTTGAAAGAAGAATGCAAAAAATTTTAATTTCAGAACCTTCAATTGAAGATA
CTATAACTATATTGCGTGGTATAAAAGAAAGATTTGAAGCATATCATGAAGTTAAAATTG
ATGACTCTGCTATAGTTTCGGCAGCAAATTTATCAGCAAGATATATTGCAGATAGATTTT
TGCCTGATAAAGCAATAGATTTAATTGATGAAGCAGCATCAAATATAAAAACTGAAATGA
ACTATTTGCCTGAACCTCTAGAAAAAATTAATTATCAAATTGCTAGATTAGAAATCGAAA
AAGCTGCTCTAACAAATGATAGTGAAACAAAGCAAACAGCCATTAAAAATAAAGAAAGAA
TTTTAGAAATAGATAAAGAACTAAATACTTTAAAATTGCAAAAAGTTGACCTTGAAAAAC
GCTGAAAGCAAGAAAAAGAAGATATTCAAAAATTTTCTTCAATTAAAGAAAACATTGAAG
AGTTGAATAGAAAATTGCCTTTACTACAAAGTGAAGGAAAATATGTTGAAGCTTCTAAAA
TTATGTATGTTTTAGTTCCTGAATTAATTAAAACTAGAGATGAATTGGAACAAAAAATAC
AATCAAGGAAAAATCGTTTAATCAAGGAAGTTGTTGATGCTGAAGAAGTTGCAGATATTG
TTTCAAAATGAACAAATATTCCAGTTAATAGATTACTAGAAAACCAAAAACAAAAAATTT
TGAATTTGTCTGAAACATTAAAAAAGAGAGTGAAAGGTCAAGATCAAGCAATTGAACTAA
TCTCTGATGCAATCAAGCGTTCTAAAGCAAACATCAATGACCCAAATAGACCAATTGGTT
CGTTCCTATTTCTAGGGCCAACTGGTGTTGGTAAAACTGAACTTGCAAAAAGTTTAGCAG
AAGCTTTATTTGATGATGAAAATCACATTGTAAGATTAGACATGTCTGAATATATGGAAA
AACACAGCGTGTCAAAATTAATTGGATCGCCTCCGGGTTATATTGGTTATGATAATGGGG
GACAACTAACTGAAAAAATTAGACAAAATCCTTACTCAATAGTTTTATTTGATGAAATTG
AAAAAGCAAATTCAGATGTTTTAAATATATTGTTACAAATATTGGACAATGGTACCTTAA
CAGATAGTACAGGAAGGGTAGTAAACTTTAAAAACACAATAATTATCATGACTTCAAACA
TTGGAAGTAGTGAAATTATAAATAAGAGTTTAACCATTGATGGGGTAAGAGCATTATTAT
TAAGAAGTTTTAGACCAGAATTTATTAATAGAATCGATGAAATAGTGCCATTCAACCCAT
TAAGTCCTGCCGTTGTTTGCGATATTGTAAAACTAGAATTATCAAAATTAAAGAAAAGAG
TTATTAATAACCATAATTTAGTAATTAATTTTGATGACAAAATAGTTAAATTCGTTGCTG
ATAACGCTTACGATTCCGCTTTTGGCGCTCGTCCAATTAAAAGATATATTCAAAAAAACA
TTGAAAACAAATTAGCAATGGAAATTATAAAAGGAAATTTAGTTGAAGGCGATGTTGCCT
TATTAACAGTTTCAAATAACAATGTTATTGAATTACAAACAAATAATT
>15685 bias=0,e_score=0.0,bit_score=2286.6,score_ratio=1.06,align_strand=-,abs_start=37383,abs_end=39531,allele_start=37383,allele_end=39531,query_name=NODE_6_length_46956_cov_43.1269_ID_5679 <unknown description>
TGGAAGCAAGTTATACACCTTATGAACAAGAAAAAGATCCCTTGAAGGAATTTGGTCGAA
ACTTAACTGAGTTAGCTACGCAGAACAAACTAGAACCTGTTATAAACCGTGATGAAGAAA
TAAGATCACTAGTTAGAATTTTGTCAAGAAAAACTAAAAATAATCCCGTTTTAGTTGGCG
AACCCGGCGTAGGTAAAACAGCAATTGTTGAAGGCCTAGCAAGGAAAATTGTTGAAAATC
AAGTTCCAGAAAACCTAAAAGGTAAACAATTAATTGAAATTGATTTACCTGCATTGGTTG
CAGGAACACAATATCGTGGTCAATTTGAAGAAAGACTAAAAAAAGTATTGAAAAAGATTG
ACGAAGCAAATGGTGAAATCATTCTTTTCATTGATGAAATTCATATGATAATTGGCGCCG
GAGGAACTGGCGATAGCAATATGGATGCGGCGAATATATTGAAACCTATGATGGCAAGAG
GACAATTGCATCTAATTGGGGCAACAACATTGGATGAATATAGAAAATATATTGAAAAAG
ATCCAGCTCTTGAAAGAAGAATGCAAAAGATTTTAATTTCAGAACCTTCAATTGAAGATA
CCATAACTATATTGCGTGGTATAAAAGAAAGATTTGAAGCATATCATGAAGTTAAAATTG
ATGACTCTGCTATAGTTTCGGCAGCAAATTTATCAGCAAGATATATTGCAGATAGATTTT
TGCCTGATAAAGCAATAGATTTAATTGATGAAGCAGCATCAAATATAAAAACTGAAATGA
ACTATTTGCCTGAACCTCTCGAAAAAATTAATTATCAAATTGCTAGATTAGAAATTGAAA
AAGCTGCTCTAACAAATGATAGTGAAACAAAGCAAACAGCCATTAAAAATAAAGAAAGAA
TTTTAGAAATAGATAAAGAACTAAATACTTTAAAATTGCAAAAAGTTGACCTTGAAAAGC
GCTGAAAGCAAGAAAAAGAAGATATTCAAAAATTTTCTTCAATTAAAGAAAATATTGAAG
AATTGAATAGAAAATTGCCTTTACTACAAAGTGAAGGAAAATATGTTGAAGCTTCTAAAA
TTATGTATGTTTTAGTTCCTGAATTAATTAAAACTAGAGATGAATTGGAACAAAAAATAC
AATCAAGGAAAAATCGTTTAATCAAGGAAGTTGTTGATGCTGAAGAAGTTGCAGATATTG
TTTCAAAATGAACAAATATTCCAGTTAATAGATTACTAGAAAACCAAAAACAAAAAATTT
TGAATTTGTCTGAAACATTAAAGAAGAGAGTGAAAGGTCAAGATCAAGCAATTGAACTAA
TCTCTGATGCAATCAAGCGTTCTAAAGCAAACATCAATGACCCAAATAGACCAATTGGTT
CGTTCCTATTTCTAGGGCCAACTGGTGTTGGTAAAACTGAACTTGCAAAAAGTTTAGCAG
AAGCTTTATTTGATGATGAAAATCACATTGTAAGATTAGACATGTCTGAATATATGGAAA
AACACAGCGTGTCAAAATTAATTGGATCGCCTCCAGGTTATATTGGTTATGATAACGGGG
GACAACTAACTGAAAAAATTAGACAAAATCCTTACTCAATAGTTTTATTTGATGAAATTG
AAAAAGCAAATTCAGATGTTTTAAATATATTGTTACAAATATTGGATAATGGTACCTTAA
CAGATAGTACAGGAAGGGTAGTAAACTTTAAAAACACAATAATTATCATGACTTCAAACA
TTGGAAGTAGCGAAATTATAAATAAGAGTTTAACCATTGATGGGGTAAGAGCATTATTAT
TAAGAAGTTTTAGACCAGAATTTATTAATAGAATCGATGAAATAGTGCCATTCAACCCAT
TAAGTCCTGCTGTTGTTTGCGACATTGTAAAACTAGAATTATCAAAACTAAAGAAAAGAG
TTATTAATAATCATAATTTAGTAATTAATTTTGATGACAAAATAGTTAAATTCGTTGCTG
ATAACGCTTACGATTCAGCCTTTGGCGCTCGTCCAATTAAAAGATATATTCAAAAAAACA
TTGAAAACAAATTAGCAATGGAAATCATAAAAGGAAATTTAGTTGAAGGTGATGTTGCCT
TATTAACAGTTTCAAATAATAATGTTATTGAATTACAAACAAATAATT
>15686 bias=0,e_score=0.0,bit_score=2291.6,score_ratio=1.07,align_strand=+,abs_start=318653,abs_end=320803,allele_start=318653,allele_end=320803,query_name=NODE_1_length_666248_cov_46.4332_ID_732 <unknown description>
TGGAAGCAAGTTATACACCTTATGAACAAGAAAAAGATCCCTTGAAGGAATTTGGTCGAA
ACTTAACTGAGCTAGCTACGCAGAACAAACTAGAACCTGTTATAAACCGTGATGAAGAAA
TAAGATCACTAGTTAGAATTTTGTCAAGAAAAACTAAAAATAATCCCGTTTTAGTTGGCG
AACCCGGCGTAGGTAAAACAGCAATTGTTGAAGGCCTAGCAAGGAAAATTGTTGAAAATC
AAGTTCCAGAAAACCTAAAAGGTAAACAATTAATTGAAATTGATTTACCTGCATTGGTTG
CAGGAACACAATATCGTGGTCAATTTGAAGAAAGACTAAAAAAAGTATTGAAAAAGATTG
ACGAAGCAAATGGTGAAATCATTCTTTTCATTGATGAAATTCATATGATAATTGGCGCCG
GAGGAACTGGCGATAGCAATATGGATGCGGCTAATATATTGAAACCTATGATGGCAAGAG
GACAATTGCATCTAATTGGGGCAACAACATTGGATGAATATAGAAAATATATTGAAAAAG
ATCCAGCTCTTGAAAGAAGAATGCAAAAAATTTTAATTTCAGAACCTTCAATTGAAGATA
CCATTACTATATTGCGTGGTATAAAAGAAAGATTTGAAGCATATCATGAAGTTAAAATTG
ATGACTCTGCTATAGTTTCGGCAGCAAATTTATCAGCAAGATATATTGCAGATAGATTTT
TGCCTGATAAAGCAATAGATTTAATTGATGAAGCAGCATCAAATATAAAAACTGAAATGA
ACTATTTGCCTGAACCTCTTGAAAAAATTAATTATCAAATTGCTAGATTAGAAATTGAAA
AAGCTGCTCTAACAAATGATAGTGAAACAAAGCAAACAGCCATTAAAAATAAAGAAAGAA
TTTTAGAAATAGATAAAGAACTAAATACTTTAAAATTGCAAAAAGTTGACCTTGAAAAAC
GCTGGAAGCAAGAAAAAGAAGATATTCAAAAATTTTCTTCAATTAAAGAAAACATTGAAG
AATTGAATAGAAAATTGCCTTTACTACAAAGTGAAGGAAAATATGTTGAAGCTTCTAAAA
TTATGTATGTTTTAGTTCCTGAATTAATTAAAACTAGAGATGAATTGGAACAAAAAATAC
AATCAAGGAAAAATCGTTTAATCAAAGAAGTTGTTGATGCTGAAGAAGTTGCAGATATTG
TTTCAAAATGAACAAATATTCCAGTTAATAGATTACTAGAAAACCAAAAACAAAAAATTT
TGAATTTGTCTGAAACATTAAAAAAGAGAGTGAAGGGCCAAGATCAAGCAATTGAATTAA
TCTCTGATGCAATTAAGCGTTCTAAAGCAAACATCAATGACCCAAATAGACCAATTGGTT
CGTTCCTATTTCTAGGGCCAACTGGTGTTGGTAAAACCGAACTTGCAAAAAGTTTAGCAG
AAGCTTTATTTGATGATGAAAATCACATTGTAAGATTAGACATGTCTGAATATATGGAAA
AACACAGCGTGTCAAAATTAATTGGATCGCCTCCAGGTTATATTGGTTATGATAATGGGG
GACAACTAACTGAAAAAATTAGACAAAATCCTTACTCAATAGTTTTATTTGATGAAATTG
AAAAAGCAAATTCAGATGTTTTAAATATATTGTTACAAATATTGGACAATGGTACCCTAA
CAGATAGTACAGGAAGGGTAGTAAACTTTAAAAACACAATAATTATCATGACTTCAAACA
TTGGAAGTAGCGAAATTATAAATAAGAGTTTAACCATTGACGGGGTGAGAGCATTATTAT
TAAGAAGTTTTAGACCAGAATTTATTAATAGAATCGATGAAATAGTGCCATTCAACCCAT
TAAGTCCTGCCGTTGTTTGCGATATTGTAAAACTAGAATTATCAAAATTAAAGAAAAGAG
TTATTAATAACCATAATTTAGTAATTAATTTTGATGACAAAATAGTTAAATTCGTTGCTG
ATAACGCTTACGATTCCGCTTTTGGCGCTCGTCCAATTAAAAGATATATTCAAAAAAACA
TTGAAAACAAATTAGCAATGGAAATCATAAAAGGAAATTTAGTTGAAGGTGATGTTGCCT
TATTAACAGTTTCAAATAATAATGTTATTGAATTACAAACAAATAATTAA
>15687 bias=0,e_score=0.0,bit_score=2310.9,score_ratio=1.07,align_strand=-,abs_start=185004,abs_end=187152,allele_start=185004,allele_end=187152,query_name=NODE_1_length_497571_cov_28.1511_ID_540 <unknown description>
TGGAAGCAAGTTATACACCTTATGAACAAGAAAAAGATCCCTTGAAGGAATTTGGTCGAA
ACTTAACTGAGTTAGCTACGCAGAACAAACTAGAACCTGTTATAAACCGTGATGAAGAAA
TAAGATCACTAGTTAGAATTTTGTCAAGAAAAACTAAAAATAATCCCGTTTTAGTTGGCG
AACCCGGCGTAGGTAAAACAGCAATTGTTGAAGGCCTAGCAAGGAAAATTGTTGAAAATC
AAGTTCCAGAAAACCTAAAAGGTAAACAATTAATTGAAATTGATTTACCTGCATTGGTTG
CAGGAACACAATATCGTGGTCAATTTGAAGAAAGACTAAAAAAAGTATTGAAAAAGATTG
ACGAAGCAAATGGTGAAATCATTCTTTTCATTGATGAAATTCATATGATAATTGGCGCCG
GAGGAACTGGCGATAGCAATATGGATGCGGCGAATATATTGAAACCTATGATGGCAAGAG
GTCAATTGCATCTAATTGGGGCAACAACATTGGATGAATATAGAAAATATATTGAAAAAG
ATCCTGCCCTTGAAAGAAGAATGCAAAAAATTTTAATTTCAGAACCTTCAATTGAAGATA
CTATAACTATATTGCGTGGTATAAAAGAAAGATTTGAAGCATATCATGAAGTTAAAATTG
ATGACTCTGCTATAGTTTCGGCAGCAAATTTATCAGCAAGATATATTGCAGATAGATTTT
TGCCTGATAAAGCAATAGATTTAATTGATGAAGCAGCATCAAATATAAAAACTGAAATGA
ACTATTTGCCTGAACCTCTAGAAAAAATTAATTATCAAATTGCTAGATTAGAAATCGAAA
AAGCTGCTCTAACAAATGATAGTGAAACAAAGCAAACAGCCATTAAAAATAAAGAAAGAA
TTTTAGAAATAGATAAAGAACTAAATACTTTAAAATTGCAAAAAGTTGACCTTGAAAAAC
GCTGAAAGCAAGAAAAAGAAGATATTCAAAAATTTTCTTCAATTAAAGAAAACATTGAAG
AATTGAATAGAAAATTGCCTTTACTACAAAGTGAAGGAAAATATGTTGAAGCTTCTAAAA
TTATGTATGTTTTAGTTCCTGAATTAATTAAAACTAGAGATGAATTGGAACAAAAAATAC
AATCAAGGAAAAATCGTTTAATCAAGGAAGTTGTTGATGCTGAAGAAGTTGCAGATATTG
TTTCAAAATGAACAAATATTCCAGTTAATAGATTACTAGAAAACCAAAAACAAAAAATTT
TGAATTTGTCTGAAACATTGAAGAAAAGAGTGAAGGGCCAAGATCAAGCAATTGAACTAA
TCTCTGATGCAATCAAACGTTCTAAAGCAAACATCAATGACCCAAATAGACCAATTGGTT
CGTTCTTATTTTTAGGACCAACTGGTGTTGGTAAAACTGAACTTGCAAAAAGTTTAGCAG
AAGCTTTATTTGATGATGAAAATCACATTGTAAGATTAGACATGTCTGAATACATGGAAA
AACACAGTGTGTCAAAATTAATCGGATCGCCTCCAGGTTATATTGGCTATGATAATGGGG
GACAACTAACTGAAAAAATTAGACAAAATCCTTACTCAATAGTTTTATTTGATGAAATCG
AAAAAGCAAATTCAGATGTTTTAAATATATTGTTACAAATATTGGACAATGGTACCTTAA
CAGATAGTACAGGAAGGGTAGTAAACTTTAAAAACACAATAATTATCATGACTTCAAACA
TTGGAAGCAGTGAAATTATAAATAAGAGTTTAACCATTGACGGGGTGAGAGCATTATTAT
TAAGAAGTTTTAGACCAGAATTTATTAATAGAATCGATGAAATAGTGCCATTCAACCCAT
TAAGTCCTGCCGTTGTTTGCGATATTGTAAAACTAGAATTATCAAAATTAAAGAAAAGAG
TTATTAATAACCATAATTTAGTAATTAATTTTGATGACAAAATAGTTAAATTTGTTGCTG
ATAACGCCTACGATTCCGCTTTTGGCGCTCGTCCAATTAAAAGATATATTCAAAAAAACA
TTGAAAACAAATTAGCAATGGAAATCATAAAAGGAAATTTAGTTGAAGGTGATGTTGCCT
TATTAACAGTTTCAAATAATAATGTTATTGAATTACAAACAAATAATT
>15688 bias=0,e_score=0.0,bit_score=2299.5,score_ratio=1.07,align_strand=+,abs_start=283316,abs_end=285466,allele_start=283316,allele_end=285466,query_name=NODE_1_length_474534_cov_38.1723_ID_792 <unknown description>
TGGAAGCAAGTTATACACCTTATGAACAAGAAAAAGATCCCTTGAAGGAATTTGGTCGAA
ACTTAACTGAGTTAGCTACGCAGAACAAACTAGAACCTGTTATAAACCGTGATGAAGAAA
TAAGATCACTAGTTAGAATTTTGTCAAGAAAAACTAAAAATAATCCCGTTTTAGTTGGCG
AACCCGGCGTAGGTAAAACAGCAATTGTTGAAGGCCTAGCAAGGAAAATTGTTGAAAATC
AAGTTCCAGAAAACCTAAAAGGTAAACAATTAATTGAAATTGATTTACCTGCATTGGTTG
CCGGAACACAATATCGTGGTCAATTTGAAGAAAGACTAAAAAAAGTATTGAAAAAGATTG
ATGAAGCAAATGGTGAAATCATTCTTTTCATTGATGAAATTCATATGATAATTGGAGCCG
GAGGAACTGGCGATAGCAATATGGATGCGGCGAATATATTGAAACCTATGATGGCAAGAG
GACAATTGCATCTAATTGGGGCAACAACATTGGATGAATATAGAAAATATATTGAAAAAG
ATCCGGCCCTTGAAAGAAGAATGCAAAAGATTTTAATTTCAGAACCTTCAATTGAAGATA
CTATAACTATATTGCGTGGTATAAAAGAAAGATTTGAAGCATATCATGAAGTTAAAATTG
ATGACTCTGCTATAGTTTCGGCAGCAAATTTATCAGCAAGATATATTGCAGATAGATTTT
TGCCTGATAAAGCAATAGATTTAATTGATGAAGCAGCATCAAATATAAAAACTGAAATGA
ACTATTTGCCTGAACCTCTCGAAAAAATTAATTATCAAATTGCTAGATTAGAAATTGAAA
AAGCTGCTCTAACAAATGATAGTGAAACAAAGCAAACAGCCATTAAAAATAAAGAAAGAA
TTTTAGAAATAGATAAAGAACTAAATACTTTAAAATTGCAAAAAGTTGACCTTGAAAAGC
GCTGAAAGCAAGAAAAAGAAGATATTCAAAAATTTTCTTCAATTAAAGAAAATATTGAAG
AATTGAATAGAAAATTGCCTTTACTACAAAGTGAAGGAAAATATGTTGAAGCTTCTAAAA
TTATGTATGTTTTAGTTCCTGAATTAATTAAAACTAGAGATGAATTGGAACAAAAAATAC
AATCAAGGAAAAATCGTTTAATCAAGGAAGTTGTTGATGCTGAAGAAGTTGCAGATATTG
TTTCAAAATGAACAAATATTCCAGTTAATAGATTACTAGAAAACCAAAAACAAAAAATTT
TGAATTTGTCTGAAACATTAAAGAAGAGAGTGAAAGGTCAAGATCAAGCAATTGAACTAA
TCTCTGATGCAATCAAGCGTTCTAAAGCAAACATCAATGACCCAAATAGACCAATTGGTT
CGTTCCTATTTCTAGGGCCAACTGGTGTTGGTAAAACTGAACTTGCAAAAAGTTTAGCAG
AAGCTTTATTTGATGATGAAAATCACATTGTAAGATTAGACATGTCTGAATATATGGAAA
AACACAGCGTGTCAAAATTAATTGGATCGCCTCCAGGTTATATTGGTTATGATAATGGGG
GACAACTAACTGAAAAAATTAGACAAAATCCTTACTCAATAGTTTTATTTGATGAAATTG
AAAAAGCAAATTCAGATGTTTTAAATATATTGTTACAAATATTGGATAATGGTACCTTAA
CAGATAGTACAGGAAGGGTAGTAAACTTTAAAAACACAATAATTATCATGACTTCAAACA
TTGGAAGTAGTGAAATTATAAATAAGAGTTTAACCATTGATGGGGTAAGGGCATTATTAT
TAAGAAGTTTTAGACCAGAATTTATTAATAGAATCGATGAAATAGTGCCATTCAACCCAT
TAAGTCCTGCCGTTGTTTGCGATATTGTAAAACTAGAATTATCAAAATTAAAGAAAAGAG
TTATTAATAACCATAATTTAGTAATTAATTTTGATGACAAAATAGTTAAATTCGTTGCTG
ATAACGCTTACGATTCCGCTTTTGGCGCTCGTCCAATTAAAAGATATATTCAAAAAAACA
TTGAAAACAAATTAGCAATGGAAATCATAAAAGGAAATTTAGTTGAAGGTGACGTTGCCT
TATTAACAGTTTCAAATAATAATGTTATTGAATTACAAACAAATAATTAA
