# Supplementary material for: Genomic determination of minimum multi-locus sequence typing schemas to represent the genomic phylogeny of Mycoplasma hominis
Source: BMC Genomics. 2016 Nov 23;17:964. doi: 10.1186/s12864-016-3284-z (PMC5120421; doi:10.1186/s12864-016-3284-z)
Supplement: Additional file 1: — FASTA sequence for all pan genomic alleles identified in this study. (ZIP 1488 kb) [file 12864_2016_3284_MOESM1_ESM.zip › pan_genome/GENE-195.fasta]

>195
ATGAAAGTAATATTAATTAAAGAATACCAAAAACATAAAAAAAATGAAATCATTGAAGTT
ACAGACGGTTTTGCAAAAAACTTTTTAATTAAAAATGGTTATGCTCAACCAATTAACAAG
CAAACATTGGCAAATTTAGATAGAGTTAAATCAAATATTGCAGAAGATTTAGCAAACCAA
ATAGCCAAGGCTAATGAAATCAAACAATTAATTGAATCATTAGTTTTAAAATTCTATTTA
AAATCTAATGGAAATATAGTTCACGGAAACGTTACAACAAAAGCAATTGAAAAAGAATTA
ATAAAAAACAACATTAAAATCCCAAGCCATGCATTTGAATCAGGGGTAACATATAATACT
TTTGGGTTGCATGATGTAAAAATTAAATTACATGACCAAGTAACTGCAACACTAAAAATA
AATATCATAGAAGAGAAATAA
>812
ATGAAAGTAATATTAATTAAAGAATACCAAAAACATAAAAAAAATGAAATCATTGAAGTT
ACAGACGGTTTTGCAAAAAACTTTTTAATTAAAAATGGTTATGCTCAACCAATTAACAAA
CAAACATTGGCAAATTTAGATAGAGTTAAATCAAATATTGCAGAAGATTTAGCAAATCAA
ATAGCCAAGGCTAATGAAATCAAACAATTAATTGAATCATTAGTTTTAAAATTCTATTTA
AAATCTAATGGAAATATAGTGCACGGAAACGTTACAACAAAAGCAATTGAAAAAGAATTA
ATAAAAAACAACATTAAAATCCCAAGCCATGCATTTGAATCAGGGGTAACATATAATACT
TTTGGGTTGCATGATGTAAAAATTAAATTACATGACCAAGTAACTGCAACACTAAAAATA
AATATCATAGAAGAGAAATAA
>1176
ATGAAAGTAATATTAATTAAAGAATACCAAAAACATAAAAAAAATGAAATCATTGAAGTT
ACAGATGGTTTTGCAAAAAACTTTTTAATTAAAAATGGTTATGCTCAACCAATTAACAAA
CAAACATTGGCAAATTTAGATAGAGTTAAATCAAATATTGCAGAAGACTTAGCAAATCAA
ATAGCTAAGGCTAATGAAATCAAACAATTAATTGAATCATTAGTTTTAAAATTCTATTTA
AAATCTAATGGAAATATAGTGCACGGAAACGTTACAACAAAAGCAATTGAAAAAGAATTA
ATAAAAAACAACATTAAAATCCCAAGCCATGCATTTGAAGCAGGCATAACATATAATACT
TTTGGGTTGCATGATGTAAAAATTAAATTACATGACCAAGTAACTGCAACACTAAAAATA
AATATCATAGAAGAGAAATAA
>1540
ATGAAAGTAATATTAATTAAAGAATACCAAAAACATAAAAAAAATGAAATCATTGAAGTT
ACAGACGGTTTTGCAAAAAACTTTTTAATTAAAAATGGTTATGCTCAACCAATTAACAAA
CAAACATTGGCAAATTTAGATAGAGTTAAATCAAATATTGCAGAAGATTTAGCAAATCAA
ATAGCCAAGGCTAATGAAATCAAACAATTAATTGAATCATTAGTTTTAAAATTCTATTTA
AAATCTAATGGAAATATAGTTCACGGAAACGTTACAACAAAAGCAATTGAAAAAGAATTA
ATAAAAAACAACATTAAAATCCCAAGCCATGCATTTGAATCAGGGGTAACATATAATACT
TTTGGGTTGCATGATGTAAAAATTAAATTACATGACCAAGTAACTGCAACACTAAAAATA
AATATCATAGAAGAGAAATAA
>2317 bias=99.5,bit_score=412.1,abs_start=6605,align_strand=-,abs_end=7043,score_ratio=0.934467120181,query_name=NODE_4_length_70395_cov_30.1043_ID_1225
TGAAAGTAATATTAATTAAAGAATACCAAAAACATAAAAAAAATGAAATCATTGAAGTTA
CAGATGGTTTTGCAAAAAACTTTTTAATTAAAAATGGTTATGCTCAACCAATTAACAAAC
AAACATTGGCAAATTTAGATAGAGTTAAATCAAATATTGCAGAAGACTTAGCAAATCAAA
TAGCTAAAGCTAATGAAATCAAACAATTAATTGAATCATTAGTTTTAAAATTCTATTTAA
AATCTAATGGAAATATAGTTCACGGAAACGTTACAACAAAAGCAATTGAAAAAGAATTAA
TAAAAAACAACATTAAAATCCCAAGCCATGCATTTGAATCAGGGGTAACATATAATACTT
TTGGGTTGCATGATGTAAAAATTAAATTACATGACCAAGTAACTGCAATACTAAAAATAA
ATATCATAGAAGAGAAATA
>2318 bias=95.7,bit_score=420.4,abs_start=5907,align_strand=+,abs_end=6347,score_ratio=0.953287981859,query_name=NODE_3_length_120284_cov_36.4395_ID_569
ATGAAAGTAATATTAATTAAAGAATACCAAAAACATAAAAAAAATGAAATCATTGAAGTT
ACAGACGGTTTTGCAAAAAACTTTTTAATTAAAAATGGTTATGCTCAACCAATTAACAAA
CAAACATTGGCAAATTTAGATAGAGTTAAATCAAATATTGCAGAAGATTTAGCAAATCAA
ATAGCCAAGGCTAATGAAATCAAACAATTAATTGAATCATTAGTTTTAAAATTCTATTTA
AAATCTAATGGAAATATAGTGCACGGAAACGTTACAACAAAAGCAATTGAAAAAGAATTA
ATAAAAAACAACATTAAAATCCCAAGCCATGCATTTGAATCAGGGGTAACATATAATACT
TTTGGGTTGCATGATGTAAAAATTAAATTACATGACCAAGTAACTGCAATACTAAAAATA
AATATCATAGAAGAGAAATAA
>2319 bias=97.5,bit_score=410.3,abs_start=149852,align_strand=-,abs_end=150290,score_ratio=0.930385487528,query_name=NODE_1_length_644406_cov_31.3649_ID_828
TGAAAGTAATATTAATTAAAGAATATCAAAAACATAAAAAAAATGAAATCATTGAAGTTA
CAGACGGTTTTGCAAAAAACTTTTTAATTAAAAATGGTTATGCTCAACCAATTAACAAAC
AAACATTGGCAAATTTAGATAGAGTTAAATCAAATATTGCAGAAGACTTAGCAAATCAAA
TAGCTAAAGCTAATGAAATCAAACAATTAATTGAATCATTAGTTTTAAAATTCTATTTAA
AATCTAATGGAAATATAGTTCACGGAAACGTTACAACAAAAGCAATTGAAAAAGAATTAA
TAAAAAACAACATTAAAATCCCAAGCCATGCATTTGAAGCGGGAGTAACATATAATACTT
TTGGGTTGCATGATGTAAAAATTAAATTACATGACCAAGTAACTGCAACACTAAAAATAA
ATATCATAGAAGAGAAATA
>2320 bias=98.3,bit_score=408.8,abs_start=5833,align_strand=+,abs_end=6273,score_ratio=0.926984126984,query_name=NODE_3_length_108407_cov_40.0256_ID_5518
ATGAAAGTAATATTAATTAAAGAATATCAAAAACATAAAAAAAATGAAATCATTGAAGTT
ACAGACGGTTTTGCAAAAAACTTTTTAATTAAAAATGGTTATGCTCAACCAATTAACAAA
CAAACATTGGCAAATTTAGATAGAGTTAAATCAAATATTGCAGAAGACTTAGCAAATCAA
ATAGCTAAAGCTAATGAAATCAAACAATTAATTGAATCATTAGTTTTAAAATTCTATTTA
AAATCTAATGGAAATATAGTTCACGGAAACGTTACAACAAAAGCAATTGAAAAAGAATTA
ATAAAAAACAACATTAAAATCCCAAGCCATGCATTTGAAGCAGGGGTAACATATAATACT
TTTGGATTGCACGATGTAAAAATTAAATTACATGACCAAGTAACTGCAACACTAAAAATA
AATATCATAGAAGAGAAATAA
>2324 bias=94.7,bit_score=421.9,abs_start=10499,align_strand=+,abs_end=10939,score_ratio=0.956689342404,query_name=NODE_15_length_41830_cov_53.7599_ID_6759
ATGAAAGTAATATTAATTAAAGAATACCAAAAACATAAAAAAAATGAAATCATTGAAGTT
ACAGACGGTTTTGCAAAAAACTTTTTAATTAAAAATGGTTATGCTCAACCAATTAACAAA
CAAACATTGGCAAATTTAGATAGAGTTAAATCAAATATTGCAGAAGACTTAGCAAATCAA
ATAGCTAAGGCTAATGAAATCAAACAATTAATTGAATCATTAGTTTTAAAATTCTATTTA
AAATCTAATGGAAATATAGTGCACGGAAACGTTACAACAAAAGCAATTGAAAAAGAATTA
ATAAAAAACAACATTAAAATCCCAAGCCATGCATTTGAATCAGGGGTAACATATAATACT
TTTGGGTTGCATGATGTAAAAATTAAATTACATGACCAAGTAACTGCAACACTAAAAATA
AATATCATAGAAGAGAAATAA
>15665 bias=0,e_score=3.7e-121,bit_score=410.3,score_ratio=0.93,align_strand=-,abs_start=149942,abs_end=150380,allele_start=149942,allele_end=150380,query_name=NODE_2_length_156220_cov_38.7853_ID_1653 <unknown description>
TGAAAGTAATATTAATTAAAGAATATCAAAAACATAAAAAAAATGAAATCATTGAAGTTA
CAGACGGTTTTGCAAAAAACTTTTTAATTAAAAATGGTTATGCTCAACCAATTAACAAAC
AAACATTGGCAAATTTAGATAGAGTTAAATCAAATATTGCAGAAGACTTAGCAAATCAAA
TAGCTAAAGCTAATGAAATCAAACAATTAATTGAATCATTAGTTTTAAAATTCTATTTAA
AATCTAATGGAAATATAGTTCACGGAAACGTTACAACAAAAGCAATTGAAAAAGAATTAA
TAAAAAACAACATTAAAATCCCAAGCCATGCATTTGAAGCGGGAGTAACATATAATACTT
TTGGGTTGCATGATGTAAAAATTAAATTACATGACCAAGTAACTGCAACACTAAAAATAA
ATATCATAGAAGAGAAAT
>15666 bias=0,e_score=7.2e-122,bit_score=412.1,score_ratio=0.93,align_strand=+,abs_start=5834,abs_end=6274,allele_start=5834,allele_end=6274,query_name=NODE_2_length_103512_cov_40.2028_ID_705 <unknown description>
TGAAAGTAATATTAATTAAAGAATACCAAAAACATAAAAAAAATGAAATCATTGAAGTTA
CAGATGGTTTTGCAAAAAACTTTTTAATTAAAAATGGTTATGCTCAACCAATTAACAAAC
AAACATTGGCAAATTTAGATAGAGTTAAATCAAATATTGCAGAAGACTTAGCAAATCAAA
TAGCTAAAGCTAATGAAATCAAACAATTAATTGAATCATTAGTTTTAAAATTCTATTTAA
AATCTAATGGAAATATAGTTCACGGAAACGTTACAACAAAAGCAATTGAAAAAGAATTAA
TAAAAAACAACATTAAAATCCCAAGCCATGCATTTGAATCAGGGGTAACATATAATACTT
TTGGGTTGCATGATGTAAAAATTAAATTACATGACCAAGTAACTGCAATACTAAAAATAA
ATATCATAGAAGAGAAATAA
>15667 bias=0,e_score=7.8e-121,bit_score=408.8,score_ratio=0.93,align_strand=+,abs_start=5833,abs_end=6273,allele_start=5833,allele_end=6273,query_name=NODE_3_length_108407_cov_40.0256_ID_5518 <unknown description>
TGAAAGTAATATTAATTAAAGAATATCAAAAACATAAAAAAAATGAAATCATTGAAGTTA
CAGACGGTTTTGCAAAAAACTTTTTAATTAAAAATGGTTATGCTCAACCAATTAACAAAC
AAACATTGGCAAATTTAGATAGAGTTAAATCAAATATTGCAGAAGACTTAGCAAATCAAA
TAGCTAAAGCTAATGAAATCAAACAATTAATTGAATCATTAGTTTTAAAATTCTATTTAA
AATCTAATGGAAATATAGTTCACGGAAACGTTACAACAAAAGCAATTGAAAAAGAATTAA
TAAAAAACAACATTAAAATCCCAAGCCATGCATTTGAAGCAGGGGTAACATATAATACTT
TTGGATTGCACGATGTAAAAATTAAATTACATGACCAAGTAACTGCAACACTAAAAATAA
ATATCATAGAAGAGAAATAA
>15668 bias=0,e_score=5.3e-120,bit_score=405.9,score_ratio=0.92,align_strand=-,abs_start=92343,abs_end=92781,allele_start=92343,allele_end=92781,query_name=NODE_3_length_98613_cov_35.7026_ID_1039 <unknown description>
TGAAAGTAATATTAATTAAAGAATATCAAAAACATAAAAAAAATGAAATCATTGAAGTTA
CAGACGGTTTTGCAAAAAACTTTTTAATTAAAAATGGTTATGCTCAACCAATTAACAAAC
AAACATTGGCAAATTTAGATAGAGTTAAATCAAATATTGCAGAAGATTTAGCAAATCAAA
TAGCTAAAGCTAATGAAATCAAACAATTAATTGAATCATTAGTTTTAAAATTCTATTTAA
AATCTAATGGAAATATAGTGCATGGAAACGTTACAACAAAAGCAATTGAAAAAGAATTAA
TAAAAAACAATATTAAAATCCCAAGCCATGCATTTGAAGCAGGGGTAACATATAATACTT
TTGGGTTGCATGATGTAAAAATTAAATTACATGACCAAGTAACTGCAACACTAAAAATAA
ATATTATAGAAGAGAAAT
>15669 bias=0,e_score=1.7e-124,bit_score=421.9,score_ratio=0.96,align_strand=-,abs_start=98199,abs_end=98637,allele_start=98199,allele_end=98637,query_name=NODE_2_length_226046_cov_22.58_ID_866 <unknown description>
TGAAAGTAATATTAATTAAAGAATACCAAAAACATAAAAAAAATGAAATCATTGAAGTTA
CAGACGGTTTTGCAAAAAACTTTTTAATTAAAAATGGTTATGCTCAACCAATTAACAAAC
AAACATTGGCAAATTTAGATAGAGTTAAATCAAATATTGCAGAAGACTTAGCAAATCAAA
TAGCTAAGGCTAATGAAATCAAACAATTAATTGAATCATTAGTTTTAAAATTCTATTTAA
AATCTAATGGAAATATAGTGCACGGAAACGTTACAACAAAAGCAATTGAAAAAGAATTAA
TAAAAAACAACATTAAAATCCCAAGCCATGCATTTGAATCAGGGGTAACATATAATACTT
TTGGGTTGCATGATGTAAAAATTAAATTACATGACCAAGTAACTGCAACACTAAAAATAA
ATATCATAGAAGAGAAAT
>15670 bias=0,e_score=4.9e-125,bit_score=423.3,score_ratio=0.96,align_strand=-,abs_start=167977,abs_end=168415,allele_start=167977,allele_end=168415,query_name=NODE_3_length_174249_cov_45.7083_ID_381 <unknown description>
TGAAAGTAATATTAATTAAAGAATACCAAAAACATAAAAAAAATGAAATCATTGAAGTTA
CAGACGGTTTTGCAAAAAACTTTTTAATTAAAAATGGTTATGCTCAACCAATTAACAAAC
AAACATTGGCAAATTTAGATAGAGTTAAATCAAATATTGCAGAAGATTTAGCAAATCAAA
TAGCCAAGGCTAATGAAATCAAACAATTAATTGAATCATTAGTTTTAAAATTCTATTTAA
AATCTAATGGAAATATAGTGCACGGAAACGTTACAACAAAAGCAATTGAAAAAGAATTAA
TAAAAAACAACATTAAAATCCCAAGCCATGCATTTGAATCAGGGGTAACATATAATACTT
TTGGGTTGCATGATGTAAAAATTAAATTACATGACCAAGTAACTGCAACACTAAAAATAA
ATATCATAGAAGAGAAAT
>15671 bias=0,e_score=5.6e-121,bit_score=409.2,score_ratio=0.93,align_strand=+,abs_start=5834,abs_end=6274,allele_start=5834,allele_end=6274,query_name=NODE_3_length_102414_cov_39.3629_ID_516 <unknown description>
TGAAAGTAATATTAATTAAAGAATACCAAAAACATAAAAAAAATGAAATCATTGAAGTTA
CAGATGGTTTTGCAAAAAACTTTTTAATTAAAAATGGTTATGCTCAACCAATTAACAAAC
AAACATTGGCAAATTTAGATAGAGTTAAATCAAATATTGCAGAAGACTTAGCAAATCAAA
TAGCTAAAGCTAATGAAATTAAACAATTAATTGAATCATTAGTTTTAAAATTCTATTTAA
AATCTAATGGAAATATAGTTCACGGAAACGTTACAACAAAAGCAATTGAAAAAGAATTAA
TAAAAAACAACATTAAAATCCCAAGCCATGCATTTGAATCAGGGGTAACATATAATACTT
TTGGGTTGCATGATGTAAAAATTAAATTACATGACCAAGTAACTGCAATACTAAAAATAA
ATATCATAGAAGAGAAATAA
>15672 bias=0,e_score=2.6e-124,bit_score=420.4,score_ratio=0.95,align_strand=+,abs_start=5907,abs_end=6347,allele_start=5907,allele_end=6347,query_name=NODE_3_length_122945_cov_38.6883_ID_537 <unknown description>
TGAAAGTAATATTAATTAAAGAATACCAAAAACATAAAAAAAATGAAATCATTGAAGTTA
CAGACGGTTTTGCAAAAAACTTTTTAATTAAAAATGGTTATGCTCAACCAATTAACAAAC
AAACATTGGCAAATTTAGATAGAGTTAAATCAAATATTGCAGAAGATTTAGCAAATCAAA
TAGCCAAGGCTAATGAAATCAAACAATTAATTGAATCATTAGTTTTAAAATTCTATTTAA
AATCTAATGGAAATATAGTGCACGGAAACGTTACAACAAAAGCAATTGAAAAAGAATTAA
TAAAAAACAACATTAAAATCCCAAGCCATGCATTTGAATCAGGGGTAACATATAATACTT
TTGGGTTGCATGATGTAAAAATTAAATTACATGACCAAGTAACTGCAATACTAAAAATAA
ATATCATAGAAGAGAAATAA
>15673 bias=0,e_score=5.3e-120,bit_score=405.9,score_ratio=0.92,align_strand=+,abs_start=5832,abs_end=6272,allele_start=5832,allele_end=6272,query_name=NODE_3_length_97159_cov_18.0381_ID_750 <unknown description>
TGAAAGTAATATTAATTAAAGAATATCAAAAACATAAAAAAAATGAAATCATTGAAGTTA
CAGACGGTTTTGCAAAAAACTTTTTAATTAAAAATGGTTATGCTCAACCAATTAACAAAC
AAACATTGGCAAATTTAGATAGAGTTAAATCAAATATTGCAGAAGATTTAGCAAATCAAA
TAGCTAAAGCTAATGAAATCAAACAATTAATTGAATCATTAGTTTTAAAATTCTATTTAA
AATCTAATGGAAATATAGTGCATGGAAACGTTACAACAAAAGCAATTGAAAAAGAATTAA
TAAAAAACAATATTAAAATCCCAAGCCATGCATTTGAAGCAGGGGTAACATATAATACTT
TTGGGTTGCATGATGTAAAAATTAAATTACATGACCAAGTAACTGCAACACTAAAAATAA
ATATTATAGAAGAGAAATAA
>15674 bias=0,e_score=3.3e-124,bit_score=422.5,score_ratio=0.96,align_strand=+,abs_start=520484,abs_end=520924,allele_start=520484,allele_end=520924,query_name=NODE_1_length_666248_cov_46.4332_ID_732 <unknown description>
TGAAAGTAATATTAATTAAAGAATACCAAAAACATAAAAAAAATGAAATCATTGAAGTTA
CAGACGGTTTTGCAAAAAACTTTTTAATTAAAAATGGTTATGCTCAACCAATTAACAAAC
AAACATTGGCAAATTTAGATAGAGTTAAATCAAATATTGCAGAAGATTTAGCAAACCAAA
TAGCCAAGGCTAATGAAATCAAACAATTAATTGAATCATTAGTTTTAAAATTCTATTTAA
AATCTAATGGAAATATAGTTCACGGAAACGTTACAACAAAAGCAATTGAAAAAGAATTAA
TAAAAAACAACATTAAAATCCCAAGCCATGCATTTGAATCAGGGGTAACATATAATACTT
TTGGGTTGCATGATGTAAAAATTAAATTACATGACCAAGTAACTGCAACACTAAAAATAA
ATATCATAGAAGAGAAATAA
