# Supplementary material for: Genomic determination of minimum multi-locus sequence typing schemas to represent the genomic phylogeny of Mycoplasma hominis
Source: BMC Genomics. 2016 Nov 23;17:964. doi: 10.1186/s12864-016-3284-z (PMC5120421; doi:10.1186/s12864-016-3284-z)
Supplement: Additional file 1: — FASTA sequence for all pan genomic alleles identified in this study. (ZIP 1488 kb) [file 12864_2016_3284_MOESM1_ESM.zip › pan_genome/GENE-196.fasta]

>196
ATGATAAATTTTAAGGCTAAAAAGGATGACGAAGGTCGTATCCTTTTTAAATATTTGGTA
AAGGTTTGCGATAATGTTCCAATATCTAGAATAGAACGACTTTTTAGAGAAAAGGATATC
AAGGTAAATAATATACGTGTAAATGATAAGCAATACAAAGTCAAAGAAGGAGATTTAATT
TCAATTTATGGATTAATTGAAACTTCCAAGCATATTGACAACAAAGCTAATACAAACATA
AATTTTAAAGTTATTTACGAAGATAAAAATCTTTTAATTATTGACAAGGCACCAAATATT
GCAATGCATTCTGAAGAAAATTGTTTAGATGATCAAGTTTTAAAATATTTAAATTTTAAA
AAAGTTTCTTCGTTTAGACCTGCTTCAATTGGCAGAATAGATAAAAAAACTAGCGGTTTG
GTTGTTTATGCAAAAAACTACAAAACTCTAGTTGAATTTGAAAACAAACAAAATAAATTT
GACAAAATTTACCAATTTGTAAGTGATTTTGATGAAGATGTTTTGGATATAACAGTAAGA
CTAAAAAAAGATATTAAAAACGAAAAAATGATTGTCGATAATAATTTTGGAGTTAAAGCA
CAGACAATATTTTATAAAGAAGGAAATAGAAAATTTGCCAAGATAATAACAGGTAAAAAG
CATCAAATTAGGGCGACATTAGCATATTTAAAAACACCTATTTTAGGAGATATTAAATAC
GGCGGAAAATTTGCTAAAAGAATGTATTTACATTCATATTCAATAAAATTTCATGATCTT
TCTGATGATTTTAAAGAATATAATGAACAAGTATTCATTTGCTATCCAAAATGATAA
>894
ATGATAAATTTTAAGGCTAAAAAGGATGACGAAGGTCGTATCCTTTTTAAATACTTGGTA
AAGGTTTGCGATAATGTTCCAATATCTAGAATAGAACGACTTTTTAGAGAAAAGGATATC
AAGGTAAATAATATACGTGTAAGCGATAAACAATACAAAGTCAAAGAAGGAGATTTAATT
TCAATTTATGGATTAATTGAAACTTCCAAACATATTGACAACAAAGCTAATACAAACATA
AATTTTAAAGTTATTTACGAAGATAAAAATCTTTTAATTATAGACAAAGCGCCAAATATT
GCAATGCATTCTGAAGAAAATTGTCTAGATGATCAAGTTTTAAAATATTTAAATTTTAAA
AAAGTTTCTTCGTTTAGACCTGCTTCGATCGGCAGAATAGATAAAAAAACTAGCGGTTTG
GTTGTTTATGCAAAAAACTACAAAACTCTAGTTGAATTCGAAAATAAACAAAATAAATTT
GACAAAATTTACCAATTTGTAAGTGATTTTGATGAAGATGTTTTGGATATAACAGTAAGA
CTAAAAAAAGATATTAAAAACGAAAAAATGATTGTCGATAATAATTTTGGAGTTAAAGCA
CAGACAATATTTTATAAAGAAGGAAATAGAAAATTTGCCAAGATAATAACAGGCAAAAAA
CATCAAATTAGGGCGACATTAGCATATTTAAAAACACCTATTTTAGGAGATATTAAATAC
GGCGGAAAATTTGCTAAAAGAATGTATTTACATTCATATTCAATAAAATTTCATGATCTT
TCTGATGATTTTAAAGAATATAATGAACAAGTATTCATTTGCTATCCAAAATGATAA
>1215
ATGATAAATTTTAAGGCTAAAAAGGATGACGAAGGTCGTATCCTTTTTAAATATTTGGTA
AAGGTTTGCGATAATGTTCCAATATCTAGAATAGAGCGACTTTTTAGAGAAAAGGATATC
AAGGTAAATAATATACGTGTAAATGATAAGCAATACAAAGTCAAAGAAGGAGATTTAATT
TCAATTTATGGATTAATTGAAACATCAAAGCATATTGACAACAAAGCCAATACAAACATA
AATTTTAAAGTTATTTACGAAGATAAAAATCTTTTAATTATTGACAAGGCGCCAAATATT
GCAATGCATTCTGAAGAAAATTGTTTGGATGATCAAGTTTTAAAATATTTAAATTTTAAA
AAAGTTTCTTCGTTTAGACCTGCTTCAATTGGCAGAATAGACAAAAAAACTAGCGGTTTG
GTTGTTTATGCAAAAAACTACAAAACTCTAGTTGAATTTGAAAACAAACAAAATAAATTT
GACAAAATTTACCAATTTGTAAGTGATTTTGATGAAGATGTTTTGGATATAACAGTAAGA
CTAAAAAAAGATATTAAAAACGAAAAAATGATTGTCGATAATAATTTTGGAGTTAAAGCA
CAGACAATATTTTATAAAGAAGGAAATAGAAAATTTGCCAAGATAATAACAGGTAAAAAG
CATCAAATTAGGGCGACATTAGCATATTTAAAAACGCCTATTTTAGGGGATATTAAATAC
GGCGGAAAATTTGCTAAAAGAATGTATTTACATTCATATTCAATAAAATTTCATGATCTT
TCTGATGATTTTAAAGAATATAATGAACAAGTATTCATTTGCTATCCAAAATGATAA
>1930
ATGATAAATTTTAAGGCTAAAAAGGATGACGAAGGTCGTATCCTTTTTAAATATTTGGTA
AAGGTTTGCGATAATGTTCCAATATCTAGAATAGAGCGACTTTTTAGAGAAAAGGATATC
AAGGTAAATAATATACGTGTAAATGATAAGCAATACAAAGTCAAAGAAGGAGATTTAATT
TCAATTTATGGATTAATTGAAACTTCCAAGCATATTGACAACAAAGCTAATACAAACATA
AATTTTAAAGTTATTTACGAAGATAAAAATCTTTTAATTATTGACAAGGCGCCAAATATT
GCAATGCATTCTGAAGAAAATTGTCTAGATGATCAAGTTTTAAAATATTTAAATTTTAAA
AAAGTTTCTTCGTTTAGACCTGCTTCAATTGGCAGAATAGACAAAAAAACTAGCGGTTTG
GTTGTTTATGCAAAAAACTACAAAACTCTAGTTGAATTTGAAAACAAACAAAATAAATTT
GACAAAATTTACCAATTTGTAAGTGATTTTGATGAAGATGTTTTGGATATAACAGTAAGA
CTAAAAAAAGATATTAAAAACGAAAAAATGATTGTCGATAATAATTTTGGAGTTAAAGCA
CAGACAATATTTTATAAAGAAGGAAATAGAAAATTTGCCAAGATAATAACAGGCAAAAAG
CATCAAATTAGGGCGACATTAGCATATTTAAAAACACCTATTTTAGGGGATATTAAATAC
GGCGGAAAATTTGCTAAAAGAATGTATTTGCATTCATATTCAATAAAATTTCATGATCTT
TCTGATGATTTTAAAGAATATAATGAACAAGTATTCATTTGCTATCCAAAATGATAA
>2359 bias=151.6,bit_score=838.4,abs_start=65766,align_strand=+,abs_end=66602,score_ratio=1.00167264038,query_name=NODE_1_length_423494_cov_19.5452_ID_878
ATGATAAATTTTAAGGCTAAAAAGGATGACGAAGGTCGTATCCTTTTTAAATATTTGGTA
AAGGTTTGCGATAATGTTCCAATATCTAGAATAGAGCGACTTTTTAGAGAAAAGGATATC
AAGGTAAATAATATACGTGTAAATGATAAGCAATACAAAGTCAAAGAAGGAGATTTAATT
TCAATTTATGGATTAATTGAAACTTCCAAACATATTGATAGCAAAGCTAATACAAACATA
AATTTTAAAGTTATTTACGAAGATAAAAATCTTTTAATTATAGACAAGGCGCCAAATATT
GCAATGCATTCTGAAGAAAATTGTTTAGATGATCAAGTTTTAAAATATTTAAATTTTAAA
AAAGTTTCTTCGTTTAGACCTGCTTCAATTGGCAGAATAGACAAAAAAACTAGCGGTTTG
GTTGTTTATGCAAAAAACTACAAAACTCTAGTTGAATTTGAAAATAAACAAAATAAATTT
GACAAAATTTACCAATTTGTAAGTGATTTTGATGAAGATGTTTTGGATATAACAGTAAGA
CTAAAAAAAGATATTAAAAACGAAAAAATGATTGTCGATAATAATTTTGGAGTTAAAGCA
CAGACAATATTTTATAAAGAAGGAAATAGAAAATTTGCCAAGATAATAACAGGCAAAAAA
CATCAAATTAGGGCGACATTAGCATATTTAAAAACACCTATTTTAGGAGATATTAAATAC
GGCGGAAAATTTGCTAAAAGAATGTATTTGCATTCATATTCAATAAAATTTCATGATCTT
TCTGATGATTTTAAAGAATATAATGAACAAGTATTCATTTGCTATCCAAAATGATAA
>2365 bias=150.6,bit_score=837.4,abs_start=147894,align_strand=-,abs_end=148728,score_ratio=1.00047789725,query_name=NODE_1_length_201530_cov_37.1757_ID_177
TGATAAATTTTAAGGCTAAAAAGGATGACGAAGGTCGTATCCTTTTTAAATATTTGGTAA
AGGTTTGCGATAATGTTCCAATATCTAGAATAGAGCGACTTTTTAGAGAAAAGGATATCA
AAGTAAATAATATACGTGTAAATGATAAGCAATACAAAGTCAAAGAAGGAGATTTAATTT
CAATTTATGGATTAATTGAAACATCGAAACATATTGACAACAAAGCTAATACAAACATAA
ATTTTAAAGTTATTTATGAAGATAAAAATCTTTTAATTATTGACAAGGCGCCAAATATTG
CAATGCATTCTGAAGAAAATTGTCTAGATGATCAAGTTTTAAAATATTTAAATTTTAAAA
AAGTTTCTTCGTTTAGACCTGCTTCAATCGGCAGAATAGACAAAAAAACTAGCGGTTTGG
TTGTTTATGCAAAAAACTACAAAACTCTAGTTGAATTTGAAAACAAACAAAATAAATTTG
ACAAAATTTACCAATTTGTAAGTGATTTTGATGAAGATGTTTTGGATATAACAGTAAGAC
TAAAAAAAGATATTAAAAACGAAAAAATGATTGTCGATAATAATTTTGGAGTTAAAGCAC
AGACAATATTTTATAAAGAAGGAAATAGAAAATTTGCCAAGATAATAACAGGCAAAAAAC
ATCAAATTAGGGCGACATTAGCATATTTAAAAACACCTATTTTAGGAGATATTAAATACG
GCGGAAAATTTGCTAAAAGAATGTATTTGCATTCATATTCAATAAAATTTCATGATCTTT
CTGATGATTTTAAAGAATATAATGAACAAGTATTCATTTGCTATCCAAAATGATA
>2367 bias=148.3,bit_score=837.9,abs_start=12926,align_strand=-,abs_end=13760,score_ratio=1.00107526882,query_name=NODE_7_length_40078_cov_33.6164_ID_5600
TGATAAATTTTAAGGCTAAAAAGGATGACGAAGGTCGTATCCTTTTTAAATATTTGGTAA
AGGTTTGCGATAATGTTCCAATATCTAGAATAGAGCGACTTTTTAGAGAAAAGGATATCA
AGGTAAATAATATACGTGTAAACGATAAACAATACAAAGTCAAAGAAGGAGATTTAATTT
CAATTTATGGATTAATTGAAACTTCCAAACATATTGACAACAAAGCTAATACAAACATAA
ATTTTAAAGTTATTTACGAAGACAAAAATCTTTTAATTATTGACAAGGCACCAAATATTG
CAATGCATTCTGAAGAAAATTGTCTAGATGATCAAGTTTTAAAATATTTAAATTTTAAAA
AAGTTTCTTCGTTTAGGCCTGCTTCAATTGGCAGAATAGACAAAAAAACTAGCGGTTTGG
TTGTTTATGCAAAAAACTACAAAACTCTAGTTGAATTTGAAAACAAACAAAATAAATTTG
ACAAAATTTACCAATTTGTAAGTGATTTTGATGAAGATGTTTTGGATATAACAGTAAGAC
TAAAAAAAGATATTAAAAATGAAAAAATGATTGTCGATAATAATTTTGGAGTTAAAGCAC
AGACAATATTTTATAAAGAAGGAAATAGAAAATTTGCCAAGATAATAACAGGCAAAAAAC
ATCAAATTAGGGCGACATTAGCATATTTAAAAACACCTATTTTAGGAGATATTAAATACG
GCGGAAAATTTGCTAAAAGAATGTATTTGCATTCATATTCAATAAAATTTCATGATCTTT
CTGATGATTTTAAAGAATATAATGAACAAGTATTCATTTGCTATCCAAAATGATA
>2368 bias=144.2,bit_score=843.5,abs_start=71926,align_strand=+,abs_end=72762,score_ratio=1.00776583035,query_name=NODE_5_length_88114_cov_18.365_ID_620
ATGATAAATTTTAAGGCTAAAAAGGATGACGAAGGTCGTATCCTTTTTAAATATTTGGTA
AAGGTTTGCGATAATGTTCCAATATCTAGAATAGAGCGACTTTTTAGAGAAAAGGATATC
AAGGTAAATAATATACGTGTAAATGATAAGCAATACAAAGTCAAAGAAGGAGATTTAATT
TCAATTTATGGATTAATTGAAACATCAAAACATATTGACAACAAAGCTAATACAAACATA
AATTTTAAGGTTATTTACGAAGATAAAAATCTTTTAATTATTGACAAGGCACCAAATATT
GCAATGCATTCTGAAGAAAATTGTCTAGATGATCAAGTTTTAAAATATTTAAATTTTAAA
AAAGTTTCTTCGTTTAGACCTGCTTCCATTGGCAGAATAGACAAAAAAACTAGCGGTTTG
GTTGTTTATGCAAAAAACTACAAAACTCTAGTTGAATTTGAAAACAAACAAAATAAATTT
GACAAAATTTACCAATTTGTAAGTGATTTTGATGAAGATGTTTTGGATATAACAGTAAGA
CTAAAAAAAGATATTAAAAACGAAAAAATGATTGTCGATAATAATTTTGGCGTTAAAGCA
CAGACAATATTTTATAAAGAAGGAAATAGAAAATTTGCCAAGATAATAACAGGCAAAAAG
CATCAAATTAGGGCGACATTAGCATATTTAAAAACACCTATTTTAGGGGATATTAAATAC
GGCGGAAAATTTGCTAAAAGAATGTATTTGCATTCATATTCAATAAAATTTCATGATCTT
TCTGATGATTTTAAAGAATATAATGAACAAGTATTCATTTGCTATCCAAAATGATAA
>2370 bias=147.4,bit_score=836.0,abs_start=385479,align_strand=+,abs_end=386315,score_ratio=0.99880525687,query_name=NODE_1_length_644406_cov_31.3649_ID_828
ATGATAAATTTTAAGGCTAAAAAGGATGACGAAGGTCGTATCCTTTTTAAATATTTGGTA
AAGGTTTGCGATAATGTTCCAATATCTAGAATAGAGCGACTTTTTAGAGAAAAGGATATC
AAGGTAAATAATATACGTGTAAACGATAAGCAATACAAAGTCAAAGAAGGAGATTTAATT
TCAATTTATGGATTAATCGAAACATCAAAACATATTGACAACAAAGCCAATACAAACATA
AATTTTAAGGTTATTTACGAAGATAAAAATCTTTTAATTATAGACAAGGCGCCAAATATT
GCAATGCATTCTGAAGAAAATTGTCTAGATGATCAAGTTTTAAAATATTTAAATTTTAAA
AAAGTTTCTTCGTTTAGACCTGCTTCAATCGGCAGAATAGACAAAAAAACTAGCGGTTTG
GTTGTTTATGCAAAAAACTACAAAACTCTAGTTGAATTTGAAAATAAACAAAATAAATTT
GACAAAATTTACCAATTTGTAAGTGATTTTGATGAAGATGTTTTGGATATAACAGTAAGA
CTAAAAAAAGATATTAAAAACGAAAAAATGATTGTCGATAATAATTTTGGAGTTAAAGCA
CAGACAATATTTTATAAAGAAGGAAATAGAAAATTTGCAAAGATAATAACAGGCAAAAAA
CATCAAATTAGGGCGACATTAGCATATTTAAAAACACCTATTTTAGGAGATATTAAATAC
GGCGGAAAATTTGCTAAAAGAATGTATTTGCATTCATATTCAATAAAATTTCATGATCTT
TCTGATGATTTTAAAGAATATAATGAACAAGTATTCATTTGCTATCCAAAATGATAA
>2372 bias=147.9,bit_score=841.6,abs_start=67121,align_strand=+,abs_end=67957,score_ratio=1.0054958184,query_name=NODE_1_length_337690_cov_20.0179_ID_3593
ATGATAAATTTTAAGGCTAAAAAGGATGACGAAGGTCGTATCCTTTTTAAATATTTGGTA
AAGGTTTGCGATAATGTTCCAATATCTAGAATAGAGCGACTTTTTAGAGAAAAGGATATC
AAGGTAAATAATATACGTGTAAATGATAAGCAATACAAAGTCAAAGAAGGAGATTTAATT
TCAATTTATGGATTAATTGAAACTTCCAAACATATTGACAACAAAGCTAATACAAACATA
AATTTTAAAGTTATTTATGAAGATAAAAATCTTTTAATTATTGACAAGGCGCCAAATATT
GCAATGCATTCTGAAGAAAATTGTCTAGATGATCAAGTTTTAAAATATTTAAATTTTAAA
AAAGTTTCTTCGTTTAGACCTGCTTCAATTGGCAGAATAGACAAAAAAACTAGCGGTTTG
GTTGTTTATGCAAAAAACTACAAAACTCTAGTTGAATTTGAAAACAAACAAAATAAATTT
GACAAAATTTACCAATTTGTAAGTGATTTTGATGAAGATGTTTTAGATATAACAGTAAGA
CTAAAAAAAGATATTAAAAACGAAAAAATGATTGTCGATAATAATTTTGGCGTTAAAGCA
CAGACAATATTTTATAAAGAAGGAAATAGAAAATTTGCCAAGATAATAACAGGCAAAAAG
CATCAAATTAGGGCGACATTAGCATATTTAAAAACGCCTATTTTAGGAGATATTAAATAC
GGCGGAAAATTTGCTAAAAGAATGTATTTACATTCATATTCAATAAAATTTCATGATCTT
TCTGATGATTTTAAAGAATATAATGAACAAGTATTCATTTGCTATCCAAAATGATAA
>15702 bias=0,e_score=7.8e-251,bit_score=837.9,score_ratio=1.00,align_strand=+,abs_start=58185,abs_end=59021,allele_start=58185,allele_end=59021,query_name=NODE_5_length_74718_cov_32.8728_ID_1892 <unknown description>
TGATAAATTTTAAGGCTAAAAAGGATGACGAAGGTCGTATCCTTTTTAAATATTTGGTAA
AGGTTTGCGATAATGTTCCAATATCTAGAATAGAGCGACTTTTTAGAGAAAAGGATATCA
AGGTAAATAATATACGTGTAAACGATAAACAATACAAAGTCAAAGAAGGAGATTTAATTT
CAATTTATGGATTAATTGAAACTTCCAAACATATTGACAACAAAGCTAATACAAACATAA
ATTTTAAAGTTATTTACGAAGACAAAAATCTTTTAATTATTGACAAGGCACCAAATATTG
CAATGCATTCTGAAGAAAATTGTCTAGATGATCAAGTTTTAAAATATTTAAATTTTAAAA
AAGTTTCTTCGTTTAGGCCTGCTTCAATTGGCAGAATAGACAAAAAAACTAGCGGTTTGG
TTGTTTATGCAAAAAACTACAAAACTCTAGTTGAATTTGAAAACAAACAAAATAAATTTG
ACAAAATTTACCAATTTGTAAGTGATTTTGATGAAGATGTTTTGGATATAACAGTAAGAC
TAAAAAAAGATATTAAAAATGAAAAAATGATTGTCGATAATAATTTTGGAGTTAAAGCAC
AGACAATATTTTATAAAGAAGGAAATAGAAAATTTGCCAAGATAATAACAGGCAAAAAAC
ATCAAATTAGGGCGACATTAGCATATTTAAAAACACCTATTTTAGGAGATATTAAATACG
GCGGAAAATTTGCTAAAAGAATGTATTTGCATTCATATTCAATAAAATTTCATGATCTTT
CTGATGATTTTAAAGAATATAATGAACAAGTATTCATTTGCTATCCAAAATGATAA
>15703 bias=0,e_score=1.9e-252,bit_score=843.5,score_ratio=1.01,align_strand=+,abs_start=71928,abs_end=72764,allele_start=71928,allele_end=72764,query_name=NODE_4_length_88116_cov_34.4059_ID_323 <unknown description>
TGATAAATTTTAAGGCTAAAAAGGATGACGAAGGTCGTATCCTTTTTAAATATTTGGTAA
AGGTTTGCGATAATGTTCCAATATCTAGAATAGAGCGACTTTTTAGAGAAAAGGATATCA
AGGTAAATAATATACGTGTAAATGATAAGCAATACAAAGTCAAAGAAGGAGATTTAATTT
CAATTTATGGATTAATTGAAACATCAAAACATATTGACAACAAAGCTAATACAAACATAA
ATTTTAAGGTTATTTACGAAGATAAAAATCTTTTAATTATTGACAAGGCACCAAATATTG
CAATGCATTCTGAAGAAAATTGTCTAGATGATCAAGTTTTAAAATATTTAAATTTTAAAA
AAGTTTCTTCGTTTAGACCTGCTTCCATTGGCAGAATAGACAAAAAAACTAGCGGTTTGG
TTGTTTATGCAAAAAACTACAAAACTCTAGTTGAATTTGAAAACAAACAAAATAAATTTG
ACAAAATTTACCAATTTGTAAGTGATTTTGATGAAGATGTTTTGGATATAACAGTAAGAC
TAAAAAAAGATATTAAAAACGAAAAAATGATTGTCGATAATAATTTTGGCGTTAAAGCAC
AGACAATATTTTATAAAGAAGGAAATAGAAAATTTGCCAAGATAATAACAGGCAAAAAGC
ATCAAATTAGGGCGACATTAGCATATTTAAAAACACCTATTTTAGGGGATATTAAATACG
GCGGAAAATTTGCTAAAAGAATGTATTTGCATTCATATTCAATAAAATTTCATGATCTTT
CTGATGATTTTAAAGAATATAATGAACAAGTATTCATTTGCTATCCAAAATGATAA
>15704 bias=0,e_score=1.1e-251,bit_score=842.4,score_ratio=1.01,align_strand=-,abs_start=218390,abs_end=219224,allele_start=218390,allele_end=219224,query_name=NODE_1_length_253687_cov_41.2364_ID_219 <unknown description>
TGATAAATTTTAAGGCTAAAAAGGATGACGAAGGTCGTATCCTTTTTAAATATTTGGTAA
AGGTTTGCGATAATGTTCCAATATCTAGAATAGAACGACTTTTTAGAGAAAAGGATATCA
AGGTAAATAATATACGTGTAAATGATAAGCAATACAAAGTCAAAGAAGGAGATTTAATTT
CAATTTATGGATTAATTGAAACTTCCAAGCATATTGACAACAAAGCTAATACAAACATAA
ATTTTAAAGTTATTTACGAAGATAAAAATCTTTTAATTATTGACAAGGCACCAAATATTG
CAATGCATTCTGAAGAAAATTGTTTAGATGATCAAGTTTTAAAATATTTAAATTTTAAAA
AAGTTTCTTCGTTTAGACCTGCTTCAATTGGCAGAATAGATAAAAAAACTAGCGGTTTGG
TTGTTTATGCAAAAAACTACAAAACTCTAGTTGAATTTGAAAACAAACAAAATAAATTTG
ACAAAATTTACCAATTTGTAAGTGATTTTGATGAAGATGTTTTGGATATAACAGCAAGAC
TAAAAAAAGATATTAAAAACGAAAAAATGATTGTCGATAATAATTTTGGAGTTAAAGCAC
AGACAATATTTTATAAAGAAGGAAATAGAAAATTTGCCAAGATAATAACAGGTAAAAAGC
ATCAAATTAGGGCGACATTAGCATATTTAAAAACACCTATTTTAGGAGATATTAAATACG
GCGGAAAATTTGCTAAAAGAATGTATTTACATTCATATTCAATAAAATTTCATGATCTTT
CTGATGATTTTAAAGAATATAATGAACAAGTATTCATTTGCTATCCAAAATGAT
>15705 bias=0,e_score=3.6e-250,bit_score=837.9,score_ratio=1.00,align_strand=-,abs_start=281838,abs_end=282672,allele_start=281838,allele_end=282672,query_name=NODE_1_length_344309_cov_36.0595_ID_85 <unknown description>
TGATAAATTTTAAGGCTAAAAAGGATGACGAAGGTCGTATCCTTTTTAAATATTTGGTAA
AGGTTTGCGATAATGTTCCAATATCTAGAATAGAACGACTTTTTAGAGAAAAGGATATCA
AGGTAAATAATATACGTGTAAATGATAAGCAATACAAAGTCAAAGAAGGAGATTTAATTT
CAATTTATGGATTAATTGAAACTTCCAAGCATATTGACAACAAAGCTAATACAAACATAA
ATTTTAAAGTTATTTACGAAGATAAAAATCTTTTAATTATTGACAAGGCACCAAATATTG
CAATGCATTCTGAAGAAAATTGTTTAGATGATCAAGTTTTAAAATATTTAAATTTTAAAA
AAGTTTCTTCGTTTAGACCTGCTTCAATTGGCAGAATAGATAAAAAAACTAGCGGTTTGG
TTGTTTATGCAAAAAACTACAAAACTCTAGTTGAATTTGAAAACAAACAAAATAAATTTG
ACAAAATTTACCAATTTGTAAGTGATTTTGATGAAGATATTTTGGATATAACAGTAAGAC
TAAAAAAAGATATTAAAAACGAAAAAATGATTGTCGATAATAATTTTGGAGTTAAAGCAC
AGACAATATTTTATAAAGAAGGAAATAGAAAATTTGCCAAGATAATAACAGGCAAAAAAC
ATCAAATTAGGGCGACATTAGCATATTTAAAAACACCTATTTTAGGAGATATTAAATACG
GCGGAAAATTTGCTAAAAGAATGTATTTACATTCATATTCAATAAAATTTCATGATCTTT
CTGATGATTTTAAAGAATATAATGAACAAGTATTCATTTGCTATCCAAAATGAT
>15706 bias=0,e_score=1.4e-251,bit_score=842.7,score_ratio=1.01,align_strand=+,abs_start=69648,abs_end=70484,allele_start=69648,allele_end=70484,query_name=NODE_1_length_386744_cov_32.1807_ID_133 <unknown description>
TGATAAATTTTAAGGCTAAAAAGGATGACGAAGGTCGTATCCTTTTTAAATATTTGGTAA
AGGTTTGCGATAATGTTCCAATATCTAGAATAGAACGACTTTTTAGAGAAAAGGATATCA
AGGTAAATAATATACGTGTAAATGATAAGCAATACAAAGTCAAAGAAGGAGATTTAATTT
CAATTTATGGATTAATTGAAACTTCCAAGCATATTGACAACAAAGCTAATACAAACATAA
ATTTTAAAGTTATTTACGAAGATAAAAATCTTTTAATTATTGACAAGGCACCAAATATTG
CAATGCATTCTGAAGAAAATTGTTTAGATGATCAAGTTTTAAAATATTTAAATTTTAAAA
AAGTTTCTTCGTTTAGACCTGCTTCAATTGGCAGAATAGATAAAAAAACTAGCGGTTTGG
TTGTTTATGCAAAAAACTACAAAACTCTAGTTGAATTTGAAAACAAACAAAATAAATTTG
ACAAAATTTACCAATTTGTAAGTGATTTTGATGAAGATGTTTTGGATATAACAGTAAGAC
TAAAAAAAGATATTAAAAACGAAAAAATGATTGTCGATAATAATTTTGGAGTTAAAGCAC
AGACAATATTTTATAAAGAAGGAAATAGAAAATTTGCCAAGATAATAACAGGCAAAAAAC
ATCAAATTAGGGCGACATTAGCATATTTAAAAACACCTATTTTAGGAGATATTAAATACG
GCGGAAAATTTGCTAAAAGAATGTATTTGCATTCATATTCAATAAAATTTCATGATCTTT
CTGATGATTTTAAAGAATATAATGAACAAGTATTCATTTGCTATCCAAAATGATAA
>15707 bias=0,e_score=3.6e-250,bit_score=838.4,score_ratio=1.00,align_strand=-,abs_start=254185,abs_end=255019,allele_start=254185,allele_end=255019,query_name=NODE_1_length_474534_cov_38.1723_ID_792 <unknown description>
TGATAAATTTTAAGGCTAAAAAGGATGACGAAGGTCGTATCCTTTTTAAATATTTGGTAA
AGGTTTGCGATAATGTTCCAATATCTAGAATAGAGCGACTTTTTAGAGAAAAGGATATCA
AGGTAAATAATATACGTGTAAATGATAAGCAATACAAAGTCAAAGAAGGAGATTTAATTT
CAATTTATGGATTAATTGAAACTTCCAAACATATTGATAGCAAAGCTAATACAAACATAA
ATTTTAAAGTTATTTACGAAGATAAAAATCTTTTAATTATAGACAAGGCGCCAAATATTG
CAATGCATTCTGAAGAAAATTGTTTAGATGATCAAGTTTTAAAATATTTAAATTTTAAAA
AAGTTTCTTCGTTTAGACCTGCTTCAATTGGCAGAATAGACAAAAAAACTAGCGGTTTGG
TTGTTTATGCAAAAAACTACAAAACTCTAGTTGAATTTGAAAATAAACAAAATAAATTTG
ACAAAATTTACCAATTTGTAAGTGATTTTGATGAAGATGTTTTGGATATAACAGTAAGAC
TAAAAAAAGATATTAAAAACGAAAAAATGATTGTCGATAATAATTTTGGAGTTAAAGCAC
AGACAATATTTTATAAAGAAGGAAATAGAAAATTTGCCAAGATAATAACAGGCAAAAAAC
ATCAAATTAGGGCGACATTAGCATATTTAAAAACACCTATTTTAGGAGATATTAAATACG
GCGGAAAATTTGCTAAAAGAATGTATTTGCATTCATATTCAATAAAATTTCATGATCTTT
CTGATGATTTTAAAGAATATAATGAACAAGTATTCATTTGCTATCCAAAATGAT
>15708 bias=0,e_score=7.4e-251,bit_score=841.1,score_ratio=1.00,align_strand=-,abs_start=289558,abs_end=290392,allele_start=289558,allele_end=290392,query_name=NODE_1_length_666248_cov_46.4332_ID_732 <unknown description>
TGATAAATTTTAAGGCTAAAAAGGATGACGAAGGTCGTATCCTTTTTAAATATTTGGTAA
AGGTTTGCGATAATGTTCCAATATCTAGAATAGAGCGACTTTTTAGAGAAAAGGATATCA
AGGTAAATAATATACGTGTAAATGATAAGCAATACAAAGTCAAAGAAGGAGATTTAATTT
CAATTTATGGATTAATTGAAACATCAAAACATATTGACAACAAAGCTAATACAAACATAA
ATTTTAAAGTTATTTATGAAGATAAAAATCTTTTAATTATTGACAAGGCGCCAAATATTG
CAATGCATTCTGAAGAAAATTGTCTAGATGATCAAGTTTTAAAATATTTAAATTTTAAAA
AAGTTTCTTCGTTTAGACCTGCTTCAATTGGCAGAATAGACAAAAAAACTAGCGGTTTGG
TTGTTTATGCAAAAAACTACAAAACTCTAGTTGAATTTGAAAACAAACAAAATAAATTTG
ACAAAATTTACCAATTTGTAAGTGATTTTGATGAAGATGTTTTGGATATAACAGTAAGAC
TAAAAAAAGATATTAAAAACGAAAAAATGATTGTCGATAATAATTTTGGAGTTAAAGCAC
AGACAATATTTTATAAAGAAGGAAATAGAAAATTTGCCAAGATAATAACAGGTAAAAAGC
ATCAAATTAGGGCGACATTAGCATATTTAAAAACGCCTATTTTAGGAGATATTAAATACG
GCGGAAAATTTGCTAAAAGAATGTATTTACATTCATATTCAATAAAATTTCATGATCTTT
CTGATGATTTTAAAGAATATAATGAACAAGTATTCATTTGCTATCCAAAATGAT
>15709 bias=0,e_score=3e-250,bit_score=837.4,score_ratio=1.00,align_strand=-,abs_start=147894,abs_end=148728,allele_start=147894,allele_end=148728,query_name=NODE_1_length_201531_cov_37.8145_ID_143 <unknown description>
TGATAAATTTTAAGGCTAAAAAGGATGACGAAGGTCGTATCCTTTTTAAATATTTGGTAA
AGGTTTGCGATAATGTTCCAATATCTAGAATAGAGCGACTTTTTAGAGAAAAGGATATCA
AAGTAAATAATATACGTGTAAATGATAAGCAATACAAAGTCAAAGAAGGAGATTTAATTT
CAATTTATGGATTAATTGAAACATCGAAACATATTGACAACAAAGCTAATACAAACATAA
ATTTTAAAGTTATTTATGAAGATAAAAATCTTTTAATTATTGACAAGGCGCCAAATATTG
CAATGCATTCTGAAGAAAATTGTCTAGATGATCAAGTTTTAAAATATTTAAATTTTAAAA
AAGTTTCTTCGTTTAGACCTGCTTCAATCGGCAGAATAGACAAAAAAACTAGCGGTTTGG
TTGTTTATGCAAAAAACTACAAAACTCTAGTTGAATTTGAAAACAAACAAAATAAATTTG
ACAAAATTTACCAATTTGTAAGTGATTTTGATGAAGATGTTTTGGATATAACAGTAAGAC
TAAAAAAAGATATTAAAAACGAAAAAATGATTGTCGATAATAATTTTGGAGTTAAAGCAC
AGACAATATTTTATAAAGAAGGAAATAGAAAATTTGCCAAGATAATAACAGGCAAAAAAC
ATCAAATTAGGGCGACATTAGCATATTTAAAAACACCTATTTTAGGAGATATTAAATACG
GCGGAAAATTTGCTAAAAGAATGTATTTGCATTCATATTCAATAAAATTTCATGATCTTT
CTGATGATTTTAAAGAATATAATGAACAAGTATTCATTTGCTATCCAAAATGAT
>15710 bias=0,e_score=1.9e-249,bit_score=836.0,score_ratio=1.00,align_strand=-,abs_start=281982,abs_end=282816,allele_start=281982,allele_end=282816,query_name=NODE_1_length_507951_cov_41.4538_ID_1311 <unknown description>
TGATAAATTTTAAGGCTAAAAAGGATGACGAAGGTCGTATCCTTTTTAAATATTTGGTAA
AGGTTTGCGATAATGTTCCAATATCTAGAATAGAGCGACTTTTTAGAGAAAAGGATATCA
AGGTAAATAATATACGTGTAAACGATAAGCAATACAAAGTCAAAGAAGGAGATTTAATTT
CAATTTATGGATTAATCGAAACATCAAAACATATTGACAACAAAGCCAATACAAACATAA
ATTTTAAGGTTATTTACGAAGATAAAAATCTTTTAATTATAGACAAGGCGCCAAATATTG
CAATGCATTCTGAAGAAAATTGTCTAGATGATCAAGTTTTAAAATATTTAAATTTTAAAA
AAGTTTCTTCGTTTAGACCTGCTTCAATCGGCAGAATAGACAAAAAAACTAGCGGTTTGG
TTGTTTATGCAAAAAACTACAAAACTCTAGTTGAATTTGAAAATAAACAAAATAAATTTG
ACAAAATTTACCAATTTGTAAGTGATTTTGATGAAGATGTTTTGGATATAACAGTAAGAC
TAAAAAAAGATATTAAAAACGAAAAAATGATTGTCGATAATAATTTTGGAGTTAAAGCAC
AGACAATATTTTATAAAGAAGGAAATAGAAAATTTGCAAAGATAATAACAGGCAAAAAAC
ATCAAATTAGGGCGACATTAGCATATTTAAAAACACCTATTTTAGGAGATATTAAATACG
GCGGAAAATTTGCTAAAAGAATGTATTTGCATTCATATTCAATAAAATTTCATGATCTTT
CTGATGATTTTAAAGAATATAATGAACAAGTATTCATTTGCTATCCAAAATGAT
>15711 bias=0,e_score=3.1e-252,bit_score=843.5,score_ratio=1.01,align_strand=-,abs_start=15456,abs_end=16290,allele_start=15456,allele_end=16290,query_name=NODE_3_length_145382_cov_20.187_ID_361 <unknown description>
TGATAAATTTTAAGGCTAAAAAGGATGACGAAGGTCGTATCCTTTTTAAATATTTGGTAA
AGGTTTGCGATAATGTTCCAATATCTAGAATAGAGCGACTTTTTAGAGAAAAGGATATCA
AGGTAAATAATATACGTGTAAATGATAAGCAATACAAAGTCAAAGAAGGAGATTTAATTT
CAATTTATGGATTAATTGAAACATCAAAACATATTGACAACAAAGCTAATACAAACATAA
ATTTTAAGGTTATTTACGAAGATAAAAATCTTTTAATTATTGACAAGGCACCAAATATTG
CAATGCATTCTGAAGAAAATTGTCTAGATGATCAAGTTTTAAAATATTTAAATTTTAAAA
AAGTTTCTTCGTTTAGACCTGCTTCCATTGGCAGAATAGACAAAAAAACTAGCGGTTTGG
TTGTTTATGCAAAAAACTACAAAACTCTAGTTGAATTTGAAAACAAACAAAATAAATTTG
ACAAAATTTACCAATTTGTAAGTGATTTTGATGAAGATGTTTTGGATATAACAGTAAGAC
TAAAAAAAGATATTAAAAACGAAAAAATGATTGTCGATAATAATTTTGGCGTTAAAGCAC
AGACAATATTTTATAAAGAAGGAAATAGAAAATTTGCCAAGATAATAACAGGCAAAAAGC
ATCAAATTAGGGCGACATTAGCATATTTAAAAACACCTATTTTAGGGGATATTAAATACG
GCGGAAAATTTGCTAAAAGAATGTATTTGCATTCATATTCAATAAAATTTCATGATCTTT
CTGATGATTTTAAAGAATATAATGAACAAGTATTCATTTGCTATCCAAAATGAT
>15712 bias=0,e_score=2.6e-251,bit_score=841.6,score_ratio=1.01,align_strand=+,abs_start=67089,abs_end=67925,allele_start=67089,allele_end=67925,query_name=NODE_1_length_337655_cov_39.5735_ID_506 <unknown description>
TGATAAATTTTAAGGCTAAAAAGGATGACGAAGGTCGTATCCTTTTTAAATATTTGGTAA
AGGTTTGCGATAATGTTCCAATATCTAGAATAGAGCGACTTTTTAGAGAAAAGGATATCA
AGGTAAATAATATACGTGTAAATGATAAGCAATACAAAGTCAAAGAAGGAGATTTAATTT
CAATTTATGGATTAATTGAAACTTCCAAACATATTGACAACAAAGCTAATACAAACATAA
ATTTTAAAGTTATTTATGAAGATAAAAATCTTTTAATTATTGACAAGGCGCCAAATATTG
CAATGCATTCTGAAGAAAATTGTCTAGATGATCAAGTTTTAAAATATTTAAATTTTAAAA
AAGTTTCTTCGTTTAGACCTGCTTCAATTGGCAGAATAGACAAAAAAACTAGCGGTTTGG
TTGTTTATGCAAAAAACTACAAAACTCTAGTTGAATTTGAAAACAAACAAAATAAATTTG
ACAAAATTTACCAATTTGTAAGTGATTTTGATGAAGATGTTTTAGATATAACAGTAAGAC
TAAAAAAAGATATTAAAAACGAAAAAATGATTGTCGATAATAATTTTGGCGTTAAAGCAC
AGACAATATTTTATAAAGAAGGAAATAGAAAATTTGCCAAGATAATAACAGGCAAAAAGC
ATCAAATTAGGGCGACATTAGCATATTTAAAAACGCCTATTTTAGGAGATATTAAATACG
GCGGAAAATTTGCTAAAAGAATGTATTTACATTCATATTCAATAAAATTTCATGATCTTT
CTGATGATTTTAAAGAATATAATGAACAAGTATTCATTTGCTATCCAAAATGATAA
>15713 bias=0,e_score=5.4e-250,bit_score=837.1,score_ratio=1.00,align_strand=+,abs_start=64366,abs_end=65202,allele_start=64366,allele_end=65202,query_name=NODE_1_length_290949_cov_36.4267_ID_342 <unknown description>
TGATAAATTTTAAGGCTAAAAAGGATGACGAAGGTCGTATCCTTTTTAAATATTTGGTAA
AGGTTTGCGATAATGTTCCAATATCTAGAATAGAGCGACTTTTTAGAGAAAAGGATATCA
AGGTAAATAATATACGTGTAAATGATAAGCAATACAAAGTCAAAGAAGGAGATTTAATTT
CAATTTATGGATTAATTGAAACTTCCAAACATATTGACAACAAAGCTAATACAAACATAA
ATTTTAAAGTTATTTACGAAGATAAAAATCTTTTAATTATTGACAAGGCACCAAATATTG
CAATGCATTCTGAAGAAAATTGTCTAGATGATCAAGTTTTAAAATATTTAAATTTTAAAA
AAGTTTCTTCGTTTAGACCTGCTTCAATTGGCAGAATAGACAAAAAAACTAGCGGTTTGG
TTGTTTATGCAAAAAACTACAAAACTCTAGTTGAATTTGAAAATAAACAAAATAAATTTG
ACAAAATTTACCAATTTGTAAGTGATTTTGATGAAGATGTTTTGGATATAACAGTAAGAC
TAAAAAAAGATATTAAAAATGAAAAAATGATTGTCGATAATAATTTTGGAGTGAAAGCAC
AGACAATATTTTATAAAGAAGGAAATAGAAAATTTGCCAAGATAATGACAGGCAAAAAAC
ATCAAATTAGGGCGACATTAGCATATTTAAAAACACCTATTTTAGGAGATATTAAATACG
GCGGAAAATTTGCTAAAAGAATGTATTTGCATTCATATTCAATAAAATTTCATGATCTTT
CTGATGATTTTAAAGAATATAATGAACAAGTATTCATTTGCTATCCAAAATGATAA
>15714 bias=0,e_score=4.2e-251,bit_score=837.9,score_ratio=1.00,align_strand=-,abs_start=12926,abs_end=13760,allele_start=12926,allele_end=13760,query_name=NODE_7_length_40078_cov_33.6164_ID_5600 <unknown description>
TGATAAATTTTAAGGCTAAAAAGGATGACGAAGGTCGTATCCTTTTTAAATATTTGGTAA
AGGTTTGCGATAATGTTCCAATATCTAGAATAGAGCGACTTTTTAGAGAAAAGGATATCA
AGGTAAATAATATACGTGTAAACGATAAACAATACAAAGTCAAAGAAGGAGATTTAATTT
CAATTTATGGATTAATTGAAACTTCCAAACATATTGACAACAAAGCTAATACAAACATAA
ATTTTAAAGTTATTTACGAAGACAAAAATCTTTTAATTATTGACAAGGCACCAAATATTG
CAATGCATTCTGAAGAAAATTGTCTAGATGATCAAGTTTTAAAATATTTAAATTTTAAAA
AAGTTTCTTCGTTTAGGCCTGCTTCAATTGGCAGAATAGACAAAAAAACTAGCGGTTTGG
TTGTTTATGCAAAAAACTACAAAACTCTAGTTGAATTTGAAAACAAACAAAATAAATTTG
ACAAAATTTACCAATTTGTAAGTGATTTTGATGAAGATGTTTTGGATATAACAGTAAGAC
TAAAAAAAGATATTAAAAATGAAAAAATGATTGTCGATAATAATTTTGGAGTTAAAGCAC
AGACAATATTTTATAAAGAAGGAAATAGAAAATTTGCCAAGATAATAACAGGCAAAAAAC
ATCAAATTAGGGCGACATTAGCATATTTAAAAACACCTATTTTAGGAGATATTAAATACG
GCGGAAAATTTGCTAAAAGAATGTATTTGCATTCATATTCAATAAAATTTCATGATCTTT
CTGATGATTTTAAAGAATATAATGAACAAGTATTCATTTGCTATCCAAAATGAT
