# Supplementary material for: Genomic determination of minimum multi-locus sequence typing schemas to represent the genomic phylogeny of Mycoplasma hominis
Source: BMC Genomics. 2016 Nov 23;17:964. doi: 10.1186/s12864-016-3284-z (PMC5120421; doi:10.1186/s12864-016-3284-z)
Supplement: Additional file 1: — FASTA sequence for all pan genomic alleles identified in this study. (ZIP 1488 kb) [file 12864_2016_3284_MOESM1_ESM.zip › pan_genome/GENE-197.fasta]

>197
ATGGAAAAACAACTGAAATCAACTTCTTATAAAGAAATAGACAAAAAAACTAAAAAAAGC
AGTAAATTTGCGAAATTCTTTTTAGGTGCAAACAAATTACAACTTTCTTTGTTAATTCCT
TATTTAGTATTTTCAATTTTATTTATTATTTTGCCATTAATTTTGATATTTATTTATGCA
TTCAAACCACTAGAAGGACAAGGTCATCTTGCAAACTGGGAAATAGCAGGCAAATCATCA
ACCTGAATGATTATTCTTAGATCAATCGGAACCGGAATATGTGCAGCGTTTTTTGCATTA
ATTATCGGCTTTCCATATGCCTATATTATTGCAAGAAGTAAATCAATGATATTTAGAACT
TTAGGGTTAACATTGATTCTAAGCCCGCTTGCAATATTCACAATTTCAAAAGCTTTAGCA
GTTAGAGGTTTGTTTTCGGCTATATTTGACGAAAATGAATTAAATAATAATTTCTTTTTA
ATCTTTGGAATGGTGTATTTGTATATCCCTTTTATGGTAATGCCATTATATCAAGTTATT
AAGGATATGCCCAACAATATAATTGAAGCATCTCAAGATTTGGGATATTCAAAAACGCAA
ACTGTTTTTAAAGTTATATTGCCTTACTGCATGAAGGCTATATTAAGCGGTTTTGGAGTT
GTCCTTATGATGTCAGCAACATCAATAATTCTTTCAGATAAATTGTTACCAAATGGTAGT
CAAAAACAACTTATAGGAAATCTTATAAATCAGTTTGCTAATACAGCAAACCCTTACGAC
TTAGCAAATGCCTCTACATTAGTTATTATCACTTTGGCTGTTTTGTTAACAATATATGGA
ATTATTTATGGAATACCTTATTTAATTTCAAAAAGAAAGCAGGGAGGAATATATGAATAA
>788
ATGGAAAAACAACTGAAATCAACTTCTTATAAAGAAATAGACAAAAAAACTAAAAAAAGT
AGTAAATTTGCAAAATTCTTTTTGGGTGCAAACAAATTACAACTTTCTTTGCTGATTCCT
TATTTAGTATTTTCAATTTTATTTATTATTTTGCCATTAATTTTGATATTTATTTATGCA
TTCAAACCACTAGAAGGACAAGGCCATCTTGCAAACTGGGAAATAGCAGGTAAATCATCA
ACCTGAATGATTATCCTTAGATCAATCGGAACTGGAATATGTGCAGCGTTTTTTGCATTA
ATTATTGGTTTTCCATATGCCTATATTATTGCAAGAAGTAAATCAATGATATTTAGAACT
TTAGGATTAACATTGATTCTAAGCCCGCTTGCAATATTTACAATTTCAAAAGCTTTAGCA
GTTAGAGGTTTATTTTCTGCAATATTTGATGAAAATGAATTGAATAATAATTTCTTTCTA
ATCTTTGGAATGGTATATTTGTATATCCCTTTTATGGTAATGCCATTATATCAAGTTATT
AAGGATATGCCCAACAATATAATTGAAGCATCTCAAGATTTGGGATATTCAAAAACGCAA
ACTGTTTTTAAAGTTATATTGCCTTACTGCATGAAGGCTATATTAAGCGGTTTTGGAGTT
GTTCTTATGATGTCGGCAACATCAATAATTCTTTCAGATAAATTGTTACCAAATGGTAGT
CAAAAGCAACTTATAGGAAATCTTATAAATCAGTTTGCTAACACAGCAAACCCTTACGAC
TTAGCAAATGCCTCTACATTAGTTATTATCACTTTAGCTGTTTTATTAACAATATATGGA
ATTATTTATGGAATACCTTATTTAATTTCGAAAAGAAAGCAAGGAGGAATATATGAATAA
>1565
ATGGAAAAACAACTGAAATCAACTTCTTATAAAGAAATATACAAAAAAACTAAAAAAAGT
AGTAAATTTGCAAAATTCTTTTTGGGTGCAAACAAATTGCAACTTTCTTTGCTAATTCCT
TATTTAATATTTTCAATTTTATTCATTATTTTGCCATTAATTTTGATATTTATTTATGCA
TTCAAACCACTAGAAGGACAAGGTCATCTTGCAAACTGGGAAATAGCAGGTAAATCATCA
ACTTGAATGATTATTCTTAGATCAATCGGAACCGGAATATGTGCAGCGTTTTTTGCATTA
ATTATTGGTTTTCCATATGCCTATATTATTGCAAGAAGCAAATCAATGATATTTAGAACT
TTAGGATTAACATTGATTCTAAGCCCGCTTGCAATATTCACAATTTCAAAAGCTTTAGCA
GTTAGAGGTTTATTTTCTGCTATATTTGACGAAAATGAATTAAATAATAATTTCTTTCTA
ATCTTTGGAATGGTGTATTTATATATCCCTTTTATGGTAATGCCATTATATCAAGTTATT
AAGGATATGCCTAACAATATAATTGAAGCATCTCAAGATTTGGGATATTCAAAAACGCAA
ACTGTTTTTAAAGTTATATTACCTTACTGCATGAAGGCTATATTAAGCGGCTTTGGAGTT
GTCCTTATGATGTCAGCAACATCAATAATTCTTTCAGATAAATTGTTGCCAAATGGTAGT
CAAAAGCAGCTTATAGGAAATCTTATAAATCAGTTTGCTAATACAGCAAACCCTTACGAC
TTAGCAAATGCCTCTACATTAGTTATTATCACTTTGGCTGTTTTGTTAACAATATATGGA
ATTATTTATGGAATACCTTATTTAATTTCAAAAAGAAAGCAAGGAGGAATATATGAATAA
>2343 bias=107.2,bit_score=940.2,abs_start=73667,align_strand=+,abs_end=74566,score_ratio=1.04466666667,query_name=NODE_1_length_171438_cov_18.2479_ID_1802
ATGGAAAAACAACTGAAATCAACTTCTTATAAAGAAATAGACAAAAAAACTAAAAAAAGT
AGTAAATTTGCAAAATTCTTTTTGGGTGCAAACAAATTACAACTTTCTTTGCTAATTCCT
TATTTAGTATTTTCAATTTTATTTATTATTTTGCCATTAATTTTGATATTTATTTATGCA
TTCAAACCGCTAGAAGGACAAGGTCATCTTGCAAACTGGGAAATAGCAGGCAAATCATCA
ACCTGAATGATTATTCTTAGATCAATCGGAACCGGAATATGTGCAGCGTTTTTTGCATTA
ATTATTGGTTTTCCATATGCCTATATTATTGCAAGAAGCAAATCAATGATATTTAGAACC
TTAGGATTAACGTTAATTCTTAGCCCTCTTGCAATATTCACAATTTCAAAAGCTTTAGCA
GTTAGAGGTTTGTTTTCGGCTATATTTGACGAAAATGAATTAAATAATAATTTCTTTCTA
ATCTTTGGAATGGTGTATTTGTATATCCCTTTTATGGTAATGCCATTATATCAAGTTATT
AAGGATATGCCTAACAATATAATTGAAGCATCTCAAGATTTGGGATATTCAAAAACACAA
ACTGTTTTTAAAGTTATATTGCCTTACTGCATGAAGGCTATATTGAGCGGTTTTGGAGTT
GTTCTTATGATGTCAGCAACATCAATAATTCTTTCAGATAAATTGTTGCCAAATGGTAGT
CAAAAGCAGCTTATAGGAAATCTTATAAATCAGTTTGCTAATACAGCAAACCCTTACGAC
TTAGCAAATGCCTCTACATTAGTTATTATCACTTTGGCTGTTTTATTAACAATATATGGA
ATTATTTATGGAATACCTTATTTAATTTCAAAAAGAAAGCAAGGAGGAATATATGAATAA
>2345 bias=112.0,bit_score=952.8,abs_start=412443,align_strand=-,abs_end=413341,score_ratio=1.05866666667,query_name=NODE_1_length_474534_cov_38.1723_ID_792
ATGGAAAAACAACTGAAATCAACTTCTTATAAAGAAATAGACAAAAAAACTAAAAAAAGT
AGTAAATTTGCAAAATTCTTTTTGGGTGCAAACAAATTACAACTTTCTTTGCTGATTCCT
TATTTAGTATTTTCAATTTTATTTATTATTTTGCCATTAATTTTGATATTTATTTATGCA
TTCAAACCACTAGAAGGACAAGGCCATCTTGCAAACTGGGAAATAGCAGGTAAATCATCA
ACCTGAATGATTATCCTTAGATCAATCGGAACTGGAATATGTGCAGCGTTTTTTGCATTA
ATTATTGGTTTTCCATATGCCTATATTATTGCAAGAAGTAAATCAATGATATTTAGAACT
TTAGGGTTAACATTGATTCTAAGCCCGCTTGCAATATTCACAATTTCAAAAGCTTTAGCA
GTTAGAGGTTTATTTTCGGCTATATTTGATGAAAATGAATTAAATAATAATTTCTTTCTA
ATCTTTGGAATGGTGTATTTGTATATCCCTTTTATGGTAATGCCATTATATCAAGTTATT
AAGGATATGCCTAACAATATAATTGAAGCATCTCAAGATTTGGGATATTCAAAAACGCAA
ACTGTTTTTAAAGTTATATTACCTTACTGCATGAAGGCTATATTAAGCGGTTTTGGAGTT
GTTCTTATGATGTCAGCAACATCAATAATTCTTTCAGATAAATTGTTGCCAAATGGTAGT
CAAAAGCAACTTATAGGAAATCTTATAAATCAGTTTGCTAATACAGCAAACCCTTACGAC
TTAGCAAATGCCTCTACATTAGTTATTATCACTTTGGCTGTTTTATTAACAATATATGGA
ATTATTTATGGAATACCTTATTTAATTTCAAAAAGAAAGCAAGGAGGAATATATGAATA
>2350 bias=109.5,bit_score=935.7,abs_start=57780,align_strand=+,abs_end=58679,score_ratio=1.03966666667,query_name=NODE_3_length_93369_cov_17.5684_ID_566
ATGGAAAAACAACTGAAATCAACTTCTTATAAAGAAATAGACAAAAAAACTAAAAAAAGT
AGTAAATTTGCAAAATTCTTTTTGGGTGCAAACAAATTACAACTTTCTTTGCTAATTCCT
TATTTAGTATTTTCAATTTTATTTATTATTTTGCCATTAATTTTGATATTTATTTATGCA
TTCAAACCGCTAGAAGGACAAGGTCATCTTGCAAACTGGGAAATAGCAGGCAAATCATCA
ACCTGAATGATTATTCTTAGATCAATCGGAACCGGAATATGTGCAGCGTTTTTTGCATTA
ATTATTGGTTTTCCATATGCCTATATTATTGCAAGAAGCAAATCAATGATATTTAGAACC
TTAGGATTAACGTTGATTCTAAGCCCACTTGCAATATTCACAATTTCTAAAGCTTTGGCA
GTTAGAGGTTTATTTTCGGCTATATTTGATGAAAATGAATTAAATAATAATTTCTTTCTA
ATCTTCGGAATGGTGTATTTATATATCCCTTTTATGGTAATGCCATTATATCAAGTTATT
AAGGATATGCCTAACAATATAATTGAAGCATCTCAAGATTTGGGATATTCAAAAACACAA
ACTGTTTTTAAAGTTATATTGCCTTACTGCATGAAGGCTATATTGAGCGGTTTTGGAGTT
GTTCTTATGATGTCAGCAACATCAATAATTCTTTCAGATAAATTGTTACCAAATGGTAGT
CAAAAGCAACTTATAGGAAATCTTATAAATCAGTTTGCTAATACAGCAAACCCTTACGAC
TTAGCAAATGCCTCTACATTAGTTATTATCACTTTGGCTGTTTTATTAACAATATATGGA
ATTATTTATGGAATACCTTATTTAATTTCAAAAAGAAAGCAAGGAGGAATATATGAATAA
>2351 bias=111.9,bit_score=943.7,abs_start=93787,align_strand=-,abs_end=94685,score_ratio=1.04855555556,query_name=NODE_2_length_152465_cov_26.3989_ID_3378
ATGGAAAAACAACTGAAATCAACTTCTTATAAAGAAATAGACAAAAAAACTAAAAAAAGT
AGTAAATTTGCAAAATTCTTTTTGGGTGCAAACAAATTACAACTTTCTTTGCTGATTCCT
TATTTAGTATTTTCAATTTTATTTATTATTTTGCCATTAATTTTGATATTTATTTATGCA
TTCAAACCACTAGAAGGACAAGGTCATCTTGCAAACTGGGAAATAGCAGGCAAATCATCA
ACCTGAATGATTATTCTTAGATCAATTGGAACCGGAATATGTGCAGCGTTTTTTGCATTA
ATCATTGGTTTTCCATATGCCTATATTATTGCAAGAAGTAAATCAATGATATTTAGAACT
TTAGGATTAACATTGATTCTAAGCCCGCTTGCAATATTCACAATTTCAAAAGCTTTAGCA
GTTAGAGGTTTATTTTCGGCTATATTTGACGAAAATGAATTAAATAATAATTTCTTTCTA
ATCTTTGGAATGGTGTATTTGTATATCCCTTTTATGGTAATGCCATTATATCAAGTTATT
AAGGATATGCCTAACAATATAATTGAAGCATCTCAAGATTTGGGATATTCAAAAACACAA
ACTGTTTTTAAAGTTATATTGCCTTACTGCATGAAAGCTATATTAAGCGGTTTTGGAGTT
GTTCTTATGATGTCAGCAACATCAATAATTCTTTCAGATAAATTGTTGCCAAATGGTAGT
CAAAAGCAGCTTATAGGAAATCTTATAAATCAGTTTGCTAATACAGCAAACCCTTACGAC
TTAGCAAATGCCTCTACATTAGTTATTATCACTTTGGCTGTTTTATTAACAATATATGGA
ATTATTTATGGTATACCTTATTTAATTTCAAAAAGAAAGCAAGGAGGAATATATGAATA
>2353 bias=105.9,bit_score=958.3,abs_start=101461,align_strand=-,abs_end=102359,score_ratio=1.06477777778,query_name=NODE_2_length_160211_cov_35.3884_ID_103
ATGGAAAAACAACTGAAATCAACTTCTTATAAAGAAATAGACAAAAAAACTAAAAAAAGC
AGTAAATTTGCGAAATTCTTTTTAGGTGCAAACAAATTACAACTTTCTTTGTTAATTCCT
TATTTAGTATTTTCAATTTTATTTATTATTTTGCCATTAATTTTGATATTTATTTATGCA
TTCAAACCACTAGAAGGACAAGGTCATCTTGCAAACTGGGAAATAGCAGGCAAATCATCA
ACCTGAATGATTATTCTTAGATCAATCGGAACCGGAATATGTGCAGCGTTTTTTGCATTA
ATTATCGGCTTTCCATATGCCTATATTATTGCAAGAAGTAAATCAATGATATTTAGAACT
TTAGGGTTAACATTGATTCTAAGCCCGCTTGCAATATTCACAATTTCAAAAGCTTTAGCA
GTTAGAGGTTTGTTTTCGGCTATATTTGACGAAAATGAATTAAATAATAATTTCTTTTTA
ATCTTTGGAATGGTGTATTTGTATATCCCTTTTATGGTAATGCCATTATATCAAGTTATT
AAGGATATGCCCAACAATATAATTGAAGCATCTCAAGATTTGGGATATTCAAAAACGCAA
ACTGTTTTTAAAGTTATATTGCCTTACTGCATGAAGGCTATATTAAGCGGTTTTGGAGTT
GTCCTTATGATGTCAGCAACATCAATAATTCTTTCAGATAAATTGTTACCAAATGGTAGT
CAAAAACAACTTATAGGAAATCTTATAAATCAGTTTGCTAATACAGCAAACCCTTACGAC
TTAGCAAATGCCTCTACATTAGTTATTATCACTTTGGCTGTTTTGTTAACAATATATGGA
ATTATTTATGGAATACCTTATTTAATTTCAAAAAGAAAGCAGGGAGGAATATATGAATA
>2355 bias=107.2,bit_score=954.0,abs_start=218648,align_strand=+,abs_end=219547,score_ratio=1.06,query_name=NODE_1_length_644406_cov_31.3649_ID_828
ATGGAAAAACAACTGAAATCAACTTCTTATAAAGAAATAGACAAAAAAACTAAAAAAAGT
AGTAAATTTGCAAAATTCTTTTTGGGTGCAAACAAATTACAACTTTCTTTGTTAATTCCT
TATTTAGTATTTTCAATTTTATTTATTATTTTGCCATTAATTTTGATATTTATTTATGCA
TTCAAACCACTAGAAGGACAAGGTCATCTTGCAAACTGGGAAATAGCAGGCAAATCATCA
ACCTGAATGATTATTCTTAGATCAATCGGAACCGGAATATGTGCAGCGTTTTTTGCATTA
ATTATCGGCTTTCCATATGCCTATATTATTGCAAGAAGTAAATCAATGATATTTAGAACT
TTAGGGTTAACATTGATTCTAAGCCCGCTTGCAATATTCACAATTTCAAAAGCTTTAGCA
GTTAGAGGTTTATTTTCGGCTATATTTGACGAAAATGAATTAAATAATAATTTCTTTTTA
ATCTTTGGAATGGTGTATTTGTATATCCCTTTTATGGTAATGCCATTATATCAAGTTATC
AAGGATATGCCTAACAATATAATTGAAGCATCTCAAGATTTGGGATATTCAAAAACACAA
ACTGTTTTTAAAGTTATATTGCCTTACTGCATGAAGGCTATATTAAGCGGTTTTGGAGTT
GTTCTTATGATGTCAGCAACATCAATAATTCTTTCAGATAAATTGTTGCCAAATGGTAGT
CAAAAGCAGCTTATAGGAAATCTTATAAATCAGTTTGCTAATACAGCAAACCCTTACGAC
TTAGCAAATGCCTCTACATTAGTTATTATCACTTTGGCTGTTTTGTTAACAATATATGGA
ATTATTTATGGAATACCTTATTTAATTTCAAAAAGAAAGCAGGGAGGAATATATGAATAA
>15689 bias=0,e_score=4.5e-287,bit_score=958.3,score_ratio=1.06,align_strand=-,abs_start=101461,abs_end=102359,allele_start=101461,allele_end=102359,query_name=NODE_2_length_160211_cov_44.2436_ID_69 <unknown description>
ATGGAAAAACAACTGAAATCAACTTCTTATAAAGAAATAGACAAAAAAACTAAAAAAAGC
AGTAAATTTGCGAAATTCTTTTTAGGTGCAAACAAATTACAACTTTCTTTGTTAATTCCT
TATTTAGTATTTTCAATTTTATTTATTATTTTGCCATTAATTTTGATATTTATTTATGCA
TTCAAACCACTAGAAGGACAAGGTCATCTTGCAAACTGGGAAATAGCAGGCAAATCATCA
ACCTGAATGATTATTCTTAGATCAATCGGAACCGGAATATGTGCAGCGTTTTTTGCATTA
ATTATCGGCTTTCCATATGCCTATATTATTGCAAGAAGTAAATCAATGATATTTAGAACT
TTAGGGTTAACATTGATTCTAAGCCCGCTTGCAATATTCACAATTTCAAAAGCTTTAGCA
GTTAGAGGTTTGTTTTCGGCTATATTTGACGAAAATGAATTAAATAATAATTTCTTTTTA
ATCTTTGGAATGGTGTATTTGTATATCCCTTTTATGGTAATGCCATTATATCAAGTTATT
AAGGATATGCCCAACAATATAATTGAAGCATCTCAAGATTTGGGATATTCAAAAACGCAA
ACTGTTTTTAAAGTTATATTGCCTTACTGCATGAAGGCTATATTAAGCGGTTTTGGAGTT
GTCCTTATGATGTCAGCAACATCAATAATTCTTTCAGATAAATTGTTACCAAATGGTAGT
CAAAAACAACTTATAGGAAATCTTATAAATCAGTTTGCTAATACAGCAAACCCTTACGAC
TTAGCAAATGCCTCTACATTAGTTATTATCACTTTGGCTGTTTTGTTAACAATATATGGA
ATTATTTATGGAATACCTTATTTAATTTCAAAAAGAAAGCAGGGAGGAATATATGAAT
>15690 bias=0,e_score=6.1e-285,bit_score=952.8,score_ratio=1.06,align_strand=-,abs_start=412443,abs_end=413341,allele_start=412443,allele_end=413341,query_name=NODE_1_length_474534_cov_38.1723_ID_792 <unknown description>
ATGGAAAAACAACTGAAATCAACTTCTTATAAAGAAATAGACAAAAAAACTAAAAAAAGT
AGTAAATTTGCAAAATTCTTTTTGGGTGCAAACAAATTACAACTTTCTTTGCTGATTCCT
TATTTAGTATTTTCAATTTTATTTATTATTTTGCCATTAATTTTGATATTTATTTATGCA
TTCAAACCACTAGAAGGACAAGGCCATCTTGCAAACTGGGAAATAGCAGGTAAATCATCA
ACCTGAATGATTATCCTTAGATCAATCGGAACTGGAATATGTGCAGCGTTTTTTGCATTA
ATTATTGGTTTTCCATATGCCTATATTATTGCAAGAAGTAAATCAATGATATTTAGAACT
TTAGGGTTAACATTGATTCTAAGCCCGCTTGCAATATTCACAATTTCAAAAGCTTTAGCA
GTTAGAGGTTTATTTTCGGCTATATTTGATGAAAATGAATTAAATAATAATTTCTTTCTA
ATCTTTGGAATGGTGTATTTGTATATCCCTTTTATGGTAATGCCATTATATCAAGTTATT
AAGGATATGCCTAACAATATAATTGAAGCATCTCAAGATTTGGGATATTCAAAAACGCAA
ACTGTTTTTAAAGTTATATTACCTTACTGCATGAAGGCTATATTAAGCGGTTTTGGAGTT
GTTCTTATGATGTCAGCAACATCAATAATTCTTTCAGATAAATTGTTGCCAAATGGTAGT
CAAAAGCAACTTATAGGAAATCTTATAAATCAGTTTGCTAATACAGCAAACCCTTACGAC
TTAGCAAATGCCTCTACATTAGTTATTATCACTTTGGCTGTTTTATTAACAATATATGGA
ATTATTTATGGAATACCTTATTTAATTTCAAAAAGAAAGCAAGGAGGAATATATGAAT
>15691 bias=0,e_score=2.2e-285,bit_score=952.6,score_ratio=1.06,align_strand=+,abs_start=57850,abs_end=58749,allele_start=57850,allele_end=58749,query_name=NODE_2_length_147029_cov_48.4721_ID_161 <unknown description>
TGGAAAAACAACTGAAATCAACTTCTTATAAAGAAATAGACAAAAAAACTAAAAAAAGTA
GTAAATTTGCAAAATTCTTTTTGGGTGCAAACAAATTACAACTTTCTTTGTTAATTCCTT
ATTTAGTATTTTCAATTTTATTTATTATTTTGCCATTAATTTTGATATTTATTTATGCAT
TCAAACCACTAGAAGGACAAGGTCATCTTGCAAACTGGGAAATAGCCGGCAAATCATCAA
CCTGAATGATTATTCTTAGATCAATCGGAACCGGAATATGTGCAGCGTTTTTTGCATTAA
TTATCGGCTTTCCATATGCCTATATTATTGCAAGAAGTAAATCAATGATATTTAGAACTT
TAGGGTTAACATTGATTCTAAGCCCGCTTGCAATATTCACAATTTCAAAAGCTTTAGCAG
TTAGAGGTTTATTTTCGGCTATATTTGACGAAAATGAATTAAATAATAATTTCTTTTTAA
TCTTTGGAATGGTGTATTTGTATATCCCTTTTATGGTAATGCCATTATATCAAGTTATCA
AGGATATGCCTAACAATATAATTGAAGCATCTCAAGATTTGGGATATTCAAAAACACAAA
CTGTTTTTAAAGTTATATTGCCTTACTGCATGAAGGCTATATTAAGCGGTTTTGGAGTTG
TTCTTATGATGTCAGCAACATCAATAATTCTTTCAGATAAATTGTTGCCAAATGGTAGTC
AAAAGCAGCTTATAGGAAATCTTATAAATCAGTTTGCTAATACAGCAAACCCTTACGACT
TAGCAAATGCCTCTACATTAGTTATTATCACTTTGGCTGTTTTGTTAACAATATATGGAA
TTATTTATGGAATACCTTATTTAATTTCAAAAAGAAAGCAGGGAGGAATATATGAATAA
>15692 bias=0,e_score=2.7e-279,bit_score=934.7,score_ratio=1.04,align_strand=-,abs_start=447972,abs_end=448870,allele_start=447972,allele_end=448870,query_name=NODE_1_length_666248_cov_46.4332_ID_732 <unknown description>
ATGGAAAAACAACTGAAATCAACTTCTTATAAAGAAATAGACAAAAAAACTAAAAAAAGT
AGTAAATTTGCAAAATTCTTTTTAGGTGCAAACAAATTACAACTTTCTTTGTTAATTCCT
TATTTAGTATTTTCAATTTTATTTATTATTTTGCCATTAATTTTGATATTTATTTATGCA
TTCAAACCACTAGAAGGACAAGGTCATCTTGCAAACTGGGAAATAGCAGGCAAATCATCA
ACCTGAATGATTATTCTTAGATCAATCGGAACCGGAATATGTGCAGCATTTTTTGCATTA
ATTATTGGTTTTCCATATGCCTATATTATTGCAAGAAGTAAATCAATGATATTTAGAACT
TTAGGGTTAACATTGATTCTAAGCCCGCTTGCAATATTCACAATTTCAAAAGCTTTAGCA
GTTAGAGGTTTATTTTCGGCTATATTTGATGAAAATGAATTAAATAATAATTTCTTTTTA
ATCTTCGGAATGGTGTATTTGTATATCCCTTTTATGGTAATGCCATTATATCAAGTTATC
AAGGATATGCCTAACAATATAATTGAAGCATCTCAAGATTTGGGATATTCAAAAACACAA
ACTGTTTTTAAAGTTATATTGCCCTACTGTATGAAGGCTATATTGAGCGGTTTTGGAGTT
GTTCTTATGATGTCAGCAACATCAATAATTCTTTCAGATAAATTGTTACCAAATGGTAGT
CAAAAGCAACTTATAGGAAATCTTATAAATCAGTTTGCTAATACAGCAAACCCTTACGAC
TTAGCAAATGCCTCTACATTAGTTATTATCACTTTGGCTGTTTTATTAACAATATATGGA
ATTATTTATGGAATACCTTATTTAATTTCAAAAAGAAAGCAAGGAGGAATATATGAAT
>15693 bias=0,e_score=1.5e-282,bit_score=943.5,score_ratio=1.05,align_strand=-,abs_start=115739,abs_end=116637,allele_start=115739,allele_end=116637,query_name=NODE_2_length_174641_cov_50.6885_ID_2769 <unknown description>
ATGGAAAAACAACTGAAATCAACTTCTTATAAAGAAATAGACAAAAAAACTAAAAAAAGT
AGTAAATTTGCAAAATTCTTTTTGGGTGCAAACAAATTACAACTTTCTTTGCTAATTCCT
TATTTAGTATTTTCAATTTTATTTATTATTTTGCCATTAATTTTGATATTTATTTATGCA
TTCAAACCACTAGAAGGACAAGGTCATCTTGCAAACTGGGAAATAGCAGGTAAATCATCA
ACTTGAATGATTATTCTTAGATCAATCGGAACCGGAATATGTGCAGCGTTTTTTGCATTA
ATTATTGGTTTTCCATATGCCTATATTATTGCAAGAAGCAAATCAATGATATTTAGAACT
TTAGGATTAACATTGATTCTAAGCCCGCTTGCAATATTCACAATTTCAAAAGCTTTAGCA
GTTAGAGGTTTATTTTCTGCTATATTTGACGAAAATGAATTAAATAATAATTTCTTTCTA
ATCTTTGGAATGGTGTATTTGTATATCCCTTTTATGGTAATGCCATTATATCAAGTTATT
AAGGATATGCCTAACAATATAATTGAAGCATCTCAAGATTTGGGATATTCAAAAACGCAA
ACTGTTTTTAAAGTTATATTACCTTACTGCATGAAGGCTATATTAAGCGGTTTTGGAGTT
GTTCTTATGATGTCAGCAACATCAATAATTCTTTCAGATAAATTGTTGCCAAATGGTAGT
CAAAAGCAACTTATAGGAAATCTTATAAATCAATTTGCTAATACAGCAAACCCTTACGAC
TTAGCAAATGTCTCTACATTAGTTATTATCACTTTGGCTGTTTTATTAACAATATACGGA
ATTATTTATGGAATACCTTATTTAATTTCAAAAAGAAAGCAAGGAGGAATATATGAAT
>15694 bias=0,e_score=1.9e-280,bit_score=935.7,score_ratio=1.04,align_strand=-,abs_start=40046,abs_end=40944,allele_start=40046,allele_end=40944,query_name=NODE_3_length_98724_cov_39.7872_ID_265 <unknown description>
ATGGAAAAACAACTGAAATCAACTTCTTATAAAGAAATAGACAAAAAAACTAAAAAAAGT
AGTAAATTTGCAAAATTCTTTTTGGGTGCAAACAAATTACAACTTTCTTTGCTAATTCCT
TATTTAGTATTTTCAATTTTATTTATTATTTTGCCATTAATTTTGATATTTATTTATGCA
TTCAAACCGCTAGAAGGACAAGGTCATCTTGCAAACTGGGAAATAGCAGGCAAATCATCA
ACCTGAATGATTATTCTTAGATCAATCGGAACCGGAATATGTGCAGCGTTTTTTGCATTA
ATTATTGGTTTTCCATATGCCTATATTATTGCAAGAAGCAAATCAATGATATTTAGAACC
TTAGGATTAACGTTGATTCTAAGCCCACTTGCAATATTCACAATTTCTAAAGCTTTGGCA
GTTAGAGGTTTATTTTCGGCTATATTTGATGAAAATGAATTAAATAATAATTTCTTTCTA
ATCTTCGGAATGGTGTATTTATATATCCCTTTTATGGTAATGCCATTATATCAAGTTATT
AAGGATATGCCTAACAATATAATTGAAGCATCTCAAGATTTGGGATATTCAAAAACACAA
ACTGTTTTTAAAGTTATATTGCCTTACTGCATGAAGGCTATATTGAGCGGTTTTGGAGTT
GTTCTTATGATGTCAGCAACATCAATAATTCTTTCAGATAAATTGTTACCAAATGGTAGT
CAAAAGCAACTTATAGGAAATCTTATAAATCAGTTTGCTAATACAGCAAACCCTTACGAC
TTAGCAAATGCCTCTACATTAGTTATTATCACTTTGGCTGTTTTATTAACAATATATGGA
ATTATTTATGGAATACCTTATTTAATTTCAAAAAGAAAGCAAGGAGGAATATATGAAT
>15695 bias=0,e_score=2.8e-281,bit_score=937.0,score_ratio=1.04,align_strand=-,abs_start=21262,abs_end=22160,allele_start=21262,allele_end=22160,query_name=NODE_6_length_36082_cov_1.44411_ID_199 <unknown description>
ATGGAAAAACAACTGAAATCAACTTCTTATAAAGAAATAGACAAAAAAACTAAAAAAAGT
AGTAAATTTGCAAAATTCTTTTTGGGTGCAAACAAATTACAACTTTCTTTGCTAATTCCT
TATTTAGTATTTTCAATTTTATTTATTATTTTGCCATTAATTTTGATATTTATTTATGCA
TTCAAACCGCTAGAAGGACAAGGTCATCTTGCAAACTGGGAAATAGCAGGCAAATCATCA
ACCTGAATGATTATTCTTAGATCAATTGGAACCGGAATATGTGCAGCGTTTTTTGCATTA
ATTATTGGTTTTCCATATGCCTATATTATTGCAAGAAGCAAATCAATGATATTTAGAACC
TTAGGATTAACGTTAATTCTTAGCCCTCTTGCAATATTCACAATTTCAAAAGCTTTAGCA
GTTAGAGGTTTGTTTTCGGCTATATTTGACGAAAATGAATTAAATAATAATTTCTTTCTA
ATCTTTGGAATGGTGTATTTGTATATCCCTTTTATGGTAATGCCATTATATCAAGTTATT
AAGGATATGCCTAACAATATAATTGAAGCATCTCAAGATTTGGGATATTCAAAAACACAA
ACTGTTTTTAAAGTTATATTGCCTTACTGCATGAAGGCTATATTGAGCGGTTTTGGAGTT
GTTCTTATGATGTCAGCAACATCAATAATTCTTTCAGATAAATTGTTGCCAAATGGTAGT
CAAAAGCAGCTTATAGGAAATCTTATAAATCAGTTTGCTAATACAGCAAACCCTTACGAC
TTAGCAAATGCCTCTACATTAGTTATTATCACTTTGGCTGTTTTATTAACAATATATGGA
ATTATTTATGGAATACCTTATTTAATTTCAAAAAGAAAGCAAGGAGGAATATATGAAT
>15696 bias=0,e_score=7.5e-283,bit_score=946.0,score_ratio=1.05,align_strand=-,abs_start=90792,abs_end=91690,allele_start=90792,allele_end=91690,query_name=NODE_1_length_497571_cov_28.1511_ID_540 <unknown description>
ATGGAAAAACAACTGAAATCAACTTCTTATAAAGAAATAGACAAAAAAACTAAAAAAAGC
AGTAAATTTGCAAAATTCTTTTTAGGTGCAAACAAATTACAACTTTCTTTGTTAATTCCT
TATTTAGTATTTTCAATTTTATTTATTATTTTGCCATTAATTTTGATATTTATTTATGCA
TTCAAACCACTAGAAGGACAAGGTCATCTTGCAAACTGGGAAATAGCAGGCAAATCATCA
ACCTGAATGATTATTCTTAGATCAATCGGAACCGGAATATGTGCAGCGTTTTTTGCATTA
ATTATCGGCTTTCCATATGCATATATTATTGCAAGAAGTAAATCAATGATATTTAGAACC
TTGGGATTAACATTGATTCTAAGCCCGCTTGCAATATTCACAATTTCAAAAGCTTTAGCA
GTTAGAGGTTTGTTTTCGGCTATATTTGACGAAAATGAATTAAATAATAATTTCTTTTTA
ATCTTTGGAATGGTGTATTTGTATATCCCTTTTATGGTAATGCCATTATATCAAGTTATC
AAGGATATGCCTAACAATATAATTGAAGCATCTCAAGATTTGGGATATTCAAAAACACAA
ACTGTTTTTAAAGTTATATTGCCTTACTGCATGAAGGCTATATTAAGCGGTTTGGGAGTT
GTTCTTATGATGTCAGCAACATCAATAATTCTTTCAGATAAATTGTTGCCAAATGGTAGT
CAAAAGCAGCTTATAGGAAATCTTATAAATCAGTTTGCTAATACAGCAAACCCTTACGAC
TTAGCAAATGCCTCTACATTAGTTATTATCACTTTGGCTGTTTTGTTAACAATATATGGA
ATTATTTATGGAATACCTTATTTAATTTCAAAAAGAAAGCAGGGAGGAATATATGAAT
>15697 bias=0,e_score=7.2e-283,bit_score=943.7,score_ratio=1.05,align_strand=-,abs_start=40336,abs_end=41234,allele_start=40336,allele_end=41234,query_name=NODE_3_length_99014_cov_51.1683_ID_224 <unknown description>
ATGGAAAAACAACTGAAATCAACTTCTTATAAAGAAATAGACAAAAAAACTAAAAAAAGT
AGTAAATTTGCAAAATTCTTTTTGGGTGCAAACAAATTACAACTTTCTTTGCTGATTCCT
TATTTAGTATTTTCAATTTTATTTATTATTTTGCCATTAATTTTGATATTTATTTATGCA
TTCAAACCACTAGAAGGACAAGGTCATCTTGCAAACTGGGAAATAGCAGGCAAATCATCA
ACCTGAATGATTATTCTTAGATCAATTGGAACCGGAATATGTGCAGCGTTTTTTGCATTA
ATCATTGGTTTTCCATATGCCTATATTATTGCAAGAAGTAAATCAATGATATTTAGAACT
TTAGGATTAACATTGATTCTAAGCCCGCTTGCAATATTCACAATTTCAAAAGCTTTAGCA
GTTAGAGGTTTATTTTCGGCTATATTTGACGAAAATGAATTAAATAATAATTTCTTTCTA
ATCTTTGGAATGGTGTATTTGTATATCCCTTTTATGGTAATGCCATTATATCAAGTTATT
AAGGATATGCCTAACAATATAATTGAAGCATCTCAAGATTTGGGATATTCAAAAACACAA
ACTGTTTTTAAAGTTATATTGCCTTACTGCATGAAAGCTATATTAAGCGGTTTTGGAGTT
GTTCTTATGATGTCAGCAACATCAATAATTCTTTCAGATAAATTGTTGCCAAATGGTAGT
CAAAAGCAGCTTATAGGAAATCTTATAAATCAGTTTGCTAATACAGCAAACCCTTACGAC
TTAGCAAATGCCTCTACATTAGTTATTATCACTTTGGCTGTTTTATTAACAATATATGGA
ATTATTTATGGTATACCTTATTTAATTTCAAAAAGAAAGCAAGGAGGAATATATGAAT
>15698 bias=0,e_score=1.9e-281,bit_score=940.2,score_ratio=1.04,align_strand=-,abs_start=152575,abs_end=153473,allele_start=152575,allele_end=153473,query_name=NODE_2_length_211336_cov_54.0217_ID_107 <unknown description>
ATGGAAAAACAACTGAAATCAACTTCTTATAAAGAAATAGACAAAAAAACTAAAAAAAGT
AGTAAATTTGCAAAATTCTTTTTGGGTGCAAACAAATTACAACTTTCTTTGCTAATTCCT
TATTTAGTATTTTCAATTTTATTTATTATTTTGCCATTAATTTTGATATTTATTTATGCA
TTCAAACCGCTAGAAGGACAAGGTCATCTTGCAAACTGGGAAATAGCAGGCAAATCATCA
ACCTGAATGATTATTCTTAGATCAATCGGAACCGGAATATGTGCAGCGTTTTTTGCATTA
ATTATTGGTTTTCCATATGCCTATATTATTGCAAGAAGCAAATCAATGATATTTAGAACC
TTAGGATTAACGTTAATTCTTAGCCCTCTTGCAATATTCACAATTTCAAAAGCTTTAGCA
GTTAGAGGTTTGTTTTCGGCTATATTTGACGAAAATGAATTAAATAATAATTTCTTTCTA
ATCTTTGGAATGGTGTATTTGTATATCCCTTTTATGGTAATGCCATTATATCAAGTTATT
AAGGATATGCCTAACAATATAATTGAAGCATCTCAAGATTTGGGATATTCAAAAACACAA
ACTGTTTTTAAAGTTATATTGCCTTACTGCATGAAGGCTATATTGAGCGGTTTTGGAGTT
GTTCTTATGATGTCAGCAACATCAATAATTCTTTCAGATAAATTGTTGCCAAATGGTAGT
CAAAAGCAGCTTATAGGAAATCTTATAAATCAGTTTGCTAATACAGCAAACCCTTACGAC
TTAGCAAATGCCTCTACATTAGTTATTATCACTTTGGCTGTTTTATTAACAATATATGGA
ATTATTTATGGAATACCTTATTTAATTTCAAAAAGAAAGCAAGGAGGAATATATGAAT
>15699 bias=0,e_score=1.4e-280,bit_score=937.1,score_ratio=1.04,align_strand=-,abs_start=120284,abs_end=121182,allele_start=120284,allele_end=121182,query_name=NODE_2_length_179046_cov_45.3973_ID_251 <unknown description>
ATGGAAAAACAACTGAAATCAACTTCTTATAAAGAAATAGACAAAAAAACTAAAAAAAGT
AGTAAATTTGCAAAATTCTTTTTGGGTGCAAACAAATTACAACTTTCTTTGTTAATTCCT
TATTTGGTATTTTCAATTTTATTTATTATTTTGCCATTAATTTTGATATTTATTTATGCA
TTCAAACCGCTAGAAGGACAAGGTCATCTTGCAAACTGGGAAATAGCAGGCAAATCATCA
ACCTGAATGATTATTCTTAGATCAATCGGAACCGGAATATGTGCAGCATTTTTTGCATTA
ATTATTGGTTTTCCATATGCCTATATTATTGCAAGAAGTAAATCAATGATATTTAGAACT
TTAGGGTTAACATTGATTCTTAGCCCTCTTGCAATATTCACAATTTCAAAAGCTTTAGCA
GTTAGAGGTTTATTTTCTGCTATATTTGACGAAAATGAATTAAATAATAATTTCTTTCTA
ATCTTTGGAATGGTGTATTTATATATCCCTTTTATGGTAATGCCATTATATCAAGTTATT
AAGGATATGCCTAACAATATAATTGAAGCATCTCAAGATTTGGGATATTCAAAAACGCAA
ACTGTTTTTAAAGTTATATTACCTTACTGCATGAAGGCTATATTAAGCGGCTTTGGAGTT
GTCCTTATGATGTCAGCAACATCAATAATTCTTTCAGATAAATTGTTACCAAATGGTAGT
CAAAAGCAACTTATAGGAAATCTTATAAATCAGTTTGCTAATACAGCAAACCCTTACGAC
TTAGCAAATGCCTCTACATTAGTTATTATCACTTTAGCTGTTTTATTAACAATATATGGA
ATTATTTATGGAATACCTTATTTAATTTCAAAAAGAAAGCAAGGAGGAATATATGAAT
>15700 bias=0,e_score=2.9e-285,bit_score=954.0,score_ratio=1.06,align_strand=-,abs_start=449108,abs_end=450006,allele_start=449108,allele_end=450006,query_name=NODE_1_length_507951_cov_41.4538_ID_1311 <unknown description>
ATGGAAAAACAACTGAAATCAACTTCTTATAAAGAAATAGACAAAAAAACTAAAAAAAGT
AGTAAATTTGCAAAATTCTTTTTGGGTGCAAACAAATTACAACTTTCTTTGTTAATTCCT
TATTTAGTATTTTCAATTTTATTTATTATTTTGCCATTAATTTTGATATTTATTTATGCA
TTCAAACCACTAGAAGGACAAGGTCATCTTGCAAACTGGGAAATAGCAGGCAAATCATCA
ACCTGAATGATTATTCTTAGATCAATCGGAACCGGAATATGTGCAGCGTTTTTTGCATTA
ATTATCGGCTTTCCATATGCCTATATTATTGCAAGAAGTAAATCAATGATATTTAGAACT
TTAGGGTTAACATTGATTCTAAGCCCGCTTGCAATATTCACAATTTCAAAAGCTTTAGCA
GTTAGAGGTTTATTTTCGGCTATATTTGACGAAAATGAATTAAATAATAATTTCTTTTTA
ATCTTTGGAATGGTGTATTTGTATATCCCTTTTATGGTAATGCCATTATATCAAGTTATC
AAGGATATGCCTAACAATATAATTGAAGCATCTCAAGATTTGGGATATTCAAAAACACAA
ACTGTTTTTAAAGTTATATTGCCTTACTGCATGAAGGCTATATTAAGCGGTTTTGGAGTT
GTTCTTATGATGTCAGCAACATCAATAATTCTTTCAGATAAATTGTTGCCAAATGGTAGT
CAAAAGCAGCTTATAGGAAATCTTATAAATCAGTTTGCTAATACAGCAAACCCTTACGAC
TTAGCAAATGCCTCTACATTAGTTATTATCACTTTGGCTGTTTTGTTAACAATATATGGA
ATTATTTATGGAATACCTTATTTAATTTCAAAAAGAAAGCAGGGAGGAATATATGAAT
>15701 bias=0,e_score=4.4e-280,bit_score=935.7,score_ratio=1.04,align_strand=+,abs_start=166824,abs_end=167723,allele_start=166824,allele_end=167723,query_name=NODE_2_length_226046_cov_22.58_ID_866 <unknown description>
TGGAAAAACAACTGAAATCAACTTCTTATAAAGAAATAGACAAAAAAACTAAAAAAAGTA
GTAAATTTGCAAAATTCTTTTTGGGTGCAAACAAATTACAACTTTCTTTGCTAATTCCTT
ATTTAGTATTTTCAATTTTATTTATTATTTTGCCATTAATTTTGATATTTATTTATGCAT
TCAAACCGCTAGAAGGACAAGGTCATCTTGCAAACTGGGAAATAGCAGGCAAATCATCAA
CCTGAATGATTATTCTTAGATCAATCGGAACCGGAATATGTGCAGCGTTTTTTGCATTAA
TTATTGGTTTTCCATATGCCTATATTATTGCAAGAAGCAAATCAATGATATTTAGAACCT
TAGGATTAACGTTGATTCTAAGCCCACTTGCAATATTCACAATTTCTAAAGCTTTGGCAG
TTAGAGGTTTATTTTCGGCTATATTTGATGAAAATGAATTAAATAATAATTTCTTTCTAA
TCTTCGGAATGGTGTATTTATATATCCCTTTTATGGTAATGCCATTATATCAAGTTATTA
AGGATATGCCTAACAATATAATTGAAGCATCTCAAGATTTGGGATATTCAAAAACACAAA
CTGTTTTTAAAGTTATATTGCCTTACTGCATGAAGGCTATATTGAGCGGTTTTGGAGTTG
TTCTTATGATGTCAGCAACATCAATAATTCTTTCAGATAAATTGTTACCAAATGGTAGTC
AAAAGCAACTTATAGGAAATCTTATAAATCAGTTTGCTAATACAGCAAACCCTTACGACT
TAGCAAATGCCTCTACATTAGTTATTATCACTTTGGCTGTTTTATTAACAATATATGGAA
TTATTTATGGAATACCTTATTTAATTTCAAAAAGAAAGCAAGGAGGAATATATGAATAA
