# Supplementary material for: Genomic determination of minimum multi-locus sequence typing schemas to represent the genomic phylogeny of Mycoplasma hominis
Source: BMC Genomics. 2016 Nov 23;17:964. doi: 10.1186/s12864-016-3284-z (PMC5120421; doi:10.1186/s12864-016-3284-z)
Supplement: Additional file 1: — FASTA sequence for all pan genomic alleles identified in this study. (ZIP 1488 kb) [file 12864_2016_3284_MOESM1_ESM.zip › pan_genome/GENE-198.fasta]

>198
ATGGAATTTAAACAATATTTAAGTGCTTTATTTGCACAACAAGGAAATAATGAACAATTT
ACATTAGACCAAAAAATACGTAGTGAAATTAATTCATATATCGTAGAGTATTCATTAATA
GGAACATTAGGAACTAATTTGTCACTAGGATCAGTTTCAGAAGCAAGTGCAGTATTTGTT
AAAAATATCGGACAAAGCTGAAATGAAAAGAAAGCACCTGGACCAGGAACCTTTGAACAA
GGAAAATATGCAAAGGTTTCATTTAATTGAAATGTGCCATTATATCAAAGTTTAGCATTT
ACACATGCAGATAATCTTTTAGGTTTTCCACAAGCAGCATCAACTAAGATTGCAAAAGCA
AGTGCAGACTTTAATGATGGTTTTGAAGCTGATTGTTGAAAGAAAATTGAGGAACATTTA
AAACAACAACTAGCAGATAAAAAAGTGGTAAAAGATTTACTTTCGCCAACAATGTCAGAC
AGAGATGTTAGACATGAAATTATTGCATTAGGAACTGCATTAACAAAGCATATCGATGCA
AAAGATGGAATTAATGGAATTAAAAAGTCTGACATTATAATCCATGTAAAACCAGAAGTT
TTAGACAGATTATCAGAATCTGCTTTATTAGGCAATTACGCTGAACAAATGTTTGTAGGC
GGTCAGTATTCTATTGCTACCGTTGGCGGTTATAAAGTAATTGCTAATAAATATTTAACT
GATGTTGATGCAATTGCTTGCACTAATTTTTCTGCTGCATCTATGGTGAATGTAAATGCT
GCAAACTATGAAAGATTAGCACCTACAAACGATTATGGTATTTATTACGAAGCAATGGGA
TTGTTTGGAATTGCATATCCAACATGTTTTAGATATATTGCAAATGCGTAA
>1803
ATGGAATTTAAACAATATTTAAGTGCTTTATTTGCACAACAAGGAAATAATGAACAATTT
ACATTAGACCAAAAAATACGTAGTGAAATTAATTCGTATATCGTAGAGTATTCATTGATA
GGAACATTAGGAACTAATTTGTCACTAGGCTCAGTTTCAGAAGCAAGTGCAGTATTTGTT
AAAAATATAGGACAAAGCTGAAACGAAAAGAAAGCACCTGGCCCAGGAACTTTTGAACAA
GGAAAATATGCAAAGGTTTCATTTAATTGAAATGTGCCTTTATATCAAAGTTTAGCATTT
ACACATGCAGATAATCTTTTAGGTTTTCCACAAGCAGCATCAACTAAGATTGCAAAAGCA
AGTGCAGACTTTAATGATGGTTTTGAAGCTGATTGTTGAAAGAAAATTGAGGAACATTTA
AAACAACAACTAGCAGATAAAAAGGTGGTAAAAGATTTACTTTCTCCAACAATATCAGAC
AGAGATGTTAGACATGAAATTATTGCATTAGGAACTGCATTAACAAAGCATATCGATGCA
AAAGATGGAATTAATGGAATTAAAAAGTCTGACATTATAATCCATGTAAAACCAGAAGTT
TTAGATAGATTATCAGAATCTGCTTTATTAGGCAATTACGCTGAACAAATGTTTGTAGGT
GGTCAGTATTCTATTGCTACCGTTGGCGGTTATAAAGTAATTGCTAATAAGTATTTAACT
GATGTTGACGCAATTGCTTGCACTAATTTCTCTGCTGCATCTATGGTTAATGTAAATGCT
GCAAACTATGAAAGATTAGCGCCTACAAACGATTATGGTATTTATTACGAAGCAATGGGA
TTGTTTGGAATTGCATATCCAACATGTTTTAGATATATTGCAAATGCGTAA
>1958 bias=88.4,bit_score=969.3,abs_start=46955,align_strand=-,abs_end=47843,score_ratio=1.08787878788,query_name=NODE_1_length_171438_cov_18.2479_ID_1802
TGGAATTTAAACAATATTTAAGTGCTTTATTTGCACAACAAGGAAATAATGAACAATTTA
CATTAGACCAAAAAATACGTAGTGAAATTAATTCATATATCGTAGAGTATTCATTAATAG
GAACATTAGGAACTAATTTGTCACTAGGATCAGTTTCAGAAGCAAGTGCAGTATTTGTTA
AAAATATCGGACAAAGCTGAAATGAAAAGAAAGCACCTGGACCAGGAACCTTTGAACAAG
GAAAATATGCAAAGGTTTCATTTAATTGAAATGTGCCATTATATCAAAGTTTAGCATTTA
CACATGCAGATAATCTTTTAGGTTTTCCACAAGCAGCATCAACTAAGATTGCAAAAGCAA
GTGCAGACTTTAATGATGGTTTTGAAGCTGATTGTTGAAAGAAAATTGAGGAACATTTAA
AACAACAACTAGCAGATAAAAAAGTGGTAAAAGATTTACTTTCGCCAACAATGTCAGACA
GAGATGTTAGACATGAAATTATTGCATTAGGAACTGCATTAACAAAGCATATCGATGCAA
AAGATGGAATTAATGGAATTAAAAAGTCTGACATTATAATCCATGTAAAACCAGAAGTTT
TAGACAGATTATCAGAATCTGCTTTATTAGGCAATTACGCTGAACAAATGTTTGTAGGCG
GTCAGTATTCTATTGCTACCGTTGGCGGTTATAAAGTAATTGCTAATAAATATTTAACTG
ATGTTGATGCAATTGCTTGCACTAATTTCTCTGCTGCATCTATGGTGAATGTAAATGCTG
CAAACTATGAAAGATTAGCACCTACAAACGATTATGGTATTTATTACGAAGCAATGGGAT
TGTTTGGAATTGCATATCCAACATGTTTTAGATATATTGCAAATGCGTA
>1959 bias=90.6,bit_score=965.4,abs_start=13652,align_strand=+,abs_end=14544,score_ratio=1.0835016835,query_name=NODE_17_length_36321_cov_19.335_ID_1414
ATATGGAATTTAAACAATATTTAAGTGCTTTATTTGCACAACAAGGAAATAATGAACAAT
TTACATTAGACCAAAAAATACGTAGTGAAATTAATTCATATATCGTAGAGTATTCATTAA
TAGGAACATTAGGAACTAATTTGTCACTAGGATCAGTTTCAGAAGCAAGTGCAGTATTTG
TTAAAAATATCGGACAAAGCTGAAATGAAAAGAAAGCACCTGGACCAGGAACCTTTGAAC
AAGGAAAATATGCAAAGGTTTCATTTAATTGAAATGTGCCATTATATCAAAGTTTAGCAT
TTACACATGCAGATAATCTTTTAGGTTTTCCACAAGCAGCATCAACTAAGATTGCAAAAG
CAAGTGCAGACTTTAATGATGGTTTTGAAGCTGATTGTTGAAAGAAAATTGAGGAACATT
TAAAACAACAACTAGCAGATAAAAAAGTGGTAAAAGATTTACTTTCGCCAACAATGTCAG
ACAGAGATGTTAGACATGAAATTATTGCATTAGGAACTGCATTAACAAAGCATATCGATG
CAAAAGATGGAATTAATGGAATTAAAAAGTCTGACATTATAATCCATGTAAAACCAGAAG
TTTTAGACAGATTATCAGAATCTGCTTTATTAGGCAATTACGCTGAACAAATGTTTGTAG
GCGGTCAGTATTCTATTGCTACCGTTGGCGGTTATAAAGTAATTGCTAATAAATATTTAA
CTGATGTTGATGCAATTGCTTGCACTAATTTTTCTGCTGCATCTATGGTGAATGTAAATG
CTGCAAACTATGAAAGATTAGTACCTACAAACGATTATGGTATTTATTACGAAGCAATGG
GATTGTTTGGAATTGCATATCCAACATGTTTTAGATATATTGCAAATGCGTAA
>1962 bias=84.7,bit_score=954.0,abs_start=43716,align_strand=-,abs_end=44604,score_ratio=1.07070707071,query_name=NODE_3_length_120284_cov_36.4395_ID_569
TGGAATTTAAACAATATTTAAGTGCTTTATTTGCACAACAAGGAAATAATGAACAATTTA
CATTAGACCAAAAAATACGTAGTGAAATTAATTCATATATCGTAGAGTATTCATTAATAG
GAACACTAGGAACTAATTTGTCACTAGGATCAGTTTCAGAAGCAAGTGCAGTATTTGTTA
AAAATATCGGACAAAGCTGAAATGAAAAGAAAGCACCTGGACCAGGAACCTTTGAACAAG
GAAAATATGCAAAGGTTTCATTTAATTGAAATGTGCCATTATATCAAAGCCTAGCATTTA
CACATGCAGATAATCTTTTAGGTTTTCCACAAGCAGCATCAACTAAAATCGCAAAAGCAA
GTGCTGACTTTAATGATGGTTTTGAAGCTGATTGTTGAAAAAAAATTGAGGAACATTTAA
AACAACAACTAGCAGATAAAAAAGTGGTAAAAGATTTACTTTCTCCAACAATATCAGACA
GAGACGTTAGACATGAAATTATTGCATTAGGAACTGCATTAACAAAGCATATCGATGCAA
AAGATGGAATTAATGGAATTAAAAAGTCTGACATTATAATCCATGTAAAACCAGAAGTTT
TAGACAGATTATCAGAATCTGCTTTATTAGGCAACTACGCTGAACAAATGTTTGTAGGCG
GTCAGTATTCTATTGCTACCGTTGGCGGTTATAAAGTAATTGCTAATAAGTATTTAACTG
ATGTTGATGCAATTGCTTGCACTAATTTCTCTGCTGCATCTATGGTGAATGTAAATGCTG
CAAACTATGAAAGATTAGCACCTACAAACGATTATGGTATTTATTACGAAGCAATGGGAT
TGTTTGGAATTGCATATCCAACATGTTTTAGATATATTGCAAATGCGTA
>1965 bias=91.6,bit_score=957.8,abs_start=232263,align_strand=+,abs_end=233153,score_ratio=1.07497194164,query_name=NODE_1_length_337690_cov_20.0179_ID_3593
ATGGAATTTAAACAATATTTAAGTGCTTTATTTGCACAACAAGGAAATAATGAACAATTT
ACATTAGACCAAAAAATACGTAGTGAAATTAATTCATATATCGTAGAGTATTCATTAATA
GGAACATTAGGAACTAATTTGTCACTAGGATCAGTTTCAGAAGCAAGTGCAGTATTTGTT
AAAAATATCGGACAAAGTTGAAATGAAAAGAAAGCACCTGGACCAGGAACCTTTGAACAA
GGAAAATATGCAAAGGTTTCATTTAATTGAAATGTGCCTTTATATCAAAGTTTAGCATTT
ACACATGCAGATAATCTTTTAGGTTTTCCACAAGCAGCATCAACTAAAATTGCAAAAGCA
AGTGCAGACTTTAATGATGGTTTTGAAGCTGATTGTTGAAAGAAAATTGAGGAACATTTA
AAACAACAACTATCAGATAAAAAGGTGGTAAAAGATTTACTTTCTCCAACAATATCAGAC
AGAGACGTTAGACATGAAATTATTGCATTAGGAACTGCATTAACAAAGCATATCGATGCA
AAAGATGGAATTAATGGAATTAAAAAGTCTGACATTATAATCCATGTAAAACCAGAAGTT
TTAGATAGATTATCAGAATCTGCTTTATTAGGCAATTACGCTGAACAAATGTTTGTAGGT
GGTCAGTATTCTATTGCTACCGTTGGCGGTTATAAAGTAATTGCTAATAAGTATTTAACT
GATGTTGATGCAATTGCTTGCACTAATTTCTCTGCTGCATCTATGGTGAATGTAAATGCT
GCAAACTATGAAAGATTAGCACCTACAAACGATTATGGTATTTATTACGAAGCAATGGGA
TTGTTTGGAATTGCATATCCAACATGTTTTAGATATATTGCAAATGCGTAA
>15355 bias=0,e_score=1.6e-289,bit_score=965.4,score_ratio=1.08,align_strand=-,abs_start=39916,abs_end=40804,allele_start=39916,allele_end=40804,query_name=NODE_4_length_54458_cov_20.9254_ID_471 <unknown description>
TGGAATTTAAACAATATTTAAGTGCTTTATTTGCACAACAAGGAAATAATGAACAATTTA
CATTAGACCAAAAAATACGTAGTGAAATTAATTCATATATCGTAGAGTATTCATTAATAG
GAACATTAGGAACTAATTTGTCACTAGGATCAGTTTCAGAAGCAAGTGCAGTATTTGTTA
AAAATATCGGACAAAGCTGAAATGAAAAGAAAGCACCTGGACCAGGAACCTTTGAACAAG
GAAAATATGCAAAGGTTTCATTTAATTGAAATGTGCCATTATATCAAAGTTTAGCATTTA
CACATGCAGATAATCTTTTAGGTTTTCCACAAGCAGCATCAACTAAGATTGCAAAAGCAA
GTGCAGACTTTAATGATGGTTTTGAAGCTGATTGTTGAAAGAAAATTGAGGAACATTTAA
AACAACAACTAGCAGATAAAAAAGTGGTAAAAGATTTACTTTCGCCAACAATGTCAGACA
GAGATGTTAGACATGAAATTATTGCATTAGGAACTGCATTAACAAAGCATATCGATGCAA
AAGATGGAATTAATGGAATTAAAAAGTCTGACATTATAATCCATGTAAAACCAGAAGTTT
TAGACAGATTATCAGAATCTGCTTTATTAGGCAATTACGCTGAACAAATGTTTGTAGGCG
GTCAGTATTCTATTGCTACCGTTGGCGGTTATAAAGTAATTGCTAATAAATATTTAACTG
ATGTTGATGCAATTGCTTGCACTAATTTTTCTGCTGCATCTATGGTGAATGTAAATGCTG
CAAACTATGAAAGATTAGTACCTACAAACGATTATGGTATTTATTACGAAGCAATGGGAT
TGTTTGGAATTGCATATCCAACATGTTTTAGATATATTGCAAATGCGT
>15356 bias=0,e_score=1e-285,bit_score=954.0,score_ratio=1.07,align_strand=-,abs_start=43716,abs_end=44604,allele_start=43716,allele_end=44604,query_name=NODE_3_length_122945_cov_38.6883_ID_537 <unknown description>
TGGAATTTAAACAATATTTAAGTGCTTTATTTGCACAACAAGGAAATAATGAACAATTTA
CATTAGACCAAAAAATACGTAGTGAAATTAATTCATATATCGTAGAGTATTCATTAATAG
GAACACTAGGAACTAATTTGTCACTAGGATCAGTTTCAGAAGCAAGTGCAGTATTTGTTA
AAAATATCGGACAAAGCTGAAATGAAAAGAAAGCACCTGGACCAGGAACCTTTGAACAAG
GAAAATATGCAAAGGTTTCATTTAATTGAAATGTGCCATTATATCAAAGCCTAGCATTTA
CACATGCAGATAATCTTTTAGGTTTTCCACAAGCAGCATCAACTAAAATCGCAAAAGCAA
GTGCTGACTTTAATGATGGTTTTGAAGCTGATTGTTGAAAAAAAATTGAGGAACATTTAA
AACAACAACTAGCAGATAAAAAAGTGGTAAAAGATTTACTTTCTCCAACAATATCAGACA
GAGACGTTAGACATGAAATTATTGCATTAGGAACTGCATTAACAAAGCATATCGATGCAA
AAGATGGAATTAATGGAATTAAAAAGTCTGACATTATAATCCATGTAAAACCAGAAGTTT
TAGACAGATTATCAGAATCTGCTTTATTAGGCAACTACGCTGAACAAATGTTTGTAGGCG
GTCAGTATTCTATTGCTACCGTTGGCGGTTATAAAGTAATTGCTAATAAGTATTTAACTG
ATGTTGATGCAATTGCTTGCACTAATTTCTCTGCTGCATCTATGGTGAATGTAAATGCTG
CAAACTATGAAAGATTAGCACCTACAAACGATTATGGTATTTATTACGAAGCAATGGGAT
TGTTTGGAATTGCATATCCAACATGTTTTAGATATATTGCAAATGCGT
>15357 bias=0,e_score=1.4e-290,bit_score=965.6,score_ratio=1.08,align_strand=+,abs_start=2333,abs_end=3225,allele_start=2333,allele_end=3225,query_name=NODE_18_length_5712_cov_2.0347_ID_611 <unknown description>
TATGGAATTTAAACAATATTTAAGTGCTTTATTTGCACAACAAGGAAATAATGAACAATT
TACATTAGACCAAAAAATACGTAGTGAAATTAATTCATATATCGTAGAGTATTCATTAAT
AGGAACATTAGGAACTAATTTGTCACTAGGCTCAGTTTCAGAAGCAAGTGCAGTATTTGT
TAAAAATATAGGACAAAGCTGAAATGAAAAGAAAGCACCTGGACCAGGAACCTTTGAACA
AGGAAAATATGCAAAGGTTTCATTTAATTGAAATGTGCCTTTATATCAAAGTTTAGCATT
TACACATGCAGATAATCTTTTAGGTTTTCCACAAGCAGCATCAACTAAGATTGCAAAAGC
AAGTGCAGACTTTAATGATGGTTTTGAAGCTGATTGTTGAAAGAAAATTGAGGAACATTT
AAAACAACAACTATCAGATAAAAAGGTGGTAAAAGATTTACTTTCTCCAACAATATCAGA
CAGAGATGTTAGACATGAAATTATTGCATTAGGAACTGCATTAACAAAGCATATCGATGC
AAAAGATGGAATTAATGGAATTAAAAAGTCTGACATTATAATCCATGTAAAACCAGAAGT
TTTAGACAGATTATCAGAATCTGCTTTATTAGGCAACTACGCTGAACAAATGTTTGTAGG
TGGTCAGTATTCTATTGCTACCGTTGGCGGTTATAAAGTAATTGCTAATAAGTATTTAAC
TGATGTTGATGCAATTGCTTGCACTAATTTCTCTGCTGCATCTATGGTTAATGTAAATGC
TGCAAACTATGAAAGATTAGCGCCTACAAACGATTATGGTATTTATTACGAAGCAATGGG
ATTGTTTGGAATTGCATATCCAACATGTTTTAGATATATTGCAAATGCGTAA
>15358 bias=0,e_score=3.2e-290,bit_score=969.3,score_ratio=1.09,align_strand=+,abs_start=123705,abs_end=124595,allele_start=123705,allele_end=124595,query_name=NODE_1_length_171548_cov_43.4278_ID_17777 <unknown description>
TGGAATTTAAACAATATTTAAGTGCTTTATTTGCACAACAAGGAAATAATGAACAATTTA
CATTAGACCAAAAAATACGTAGTGAAATTAATTCATATATCGTAGAGTATTCATTAATAG
GAACATTAGGAACTAATTTGTCACTAGGATCAGTTTCAGAAGCAAGTGCAGTATTTGTTA
AAAATATCGGACAAAGCTGAAATGAAAAGAAAGCACCTGGACCAGGAACCTTTGAACAAG
GAAAATATGCAAAGGTTTCATTTAATTGAAATGTGCCATTATATCAAAGTTTAGCATTTA
CACATGCAGATAATCTTTTAGGTTTTCCACAAGCAGCATCAACTAAGATTGCAAAAGCAA
GTGCAGACTTTAATGATGGTTTTGAAGCTGATTGTTGAAAGAAAATTGAGGAACATTTAA
AACAACAACTAGCAGATAAAAAAGTGGTAAAAGATTTACTTTCGCCAACAATGTCAGACA
GAGATGTTAGACATGAAATTATTGCATTAGGAACTGCATTAACAAAGCATATCGATGCAA
AAGATGGAATTAATGGAATTAAAAAGTCTGACATTATAATCCATGTAAAACCAGAAGTTT
TAGACAGATTATCAGAATCTGCTTTATTAGGCAATTACGCTGAACAAATGTTTGTAGGCG
GTCAGTATTCTATTGCTACCGTTGGCGGTTATAAAGTAATTGCTAATAAATATTTAACTG
ATGTTGATGCAATTGCTTGCACTAATTTCTCTGCTGCATCTATGGTGAATGTAAATGCTG
CAAACTATGAAAGATTAGCACCTACAAACGATTATGGTATTTATTACGAAGCAATGGGAT
TGTTTGGAATTGCATATCCAACATGTTTTAGATATATTGCAAATGCGTAA
>15359 bias=0,e_score=7e-290,bit_score=969.4,score_ratio=1.09,align_strand=+,abs_start=334147,abs_end=335037,allele_start=334147,allele_end=335037,query_name=NODE_1_length_386744_cov_32.1807_ID_133 <unknown description>
TGGAATTTAAACAATATTTAAGTGCTTTATTTGCACAACAAGGAAATAATGAACAATTTA
CATTAGACCAAAAAATACGTAGTGAAATTAATTCATATATCGTAGAGTATTCATTAATAG
GAACATTAGGAACTAATTTGTCACTAGGCTCAGTTTCAGAAGCAAGTGCAGTATTTGTTA
AAAATATCGGACAAAGCTGAAATGAAAAGAAAGCACCTGGACCAGGAACCTTTGAACAAG
GAAAATATGCAAAGGTTTCATTTAATTGAAATGTGCCATTATATCAAAGTTTAGCATTTA
CACATGCAGATAATCTTTTAGGTTTTCCACAAGCAGCATCAACTAAGATTGCAAAAGCAA
GTGCAGACTTTAATGATGGTTTTGAAGCTGATTGTTGAAAGAAAATTGAGGAACATTTAA
AACAACAACTAGCAGATAAAAAAGTGGTAAAAGATTTACTTTCGCCAACAATATCAGACA
GAGATGTTAGACATGAAATTATTGCATTAGGAACTGCATTAACAAAGCATATCGATGCAA
AAGATGGAATTAATGGAATTAAAAAGTCTGACATTATAATCCATGTAAAACCAGAAGTTT
TAGACAGATTATCAGAATCTGCTTTATTAGGCAATTACGCTGAACAAATGTTTGTAGGCG
GTCAGTATTCTATTGCTACCGTTGGCGGTTATAAAGTAATTGCTAATAAATATTTAACTG
ATGTTGATGCAATTGCTTGCACTAATTTCTCTGCTGCATCTATGGTGAATGTAAATGCTG
CAAACTATGAAAGATTAGCACCTACAAACGATTATGGTATTTATTACGAAGCAATGGGAT
TGTTTGGAATTGCATATCCAACATGTTTTAGATATATTGCAAATGCGTAA
>15360 bias=0,e_score=1.9e-286,bit_score=957.8,score_ratio=1.07,align_strand=+,abs_start=232227,abs_end=233117,allele_start=232227,allele_end=233117,query_name=NODE_1_length_337655_cov_39.5735_ID_506 <unknown description>
TGGAATTTAAACAATATTTAAGTGCTTTATTTGCACAACAAGGAAATAATGAACAATTTA
CATTAGACCAAAAAATACGTAGTGAAATTAATTCATATATCGTAGAGTATTCATTAATAG
GAACATTAGGAACTAATTTGTCACTAGGATCAGTTTCAGAAGCAAGTGCAGTATTTGTTA
AAAATATCGGACAAAGTTGAAATGAAAAGAAAGCACCTGGACCAGGAACCTTTGAACAAG
GAAAATATGCAAAGGTTTCATTTAATTGAAATGTGCCTTTATATCAAAGTTTAGCATTTA
CACATGCAGATAATCTTTTAGGTTTTCCACAAGCAGCATCAACTAAAATTGCAAAAGCAA
GTGCAGACTTTAATGATGGTTTTGAAGCTGATTGTTGAAAGAAAATTGAGGAACATTTAA
AACAACAACTATCAGATAAAAAGGTGGTAAAAGATTTACTTTCTCCAACAATATCAGACA
GAGACGTTAGACATGAAATTATTGCATTAGGAACTGCATTAACAAAGCATATCGATGCAA
AAGATGGAATTAATGGAATTAAAAAGTCTGACATTATAATCCATGTAAAACCAGAAGTTT
TAGATAGATTATCAGAATCTGCTTTATTAGGCAATTACGCTGAACAAATGTTTGTAGGTG
GTCAGTATTCTATTGCTACCGTTGGCGGTTATAAAGTAATTGCTAATAAGTATTTAACTG
ATGTTGATGCAATTGCTTGCACTAATTTCTCTGCTGCATCTATGGTGAATGTAAATGCTG
CAAACTATGAAAGATTAGCACCTACAAACGATTATGGTATTTATTACGAAGCAATGGGAT
TGTTTGGAATTGCATATCCAACATGTTTTAGATATATTGCAAATGCGTAA
>15361 bias=0,e_score=4.1e-289,bit_score=963.8,score_ratio=1.08,align_strand=+,abs_start=3162,abs_end=4052,allele_start=3162,allele_end=4052,query_name=NODE_4_length_47600_cov_34.8063_ID_317 <unknown description>
TGGAATTTAAACAATATTTAAGTGCTTTATTTGCACAACAAGGAAATAATGAACAATTTA
CATTAGACCAAAAAATACGTAGTGAAATTAATTCATATATCGTAGAGTATTCATTAATAG
GAACATTAGGAACTAATTTGTCACTAGGATCAGTTTCAGAAGCAAGTGCAGTATTTGTTA
AAAATATAGGACAAAGCTGAAACGAAAAGAAAGCACCTGGTCCAGGAACTTTTGAACAAG
GAAAATATGCAAAGGTTTCATTTAATTGAAATGTGCCTTTATATCAAAGTTTAGCATTTA
CACATGCAGATAATCTTTTAGGTTTTCCACAAGCAGCATCAACTAAGATTGCAAAAGCAA
GTGCAGACTTTAACGATGGTTTTGAAGCTGATTGTTGAAAGAAAATTGAGGAACATTTAA
AACAACAACTAGCAGATAAAAAGGTGGTAAAAGATTTACTTTCGCCAACAATATCAGACA
GAGACGTTAGACATGAAATTATTGCATTAGGAACTGCATTAACAAAGCATATCGATGCAA
AAGATGGAATTAATGGAATTAAAAAGTCTGACATTATAATCCATGTAAAACCAGAAGTTT
TAGACAGATTATCAGAATCTGCTTTATTAGGCAACTACGCTGAACAAATGTTTGTAGGCG
GTCAGTATTCTATTGCTACCGTTGGCGGTTATAAAGTAATTGCTAATAAGTATTTAACTG
ATGTTGATGCAATTGCTTGCACTAATTTCTCTGCTGCATCTATGGTGAATGTAAATGCTG
CAAACTATGAAAGATTAGCACCTACAAACGATTATGGTATTTATTACGAAGCAATGGGAT
TGTTTGGAATTGCATATCCAACATGTTTTAGATATATTGTAAATGCGTAA
