# Supplementary material for: Genomic determination of minimum multi-locus sequence typing schemas to represent the genomic phylogeny of Mycoplasma hominis
Source: BMC Genomics. 2016 Nov 23;17:964. doi: 10.1186/s12864-016-3284-z (PMC5120421; doi:10.1186/s12864-016-3284-z)
Supplement: Additional file 1: — FASTA sequence for all pan genomic alleles identified in this study. (ZIP 1488 kb) [file 12864_2016_3284_MOESM1_ESM.zip › pan_genome/GENE-199.fasta]

>199
ATGCTTACGGAAAAAGAAAGCAATAATTTAATATTGCAAAGTCTACCGCAATGTAGCAAA
GAAGTCTTAAAAAAATTATATGAATATTATCAATTAATAGAACAAGAAAATAGCAAATAT
AATTTAACAGGTTTCTATAACGAAAAGCTTTTAAAAGAAGCAATAATTGAATCAATTTTA
ATTTTTTTAGACATTGAAAAAAATATTTGTAATCTAACTAACAAATCTGTACTCGACATT
GGCTCGGGCGCAGGATTTCCTATCCTTCCATATTTCATATATAAACAAGATTTTTCTTTA
ACAATTTATGAGCCTCAATCAAAAAGAGTAAATTTTTTAAATTTGGTTAAAAATGAGTTG
AAATTAAAAAATATTGATATACAAAAAGTTCGTGCTGAAGATTCAAATCAAATAGAATGT
TTTGATTTTATTAGTGCAAGAGCGGTGAGCGAATTAAAAAATTTATTAGAAATTTCACAC
CATCTTTTAAAAATTAATGGAATTGCTTGCTTTTTAAAATCCAATAAATATCAACAAGAA
ATAGCTAATTCAAACTTTATAGTTAACAAATTAAATATTAATTTAAAAACAAGGATTTTG
CCAATATATTTCAATATTGAAAATGTTTTAATTTTTCACCAAAAATTAATAAAAACAGCC
TCAGGATTTCCTAGAAAATGATCTTTAATTATTAAAAATAATCTAAAAAATAACTAA
>957
ATGCTTACGGAAAAAGAAAGCAATAATTTAATATTGCAAAGTCTACCGCAATGTAGCAAA
GAAGTCTTAAAAAAATTATATGAATATTATCAATTAATAGAACAAGAAAATAGCAAATAT
AATTTAACAGGTTTCTATAACGAAAAGCTTTTAAAAGAAGCAATAATTGAATCAATTTTA
ATTTTTTTAGACATTGAAAAAAATATTTGTAATCTAACTAACAAATCTGTACTCGACATT
GGCTCGGGCGCAGGATTTCCTATCCTTCCATATTTCATATATAAACAAGATTTTTCTTTA
ACAATTTATGAACCTCAATCAAAAAGAGTAAATTTTTTAAATTTGGTTAAAAATGAGTTG
AAATTGAAAAATATTGATATACAAAAAATTCGTGCTGAAGATTCAAATCAAATAGAATGT
TTTGATTTTATTAGTGCAAGAGCGGTGAGTGAATTAAAAAATTTATTAGAAATTTCACAC
CATCTTTTAAAAATTAATGGAATTGCTTGTTTTTTAAAATCCAATAAATATCAACAAGAA
ATAGCAAATTCAAACTTTATAGTTAACAAATTAAATATTAATTTAAAAACAAAGATTTTG
CCAATATATTTCAATATTGAAAATGTTTTAATTTTTCACCAAAAATTAATAAAAACAGCC
CCAGGATTTCCTAGAAAATGATCTTTAATTATTAAAAATAATCTAAAAAATAACTAA
>1062
ATGCTTACGGAAAAAGAAAGCAATAATTTAATATTGCAAAGTCTACCACAATGTAGCAAA
GAAGTCTTAAAAAAATTATATGAATATTATCAATTAATAGAACAAGAAAATAGCAAATAT
AATTTAACAGGTTTTTATAACGAAAAGCTTTTAAAAGAAGCAATAATTGAATCAATTTTA
ATTTTTTTAGACATTGAAAAAAATATTTGTAATCTAACTAACAAACCTGTACTCGACATT
GGCTCGGGCGCAGGATTTCCTATCCTTCCATATTTCATATATAAACAAGATTTTTCTTTA
ACAATTTATGAACCCCAATCAAAAAGAATAAATTTTTTAAATTTGGTTAAAAATGAGTTG
AAATTGGAAAATATTGATATAAAAAAAATTCGTGCTGAAGATTCAAATCAAATAGAATGT
TTTGATTTTATTAGTGCAAGAGCGGTGAGCGAATTAAAAAATTTATTAGAAATTTCACAC
CATCTTTTAAAAATTAATGGAATTGCTTGCTTTTTAAAATCAAATAAATATCAGCAAGAA
ATAGCTAATTCAAACTTTATAGTTAACAAATTAAATATTAATTTAAAAACAAGAATTTTG
CCAATATATTTCAATATTGAAAATGTTTTAATTTTTCACCAAAAATTAATAAAAACAGCC
TCAGGATTTCCTAGAAAATGATCTTTAATTATTAAAAATAATCTAAAAAATAACTAA
>1880
ATGCTTACGGAAAAAGAAAGCAATAATTTAATATTGCAAAGTCTACCACAATGTAGCAAA
GAAGTCTTAAAAAGATTATATGAATATTATCAATTAATAGAACAAGAAAATAGCAAATAT
AATTTAACAGGTTTCTATAACGAAAAGCTTTTAAAAGAAGCAATAATTGAATCAATTTTA
ATTTTTTTAGACATTGAAAAAAATATTTGTAATCTAACTAACAAATCTGTACTCGACATT
GGCTCGGGCGCAGGATTTCCTATCCTTCCATATTTCATATATAAACAAGATTTTTCTTTA
ACAATTTATGAGCCTCAATCAAAAAGAGTAAATTTTTTAAATTTGGTTAAAAATGAGTTG
AAATTGAAAAATATTGATATACAAAAAATTCGTGCTGAAGATTCAAATCAAATAGAATGT
TTTGATTTTATTAGTGCAAGAGCGGTGAGTGAATTAAAAAATTTATTAGAAATTTCACAC
CATCTTTTAAAAATTAATGGAATTGCTTGCTTTTTAAAATCAAATAAATACCAGCAAGAA
ATAGCTAATTCAAACTTTATAGTTAACAAATTAAATATTAATTTAAAAACAAGGATTTTG
CCAATATATTTCAATATTGAAAATGTTTTAATTTTTCACCAAAAATTAATAAAAACAGCC
CCAGGATTTCCTAGAAAATGATCTTTAATTATCAAAAATAATCTAAAAAATAACTAA
>2284 bias=152.3,bit_score=689.7,abs_start=61066,align_strand=+,abs_end=61782,score_ratio=0.961924686192,query_name=NODE_3_length_108407_cov_40.0256_ID_5518
ATGCTTACGGAAAAAGAAAGCAATAATTTAATATTGCAAAGTCTACCGCAATGTAGCAAG
GAAGTCTTAAAAAAATTATATGAATATTATCAATTAATAGAACAAGAAAATGGCAAATAT
AATTTAACAGGTTTTTATAACGAAAAGCTTTTAAAAGAAGCAATAATTGAATCAATTTTA
ATTTTTTTAGACATTGAAAAAAATATTTGTAATCTAACTAACAAATCTGTACTCGACATT
GGTTCGGGCGCAGGATTTCCTATCCTTCCATATTTCATATATAAACAAGATTTTTCTTTA
ACAATTTATGAACCTCAATCAAAAAGAGTAAATTTTTTAAATTTGGTTAAAAATGAGTTG
AAATTGAAAAATATTGATATACAAAAAATTCGTGCTGAAGATTCAAATCAAATAGAATGT
TTTGATTTTATTAGTGCAAGAGCGGTGAGTGAATTAAAAAATTTATTAGAAATTTCACAC
CATCTTTTAAAAATTAATGGAATTGCTTGCTTTTTGAAATCAAATAAATATCAGCAAGAA
ATAGCTAATTCAAACTTTATAGTTAACAAATTAAATATTAATTTAAAAACAAGGATTTTG
CCAATATATTTCAATATTGAAAATGTTTTAATTTTTCACCAAAAATTAATAAAAACAGCC
TCAGGATTTCCTAGAAAATGATCTTTAATTATTAAAAATAATCTAAAAAATAACTAA
>2285 bias=153.3,bit_score=694.4,abs_start=23813,align_strand=+,abs_end=24529,score_ratio=0.968479776848,query_name=NODE_6_length_67671_cov_18.6945_ID_2665
ATGCTTACGGAAAAAGAAAGCAATAATTTAATATTGCAAAGTCTACCACAATGTAGCAAA
GAAGTCTTAAAAAAATTATATGAATATTATCAATTAATAGAACAAGAAAATAGCAAATAT
AATTTAACAGGTTTCTATAACGAAAAGCTTTTAAAAGAAGCAATAATTGAATCAATTTTA
ATTTTTTTAGACATTGAAAAAAATATTTGTAATCTAACTAACAAATCTGTACTCGACATT
GGCTCGGGCGCAGGCTTTCCTATCCTTCCATATTTCATATATAAACAAGATTTTTCTTTA
ACAATTTATGAGCCCCAATCAAAAAGAGTAAATTTTTTAAATTTGGTTAAAAATGAGTTG
AAATTGAAAAATATTGATATACAAAAAATTCGTGCTGAAGATTCAAATCAAATAGAATGT
TTTGATTTTATTAGTGCAAGAGCGGTGAGTGAATTAAAAAATTTATTAGAAATTTCACAC
CATCTTTTAAAAATTAATGGAATTGCTTGCTTTTTAAAATCAAATAAATATCAACAAGAA
ATAGCTAATTCAAACTTTATAGTTAACAAATTAAATATTAATTTAAAAACAAGGATTTTG
CCAATATATTTCAATATTGAAAATGTTTTAATTTTTCACCAAAAATTAATAAAAACAGCC
TCAGGATTTCCTAGAAAATGATCTTTAATTATTAAAAATAATCTAAAAAATAACTAA
>2287 bias=154.0,bit_score=689.2,abs_start=94353,align_strand=-,abs_end=95067,score_ratio=0.961227336123,query_name=NODE_1_length_644406_cov_31.3649_ID_828
TGCTTACGGAAAAAGAAAGCAATAATTTAATATTGCAAAGTCTACCGCAATGTAGCAAAG
AAGTCTTAAAAAAATTATATGAATATTATCAATTAATAGAACAAGAAAATAGCAAATATA
ATTTAACAGGTTTCTATAACGAAAAGCTTCTAAAAGAAGCAATAATTGAATCAATTTTAA
TTTTTTTAGACATTGAAAAAAATATTTGTAATCTAACTAACAAATCTGTACTCGACATTG
GCTCGGGCGCAGGATTTCCTATCCTTCCATATTTCATATATAAGCAAGATTTTTCTTTAA
CAATTTATGAACCCCAATCAAAAAGAATAAATTTTTTAAATTTGGTTAAAAATGAGTTGA
AATTGAAAAATATTGATATAAAAAAAATTCGTGCTGAAGATTCAAATCAAATAGAATGTT
TTGATTTTATTAGTGCAAGAGCGGTGAGCGAATTAAAAAATTTATTAGAAATTTCACACC
ATCTTTTAAAAATTAATGGAATTGCTTGCTTTTTAAAATCAAATAAATATCAGCAAGAAA
TAGCTAATTCAAACTTTATAGTTAACAAATTAAATATTAATTTAAAAACAAGAATTTTGC
CAATATATTTCAATATTGAAAATGTTTTAATTTTTCACCAAAAATTAATAAAAACAGCCT
CAGGATTTCCTAGAAAATGATCTTTAATTATTAAAAATAATCTAAAAAATAACTA
>2288 bias=155.0,bit_score=689.6,abs_start=77047,align_strand=+,abs_end=77763,score_ratio=0.961785216179,query_name=NODE_3_length_120284_cov_36.4395_ID_569
ATGCTTACGGAAAAAGAAAGCAATAATTTAATATTGCAAAGTCTACCGCAATGTAGCAAA
GAAGTCTTAAAAAAATTATATGAATATTATCAATTAATAGAACAAGAAAATAGCAAATAT
AATTTAACAGGTTTCTATAACGAAAAGCTTTTAAAAGAAGCAATAATTGAATCAATTTTA
ATTTTTTTAGACATTGAAAAAAATATTTGTAATCTAACTAACAAATCTGTACTCGACATT
GGCTCGGGCGCAGGATTTCCTATCCTTCCATATTTCATATATAAACAAGATTTTTCTTTA
ACAATTTATGAACCCCAATCAAAAAGAGTAAATTTTTTAAATTTGGTTAAAAATAAGTTG
AAATTGAAAAATATTGATATACAAAAAGTTCGTGCTGAAGATTCAAATCAAATAGAATGT
TTTGATTTTATTAGTGCAAGAGCGGTGAGTGAATTAAAAAATTTATTAGAAATTTCACAC
CATCTTTTAAAAATTAATGGAATTGCTTGTTTTTTAAAATCAAATAAATATCAACAAGAA
ATAGCTAATTCAAACTTTATAGTTAACAAATTAAATATTAATTTAAAAACAAGGATTTTG
CCAACATATTTCAATATTGAAAATGTTTTAATTTTTCACCAAAAATTAATAAAAACAGCC
TCAGGATTTCCTAGAAAATGATCTTTAATTATTAAAAATAATCTAAAAAATAACTAA
>2291 bias=154.6,bit_score=689.4,abs_start=45803,align_strand=-,abs_end=46517,score_ratio=0.961506276151,query_name=NODE_6_length_64791_cov_19.5552_ID_3632
TGCTTACGGAAAAAGAAAGCAATAATTTAATATTGCAAAGTCTACCACAATGTAGCAAAG
AAGTCTTAAAAAAATTATATGAATATTATCAATTAATAGAACAAGAAAATAGCAAATATA
ATTTAACTGGTTTCTATAATGAAAAGCTTCTAAAAGAAGCAATAATTGAATCAATTTTAA
TTTTTTTAGACATTGAAAAAAATATTTGTAATCTAACTAACAAATCTGTACTCGACATTG
GCTCGGGCGCAGGATTTCCTATCCTTCCATATTTCATATATAAACAAGATTTTTCTTTAA
CAATTTATGAACCTCAATCAAAAAGAGTAAATTTTTTAAATTTGGTTAAAAATGAGTTGA
AATTGAAAAATATTGATATACAAAAAATTCGTGCTGAAGATTCAAATCAAATAGAATGTT
TTGATTTTATTAGTGCAAGAGCGGTGAGTGAATTAAAAAATTTATTAGAAATTTCACACC
ATCTTTTAAAAATTAATGGAATTGCTTGCTTTTTAAAATCAAATAAATATCAGCAAGAAA
TAGCTAATTCAAACTTTATAGTTAACAAATTAAATATTAATTTAAAAACAAGGATTTTGC
CAATATATTTCAATATTGAAAATGTTTTAATTTTTCACCAAAAATTAATAAAAACAGCCT
CAGGATTTCCTAGAAAATGATCTTTAATTATCAAAAATAATCTAAAAAATAACTA
>15634 bias=0,e_score=6.7e-206,bit_score=689.4,score_ratio=0.96,align_strand=+,abs_start=61075,abs_end=61791,allele_start=61075,allele_end=61791,query_name=NODE_2_length_103512_cov_40.2028_ID_705 <unknown description>
TGCTTACGGAAAAAGAAAGCAATAATTTAATATTGCAAAGTCTACCACAATGTAGCAAAG
AAGTCTTAAAAAAATTATATGAATATTATCAATTAATAGAACAAGAAAATAGCAAATATA
ATTTAACTGGTTTCTATAATGAAAAGCTTCTAAAAGAAGCAATAATTGAATCAATTTTAA
TTTTTTTAGACATTGAAAAAAATATTTGTAATCTAACTAACAAATCTGTACTCGACATTG
GCTCGGGCGCAGGATTTCCTATCCTTCCATATTTCATATATAAACAAGATTTTTCTTTAA
CAATTTATGAACCTCAATCAAAAAGAGTAAATTTTTTAAATTTGGTTAAAAATGAGTTGA
AATTGAAAAATATTGATATACAAAAAATTCGTGCTGAAGATTCAAATCAAATAGAATGTT
TTGATTTTATTAGTGCAAGAGCGGTGAGTGAATTAAAAAATTTATTAGAAATTTCACACC
ATCTTTTAAAAATTAATGGAATTGCTTGCTTTTTAAAATCAAATAAATATCAGCAAGAAA
TAGCTAATTCAAACTTTATAGTTAACAAATTAAATATTAATTTAAAAACAAGGATTTTGC
CAATATATTTCAATATTGAAAATGTTTTAATTTTTCACCAAAAATTAATAAAAACAGCCT
CAGGATTTCCTAGAAAATGATCTTTAATTATCAAAAATAATCTAAAAAATAACTAA
>15635 bias=0,e_score=7e-206,bit_score=689.6,score_ratio=0.96,align_strand=+,abs_start=77046,abs_end=77762,allele_start=77046,allele_end=77762,query_name=NODE_3_length_122945_cov_38.6883_ID_537 <unknown description>
TGCTTACGGAAAAAGAAAGCAATAATTTAATATTGCAAAGTCTACCGCAATGTAGCAAAG
AAGTCTTAAAAAAATTATATGAATATTATCAATTAATAGAACAAGAAAATAGCAAATATA
ATTTAACAGGTTTCTATAACGAAAAGCTTTTAAAAGAAGCAATAATTGAATCAATTTTAA
TTTTTTTAGACATTGAAAAAAATATTTGTAATCTAACTAACAAATCTGTACTCGACATTG
GCTCGGGCGCAGGATTTCCTATCCTTCCATATTTCATATATAAACAAGATTTTTCTTTAA
CAATTTATGAACCCCAATCAAAAAGAGTAAATTTTTTAAATTTGGTTAAAAATAAGTTGA
AATTGAAAAATATTGATATACAAAAAGTTCGTGCTGAAGATTCAAATCAAATAGAATGTT
TTGATTTTATTAGTGCAAGAGCGGTGAGTGAATTAAAAAATTTATTAGAAATTTCACACC
ATCTTTTAAAAATTAATGGAATTGCTTGTTTTTTAAAATCAAATAAATATCAACAAGAAA
TAGCTAATTCAAACTTTATAGTTAACAAATTAAATATTAATTTAAAAACAAGGATTTTGC
CAACATATTTCAATATTGAAAATGTTTTAATTTTTCACCAAAAATTAATAAAAACAGCCT
CAGGATTTCCTAGAAAATGATCTTTAATTATTAAAAATAATCTAAAAAATAACTAA
>15636 bias=0,e_score=1.1e-205,bit_score=688.8,score_ratio=0.96,align_strand=+,abs_start=61067,abs_end=61783,allele_start=61067,allele_end=61783,query_name=NODE_3_length_105570_cov_41.6042_ID_404 <unknown description>
TGCTTACGGAAAAAGAAAGTAATAATTTAATATTGCAAAGTCTACCACAATGTAGCAAAG
AAGTCTTAAAAAAATTATATGAATATTATCAATTAATAGAACAAGAAAATAGCAAATATA
ATTTAACCGGTTTCTATAATGAAAAGCTTCTAAAAGAAGCAATAATTGAATCAATTTTAA
TTTTTTTAGACATTGAAAAAAATATTTGTAATCTAACTAACAAATCTGTACTCGACATTG
GCTCGGGCGCAGGATTTCCTATCCTTCCATATTTCATATATAAACAAGATTTTTCTTTAA
CAATTTATGAGCCTCAATCAAAAAGAGTAAATTTTTTAAATTTGGTTAAAAATGAGTTGA
AATTGAAAAATATTGATATACAAAAAATTCGTGCTGAAGATTCAAATCAAATAGAATGTT
TTGATTTTATTAGTGCAAGAGCGGTGAGTGAATTAAAAAATTTATTAGAAATTTCACACC
ATCTTTTAAAAATTAATGGAATTGCTTGCTTTTTAAAATCAAATAAATATCAGCAAGAAA
TAGCTAATTCAAACTTTATAGTTAACAAATTAAATATTAATTTAAAAACAAGGATTTTGC
CAATATATTTCAATATTGAAAATGTTTTAATTTTTCACCAAAAATTAATAAAAACAGCCT
CAGGATTTCCCAGAAAATGATCTTTAATTATCAAAAATAATCTAAAAAATAACTAA
>15637 bias=0,e_score=5.5e-207,bit_score=693.1,score_ratio=0.97,align_strand=+,abs_start=61047,abs_end=61763,allele_start=61047,allele_end=61763,query_name=NODE_2_length_108164_cov_27.4012_ID_251 <unknown description>
TGCTTACGGAAAAAGAAAGCAATAATTTAATATTGCAAAGTCTACCACAATGTAGCAAAG
AAGTCTTAAAAAGATTATATGAATATTATCAATTAATAGAACAAGAAAATAGCAAATATA
ATTTAACAGGTTTCTATAACGAAAAGCTTTTAAAAGAAGCAATAATTGAATCAATTTTAA
TTTTTTTAGACATTGAAAAAAATATTTGTAATCTAACTAACAAATCTGTACTCGACATTG
GCTCGGGCGCAGGCTTTCCTATCCTTCCATATTTCATATATAAACAAGATTTTTCTTTAA
CAATTTATGAGCCCCAATCAAAAAGAGTAAATTTTTTAAATTTGGTTAAAAATGAGTTGA
AATTGAAAAATATTGATATACAAAAAATTCGTGCTGAAGATTCAAATCAAATAGAATGTT
TTGATTTTATTAGTGCAAGAGCGGTGAGTGAATTAAAAAATTTATTAGAAATTTCACATC
ATCTTTTAAAAATTAATGGAATTGCTTGCTTTTTAAAATCCAATAAATATCAACAAGAAA
TAGCTAATTCAAACTTTATAGTTAACAAATTAAATATTAATTTAAAAACAAGAATTTTGC
CAATATATTTCAATATTGAAAATGTTTTAATTTTTCACCAAAAATTAATAAAAACAGCCC
CAGGATTTCCTAGAAAATGATCTTTAATTATCAAAAATAATCTAAAAAATAACTAA
>15638 bias=0,e_score=1.3e-205,bit_score=691.1,score_ratio=0.96,align_strand=+,abs_start=575736,abs_end=576452,allele_start=575736,allele_end=576452,query_name=NODE_1_length_666248_cov_46.4332_ID_732 <unknown description>
TGCTTACGGAAAAAGAAAGTAATAATTTAATATTGCAAAGTCTACCACAATGTAGCAAAG
AAGTCTTAAAAAAATTATATGAATATTATCAATTAATAGAACAAGAAAATAGCAAATATA
ATTTAACAGGTTTCTATAACGAAAAGCTTTTAAAAGAAGCAATAATTGAATCAATTTTAA
TTTTTTTAGACATTGAAAAAAATATTTGTAATCTAACTAACAAATCTGTACTCGACATTG
GCTCGGGCGCAGGCTTTCCTATCCTTCCATATTTCATATATAAACAAGATTTTTCTTTAA
CAATTTATGAGCCCCAATCAAAAAGAGTAAATTTTTTAAATTTGGTTAAAAATGAGTTGA
AATTGAAAAATATTGATATACAAAAAATTCGTGCTGAAGATTCAAATCAAATAGAATGTT
TTGATTTTATTAGTGCAAGAGCGGTGAGTGAATTAAAAAATTTATTAGAAATTTCACACC
ATCTTTTAAAAATTAATGGAATTGCTTGCTTTTTAAAATCAAATAAATATCAACAAGAAA
TAGCTAATTCAAACTTTATAGTTAACAAATTAAATATTAATTTAAAAACAAGGATTTTGC
CAATATATTTCAATATTGAAAATGTTTTAATTTTTCACCAAAAATTAATAAAAACAGCCT
CAGGATTTCCTAGAAAATGATCTTTAATTATTAAAAATAATCTAAAAAATAACTAA
>15639 bias=0,e_score=4.6e-207,bit_score=694.4,score_ratio=0.97,align_strand=-,abs_start=42710,abs_end=43424,allele_start=42710,allele_end=43424,query_name=NODE_2_length_226046_cov_22.58_ID_866 <unknown description>
TGCTTACGGAAAAAGAAAGCAATAATTTAATATTGCAAAGTCTACCACAATGTAGCAAAG
AAGTCTTAAAAAAATTATATGAATATTATCAATTAATAGAACAAGAAAATAGCAAATATA
ATTTAACAGGTTTCTATAACGAAAAGCTTTTAAAAGAAGCAATAATTGAATCAATTTTAA
TTTTTTTAGACATTGAAAAAAATATTTGTAATCTAACTAACAAATCTGTACTCGACATTG
GCTCGGGCGCAGGCTTTCCTATCCTTCCATATTTCATATATAAACAAGATTTTTCTTTAA
CAATTTATGAGCCCCAATCAAAAAGAGTAAATTTTTTAAATTTGGTTAAAAATGAGTTGA
AATTGAAAAATATTGATATACAAAAAATTCGTGCTGAAGATTCAAATCAAATAGAATGTT
TTGATTTTATTAGTGCAAGAGCGGTGAGTGAATTAAAAAATTTATTAGAAATTTCACACC
ATCTTTTAAAAATTAATGGAATTGCTTGCTTTTTAAAATCAAATAAATATCAACAAGAAA
TAGCTAATTCAAACTTTATAGTTAACAAATTAAATATTAATTTAAAAACAAGGATTTTGC
CAATATATTTCAATATTGAAAATGTTTTAATTTTTCACCAAAAATTAATAAAAACAGCCT
CAGGATTTCCTAGAAAATGATCTTTAATTATTAAAAATAATCTAAAAAATAACT
>15640 bias=0,e_score=5.6e-206,bit_score=689.7,score_ratio=0.96,align_strand=+,abs_start=61066,abs_end=61782,allele_start=61066,allele_end=61782,query_name=NODE_3_length_108407_cov_40.0256_ID_5518 <unknown description>
TGCTTACGGAAAAAGAAAGCAATAATTTAATATTGCAAAGTCTACCGCAATGTAGCAAGG
AAGTCTTAAAAAAATTATATGAATATTATCAATTAATAGAACAAGAAAATGGCAAATATA
ATTTAACAGGTTTTTATAACGAAAAGCTTTTAAAAGAAGCAATAATTGAATCAATTTTAA
TTTTTTTAGACATTGAAAAAAATATTTGTAATCTAACTAACAAATCTGTACTCGACATTG
GTTCGGGCGCAGGATTTCCTATCCTTCCATATTTCATATATAAACAAGATTTTTCTTTAA
CAATTTATGAACCTCAATCAAAAAGAGTAAATTTTTTAAATTTGGTTAAAAATGAGTTGA
AATTGAAAAATATTGATATACAAAAAATTCGTGCTGAAGATTCAAATCAAATAGAATGTT
TTGATTTTATTAGTGCAAGAGCGGTGAGTGAATTAAAAAATTTATTAGAAATTTCACACC
ATCTTTTAAAAATTAATGGAATTGCTTGCTTTTTGAAATCAAATAAATATCAGCAAGAAA
TAGCTAATTCAAACTTTATAGTTAACAAATTAAATATTAATTTAAAAACAAGGATTTTGC
CAATATATTTCAATATTGAAAATGTTTTAATTTTTCACCAAAAATTAATAAAAACAGCCT
CAGGATTTCCTAGAAAATGATCTTTAATTATTAAAAATAATCTAAAAAATAACTAA
>15641 bias=0,e_score=5.5e-207,bit_score=693.0,score_ratio=0.97,align_strand=+,abs_start=61064,abs_end=61780,allele_start=61064,allele_end=61780,query_name=NODE_3_length_102414_cov_39.3629_ID_516 <unknown description>
TGCTTACGGAAAAAGAAAGCAATAATTTAATATTGCAAAGTCTACCACAATGTAGCAAAG
AAGTCTTAAAAAAATTATATGAATATTATCAATTAATAGAACAAGAAAATAGCAAATATA
ATTTAACAGGTTTCTATAACGAAAAGCTTTTAAAAGAAGCAATAATTGAATCAATTTTAA
TTTTTTTAGACATTGAAAAACATATTTGTAATCTAACTAACAAATCTGTACTCGACATTG
GCTCGGGCGCAGGCTTTCCTATCCTTCCATATTTCATATATAAACAAGATTTTTCTTTAA
CAATTTATGAGCCCCAATCAAAAAGAGTAAATTTTTTAAATTTGGTTAAAAATGAGTTGA
AATTGAAAAATATTGATATACAAAAAATTCGTGCTGAAGATTCAAATCAAATAGAATGTT
TTGATTTTATTAGTGCAAGAGCGGTGAGTGAATTAAAAAATTTATTAGAGATTTCACACC
ATCTTTTAAAAATTAATGGAATTGCTTGCTTTTTAAAATCAAATAAATATCAACAAGAAA
TAGCTAATTCAAACTTTATAGTTAACAAATTAAATATTAATTTAAAAACAAGGATTTTGC
CAATATATTTCAATATTGAAAATGTTTTAATTTTTCACCAAAAATTAATAAAAACAGCCT
CAGGATTTCCTAGAAAATGATCTTTAATTATTAAAAATAATCTAAAAAATAACTAA
>15642 bias=0,e_score=1.2e-205,bit_score=689.2,score_ratio=0.96,align_strand=-,abs_start=94445,abs_end=95159,allele_start=94445,allele_end=95159,query_name=NODE_2_length_156220_cov_38.7853_ID_1653 <unknown description>
TGCTTACGGAAAAAGAAAGCAATAATTTAATATTGCAAAGTCTACCGCAATGTAGCAAAG
AAGTCTTAAAAAAATTATATGAATATTATCAATTAATAGAACAAGAAAATAGCAAATATA
ATTTAACAGGTTTCTATAACGAAAAGCTTCTAAAAGAAGCAATAATTGAATCAATTTTAA
TTTTTTTAGACATTGAAAAAAATATTTGTAATCTAACTAACAAATCTGTACTCGACATTG
GCTCGGGCGCAGGATTTCCTATCCTTCCATATTTCATATATAAGCAAGATTTTTCTTTAA
CAATTTATGAACCCCAATCAAAAAGAATAAATTTTTTAAATTTGGTTAAAAATGAGTTGA
AATTGAAAAATATTGATATAAAAAAAATTCGTGCTGAAGATTCAAATCAAATAGAATGTT
TTGATTTTATTAGTGCAAGAGCGGTGAGCGAATTAAAAAATTTATTAGAAATTTCACACC
ATCTTTTAAAAATTAATGGAATTGCTTGCTTTTTAAAATCAAATAAATATCAGCAAGAAA
TAGCTAATTCAAACTTTATAGTTAACAAATTAAATATTAATTTAAAAACAAGAATTTTGC
CAATATATTTCAATATTGAAAATGTTTTAATTTTTCACCAAAAATTAATAAAAACAGCCT
CAGGATTTCCTAGAAAATGATCTTTAATTATTAAAAATAATCTAAAAAATAACT
>15643 bias=0,e_score=7.5e-206,bit_score=689.2,score_ratio=0.96,align_strand=+,abs_start=61079,abs_end=61795,allele_start=61079,allele_end=61795,query_name=NODE_3_length_97159_cov_18.0381_ID_750 <unknown description>
TGCTTACGGAAAAAGAAAGTAATAATTTAATATTGCAAAGTCTACCACAATGTAGCAAAG
AAGTCTTAAAAAAATTATATGAATATTATCAATTAATAGAACAAGAAAATAGCAAATATA
ATTTAACAGGTTTCTATAACGAAAAGCTTTTAAAAGAAGCAATAATTGAATCAATTTTAA
TTTTTTTAGACATTGAAAAACATATTTGTAATCTAACTAACAAATCTGTACTCGACATTG
GCTCGGGCGCAGGATTTCCTATCCTTCCATATTTCATATATAAACAAGATTTTTCTTTAA
CAATTTATGAACCCCAATCAAAAAGAGTAAATTTTTTAAATTTGGTTAAAAATGAGTTGA
AATTGAAAAATATTGATATACAAAAAATTCGTGCTGAAGATTCAAATCAAATAGAATGTT
TTGATTTTATTAGTGCAAGAGCGGTGAGTGAATTAAAAAATTTATTAGAAATTTCACACC
ATCTTTTAAAAATTAATGGAATTGCTTGCTTTTTAAAATCAAATAAATATCAGCAAGAAA
TAGCTAATTCAAACTTTATAGTTAACAAATTAAATATTAATTTAAAAACAAGGATTTTGC
CAATATATTTCAATATTGAAAATGTTTTAATTTTTCACCAAAAATTAATAAAAACAGCCC
CAGGATTTCCTAGAAAATGATCTTTAATTATTAAAAATAATTTAAAAAATAACTAA
>15644 bias=0,e_score=1.4e-205,bit_score=689.2,score_ratio=0.96,align_strand=-,abs_start=112481,abs_end=113195,allele_start=112481,allele_end=113195,query_name=NODE_3_length_174249_cov_45.7083_ID_381 <unknown description>
TGCTTACGGAAAAAGAAAGTAATAATTTAATATTGCAAAGTCTACCACAATGTAGCAAAG
AAGTCTTAAAAAAATTATATGAATATTATCAATTAATAGAACAAGAAAATAGCAAATATA
ATTTAACAGGTTTCTATAACGAAAAGCTTTTAAAAGAAGCAATAATTGAATCAATTTTAA
TTTTTTTAGACATTGAAAAACATATTTGTAATCTAACTAACAAATCTGTACTCGACATTG
GCTCGGGCGCAGGATTTCCTATCCTTCCATATTTCATATATAAACAAGATTTTTCTTTAA
CAATTTATGAACCCCAATCAAAAAGAGTAAATTTTTTAAATTTGGTTAAAAATGAGTTGA
AATTGAAAAATATTGATATACAAAAAATTCGTGCTGAAGATTCAAATCAAATAGAATGTT
TTGATTTTATTAGTGCAAGAGCGGTGAGTGAATTAAAAAATTTATTAGAAATTTCACACC
ATCTTTTAAAAATTAATGGAATTGCTTGCTTTTTAAAATCAAATAAATATCAGCAAGAAA
TAGCTAATTCAAACTTTATAGTTAACAAATTAAATATTAATTTAAAAACAAGGATTTTGC
CAATATATTTCAATATTGAAAATGTTTTAATTTTTCACCAAAAATTAATAAAAACAGCCC
CAGGATTTCCTAGAAAATGATCTTTAATTATTAAAAATAATTTAAAAAATAACT
>15645 bias=0,e_score=2.4e-206,bit_score=691.5,score_ratio=0.96,align_strand=+,abs_start=61081,abs_end=61797,allele_start=61081,allele_end=61797,query_name=NODE_2_length_157878_cov_35.9168_ID_1792 <unknown description>
TGCTTACGGAAAAAGAAAGCAATAATTTAATATTGCAAAGTCTACCGCAATGTAGCAAAG
AAGTCTTAAAAAAATTATATGAATATTATCAATTAATAGAACAAGAAAATAGCAAATATA
ATTTAACAGGTTTCTATAACGAAAAGCTTCTAAAAGAAGCAATAATTGAATCAATTTTAA
TTTTTTTAGACATTGAAAAAAATATTTGTAATCTAACTAACAAATCTGTACTCGACATTG
GCTCGGGCGCAGGATTTCCTATCCTTCCATATTTCATATATAAACAAGATTTTTCTTTAA
CAATTTATGAACCTCAATCAAAAAGAGTAAATTTTTTAAATTTGGTTAAAAATGAGTTGA
AATTGAAAAATATTGATATACAAAAAATTCGTGCTGAAGATTCAAATCAAATAGAATGTT
TTGATTTTATTAGTGCAAGAGCGGTGAGTGAATTAAAAAATTTATTAGAAATTTCACACC
ATCTTTTAAAAATTAATGGAATTGCTTGTTTTTTAAAATCCAATAAATATCAACAAGAAA
TAGCAAATTCAAACTTTATAGTTAACAAATTAAATATTAATTTAAAAACAAAGATTTTGC
CAATATATTTCAATATTGAAAATGTTTTAATTTTTCACCAAAAATTAATAAAAACAGCCC
CAGGATTTCCTAGAAAATGATCTTTAATTATCAAAAATAATCTAAAAAATAACTAA
