# Supplementary material for: Genomic determination of minimum multi-locus sequence typing schemas to represent the genomic phylogeny of Mycoplasma hominis
Source: BMC Genomics. 2016 Nov 23;17:964. doi: 10.1186/s12864-016-3284-z (PMC5120421; doi:10.1186/s12864-016-3284-z)
Supplement: Additional file 1: — FASTA sequence for all pan genomic alleles identified in this study. (ZIP 1488 kb) [file 12864_2016_3284_MOESM1_ESM.zip › pan_genome/GENE-19.fasta]

>19
ATGAAAAATATAAGTAACAAAATTAATTTAGTTCTAGCGGGAACTGGACAATTTTCTGCT
AAAACTTTTGAACCTCTTTTAAATGATGAAAGGTTCAATGTTTTGGCATTTATTTCTCAG
CCGAATAGGAAACTAGATCGAAACAAAAATGTAATTGAAACAGAAATTTTTAAACTTGCC
AAACAGTATGATATAAAAGTTTTTCAACCTCAAAAAATAAAAGAAATTTTGCCCGAACTT
AGTGCAATGGATTTTGACTTTTTTATTACGGCTTCATTCGGACAATTTATACCTGATTCA
ATATTAAAATTACCTAAAAAAATGCCCTTGAATGTTCACGGAAGTTTGCTTGAAAAATAT
CGTGGAGCTGCGCCTGTGCAATATGCATTACTCAATGGTGATATTGAAACAGGAATAACA
TTAATTGAAATGGTAAAACAAATGGATGCAGGAGATATCCTAGAATCCTCGAAAGTGAAA
ATTGATTCTGCAGATACAGCAATTGAAGTATTTGATAAATTAGCAGATGTGGCCTCAAAA
AATCTTGGTAATTGATTGTTTGAAATTTACAACGGCCAATATAATCGAGTGGCTCAGGAT
GAATCTAAAGTAACATTTGCTCCTAAGATATTAAATGGTATGGAAAGAATTGATCAAAGT
GAAAATCTTTCAAGTGTTGTAAACAAAATTAGAGCTTTTAATGATGAACCAGGTGCTTAT
TTAATTTATCAAAATAAAAGATTAAAAATTTTCCGGGCTTCAACAACAAAAATTAGTACC
CCATTAAAAATAAAATTTAATGATGGATATTTGTACTTAATAGAATATCAATTTGAAGGG
AAAAAAAGAGTAAGAGTTTAA
>936
ATGAAAAATATAAATAACAAAATTAATTTAGTTCTAGCGGGAACTGGACAATTTTCCGCC
AAAACTTTTGAACCTCTTTTAAATGACGAAAGGTTCAATGTTTTGGCATTTATTTCTCAG
CCAAATAGGAAACTAGATCGAAACAAAAATGTAATTGAAACAGAAATTTTTAAACTTGCC
AAACAGTATGATATAAAAGTTTTTCAACCTCAAAAAATAAAAGAAATTTTGCCCGAACTT
AGTGCAATGGATTTTGACTTTTTTATTACGGCTTCATTCGGACAATTTATACCTGATTCA
ATATTAAAATTACCTAAAAAAATGCCCTTGAACGTTCACGGAAGTTTGCTTGAAAAATAT
CGTGGAGCTGCGCCTGTGCAATATGCATTACTCAATGGTGATATTGAAACAGGAATAACA
TTAATTGAAATGGTAAAACAAATGGACGCAGGAGATATCCTAGAATCCTCGAAAGTGAAA
ATTGATTCTGCAGATACAGCAATTGAAGTATTTGATAAATTAGCAGATGTGGCCTCAAAA
AATCTTGGTAATTGATTGTTTGAAATTTACAACGGCCAATATAATCGAGTGGCTCAGGAT
GAATCTAAAGTAACATTTGCTCCTAAGATATTAAATGGTATGGAAAGAATTGATCAAAGC
GAAAATCTTTCAAGTGTTATAAACAAAATCAGAGCTTTTAATGACGAACCAGGTGCTTAT
TTAATTTATCAAAATAAAAGATTAAAAATCTTCCGGGCTTCAACAACAAAAATTAGTACT
CCATTAAAAATAAAATTTAATGATGGATATTTATATTTAATAGAATATCAATTTGAAGGG
AAAAAAAGAGTAAGAGTTTAA
>1493
ATGAAAAATATAAATAACAAAATTAATTTAGTTCTAGCGGGAACTGGACAATTTTCCGCC
AAAACTTTTGAACCTCTTTTAAATGATGAAAGGTTCAATGTTTTGGCGTTTATTTCTCAG
CCAAATAGAAAATTGGATCGAAACAAAAACGTAATTGAAACAGAAATTTTTAAACTTGCC
AAACAGTATGATATAAAAGTTTTTCAACCTCAAAAAATAAAAGAAATTTTGCCCGAACTT
AGTGCACTGGATTTTGACTTTTTTATTACGGCTTCATTCGGACAATTTATACCTGATTCA
ATATTAAAATTACCTAAAAAAATGCCCTTGAACGTTCACGGAAGTTTGCTTGAAAAATAT
CGTGGAGCTGCGCCTGTGCAATATGCATTACTCAATGGTGATATTGAAACAGGAATAACA
TTAATTGAAATGGTAAAACAAATGGATGCAGGAGATATCCTAGAATCCTCGAAAGTGAAA
ATTGATTCTACAGATACAGCAATTGAAGTATTTGATAAATTAGCAGATGTGGCCTCAAAA
AATCTTGGTAATTGATTGTTTGAAATTTACAACGGCCAATATAATCGAGTGGCTCAGGAT
GAATCTAAAGTAACATTTGCTCCTAAGATATTAAATGGTATGGAAAGAATTGATCAAAGC
GAAAATCTTTCAAGTGTTATAAACAAAATCAGAGCTTTTAATGACGAACCAGGTGCTTAT
TTAATTTATCAAAATAAAAGATTAAAAATCTTCCGGGCTTCAACAACAAAAATTAGTACC
CCATTAAAAATAAAGTTCAATGATGGATATTTGTACTTAATAGAATATCAATTTGAAGGG
AAAAAAAGAGTAAGAGTTTAA
>1817
ATGAAAAATATAAATAACAAAATTAATTTAGTTCTAGCGGGAACTGGACAATTTTCTGCT
AAAACTTTTGAACCTCTTTTAAATGATGAAAGGTTCAATGTTTTGGCATTTATTTCTCAG
CCAAATAGAAAATTGGATCGAAACAAAAATGTAATTGAAACAGAAATTTTTAAACTTGCC
AAACAGTATGATATAAAAGTTTTTCAACCTCAAAAAATAAAAGAAATTTTGCCCGAACTT
AGCGCAATGGATTTTGACTTTTTTATCACAGCTTCATTTGGACAATTTATACCTGATTCA
ATATTAAAATTACCTAAAAAAATGCCCTTGAACGTTCACGGAAGTTTGCTTGAAAAATAT
CGTGGAGCTGCGCCTGTGCAATATGCATTACTCAATGGTGATATTGAAACAGGAATAACA
TTAATTGAAATGGTAAAACAAATGGATGCAGGAGATATCCTAGAATCCTCGAAAGTGAAA
ATTGATTCTACAGATACAGCAATTGAAGTATTTGATAAATTAGCAAATGCGGCCTCGCAA
AATCTTGGTAATTGATTGTTTGAAATTTACAACGGCCAATATAATCGAGTGGCTCAGGAT
GAATCTAAAGTAACATTTGCTCCTAAGATATTAAATGGTATGGAAAGGATTGATCAAAGC
GAAAATCTTTCAAGTGTTGTAAACAAAATCAGAGCTTTTAATGATGAACCAGGTGCATAT
TTAATTTTTCAAAATAAAAGATTAAAAATCTTCCGGGCTTCAACAACAAAAATTAGTACC
CCATTGAAAATAAAATTTAATGATGGATATTTGTACTTAATAGAATATCAATTTGAAGGG
AAAAAAAGAGTAAGAGTTTAA
>5485 bias=105.5,bit_score=894.6,abs_start=425718,align_strand=+,abs_end=426578,score_ratio=1.03902439024,query_name=NODE_1_length_474534_cov_38.1723_ID_792
ATGAAAAATATAAATAACAAAATTAATTTAGTTCTAGCGGGAACTGGACAATTTTCTGCT
AAAACTTTTGAACCTCTTTTAAATGACGAAAGGTTCAATGTTTTGGCATTTATTTCTCAG
CCAAATAGGAAACTAGATCGAAACAAAAATGTAATTGAAACAGAAATTTTTAAACTTGCC
AAACAGTATGATATAAAAGTTTTTCAACCTCAAAAAATAAAAGAAATTTTGCCCGAACTT
AGTGCAATGGATTTTGACTTTTTTATCACAGCTTCATTTGGACAATTTATACCTGATTCA
ATATTAAAATTACCTAAAAAAATGCCCTTGAACGTTCACGGAAGTTTGCTTGAAAAATAT
CGTGGAGCTGCGCCTGTGCAATATGCATTACTCAATGGTGATATTGAAACAGGAATAACA
TTAATTGAAATGGTAAAACAAATGGATGCGGGGGATATCCTAAAATCCTCAAAAGTAAAA
ATTGATTCTATTGATACAGCAATTGAAGTATTTGATAAATTAGCAGATGTGGCCTCAAAA
AATCTTGGTAATTGATTGTTTGAAATTTACAACGGCCAATATAATCGAGTGGCTCAGGAT
GAATCTAAAGTAACATTTGCTCCTAAGATATTAAATGGTATGGAAAGGATTGATCAAAGC
GAAAATCTTTCAAGTGTTGTAAACAAAATCAGAGCTTTTAATGATGAACCAGGTGCTTAT
TTAATTTATCAAAATAAAAGATTAAAAATCTTCCGGGCTTCAACAACAAAAATTAGTACT
CCGTTAAAAATAAAATTTAATGATGGATATTTGTACTTAATAGAATATCAATTTGAAGGG
AAAAAAAGAGTAAGAGTTTAA
>5490 bias=101.0,bit_score=917.6,abs_start=44543,align_strand=-,abs_end=45401,score_ratio=1.06573751452,query_name=NODE_3_length_93369_cov_17.5684_ID_566
TGAAAAATATAAATAACAAAATTAATTTAGTTCTAGCGGGAACTGGACAATTTTCTGCTA
AAACTTTTGAACCTCTTTTAAATGACGAAAGGTTCAATGTTTTGGCATTTATTTCTCAGC
CAAATAGGAAACTAGATCGAAACAAAAATGTAATTGAAACAGAAATTTTTAAACTTGCCA
AACAGTATGATATAAAAGTTTTTCAACCTCAAAAAATAAAAGAAATTTTGCCCGAACTTA
GTGCAATGGATTTTGACTTTTTTATCACAGCTTCATTTGGACAATTTATACCTGATTCAA
TATTAAAATTACCTAAAAAAATGCCCTTGAACGTTCACGGAAGTTTGCTTGAAAAATATC
GTGGAGCTGCGCCTGTGCAATATGCATTACTCAATGGTGATATTGAAACAGGAATAACAT
TAATTGAAATGGTAAAACAAATGGATGCAGGAGATATCCTAGAATCCTCGAAAGTGAAAA
TTGATTCTGCAGATACAGCAATTGAAGTATTTGATAAATTAGCAGATGTGGCCTCAAAAA
ATCTTGGTAATTGATTGTTTGAAATTTACAACGGCCAATATAATCGAGTGGCTCAGGATG
AATCTAAAGTAACATTTGCTCCTAAGATATTAAATGGTATGGAAAGGATTGATCAAAGCG
AAAATCTTTCAAGTGTTGTAAACAAAATCAGAGCTTTTAATGATGAACCAGGTGCTTATT
TAATTTTTCAAAATAAAAGATTAAAAATCTTCCGGGCTTCAACAACAAAAATTAGTACCC
CATTGAAAATAAAATTTAATGATGGATATTTGTACTTAATAGAATATCAATTTGAAGGGA
AAAAAAGAGTAAGAGTTTA
>5492 bias=98.1,bit_score=914.5,abs_start=205414,align_strand=-,abs_end=206272,score_ratio=1.06213704994,query_name=NODE_1_length_644406_cov_31.3649_ID_828
TGAAAAATATAAATAACAAAATTAATTTAGTTCTAGCGGGAACTGGACAATTTTCCGCCA
AAACTTTTGAACCTCTTTTAAATGACGAAAGGTTCAATGTTTTGGCGTTTATTTCTCAGC
CAAATAGAAAATTGGATCGAAACAAAAATGTAATTGAAACAGAAATTTTTAAACTTGCCA
AACAGTATGATATAAAAGTTTTTCAACCTCAAAAAATAAAAGAAATTTTGCCTGAACTTA
GTGCAATGGATTTTGACTTTTTTATTACGGCTTCATTCGGACAATTTATACCTGATTCAA
TATTAAAATTACCTAAAAAAATGCCCTTGAACGTTCACGGAAGTTTGCTTGAAAAATATC
GTGGAGCTGCGCCTGTGCAATATGCATTACTCAATGGTGATATTGAAACAGGAATAACAT
TAATTGAAATGGTAAAACAAATGGATGCAGGAGATATCCTAGAATCCTCGAAAGTGAAAA
TTGATTCTGCAGATACAGCAATTGAAGTATTTGATAAATTAGCAGATGTGGCCTCAAAAA
ATCTTGGTAATTGATTGTTTGAAATTTACAACGGCCAATATAATCGAGTGGCTCAGGATG
AATCTAAAGTAACATTTGCTCCTAAGATATTAAATGGTATGGAAAGGATTGATCAAAGCG
AAAATCTTTCAAGTGTTGTAAACAAAATCAGAGCTTTTAATGATGAACCAGGTGCTTATT
TAATTTATCAAAATAAAAGATTAAAAATCTTCCGGGCTTCAACAACAAAAATCAGTACCC
CATTAAAAATAAAGTTCAACGATGGATATTTATATTTAATAGAATATCAATTTGAAGGGA
AAAAAAGAGTAAGAGTTTA
>5494 bias=101.4,bit_score=913.9,abs_start=107063,align_strand=+,abs_end=107923,score_ratio=1.06144018583,query_name=NODE_2_length_152465_cov_26.3989_ID_3378
ATGAAAAATATAAATAACAAAATTAATTTAGTTCTAGCGGGAACTGGACAATTTTCTGCT
AAAACTTTTGAACCTCTTTTAAATGATGAAAGGTTCAATGTTTTGGCATTTATTTCTCAG
CCAAATAGAAAATTGGATCGAAACAAAAATGTAATTGAAACAGAAATTTTTAAACTTGCC
AAACAGTATGATATAAAAGTTTTTCAACCTCAAAAAATAAAAGAAATTTTGCCCGAACTT
AGCGCAATGGATTTTGACTTTTTTATCACAGCTTCATTTGGACAATTTATACCTGATTCA
ATATTAAAATTACCTAAAAAAATGCCCTTGAACGTTCACGGAAGTTTGCTTGAAAAATAT
CGTGGAGCTGCGCCTGTGCAATATGCATTACTCAATGGTGATATTGAAACAGGAATAACA
TTAATTGAAATGGTAAAACAAATGGATGCAGGAGATATCCTAGAATCCTCGAAAGTGAAA
ATTGATTCTGCAGATACAGCAATTGAAGTATTTGATAAATTAGCAGATGTGGCCTCAAAA
AATCTTGGTAATTGATTGTTCGAAATTTACAACGGCCAATATAATCGAGTGGCTCAGGAT
GAATCTAAAGTAACATTTGCTCCTAAGATATTAAATGGTATGGAAAGGATTGATCAAAGT
GAAAATCTTTCAAGTGTTATAAACAAAATCAGAGCTTTTAATGACGAACCAGGTGCTTAT
TTAATTTATCAAAATAAAAGATTAAAAATCTTCCGGGCTTCAACAACAAAAATTAGTACC
CCATTAAAAATAAAGTTCAATGATGGATATTTGTACTTAATAGAATATCAATTTGAAGGG
AAAAAAAGAGTAAGAGTTTAA
>5495 bias=101.1,bit_score=913.4,abs_start=60430,align_strand=-,abs_end=61288,score_ratio=1.06085946574,query_name=NODE_1_length_171438_cov_18.2479_ID_1802
TGAAAAATATAAATAACAAAATTAATTTAGTTCTAGCGGGAACTGGACAATTTTCTGCTA
AAACTTTTGAACCTCTTTTAAATGATGAAAGGTTCAATGTTTTGGCATTTATTTCTCAGC
CAAATAGAAAATTGGATCGAAACAAAAATGTAATTGAAACAGAAATTTTTAAACTTGCCA
AACAGTATGATATAAAAGTTTTTCAACCTCAAAAAATAAAAGAAATTTTGCCCGAACTTA
GCGCAATGGATTTTGACTTTTTTATCACAGCTTCATTTGGACAATTTATACCTGATTCAA
TATTAAAATTACCTAAAAAAATGCCCTTGAACGTTCACGGAAGTTTGCTTGAAAAATATC
GTGGAGCTGCGCCTGTGCAATATGCATTACTCAATGGTGATATTGAAACAGGAATAACAT
TAATTGAAATGGTAAAACAAATGGATGCAGGAGATATCCTAGAATCCTCGAAAGTGAAAA
TTGATTCTACAGATACAGCAATTGAAGTATTTGATAAATTAGCAAATGCGGCCTCGCAAA
ATCTTGGTAATTGATTGTTTGAAATTTACAACGGCCAATATAATCGAGTGGCTCAGGATG
AATCTAAAGTAACATTTGCTCCTAAGATATTAAATGGTATGGAAAGGATTGATCAAAGCG
AAAATCTTTCAAGTGTTGTAAACAAAATCAGAGCTTTTAATGATGAACCAGGTGCATATT
TAATTTTTCAAAATAAAAGATTAAAAATCTTCCGGGCTTCAACAACAAAAATTAGTACCC
CATTGAAAATAAAATTTAATGATGGATATTTGTACTTAATAGAATATCAATTTGAAGGGA
AAAAAAGAGTAAGAGTTTA
>18415 bias=0,e_score=8.1e-275,bit_score=917.6,score_ratio=1.07,align_strand=+,abs_start=53322,abs_end=54182,allele_start=53322,allele_end=54182,query_name=NODE_3_length_98724_cov_39.7872_ID_265 <unknown description>
TGAAAAATATAAATAACAAAATTAATTTAGTTCTAGCGGGAACTGGACAATTTTCTGCTA
AAACTTTTGAACCTCTTTTAAATGACGAAAGGTTCAATGTTTTGGCATTTATTTCTCAGC
CAAATAGGAAACTAGATCGAAACAAAAATGTAATTGAAACAGAAATTTTTAAACTTGCCA
AACAGTATGATATAAAAGTTTTTCAACCTCAAAAAATAAAAGAAATTTTGCCCGAACTTA
GTGCAATGGATTTTGACTTTTTTATCACAGCTTCATTTGGACAATTTATACCTGATTCAA
TATTAAAATTACCTAAAAAAATGCCCTTGAACGTTCACGGAAGTTTGCTTGAAAAATATC
GTGGAGCTGCGCCTGTGCAATATGCATTACTCAATGGTGATATTGAAACAGGAATAACAT
TAATTGAAATGGTAAAACAAATGGATGCAGGAGATATCCTAGAATCCTCGAAAGTGAAAA
TTGATTCTGCAGATACAGCAATTGAAGTATTTGATAAATTAGCAGATGTGGCCTCAAAAA
ATCTTGGTAATTGATTGTTTGAAATTTACAACGGCCAATATAATCGAGTGGCTCAGGATG
AATCTAAAGTAACATTTGCTCCTAAGATATTAAATGGTATGGAAAGGATTGATCAAAGCG
AAAATCTTTCAAGTGTTGTAAACAAAATCAGAGCTTTTAATGATGAACCAGGTGCTTATT
TAATTTTTCAAAATAAAAGATTAAAAATCTTCCGGGCTTCAACAACAAAAATTAGTACCC
CATTGAAAATAAAATTTAATGATGGATATTTGTACTTAATAGAATATCAATTTGAAGGGA
AAAAAAGAGTAAGAGTTTAA
>18416 bias=0,e_score=1.6e-274,bit_score=917.4,score_ratio=1.07,align_strand=+,abs_start=129013,abs_end=129873,allele_start=129013,allele_end=129873,query_name=NODE_2_length_174641_cov_50.6885_ID_2769 <unknown description>
TGAAAAATATAAATAACAAAATTAATTTAGTTCTAGCGGGAACTGGACAATTTTCCGCCA
AAACTTTTGAACCTCTTTTAAATGACGAAAGGTTCAATGTTTTGGCATTTATTTCTCAGC
CAAATAGGAAACTAGATCGAAACAAAAATGTAATTGAAACAGAAATTTTTAAACTTGCCA
AACAGTATGATATAAAAGTTTTTCAACCTCAAAAAATAAAAGAAATTTTGCCCGAACTTA
GTGCAATGGATTTTGACTTTTTTATTACGGCTTCATTCGGACAATTTATACCTGATTCAA
TATTAAAATTACCTAAAAAAATGCCCTTGAACGTTCACGGAAGTTTGCTTGAAAAATATC
GTGGAGCTGCGCCTGTGCAATATGCATTACTCAATGGTGATATTGAAACAGGAATAACAT
TAATTGAAATGGTAAAACAAATGGATGCAGGAGATATCCTAGAATCCTCGAAAGTGAAAA
TTGATTCTGCAGATACAGCAATTGAAGTATTTGATAAATTAGCAGATGTGGCCTCAAAAA
ATCTTGGTAATTGATTGTTTGAAATTTACAACGGCCAATATAATCGAGTGGCTCAGGATG
AATCTAAAGTAACATTTGCTCCTAAGATATTAAATGGTATGGAAAGAATTGATCAAAGCG
AAAATCTTTCAAGTGTTATAAACAAAATCAGAGCTTTTAATGACGAACCAGGTGCTTATT
TAATTTATCAAAATAAAAGATTAAAAATCTTCCGGGCTTCAACAACAAAAATTAGTACCC
CATTAAAAATAAAATTTAATGATGGATATTTATATTTAATAGAATATCAATTTGAAGGGA
AAAAAAGAGTAAGAGTTTAA
>18417 bias=0,e_score=3.5e-273,bit_score=914.5,score_ratio=1.06,align_strand=+,abs_start=462381,abs_end=463241,allele_start=462381,allele_end=463241,query_name=NODE_1_length_507951_cov_41.4538_ID_1311 <unknown description>
TGAAAAATATAAATAACAAAATTAATTTAGTTCTAGCGGGAACTGGACAATTTTCCGCCA
AAACTTTTGAACCTCTTTTAAATGACGAAAGGTTCAATGTTTTGGCGTTTATTTCTCAGC
CAAATAGAAAATTGGATCGAAACAAAAATGTAATTGAAACAGAAATTTTTAAACTTGCCA
AACAGTATGATATAAAAGTTTTTCAACCTCAAAAAATAAAAGAAATTTTGCCTGAACTTA
GTGCAATGGATTTTGACTTTTTTATTACGGCTTCATTCGGACAATTTATACCTGATTCAA
TATTAAAATTACCTAAAAAAATGCCCTTGAACGTTCACGGAAGTTTGCTTGAAAAATATC
GTGGAGCTGCGCCTGTGCAATATGCATTACTCAATGGTGATATTGAAACAGGAATAACAT
TAATTGAAATGGTAAAACAAATGGATGCAGGAGATATCCTAGAATCCTCGAAAGTGAAAA
TTGATTCTGCAGATACAGCAATTGAAGTATTTGATAAATTAGCAGATGTGGCCTCAAAAA
ATCTTGGTAATTGATTGTTTGAAATTTACAACGGCCAATATAATCGAGTGGCTCAGGATG
AATCTAAAGTAACATTTGCTCCTAAGATATTAAATGGTATGGAAAGGATTGATCAAAGCG
AAAATCTTTCAAGTGTTGTAAACAAAATCAGAGCTTTTAATGATGAACCAGGTGCTTATT
TAATTTATCAAAATAAAAGATTAAAAATCTTCCGGGCTTCAACAACAAAAATCAGTACCC
CATTAAAAATAAAGTTCAACGATGGATATTTATATTTAATAGAATATCAATTTGAAGGGA
AAAAAAGAGTAAGAGTTTAA
>18418 bias=0,e_score=1.1e-267,bit_score=894.6,score_ratio=1.04,align_strand=-,abs_start=44613,abs_end=45471,allele_start=44613,allele_end=45471,query_name=NODE_2_length_147029_cov_48.4721_ID_161 <unknown description>
TGAAAAATATAAATAACAAAATTAATTTAGTTCTAGCGGGAACTGGACAATTTTCTGCTA
AAACTTTTGAACCTCTTTTAAATGACGAAAGGTTCAATGTTTTGGCATTTATTTCTCAGC
CAAATAGGAAACTAGATCGAAACAAAAATGTAATTGAAACAGAAATTTTTAAACTTGCCA
AACAGTATGATATAAAAGTTTTTCAACCTCAAAAAATAAAAGAAATTTTGCCCGAACTTA
GTGCAATGGATTTTGACTTTTTTATCACAGCTTCATTTGGACAATTTATACCTGATTCAA
TATTAAAATTACCTAAAAAAATGCCCTTGAACGTTCACGGAAGTTTGCTTGAAAAATATC
GTGGAGCTGCGCCTGTGCAATATGCATTACTCAATGGTGATATTGAAACAGGAATAACAT
TAATTGAAATGGTAAAACAAATGGATGCGGGGGATATCCTAAAATCCTCAAAAGTAAAAA
TTGATTCTATTGATACAGCAATTGAAGTATTTGATAAATTAGCAGATGTGGCCTCAAAAA
ATCTTGGTAATTGATTGTTTGAAATTTACAACGGCCAATATAATCGAGTGGCTCAGGATG
AATCTAAAGTAACATTTGCTCCTAAGATATTAAATGGTATGGAAAGGATTGATCAAAGCG
AAAATCTTTCAAGTGTTGTAAACAAAATCAGAGCTTTTAATGATGAACCAGGTGCTTATT
TAATTTATCAAAATAAAAGATTAAAAATCTTCCGGGCTTCAACAACAAAAATTAGTACTC
CGTTAAAAATAAAATTTAATGATGGATATTTGTACTTAATAGAATATCAATTTGAAGGGA
AAAAAAGAGTAAGAGTTT
>18419 bias=0,e_score=1.3e-273,bit_score=915.9,score_ratio=1.06,align_strand=+,abs_start=104069,abs_end=104929,allele_start=104069,allele_end=104929,query_name=NODE_1_length_497571_cov_28.1511_ID_540 <unknown description>
TGAAAAATATAAGTAACAAAATTAATTTAGTTCTAGCGGGAACTGGACAATTTTCTGCTA
AAACTTTTGAACCTCTTTTAAATGATGAAAGGTTCAATGTTTTGGCATTTATTTCTCAGC
CGAATAGGAAACTAGATCGAAACAAAAATGTAATTGAAACAGAAATTTTTAAACTTGCCA
AACAGTATGATATAAAAGTTTTTCAACCTCAAAAAATAAAAGAAATTTTGCCCGAACTTA
GTGCAATGGATTTTGACTTTTTTATTACGGCTTCATTCGGACAATTTATACCTGATTCAA
TATTAAAATTACCTAAAAAAATGCCCTTGAATGTTCACGGAAGTTTGCTTGAAAAATATC
GTGGAGCTGCGCCTGTGCAATATGCATTACTCAATGGTGATATTGAAACAGGAATAACAT
TAATTGAAATGGTAAAACAAATGGATGCAGGAGATATCCTAGAATCCTCGAAAGTGAAAA
TTGATTCTGCAGATACAGCAATTGAAGTATTTGATAAATTAGCAGATGTGGCCTCAAAAA
ATCTTGGTAATTGATTGTTTGAAATTTACAACGGCCAATATAATCGAGTGGCTCAGGATG
AATCTAAAGTAACATTTGCTCCTAAGATATTAAATGGTATGGAAAGAATTGATCAAAGTG
AAAATCTTTCAAGTGTTGTAAACAAAATCAGAGCTTTTAATGATGAACCAGGTGCTTATT
TAATTTATCAAAATAAAAGATTAAAAATTTTCCGGGCTTCAACAACAAAAATTAGTACCC
CATTAAAAATAAAATTTAATGATGGATATTTGTACTTAATAGAATATCAATTTGAAGGGA
AAAAAAGAGTAAGAGTTTAA
>18420 bias=0,e_score=1e-273,bit_score=913.9,score_ratio=1.06,align_strand=+,abs_start=53612,abs_end=54472,allele_start=53612,allele_end=54472,query_name=NODE_3_length_99014_cov_51.1683_ID_224 <unknown description>
TGAAAAATATAAATAACAAAATTAATTTAGTTCTAGCGGGAACTGGACAATTTTCTGCTA
AAACTTTTGAACCTCTTTTAAATGATGAAAGGTTCAATGTTTTGGCATTTATTTCTCAGC
CAAATAGAAAATTGGATCGAAACAAAAATGTAATTGAAACAGAAATTTTTAAACTTGCCA
AACAGTATGATATAAAAGTTTTTCAACCTCAAAAAATAAAAGAAATTTTGCCCGAACTTA
GCGCAATGGATTTTGACTTTTTTATCACAGCTTCATTTGGACAATTTATACCTGATTCAA
TATTAAAATTACCTAAAAAAATGCCCTTGAACGTTCACGGAAGTTTGCTTGAAAAATATC
GTGGAGCTGCGCCTGTGCAATATGCATTACTCAATGGTGATATTGAAACAGGAATAACAT
TAATTGAAATGGTAAAACAAATGGATGCAGGAGATATCCTAGAATCCTCGAAAGTGAAAA
TTGATTCTGCAGATACAGCAATTGAAGTATTTGATAAATTAGCAGATGTGGCCTCAAAAA
ATCTTGGTAATTGATTGTTCGAAATTTACAACGGCCAATATAATCGAGTGGCTCAGGATG
AATCTAAAGTAACATTTGCTCCTAAGATATTAAATGGTATGGAAAGGATTGATCAAAGTG
AAAATCTTTCAAGTGTTATAAACAAAATCAGAGCTTTTAATGACGAACCAGGTGCTTATT
TAATTTATCAAAATAAAAGATTAAAAATCTTCCGGGCTTCAACAACAAAAATTAGTACCC
CATTAAAAATAAAGTTCAATGATGGATATTTGTACTTAATAGAATATCAATTTGAAGGGA
AAAAAAGAGTAAGAGTTTAA
>18421 bias=0,e_score=1.9e-274,bit_score=917.6,score_ratio=1.07,align_strand=-,abs_start=153587,abs_end=154445,allele_start=153587,allele_end=154445,query_name=NODE_2_length_226046_cov_22.58_ID_866 <unknown description>
TGAAAAATATAAATAACAAAATTAATTTAGTTCTAGCGGGAACTGGACAATTTTCTGCTA
AAACTTTTGAACCTCTTTTAAATGACGAAAGGTTCAATGTTTTGGCATTTATTTCTCAGC
CAAATAGGAAACTAGATCGAAACAAAAATGTAATTGAAACAGAAATTTTTAAACTTGCCA
AACAGTATGATATAAAAGTTTTTCAACCTCAAAAAATAAAAGAAATTTTGCCCGAACTTA
GTGCAATGGATTTTGACTTTTTTATCACAGCTTCATTTGGACAATTTATACCTGATTCAA
TATTAAAATTACCTAAAAAAATGCCCTTGAACGTTCACGGAAGTTTGCTTGAAAAATATC
GTGGAGCTGCGCCTGTGCAATATGCATTACTCAATGGTGATATTGAAACAGGAATAACAT
TAATTGAAATGGTAAAACAAATGGATGCAGGAGATATCCTAGAATCCTCGAAAGTGAAAA
TTGATTCTGCAGATACAGCAATTGAAGTATTTGATAAATTAGCAGATGTGGCCTCAAAAA
ATCTTGGTAATTGATTGTTTGAAATTTACAACGGCCAATATAATCGAGTGGCTCAGGATG
AATCTAAAGTAACATTTGCTCCTAAGATATTAAATGGTATGGAAAGGATTGATCAAAGCG
AAAATCTTTCAAGTGTTGTAAACAAAATCAGAGCTTTTAATGATGAACCAGGTGCTTATT
TAATTTTTCAAAATAAAAGATTAAAAATCTTCCGGGCTTCAACAACAAAAATTAGTACCC
CATTGAAAATAAAATTTAATGATGGATATTTGTACTTAATAGAATATCAATTTGAAGGGA
AAAAAAGAGTAAGAGTTT
>18422 bias=0,e_score=5.6e-275,bit_score=916.7,score_ratio=1.06,align_strand=+,abs_start=34541,abs_end=35401,allele_start=34541,allele_end=35401,query_name=NODE_6_length_36082_cov_1.44411_ID_199 <unknown description>
TGAAAAATATAAATAACAAAATTAATTTAGTTCTAGCGGGAACTGGACAATTTTCCGCCA
AAACTTTTGAACCTCTTTTAAATGACGAAAGGTTCAATGTTTTGGCATTTATTTCTCAGC
CAAATAGGAAACTAGATCGAAACAAAAATGTAATTGAAACAGAAATTTTTAAACTTGCCA
AACAGTATGATATAAAAGTTTTTCAACCTCAAAAAATAAAAGAAATTTTGCCCGAACTTA
GTGCAATGGATTTTGACTTTTTTATCACAGCTTCATTTGGACAATTTATACCTGATTCAA
TATTAAAATTACCTAAAAAAATGCCCTTGAACGTTCACGGAAGTTTGCTTGAAAAATATC
GTGGAGCTGCGCCTGTGCAATATGCATTACTCAATGGTGATATTGAAACAGGAATAACAT
TAATTGAAATGGTAAAACAAATGGATGCAGGAGATATCCTAGAATCCTCGAAAGTGAAAA
TTGATTCTACAGATACAGCAATTGAAGTATTTGATAAATTAGCAAATGCGGCCTCGAAAA
ATCTTGGTAATTGATTGTTTGAAATTTACAACGGCCAATATAATCGAGTGGCTCAGGATG
AATCTAAAGTAACATTTGCTCCTAAGATATTAAATGGTATGGAAAGGATTGATCAAAGCG
AAAATCTTTCAAGTGTTGTAAACAAAATCAGAGCTTTTAATGATGAACCAGGTGCTTATT
TAATTTTTCAAAATAAAAGATTAAAAATCTTCCGGGCTTCAACAACAAAAATTAGTACCC
CATTGAAAATAAAATTTAATGATGGATATTTGTACTTAATAGAATATCAATTTGAAGGGA
AAAAAAGAGTAAGAGTTTAA
>18423 bias=0,e_score=1.6e-274,bit_score=917.7,score_ratio=1.07,align_strand=+,abs_start=165854,abs_end=166714,allele_start=165854,allele_end=166714,query_name=NODE_2_length_211336_cov_54.0217_ID_107 <unknown description>
TGAAAAATATAAGTAACAAAATTAATTTAGTTCTAGCGGGAACTGGACAATTTTCTGCTA
AAACTTTTGAACCTCTTTTAAATGATGAAAGGTTCAATGTTTTGGCATTTATTTCTCAGC
CAAATAGGAAACTAGATCGAAACAAAAATGTAATTGAAACAGAAATTTTTAAACTTGCCA
AACAGTATGATATAAAAGTTTTTCAACCTCAAAAAATAAAAGAAATTTTGCCCGAACTTA
GTGCAATGGATTTTGACTTTTTTATTACGGCTTCATTCGGACAATTTATACCTGATTCAA
TATTAAAATTACCTAAAAAAATGCCCTTGAACGTTCACGGAAGTTTGCTTGAAAAATATC
GTGGAGCTGCGCCTGTGCAATATGCATTACTCAATGGCGATATTGAAACAGGAATAACAT
TAATTGAAATGGTAAAACAAATGGATGCAGGTGATATCCTAGAATCCTCGAAAGTGAAAA
TTGATTCTGCAGATACAGCAATTGAAGTATTTGATAAATTAGCAGATGTGGCCTCAAAAA
ATCTTGGTAATTGATTGTTTGAAATTTACAACGGCCAATATAATCGAGTGGCTCAGGATG
AATCTAAAGTAACATTTGCTCCTAAGATATTAAATGGTATGGAAAGAATTGATCAAAGCG
AAAATCTTTCAAGTGTTATAAACAAAATCAGAGCTTTTAATGACGAACCAGGTGCTTATT
TAATTTATCAAAATAAAAGATTAAAAATCTTCCGGGCTTCAACAACAAAAATTAGTACCC
CATTGAAAATAAAATTTAATGATGGATATTTGTACTTAATAGAATATCAATTTGAAGGGA
AAAAAAGAGTAAGAGTTTAA
>18424 bias=0,e_score=3.4e-267,bit_score=894.6,score_ratio=1.04,align_strand=+,abs_start=425718,abs_end=426578,allele_start=425718,allele_end=426578,query_name=NODE_1_length_474534_cov_38.1723_ID_792 <unknown description>
TGAAAAATATAAATAACAAAATTAATTTAGTTCTAGCGGGAACTGGACAATTTTCTGCTA
AAACTTTTGAACCTCTTTTAAATGACGAAAGGTTCAATGTTTTGGCATTTATTTCTCAGC
CAAATAGGAAACTAGATCGAAACAAAAATGTAATTGAAACAGAAATTTTTAAACTTGCCA
AACAGTATGATATAAAAGTTTTTCAACCTCAAAAAATAAAAGAAATTTTGCCCGAACTTA
GTGCAATGGATTTTGACTTTTTTATCACAGCTTCATTTGGACAATTTATACCTGATTCAA
TATTAAAATTACCTAAAAAAATGCCCTTGAACGTTCACGGAAGTTTGCTTGAAAAATATC
GTGGAGCTGCGCCTGTGCAATATGCATTACTCAATGGTGATATTGAAACAGGAATAACAT
TAATTGAAATGGTAAAACAAATGGATGCGGGGGATATCCTAAAATCCTCAAAAGTAAAAA
TTGATTCTATTGATACAGCAATTGAAGTATTTGATAAATTAGCAGATGTGGCCTCAAAAA
ATCTTGGTAATTGATTGTTTGAAATTTACAACGGCCAATATAATCGAGTGGCTCAGGATG
AATCTAAAGTAACATTTGCTCCTAAGATATTAAATGGTATGGAAAGGATTGATCAAAGCG
AAAATCTTTCAAGTGTTGTAAACAAAATCAGAGCTTTTAATGATGAACCAGGTGCTTATT
TAATTTATCAAAATAAAAGATTAAAAATCTTCCGGGCTTCAACAACAAAAATTAGTACTC
CGTTAAAAATAAAATTTAATGATGGATATTTGTACTTAATAGAATATCAATTTGAAGGGA
AAAAAAGAGTAAGAGTTTAA
>18425 bias=0,e_score=7.2e-265,bit_score=885.5,score_ratio=1.03,align_strand=+,abs_start=133558,abs_end=134418,allele_start=133558,allele_end=134418,query_name=NODE_2_length_179046_cov_45.3973_ID_251 <unknown description>
TGAAAAATATAAATAACAAAATTAATTTAGTTCTAGCGGGAACTGGACAATTTTCTGCTA
AAACTTTTGAACCTCTTTTAAATGACGAAAGGTTCAATGTTTTGGCATTTATTTCTCAGC
CAAATAGGAAACTAGATCGAAACAAAAATGTAATTGAAACAGAAATTTTTAAACTTGCCA
AACAGTATGATATAAAAGTTTTTCAACCTCAAAAAATAAAAGAAATTTTACCCGAACTTA
GTGCAATGGATTTTGACTTTTTTATTACGGCTTCATTCGGACAATTTATACCTGATTCAA
TATTGAAATTACCTAAAAAAATGCCCTTGAACGTTCACGGAAGTTTGCTTGAAAAATATC
GTGGAGCTGCGCCTGTGCAATATGCATTACTCAATGGTGATATTGAAACAGGAATAACAT
TAATTGAAATGGTAAAACAAATGGATGCAGGGGATATCCTAAAATCTTCAAAAGTAAAAA
TTGATTCTATTGATACAGCAATTGAAGTATTTGATAAATTAGCAGAAGCAGCCTCAAAAA
ATCTTGGTAATTGATTGTTTGAAATTTACAACGGCCAATATAATCGAGTGGCTCAGGATG
AATCTAAAGTAACATTTGCTCCTAAGATATTAAATGGTATGGAAAGAATTGATCAAAGCG
AAAATCTTTCAAGTGTTATAAACAAAATCAGAGCTTTTAATGACGAACCAGGTGCTTATT
TAATTTATCAAAATAAAAGATTAAAAATTTTCCGGGCTTCAACAACAAAAATTAGTACCC
CATTAAAAATAAAATTTAATGATGGATATTTGTACTTAATAGAATATCAATTTGAAGGGA
AAAAAAGAGTAAGAGTTTAA
