# Supplementary material for: Genomic determination of minimum multi-locus sequence typing schemas to represent the genomic phylogeny of Mycoplasma hominis
Source: BMC Genomics. 2016 Nov 23;17:964. doi: 10.1186/s12864-016-3284-z (PMC5120421; doi:10.1186/s12864-016-3284-z)
Supplement: Additional file 1: — FASTA sequence for all pan genomic alleles identified in this study. (ZIP 1488 kb) [file 12864_2016_3284_MOESM1_ESM.zip › pan_genome/GENE-1.fasta]

>1
ATGACGGCTTTTAATTTAAAAAAATATTTTGAGTTACAAACAATTGAAATTAAAAATAGA
ATTAAGCAATTTAACAATAAACTATATTTAGAATTTGGGGGCAAAATTTTTGACGATTTA
CATGCCTCAAGGGTTTTACCCGGCTTTTTAAGCGATAGCAAATTACAATTATTGTTAAAA
TTAAAAAACGAAGCAGAAATTGTAGTTGTAATTTCTGCAAATGACATTGAAAACAATAAA
TTGCGTGGTGATCTAGGAATCAAATATGAAGACGATGTATTGAGACTAATTGATAACTTT
AAAAGTTACGATTTAATTGTAAATAATGTAGTTATTACCCAATATCAATCAACCTTTAGA
GTTAATAAATTGCAAAATATTCTTATTGAACATAATATCAATGTCGTTAAACACTATAAG
ATTGACGATTATCCTAATAATTTAGATTTAATAGTTTCAAAAAATGGATATGGCAAAAAT
GAAACTATAAAAACTCAAAAGCCATTAATAGTAATTACTGCCCCTGGACCAGGTTCTGGA
AAATTAGCAGTTGCATTAAGCGAACTTTATCATGATGCAATAAATAATATAGATTCTGGT
TATGCAAAATTTGAAACATTTCCTGTTTGAAATTTAGCAGTTGATCATCCATTGAATTTA
GCTTATGAAGCCGCAACAACAGATTTAAATGATCAAAACAAAATCGATCCTTATTATTTA
AAAAGTCGCAATAAAATAGCAACAAATTATAACCGTGATATTCAAGCGTTTCCAATTTTA
AGTCAAATAATGAACAAAATTCAAAAACGTAATATTTATGATTCACCAACATCAATGGGA
GTTAATATGGTTGGATTTTGTTTTAATAATGAAGAGGAAATTAAACAAGCAGCAAACAAA
GAAATAATTCGTCGCTACTATCAAAGTGCTGTTGCTTTTAAAAAAGGTATGATTTCTAAA
TCAGTATTAATAAGAAATGCAAACTTAATATCCAAAAATAATATTGATTTTTCAATTAGA
CCTTGTATTGAAATTGCTAACAAATTAGCAGACCAACTAAACATGAATATCACAACTTTT
ACCTTAAATGGCAATATAAATATTATAGGTAAGACATCAGCTCTTCTTGGTTCATCATCA
GCTGCGTTATTAAATGCCTTAAAATATCTAGCAAATATTCCTAAAGAAATTCACTTACTA
TCAAAAGAAGCAATTGAATTAGTTCAAAATCTTAAAGTAAATGTTTTTAAAAGCAAAAAT
CCCCGCTTACATATGAATGAAACTTTAATAATTTTAGCAATGTCTGCTAAGAGCAACCAA
TATGCAAAATTAGCCTATGATCAATTAAAAAATTTAGCAGGTATCGAAGCACATTGCAGC
GCAATACTTTCTATGCAAGATATTGAAACATACAATCATTTAAATATTAACATTACCCAA
GAACCAAAATACGATAATGACACCCTATATCATAAATAG
>830
ATGACGGCTTTTAATTTAAAAAAATATTTTGAGTTACAAACAATTGAAATTAAAAATAGA
ATTAAGCAATTTAACAATAAACTATATTTAGAATTTGGTGGCAAAATTTTTGACGATTTA
CATGCCTCAAGGGTTTTGCCTGGCTTTTTAAGTGATAGCAAATTACAATTATTGTTAAAA
TTAAAAAACGAAGCAGAAATTGTAGTTGTAATTTCTGCTAATGACATTGAAAACAATAAA
TTACGTGGTGATCTAGGAATCAAATATGAAGACGATGTATTGAGACTAATTGATAACTTT
AAAAGTTACGATTTAATTGTAAATAATGTAGTTATTACCCAATATCAACCCACCTTTAGA
GTTAATAAATTGCAAAATATTCTTGGCGAACATAATATCAATGTCGTTAAACACTATAAG
ATTGACGATTATCCTAATAATTTAGATTTAATAGTTTCAAAAAATGGATATGGTAAAAAT
GAAACTATAAAAACTCAAAAACCATTAATAGTAATTACTGCCCCTGGACCAGGTTCTGGA
AAATTAGCAGTTGCATTAAGCGAACTTTATCATGATGCAATAAATAATATAGATTCTGGT
TATGCAAAATTCGAGACATTTCCCGTTTGAAATTTAGCGGTTGATCATCCATTGAATTTA
GCTTATGAAGCTGCAACAACAGATTTAAATGATCAAAACAAAATCGATCCTTATTATTTA
AAAAGTCGCAATAAAATAGCAACAAATTATAATCGTGATATTCAAGCATTTCCAATTTTA
AGTCAAATAATGAACAAAATTCAAAAGCGTAATATTTATGATTCACCAACATCAATGGGA
GTTAATATGGTTGGATTTTGTTTTAATAATGAAGAGGAAATTAAACAAGCAGCAAATAAA
GAAATAATCCGTCGCTACTATCAAAGTGCTGTTGCTTTTAAAAAAGGTATGATTTCTAAA
TCAGTATTAATAAGAAATGCAAACTTAATATCTAAAAATAATATTAATTTTTCAATTAGA
CCTTGCATTGAAATTGCTAACAAATTAGCAAATCAATTGAATATGAATATCACAACCTTT
ACCTTAAATGGCAATATAAATATTATAGGTAAAACATCAGCGCTTCTTGGCTCATCATCA
GCTGCGCTATTAAATGCCTTAAAATATTTAGCAAATATTCCTAAAGAAATCCATTTGCTA
TCAAAAGAAGCAATTGAATTAGTTCAAAATCTTAAAGTAAATGTTTTTAAAAGCAAAAAT
CCCCGCTTACACATGAATGAAACTTTAATAATTTTAGCAATGTCTGCTAAGAGCAACCAA
TATGCAAAATTAGCCTATGATCAATTAAAAAATTTGGCAGGTATCGAAGCACATTGCAGC
GCAATACTTTCTATGCAAGATATTGAAACATACAATCATTTAAATATTAACATTACCCAA
GAACCAAAATACGATAATGACACCCTATATCATAAATAG
>1128
ATGACGGCTTTTAATTTAAAAAAATATTTTGAGTTACAAACAATTGAAATTAAAAATAGA
ATTAAGCAATTTAACAATAAACTATATTTAGAATTTGGTGGCAAAATTTTTGACGATTTA
CATGCCTCAAGGGTTTTGCCCGGCTTTTTAAGTGATAGCAAATTACAATTATTGTTAAAA
TTAAAAAACGAAGCAGAAATTGTAGTTGTAATTTCTGCAAATGACATTGAAAACAATAAA
TTGCGTGGTGATCTAGGAATCAAATATGAAGACGATGTATTGAGACTAATTGACAACTTT
AAAAGTTACGATTTAATTGTAAATAATGTAGTTATTACCCAATATCAATCAACCTTTAGA
GTTAATAAATTGCAAAATATTCTTGTTGAACATAATATCAATGTTGTTAAACACTATAAG
ATTGACGATTATCCTAATAATTTAGATTTAATAGTTTCAAAAAATGGATATGGCAAAAAT
GAAACTATAAAAACTCAAAAGCCATTAATAGTAATTACAGCCCCCGGACCTGGTTCTGGA
AAATTAGCAGTTGCATTAAGCGAACTTTATCATGATGCAATAAATAATATAGATTCTGGT
TATGCAAAATTCGAAACATTTCCTGTTTGAAATTTAGCGGTTGATCATCCATTGAATTTA
GCTTATGAAGCTGCAACAACAGATTTAAATGATCAAAACAAAATCGATCCTTATTATTTA
AAAAGTCGCAATAAAATAGCAACAAATTATAACCGTGATATTCAAGCATTTCCGATTTTA
AGTCAAATAATGAACAAAATTCAAAAGCGTAATATTTATGATTCACCAACATCAATGGGA
GTTAATATGGTTGGATTTTGTTTTAATAATGAAGAGGAAATTAAACAAGCGGCAAACAAA
GAAATAATTCGTCGCTACTATCAAAGTGCTGTTGCTTTTAAAAAAGGTATGGTTTCTAAA
TCAGTATTAATAAGAAATGCAAACTTGATATCTAAAAATAATATTGATTTTTCAATTAGA
ACTTGCATTGAAATTACTAACAAATTAGCAAACCAACTAAATATGAATATCACAACCTTT
ACCTTAAATAACAATATAAATATTACAGGTAAGACATCAGCGCTTCTTGGCTCATCATCA
GCTGCGCTATTAAATGCCTTAAAATATTTAGCAAATATTCCTAAAGAAATTCACTTACTA
TCAAAAGAAGCAATTGAATTAGTTCAAAATCTTAAAGTAAATGTTTTTAAAAGCAAAAAT
CCCCGCTTACACATGAATGAAACTTTAATAATTTTAGCAATGTCTGCTAAGAGCAACCAA
TATGCAAAATTAGCCTATGATCAATTAAAAAATTTAGCAGGTATCGAAGCACATTGTAGC
GCAATACTTTCTATGCAAGATATTGAAACATACAATCATTTAAATATTAACATTACCCAA
GAACCAAAATACGATAATGACACCCTATATCATAAATAG
>1642
ATGACGGCTTTTAATTTAAAAAAATATTTTGAGTTACAAACAATTGAAATTAAAAATAGA
ATTAAACAATTTAACAATAAACTATATTTAGAATTTGGGGGCAAAATTTTTGACGATTTA
CATGCCTCAAGAGTATTACCCGGCTTTTTAAGCGATAGCAAATTACAATTATTGTTAAAA
TTAAAAAACGAAGCAGAAATTGTAGTTGTAATTTCTGCAAATGACATTGAAAACAATAAA
TTGCGTGGTGATCTAGGAATCAAATACGAAGATGATGTATTGAGACTAATTGATAACTTT
AAAAGTTACGATTTAATTGTAAATAATGTAGTTATTACTCAATATCAATCCACCTTTAGA
GTTAATAAACTGCAAAATATTCTTAGTGAACATAATATCAATGTCGTTAAACACTATAAG
ATTGACGATTATCCTAATAATTTAGATTTAATAGTTTCAAAAAATGGATATGGCAAAAAC
GAAACTATAAAAACTCAAAAGCCATTAATAGTAATTACAGCCCCCGGACCTGGTTCTGGA
AAATTAGCAGTTGCATTAAGCGAACTTTATCATGATGCAATAAATAATATAGATTCTGGC
TATGCAAAATTTGAGACATTTCCTGTTTGAAATTTAGCAGTTGATCATCCATTGAATTTA
GCTTATGAAGCTGCAACAACAGATTTAAACGATCAAAATAAAATCGATCCTTATTATTTA
AAAAGTCGCAATAAAATAGCAACAAATTATAACCGTGATATTCAAGCATTTCCAATTTTA
AGTCAAATAATGAACAAAATTCAAAAGCGTAATATTTATGATTCACCAACATCAATGGGA
GTTAATATGGTTGGATTTTGTTTTAATAATGAAGATGAAATTAAACAAGCAGCAAATAAA
GAAATAATTCGTCGTTACTATCAAAGTGCTGTTGCTTTTAAAAAAGGTATGGTTTCTAAA
TCAGTATTAATAAGAAATGCAAACTTGATATCTAAAAATAATATTAATTTTTCAATTAGA
CCTTGCATTGAAATTACTAACAAATTAGCAAACCAACTAAATATGAATATCACAACCTTT
ACCTTAAACAACAATATAAATATTACAGGTAAGACATCAGCGCTTCTTGGCTCATCATCA
GCTGCGCTATTAAATGCCTTAAAATATTTGGCAAATATTCCTAAAGAGATTCATTTGCTA
TCAAAAGAAGCAATTGAATTAGTTCAAAATCTTAAAGTAAATGTTTTTAAAAGCAAAAAT
CCTCGCTTACATATGAATGAAACTTTAATAATTTTAGCAATGTCTGCTAAGAGCAATCAA
TATGCAAAATTAGCCTATGATCAACTAAAAAATTTAGCAGGTATCGAAGCACATTGTAGC
GCAATACTTTCTATGCAAGATATTGAAACATACAATCACTTAAATATTAACATTACTCAA
GAACCAAAATACGATAATGACACCCTATATCATAAATAA
>3579 bias=227.3,bit_score=1516.9,abs_start=23827,align_strand=-,abs_end=25304,score_ratio=1.02562542258,query_name=NODE_1_length_201530_cov_37.1757_ID_177
TGACGGCTTTTAATTTAAAAAAATATTTTGAGTTACAAACAATTGAAATTAAAAATAGAA
TTAAGCAATTTAACAATAAACTATATTTAGAATTTGGCGGCAAAATTTTTGACGATTTAC
ATGCTTCAAGGGTTTTACCCGGCTTTTTAAGCGATAGCAAACTACAATTATTGTTAAAAT
TAAAAAACGAAGCAGAAATTGTAGTTGTAATTTCTGCAAATGATATTGAAAACAATAAAT
TGCGTGGTGATCTAGGAATCAAATATGAAGATGATGTATTAAGATTAATTGACAATTTTA
AAAGTTACGATTTAATTGTAAATAATGTAGTTATTACCCAATATCAATCAACCTTTAGAG
TTAATAAATTGCAAAATATTCTTGTTGAACATAATATCAATGTCGTTAAACACTATAAGA
TTGACGATTATCCTAATAATTTAGATTTAATAGTTTCAAAAAATGGATATGGCAAAAATG
AAACTATAAAAACTCAAAAGCCATTAATAGTAATTACTGCCCCTGGACCAGGTTCTGGAA
AATTAGCAGTTGCATTAAGTGAACTTTATCATGATGCAATAAATAATATAGATTCTGGTT
ATGCAAAATTCGAAACATTTCCCGTTTGAAATTTAGCAGTTGATCATCCATTGAATTTAG
CTTATGAAGCTGCAACAACAGATTTAAATGATCAAAACAAAATCGATCCTTATTATTTAA
AAAGTCGAAATAAAATAGCAACAAATTATAACCGTGATATTCAAGCATTTCCAATTTTAA
GTCAAATAATGAACAAAATTCAAAAGCGTAATATTTATGATTCACCAACATCAATGGGAG
TTAATATGGTTGGATTTTGTTTTAATAATGAAGAGGAAATTAAACAAGCAGCAAATAAAG
AAATAATCCGTCGCTACTATCAAAGTGCTGTTGCTTTTAAAAAAGGTATGATTTCTAAAT
CAGTATTAATAAGAAATGCAAACTTAATATCTAAAAATAATATTAATTTTTCAATTAGAC
CTTGCATTGAAATTGCTAACAAATTAGCAAACCAACTAAATATGAATATCACAACCTTTA
CCTTAAATGGCAATATAAATATTATAGGTAAAACATCAGCGCTTCTTGGCTCATCATCAG
CTGCGCTATTAAATACCTTAAAATATTTAGCAAATATTCCTAAAGAAATCCATTTGCTAT
CAAAAGAAGCAATTGAATTAGTTCAAAATCTTAAAGTAAATGTTTTTAAAAGCAAAAATC
CCCGCTTACACATGAATGAAACTTTAATAATTTTAGCAATGTCTGCTAAGAGCAACCAAT
ATGCAAAATTAGCCTATGATCAATTAAAAAATTTAGCAGGTATCGAAGCACATTGCAGCG
CAATACTTTCTATGCAAGATATTGAAACATACAATCATTTAAATATTAACATTACCCAAG
AACCAAAATACGATAATGACACCCTATATCATAAATAG
>3582 bias=224.3,bit_score=1519.9,abs_start=508975,align_strand=+,abs_end=510453,score_ratio=1.02765382015,query_name=NODE_1_length_644406_cov_31.3649_ID_828
ATGACGGCTTTTAATTTAAAAAAATATTTTGAGTTACAAACAATTGAAATTAAAAATAGA
ATTAAGCAATTTAACAATAAACTATATTTAGAATTTGGCGGCAAAATTTTTGACGATTTA
CATGCTTCAAGGGTTTTACCCGGCTTTTTAAGCGATAGCAAACTACAATTATTGTTAAAA
TTAAAAAACGAAGCAGAAATTGTAGTTGTAATTTCTGCAAATGATATTGAAAACAATAAA
TTGCGTGGTGATCTAGGAATCAAATATGAAGATGATGTATTAAGATTAATTGACAATTTT
AAAAGTTACGATTTAATTGTAAATAATGTAGTTATTACCCAATATCAATCAACCTTTAGA
GTTAATAAATTGCAAAATATTCTTGTTGAACATAATATCAATGTCGTTAAACACTATAAG
ATTGACGATTATCCTAATAATTTAGATTTAATAGTTTCAAAAAATGGATATGGCAAAAAT
GAAACTATAAAAACTCAAAAGCCATTAATAGTAATTACTGCCCCTGGACCAGGTTCTGGA
AAATTAGCAGTTGCATTAAGTGAACTTTATCATGATGCAATAAATAATATAGATTCTGGT
TATGCAAAATTCGAAACATTTCCCGTTTGAAATTTAGCAGTTGATCATCCATTGAATTTA
GCTTATGAAGCTGCAACAACAGATTTAAATGATCAAAACAAAATCGATCCTTATTATTTA
AAAAGTCGCAATAAAATAGCAACAAATTATAACCGTGATATTCAAGCATTTCCAATTTTA
AGTCAAATAATGAACAAAATTCAAAAGCGTAATATTTATGATTCACCAACATCAATGGGA
GTTAATATGGTTGGATTTTGTTTTAATAATGAAGAGGAAATTAAACAAGCAGCAAATAAA
GAAATAATCCGTCGCTACTATCAAAGTGCTGTTGCTTTTAAAAAAGGTATGATTTCTAAA
TCGGTATTAATAAGAAATGCAAACTTAATATCTAAAAATAATATTAATTTTTCAATTAGA
CCTTGCATTGAAATTGCTAACAAATTAGCAAACCAACTAAATATGAATATCACAACCTTT
ACCTTAAATGGCAATATAAATATTATAGGTAAAACATCAGCGCTTCTTGGCTCATCATCA
GCTGCGCTATTAAATACCTTAAAATATTTAGCAAATATTCCTAAAGAAATCCATTTGCTA
TCAAAAGAAGCAATTGAATTAGTTCAAAATCTTAAAGTAAATGTTTTTAAAAGCAAAAAT
CCCCGCTTACACATGAATGAAACTTTAATAATTTTAGCAATGTCTGCTAAGAGCAACCAA
TATGCAAAATTAGCCTATGATCAATTAAAAAATTTAGCAGGTATCGAAGCACATTGCAGC
GCAATACTTTCTATGCAAGATATTGAAACATACAATCATTTAAATATTAACATTACCCAA
GAACCAAAATACGATAATGACACCCTATATCATAAATAG
>3588 bias=221.1,bit_score=1500.6,abs_start=48718,align_strand=+,abs_end=50196,score_ratio=1.01460446247,query_name=NODE_7_length_67344_cov_18.7618_ID_828
ATGACGGCTTTTAATTTAAAAAAATATTTTGATTTACAAACAATTGAAATCAAAAATAGA
ATTAAGCAATTTAACAATAAACTATATTTAGAATTCGGGGGCAAAATTTTTGACGATTTA
CATGCTTCAAGGGTATTACCCGGCTTTTTAAGCGATAGCAAATTACAATTATTGTTAAAA
TTAAAAAACGAAGCAGAAATTGTAGTTGTAATTTCTGCAAATGACATTGAAAACAATAAA
TTGCGTGGTGATCTAGGAATCAAATATGAAGATGATGTATTGAGATTAATTGATAACTTT
AAAAGTTACGATTTAATTGTAAATAATGTAGTTATTACCCAATATCAACCCACCTTTAGA
GTTAATAAACTACAAAACATTCTTAGTGAACATAATATCAATGTCGTTAAACACTATAAG
ATTGACGATTATCCTAATAATTTAGATTTAATAGTTTCAAAAAATGGATATGGCAAAAAT
GAAACTATAAAAACTCAAAAACCATTAATAGTAATTACTGCCCCTGGGCCAGGCTCTGGA
AAATTAGCAGTTGCATTAAGTGAACTTTATCATGATGCAATAAACAATATAGATTCTGGT
TATGCAAAATTCGAGACATTTCCTATTTGAAATTTAGCAGTTGATCATCCATTGAATTTA
GCTTATGAAGCTGCAACAACAGATTTAAATGATCAAAACAAAATCGATCCTTATTATTTA
AAAAGTCGCAATAAAATAGCAACAAATTATAATCGTGATATTCAAGCATTTCCGATTTTA
AGTCAAATAATGAACAAAATTCAAAAGCGTAATATTTATGATTCACCAACATCAATGGGA
GTTAATATGGTTGGATTTTGTTTTAATAATGAAGAGGAAATTAAACAAGCAGCAAATAAA
GAAATAATTCGTCGCTACTATCAAAGTGCTGTTGCTTTTAAAAAAGGTATGGTTTCTAAA
TCAGTATTAATAAGAAATGCAAACTTGATATCTAAAAATAATATTAATTTTTCAATTAGA
CCTTGCATTGAAATTACCAACAAATTAGCAAACCAACTAAATATGAATATCACAACCTTT
ACCTTAAACAACAATATAAATATTACAGGTAAGACATCAATGCTTCTTGGTTCATCATCA
GCTGCGCTATTAAATGCCTTAAAATATTTAGCAAATATTCCTAAAGAGATTCATTTGCTA
TCAAAAGAAGCAATTGAATTAGTTCAAAATCTTAAAGTAAATGTTTTTAAAAGCAAAAAT
CCTCGTTTACATATGAACGAAACTTTAATAATTTTAGCAATGTCTGCTAAGAGCAATCAA
TATGCAAAATTAGCCTATGATCAACTAAAAAATTTAGCAGGTATCGAAGCACATTGTAGC
GCAATACTTTCTATGCAAGACATTGAAACATACAATCATTTAAATATTAACATTACCCAA
GAACCAAAATACGATAATGACACCCTATATCATAAATAG
>3592 bias=222.0,bit_score=1507.8,abs_start=19745,align_strand=+,abs_end=21223,score_ratio=1.01947261663,query_name=NODE_2_length_111295_cov_32.5633_ID_5155
ATGACGGCTTTTAATTTAAAAAAATATTTTGAGTTACAAACAATTGAAATCAAAAATAGA
ATTAAACAATTTAACAATAAACTATATTTAGAATTTGGGGGCAAAATTTTTGACGATTTA
CATGCCTCAAGAGTTTTACCCGGCTTTTTAAGTGATAGCAAATTACAATTATTGTTAAAA
TTAAAAAACGAAGCAGAAATTGTAGTTGTAATTTCTGCAAATGACATTGAAAACAATAAA
TTGCGTGGTGATCTAGGAATCAAATATGAAGATGATGTATTAAGATTAATTGACAACTTT
AAAAGTTACGATTTAATTGTAAATAATGTAGTTATTACCCAATATCAACCCACCTTTAGA
GTTAATAAACTGCAAAATATTCTTGGTGAACATAATATCAATGTCGTTAAACATTATAAA
ATTGACGATTATCCTAATAATTTAGATTTAATAGTTTCAAAAAATGGATATGGCAAAAAT
GAAACTATAAAAACTCAAAAGCCATTAATAGTAATTACTGCCCCTGGACCAGGCTCTGGA
AAATTAGCAGTTGCATTAAGCGAACTTTATCATGATGCAATAAACAATATAGATTCTGGT
TATGCAAAATTTGAAACATTTCCTGTTTGAAATTTAGCAGTTGATCATCCATTGAATTTA
GCTTATGAAGCTGCAACAACAGATTTAAATGATAAAAACAAAATCGATCCTTATTATTTA
AAAAGTCGCAATAAAATAGCAACAAATTATAACCGCGATATTCAAGCATTTCCAATTTTG
AGTCAAATAATGAACAAAATTCAAAAGCGTAATATTTATGATTCACCAACATCAATGGGA
GTTAATATGGTTGGATTTTGTTTTAATAATGAAGAGGAAATTAAACAGGCAGCAAACAAA
GAAATAATTCGTCGTTACTATCAAAGTGCTGTTGCTTTTAAAAAAGGTATGGTTTCTAAA
TCAGTATTAATAAGAAATGCAAACTTGATATCTAAAAATAATATTAATTTTTCAATTAGA
CCTTGCATTGAAATTACCAACAAATTAGCAAACCAACTAAATATGAATATCACAACCTTT
ACCTTAAACAACAATATAAATATTACAGGTAAGACATCAATGCTTCTTGGCTCATCATCA
GCTGCGCTATTAAATGCCTTAAAATATTTAGCAAATATTCCTAAAGAGATTCATTTACTA
TCAAAAGAAGCAATTGAATTAGTTCAAAATCTTAAAGTAAATGTTTTTAAAAGCAAAAAT
CCCCGCTTACATATGAATGAAACTTTAATAATTTTAGCAATGTCTGCTAAGAGCAACCAA
TATGCAAAATTAGCCTATGATCAATTAAAAAATTTAGCAGGTATCGAAGCACATTGCAGC
GCAATACTTTCTATGCAAGATATTGAAACATACAATCACTTAAATATTAACATTACTCAA
GAACCAAAATACGATAATGACACCCTATATCATAAATAG
>3593 bias=224.6,bit_score=1522.3,abs_start=187653,align_strand=+,abs_end=189131,score_ratio=1.0292765382,query_name=NODE_1_length_423494_cov_19.5452_ID_878
ATGACGGCTTTTAATTTAAAAAAATATTTTGAGTTACAAACAATTGAAATTAAAAATAGA
ATTAAGCAATTTAACAATAAACTATATTTAGAATTTGGCGGCAAAATTTTTGACGATTTA
CATGCTTCAAGGGTTTTACCCGGCTTTTTAAGCGATAGCAAACTACAATTATTGTTAAAA
TTAAAAAACGAAGCAGAAATTGTAGTTGTAATTTCTGCAAATGACATTGAAAACAATAAA
TTGCGTGGTGATCTAGGAATCAAATATGAAGACGATGTATTGAGACTAATTGACAACTTT
AAAAGTTACGATTTAATTGTAAATAATGTAGTTATTACCCAATATCAACCCACCTTTAGA
GTTAATAAATTGCAAAATATTCTTGTTGAACATAATATCAATGTTGTTAAACACTATAAG
ATTGACAATTATCCTAATAATTTAGATTTAATAGTTTCAAAAAATGGATATGGCAAAAAT
GAAACTATAAAAACTCAAAAACCATTAATAGTAATTACTGCCCCTGGACCAGGTTCTGGA
AAATTAGCAGTTGCATTAAGCGAACTTTATCATGATGCAATAAATAATATAGATTCTGGC
TATGCAAAATTTGAGACATTTCCTGTTTGAAATTTAGCAGTTGATCATCCATTGAATTTA
GCTTATGAAGCTGCAACAACAGATTTAAACGATCAAAATAAAATCGATCCTTATTATTTA
AAAAGTCGCAATAAAATAGCAACAAATTATAACCGTGATATTCAAGCATTTCCAATTTTA
AGTCAAATAATGAACAAAATTCAAAAGCGTAATATTTATGATTCACCAACATCAATGGGA
GTTAATATGGTTGGATTTTGTTTTAATAATGAAGATGAAATTAAACAAGCAGCAAATAAA
GAAATAATTCGTCGTTACTATCAAAGTGCTGTTGCTTTTAAAAAAGGTATGGTTTCTAAA
TCAGTATTAATAAGAAATGCAAACTTGATATCTAAAAATAATATTGATTTTTCAATTAGA
CCTTGCATTGAAATTGCTAACAAATTAGCAAATCAATTGAATATGAATATCACAACCTTT
ACCTTAAACAACAATATAAATATTATAGGTAAGACATCAGCGCTTCTTGGCTCATCATCA
GCTGCGTTATTAAATGCATTAAAATATTTAGCAAATATTCCTAAAGAAATCCATTTACTA
TCAAAAGAAGCAATTGAATTAGTTCAAAATCTTAAAGTAAATGTTTTTAAAAGCAAAAAT
CCCCGCTTACATATGAATGAAACTTTAATAATTTTAGCAATGTCTGCTAAGAGCAACCAA
TATGCAAAATTAGCCTATGATCAATTAAAAAATTTAGCAGGTATCGAAGCACATTGCAGT
GCAATACTTTCTATGCAAGATATTGAAACATACAATCATTTAAATATTAACATTACCCAA
GAACCAAAATACGATAATGACACCCTATATCATAAATAG
>3594 bias=219.2,bit_score=1511.6,abs_start=190556,align_strand=+,abs_end=192034,score_ratio=1.02204192022,query_name=NODE_1_length_337690_cov_20.0179_ID_3593
ATGACGGCTTTTAATTTAAAAAAATATTTTGAGTTACAAACAATTGAAATCAAAAATAGA
ATTAAGCAATTTAACAATAAACTATATTTAGAATTTGGGGGCAAAATTTTTGATGATTTA
CATGCTTCCAGAGTTTTACCTGGCTTTTTAAGCGATAGCAAATTACAATTATTGTTAAAA
TTAAAAAACGAAGCAGAAATTGTAGTTGTAATTTCTGCAAATGACATTGAAAACAATAAA
TTGCGTGGTGATCTAGGAATCAAATATGAAGATGATGTATTAAGATTAATTGACAATTTT
AAAAGTTACGATTTAATTGTAAATAATGTAGTTATTACCCAATACCAATCCACCTTTAGA
GTTAATAAACTACAAAATATTCTTGGTGAACATAATATCAATGTCGTTAAACACTATAAG
ATTGACGATTATCCTAATAATTTAGATTTAATAGTTTCAAAAAATGGATATGGCAAAAAC
GAAACTATAAAAACTCAAAAGCCATTAATAGTAATTACTGCCCCTGGACCAGGCTCTGGA
AAATTAGCAGTTGCATTAAGCGAACTTTATCATGATGCAATAAACAATATAGATTCTGGT
TATGCAAAATTTGAAACTTTTCCTGTTTGAAATTTAGCAGTTGATCATCCATTGAATTTA
GCTTATGAAGCTGCAACAACAGATTTAAATGATCAAAACAAAATCGATCCTTATTATTTA
AAAAGTCGCAATAAAATAGCAACAAATTATAACCGTGATATTCAAGCATTTCCAATTTTA
AGTCAAATAATGAACAAAATTCAAAAGCGTAATATTTATGATTCACCAACATCAATGGGA
GTTAATATGGTTGGATTTTGTTTTAATAATGAAGAGGAAATTAAACAGGCAGCAAATAAA
GAAATAATTCGTCGTTACTATCAAAGTGCTGTTGCTTTTAAAAAAGGTATGGTTTCTAAA
TCAGTATTAATAAGAAATGCAAACTTGATATCTAAAAATAATATTAATTTTTCAATTAGA
CCTTGCATTGAAATTACTAACAAATTAGCAAACCAACTAAATATGAATATCACAACCTTT
ACCTTAAACAACAATATAAATATTACAGGTAAGACATCAGCGCTTCTTGGCTCATCATCA
GCAGCGCTATTAAATGCCTTAAAATATTTAGCAAATATTCCTAAAGAGATTCATTTGCTA
TCAAAAGAAGCAATTGAATTAGTTCAAAATCTTAAAGTAAATGTTTTTAAAAGCAAAAAT
CCCCGCTTACATATGAATGAAACTTTAATAATTTTAGCAATGTCTGCTAAGAGCAATCAA
TATGCAAAATTAGCCTATGATCAACTAAAAAATTTAGCAGGTATCGAAGCACATTGCAGC
GCAATACTTTCTATGCAAGATATTGAAACATACAATCATTTAAATATTAACATTACCCAA
GAACCAAAATACGATAATGACACCCTATATCATAAATAG
>16778 bias=0,e_score=0.0,bit_score=1513.9,score_ratio=1.02,align_strand=-,abs_start=165485,abs_end=166962,allele_start=165485,allele_end=166962,query_name=NODE_1_length_666248_cov_46.4332_ID_732 <unknown description>
TGACGGCTTTTAATTTAAAAAAATATTTTGAGTTACAAACAATTGAAATTAAAAATAGAA
TTAAGCAATTTAACAATAAACTATATTTAGAATTTGGTGGCAAAATTTTTGACGATTTAC
ATGCTTCAAGGGTTTTACCCGGCTTTTTAAGCGATAGCAAATTACAATTATTGTTAAAAT
TAAAAAACGAAGCAGAAATTGTAGTTGTAATTTCTGCTAATGACATTGAAAACAATAAAT
TGCGTGGTGATCTAGGAATCAAATATGAAGACGATGTATTGAGACTAATTGATAACTTTA
AAAGTTACGATTTAATTGTAAATAATGTAGTTATTACCCAATATCAATCAACCTTTAGAG
TTAATAAACTACAAAACATTCTTAGTGAACATAATATCAATGTCGTTAAACACTATAAGA
TTGAAGATTATCCTAATAATTTAGATTTAATAGTTTCAAAAAATGGATATGGCAAAAATG
AAACTATAAAAACTCAAAAGCCATTAATAGTAATTACTGCCCCTGGACCAGGTTCTGGAA
AATTAGCAGTTGCATTAAGCGAACTTTATCATGATGCAATAAATAATATAGATTCTGGCT
ATGCAAAATTTGAAACTTTTCCCGTTTGAAATTTAGCAGTTGATCATCCATTGAATTTAG
CTTATGAAGCTGCAACAACAGATTTAAATGATCAAAACAAAATCGATCCTTATTATTTAA
AAAGTCGCAATAAAATAGCAACAAATTATAACCGTGATATTCAAGCATTTCCAATTTTAA
GTCAAATAATGAACAAAATTCAAAAGCGTAATATTTATGATTCACCAACATCAATGGGAG
TTAATATGGTTGGATTTTGTTTTAATAATGAAGATGAAATTAAACAAGCGGCAAATAAAG
AAATAATTCGCCGTTACTATCAAAGTGCTGTTGCTTTTAAAAAAGGTATGGTTTCTAAAT
CAGTATTAATAAGAAATGCAAACTTGATATCTAAAAATAATATTAATTTTTCAATTAGAC
CTTGCATTGAAATTACTAACAAATTAGCAAACCAACTAAATATGAATATCACAACCTTTA
CCTTAAACAACAATATAAATATTACAGGTAAGACATCAATGCTCCTTGGTTCATCATCAG
CTGCGCTATTAAATGCCTTAAAATATTTAGCAAATATTCCTAAAGAAATTCATTTGCTAT
CAAAAGAAGCAATTGAATTAGTTCAAAATCTTAAAGTAAATGTTTTTAAAAGTAAAAATC
CCCGCTTACATATGAATGAAACTTTAATAATTTTAGCAATGTCTGCTAAGAGCAATCAAT
ATGCAAAATTAGCCTATGATCAACTAAAAAATTTAGCAGGTATCGAAGCACATTGCAGCG
CAATACTTTCTATGCAAGATATTGAAACATACAATCATTTAAATATTAACATTACCCAAG
AACCAAAATACGATAATGACACCCTATATCATAAATA
>16779 bias=0,e_score=0.0,bit_score=1521.4,score_ratio=1.03,align_strand=+,abs_start=224146,abs_end=225624,allele_start=224146,allele_end=225624,query_name=NODE_1_length_386744_cov_32.1807_ID_133 <unknown description>
TGACGGCTTTTAATTTAAAAAAATATTTTGAGTTACAAACAATTGAAATTAAAAATAGAA
TTAAGCAATTTAACAATAAATTATATTTAGAATTTGGGGGCAAAATTTTTGACGATTTAC
ATGCCTCAAGGGTTTTACCCGGCTTTTTAAGCGATAGCAAATTACAATTATTGTTGAAAT
TAAAAAACGAAGCAGAAATTGTAGTTGTAATTTCTGCTAATGATATTGAAAACAATAAAT
TGCGTGGTGATCTAGGAATCAAATATGAAGACGATGTATTGAGACTAATTGATAACTTTA
AAAGTTACGATTTAATTGTAAATAATGTAGTTATTACCCAATATCAACCAACATTTAGAG
TTAATAAACTGCAAAACATTCTTAGTGAACATAATATCAATGTCGTTAAACACTATAAGA
TTGACGATTATCCTAATAATTTAGATTTAATAGTTTCAAAAAATGGATATGGCAAAAATG
AAACTATAAAAACTCAAAAGCCATTAATAGTAATTACTGCCCCTGGACCAGGTTCTGGAA
AATTAGCAGTTGCATTAAGCGAACTTTATCATGATGCAATAAATAATATAGATTCTGGTT
ATGCAAAATTTGAAACATTTCCCGTTTGAAATTTAGCAGTTGATCATCCATTGAATTTAG
CTTATGAAGCTGCAACAACAGATTTAAATGATCAAAACAAAATCGATCCTTATTATTTAA
AAAGTCGCAATAAAATAGCAACAAATTATAACCGTGATATTCAAGCATTTCCAATTTTAA
GTCAAATAATGAACAAAATTCAAAAGCGTAATATTTATGATTCACCAACATCAATGGGAG
TTAATATGGTTGGATTTTGTTTTAATAATGAAGATGAAATTAAACAAGCGGCAAATAAAG
AAATAATTCGTCGCTACTATCAAAGTGCTGTTGCTTTTAAAAAAGGTATGGTTTCTAAAT
CAGTATTAATAAGAAATGCAAACTTGATATCTAAAAATAATATTGATTTTTCAATTAGAC
CTTGCATTGAAATTGCTAACAAATTAGCAAATCAATTGAATATGAATATCACAACTTTTA
CCTTAAACAACAATATAAATATTACAGGTAAGACATCAGCTCTTCTTGGCTCATCATCAG
CTGCGTTATTAAATGCATTAAAATATTTAGCAAATATTCCTAAAGAAATCCATTTACTAT
CAAAAGAAGCAATTGAATTAGTTCAAAATCTTAAAGTAAATGTTTTTAAAAGCAAAAATC
CCCGCTTACATATGAATGAAACTTTAATAATTTTAGCAATGTCTGCTAAGAGCAACCAAT
ATGCAAAATTAGCCTATGATCAATTAAAAAATTTAGCAGGTATCGAAGCACATTGCAGTG
CAATACTTTCTATGCAAGATATTGAAACATACAATCATTTAAATATTAACATTACCCAAG
AACCAAAATACGATAATGACACCCTATATCATAAATAG
>16780 bias=0,e_score=0.0,bit_score=1516.9,score_ratio=1.03,align_strand=-,abs_start=23827,abs_end=25304,allele_start=23827,allele_end=25304,query_name=NODE_1_length_201531_cov_37.8145_ID_143 <unknown description>
TGACGGCTTTTAATTTAAAAAAATATTTTGAGTTACAAACAATTGAAATTAAAAATAGAA
TTAAGCAATTTAACAATAAACTATATTTAGAATTTGGCGGCAAAATTTTTGACGATTTAC
ATGCTTCAAGGGTTTTACCCGGCTTTTTAAGCGATAGCAAACTACAATTATTGTTAAAAT
TAAAAAACGAAGCAGAAATTGTAGTTGTAATTTCTGCAAATGATATTGAAAACAATAAAT
TGCGTGGTGATCTAGGAATCAAATATGAAGATGATGTATTAAGATTAATTGACAATTTTA
AAAGTTACGATTTAATTGTAAATAATGTAGTTATTACCCAATATCAATCAACCTTTAGAG
TTAATAAATTGCAAAATATTCTTGTTGAACATAATATCAATGTCGTTAAACACTATAAGA
TTGACGATTATCCTAATAATTTAGATTTAATAGTTTCAAAAAATGGATATGGCAAAAATG
AAACTATAAAAACTCAAAAGCCATTAATAGTAATTACTGCCCCTGGACCAGGTTCTGGAA
AATTAGCAGTTGCATTAAGTGAACTTTATCATGATGCAATAAATAATATAGATTCTGGTT
ATGCAAAATTCGAAACATTTCCCGTTTGAAATTTAGCAGTTGATCATCCATTGAATTTAG
CTTATGAAGCTGCAACAACAGATTTAAATGATCAAAACAAAATCGATCCTTATTATTTAA
AAAGTCGAAATAAAATAGCAACAAATTATAACCGTGATATTCAAGCATTTCCAATTTTAA
GTCAAATAATGAACAAAATTCAAAAGCGTAATATTTATGATTCACCAACATCAATGGGAG
TTAATATGGTTGGATTTTGTTTTAATAATGAAGAGGAAATTAAACAAGCAGCAAATAAAG
AAATAATCCGTCGCTACTATCAAAGTGCTGTTGCTTTTAAAAAAGGTATGATTTCTAAAT
CAGTATTAATAAGAAATGCAAACTTAATATCTAAAAATAATATTAATTTTTCAATTAGAC
CTTGCATTGAAATTGCTAACAAATTAGCAAACCAACTAAATATGAATATCACAACCTTTA
CCTTAAATGGCAATATAAATATTATAGGTAAAACATCAGCGCTTCTTGGCTCATCATCAG
CTGCGCTATTAAATACCTTAAAATATTTAGCAAATATTCCTAAAGAAATCCATTTGCTAT
CAAAAGAAGCAATTGAATTAGTTCAAAATCTTAAAGTAAATGTTTTTAAAAGCAAAAATC
CCCGCTTACACATGAATGAAACTTTAATAATTTTAGCAATGTCTGCTAAGAGCAACCAAT
ATGCAAAATTAGCCTATGATCAATTAAAAAATTTAGCAGGTATCGAAGCACATTGCAGCG
CAATACTTTCTATGCAAGATATTGAAACATACAATCATTTAAATATTAACATTACCCAAG
AACCAAAATACGATAATGACACCCTATATCATAAATA
>16781 bias=0,e_score=0.0,bit_score=1522.3,score_ratio=1.03,align_strand=-,abs_start=131184,abs_end=132661,allele_start=131184,allele_end=132661,query_name=NODE_1_length_474534_cov_38.1723_ID_792 <unknown description>
TGACGGCTTTTAATTTAAAAAAATATTTTGAGTTACAAACAATTGAAATTAAAAATAGAA
TTAAGCAATTTAACAATAAACTATATTTAGAATTTGGCGGCAAAATTTTTGACGATTTAC
ATGCTTCAAGGGTTTTACCCGGCTTTTTAAGCGATAGCAAACTACAATTATTGTTAAAAT
TAAAAAACGAAGCAGAAATTGTAGTTGTAATTTCTGCAAATGACATTGAAAACAATAAAT
TGCGTGGTGATCTAGGAATCAAATATGAAGACGATGTATTGAGACTAATTGACAACTTTA
AAAGTTACGATTTAATTGTAAATAATGTAGTTATTACCCAATATCAACCCACCTTTAGAG
TTAATAAATTGCAAAATATTCTTGTTGAACATAATATCAATGTTGTTAAACACTATAAGA
TTGACAATTATCCTAATAATTTAGATTTAATAGTTTCAAAAAATGGATATGGCAAAAATG
AAACTATAAAAACTCAAAAACCATTAATAGTAATTACTGCCCCTGGACCAGGTTCTGGAA
AATTAGCAGTTGCATTAAGCGAACTTTATCATGATGCAATAAATAATATAGATTCTGGCT
ATGCAAAATTTGAGACATTTCCTGTTTGAAATTTAGCAGTTGATCATCCATTGAATTTAG
CTTATGAAGCTGCAACAACAGATTTAAACGATCAAAATAAAATCGATCCTTATTATTTAA
AAAGTCGCAATAAAATAGCAACAAATTATAACCGTGATATTCAAGCATTTCCAATTTTAA
GTCAAATAATGAACAAAATTCAAAAGCGTAATATTTATGATTCACCAACATCAATGGGAG
TTAATATGGTTGGATTTTGTTTTAATAATGAAGATGAAATTAAACAAGCAGCAAATAAAG
AAATAATTCGTCGTTACTATCAAAGTGCTGTTGCTTTTAAAAAAGGTATGGTTTCTAAAT
CAGTATTAATAAGAAATGCAAACTTGATATCTAAAAATAATATTGATTTTTCAATTAGAC
CTTGCATTGAAATTGCTAACAAATTAGCAAATCAATTGAATATGAATATCACAACCTTTA
CCTTAAACAACAATATAAATATTATAGGTAAGACATCAGCGCTTCTTGGCTCATCATCAG
CTGCGTTATTAAATGCATTAAAATATTTAGCAAATATTCCTAAAGAAATCCATTTACTAT
CAAAAGAAGCAATTGAATTAGTTCAAAATCTTAAAGTAAATGTTTTTAAAAGCAAAAATC
CCCGCTTACATATGAATGAAACTTTAATAATTTTAGCAATGTCTGCTAAGAGCAACCAAT
ATGCAAAATTAGCCTATGATCAATTAAAAAATTTAGCAGGTATCGAAGCACATTGCAGTG
CAATACTTTCTATGCAAGATATTGAAACATACAATCATTTAAATATTAACATTACCCAAG
AACCAAAATACGATAATGACACCCTATATCATAAATA
>16782 bias=0,e_score=0.0,bit_score=1512.5,score_ratio=1.02,align_strand=+,abs_start=338811,abs_end=340289,allele_start=338811,allele_end=340289,query_name=NODE_1_length_497571_cov_28.1511_ID_540 <unknown description>
TGACGGCTTTTAATTTAAAAAAATATTTTGAGTTACAAACAATTGAAATTAAAAATAGAA
TTAAGCAATTTAACAATAAACTATATTTAGAATTTGGTGGCAAAATTTTTGACGATTTAC
ATGCTTCAAGGGTTTTACCCGGCTTTTTAAGCGATAGCAAATTACAATTATTGTTAAAAT
TAAAAAACGAAGCAGAAATTGTAGTTGTAATTTCTGCTAATGACATTGAAAACAATAAAT
TGCGTGGTGATCTAGGAATCAAATATGAAGACGATGTATTGAGACTAATTGATAACTTTA
AAAGTTACGATTTAATTGTAAATAATGTAGTTATTACCCAATATCAATCAACCTTTAGAG
TTAATAAACTACAAAACATTCTTAGTGAACATAATATCAATGTCGTTAAACACTATAAGA
TTGAAGATTATCCTAATAATTTAGATTTAATAGTTTCAAAAAATGGATATGGCAAAAATG
AAACTATAAAAACTCAAAAGCCATTAATAGTAATTACTGCCCCTGGACCAGGTTCTGGAA
AATTAGCAGTTGCATTAAGCGAACTTTATCATGATGCAATAAATAATATAGATTCTGGCT
ATGCAAAATTTGAAACTTTTCCCGTTTGAAATTTAGCAGTTGATCATCCATTGAATTTAG
CTTATGAAGCTGCAACAACAGATTTAAATGATCAAAACAAAATCGATCCTTATTATTTAA
AAAGTCGCAATAAAATAGCAACAAATTATAACCGTGATATTCAAGCATTTCCAATTTTAA
GTCAAATAATGAACAAAATTCAAAAGCGTAATATTTATGATTCACCAACATCAATGGGAG
TTAATATGGTTGGATTTTGTTTTAATAATGAAGATGAAATTAAACAAGCGGCAAATAAAG
AAATAATTCGCCGTTACTATCAAAGTGCTGTTGCTTTTAAAAAAGGTATGGTTTCTAAAT
CAGTATTAATAAGAAATGCAAACTTGATATCTAAAAATAATATTAATTTTTCAATTAGAC
CTTGCATTGAAATTACTAACAAATTAGCAAACCAACTAAATATGAATATCACAACCTTTA
CCTTAAACAACAATATAAATATTACAGGTAAGACATCAATGCTCCTTGGTTCATCATCAG
CTGCGCTATTAAATGCCTTAAAATATTTAGCAAATATTCCTAAAGAAATTCATTTGCTAT
CAAAAGAAGCAATTGAATTAGTTCAAAATCTTAAAGTAAATGTTTTTAAAAGTAAAAATC
CCCGCTTACATATGAATGAAACTTTAATAATTTTAGCAATGTCTGCTAAGAGCAATCAAT
ATGCAAAATTAGCCTATGATCAACTAAAAAATTTAGCAGGTATCGAAGCACATTGCAGCG
CAATACTTTCTATGCAAGATATTGAAACATACAATCACTTAAATATTAACATTACTCAAG
AACCAAAATACGATAATGACACCCTATATCATAAATAG
>16783 bias=0,e_score=0.0,bit_score=1507.8,score_ratio=1.02,align_strand=+,abs_start=19745,abs_end=21223,allele_start=19745,allele_end=21223,query_name=NODE_2_length_111295_cov_32.5633_ID_5155 <unknown description>
TGACGGCTTTTAATTTAAAAAAATATTTTGAGTTACAAACAATTGAAATCAAAAATAGAA
TTAAACAATTTAACAATAAACTATATTTAGAATTTGGGGGCAAAATTTTTGACGATTTAC
ATGCCTCAAGAGTTTTACCCGGCTTTTTAAGTGATAGCAAATTACAATTATTGTTAAAAT
TAAAAAACGAAGCAGAAATTGTAGTTGTAATTTCTGCAAATGACATTGAAAACAATAAAT
TGCGTGGTGATCTAGGAATCAAATATGAAGATGATGTATTAAGATTAATTGACAACTTTA
AAAGTTACGATTTAATTGTAAATAATGTAGTTATTACCCAATATCAACCCACCTTTAGAG
TTAATAAACTGCAAAATATTCTTGGTGAACATAATATCAATGTCGTTAAACATTATAAAA
TTGACGATTATCCTAATAATTTAGATTTAATAGTTTCAAAAAATGGATATGGCAAAAATG
AAACTATAAAAACTCAAAAGCCATTAATAGTAATTACTGCCCCTGGACCAGGCTCTGGAA
AATTAGCAGTTGCATTAAGCGAACTTTATCATGATGCAATAAACAATATAGATTCTGGTT
ATGCAAAATTTGAAACATTTCCTGTTTGAAATTTAGCAGTTGATCATCCATTGAATTTAG
CTTATGAAGCTGCAACAACAGATTTAAATGATAAAAACAAAATCGATCCTTATTATTTAA
AAAGTCGCAATAAAATAGCAACAAATTATAACCGCGATATTCAAGCATTTCCAATTTTGA
GTCAAATAATGAACAAAATTCAAAAGCGTAATATTTATGATTCACCAACATCAATGGGAG
TTAATATGGTTGGATTTTGTTTTAATAATGAAGAGGAAATTAAACAGGCAGCAAACAAAG
AAATAATTCGTCGTTACTATCAAAGTGCTGTTGCTTTTAAAAAAGGTATGGTTTCTAAAT
CAGTATTAATAAGAAATGCAAACTTGATATCTAAAAATAATATTAATTTTTCAATTAGAC
CTTGCATTGAAATTACCAACAAATTAGCAAACCAACTAAATATGAATATCACAACCTTTA
CCTTAAACAACAATATAAATATTACAGGTAAGACATCAATGCTTCTTGGCTCATCATCAG
CTGCGCTATTAAATGCCTTAAAATATTTAGCAAATATTCCTAAAGAGATTCATTTACTAT
CAAAAGAAGCAATTGAATTAGTTCAAAATCTTAAAGTAAATGTTTTTAAAAGCAAAAATC
CCCGCTTACATATGAATGAAACTTTAATAATTTTAGCAATGTCTGCTAAGAGCAACCAAT
ATGCAAAATTAGCCTATGATCAATTAAAAAATTTAGCAGGTATCGAAGCACATTGCAGCG
CAATACTTTCTATGCAAGATATTGAAACATACAATCACTTAAATATTAACATTACTCAAG
AACCAAAATACGATAATGACACCCTATATCATAAATAG
>16784 bias=0,e_score=0.0,bit_score=1517.9,score_ratio=1.03,align_strand=+,abs_start=192781,abs_end=194259,allele_start=192781,allele_end=194259,query_name=NODE_1_length_290949_cov_36.4267_ID_342 <unknown description>
TGACGGCTTTTAATTTAAAAAAATATTTTGAATTGCAAACAATTGAAATTAAAAATAGAA
TTAAGCAATTTAACAATAAACTATATTTAGAATTTGGTGGCAAAATTTTTGACGATTTAC
ATGCTTCAAGGGTTTTACCCGGCTTTTTAAGTGATAGCAAATTACAATTATTGTTAAAAT
TAAAAAACGAAGCAGAAATTGTAGTTGTAATTTCTGCTAATGACATTGAAAACAATAAAT
TACGTGGTGATCTAGGAATCAAATATGAAGACGATGTATTGAGACTAATTGATAACTTTA
AAAGTTACGATTTAATTGTAAATAATGTAGTTATTACCCAATATCAACCCACCTTTAGAG
TTAATAAACTACAAAATATTCTTGGCGAACATAATATCAATGTCGTTAAACACTATAAGA
TTGACGATTATCCTAATAATTTAGATTTAATAGTTTCAAAAAATGGATATGGTAAAAACG
AAACTATAAAAACTCAAAAACCATTAATAGTAATTACTGCCCCCGGACCAGGTTCTGGAA
AATTAGCAGTTGCATTAAGCGAACTTTATCATGATGCAATAAATAATATAGATTCTGGCT
ATGCAAAATTTGAGACATTTCCTGTTTGAAATTTAGCAGTTGATCATCCATTAAATTTAG
CTTATGAAGCTGCAACAACAGATTTAAATGATCAAAACAAAATCGATCCTTATTATTTAA
AAAGTCGCAATAAAATAGCAACAAATTATAACCGTGATATTCAAGCGTTTCCAATTTTAA
GTCAAATAATGAACAAAATTCAAAAACGTAATATTTATGATTCACCAACATCGATGGGAG
TTAATATGGTTGGATTTTGTTTTAATAATGAAGAGGAAATTAAACAAGCAGCAAATAAAG
AAATAATCCGTCGCTACTATCAAAGTGCTGTTGCTTTTAAAAAAGGTATGATTTCTAAAT
CAGTATTAATAAGAAATGCAAACTTGATATCTAAAAATGATATTGATTTTTCAATTAGAC
CTTGCATTGAAATTGCTAACAAATTAGCAAATCAATTGAATATGAATATCACAACCTTTA
CCTTAAACAACAATATAAATATTATAGGTAAGACATCAGCGCTTCTTGGCTCATCATCAG
CTGCGCTATTAAATGCCTTAAAATATTTAGCAAATATTCCTAAAGAAATTCATTTGCTAT
CAAAAGAAGCAATTGAATTAGTTCAAAATCTTAAAGTAAATGTTTTTAAAAGCAAAAATC
CCCGCTTACATATGAATGAAACTTTAATAATTTTAGCAATGTCTGCTAAGAGCAATCAAT
ATGCAAAATTAGCCTATGATCAACTAAAAAATTTAGCAGGTATCGAAGCACATTGCAGTG
CAATACTTTCTATGCAAGATATTGAAACATACAATCACTTAAATATTAACATTACTCAAG
AACCAAAATACGATAATGACACCCTATATCATAAATAG
>16785 bias=0,e_score=0.0,bit_score=1511.6,score_ratio=1.02,align_strand=+,abs_start=190520,abs_end=191998,allele_start=190520,allele_end=191998,query_name=NODE_1_length_337655_cov_39.5735_ID_506 <unknown description>
TGACGGCTTTTAATTTAAAAAAATATTTTGAGTTACAAACAATTGAAATCAAAAATAGAA
TTAAGCAATTTAACAATAAACTATATTTAGAATTTGGGGGCAAAATTTTTGATGATTTAC
ATGCTTCCAGAGTTTTACCTGGCTTTTTAAGCGATAGCAAATTACAATTATTGTTAAAAT
TAAAAAACGAAGCAGAAATTGTAGTTGTAATTTCTGCAAATGACATTGAAAACAATAAAT
TGCGTGGTGATCTAGGAATCAAATATGAAGATGATGTATTAAGATTAATTGACAATTTTA
AAAGTTACGATTTAATTGTAAATAATGTAGTTATTACCCAATACCAATCCACCTTTAGAG
TTAATAAACTACAAAATATTCTTGGTGAACATAATATCAATGTCGTTAAACACTATAAGA
TTGACGATTATCCTAATAATTTAGATTTAATAGTTTCAAAAAATGGATATGGCAAAAACG
AAACTATAAAAACTCAAAAGCCATTAATAGTAATTACTGCCCCTGGACCAGGCTCTGGAA
AATTAGCAGTTGCATTAAGCGAACTTTATCATGATGCAATAAACAATATAGATTCTGGTT
ATGCAAAATTTGAAACTTTTCCTGTTTGAAATTTAGCAGTTGATCATCCATTGAATTTAG
CTTATGAAGCTGCAACAACAGATTTAAATGATCAAAACAAAATCGATCCTTATTATTTAA
AAAGTCGCAATAAAATAGCAACAAATTATAACCGTGATATTCAAGCATTTCCAATTTTAA
GTCAAATAATGAACAAAATTCAAAAGCGTAATATTTATGATTCACCAACATCAATGGGAG
TTAATATGGTTGGATTTTGTTTTAATAATGAAGAGGAAATTAAACAGGCAGCAAATAAAG
AAATAATTCGTCGTTACTATCAAAGTGCTGTTGCTTTTAAAAAAGGTATGGTTTCTAAAT
CAGTATTAATAAGAAATGCAAACTTGATATCTAAAAATAATATTAATTTTTCAATTAGAC
CTTGCATTGAAATTACTAACAAATTAGCAAACCAACTAAATATGAATATCACAACCTTTA
CCTTAAACAACAATATAAATATTACAGGTAAGACATCAGCGCTTCTTGGCTCATCATCAG
CAGCGCTATTAAATGCCTTAAAATATTTAGCAAATATTCCTAAAGAGATTCATTTGCTAT
CAAAAGAAGCAATTGAATTAGTTCAAAATCTTAAAGTAAATGTTTTTAAAAGCAAAAATC
CCCGCTTACATATGAATGAAACTTTAATAATTTTAGCAATGTCTGCTAAGAGCAATCAAT
ATGCAAAATTAGCCTATGATCAACTAAAAAATTTAGCAGGTATCGAAGCACATTGCAGCG
CAATACTTTCTATGCAAGATATTGAAACATACAATCATTTAAATATTAACATTACCCAAG
AACCAAAATACGATAATGACACCCTATATCATAAATAG
>16786 bias=0,e_score=0.0,bit_score=1500.6,score_ratio=1.01,align_strand=+,abs_start=109456,abs_end=110934,allele_start=109456,allele_end=110934,query_name=NODE_1_length_264014_cov_18.1843_ID_149 <unknown description>
TGACGGCTTTTAATTTAAAAAAATATTTTGATTTACAAACAATTGAAATCAAAAATAGAA
TTAAGCAATTTAACAATAAACTATATTTAGAATTCGGGGGCAAAATTTTTGACGATTTAC
ATGCTTCAAGGGTATTACCCGGCTTTTTAAGCGATAGCAAATTACAATTATTGTTAAAAT
TAAAAAACGAAGCAGAAATTGTAGTTGTAATTTCTGCAAATGACATTGAAAACAATAAAT
TGCGTGGTGATCTAGGAATCAAATATGAAGATGATGTATTGAGATTAATTGATAACTTTA
AAAGTTACGATTTAATTGTAAATAATGTAGTTATTACCCAATATCAACCCACCTTTAGAG
TTAATAAACTACAAAACATTCTTAGTGAACATAATATCAATGTCGTTAAACACTATAAGA
TTGACGATTATCCTAATAATTTAGATTTAATAGTTTCAAAAAATGGATATGGCAAAAATG
AAACTATAAAAACTCAAAAACCATTAATAGTAATTACTGCCCCTGGGCCAGGCTCTGGAA
AATTAGCAGTTGCATTAAGTGAACTTTATCATGATGCAATAAACAATATAGATTCTGGTT
ATGCAAAATTCGAGACATTTCCTATTTGAAATTTAGCAGTTGATCATCCATTGAATTTAG
CTTATGAAGCTGCAACAACAGATTTAAATGATCAAAACAAAATCGATCCTTATTATTTAA
AAAGTCGCAATAAAATAGCAACAAATTATAATCGTGATATTCAAGCATTTCCGATTTTAA
GTCAAATAATGAACAAAATTCAAAAGCGTAATATTTATGATTCACCAACATCAATGGGAG
TTAATATGGTTGGATTTTGTTTTAATAATGAAGAGGAAATTAAACAAGCAGCAAATAAAG
AAATAATTCGTCGCTACTATCAAAGTGCTGTTGCTTTTAAAAAAGGTATGGTTTCTAAAT
CAGTATTAATAAGAAATGCAAACTTGATATCTAAAAATAATATTAATTTTTCAATTAGAC
CTTGCATTGAAATTACCAACAAATTAGCAAACCAACTAAATATGAATATCACAACCTTTA
CCTTAAACAACAATATAAATATTACAGGTAAGACATCAATGCTTCTTGGTTCATCATCAG
CTGCGCTATTAAATGCCTTAAAATATTTAGCAAATATTCCTAAAGAGATTCATTTGCTAT
CAAAAGAAGCAATTGAATTAGTTCAAAATCTTAAAGTAAATGTTTTTAAAAGCAAAAATC
CTCGTTTACATATGAACGAAACTTTAATAATTTTAGCAATGTCTGCTAAGAGCAATCAAT
ATGCAAAATTAGCCTATGATCAACTAAAAAATTTAGCAGGTATCGAAGCACATTGTAGCG
CAATACTTTCTATGCAAGACATTGAAACATACAATCATTTAAATATTAACATTACCCAAG
AACCAAAATACGATAATGACACCCTATATCATAAATAG
>16787 bias=0,e_score=0.0,bit_score=1526.9,score_ratio=1.03,align_strand=+,abs_start=92700,abs_end=94178,allele_start=92700,allele_end=94178,query_name=NODE_1_length_185828_cov_1.25555_ID_69 <unknown description>
TGACGGCTTTTAATTTAAAAAAATATTTTGAATTGCAAACAATTGAAATTAAAAATAGAA
TTAAGCAATTTAACAATAAACTATATTTAGAATTTGGTGGCAAAATTTTTGACGATTTAC
ATGCCTCAAGAGTATTACCCGGCTTTTTAAGTGATAGCAAATTACAATTATTGTTAAAAT
TAAAAAACGAAGCAGAAATTGTAGTTGTAATTTCTGCAAATGACATTGAAAACAATAAAT
TGCGTGGTGATCTAGGAATCAAATATGAAGACGATGTATTGAGACTAATTGACAACTTTA
AAAGTTACGATTTAATTGTAAATAATGTAGTTATTACCCAATATCAATCAACCTTTAGAG
TTAATAAACTGCAAAACATTCTTAGTGAACATAATATCAATGTCGTTAAACACTATAAGA
TTGACGATTATCCTAATAATTTAGATTTAATAGTTTCAAAAAATGGATATGGCAAAAATG
AAACTATAAAAACTCAAAAGCCATTAATAGTAATTACTGCCCCTGGACCAGGTTCTGGAA
AATTAGCAGTTGCATTAAGCGAACTTTATCATGATGCAATAAATAATATAGATTCTGGTT
ATGCAAAATTCGAAACATTTCCCGTTTGAAATTTAGCAGTTGATCATCCATTGAATTTAG
CTTATGAAGCTGCAACAACAGATTTAAATGATCAAAACAAAATCGATCCTTATTATTTAA
AAAGTCGCAATAAAATAGCAACAAATTATAACCGTGATATTCAAGCATTTCCAATTTTAA
GTCAAATAATGAACAAAATTCAAAAGCGTAATATTTATGATTCACCAACATCAATGGGAG
TTAATATGGTTGGATTTTGTTTTAATAATGAAGATGAAATTAAACAAGCGGCAAATAAAG
AAATAATTCGCCGTTACTATCAAAGTGCTGTTGCTTTTAAAAAAGGTATGGTTTCTAAAT
CAGTATTAATAAGAAATGCAAACTTGATATCTAAAAATAATATTGATTTTTCAATTAGAC
CTTGCATTGAAATTACTAACAAATTAGCAAACCAACTAAATATGAATATCACAACCTTTA
CCTTAAATAACAATATAAATATTATAGGTAAGACATCAGCTCTTCTTGGCTCATCATCAG
CTGCGTTATTAAATGCCTTAAAATATCTAGCAAATATTCCTAAAGAAATTCACTTACTAT
CAAAAGAAGCAATTGAATTAGTTCAAAATCTTAAAGTAAATGTTTTTAAAAGCAAAAATC
CCCGCTTACATATGAATGAAACTTTAATAATTTTAGCAATGTCTGCTAAGAGCAACCAAT
ATGCAAAATTAGCCTATGATCAATTAAAAAATTTAGCAGGTATCGAAGCACATTGCAGCG
CAATACTTTCTATGCAAGATATTGAAACATACAATCACTTAAATATTAACATTACTCAAG
AACCAAAATACGATAATGACACCCTATATCATAAATAG
>16788 bias=0,e_score=0.0,bit_score=1521.4,score_ratio=1.03,align_strand=-,abs_start=156700,abs_end=158177,allele_start=156700,allele_end=158177,query_name=NODE_1_length_344309_cov_36.0595_ID_85 <unknown description>
TGACGGCTTTTAATTTAAAAAAATATTTTGAGTTACAAACAATTGAAATTAAAAATAGAA
TTAAGCAATTTAACAATAAATTATATTTAGAATTTGGGGGCAAAATTTTTGACGATTTAC
ATGCCTCAAGGGTTTTACCCGGCTTTTTAAGCGATAGCAAATTACAATTATTGTTGAAAT
TAAAAAACGAAGCAGAAATTGTAGTTGTAATTTCTGCTAATGATATTGAAAACAATAAAT
TGCGTGGTGATCTAGGAATCAAATATGAAGACGATGTATTGAGACTAATTGATAACTTTA
AAAGTTACGATTTAATTGTAAATAATGTAGTTATTACCCAATATCAACCAACATTTAGAG
TTAATAAACTGCAAAACATTCTTAGTGAACATAATATCAATGTCGTTAAACACTATAAGA
TTGACGATTATCCTAATAATTTAGATTTAATAGTTTCAAAAAATGGATATGGCAAAAATG
AAACTATAAAAACTCAAAAGCCATTAATAGTAATTACTGCCCCTGGACCAGGTTCTGGAA
AATTAGCAGTTGCATTAAGCGAACTTTATCATGATGCAATAAATAATATAGATTCTGGTT
ATGCAAAATTTGAAACATTTCCCGTTTGAAATTTAGCAGTTGATCATCCATTGAATTTAG
CTTATGAAGCTGCAACAACAGATTTAAATGATCAAAACAAAATCGATCCTTATTATTTAA
AAAGTCGCAATAAAATAGCAACAAATTATAACCGTGATATTCAAGCATTTCCAATTTTAA
GTCAAATAATGAACAAAATTCAAAAGCGTAATATTTATGATTCACCAACATCAATGGGAG
TTAATATGGTTGGATTTTGTTTTAATAATGAAGATGAAATTAAACAAGCGGCAAATAAAG
AAATAATTCGTCGCTACTATCAAAGTGCTGTTGCTTTTAAAAAAGGTATGGTTTCTAAAT
CAGTATTAATAAGAAATGCAAACTTGATATCTAAAAATAATATTGATTTTTCAATTAGAC
CTTGCATTGAAATTGCTAACAAATTAGCAAATCAATTGAATATGAATATCACAACTTTTA
CCTTAAACAACAATATAAATATTACAGGTAAGACATCAGCTCTTCTTGGCTCATCATCAG
CTGCGTTATTAAATGCATTAAAATATTTAGCAAATATTCCTAAAGAAATCCATTTACTAT
CAAAAGAAGCAATTGAATTAGTTCAAAATCTTAAAGTAAATGTTTTTAAAAGCAAAAATC
CCCGCTTACATATGAATGAAACTTTAATAATTTTAGCAATGTCTGCTAAGAGCAACCAAT
ATGCAAAATTAGCCTATGATCAATTAAAAAATTTAGCAGGTATCGAAGCACATTGCAGTG
CAATACTTTCTATGCAAGATATTGAAACATACAATCATTTAAATATTAACATTACCCAAG
AACCAAAATACGATAATGACACCCTATATCATAAATA
>16789 bias=0,e_score=0.0,bit_score=1499.6,score_ratio=1.01,align_strand=+,abs_start=109525,abs_end=111003,allele_start=109525,allele_end=111003,query_name=NODE_1_length_242928_cov_29.8738_ID_191 <unknown description>
TGACGGCTTTTAATTTAAAAAAATATTTTGATTTACAAACAATTGAAATCAAAAATAGAA
TTAAGCAATTTAACAATAAACTATATTTAGAATTCGGGGGCAAAATTTTTGACGATTTAC
ATGCTTCAAGGGTATTACCCGGCTTTTTAAGCGATAGCAAATTACAATTATTGTTAAAAT
TAAAAAACGAAGCAGAAATTGTAGTTGTAATTTCTGCAAATGACATTGAAAACAATAAAT
TGCGTGGTGATCTAGGAATCAAATATGAAGATGATGTATTGAGATTAATTGATAACTTTA
AAAGTTACGATTTAATTGTAAATAATGTAGTTATTACCCAATATCAACCCACCTTTAGAG
TTAATAAACTACAAAACATTCTTAGTGAACATAATATCAATGTCGTTAAACACTATAAGA
TTGACGATTATCCTAATAATTTAGATTTAATAGTTTCAAAAAATGGATATGGCAAAAATG
AAACTATAAAAACTCAAAAACCATTAATAGTAATTACTGCCCCTGGGCCAGGCTCTGGAA
AATTAGCAGTTGCATTAAGTGAACTTTATCATGATGCAATAAACAATATAGATTCTGGTT
ATGCAAAATTCGAGACATTTCCTATTTGAAATTTAGCAGTTGATCATCCATTGAATTTAG
CTTATGAAGCTGCAACAACAGATTTAAATGATCAAAACAAAATCGATCCTTATTATTTAA
AAAGTCGCAATAAAATAGCAACAAATTATAATCGCGATATTCAAGCATTTCCGATTTTAA
GTCAAATAATGAACAAAATTCAAAAGCGTAATATTTATGATTCACCAACATCAATGGGAG
TTAATATGGTTGGATTTTGTTTTAATAATGAAGAGGAAATTAAACAAGCAGCAAATAAAG
AAATAATTCGTCGCTACTATCAAAGTGCTGTTGCTTTTAAAAAAGGTATGGTTTCTAAAT
CAGTATTAATAAGAAATGCAAACTTGATATCTAAAAATAATATTAATTTTTCAATTAGAC
CTTGCATTGAAATTACCAACAAATTAGCAAACCAACTAAATATGAATATCACAACCTTTA
CCTTAAACAACAATATAAATATTACAGGTAAGACATCAATGCTTCTTGGTTCATCATCAG
CTGCGCTATTAAATGCCTTAAAATATTTAGCAAATATTCCTAAAGAGATTCATTTGCTAT
CAAAAGAAGCAATTGAATTAGTTCAAAATCTTAAAGTAAATGTTTTTAAAAGCAAAAATC
CTCGTTTACATATGAACGAAACTTTAATAATTTTAGCAATGTCTGCTAAGAGCAATCAAT
ATGCAAAATTAGCCTATGATCAACTAAAAAATTTAGCAGGTATCGAAGCACATTGTAGCG
CAATACTTTCTATGCAAGACATTGAAACATACAATCATTTAAATATTAACATTACCCAAG
AACCAAAATACGATAATGACACCCTATATCATAAATAG
>16790 bias=0,e_score=0.0,bit_score=1519.9,score_ratio=1.03,align_strand=-,abs_start=157369,abs_end=158846,allele_start=157369,allele_end=158846,query_name=NODE_1_length_507951_cov_41.4538_ID_1311 <unknown description>
TGACGGCTTTTAATTTAAAAAAATATTTTGAGTTACAAACAATTGAAATTAAAAATAGAA
TTAAGCAATTTAACAATAAACTATATTTAGAATTTGGCGGCAAAATTTTTGACGATTTAC
ATGCTTCAAGGGTTTTACCCGGCTTTTTAAGCGATAGCAAACTACAATTATTGTTAAAAT
TAAAAAACGAAGCAGAAATTGTAGTTGTAATTTCTGCAAATGATATTGAAAACAATAAAT
TGCGTGGTGATCTAGGAATCAAATATGAAGATGATGTATTAAGATTAATTGACAATTTTA
AAAGTTACGATTTAATTGTAAATAATGTAGTTATTACCCAATATCAATCAACCTTTAGAG
TTAATAAATTGCAAAATATTCTTGTTGAACATAATATCAATGTCGTTAAACACTATAAGA
TTGACGATTATCCTAATAATTTAGATTTAATAGTTTCAAAAAATGGATATGGCAAAAATG
AAACTATAAAAACTCAAAAGCCATTAATAGTAATTACTGCCCCTGGACCAGGTTCTGGAA
AATTAGCAGTTGCATTAAGTGAACTTTATCATGATGCAATAAATAATATAGATTCTGGTT
ATGCAAAATTCGAAACATTTCCCGTTTGAAATTTAGCAGTTGATCATCCATTGAATTTAG
CTTATGAAGCTGCAACAACAGATTTAAATGATCAAAACAAAATCGATCCTTATTATTTAA
AAAGTCGCAATAAAATAGCAACAAATTATAACCGTGATATTCAAGCATTTCCAATTTTAA
GTCAAATAATGAACAAAATTCAAAAGCGTAATATTTATGATTCACCAACATCAATGGGAG
TTAATATGGTTGGATTTTGTTTTAATAATGAAGAGGAAATTAAACAAGCAGCAAATAAAG
AAATAATCCGTCGCTACTATCAAAGTGCTGTTGCTTTTAAAAAAGGTATGATTTCTAAAT
CGGTATTAATAAGAAATGCAAACTTAATATCTAAAAATAATATTAATTTTTCAATTAGAC
CTTGCATTGAAATTGCTAACAAATTAGCAAACCAACTAAATATGAATATCACAACCTTTA
CCTTAAATGGCAATATAAATATTATAGGTAAAACATCAGCGCTTCTTGGCTCATCATCAG
CTGCGCTATTAAATACCTTAAAATATTTAGCAAATATTCCTAAAGAAATCCATTTGCTAT
CAAAAGAAGCAATTGAATTAGTTCAAAATCTTAAAGTAAATGTTTTTAAAAGCAAAAATC
CCCGCTTACACATGAATGAAACTTTAATAATTTTAGCAATGTCTGCTAAGAGCAACCAAT
ATGCAAAATTAGCCTATGATCAATTAAAAAATTTAGCAGGTATCGAAGCACATTGCAGCG
CAATACTTTCTATGCAAGATATTGAAACATACAATCATTTAAATATTAACATTACCCAAG
AACCAAAATACGATAATGACACCCTATATCATAAATA
>16791 bias=0,e_score=0.0,bit_score=1513.2,score_ratio=1.02,align_strand=-,abs_start=94340,abs_end=95817,allele_start=94340,allele_end=95817,query_name=NODE_1_length_253687_cov_41.2364_ID_219 <unknown description>
TGACGGCTTTTAATTTAAAAAAATATTTTGAGTTACAAACAATTGAAATTAAAAATAGAA
TTAAGCAATTTAACAATAAACTATATTTAGAATTTGGTGGCAAAATTTTTGACGATTTAC
ATGCTTCAAGGGTTTTACCCGGCTTTTTAAGCGATAGCAAATTACAATTATTGTTAAAAT
TAAAAAACGAAGCAGAAATTGTAGTTGTAATTTCTGCTAATGACATTGAAAACAATAAAT
TGCGTGGTGATCTAGGAATCAAATATGAAGACGATGTATTGAGACTAATTGATAACTTTA
AAAGTTACGATTTAATTGTAAATAATGTAGTTATTACCCAATATCAATCAACCTTTAGAG
TTAATAAACTACAAAACATTCTTAGTGAACATAATATCAATGTCGTTAAACACTATAAGA
TTGAAGATTATCCTAATAATTTAGATTTAATAGTTTCAAAAAATGGATATGGCAAAAATG
AAACTATAAAAACTCAAAAGCCATTAATAGTAATTACTGCCCCTGGACCAGGTTCTGGAA
AATTAGCAGTTGCATTAAGCGAACTTTATCATGATGCAATAAATAATATAGATTCTGGCT
ATGCAAAATTTGAAACTTTTCCCGTTTGAAATTTAGCAGTTGATCATCCATTGAATTTAG
CTTATGAAGCTGCAACAACAGATTTAAATGATCAAAACAAAATCGATCCTTATTATTTAA
AAAGTCGCAATAAAATAGCAACAAATTATAACCGTGATATTCAAGCATTTCCAATTTTAA
GTCAAATAATGAACAAAATTCAAAAGCGTAATATTTATGATTCACCAACATCAATGGGAG
TTAATATGGTTGGATTTTGTTTTAATAATGAAGATGAAATTAAACAAGCGGCAAATAAAG
AAATAATTCGCCGTTACTATCAAAGTGCTGTTGCTTTTAAAAAAGGTATGGTTTCTAAAT
CAGTATTAATAAGAAATGCAAACTTGATATCTAAAAATAATATTAATTTTTCAATTAGAC
CTTGCATTGAAATTACTAACAAATTAGCAAACCAACTAAATATGAATATCACAACCTTTA
CCTTAAACAACAATATAAATATTACAGGTAAGACATCAATGCTCCTTGGTTCATCATCAG
CTGCGTTATTAAATGCTTTAAAATATCTAGCAAATATTCCTAAAGAAATTCACTTACTAT
CAAAAGAAGCAATTGAATTAGTTCAAAATCTTAAAGTAAATGTTTTTAAAAGCAAAAATC
CCCGCTTACATATGAATGAAACTTTAATAATTTTAGCAATGTCTGCTAAGAGCAACCAAT
ATGCAAAATTAGCCTATGATCAATTAAAAAATTTAGCAGGTATCGAAGCACATTGCAGCG
CAATACTTTCTATGCAAGATATTGAAACATACAATCACTTAAATATTAACATTACCCAAG
AACCAAAATACGATAATGACACCCTATATCATAAATA
>16792 bias=0,e_score=0.0,bit_score=1531.9,score_ratio=1.04,align_strand=+,abs_start=106884,abs_end=108362,allele_start=106884,allele_end=108362,query_name=NODE_3_length_132017_cov_31.7138_ID_1553 <unknown description>
TGACGGCTTTTAATTTAAAAAAATATTTTGAGTTACAAACAATTGAAATTAAAAATAGAA
TTAAGCAATTTAACAATAAACTATATTTAGAATTTGGTGGCAAAATTTTTGACGATTTAC
ATGCTTCAAGGGTTTTACCCGGCTTTTTAAGCGATAGCAAATTACAATTATTGTTAAAAT
TAAAAAACGAAGCAGAAATTGTAGTTGTAATTTCTGCTAATGACATTGAAAACAATAAAT
TGCGTGGTGATCTAGGAATCAAATATGAAGACGATGTATTGAGACTAATTGATAATTTTA
AAAGTTACGATTTAATTGTAAATAATGTAGTTATTACTCAATATCAATCAACCTTTAGAG
TTAATAAACTGCAAAATATTCTTAGTGGACATAATATCAATGTCGTTAAACACTATAAGA
TTGACGATTATCCTAATAATTTAGATTTAATAGTTTCAAAGAATGGATATGGCAAAAATG
AAACTATAAAAACTCAAAAGCCATTAATAGTAATTACAGCCCCCGGACCTGGTTCTGGAA
AATTAGCAGTTGCATTAAGCGAACTTTATCATGATGCAATAAATAATATAGATTCTGGTT
ATGCAAAATTTGAAACATTTCCCGTTTGAAATTTAGCAGTTGATCATCCATTGAATTTAG
CTTATGAAGCTGCAACAACAGATTTAAATGATCAAAACAAAATCGATCCTTATTATTTAA
AAAGTCGCAATAAAATAGCAACAAATTATAACCGTGATATTCAAGCATTTCCGATTTTAA
GTCAAATAATGAACAAAATTCAAAAGCGTAATATTTATGATTCACCAACATCAATGGGAG
TTAATATGGTTGGATTTTGTTTTAATAATGAAGAGGAAATTAAACAAGCAGCAAATAAAG
AAATAATCCGTCGCTACTATCAAAGTGCTGTTGCTTTTAAAAAAGGTATGATTTCTAAAT
CGGTATTAATAAGAAATGCAAACTTGATATCTAAAAATAATATTAATTTTTCAATTAGAC
CTTGCATTGAAATTGCTAACAAATTAGCAAATCAATTGAATATGAATATCACAACCTTTA
CCTTAAATAACAATATAAATATTACAGGTAAGACATCAGCTCTTCTTGGCTCATCATCAG
CTGCGTTATTAAATGCCTTAAAATATTTAGCAAATATTCCTAAAGAAATCCATTTGCTAT
CAAAAGAAGCAATTGAATTAGTTCAAAATCTTAAAGTAAATGTTTTTAAAAGCAAAAATC
CCCGCTTACATATGAATGAAACTTTAATAATTTTAGCAATGTCTGCTAAGAGCAACCAAT
ATGCAAAATTAGCCTATGATCAATTAAAAAATTTGGCAGGTATCGAAGCACATTGCAGCG
CAATACTTTCTATGCAAGATATTGAAACATACAATCATTTAAATATTAACATTACCCAAG
AACCAAAATACGATAATGACACCCTATATCATAAATAG
