# Supplementary material for: Genomic determination of minimum multi-locus sequence typing schemas to represent the genomic phylogeny of Mycoplasma hominis
Source: BMC Genomics. 2016 Nov 23;17:964. doi: 10.1186/s12864-016-3284-z (PMC5120421; doi:10.1186/s12864-016-3284-z)
Supplement: Additional file 1: — FASTA sequence for all pan genomic alleles identified in this study. (ZIP 1488 kb) [file 12864_2016_3284_MOESM1_ESM.zip › pan_genome/GENE-200.fasta]

>200
ATGAAAAAAACAGCAAAAGCTTTATTAATAATATGCACAACTATAATACCTAGTTTTGCT
ATGCCATTAATATCGGCGGGATGTAATAAAACAACAAACCATGAAACAAACAAAGAAAAT
ACAATTATAGATAAACAGGCCCCTATTAAAAAACAAGAAAATGATTCTAATAACCCCAAT
AAGTTAGAATCCAACAGTGAATTAGCAGAAGCAGTTAAAAAAGCTAATTTTCAATATAAG
GATATTGATAAAATTTCAATGTTTGACAAATTAAACAAAGAAAATTTATCAAATAACCTT
GATAAAAAATTTAAAATAGAAATTTTAAAATTAGAAGCAGACAAGAAGAATAATTTAATA
TCAATCTCGTATAATATTTCGTTTAATGATGGAAATAAAATCACTAAATTAGAAAATCAA
AAATATTCATTGACAGGACTTTCAACAAATAACGAAAGCTATTTAAATGGATTATTGAAT
GATAATGACACAATATTTAATTTAACAACTAATTTCAAAAAAGGTAATGAAATAGATGCA
AGCCAACTGGATGCATATCATTTAGCTAATGGCCAAGGTTCTATTAGTTTATTGGCATCT
AATAAAAATGTTTATGTTCCCAAAGATCTAATCTTAGAATATACTTGAAATGAACAAAAT
GAAACAAATAAAAAATTCAATGGTGAAGTAGAACTTGATGTTAGTGTTAAGACTAAGGAC
AATAAAACTATTACAAGAAAAAATGTAAAAATTGCTAATAAGATTGCAGAAGGCGTTTCA
GATGATTATTTAACTAAATATAAAAAGTTAACTTTAAATTATAAAGACGCTGACAAGACT
TCAATAGATTCTTTTAGCAAGGGTGATATTGAACAAACGTTAAAAAATAATTTTATTGTC
AAATTTAAAAATAGCAGTGAAGAAGAAACTAAAAAATTCTTAGAAGACAATGGAATTAAA
TATGAAGTTAAGAGCATAACTGAAATTTCTCTTGAAAAGAAAACAATCAATGTTAATCTT
CAAATAACATTAAAAAATAAGAAACTTGTCAATGCAAATATTGAAGTTGTGGGATTTAAA
GGCGTTGAAAAAGTAAGCGATGAACAAGTTAAAAAAATAGTAGATAAATTGACCTTTGGT
GATGTTTATTTCCCTGAAAAAGTTAAAACCTTTAATCAAAGCCGTTTAAACAAATTAAAT
TTATATATTAAAGATGAAAACGGAAAAGCTCAACTAGAAAATTCTATAGATTTTGCAGAA
TATTTTACAAAAAATGGAATTAACAATTTTAATAAAAATTATATAGTTAAATATGATAAA
GCCGAAAAGAAATTAATTACAACATTAAAATTGAATGAAAAAGAATACACAATTGAAACA
AAATTAACGCATGAATCAAAACCAGATGAATGGGTCAACGAAGTAGGTAAGGAATTTTTA
GGAAATCCAAATGAAATTTTGGCAAGTGATTTCTCTGCTACAAATTTAAAATTGAATAAA
AATGTTGGCGATAGCCTTGATAGTTTAAATTTTATTAAATTGTCTTCAATAAAAAGACCA
TCAAAAAATTCAGAGGAATTAAAACTCAACGAAGAAGGTAAGGCAACGTTAATTTATGAA
TTTAGAAATATATATGATAATTCAATATATACAAAAGAAGTCGTATTTGAAAATCTAAAA
AAATTAGAAAAAGCTGATTATAAAAAACAACACGCCTCTTTAATACAAAAAATTAATGAT
AAAAAAATTATTAAAAGCGGTTGGGCTACTGACGAAGAAATAAAGAGATTGGAAACTTTT
TTGCCAGGCGAAAAAAAATCTAAAAAAAATAAGAGAATAAACATTGAACATTATATAAAT
AATGGCAATACAGAAATACTTGTTGGAAGAGTAATTGCTAAAAAAAATAAAGTTACTTTC
GGCGATACATTGAACAGACAAAAGGAATTTGAAGAAATAATATTTGATGAAGAATTTATT
GAAGCAGTTAAGAATTCGTCAGATAATAAAAGCGAAAATAAAATATTATCTAATGTAATA
ACAGAAGAAAACTCTAAACATAAAAATCAAAAGAATTGAATAAGGCTTACAAAACATGAA
GGAAAATGATGTATATTATTTACATTCATTGAAGATACAAAGTCAACGCCATATTATGTT
CAAATAGAAAAATAG
>832
ATGAAAAAAACAGCAAAAGCTTTATTAATAATATGCACAACTATAATACCTAGTTTTGCT
ATGCCATTAATATCGGCGGGATGTAATAAAACAACAAACCATGAAACAAACAAAGAAAAC
ACAATTATAGATAGACAGGCCCCTATTAAAAAACAAGAAAATGATTCTAATAACCCCAAT
AAGTTAGAATCCAACAGTGAATTAGCAGAAGCAGTTAAAAAAGTTAATTTTCAATATAAG
AATATTGATAAAATTTCAATGTTTGACAAATTAAACAAAGAAAATTTATCAAATAACCTT
GATAAAAAATTTAAAATAGAAATTTTAAAATTAGAAGCAGACAAGAAGAATAATTTAATA
TCGATCTCGTATAATATTTCGTTTAATGATGGAGGTAAAATCATTAAATTAGAAAATCAA
AAATATTCATTGACAGGACTTTCAACAAATAACGAAAGCTATTTAAATGGATTATTGAAT
GATAATGACACAATATTTAATTTAACAACTAATTTCAAAAAAGGCAATGAAATAGATGCA
AGCCAACTGGATACATATTATTTAGCTAATAGCCAAGGCTCTATTAGTTTATTGGCATCT
AATAAAAATGTTTATGTTCCCAAAGATCTAATCTTAGAATATGCTTGAAATGAACAAAAC
GAAACAAATAAAAAATTCAATGGTGAAGTAGAACTTGATGTTAGTGTTAAGACTAAAGAC
AATAAAACTATTACAAGAAAAAATGTAAAAATTGCTAATAAAATTGCTGAAGGCGTTTCG
GATGATTATTTAACTAAATATAAAAAGTTAACTTTAAATTATAAAGACGCTGACAAGACT
TCAATAGATTCTTTTAGCAAAGGTGATATTGAACAAACGTTAAAAAATAATTTTATTGTC
AAATTTGAAAATAGCAGTGAAGAAGAAACTAAAAAATTCCTAGAAGACAATGGAATTAAA
TATGAAGTTAAGAGCATAACTGAAATTTCTCTTGAAAAGAAAACAATCAATGTTAATCTT
CAAATAACATTAAAAAATAAGAAACTTGTCAATGCAAATATTGAAGTTGCGGGATTTAAA
GGCGTTGAAAAAGTAAGCGATGAACAAGCTAAAAAAATAGTAGATAAATTGACCTTTGGT
GATGTTTATTTCCCTGAAAAAGTTAAAACCTTTAGTCAAAGCCGTTTAAACAAATTAAAT
TTATATATTAAAGATGAAAACGGAAAAGCTCGACTAGAAAACCCTCTAGATTTTGCGGAA
TATTTTGCCAAAAACGGAATTAACAATTTTGATAAAAATTATATAGTTAAATATGATAAA
GCCGAAAAGAAATTAATTACAACATTAAAATTGAATGAAAAAGAATACACAATTGAAACA
AAATTAACGCATGAATCAAAACCAGATGAATGGGTCAATGAAGTAGGTAAGGAATTTTTA
GGAAATCCAAATGAAATTTTGGCAAGTGATTTCTCGGCTACAAATTTAAAATTGAATAAG
AATGTTGGCGATAGTCTTGATAGCTTAAATTTTATTAAATTGTCTTCAATAAAAAGACCA
TCAAAAAATTCAGAGGAATTAAAACTAAACGAAGAAGGCAAGGCAACGTTAATTTATGAA
TTTAGAAATATATATGATAATTCAATATATACAACAGAAGTCGTATTTGAAAATCTAAAA
AAAGTAGAAAAAGCTGATTATAAAAAACAACACGCCTCTTTAATACAAAAAATTAATGAT
AAAAAAATTATTAAAAGTGGTTGGGCTACTGACGAAGAAATAAAGAAATTAGAAAATTTT
TTGCCAGGCGAAAAAAAATCTAAAAAAAGTAAGAGAATAAACATTGAACATTATATAAAC
AATGGCAATACAGAAATACTTGTTGGAAGAGTAATTACTAAAAAAAATAAAATTACCTTC
GGCGATACATTGAATAGACAAAAGGAATTTGAAGAAATAATATTTGATGAAGAATTTGTT
GAAGCAGTTAAGAAGTCGTATGATAATAAAAGCGAAAATAAAATATTATCTAATGTAATA
ACAGATGAAAATTCTAAACATAAAAATCAAAAGAATTGAATAAGGCTTACAAAACATGAA
GGAAAATGATGCATATTATTTACATTCATTGAAGATACAAAGTCAACGCCATATTATGTT
CAAATAGAAAAATAG
>1287
ATGAAAAAAACAGCAAAAGCTTTATTAATAATATGCACAACTATAACACCTAGTTTTGCT
ATGCCATTAATATCGGCGGGATGTAATAAAACAACAAACCATGAAACAAACAAAGAAAAT
ACAATTATAGATAAACAGGCCCCTATTAAAAAACAAGAAAATGATTCTAATAACCCCAAT
AAGTTAGAATCCAACAGTGAATTAGCAGAAGCAGTTCAAAAAGCTAATTTTCAATATAAG
GATATTGATAAAATTTCAATGTTTGACAAATTAAACAAAGAAAATTTATCAAATAACCTT
GATAAAAAATTTAAAATAAAAATTTTAAAATTAGAAGCAGACAAGAAGAATAATTTAATA
TCGATCTCGTATAATATTTCGTTTAATGATGGAGGTAAAATCATTAAATTAGAAAATCAA
AAATATTCATTGACAGGACTTTCAACAAATAACGAAAGCTATTTAAATGGATTATTGAAT
GATAATGACACAATATTTAATTTAACAACTAATCTCAAAAAAGGTAATGAAATAGATGCA
TATCATTTAGCTAATGGTCAAGGTTCTATTAGTTTATTGGCATCTAATAAAAATGTTTAT
GTTCCCAAAGATCTAATCTTAGAATATACTTGAAATGAACAAAATGAAACAAATAAAAAA
TTAAATGGTGAAGTAGAACTTGATGTTAGTGTTAAGACTAAGGACAATAAAACTATTACA
AGAAAAAATGTAAAAATTGCTAATAAGATTGCCGAAGGCGTTTCAGATGATTATTTAATA
AAATATAAAAAGTTAGCTTTAAATTATAAAGACGCTGACAAGACTTTAATAGATTCTTTT
AGCAAAGGTGATATTGAACAAACGTTAAAAAATAATTTTATTGTTAAATTTGAAAAGAGC
AGTGAAGAAGAAACTAAAAAATTCCTAGAAGACAATGGAATTAAATATGAAGTTAAGAGC
ATAACTGAAATTTCTCTCGAAAAGAAAACAATCAATGTTAATCTTCAAATAACATTAAAA
AATAAGAAACTTGTCAATACAGATATTGAAGTTGCAGGATTTAAAGGCACTGAAAAAGTA
GATGACGAACAAGTTAAAAAAATAGTAGATAAATTAACCTTCGGTGATGTTTATTTCCCT
GAAAAAGTTAAAACCTTTAGTCAAAGCCGTTTAAACAAATTAAATTTATATATTAAAGAT
GAAAACGGAAAAGCTCAACTAGAAAATCCTTTAGATTTTGCAGAATATTTTACAAAAAAT
GGAATTAACAATTTTGATAAAAATTATATAGTTAAATACGATAAAGCCGAAAAGAAATTA
ATTACAACATTAAAATTGAATGAAAAAGAATACACAATTGAAACAAAATTAACGCATGAA
TCAAAACCAGATGAATGGGTCAGCGAAGTAGGTAAGGAATTTTTAGGAAATCCAAATGAA
ATTTTGGCAAGTGATTTCTCAGCTACAAATTTAAAATTGAATAAAAATGTTGGCGATAGT
CTTGATAGTTTAAATTTTATTAAATTATCTTCAATAAAAAGACCTTCAAAAAATTCAGAG
GAATTAAAGCTCAACGAAGAAGGTAAGGCAACGTTAATTTATGAATTTAGAAATATATAT
GATAATTCAATATATACAACAGAAGTCGTATTTGAAAATCTAAAAAAAGTAGAAAAAGCT
GATTATAAAAAACAACACGCCTCTTTAATACAAAAAATTAATGATAAAAAAATTATTAAA
AGTGGTTGGGCAACTGCCGAAGAAATAAACGAATTGGAAACTTTTTTGCCAAGCCAAAAA
AAATCTAAAAAAAGTAAGAGAATAAACATTGAACATTATATAAATAATGGTAATATAGAA
ATACTTGTCGGAAGAGTAATTACTAAAAAAAATAAAATTACTTTCGGCGATACATTGAAC
AGACAAAAGGAATTTGAAGAAATAATATTTGATGAAGAATTTGTTGAAGCGGTTAAGAAA
TCATCTAATAATAAAAGCGAAAATAAAATATTATCTAATGTAATAACAGAAGAAAATTCT
AAACATAAAAATCAAAAGAATTGAATAAGACTTACAAAACACGAAGGAAAATGATGTATA
CTATTTGCATTCATTGAAGATACAAAGTCAACACCATATTATGTTCAAATAGAAAAATAG
>1677
ATGAAAAAAACAGCAAAAGCTTTATTAATAATATGCACAACTATAATACCTAGTTTTGCT
ATGCCATTAATATCGGCGGGATGTAATAAAACAACAAACCATGAAACAAACAAAGAAAAT
ACAATTATAGATAAACAGGCCCCTATTAAAAAACAAGAAAATGATTCTAATAACCCCAAT
AAGTTAGAATCCAACAGTGAATTAGCAGAAGCAGTTAAAAAAGCTAATTTTCAATATAAG
GATATTGATAAAATTTCAATGTTTGACAAATTAAACAAAGAAAATTTATCAAATAACCTT
GATAAAAAATTTAAAATAGAAATTTTAAAATTAGAAGCAGACAAGAAGAATAATTTAATA
TCGATCTCGTATAATATTTCGTTTAATGATGGAAATAAAATCACTAAATTAGAAAATCAA
AAATATTCATTGACAGGACTTTCAACAAATAACGAAAGCTATTTAAATGGATTATTGAAT
GATAATGACACAATATTTAATTTAACAACTAATTTCAAAAAAGGTAATGAAATAGATGCA
AGCCAACTGGATGCATATCATTTAGCTAATGGCCAAGGTTCTATTAGTTTATTGGCATCT
AATAAAAATGTTTATGTTCCCAAAGATCTAATCTTAGAATATACTTGAAATGAACAAAAT
GAAACAAATAAAAAATTCAATGGGGAAGTAGAACTTGATGTTAGTGTTAAGACTAAGGAC
AATAAAACTATTACAAGAAAAAATGTAAAAATTGCTAATAAGATTGCAGAAGGCGTTTCA
GATGATTATTTAACTAAATATAAAAAGTTAACTTTAAATTATAAAGACGCTGACAAGACT
TCAATAGATTCTTTTAGCAAGGGTGATATTGAACAAACGTTAAAAAATAATTTTATTGTC
AAATTTAAAAATAGCAGTGAAGAAGAAACTAAAAAATTCTTAGAAGACAATGGAATTAAA
TATGAAGTTAAGAGCATAACTGAAATTTCTCTTGAAAAGAAAACAATCAATGTTAATCTT
CAAATAACATTAAAAAATAAGAAACTTGTCAATGCAAATATTGAAGTTGTGGGATTTAAA
GGCGTTGAAAAAGTAAGCGATGAACAAGTTAAAAAAATAGTAGATAAATTGACCTTTGGT
GATGTTTATTTCCCTGAAAAAGTTAAAACCTTTAATCAAAGCCGTTTAAACAAATTAAAT
TTATATATTAAAGATGAAAACGGAAAAGCTCAACTAGAAAATTCTATAGATTTTGCAGAA
TATTTTACAAAAAATGGAATTAACAATTTTAATAAAAATTATATAGTTAAATATGATAAA
GCCGAAAAGAAATTAATTACAACATTAAAATTGAATGAAAAAGAATACACAATTGAAACA
AAATTAACGCATGAATCAAAACCAGATGAATGGGTCAACGAAGTAGGTAAGGAATTTTTA
GGAAATCCAAATGAAATTTTGGCAAGTGATTTCTCTGCTACAAATTTAAAATTGAATAAA
AATGTTGGCGATAGCCTTGATAGTTTAAATTTTATTAAATTGTCTTCAATAAAAAGACCA
TCAAAAAATTCAGAGGAATTAAAACTCAACGAAGAAGGTAAGGCAACGTTAATTTATGAA
TTTAGAAATATATATGATAATTCAATATATACAAAAGAAGTCGTATTTGAAAATCTAAAA
AAATTAGAAAAAGCTGATTATAAAAAACAACACGCCTCTTTAATACAAAAAATTAATGAT
AAAAAAATTATTAAAAGCGGTTGGGCTACTGACGAAGAAATAAAGAGATTGGAAACTTTT
TTGCCAGGCGAAAAAAAATCTAAAAAAAATAAGAGAATAAACATTGAACATTATATAAAT
AATGGCAATACAGAAATACTTGTTGGAAGAGTAATTGCTAAAAAAAATAAAGTTACTTTC
GGCGATACATTGAACAGACAAAAGGAATTTGAAGAAATAATATTTGATGAAGAATTTATT
GAAGCAGTTAAGAATTCGTCAGATAATAAAAGCGAAAATAAAATATTATCTAATGTAATA
ACAGAAGAAAACTCTAAACATAAAAATCAAAAGAATTGAATAAGGCTTACAAAACATGAA
GGAAAATGATGTATATTATTTACATTCATTGAAGATACAAAGTCAACGCCATATTATGTT
CAAATAGAAAAATAG
>7946 bias=465.8,bit_score=2031.9,abs_start=45021,align_strand=+,abs_end=47180,score_ratio=0.934206896552,query_name=NODE_1_length_423494_cov_19.5452_ID_878
AAGGAAGATAATAAAATGAAAAAAACAGCAAAAGCTTTATTAATAATATGCACAACTATA
ATACCTAGTTTTGCTATGCCATTAATATCGGCGGGATGTAATAAAACAACAAACCATGAA
ACAAACAAAGAAAACACAATTATAGATAAACAGGCCCCTATTAAAAAACAAGAAAATGAT
TCTAATAACCCCAATAAGTTAGAATCCAACAGTGAATTAGCAGAAGCAGTTAAAAAAGTT
AATTTTCAATATAAAGATATCGATAAAATTTCAATGTTTGACAAATTAAACAAAGAAAAT
TTATCAAATAACCTTGATAAAAAATTTAAAATAGAAATTTTAAAATTAGAAGCAGACAAG
AAGAATAATTTAATATCGATCTCGTATGATATTTCGTTTAATGATGGAAATAAAATCACT
AAATTAGAAAATCAAAAATATTCATTGACAGGACTTTCAACAAATAACGAAAGCTATTTA
AATGGATTATTGAATGACAAAGATACGGTATTTAATTTAACAACTAATCTCAAAAAAGGT
AATGAAATAGATGCATATTATTTAGCTAATGGTCAAGGTTCTATTAGTTTATTGGCATCT
AATAAAAATATCTATATCCCAAAAGATTTAAATTTAGAATATACTTGAAATGAACAAAAT
GAAACAAATAAAAAATTCAATGGTGAAGTAGAACTTGATGTTAGTGTTAATACCAGAGAT
AATAAAACTATTACAAGAAAAAATGTAAAAATTGCTAATAAGATTGCAGAAGGCGTTTCA
GATGATTATTTAATTAAATATAAAAAGCTAACTTTAAATTATAAAGATGCTGACAAGACT
TTAATAGATTCTTTTAGCAAAGGAAATATTGAACAAACATTAAAAAATAATTTTATTGTT
AAATTTGAAAATAGTAGTGAAGAAGAAACTAAAAAATTCCTAGAAGACAATGGAATTAAA
TATGAAGTTAAGAGCATAACTGAAATTTCTCTTAAAAAGAAAACAATCAATGTTAATCTT
CAAATAACATTAAAAAATAAGAAACTTGTCAATGCAAATATTGAAGTTGCGGGATTTAAA
GGCGTTGAAAAAGTAAGCGATGAACAAGTTAAAAAAATAGTAGATAAATTAACCTTTGGT
GATGTTTATTTCCCTGAAAAAGTTAAAACCTTTAGTCAAAGCCGTTTAAACAAATTAAAT
TTATATATTAAAGATGAAAACGGAAAAGCTCAACTAGAAAATCCTTTAGATTTTGCAGAA
TATTTTACAAAAAATGGAATTAACAATTTTGGTAAAAACTTCATAGTTAAATATGATAAA
GCCGAAAAGAAATTAATTACAACATTAAAATTGAATGAAAAAGAATACACAATTGAAACA
AAATTAACGCATGAATCAAAACCAGATGAATGGGTCAACGAAGTAGGCAAGGAATTTTTA
GGAAACCCAAATGAAATTTTGGCAAGTGATTTCTCGGCTACAAATTTAAAATTGAATAAG
AATGTTGGCGATAGCCTTGACAGTTTAAATTTTATTAAATTATCTTCAATAAAAAGACCT
TCAAAAAATTCAGAGGAATTAAAACTCAACGAAGAAGGCAAGGCAACGTTAATTTATGAA
TTTAGAAATATATATGATAATTCAATATATACAAAAGAAGTCGTATTTGAAAATCTAAAA
AAAGTAGAAAAAGCTGATTATAAAAAACAACACGCCTCTTTAATACAAAAAATTAATGAT
AAAAAAATTATTAAAAGTGGTTGGGCTACTGACGAAGAAATAAAGAAATTAGAAACTTTT
TTGCCAGGCGAAAAAAAATCTAAAAAAAGTAAGAGAATAAACATTGAACATTATATAAAT
AATGGCAATATAGAAATGCTTGTTGGAAGAGTAATTGTTAAAAAAAATAAAATTACTTTC
GGCGATACATTGAATAGACAAAAGGAATTTGAAGAAATAATATTTGATGAAGAATTTGTT
GAAGCAGTTAAGAAGTCGTATGATAATAAAAGCGAAAATAAAATATTATCTAATGTAATA
ACAGATGAAAATTCTAAACGTAAAAATCAAAAGAATTGAATAAGGCTTACAAAACATGAA
GGAAAATGATGTATATTATTTGCATTCATTGAAGATACAAAGTCAACGCCATATTATGTT
CAAATAGAAAAATAGTCTTATAAAATTTTA
>7950 bias=464.1,bit_score=2091.1,abs_start=46446,align_strand=+,abs_end=48620,score_ratio=0.961425287356,query_name=NODE_1_length_337690_cov_20.0179_ID_3593
AAGGAAGATAATAAAATGAAAAAAACAGCAAAAGCTTTATTAATAATATGCACAACTATA
ACACCTAGTTTTGCTATGCCATTAATATCGGCGGGATGTAATAAAACAACAAACCATGAA
ACAAACAAAGAAAATACAATTATAGATAAACAGGCCCCTATTAAAAAACAAGAAAATGAT
TCTAATAACCCCAATAAGTTAGAATCCAACAGTGAATTAGCAGAAGCAGTTAAAAAAGCT
AATTTTCAATATAAGGATATTGATAAGATTTCAATGTTTGACAAATTAAACAAAGAAAAT
TTATCAAATAACCTTGATAAAAAATTTAAAATAGAAATTTTAAAATTAGAAGCAGACAAG
AAGAATAATTTAATATCGATCTCGTATGATATTTCGTTTAATGATGGAAATAAAATCATT
AAATTAGAAAATCAAAAATATTCATTGACAGGACTTTTGACAAACAACGAAAGCTATTTA
AATGGATTATTGAATGATAATGACACAATGTTTAATTTAACAACTAATCTTAAAAAAGGT
AATGAAATAGATGCAAGCCAACTGGATGCATATTATTTAGCTAATGGCCAAGGTTCTATT
AGTTTATTGGCATCTAATAAAAATGTTTATGTTCCCAAAGATCTAATCTTAGAATATACT
TGAAATGAACAAAATGAAACAAATAAAAAATTCAATGGTGAAGTAGAACTTGATGTTAGT
GTTAAGACTAAGGACAATAAAACTATTACAAGAAAAAATGTAAAAATTGCTAATAAGATT
GCAGAAGGCGTTTCAGATGATTATTTAACTAAATATAAAAAGTTAACTTTAAATTATAAA
GACGCTGACAAGACTTCAATAGATTCTTTTAGCAAGGGTGATATTGAACAAACGTTAAAA
AATAATTTTATTGTTAAATTTGAAAAAACCAGTGAAGAAGAAACTAAAAAATTCTTAGAA
GACAATGGAATTAAATATGAAGTTAAGAGCATAACTGAAATTTCTCTTGAAAAGAAAACA
ATCAATGTTAATCTTCAAATAACATTAAAAAATAAGAAACTTGTCAATGCAAATATTGAA
GTTGCAGGATTTAAAGGCATTGAAAAAGTAAGCGATGAACAAGTTAAAAAAATAGTAGAT
AAATTGACCTTTGGTGATGTTTATTTCCCTGAAAAAGTTAAAACCTTTAGTCAAAGTCGT
TTAAACAAATTAAATTTATATATTAAAGATGAAAACGGAAAAGCTCAACTAGAAAATCCT
TTAAATTTTGTAGAATATTTTACAAAAAATGGAATTAACAATTTTAATAAAAATTATATA
GTTAAATACGATAAAGCCAAAAAGAAATTAATTACAACATTAAAATTGAATGAAAAAGAA
TACACAATTGAAACAAAATTAACGCATGAATCAAAACCAGATGAATGGGTCAACGAAGTA
GGTAAGGAATTTTTAGGAAATCCAAATGAAATTTTGGCAAGTGATTTCTCAGCTGCAAAT
TTAAAATTGAATAAAAATGTTGGCGATAGTCTTGATAGTTTAAATTTTGTTAAATTATCT
TCAATAAAAAGACCTTCAAAAAATTCGGAAGAATTAAAGCTCAACGAAGAAGGTAAGGCA
ACGTTAATTTATGAATTTAGAAATATATATGATAATTCAATATATACAACAGAAGTCGTA
TTTGAAAATCTAAAAAAAGTAGAAAAAGCTGATTATAAAAAACAACACGCCTCTTTAATA
CAAAAAATTAATGATAAAAAAATTATTAAAAGTGGTTGGGCAACTGCCGAAGAAATAAAC
GAATTGGAAACTTTTTTGCCAAGCCAAAAAAAATCTAAAAAAAATAAGAGAATAAACATT
GAACATTATATAAACAATGGCAATATAGAAATACTTGTTGGAAGAGTAATTACTAAAAAA
AATAAAATTACTTTCGGCGATACATTGAACAGACAAAAGGAATTTGAAGAAATAATATTT
GATGAAGAATTTGTTGAAGCAGTTAAAAAATCATCTAATAATAAAAGCGAAAATAAAATA
TTATCTAATGTAATAACAGAAGAAAATTCTAAACATAAAAATCAAAAGAATTGAATAAGG
CTTACAAAACATGAAGGAAAATGATGTATACTATTTGCATTCATTGAAGATACAAAGTCA
ACACCATATTATGTTCAAATAGAAAAATAGTCTTATAAATTTTTA
>7952 bias=462.1,bit_score=2091.4,abs_start=364758,align_strand=+,abs_end=366932,score_ratio=0.961563218391,query_name=NODE_1_length_644406_cov_31.3649_ID_828
AAGGAAGATAATAAAATGAAAAAAACAGCAAAAGCTTTATTAATAATATGCACAACTATA
ACACCTAGTTTTGCTATGCCATTAATATCGGCGGGATGTAATAAAACAACAAACCATGAA
ACAAACAAAGAAAACACAATTATAGATAGACAGGCCCCTATTAAAAAACAAGAAAATAAT
TCTAATAACCCCAATAAGTTAGAATCCAACAGTGAATTAGCAGAAGCAGTTAAAAAAGCT
AATTTTCAATATAAGGATATTGATAAAATTTCAATGTTTGACAAATTAAACAAAGAAAAT
TTATCAAATAACCTTGATAAAAAATTTAAAATAGAAATTTTAAAATTAGAAACAGACAAG
AAGAATAATTTAATATCGATCTCGTATAATATTTCGTTTAATGATGGAGGTAAAATCATT
AAATTAGAAAATCAAAAATATTCATTGACAGGACTTTCAACAAATAACGAAAGCTATTTA
AATGGATTATTGAATGATAATGACACAATATTTAATTTAACAACTAATTTCAAAAAAGGC
AATGAAATAGATGCAAGCCAACTGGATGCATATTATTTAGCTAATAGCCAAGGCTCTATT
AGTTTATTGGCATCTAATAAAAATGTTTATGTTCCCAAAGATCTAATCTTAGAATATGCT
TGAAATGAACAAAACGAAACAAATAAAAAATTCAATGGTGAAGTAGAACTTGATGTTAGT
GTTAAGACCAAAGACAATAAAACTATTACAAGAAAAAAAGTAAAAATTGCTAATAAAATT
GCCGAAGGCGTTTCAGATGATTATTTAACTAAATATAAAAAGTTGACTTTAAATTATAAA
GACGCTGACAAGACTTCAATAGATTCTTTTAGCGAAGGTGATATTGAACAAACGTTAAAA
AATAATTTTATTGTTAAATTTGAAAAAAGCAGTGAAGAAGAAACTAAAAAATTCTTAGAA
GACAATGGAATTAAATATGAAGTTAAGAGTATAACTGAAATTTCTCTTGAAAAGAAAACA
ATCAATGTTAATCTTCAAATAACATTAAAAAATAAGAAACTTGCTAATGCAAATATTGAA
GTTTCAGGGTTTAAAGGCGTTGAAAAAGTAAGCGACGAACAAGTTAAAAAAATAGTAGAT
AAATTGACCTTTGGTGATGTTTATTTCCCTGAAAAAGTTAAAACCTTTAGTCAAAGCCGT
TTAAACAAATTAAATTTATATATTAAAGATGAAAACGGAAAAGCTCAACTAGAAAATCCT
TTAAATTTTGTAGAATATTTTACAAAAAATGGAATTAACAATTTTGATAAAAATTATATA
GTTAAATATGATAAAGCCGAAAAGAAATTAATTACAACATTAAAATTGAATGAAAAAGAA
TACACAATTGAAACAAAATTAACGCATGAATCAAAGCCAGATGAATGAGTCAACGAAGTA
GGTAAGGAATTTTTAGGAAATCCAAATGAAATTTTGGCAAGTGATTTCTCGGCTACAAAT
TTAAAATTGAATAAAAATGTTGGCGATAGTCTTGATAGTTTAAATTTTATTAAATTATCT
TCAATAAAAAGACCTTCAAAAAATTCAGAGGAATTAAAGCTCAACGAAGAAGGTAAGGCA
ACGTTAATTTATGAATTTAGAAATATATATGATAATTCAATATATACAACAGAAGTCGTA
TTTGAAAATCTAAAAAAAGTAGAAAAAGCTGATTATAAAAAACAACACGCCTCTTTAATA
CAAAAAATTAATGATAAAAAAATTATTAAAAGTGGTTGGGCAACTGCCGAAGAAATAAAC
GAATTGGAAACTTTTTTGCCAAGCCAAAAAAAATCTAAAAAAAGTAAGAGAATAAACATT
GAACATTATATAAATAATGGTAATATAGAAATACTTGTTGGAAGAGTAATTACTAAAAAA
AATAAAATTACTTTCGGCGATACATTGAACAGACAAAAAGAATTTGAAGAAATAATATTT
GATGAAGAATTTGTTGAAGCAGTTAAGAAATCATCTAATAATAAAAGCGAAAATAAAATA
TTATCTAATGTAATAACAGAAGAAAATTCTAAACATAAAAATCAAAAGAATTGAATAAGA
CTTACAAAACACGAAGGAAAATGATGTATATTATTTACATTCATTGAAGATACAAAGTCA
ACGCCATATTATGTTCAAATAGAAAAATAGTCTTATAAAATTTTA
>7955 bias=453.5,bit_score=2085.5,abs_start=47350,align_strand=+,abs_end=49524,score_ratio=0.958850574713,query_name=NODE_5_length_88114_cov_18.365_ID_620
AAGGAAGATAATAAAATGAAAAAAACAGCAAAAGCTTTATTAATAATATGCACAACTATA
ACACCTAGTTTTGCTATGCCATTAATATCGGCGGGATGTAATAAAACAACAAACCATGAA
ACAAACAAAGAAAATACAATTATAGATAGACAGGCCCCTATTAAAAAACAAGAAAATGAT
TCTAATAACCCCAATAAGTTAGAAATTAATAGCGAATTAGCAGAAGCAGTTAAAAAAGTT
AATTTTCAATATAAGGATATTGATAAAATTTCAATGTTTGACAAATTAAACAAAGAAAAT
TTATCAAATAACCTTGATAAAAAATTTAAAATAGAAATTTTAAAATTAGAAGCAGACAAG
AAGAATAATTTAATATCGATCTCGTATAATATTTCGTTTAATGATGGAGCTAAAATCATT
AAATTAGAAAATCAAGAATATTCTTTGACGGGACTTTCAACAAACAACGAAAGCTATTTA
AATGGATTATTGAATGATAATGACACAATATTTAATTTAACAACTAAACTTAAAAAAGGT
AATGAAATAGATGCAAGCCAACTGGATGCATATCATTTAGCTAATGGTCAAGGCTCTATT
AGTTTATTGGCATCTAATAAAAATGTTTATGTTCCCAAAGATCTAATCTTAGAATATACT
TGAAATGAACAAAATGAAACAAATAAAAAATTCAATGGTGAAGTAGAACTTGATGTTAGT
GTTAAGACCAAAGACAATAAAACTATTACAAGAAAAAATGTAAAAATTGCTAATAAAATT
GCTGAAGGCGTTTCAGATGATTATTTAATTAAATATAAAAAATTAACTTTAAATTATAAA
GACGCTGACAAGACTTCAATAGATTCTTTTAGCGAAGGTGATATTGAACAAACGTTAAAA
AATAATTTTATTGTTAAATTTGAAAAAAGCAGTGAAGAAGAAACTAAAAAATTTTTAGAA
GACAATGGAATTAAATATGAAGTTAAGAGCATAACTGAAATTTCTCTTGAAAAGAAAACA
ATCAATGTTAATCTTCAAATAACATTAAAAAATAAGAAACTTGTCAATGCAAATATTGAA
GTTGCAGGATTTAAAGGCGTTGAAAAAGTAAGCAATGAACAAGTTAAAAAAATAGTAGAT
AAATTGACCTTTGGTGATGTTTATTTCCCTGAAAAAGTTAAAACCTTTAGTCAAAGCCGT
TTAAACAAATTAAATTTATATATTAAAGATGAAAACGGAAAAGCTCAACTAGAAAATCCT
TTAAATTTTGTAGAATATTTTACAAAAAATGGAATTAACAATTTTAATAAAAATTATATA
GTTAAATATGATAAAGCCGAAAAGAAATTAATTACAACATTAAAATTGAATGAAAAAGAA
TACACAATTGAAACAAAATTAACGCATGAATCAAAACCAGATGAATGGGTCAACGAAGTA
GGTAAGGAATTTTTAGGAAATCCAAATGAAATTTTGGCAAGTGATTTCTCAGCTACAAAT
TTAAAATTGAATAAGAATGTTGGCGATAGCCTTGATAGTTTAAATTTTATTAAATTGTCT
TCAATAAAAAGACCATCAAAAAATTCAGAGGAATTAAAGCTCAACGAAGAAGGTAAGGCA
ACGTTAATTTATGAATTTAGAAATGTATATGATAATTCAATATATACAACAGAAGTCGTA
TTTGAAAATCTAAAAAAAGTAGAAAAAGCTGATTATAAAAAACAACACGCCTCTTTAATA
CAAAAAATTAATGATAAAAAAATTATTAAAAGTGGTTGGGCAACTGCCGAAGAAATAAAC
GAATTGGAAACTTTTTTGCCAAGCCAAAAAAAATCTAAAAAAAGTAAGAGAATAAACATT
GAACATTATATAAATAATGGCAATACAGAAATACTTGTTGGGAGAGTAATTGCTAAAAAA
AATAAAGTTACTTTCGGCGATACATTGAATAGACAGAAAGAATTTGAAGAAATAATATTT
GATGAGGAATTTGTTGAAGCAGTTAAGAAGTCATCAGATCATAAAAGCGAAAATAAAATA
TTATCTAATGTAATAACAGAAGAAAATTCTAAACATAAAAATCAAAAGAATTGAATAAGA
CTTACAAAACACGAAGGAAAATGATGTATACTATTTGCATTCATTGAAGATACAAAGTCA
ACACCATATTATGTTCAAATAGAAAAATAGTCTTATAAATTTTTA
>7956 bias=470.7,bit_score=2071.6,abs_start=167299,align_strand=-,abs_end=169457,score_ratio=0.952459770115,query_name=NODE_1_length_201530_cov_37.1757_ID_177
AGGAAGATAATAAAATGAAAAAAACAGCAAAAGCTTTATTAATAATATGCACAACTATAA
CACCTAGTTTTGCTATGCCATTAATATCGGCGGGATGTAATAAAACAACAAACCATGAAA
CAAACAAAGAAAATACAATTATAGATAAACAGGCCCCTATTAAAAAACAAGAAAATGATT
CTAATAACCCCAATAAGTTAGAATCTAATAGCGAATTAGCAGAAGCAGTTAAAAAAGTTA
ATTTTCAATATAAGGATATTGATAAAATTTCAATGTTTGACAAATTAAACAAAGAAAATT
TATCAAATAACCTTGATAAAAAATTTAAAATAGAAATTTTAAAATTAGAAACAGACAAGA
AGAATAATTTAATATCGATCTCGTATAATATTTCGTTTAATGATGGAAATAAAATCACTA
AATTAGAAAATCAAAAATATTCATTGACAGGACTTTCAACAAATAACGAAAGCTATTTAA
ATGGATTATTGAATGATAATGACACAATATTTAATTTAACAACTAATTTCAAAAAAGGTA
ATGAAATAGATGCATATCATTTAGCTAATAGCCAAGGCTCTATTAGTTTATTGGCATCTA
ATAAAAATGTTTATGTTCCCAAAGATCTAATCTTAGAATATACTTGAAATGAACAAAATG
AAACAAATAAAAAATTCAATGGTGAAGTAGAACTTGATGTTAGTGTTAAGACTAAGGACA
ATAAAACTATTACAAGAAAAAATGTAAAAATTGCTAATAAGATTGCCGAAGGCGTTTCAG
ATGATTATTTAACTAAATATAAAAAGTTAACTTTAAATTATAAAGATGCTGACAAGACTT
CAATAGATTCTTTTAGCGAAGGTGATATTGAACAAACGTTAAAAAATAATTTTATTGTTA
AATTTGAAAAAAGCAGTGAAGAAGAAACTAAAAAATTCTTAGAAGACAATGGAATTAAAT
ATGAAGTTAAGAGCATAACTGAAATTTCTCTTGAAAAGAAAACAATCAATGTTAATCTTC
AAATAACATTAAAAAATAAGAAACTTGTCAATGCAAATATTGAAGTTGCAGGATTTAAAG
GCATTGAAAAAGTAAGCGATGAACAAGTTAAAAAAATAGTAGATAAATTGACCTTTGGTG
ATGTTTATTTCCCTGAAAAAGTTAAAACCTTTAGTCAAAGTCGTTTAAACAAATTAAATT
TATATATTAAAGATGAAAACGGAAAAGCTCAATTAGAAAAACCTTTAAATTTTGCAGAAT
ATTTTGCCAAAAACGGAATTAACAATTTTGATAAAAATTATATAGTTAAATATGATAAAG
CCGAAAAGAAATTAATTACAACATTAAAATTGAATGAAAAAGAATACACAATTGAAACAA
AATTAACGCATGAATCAAAACCAGATGAATGGGTCAACGAAGTAGGTAAGGAATTTTTAG
GAAATCCAAATGAAATTTTGGCAAGTGATTTCTCAGCTACAAATTTAAAATTGAATAAAA
ATGTTGGCGATAGTCTTGATAGTTTAAATTTTATTAAATTATCTTCAATAAAAAGACCTT
CAAAAAATTCAGAGGAATTAAAGCTCAACGAAGAAGGTAAGGCAACGTTAATTTATGAAT
TTAGAAATGTATATGATAATTCAATATATACAACAGAAGTCGTATTTGAAAATCTAAAAA
AAGTAGAAAAAGCTGATTATAAAAAACAACACGCCTCTTTAATACAAAAAATTAATGATA
AAAAAATTATTAAAAGTGGTTGGGCAACTGCCGAAGAAATAAACGAATTGGAAACTTTTT
TGCCAAGTCAAAAAAAATCTAAAAAAAATAAGAGAATAAACATTGAACATTATATAAACA
ATGGCAATATAGAAATACTTGTTGGAAGAGTAATTACTAAAAAAAATAAAATTACTTTCG
GCGATACATTGAACAGACAAAAGGAATTTGAAGAAATAATATTTGATGAAGAATTTGTTG
AAGCAGTTAAGAAATCATCTAATAATAAAAGCGAAAATAAAATATTATCTAATGTAATAA
CAGAAGAAAATTCTAAACATAAAAATCAAAAGAATTGAATAAGACTTACAAAACACGAAG
GAAAATGATGTATACTATTTGCATTCATTGAAGATACAAAGTCAACACCATATTATGTTC
AAATAGAAAAATAGTCTTATAAAATTTTA
>7961 bias=462.1,bit_score=2081.8,abs_start=37570,align_strand=-,abs_end=39743,score_ratio=0.957149425287,query_name=NODE_7_length_40078_cov_33.6164_ID_5600
AGGAAGATAATAAAATGAAAAAAACAGCAAAAGCTTTATTAATAATATGCACAACTATAA
CACCTATTTTTGCTATGCCATTAATATCGGCGGGATGTAATAAAACAACAAACCATGAAA
CAAAAAAAGAAAACACAATTATAGATAGACAGGCCCCTATTAAAAAACAAGAAAATAATT
CTAATAACCCCAATAAGTTAGAATCCAACAGTGAATTAGCAGAAGCAGTTAAAAAAGCTA
ATTTTCAATATAAGGATATTGATAAAATTTCAATGTTTGACAAATTAAACAAAGAAAATT
TATCAAATAACCTTGATAAAAAATTTAAAATAGAAATTTTAAAATTAGAAACAGACAAGA
AGAATAATTTAATATCGATCTCGTATAATATTTCGTTTAATGATGGAGGTAAAATCATTA
AATTAGAAAATCAAAAATATTCATTGACAGGACTTTCAACAAATAACGAAAGCTATTTAA
ATGGATTATTGAATGATAATGACACAATATTTAATTTAACAACTAATTTCAAAAAAGGCA
ATGAAATAGATGCAAGCCAACTGGATGCATATTATTTAGCTAATAGCCAAGGCTCTATTA
GTTTATTGGCATCTAATAAAAATGTTTATGTTCCCAAAGATCTAATCTTAGAATATGCTT
GAAATGAACAAAACGAAACAAATAAAAAATTCAATGGTGAAGTAGAACTTGATGTTAGTG
TTAAGACCAAAGACAATAAAACTATTACAAGAAAAAATGTAAAAATTGCTAATAAAATTG
CCGAAGGCGTTTCAGATGATTATTTAACTAAATATAAAAAGTTGACTTTAAATTATAAAG
ACGCTGACAAGACTTCAATAGATTCTTTTAGCGAAGGTGATATTGAACAAACGTTAAAAA
ATAATTTTATTGTTAAATTTGAAAAAAGCAGTGAAGAAGAAACTAAAAAATTCTTAGAAG
ACAATGGAATTAAATATGAAGTTAAGAGTATAACTGAAATTTCTCTTGAAAAGAAAACAA
TCAATGTTAATCTTCAAATAACATTAAAAAATAAGAAACTTGCTAATGCAAATATTGAAG
TTTCAGGGTTTAAAGGCGTTGAAAAAGTAAGTGACGAACAAGTTAAAAAAATAGTAGATA
AATTGACCTTTGGTGATGTTTATTTCCCTGAAAAAGTTAAAACCTTTAGTCAAAGCCGTT
TAAACAAATTAAATTTATATATTAAAGATGAAAACGGAAAAGCTCAACTAGAAAATCCTT
TAAATTTTGTAGAATATTTTACAAAAAATGGAATTAACAATTTTGATAAAAATTATATAG
TTAAATATGATAAAGCCGAAAAGAAATTAATTACAACATTAAAATTGAATGAAAAAGAAT
ACACAATTGAAACAAAATTAACGCATGAATCAAAGCCAGATGAATGAGTCAACGAAGTAG
GTAAGGAATTTTTAGGAAATCCAAATGAAATTTTGGCAAGTGATTTCTCGGCTACAAATT
TAAAATTGAATAAAAATGTTGGCGATAGTCTTGATAGTTTAAATTTTATTAAATTATCTT
CAATAAAAAGACCTTCAAAAAATTCAGAGGAATTAAAGCTCAACGAAGAAGGTAAGGCAA
CGTTAATTTATGAATTTAGAAATATATATGATAATTCAATATATACAAAAGAAGTCGTAT
TTGAAAATCTAAAAAAAGTAGAAAAAGCCGATTATAAAAAGCAATACGCCTCTTTAATAC
AAAAAATTAATGACAAAAAAATTATTAAAAGTGGTTGGGCAACTGCCGAAGAAATAAACG
AATTGGAAACTTTTTTGCCAAGCCAAAAAAAATCTAAAAAAAATAAGAGAATAAACATTG
AACATTATATAAACAATGGCAATATAGAAATACTTGTTGGAAGAGTAATTACTAAAAAAA
ATAAAATTACTTTCGGCGATACATTGAACAGACAAAAGGAATTTGAAGAAATAATATTTG
ATGAAGAATTTGTTGAAGCAGTTAAGAAATCATCTAATAATAAAAGCGAAAATAAAATAT
TATCTAATGTAATAACAGAAGAAAATTCTAAACATAAAAATCAAAAGAATTGAATAAGAC
TTACAAAACACGAAGGAAAATGATGTATATTATTTACATTCATTGAAGATACAAAGTCAA
CGCCATATTATGTTCAAATAGAAAAATAGTCTTATAAAATTTTA
>20582 bias=0,e_score=0.0,bit_score=2107.1,score_ratio=0.97,align_strand=-,abs_start=238026,abs_end=240199,allele_start=238026,allele_end=240199,query_name=NODE_1_length_253926_cov_31.5063_ID_280 <unknown description>
TGAAAAAAACAGCAAAAGCTTTATTAATAATATGCACAACTATAACGCCTAATTTTGCTA
TGCCATTAATATCGGCGGGATGTAATAAAACAACAAACCATGAAACAAACAAAGAAAATA
CAATTATAGATAGACAGGCCCCTATTAAAAAACAAGAAAATGATTCTAATAACCCCAATA
AGTTAGAAACTAATAGCGAATTAGCAGAAGCAGTTAAAAAAGTTAATTTTCAATATAAGG
ATATTGATAAAATTTCAATGTTTGACAAATTGAACAAAGAAAACTTATCAAATAACCTTG
ATAAAAAATTTAAAATAGAAATTTTAAAATTAGAAGCAGACAAGAAGAATAATTTAATAT
CGATCTCGTATAATATTTCGTTTAATGATGGAAATAAAATCACTAAATTAGAAAATCAAA
AATATTCATTGACAGGGCTTTCAACAAATAACGAAAGCTATTTAAATGGATTATTAAATG
ATAATGACACAATATTTAACTTAACAACTAATCTCAAAAAAGGTAATGAAATAGATGCAA
GCCAACTGGATGCATATCATTTAGCTAATGGCCAAGGTTCTATTAGTTTATTGGCATCTA
ATAAAAATGTTTATGTTCCCAAAGATCTAATCTTAGAATATACTTGAAATGAACAAAATG
AAACAAATAAAAAATTCAATGGTGAAGTAGAACTTGATGTTAGTGTTAAGACTAAGGACA
ATAAAACTATTACAAGAAAAAATGTAAAAATTGCTAATAAAATTGCCGAAGGCGTTTCAG
ATGATTATTTAACTAAATATAAAAAGTTAACTTTAAATTATAAAGACGCTGACAAGACTT
CAATAGATTCTTTTAGCGAAGGTGATATTGAACAAACGTTAAAAAATAATTTTATTGTTA
AATTTGAAAAGAGCAGTGAAGAAGAAACTAAAAAATTCTTAGAAGACAATGGAATTAAAT
ATGAAGTTAAGAGCATAATTGAAATTTCTCTTGAAAAGAAAACAATCAATGTTAATCTTC
AAATAACATTAAAAAATAAGAAACTTGTCAATGCAAATATTGAAGTTGCAGGATTTAAAG
GCGTTGAAAAAGTAAGCGATGAACAAGTTAAAAAAATAGTAGATAAATTGACCTTTGGTG
ATGTTTATTTCCCTGAAAAAGTTAAAACCTTTAGTCAAAGTCGCTTAAACAAATTAAATT
TATATATTAAAGATGAAAACGGAAAAGCTCAACTAGAAAATCCTTTAAATTTTGTAGAAT
ATTTTACAAAAAATGGAATTAACAATTTTAATAAAAATTATATAGTTAAATATGATAAAG
CTGAAAAGAAATTAATTACAACATTAAAATTGAATGAAAAAGAATACACAATTGAAACAA
AATTAACGCATGAATCAAAACCAGATGAATGGGTCAACGAAGTAGGTAAGGAATTTTTAG
GAAATCCAAATGAAATTTTGGCAAGTGATTTCTCAGCTACAAATTTAAAATTGAATAAAA
ATGTTGGCGATAGCCTTGATAGTTTAAATTTTATTAAATTGTCTTCAATAAAAAGACCTT
CAAAAAATTCAGAGGAATTAAAGCTCAACGAAGAAGGTAAGGCAACGTTAATTTATGAAT
TTAGAAATGTATATGATAATTCAATATATACAACAGAAGTCGTATTTGAAAATCTAAAAA
AAGTAGAAAAAGCTGATTATAAAAAGCAATACGCCTCTTTAATACAAAAAATTAATGATA
AAAAAATTATTAAAAGCGGTTGGGCTACTGACGAAGAAATAAAGAGATTGGAAACTTTTT
TGCCAGGCGAAAAAAAATCTAAAAAAAATAAGAGAATAAACATTGAACATTATATAAATA
ATGGCAATACAGAAATACTTGTTGGAAGAGTAATTGCTAAAAAAAATAAAGTTACTTTCG
GCGATACATTGAATAGACAAAAGGAATTTGAAGAAATAATATTTGATGAAGAATTTATTG
AAGCAGTTAAGAATTCGTCAGATAATAAAAGCGAAAATAAAATATTATCTAATGTAATAA
CAGAAGAAAACTCTAAACATAAAAATCAAAAGAATTGAATAAGGCTTACAAAACATGAAG
GAAAATGATGTATATTATTTACATTCATTGAAGATACAAAGTCAACGCCATATTATGTTC
AAATAGAAAAATA
>20583 bias=0,e_score=0.0,bit_score=2060.8,score_ratio=0.95,align_strand=+,abs_start=43690,abs_end=45863,allele_start=43690,allele_end=45863,query_name=NODE_1_length_290949_cov_36.4267_ID_342 <unknown description>
TGAAAAAAACAGCAAAAGCTTTATTAATAATATGCACAACTATAACACCTAGTTTTGCTA
TGCCATTAATATCGGCGGGATGTAATAAAACAACAAACCATGAAACAAACAAAGAAAATA
CAATTATAGATAGACAGGCCCCTATTAAAAAACAAGAAAATGATTCTAATAACCCCAATA
AGTTAGAAACTAATAGCGAATTAGCAGAAGCAGTTAAAAAAGTTAATTTTCAATATAAGG
ATATTGATAAAATTTCAATGTTTGACAAATTAAACAAAGAAAATTTATCAAATAACCTTG
ATAAAAAATTTAAAATAGAAATTTTAAAATTAGAAGCAGACAAGAAGAATAATTTAATAT
CGATCTCGTATAATATTTCGTTTAATGATGGAGGTAAAATCATTAAATTAGAAAATCAAA
AATATTCATTGACAGGACTTTCAACAAATAACGAAAGCTATTTAAATGGATTATTGAATG
ATAATGACACAATATTTAATTTAACAACTAATCTCAAAAAAGGTAATGAAATAGATGCAA
GCCAACTGGATGCATATTATTTAGCTAATAGCCAAGGCTCTATTAGTTTATTGGCATCTA
ATAAAAATGTTTATGTTCCCAAAGATCTAATCTTAGAATATACTTGAAATGAACAAAACG
AAACGAATAAAAAATTCAATGGTGAAGTAGAACTTGATGTTAGTGTTAATACCAGAGATA
ATAAAACTATTACAAGAAAAAATGTAAAAATCGCTAATAAAATTGCAGAAGGTGTTTCAG
ATGATTATTTAATAAAATATAAAAAATTAACTTTAAATTATAAAGATGCTGACAAGACTT
CAATAGATTCTTTTAGCAAAGGTGATATTGAACAAACATTAAAAAATAATTTTATTGTTA
AATTTGAAAAGAGTAGTGAAGAAGAAACTAAAAAATTCCTAGAAGACAATGGAATTAAAT
ATGAAGTTAAGAGCATAACTGAAATTTCTCTTGAAAAGAAAACAATCAATGTTAATCTTC
AAATAACATTAAAAAATAAGAAACTTGTCAGTGCAAATATTGAAGTTGTAGGATTTAAAG
GCGTTGAAAAAGTAAGCGATGAACAAGTTAAAAAAATAGTAGATAAATTGACCTTTGGTG
ATGTTTATTTCCCTGAAAAAGTTAAAACCTTTAGTCAAAGTCGTTTAAACAAATTAAATT
TATATATTAAAGATGAAAACGGAAAAGCTCAACTAGAAAATCCTTCAAATTTTGTAGAAT
ATTTTACAAAAAATGGAATTAACAATTTTAATAAAAATTATATAGTTAAATATGATAAAG
CCGAAAAGAAATTAATTACAACATTAAAATTGAATGAAAAAGAATACACAATTGAAACAA
AATTAACGCATGAATCAAAACCAGATGAATGGGTCGAAGAAGTAGGTAAGGAATTTTTAG
GAAATCCAAATGAAATTTTGGCAAGTGATTTCTCAGCTACAAATTTAAAATTGAATAAGA
ATGTTGGCGATAGCCTTGATAGTTTAAATTTTATTAAATTATCTTCAATAAAAAGACCTT
CAAAAAATTCGGAAGAATTAAAGCTCAACGAAGAAGGTAAGGCAACGTTAATTTATGAAT
TTAGAAATGTATATGATAATTCAATATATACAACAGAAGTCGTATTTGAAAATCTAAAAA
AAGTAGAAAAAGCTGATTATAAAAAACAACACGCCTCTTTAATACAAAAAATTAATGATA
AAAAAATTATTAAAAGTGGTTGGGCAACTGCCGAAGAAATAAACGAATTGGAAACTTTTT
TGCCAAGCCAAAAAAAATCTAAAAAAATAAGAGAATAAACATTGAACATTATATAAATAA
TGGCAATACAGAAATACTTGTTGGAAGAGTAATTGCTAAAAAAAATAAAGTTACTTTCGG
CGATACATTGAATAGACAGAAAGAATTTGAAGAAATAATATTTGATGAGGAATTTGTTGA
AGCAGTTAAGAAGTCATCAGATCATAAAAGCGAAAATAAAATATTATCTAATGTAATAAC
AGAAGAAAATTCTAAACATAAAAATCAAAAGAATTGAATAAGGCTTACAAAACATGAAGG
AAAATGATGCATATTATTCGCCTTCATTGAAGATACGAAGTCCACACCATATTACGTTCA
AATAGAAAAATAG
>20584 bias=0,e_score=0.0,bit_score=2460.7,score_ratio=1.13,align_strand=-,abs_start=301364,abs_end=303538,allele_start=301364,allele_end=303538,query_name=NODE_1_length_507951_cov_41.4538_ID_1311 <unknown description>
ATGAAAAAAACAGCAAAAGCTTTATTAATAATATGCACAACTATAACACCTAGTTTTGCT
ATGCCATTAATATCGGCGGGATGTAATAAAACAACAAACCATGAAACAAACAAAGAAAAC
ACAATTATAGATAGACAGGCCCCTATTAAAAAACAAGAAAATAATTCTAATAACCCCAAT
AAGTTAGAATCCAACAGTGAATTAGCAGAAGCAGTTAAAAAAGCTAATTTTCAATATAAG
GATATTGATAAAATTTCAATGTTTGACAAATTAAACAAAGAAAATTTATCAAATAACCTT
GATAAAAAATTTAAAATAGAAATTTTAAAATTAGAAACAGACAAGAAGAATAATTTAATA
TCGATCTCGTATAATATTTCGTTTAATGATGGAGGTAAAATCATTAAATTAGAAAATCAA
AAATATTCATTGACAGGACTTTCAACAAATAACGAAAGCTATTTAAATGGATTATTGAAT
GATAATGACACAATATTTAATTTAACAACTAATTTCAAAAAAGGCAATGAAATAGATGCA
AGCCAACTGGATGCATATTATTTAGCTAATAGCCAAGGCTCTATTAGTTTATTGGCATCT
AATAAAAATGTTTATGTTCCCAAAGATCTAATCTTAGAATATGCTTGAAATGAACAAAAC
GAAACAAATAAAAAATTCAATGGTGAAGTAGAACTTGATGTTAGTGTTAAGACCAAAGAC
AATAAAACTATTACAAGAAAAAAAGTAAAAATTGCTAATAAAATTGCCGAAGGCGTTTCA
GATGATTATTTAACTAAATATAAAAAGTTGACTTTAAATTATAAAGACGCTGACAAGACT
TCAATAGATTCTTTTAGCGAAGGTGATATTGAACAAACGTTAAAAAATAATTTTATTGTT
AAATTTGAAAAAAGCAGTGAAGAAGAAACTAAAAAATTCTTAGAAGACAATGGAATTAAA
TATGAAGTTAAGAGTATAACTGAAATTTCTCTTGAAAAGAAAACAATCAATGTTAATCTT
CAAATAACATTAAAAAATAAGAAACTTGCTAATGCAAATATTGAAGTTTCAGGGTTTAAA
GGCGTTGAAAAAGTAAGCGACGAACAAGTTAAAAAAATAGTAGATAAATTGACCTTTGGT
GATGTTTATTTCCCTGAAAAAGTTAAAACCTTTAGTCAAAGCCGTTTAAACAAATTAAAT
TTATATATTAAAGATGAAAACGGAAAAGCTCAACTAGAAAATCCTTTAAATTTTGTAGAA
TATTTTACAAAAAATGGAATTAACAATTTTGATAAAAATTATATAGTTAAATATGATAAA
GCCGAAAAGAAATTAATTACAACATTAAAATTGAATGAAAAAGAATACACAATTGAAACA
AAATTAACGCATGAATCAAAGCCAGATGAATGAGTCAACGAAGTAGGTAAGGAATTTTTA
GGAAATCCAAATGAAATTTTGGCAAGTGATTTCTCGGCTACAAATTTAAAATTGAATAAA
AATGTTGGCGATAGTCTTGATAGTTTAAATTTTATTAAATTATCTTCAATAAAAAGACCT
TCAAAAAATTCAGAGGAATTAAAGCTCAACGAAGAAGGTAAGGCAACGTTAATTTATGAA
TTTAGAAATATATATGATAATTCAATATATACAACAGAAGTCGTATTTGAAAATCTAAAA
AAAGTAGAAAAAGCTGATTATAAAAAACAACACGCCTCTTTAATACAAAAAATTAATGAT
AAAAAAATTATTAAAAGTGGTTGGGCAACTGCCGAAGAAATAAACGAATTGGAAACTTTT
TTGCCAAGCCAAAAAAAATCTAAAAAAAGTAAGAGAATAAACATTGAACATTATATAAAT
AATGGTAATATAGAAATACTTGTTGGAAGAGTAATTACTAAAAAAAATAAAATTACTTTC
GGCGATACATTGAACAGACAAAAAGAATTTGAAGAAATAATATTTGATGAAGAATTTGTT
GAAGCAGTTAAGAAATCATCTAATAATAAAAGCGAAAATAAAATATTATCTAATGTAATA
ACAGAAGAAAATTCTAAACATAAAAATCAAAAGAATTGAATAAGACTTACAAAACACGAA
GGAAAATGATGTATATTATTTACATTCATTGAAGATACAAAGTCAACGCCATATTATGTT
CAAATAGAAAAATA
>20585 bias=0,e_score=0.0,bit_score=2110.2,score_ratio=0.97,align_strand=-,abs_start=237786,abs_end=239959,allele_start=237786,allele_end=239959,query_name=NODE_1_length_253687_cov_41.2364_ID_219 <unknown description>
TGAAAAAAACAGCAAAAGCTTTATTAATAATATGCACAACTATAACGCCTAATTTTGCTA
TGCCATTAATATCGGCGGGATGTAATAAAACAACAAACCATGAAACAAACAAAGAAAATA
CAATTATAGATAGACAGGCCCCTATTAAAAAACAAGAAAATGATTCTAATAACCCCAATA
AGTTAGAAACTAATAGCGAATTAGCAGAAGCAGTTAAAAAAGTTAATTTTCAATATAAGG
ATATTGATAAAATTTCAATGTTTGACAAATTGAACAAAGAAAACTTATCAAATAACCTTG
ATAAAAAATTTAAAATAGAAATTTTAAAATTAGAAGCAGACAAGAAGAATAATTTAATAT
CGATCTCGTATAATATTTCGTTTAATGATGGAAATAAAATCACTAAATTAGAAAATCAAA
AATATTCATTGACAGGGCTTTCAACAAATAACGAAAGCTATTTAAATGGATTATTAAATG
ATAATGACACAATATTTAACTTAACAACTAATCTCAAAAAAGGTAATGAAATAGATGCAA
GCCAACTGGATGCATATCATTTAGCTAATGGCCAAGGTTCTATTAGTTTATTGGCATCTA
ATAAAAATGTTTATGTTCCCAAAGATCTAATCTTAGAATATACTTGAAATGAACAAAATG
AAACAAATAAAAAATTCAATGGTGAAGTAGAACTTGATGTTAGTGTTAAGACTAAGGACA
ATAAAACTATTACAAGAAAAAATGTAAAAATTGCTAATAAAATTGCCGAAGGCGTTTCAG
ATGATTATTTAACTAAATATAAAAAGTTAACTTTAAATTATAAAGACGCTGACAAGACTT
CAATAGATTCTTTTAGCGAAGGTGATATTGAACAAACGTTAAAAAATAATTTTATTGTTA
AATTTGAAAAGAGCAGTGAAGAAGAAACTAAAAAATTCTTAGAAGACAATGGAATTAAAT
ATGAAGTTAAGAGCATAACTGAAATTTCTCTTGAAAAGAAAACAATCAATGTTAATCTTC
AAATAACATTAAAAAATAAGAAACTTGTCAATGCAAATATTGAAGTTGCAGGATTTAAAG
GCGTTGAAAAAGTAAGCGATGAACAAGTTAAAAAAATAGTAGATAAATTGACCTTTGGTG
ATGTTTATTTCCCTGAAAAAGTTAAAACCTTTAGTCAAAGTCGCTTAAACAAATTAAATT
TATATATTAAAGATGAAAACGGAAAAGCTCAACTAGAAAATCCTTTAAATTTTGTAGAAT
ATTTTACAAAAAATGGAATTAACAATTTTAATAAAAATTATATAGTTAAATATGATAAAG
CTGAAAAGAAATTAATTACAACATTAAAATTGAATGAAAAAGAATACACAATTGAAACAA
AATTAACGCATGAATCAAAACCAGATGAATGGGTCAACGAAGTAGGTAAGGAATTTTTAG
GAAATCCAAATGAAATTTTGGCAAGTGATTTCTCAGCTACAAATTTAAAATTGAATAAAA
ATGTTGGCGATAGCCTTGATAGTTTAAATTTTATTAAATTGTCTTCAATAAAAAGACCTT
CAAAAAATTCAGAGGAATTAAAGCTCAACGAAGAAGGTAAGGCAACGTTAATTTATGAAT
TTAGAAATGTATATGATAATTCAATATATACAACAGAAGTCGTATTTGAAAATCTAAAAA
AAGTAGAAAAAGCTGATTATAAAAAGCAATACGCCTCTTTAATACAAAAAATTAATGATA
AAAAAATTATTAAAAGCGGTTGGGCTACTGACGAAGAAATAAAGAGATTGGAAACTTTTT
TGCCAGGCGAAAAAAAATCTAAAAAAAATAAGAGAATAAACATTGAACATTATATAAATA
ATGGCAATACAGAAATACTTGTTGGAAGAGTAATTGCTAAAAAAAATAAAGTTACTTTCG
GCGATACATTGAATAGACAAAAGGAATTTGAAGAAATAATATTTGATGAAGAATTTATTG
AAGCAGTTAAGAATTCGTCAGATAATAAAAGCGAAAATAAAATATTATCTAATGTAATAA
CAGAAGAAAACTCTAAACATAAAAATCAAAAGAATTGAATAAGGCTTACAAAACATGAAG
GAAAATGATGTATATTATTTACATTCATTGAAGATACAAAGTCAACGCCATATTATGTTC
AAATAGAAAAATA
>20586 bias=0,e_score=0.0,bit_score=2083.6,score_ratio=0.96,align_strand=+,abs_start=32166,abs_end=34340,allele_start=32166,allele_end=34340,query_name=NODE_5_length_74718_cov_32.8728_ID_1892 <unknown description>
TGAAAAAAACAGCAAAAGCTTTATTAATAATATGCACAACTATAACACCTATTTTTGCTA
TGCCATTAATATCGGCGGGATGTAATAAAACAACAAACCATGAAACAAAAAAAGAAAACA
CAATTATAGATAGACAGGCCCCTATTAAAAAACAAGAAAATAATTCTAATAACCCCAATA
AGTTAGAATCCAACAGTGAATTAGCAGAAGCAGTTAAAAAAGCTAATTTTCAATATAAGG
ATATTGATAAAATTTCAATGTTTGACAAATTAAACAAAGAAAATTTATCAAATAACCTTG
ATAAAAAATTTAAAATAGAAATTTTAAAATTAGAAACAGACAAGAAGAATAATTTAATAT
CGATCTCGTATAATATTTCGTTTAATGATGGAGGTAAAATCATTAAATTAGAAAATCAAA
AATATTCATTGACAGGACTTTCAACAAATAACGAAAGCTATTTAAATGGATTATTGAATG
ATAATGACACAATATTTAATTTAACAACTAATTTCAAAAAAGGCAATGAAATAGATGCAA
GCCAACTGGATGCATATTATTTAGCTAATAGCCAAGGCTCTATTAGTTTATTGGCATCTA
ATAAAAATGTTTATGTTCCCAAAGATCTAATCTTAGAATATGCTTGAAATGAACAAAACG
AAACAAATAAAAAATTCAATGGTGAAGTAGAACTTGATGTTAGTGTTAAGACCAAAGACA
ATAAAACTATTACAAGAAAAAATGTAAAAATTGCTAATAAAATTGCCGAAGGCGTTTCAG
ATGATTATTTAACTAAATATAAAAAGTTGACTTTAAATTATAAAGACGCTGACAAGACTT
CAATAGATTCTTTTAGCGAAGGTGATATTGAACAAACGTTAAAAAATAATTTTATTGTTA
AATTTGAAAAAAGCAGTGAAGAAGAAACTAAAAAATTCTTAGAAGACAATGGAATTAAAT
ATGAAGTTAAGAGTATAACTGAAATTTCTCTTGAAAAGAAAACAATCAATGTTAATCTTC
AAATAACATTAAAAAATAAGAAACTTGCTAATGCAAATATTGAAGTTTCAGGGTTTAAAG
GCGTTGAAAAAGTAAGCGACGAACAAGTTAAAAAAATAGTAGATAAATTGACCTTTGGTG
ATGTTTATTTCCCTGAAAAAGTTAAAACCTTTAGTCAAAGCCGTTTAAACAAATTAAATT
TATATATTAAAGATGAAAACGGAAAAGCTCAACTAGAAAATCCTTTAAATTTTGTAGAAT
ATTTTACAAAAAATGGAATTAACAATTTTGATAAAAATTATATAGTTAAATATGATAAAG
CCGAAAAGAAATTAATTACAACATTAAAATTGAATGAAAAAGAATACACAATTGAAACAA
AATTAACGCATGAATCAAAGCCAGATGAATGAGTCAACGAAGTAGGTAAGGAATTTTTAG
GAAATCCAAATGAAATTTTGGCAAGTGATTTCTCGGCTACAAATTTAAAATTGAATAAAA
ATGTTGGCGATAGTCTTGATAGTTTAAATTTTATTAAATTATCTTCAATAAAAAGACCTT
CAAAAAATTCAGAGGAATTAAAGCTCAACGAAGAAGGTAAGGCAACGTTAATTTATGAAT
TTAGAAATATATATGATAATTCAATATATACAAAAGAAGTCGTATTTGAAAATCTAAAAA
AAGTAGAAAAAGCCGATTATAAAAAGCAATACGCCTCTTTAATACAAAAAATTAATGACA
AAAAAATTATTAAAAGTGGTTGGGCAACTGCCGAAGAAATAAACGAATTGGAAACTTTTT
TGCCAAGCCAAAAAAAATCTAAAAAAAATAAGAGAATAAACATTGAACATTATATAAACA
ATGGCAATATAGAAATACTTGTTGGAAGAGTAATTACTAAAAAAAATAAAATTACTTTCG
GCGATACATTGAACAGACAAAAGGAATTTGAAGAAATAATATTTGATGAAGAATTTGTTG
AAGCAGTTAAGAAATCATCTAATAATAAAAGCGAAAATAAAATATTATCTAATGTAATAA
CAGAAGAAAATTCTAAACATAAAAATCAAAAGAATTGAATAAGACTTACAAAACACGAAG
GAAAATGATGTATATTATTTACATTCATTGAAGATACAAAGTCAACGCCATATTATGTTC
AAATAGAAAAATAG
>20587 bias=0,e_score=0.0,bit_score=2085.5,score_ratio=0.96,align_strand=+,abs_start=47352,abs_end=49526,allele_start=47352,allele_end=49526,query_name=NODE_4_length_88116_cov_34.4059_ID_323 <unknown description>
TGAAAAAAACAGCAAAAGCTTTATTAATAATATGCACAACTATAACACCTAGTTTTGCTA
TGCCATTAATATCGGCGGGATGTAATAAAACAACAAACCATGAAACAAACAAAGAAAATA
CAATTATAGATAGACAGGCCCCTATTAAAAAACAAGAAAATGATTCTAATAACCCCAATA
AGTTAGAAATTAATAGCGAATTAGCAGAAGCAGTTAAAAAAGTTAATTTTCAATATAAGG
ATATTGATAAAATTTCAATGTTTGACAAATTAAACAAAGAAAATTTATCAAATAACCTTG
ATAAAAAATTTAAAATAGAAATTTTAAAATTAGAAGCAGACAAGAAGAATAATTTAATAT
CGATCTCGTATAATATTTCGTTTAATGATGGAGCTAAAATCATTAAATTAGAAAATCAAG
AATATTCTTTGACGGGACTTTCAACAAACAACGAAAGCTATTTAAATGGATTATTGAATG
ATAATGACACAATATTTAATTTAACAACTAAACTTAAAAAAGGTAATGAAATAGATGCAA
GCCAACTGGATGCATATCATTTAGCTAATGGTCAAGGCTCTATTAGTTTATTGGCATCTA
ATAAAAATGTTTATGTTCCCAAAGATCTAATCTTAGAATATACTTGAAATGAACAAAATG
AAACAAATAAAAAATTCAATGGTGAAGTAGAACTTGATGTTAGTGTTAAGACCAAAGACA
ATAAAACTATTACAAGAAAAAATGTAAAAATTGCTAATAAAATTGCTGAAGGCGTTTCAG
ATGATTATTTAATTAAATATAAAAAATTAACTTTAAATTATAAAGACGCTGACAAGACTT
CAATAGATTCTTTTAGCGAAGGTGATATTGAACAAACGTTAAAAAATAATTTTATTGTTA
AATTTGAAAAAAGCAGTGAAGAAGAAACTAAAAAATTTTTAGAAGACAATGGAATTAAAT
ATGAAGTTAAGAGCATAACTGAAATTTCTCTTGAAAAGAAAACAATCAATGTTAATCTTC
AAATAACATTAAAAAATAAGAAACTTGTCAATGCAAATATTGAAGTTGCAGGATTTAAAG
GCGTTGAAAAAGTAAGCAATGAACAAGTTAAAAAAATAGTAGATAAATTGACCTTTGGTG
ATGTTTATTTCCCTGAAAAAGTTAAAACCTTTAGTCAAAGCCGTTTAAACAAATTAAATT
TATATATTAAAGATGAAAACGGAAAAGCTCAACTAGAAAATCCTTTAAATTTTGTAGAAT
ATTTTACAAAAAATGGAATTAACAATTTTAATAAAAATTATATAGTTAAATATGATAAAG
CCGAAAAGAAATTAATTACAACATTAAAATTGAATGAAAAAGAATACACAATTGAAACAA
AATTAACGCATGAATCAAAACCAGATGAATGGGTCAACGAAGTAGGTAAGGAATTTTTAG
GAAATCCAAATGAAATTTTGGCAAGTGATTTCTCAGCTACAAATTTAAAATTGAATAAGA
ATGTTGGCGATAGCCTTGATAGTTTAAATTTTATTAAATTGTCTTCAATAAAAAGACCAT
CAAAAAATTCAGAGGAATTAAAGCTCAACGAAGAAGGTAAGGCAACGTTAATTTATGAAT
TTAGAAATGTATATGATAATTCAATATATACAACAGAAGTCGTATTTGAAAATCTAAAAA
AAGTAGAAAAAGCTGATTATAAAAAACAACACGCCTCTTTAATACAAAAAATTAATGATA
AAAAAATTATTAAAAGTGGTTGGGCAACTGCCGAAGAAATAAACGAATTGGAAACTTTTT
TGCCAAGCCAAAAAAAATCTAAAAAAAGTAAGAGAATAAACATTGAACATTATATAAATA
ATGGCAATACAGAAATACTTGTTGGGAGAGTAATTGCTAAAAAAAATAAAGTTACTTTCG
GCGATACATTGAATAGACAGAAAGAATTTGAAGAAATAATATTTGATGAGGAATTTGTTG
AAGCAGTTAAGAAGTCATCAGATCATAAAAGCGAAAATAAAATATTATCTAATGTAATAA
CAGAAGAAAATTCTAAACATAAAAATCAAAAGAATTGAATAAGACTTACAAAACACGAAG
GAAAATGATGTATACTATTTGCATTCATTGAAGATACAAAGTCAACACCATATTATGTTC
AAATAGAAAAATAG
>20588 bias=0,e_score=0.0,bit_score=2071.6,score_ratio=0.95,align_strand=-,abs_start=167299,abs_end=169457,allele_start=167299,allele_end=169457,query_name=NODE_1_length_201531_cov_37.8145_ID_143 <unknown description>
TGAAAAAAACAGCAAAAGCTTTATTAATAATATGCACAACTATAACACCTAGTTTTGCTA
TGCCATTAATATCGGCGGGATGTAATAAAACAACAAACCATGAAACAAACAAAGAAAATA
CAATTATAGATAAACAGGCCCCTATTAAAAAACAAGAAAATGATTCTAATAACCCCAATA
AGTTAGAATCTAATAGCGAATTAGCAGAAGCAGTTAAAAAAGTTAATTTTCAATATAAGG
ATATTGATAAAATTTCAATGTTTGACAAATTAAACAAAGAAAATTTATCAAATAACCTTG
ATAAAAAATTTAAAATAGAAATTTTAAAATTAGAAACAGACAAGAAGAATAATTTAATAT
CGATCTCGTATAATATTTCGTTTAATGATGGAAATAAAATCACTAAATTAGAAAATCAAA
AATATTCATTGACAGGACTTTCAACAAATAACGAAAGCTATTTAAATGGATTATTGAATG
ATAATGACACAATATTTAATTTAACAACTAATTTCAAAAAAGGTAATGAAATAGATGCAT
ATCATTTAGCTAATAGCCAAGGCTCTATTAGTTTATTGGCATCTAATAAAAATGTTTATG
TTCCCAAAGATCTAATCTTAGAATATACTTGAAATGAACAAAATGAAACAAATAAAAAAT
TCAATGGTGAAGTAGAACTTGATGTTAGTGTTAAGACTAAGGACAATAAAACTATTACAA
GAAAAAATGTAAAAATTGCTAATAAGATTGCCGAAGGCGTTTCAGATGATTATTTAACTA
AATATAAAAAGTTAACTTTAAATTATAAAGATGCTGACAAGACTTCAATAGATTCTTTTA
GCGAAGGTGATATTGAACAAACGTTAAAAAATAATTTTATTGTTAAATTTGAAAAAAGCA
GTGAAGAAGAAACTAAAAAATTCTTAGAAGACAATGGAATTAAATATGAAGTTAAGAGCA
TAACTGAAATTTCTCTTGAAAAGAAAACAATCAATGTTAATCTTCAAATAACATTAAAAA
ATAAGAAACTTGTCAATGCAAATATTGAAGTTGCAGGATTTAAAGGCATTGAAAAAGTAA
GCGATGAACAAGTTAAAAAAATAGTAGATAAATTGACCTTTGGTGATGTTTATTTCCCTG
AAAAAGTTAAAACCTTTAGTCAAAGTCGTTTAAACAAATTAAATTTATATATTAAAGATG
AAAACGGAAAAGCTCAATTAGAAAAACCTTTAAATTTTGCAGAATATTTTGCCAAAAACG
GAATTAACAATTTTGATAAAAATTATATAGTTAAATATGATAAAGCCGAAAAGAAATTAA
TTACAACATTAAAATTGAATGAAAAAGAATACACAATTGAAACAAAATTAACGCATGAAT
CAAAACCAGATGAATGGGTCAACGAAGTAGGTAAGGAATTTTTAGGAAATCCAAATGAAA
TTTTGGCAAGTGATTTCTCAGCTACAAATTTAAAATTGAATAAAAATGTTGGCGATAGTC
TTGATAGTTTAAATTTTATTAAATTATCTTCAATAAAAAGACCTTCAAAAAATTCAGAGG
AATTAAAGCTCAACGAAGAAGGTAAGGCAACGTTAATTTATGAATTTAGAAATGTATATG
ATAATTCAATATATACAACAGAAGTCGTATTTGAAAATCTAAAAAAAGTAGAAAAAGCTG
ATTATAAAAAACAACACGCCTCTTTAATACAAAAAATTAATGATAAAAAAATTATTAAAA
GTGGTTGGGCAACTGCCGAAGAAATAAACGAATTGGAAACTTTTTTGCCAAGTCAAAAAA
AATCTAAAAAAAATAAGAGAATAAACATTGAACATTATATAAACAATGGCAATATAGAAA
TACTTGTTGGAAGAGTAATTACTAAAAAAAATAAAATTACTTTCGGCGATACATTGAACA
GACAAAAGGAATTTGAAGAAATAATATTTGATGAAGAATTTGTTGAAGCAGTTAAGAAAT
CATCTAATAATAAAAGCGAAAATAAAATATTATCTAATGTAATAACAGAAGAAAATTCTA
AACATAAAAATCAAAAGAATTGAATAAGACTTACAAAACACGAAGGAAAATGATGTATAC
TATTTGCATTCATTGAAGATACAAAGTCAACACCATATTATGTTCAAATAGAAAAATA
>20589 bias=0,e_score=0.0,bit_score=2072.5,score_ratio=0.95,align_strand=-,abs_start=308927,abs_end=311100,allele_start=308927,allele_end=311100,query_name=NODE_1_length_666248_cov_46.4332_ID_732 <unknown description>
TGAAAAAAACAGCAAAAGCTTTATTAATAATATGCACAACTATAACGCCTAATTTTGCTA
TGCCATTAATATCGGCGGGATGTAATAAAACAACAAACCATGAAACAAACAAAGAAAATA
CAATTATAGATAGACAGGCCCCTATTAAAAAACAAGAAAATGATTCTAATAACCCCAATA
AGTTAGAAACTAATAGCGAATTAGCAGAAGCAGTTAAAAAAGTTAATTTTCAATATAAGG
ATATTGATAAAATTTCAATGTTTGACAAATTGAACAAAGAAAACTTATCAAATAACCTTG
ATAAAAAATTTAAAATAGAAATTTTAAAATTAGAAGCAGACAAGAAGAATAATTTAATAT
CGATCTCGTATAATATTTCGTTTAATGATGGAAATAAAATCACTAAATTAGAAAATCAAA
AATATTCATTGACAGGGCTTTCAACAAATAACGAAAGCTATTTAAATGGATTATTAAATG
ATAATGACACAATATTTAACTTAACAACTAATCTCAAAAAAGGTAATGAAATAGATGCAA
GCCAACTGAATGCATATTATTTAGCTAATGGCCAAGGTTCTATTAGTTTATTGGCATCCA
ATAAAAATGTTTATGTTCCCAAAGATCTAATCTTAGAATATACTTGAAATGAACAAAATG
AAACAAATAAAAAATTCAATGGTGAAGTAGAACTTGATGTTAGTGTTAAGACTAAAGACA
ATAAAACTATTACAAGAAAAAATGTAAAAATTGCTAATAAAATTGCAGAAGGCGTTTCAG
ATGATTATTTAACTAAATATAAAAAGTTAACTTTAAATTATAAAGACGCTGACAAGACTT
CAATAGATTCTTTTAGCAAAGGTGATATAGAACAAACGTTAAAAAACAATTTTATTGTTA
AATTTGAAAAGAGCAGTGAAGAAGAAACTAAAAAATTCCTAGAAGACAATGGAATTAAAT
ATGAAGTTAAGAGCATAACTGAAATTTCTCTTGAAAAGAAAACAATCAACGTTAGTCTTC
AAATAACATTAAAAAATAAGAAACTTGCCAATGCAAATATTGAAGTTTCAGGATTTAAAG
GCGTTGAAAAAGTAAGCGATGAACAAGTTAAAAAAATAGTAGATAAATTGACCTTTGGTG
ATGTTTATTTCCCTGAAAAAGTTAAAACCTTTAACCAAAGCCGTTTAAACAAATTAAATT
TATATATTAAAGATGAAAACGGAAAAGCTCAATTAGAAAAACCTTTAAATTTTGCAGAAT
ATTTTACAAAAAATGGAATTAACAATTTTGATAAAAATTATATAGTTAAATATGATAAAG
CCGAAAAGAAATTAATTACAACATTAAAATTGAATGAAAAAGAATACACAATTGAAACAA
AATTAACGCATGAATCAAAGCCAGATGAATGAGTCAACGAAGTAGGTAAGGAATTTTTAG
GAAATCCAAATGAAATTTTGGCAAGTGATTTCTCGGCTACAAATTTAAAATTGAATAAAA
ATGTTGGCGATAGTCTTGATAGTTTAAATTTTATTAAATTATCTTCAATAAAAAGACCTT
CAAAAAATTCAGAGGAATTAAAGCTCAACGAAGAAGGTAAGGCAACGTTAATTTATGAAT
TTAGAAATATATATGATAATTCAATATATACAACAGAAGTCGTATTTGAAAATCTAAAAA
AAGTAGAAAAAGCTGATTATAAAAAACAACACGCCTCTTTAATACAAAAAATTAATGATA
AAAAAATTATTAAAAGTGGTTGGGCAACTGCCGAAGAAATAAACGAATTGGAAACTTTTT
TGCCAAGTCAAAAAAAATCTAAAAAAAATAAGAGAATAAACATTGAACATTATATAAACA
ATGGCAATATAGAAATACTTGTTGGAAGAGTAATTACTAAAAAAAATAAAATTACTTTCG
GCGATACATTGAACAGACAAAAGGAATTTGAAGAAATAATATTTGATGAAGAATTTGTTG
AAGCGGTTAAGAAATCATCTAATAATAAAAGCGAAAATAAAATATTATCTAATGTAATAA
CAGAAGAAAATTCTAAACATAAAAATCAAAAGAATTGAATAAGACTTACAAAACACGAAG
GAAAATGATGTATACTATTTGCATTCATTGAAGATACAAAGTCAACACCATATTATGTTC
AGATAGAAAAATA
>20590 bias=0,e_score=0.0,bit_score=2091.1,score_ratio=0.96,align_strand=+,abs_start=46414,abs_end=48588,allele_start=46414,allele_end=48588,query_name=NODE_1_length_337655_cov_39.5735_ID_506 <unknown description>
TGAAAAAAACAGCAAAAGCTTTATTAATAATATGCACAACTATAACACCTAGTTTTGCTA
TGCCATTAATATCGGCGGGATGTAATAAAACAACAAACCATGAAACAAACAAAGAAAATA
CAATTATAGATAAACAGGCCCCTATTAAAAAACAAGAAAATGATTCTAATAACCCCAATA
AGTTAGAATCCAACAGTGAATTAGCAGAAGCAGTTAAAAAAGCTAATTTTCAATATAAGG
ATATTGATAAGATTTCAATGTTTGACAAATTAAACAAAGAAAATTTATCAAATAACCTTG
ATAAAAAATTTAAAATAGAAATTTTAAAATTAGAAGCAGACAAGAAGAATAATTTAATAT
CGATCTCGTATGATATTTCGTTTAATGATGGAAATAAAATCATTAAATTAGAAAATCAAA
AATATTCATTGACAGGACTTTTGACAAACAACGAAAGCTATTTAAATGGATTATTGAATG
ATAATGACACAATGTTTAATTTAACAACTAATCTTAAAAAAGGTAATGAAATAGATGCAA
GCCAACTGGATGCATATTATTTAGCTAATGGCCAAGGTTCTATTAGTTTATTGGCATCTA
ATAAAAATGTTTATGTTCCCAAAGATCTAATCTTAGAATATACTTGAAATGAACAAAATG
AAACAAATAAAAAATTCAATGGTGAAGTAGAACTTGATGTTAGTGTTAAGACTAAGGACA
ATAAAACTATTACAAGAAAAAATGTAAAAATTGCTAATAAGATTGCAGAAGGCGTTTCAG
ATGATTATTTAACTAAATATAAAAAGTTAACTTTAAATTATAAAGACGCTGACAAGACTT
CAATAGATTCTTTTAGCAAGGGTGATATTGAACAAACGTTAAAAAATAATTTTATTGTTA
AATTTGAAAAAACCAGTGAAGAAGAAACTAAAAAATTCTTAGAAGACAATGGAATTAAAT
ATGAAGTTAAGAGCATAACTGAAATTTCTCTTGAAAAGAAAACAATCAATGTTAATCTTC
AAATAACATTAAAAAATAAGAAACTTGTCAATGCAAATATTGAAGTTGCAGGATTTAAAG
GCATTGAAAAAGTAAGCGATGAACAAGTTAAAAAAATAGTAGATAAATTGACCTTTGGTG
ATGTTTATTTCCCTGAAAAAGTTAAAACCTTTAGTCAAAGTCGTTTAAACAAATTAAATT
TATATATTAAAGATGAAAACGGAAAAGCTCAACTAGAAAATCCTTTAAATTTTGTAGAAT
ATTTTACAAAAAATGGAATTAACAATTTTAATAAAAATTATATAGTTAAATACGATAAAG
CCAAAAAGAAATTAATTACAACATTAAAATTGAATGAAAAAGAATACACAATTGAAACAA
AATTAACGCATGAATCAAAACCAGATGAATGGGTCAACGAAGTAGGTAAGGAATTTTTAG
GAAATCCAAATGAAATTTTGGCAAGTGATTTCTCAGCTGCAAATTTAAAATTGAATAAAA
ATGTTGGCGATAGTCTTGATAGTTTAAATTTTGTTAAATTATCTTCAATAAAAAGACCTT
CAAAAAATTCGGAAGAATTAAAGCTCAACGAAGAAGGTAAGGCAACGTTAATTTATGAAT
TTAGAAATATATATGATAATTCAATATATACAACAGAAGTCGTATTTGAAAATCTAAAAA
AAGTAGAAAAAGCTGATTATAAAAAACAACACGCCTCTTTAATACAAAAAATTAATGATA
AAAAAATTATTAAAAGTGGTTGGGCAACTGCCGAAGAAATAAACGAATTGGAAACTTTTT
TGCCAAGCCAAAAAAAATCTAAAAAAAATAAGAGAATAAACATTGAACATTATATAAACA
ATGGCAATATAGAAATACTTGTTGGAAGAGTAATTACTAAAAAAAATAAAATTACTTTCG
GCGATACATTGAACAGACAAAAGGAATTTGAAGAAATAATATTTGATGAAGAATTTGTTG
AAGCAGTTAAAAAATCATCTAATAATAAAAGCGAAAATAAAATATTATCTAATGTAATAA
CAGAAGAAAATTCTAAACATAAAAATCAAAAGAATTGAATAAGGCTTACAAAACATGAAG
GAAAATGATGTATACTATTTGCATTCATTGAAGATACAAAGTCAACACCATATTATGTTC
AAATAGAAAAATAG
>20591 bias=0,e_score=0.0,bit_score=1946.2,score_ratio=0.89,align_strand=+,abs_start=44168,abs_end=46278,allele_start=44168,allele_end=46278,query_name=NODE_1_length_387269_cov_17.2252_ID_2199 <unknown description>
TGAAAAAAACAGCAAAAGCTTTATTAATAATATGCACAACTATAACACCTAGTTTTGCTA
TGCCATTAATATCGGCGGGATGTAATAAAACAACAAACCATGAAACAAACAAAGAAAACA
CAATTATAGATAAACAGGCCCCTATTAAAAAACAAGAAAATGATTCTAATAACCCCAATA
AGTTAGAATCCAACAGTGAATTAGCAGAAGCAGTTAAAAAAGCTAATTTTCAATATAAGG
ATATTGATAAGATTTCAATGTTTGACAAATTAAACAAAGAAAATTTATCAAATAACCTTG
ATAAAAATTTTAAAATAGAAATTTTAAAATTAGAAGCAGACAAGAAAAATAATTTAATAT
CGATCTCGTATAATATTTCGTTTAATGACGGAAATAAAATCACTAAATTAGAAAATCAAA
AATATTCAATGACAGGACTTTCAACAAATAACGAAAGCTATTTAAATGGATTATTGAATG
ATAATGACACAATGTTTAATTTAACAACTAATCTCAAAAAAGGTAGTGAAATAGATGCAT
ATCATTTAGCTAATGGTCAAGGTTCTATTAGTTTATTGGCATCTAATAAAAATGTTTATG
TTCCCAAAGATCTAATCTTAGAATATACTTGAAATGAACAAAATGAAACAAATAAAAAAT
TCAATGGTGAAGTAGAACTTGATGTTAGTGTTAAGACTAAAGACAATAAAACTATTACAA
GAAAAAATGTAAAAATCGCTAATAAAATTGCAGAAGGTGTTTCAGATGATTATTTAACTA
AATATAAAAAGTTAACTTTAAATTATAAAGACGCTGACAAGACTTCAATAGATTCTTTTA
ATGAAGGCGATATTGAACAAACATTAAGAAATAATTTTATTCCCAAATTTGAAAATAGCA
GTGAAGAAGAAACTAAAAAATTCTTAGAAGACAATGGAATTAAATATGAAGTTAAGAGCA
TAACTGAAATTTCTCTCGAAAAGAAAACAATCAATGTTAATCTTCAAATAACATTAAAAA
ATAAGAAACTTGCTAATGCAAATATTGAAGTTGCAGGATTTAAAGGCATTGAAAAAGTAG
ATGATGAACAAGCTAAAAAAATAGTAGATAAATTGACCTTTGGTGATGTTTATTTCCCTG
AAAAAGTTAAAACCTTTAGTCAAAGCCGTTTAAACAAATTAAATTTATATATTAAAGATG
AAAACGGAAAAGCTCAACTAGAAAATCCTTTAAATTTTGTAGAATATTTTACAAAAAATG
GAATTAACAATTTTAATAAAAATTATATAGTTAAATATGATAAAGCCGAAAAGAAATTAA
TTACAACATTAAAATTGAATGAAAAAGAATACACAATTGAAACAAAATTAACGCATGAAT
CAAAACCAGATGAATGGGTCAATGAAGTAGGTAAGGAATTTTTAGGAAATCCAAATGAAA
TTTTGGCAAGTGATTTCTCAGCTACAAATTTAAAATTGAATAAAAATGTTGGCGATAGTC
TTGATAGTTTAAATTTTATTAAATTATCTTCAATAAAAAGACCTTCAAAAAATTAAGAGG
AATTAAAACTCAACGAAGAAGGCAAGGCAACGTTAATTTATGAATTTAGAAATATATATG
ATAATTCAATATATACAAAAGAAGTCGTATTTGAAAATCTAAAAAAAGTAGAAAAAGCTG
ATTATAAAAAACAACACGCCTCTTTAATACAAAAAATTAATGATAAAAAAATTATTAAAA
GTGGTTGGGCAACTGCCAAAAAAATAAGGGAATAAACATTGAACATTATATAAACAATGG
CAATACAGAAATACTTGTTGGAAGAGTAATTACTAAAAAAAATAAAATTACTTTCGGCGA
TGCATTTAAAAGACAAAAAGAATTTAAAGAAATAGCATTTGATGAAGAATTTGTTGAAGC
AGTTAAGAAATCATCTAATAATAAAAGCGAAAATAAAATATTATCTAATGTAATAACAGA
TGAAAATTCTAAACATAAAAATCAAAAGAATTGAATAAGGCTTACAAAACATGAAGGAAA
ATGATACATATTATTCGCCTTCATTGAAGATACGAAGTCCACACCATATTACGTTCAAAT
AGAAAAATAG
>20592 bias=0,e_score=0.0,bit_score=2035.5,score_ratio=0.94,align_strand=-,abs_start=1200,abs_end=3358,allele_start=1200,allele_end=3358,query_name=NODE_14_length_14503_cov_1.48494_ID_789 <unknown description>
TGAAAAAAACAGCAAAAGCTTTATTAATAATATGCACAACTATAACGCCTAGTTTTGCTA
TGCCATTAATATCGGCGGGATGTAATAAAACAACAAACCATGAAACAAACAAAGAAAATA
CAATTATAGATAAACAGGCCCCTATTAAAAAACAAGAAAATGATTCTAATAACCCCAATA
AGTTAGAATCTAATAGCGAATTAGCAGAAGCAGTTAAAAAAGTTAATTTTCAATATAAGG
ATATTGATAAAATTTCAATGTTTGACAAATTAAACAAAGAAAATTTATCAAATAACCTTG
ATAAAAAATTTAAAATAGAAATTTTAAAATTAGAAACAGACAAGAAGAATAATTTAATAT
CGATCTCGTATAATATTTCGTTTAATGATGGAAATAAAATCACTAAATTAGAAAATCAAA
AATATTCATTGGCAGGACTTTCAACAAATAACGAAAGCTATTTAAATGGATTATTGAATG
ATAATGACACAATATTTAATTTAACAACTAATCTCAAAAAAGGTAATGAAATAGATGCAT
ATCATTTAGCTAATGGCCAAGGTTCTATTAGTTTATTGGCATCTAATAAAAATGTTTATG
TTCCTAAAGATCTAATCTTAGAATATACTTGAAATGAACAAAATGAAACAAATAAAAAAT
TCAATGGTGAAGTAGAACTTGATGTTAGTGTTAAGACCAAAGACAATAAAACTATTACAA
GAAAAAATGTAAAAATTGCTAATAAAATTGCCGAAGGCGTTTCAGATGATTATTTAATAA
AATATAAAAAATTAACTTTAAATTATAAAGATGCCGACAAAACTTCAATAGATTCTTTTA
GCAAAGGTGATATTGAACAAACGTTAAAAAATAATTTTATTGTTAAATTTGAAAAGAGCA
GTGAAGAAGAAACTAAAAAATTCTTAGAAGACAATGGAATTAAATATGAAGTTAAGAGCA
TAACTGAAATTTCTCTTGAAAAGAAAACAATCAACGTTAATCTTCAAATAACATTAAAAA
ATAAGAAACTTGTCAGTGCAAATATTGAAGTTGCAGGATTTAAAGGCGTTGAAAAAGTAA
ATGATGAACAAGTTAAAAAAATAGTAGATAAATTGACCTTTGGTGATATTTATTTTCCTG
AAAAAGTTAAAACCTTTAGTCAAAGCCGTTTAAACAAATTAAATTTATATATTAAGGATG
AAAACGGAAAAGCTCAACTAGAAAATCCTTTAAATTTTGTAGAATATTTTACAAAAAATG
GAATTAACAATTTTAATAAAAATTATATAGTTAAATACGATAAAGCCAAAAAGAAATTAA
TTACAACATTAAAATTGAATGAAAAAGAATACACAATTGAAACAAAATTAACGCATGAAT
CAAAACCAGATGAATGGGTCAACGAAGTAGGTAAGGAATTTTTAGGAAATCCAAATGAAA
TTTTGGCAAGTGATTTCTCAGCTGCAAATTTAAAATTGAATAAAAATGTTGGCGATAGTC
TTGATAGTTTAAATTTTGTTAAATTATCTTCAATAAAAAGACCTTCAAAAAATTCGGAAG
AATTAAAGCTCAACGAAGAAGGTAAGGCAACGTTAATTTATGAATTTAGAAATATATATG
ATAATTCAATATATACAACAGAAGTCGTATTTGAAAATCTAAAAAAAGTAGAAAAAGCTG
ATTATAAAAAACAACACGCCTCTTTAATACAAAAAATTAATGATAAAAAAATTATTAAAA
GTGGTTGGGCAACTGCCGAAGAAATAAACGAATTGGAAACTTTTTTGCCAAGCCAAAAAA
AATCTAAAAAAAATAAGAGAATAAACATTGAACATTATATAAACAATGGCAATATAGAAA
TACTTGTTGGAAGAGTAATTACTAAAAAAAATAAAATTACTTTCGGCGATACATTGAACA
GACAAAAGGAATTTGAAGAAATAATATTTGATGAAGAATTTGTTGAAGCAGTTAAAAAAT
CATCTAATAATAAAAGCGAAAATAAAATATTATCTAATGTAATAACAGAAGAAAATTCTA
AACATAAAAATCAAAAGAATTGAATAAGGCTTACAAAACATGAAGGAAAATGATGTATAC
TATTTGCATTCATTGAAGATACAAAGTCAACACCATATTATGTTCAAATAGAAAAATA
>20593 bias=0,e_score=0.0,bit_score=2086.1,score_ratio=0.96,align_strand=-,abs_start=301236,abs_end=303409,allele_start=301236,allele_end=303409,query_name=NODE_1_length_344309_cov_36.0595_ID_85 <unknown description>
TGAAAAAAACAGCAAAAGCTTTATTAATAATATGCACAACTATAACACCTAGTTTTGCTA
TGCCATTAATATCGGCGGGATGTAATAAAACAACAAACCATGAAACAAACAAAGAAAATA
CAATTATAGATAAACAGGCCACTATTAAAAAACAAGAAAATGATTCTAATAACCCCAATA
AGTTAGAATCCAACAGTGAATTAGCAGAAGCAGTTAAAAAAGCTAATTTTCAATATAAGG
ATATTGATAAAATTTCAATGTTTGACAAATTAAACAAAGAAAATTTATCAAATAACCTTG
ATAAAAAATTTAAAATAGAAATTTTAAAATTAGAAACAGACAAGAAGAATAATTTAATAT
CGATCTCGTATAATATTTCGTTTAATGATGGAGGTAAAATCATTAAATTAGAAAATCAAA
AATATTCATTGACAGGACTTTCAACAAATAACGAAAGCTATTTAAATGGATTATTGAATG
ATAATGACACAATATTTAATTTAACAACTAATTTCAAAAAAGGCAATGAAATAGATGCAA
GCCAACTGGATGCATATTATTTAGCTAATAGCCAAGGCTCTATTAGTTTATTGGCATCTA
ATAAAAATGTTTATGTTCCCAAAGATCTAATCTTAGAATATGCTTGAAATGAACAAAACG
AAACAAATAAAAAATTCAATGGTGAAGTAGAACTTGATGTTAGTGTTAAGACCAAAGACA
ATAAAACTATTACAAGAAAAAATGTAAAAATTGCTAATAAAATTGCCGAAGGCGTTTCAG
ATGATTATTTAACTAAATATAAAAAGTTGACTTTAAATTATAAAGACGCTGACAAGACTT
CAATAGATTCTTTTAGCGAAGGTGATATTGAACAAACGTTAAAAAATAATTTTATTGTTA
AATTTGAAAAAAGCAGTGAAGAAGAAACTAAAAAATTCTTAGAAGACAATGGAATTAAAT
ATGAAGTTAAGAGTATAACTGAAATTTCTCTTGAAAAGAAAACAATCAATGTTAATCTTC
AAATAACATTAAAAAATAAGAAACTTGCTAATGCAAATATTGAAGTTTCAGGGTTTAAAG
GCGTTGAAAAAGTAAGCGACGAACAAGTTAAAAAAATAGTAGATAAATTGACCTTTGGTG
ATGTTTATTTCCCTGAAAAAGTTAAAACCTTTAGTCAAAGCCGTTTAAACAAATTAAATT
TATATATTAAAGATGAAAACGGAAAAGCTCAACTAGAAAATCCTTTAAATTTTGTAGAAT
ATTTTACAAAAAATGGAATTAACAATTTTGATAAAAATTATATAGTTAAATATGATAAAG
CCGAAAAGAAATTAATTACAACATTAAAATTGAATGAAAAAGAATACACAATTGAAACAA
AATTAACGCATGAATCAAAGCCAGATGAATGAGTCAACGAAGTAGGTAAGGAATTTTTAG
GAAATCCAAATGAAATTTTGGCAAGTGATTTCTCAGCTACAAATTTAAAATTGAATAAAA
ATGTTGGCGATAGTCTTGATAGTTTAAATTTTATTAAATTATCTTCAATAAAAAGACCTT
CAAAAAATTCAGAGGAATTAAAGCTCAACGAAGAAGGTAAGGCAACGTTAATTTATGAAT
TTAGAAATATATATGATAATTCAATATATACAAAAGAAGTCGTATTTGAAAATCTAAAAA
AAGTAGAAAAAGCCGATTATAAAAAGCAATACGCCTCTTTAATACAAAAAATTAATGACA
AAAAAATTATTAAAAGTGGTTGGGCAACTGCCGAAGAAATAAACGAATTGGAAACTTTTT
TGCCAAGCCAAAAAAAATCTAAAAAAAATAAGAGAATAAACATTGAACATTATATAAACA
ATGGCAATATAGAAATACTTGTTGGAAGAGTAATTACTAAAAAAAATAAAATTACTTTCG
GCGATACATTGAACAGACAAAAGGAATTTGAAGAAATAATATTTGATGAAGAATTTGTTG
AAGCAGTTAAGAAATCATCTAATAACAAAAGCGAAAATAAAATATTATCTAATGTAATAA
CAGAAGAAAATTCTAAACATAAAAATCAAAAGAATTGAATAAGACTTACAAAACACGAAG
GAAAATGATGTATACTATTTGCATTCATTGAAGATACAAAGTCAACACCATATTATGTTC
AAATAGAAAAATA
>20594 bias=0,e_score=0.0,bit_score=2004.4,score_ratio=0.92,align_strand=+,abs_start=43606,abs_end=45753,allele_start=43606,allele_end=45753,query_name=NODE_1_length_386744_cov_32.1807_ID_133 <unknown description>
TGAAAAAAACAGCAAAAGCTTTATTAATAATATGCACAACTATAACACCTAGTTTTGCTA
TGCCATTAATATCGGCGGGATGTAATAAAACAACAAACCATGAAACAAACAAAGAAAACA
CAATTATAGATAAACAGGCCCCTATTAAAAAACAAGAAAATGATTCTAATAACCCCAATA
AGTTAGAATCCAACAGTGAATTAGCAGAAGCAGTTAAAAAAGCTAATTTTCAATATAAGG
ATATTGATAAGATTTCAATGTTTGACAAATTAAACAAAGAAAATTTATCAAATAACCTTG
ATAAAAATTTTAAAATAGAAATTTTAAAATTAGAAGCAGACAAGAAAAATAATTTAATAT
CGATCTCGTATAATATTTCGTTTAATGACGGAAATAAAATCACTAAATTAGAAAATCAAA
AATATTCAATGACAGGACTTTCAACAAATAACGAAAGCTATTTAAATGGATTATTGAATG
ATAATGACACAATGTTTAATTTAACAACTAATCTCAAAAAAGGTAGTGAAATAGATGCAT
ATCATTTAGCTAATGGTCAAGGTTCTATTAGTTTATTGGCATCTAATAAAAATGTTTATG
TTCCCAAAGATCTAATCTTAGAATATACTTGAAATGAACAAAATGAAACAAATAAAAAAT
TCAATGGTGAAGTAGAACTTGATGTTAGTGTTAAGACTAAAGACAATAAAACTATTACAA
GAAAAAATGTAAAAATCGCTAATAAAATTGCAGAAGGTGTTTCAGATGATTATTTAACTA
AATATAAAAAGTTAACTTTAAATTATAAAGACGCTGACAAGACTTCAATAGATTCTTTTA
ATGAAGGCGATATTGAACAAACATTAAGAAATAATTTTATTCCCAAATTTGAAAATAGCA
GTGAAGAAGAAACTAAAAAATTCTTAGAAGACAATGGAATTAAATATGAAGTTAAGAGCA
TAACTGAAATTTCTCTCGAAAAGAAAACAATCAATGTTAATCTTCAAATAACATTAAAAA
ATAAGAAACTTGCTAATGCAAATATTGAAGTTGCAGGATTTAAAGGCATTGAAAAAGTAG
ATGATGAACAAGCTAAAAAAATAGTAGATAAATTGACCTTTGGTGATGTTTATTTCCCTG
AAAAAGTTAAAACCTTTAGTCAAAGCCGTTTAAACAAATTAAATTTATATATTAAAGATG
AAAACGGAAAAGCTCAACTAGAAAATCCTTTAAATTTTGTAGAATATTTTACAAAAAATG
GAATTAACAATTTTAATAAAAATTATATAGTTAAATATGATAAAGCCGAAAAGAAATTAA
TTACAACATTAAAATTGAATGAAAAAGAATACACAATTGAAACAAAATTAACGCATGAAT
CAAAACCAGATGAATGGGTCAATGAAGTAGGTAAGGAATTTTTAGGAAATCCAAATGAAA
TTTTGGCAAGTGATTTCTCAGCTACAAATTTAAAATTGAATAAAAATGTTGGCGATAGTC
TTGATAGTTTAAATTTTATTAAATTATCTTCAATAAAAAGACCTTCAAAAAATTAAGAGG
AATTAAAACTCAACGAAGAAGGCAAGGCAACGTTAATTTATGAATTTAGAAATATATATG
ATAATTCAATATATACAAAAGAAGTCGTATTTGAAAATCTAAAAAAAGTAGAAAAAGCTG
ATTATAAAAAACAACACGCCTCTTTAATACAAAAAATTAATGATAAAAAAATTATTAAAA
GTGGTTGGGCAACTGCCAAAGAAATAAAGAAATTGGAAACTTTTTTGCCAAGCCAAAAAA
ATAAGGGAATAAACATTGAACATTATATAAACAATGGCAATACAGAAATACTTGTTGGAA
GAGTAATTACTAAAAAAAATAAAATTACTTTCGGCGATGCATTTAAAAGACAAAAAGAAT
TTAAAGAAATAGCATTTGATGAAGAATTTGTTGAAGCAGTTAAGAAATCATCTAATAATA
AAAGCGAAAATAAAATATTATCTAATGTAATAACAGATGAAAATTCTAAACATAAAAATC
AAAAGAATTGAATAAGGCTTACAAAACATGAAGGAAAATGATGCATATTATTCGCCTTCA
TTGAAGATACGAAGTCCACACCATATTACGTTCAAATAGAAAAATAG
>20595 bias=0,e_score=0.0,bit_score=2081.8,score_ratio=0.96,align_strand=-,abs_start=37570,abs_end=39743,allele_start=37570,allele_end=39743,query_name=NODE_7_length_40078_cov_33.6164_ID_5600 <unknown description>
TGAAAAAAACAGCAAAAGCTTTATTAATAATATGCACAACTATAACACCTATTTTTGCTA
TGCCATTAATATCGGCGGGATGTAATAAAACAACAAACCATGAAACAAAAAAAGAAAACA
CAATTATAGATAGACAGGCCCCTATTAAAAAACAAGAAAATAATTCTAATAACCCCAATA
AGTTAGAATCCAACAGTGAATTAGCAGAAGCAGTTAAAAAAGCTAATTTTCAATATAAGG
ATATTGATAAAATTTCAATGTTTGACAAATTAAACAAAGAAAATTTATCAAATAACCTTG
ATAAAAAATTTAAAATAGAAATTTTAAAATTAGAAACAGACAAGAAGAATAATTTAATAT
CGATCTCGTATAATATTTCGTTTAATGATGGAGGTAAAATCATTAAATTAGAAAATCAAA
AATATTCATTGACAGGACTTTCAACAAATAACGAAAGCTATTTAAATGGATTATTGAATG
ATAATGACACAATATTTAATTTAACAACTAATTTCAAAAAAGGCAATGAAATAGATGCAA
GCCAACTGGATGCATATTATTTAGCTAATAGCCAAGGCTCTATTAGTTTATTGGCATCTA
ATAAAAATGTTTATGTTCCCAAAGATCTAATCTTAGAATATGCTTGAAATGAACAAAACG
AAACAAATAAAAAATTCAATGGTGAAGTAGAACTTGATGTTAGTGTTAAGACCAAAGACA
ATAAAACTATTACAAGAAAAAATGTAAAAATTGCTAATAAAATTGCCGAAGGCGTTTCAG
ATGATTATTTAACTAAATATAAAAAGTTGACTTTAAATTATAAAGACGCTGACAAGACTT
CAATAGATTCTTTTAGCGAAGGTGATATTGAACAAACGTTAAAAAATAATTTTATTGTTA
AATTTGAAAAAAGCAGTGAAGAAGAAACTAAAAAATTCTTAGAAGACAATGGAATTAAAT
ATGAAGTTAAGAGTATAACTGAAATTTCTCTTGAAAAGAAAACAATCAATGTTAATCTTC
AAATAACATTAAAAAATAAGAAACTTGCTAATGCAAATATTGAAGTTTCAGGGTTTAAAG
GCGTTGAAAAAGTAAGTGACGAACAAGTTAAAAAAATAGTAGATAAATTGACCTTTGGTG
ATGTTTATTTCCCTGAAAAAGTTAAAACCTTTAGTCAAAGCCGTTTAAACAAATTAAATT
TATATATTAAAGATGAAAACGGAAAAGCTCAACTAGAAAATCCTTTAAATTTTGTAGAAT
ATTTTACAAAAAATGGAATTAACAATTTTGATAAAAATTATATAGTTAAATATGATAAAG
CCGAAAAGAAATTAATTACAACATTAAAATTGAATGAAAAAGAATACACAATTGAAACAA
AATTAACGCATGAATCAAAGCCAGATGAATGAGTCAACGAAGTAGGTAAGGAATTTTTAG
GAAATCCAAATGAAATTTTGGCAAGTGATTTCTCGGCTACAAATTTAAAATTGAATAAAA
ATGTTGGCGATAGTCTTGATAGTTTAAATTTTATTAAATTATCTTCAATAAAAAGACCTT
CAAAAAATTCAGAGGAATTAAAGCTCAACGAAGAAGGTAAGGCAACGTTAATTTATGAAT
TTAGAAATATATATGATAATTCAATATATACAAAAGAAGTCGTATTTGAAAATCTAAAAA
AAGTAGAAAAAGCCGATTATAAAAAGCAATACGCCTCTTTAATACAAAAAATTAATGACA
AAAAAATTATTAAAAGTGGTTGGGCAACTGCCGAAGAAATAAACGAATTGGAAACTTTTT
TGCCAAGCCAAAAAAAATCTAAAAAAAATAAGAGAATAAACATTGAACATTATATAAACA
ATGGCAATATAGAAATACTTGTTGGAAGAGTAATTACTAAAAAAAATAAAATTACTTTCG
GCGATACATTGAACAGACAAAAGGAATTTGAAGAAATAATATTTGATGAAGAATTTGTTG
AAGCAGTTAAGAAATCATCTAATAATAAAAGCGAAAATAAAATATTATCTAATGTAATAA
CAGAAGAAAATTCTAAACATAAAAATCAAAAGAATTGAATAAGACTTACAAAACACGAAG
GAAAATGATGTATATTATTTACATTCATTGAAGATACAAAGTCAACGCCATATTATGTTC
AAATAGAAAAATA
>20596 bias=0,e_score=0.0,bit_score=2031.9,score_ratio=0.93,align_strand=-,abs_start=273606,abs_end=275764,allele_start=273606,allele_end=275764,query_name=NODE_1_length_474534_cov_38.1723_ID_792 <unknown description>
TGAAAAAAACAGCAAAAGCTTTATTAATAATATGCACAACTATAATACCTAGTTTTGCTA
TGCCATTAATATCGGCGGGATGTAATAAAACAACAAACCATGAAACAAACAAAGAAAACA
CAATTATAGATAAACAGGCCCCTATTAAAAAACAAGAAAATGATTCTAATAACCCCAATA
AGTTAGAATCCAACAGTGAATTAGCAGAAGCAGTTAAAAAAGTTAATTTTCAATATAAAG
ATATCGATAAAATTTCAATGTTTGACAAATTAAACAAAGAAAATTTATCAAATAACCTTG
ATAAAAAATTTAAAATAGAAATTTTAAAATTAGAAGCAGACAAGAAGAATAATTTAATAT
CGATCTCGTATGATATTTCGTTTAATGATGGAAATAAAATCACTAAATTAGAAAATCAAA
AATATTCATTGACAGGACTTTCAACAAATAACGAAAGCTATTTAAATGGATTATTGAATG
ACAAAGATACGGTATTTAATTTAACAACTAATCTCAAAAAAGGTAATGAAATAGATGCAT
ATTATTTAGCTAATGGTCAAGGTTCTATTAGTTTATTGGCATCTAATAAAAATATCTATA
TCCCAAAAGATTTAAATTTAGAATATACTTGAAATGAACAAAATGAAACAAATAAAAAAT
TCAATGGTGAAGTAGAACTTGATGTTAGTGTTAATACCAGAGATAATAAAACTATTACAA
GAAAAAATGTAAAAATTGCTAATAAGATTGCAGAAGGCGTTTCAGATGATTATTTAATTA
AATATAAAAAGCTAACTTTAAATTATAAAGATGCTGACAAGACTTTAATAGATTCTTTTA
GCAAAGGAAATATTGAACAAACATTAAAAAATAATTTTATTGTTAAATTTGAAAATAGTA
GTGAAGAAGAAACTAAAAAATTCCTAGAAGACAATGGAATTAAATATGAAGTTAAGAGCA
TAACTGAAATTTCTCTTAAAAAGAAAACAATCAATGTTAATCTTCAAATAACATTAAAAA
ATAAGAAACTTGTCAATGCAAATATTGAAGTTGCGGGATTTAAAGGCGTTGAAAAAGTAA
GCGATGAACAAGTTAAAAAAATAGTAGATAAATTAACCTTTGGTGATGTTTATTTCCCTG
AAAAAGTTAAAACCTTTAGTCAAAGCCGTTTAAACAAATTAAATTTATATATTAAAGATG
AAAACGGAAAAGCTCAACTAGAAAATCCTTTAGATTTTGCAGAATATTTTACAAAAAATG
GAATTAACAATTTTGGTAAAAACTTCATAGTTAAATATGATAAAGCCGAAAAGAAATTAA
TTACAACATTAAAATTGAATGAAAAAGAATACACAATTGAAACAAAATTAACGCATGAAT
CAAAACCAGATGAATGGGTCAACGAAGTAGGCAAGGAATTTTTAGGAAACCCAAATGAAA
TTTTGGCAAGTGATTTCTCGGCTACAAATTTAAAATTGAATAAGAATGTTGGCGATAGCC
TTGACAGTTTAAATTTTATTAAATTATCTTCAATAAAAAGACCTTCAAAAAATTCAGAGG
AATTAAAACTCAACGAAGAAGGCAAGGCAACGTTAATTTATGAATTTAGAAATATATATG
ATAATTCAATATATACAAAAGAAGTCGTATTTGAAAATCTAAAAAAAGTAGAAAAAGCTG
ATTATAAAAAACAACACGCCTCTTTAATACAAAAAATTAATGATAAAAAAATTATTAAAA
GTGGTTGGGCTACTGACGAAGAAATAAAGAAATTAGAAACTTTTTTGCCAGGCGAAAAAA
AATCTAAAAAAAGTAAGAGAATAAACATTGAACATTATATAAATAATGGCAATATAGAAA
TGCTTGTTGGAAGAGTAATTGTTAAAAAAAATAAAATTACTTTCGGCGATACATTGAATA
GACAAAAGGAATTTGAAGAAATAATATTTGATGAAGAATTTGTTGAAGCAGTTAAGAAGT
CGTATGATAATAAAAGCGAAAATAAAATATTATCTAATGTAATAACAGATGAAAATTCTA
AACGTAAAAATCAAAAGAATTGAATAAGGCTTACAAAACATGAAGGAAAATGATGTATAT
TATTTGCATTCATTGAAGATACAAAGTCAACGCCATATTATGTTCAAATAGAAAAATA
>20597 bias=0,e_score=0.0,bit_score=2085.5,score_ratio=0.96,align_strand=-,abs_start=38693,abs_end=40866,allele_start=38693,allele_end=40866,query_name=NODE_3_length_145382_cov_20.187_ID_361 <unknown description>
TGAAAAAAACAGCAAAAGCTTTATTAATAATATGCACAACTATAACACCTAGTTTTGCTA
TGCCATTAATATCGGCGGGATGTAATAAAACAACAAACCATGAAACAAACAAAGAAAATA
CAATTATAGATAGACAGGCCCCTATTAAAAAACAAGAAAATGATTCTAATAACCCCAATA
AGTTAGAAATTAATAGCGAATTAGCAGAAGCAGTTAAAAAAGTTAATTTTCAATATAAGG
ATATTGATAAAATTTCAATGTTTGACAAATTAAACAAAGAAAATTTATCAAATAACCTTG
ATAAAAAATTTAAAATAGAAATTTTAAAATTAGAAGCAGACAAGAAGAATAATTTAATAT
CGATCTCGTATAATATTTCGTTTAATGATGGAGCTAAAATCATTAAATTAGAAAATCAAG
AATATTCTTTGACGGGACTTTCAACAAACAACGAAAGCTATTTAAATGGATTATTGAATG
ATAATGACACAATATTTAATTTAACAACTAAACTTAAAAAAGGTAATGAAATAGATGCAA
GCCAACTGGATGCATATCATTTAGCTAATGGTCAAGGCTCTATTAGTTTATTGGCATCTA
ATAAAAATGTTTATGTTCCCAAAGATCTAATCTTAGAATATACTTGAAATGAACAAAATG
AAACAAATAAAAAATTCAATGGTGAAGTAGAACTTGATGTTAGTGTTAAGACCAAAGACA
ATAAAACTATTACAAGAAAAAATGTAAAAATTGCTAATAAAATTGCTGAAGGCGTTTCAG
ATGATTATTTAATTAAATATAAAAAATTAACTTTAAATTATAAAGACGCTGACAAGACTT
CAATAGATTCTTTTAGCGAAGGTGATATTGAACAAACGTTAAAAAATAATTTTATTGTTA
AATTTGAAAAAAGCAGTGAAGAAGAAACTAAAAAATTTTTAGAAGACAATGGAATTAAAT
ATGAAGTTAAGAGCATAACTGAAATTTCTCTTGAAAAGAAAACAATCAATGTTAATCTTC
AAATAACATTAAAAAATAAGAAACTTGTCAATGCAAATATTGAAGTTGCAGGATTTAAAG
GCGTTGAAAAAGTAAGCAATGAACAAGTTAAAAAAATAGTAGATAAATTGACCTTTGGTG
ATGTTTATTTCCCTGAAAAAGTTAAAACCTTTAGTCAAAGCCGTTTAAACAAATTAAATT
TATATATTAAAGATGAAAACGGAAAAGCTCAACTAGAAAATCCTTTAAATTTTGTAGAAT
ATTTTACAAAAAATGGAATTAACAATTTTAATAAAAATTATATAGTTAAATATGATAAAG
CCGAAAAGAAATTAATTACAACATTAAAATTGAATGAAAAAGAATACACAATTGAAACAA
AATTAACGCATGAATCAAAACCAGATGAATGGGTCAACGAAGTAGGTAAGGAATTTTTAG
GAAATCCAAATGAAATTTTGGCAAGTGATTTCTCAGCTACAAATTTAAAATTGAATAAGA
ATGTTGGCGATAGCCTTGATAGTTTAAATTTTATTAAATTGTCTTCAATAAAAAGACCAT
CAAAAAATTCAGAGGAATTAAAGCTCAACGAAGAAGGTAAGGCAACGTTAATTTATGAAT
TTAGAAATGTATATGATAATTCAATATATACAACAGAAGTCGTATTTGAAAATCTAAAAA
AAGTAGAAAAAGCTGATTATAAAAAACAACACGCCTCTTTAATACAAAAAATTAATGATA
AAAAAATTATTAAAAGTGGTTGGGCAACTGCCGAAGAAATAAACGAATTGGAAACTTTTT
TGCCAAGCCAAAAAAAATCTAAAAAAAGTAAGAGAATAAACATTGAACATTATATAAATA
ATGGCAATACAGAAATACTTGTTGGGAGAGTAATTGCTAAAAAAAATAAAGTTACTTTCG
GCGATACATTGAATAGACAGAAAGAATTTGAAGAAATAATATTTGATGAGGAATTTGTTG
AAGCAGTTAAGAAGTCATCAGATCATAAAAGCGAAAATAAAATATTATCTAATGTAATAA
CAGAAGAAAATTCTAAACATAAAAATCAAAAGAATTGAATAAGACTTACAAAACACGAAG
GAAAATGATGTATACTATTTGCATTCATTGAAGATACAAAGTCAACACCATATTATGTTC
AAATAGAAAAATA
>20598 bias=0,e_score=0.0,bit_score=2066.9,score_ratio=0.95,align_strand=+,abs_start=194704,abs_end=196863,allele_start=194704,allele_end=196863,query_name=NODE_1_length_497571_cov_28.1511_ID_540 <unknown description>
TGAAAAAAACAGCAAAAGCTTTATTAATAATATGCACAACTATAACACCTAGTTTTGCTA
TGCCATTAATATCGGCGGGATGTAATAAAACAACAAACCATGAAACAAACAAAGAAAATA
CAATTATAGATAAACAGGCCCCTATTAAAAAACAAGAAAATGATTCTAATAACCCCAATA
AGTTAGAATCCAACAGTGAATTAGCAGAAGCAGTTAAAAAAGCTAATTTTCAATATAAGG
ATATTGATAAAATTTCAATGTTTGACAAATTAAACAAAGAAAATTTATCAAATAACCTTG
ATAAAAAATTTAAAATAGAAATTTTAAAATTAGAAGCAGACAAGAAGAATAATTTAATAT
CGATCTCGTATAATATTTCGTTTAATGATGGAAATAAAATCATTAAATTAGAAAATCAAA
AATATTCAATGGCAGGACTTTCAACAAATAATGAAAGCTATTTAAATGGATTATTAAATG
ATAATGACACAATATTTAATTTAACAACTAATTTCAAAAAAGGTAATGAAATAGATGCAT
ATCATTTAGCTAATAGCCAAGGCTCTATTAGTTTATTGGCATCTAATAAAAATGTTTATG
TTCCCAAAGATCTAATCTTAGAATATACTTGAAATGAACAAAATGAAACAAATAAAAAAT
TCAATGGTGAAGTAGAACTTGATGTTAGTGTTAAGACTAAGGACAATAAAACTATTACAA
GAAAAAATGTAAAAATTGCTAATAAGATTGCCGAAGGCGTTTCAGATGATTATTTAACTA
AATATAAAAAATTAACTTTAAATTATAAAGATGCTGACAAGACTTCAATAGATTCTTTTA
GCGAAGGTGATATTGAACAAACGTTAAAAAATAATTTTATTGTTAAATTTGAAAAAAGCA
GTGAAGAAGAAACTAAAAAATTCTTAGAAGACAATGGAATTAAATATGAAGTTAAGAGCA
TAACTGAAATTTCTCTTGAAAAGAAAACAATCAATGTTAATCTTCAAATAACATTAAAAA
ATAAGAAACTTGTCAATGCAAATATTGAAGTTGCAGGATTTAAAGGCATTGAAAAAGTAA
GCGATGAACAAGTTAAAAAAATAGTAGATAAATTGACCTTTGGTGATGTTTATTTCCCTG
AAAAAGTTAAAACCTTTAGTCAAAGTCGTTTAAACAAATTAAATTTATATATTAAAGATG
AAAACGGAAAAGCTCAATTAGAAAAACCTTTAAATTTTGCAGAATATTTTGCCAAAAACG
GAATTAACAATTTTGATAAAAATTATATAGTTAAATATGATAAAGCCGAAAAGAAATTAA
TTACAACATTAAAATTGAATGAAAAAGAATACACAATTGAAACAAAATTAACGCATGAAT
CAAAACCAGATGAATGGGTCAACGAAGTAGGTAAGGAATTTTTAGGAAATCCAAATGAAA
TTTTGGCAAGTGATTTCTCAGCTACAAATTTAAAATTGAATAAAAATGTTGGCGATAGTC
TTGATAGTTTAAATTTTATTAAATTATCTTCAATAAAAAGACCTTCAAAAAATTCAGAGG
AATTAAAGCTCAACGAAGAAGGTAAGGCAACGTTAATTTATGAATTTAGAAATGTATATG
ATAATTCAATATATACAACAGAAGTCGTATTTGAAAATCTAAAAAAAGTAGAAAAAGCTG
ATTATAAAAAACAACACGCCTCTTTAATACAAAAAATTAATGATAAAAAAATTATTAAAA
GTGGTTGGGCAACTGCCGAAGAAATAAATGAATTGGAAACTTTTTTGCCAAGTCAAAAAA
AATCTAAAAAAAATAAGAGAATAAACATTGAACATTATATAAACAATGGCAATATAGAAA
TACTTGTTGGAAGAGTAATTACTAAAAAAAATAAAATTACTTTCGGCGATACATTGAACA
GACAAAAGGAATTTGAAGAAATAATATTTGATGAAGAATTTGTTGAAGCAGTTAAGAAAT
CATCTAATAATAAAAGCGAAAATAAAATATTATCTAATGTAATAACAGAAGAAAATTCTA
AACATAAAAATCAAAAGAATTGAATAAGACTTACAAAACACGAAGGAAAATGATGTATAC
TATTTGCATTCATTGAAGATACAAAGTCAACACCATATTATGTTCAAATAGAAAAATAG
