# Supplementary material for: Genomic determination of minimum multi-locus sequence typing schemas to represent the genomic phylogeny of Mycoplasma hominis
Source: BMC Genomics. 2016 Nov 23;17:964. doi: 10.1186/s12864-016-3284-z (PMC5120421; doi:10.1186/s12864-016-3284-z)
Supplement: Additional file 1: — FASTA sequence for all pan genomic alleles identified in this study. (ZIP 1488 kb) [file 12864_2016_3284_MOESM1_ESM.zip › pan_genome/GENE-201.fasta]

>201
ATGAATTTAAGAACAAGAATATTTTTTAGATTTTTTGGTTTGTTACATTGCATATCGTTT
TTATGTGCAAAATCAAGACGTGATTTTAAAATGCCTGATTATTACAAAGTAGTAGAAAAA
AACGACTTTTTGCAACAAAAAAGTAATGCCATTTTAAACCATTTTAATATTTCTGTTAAT
GTTGAAGGGTTTGAGAATGTCCCTAATGGACCATGTTTAATTATTCCAAACCATTCAACG
TATTTAGATCCACTAATAATGTGATCAGCATTATGAAACCATAGAGATGGTTCAAAACAA
AGTAAATTGGTAAATTTCGTTGCAAGAAAAGAAATAACAAAAAAGAAAATGGTTAAAAGA
ATTGCCGATTTAGGTCAAACTTATTATATTGATACTCAAAATCCTAGAGAAGCATTGGCA
ACCTTGAAAGATTTTGGCCAATTTATTAAAAGAAATAAATCATGCGGCGTTATTTTTGCT
GAAGGAACAAGAACAAAAGACGGAAAATTAGGCGAATTTCATAGTGGCGCCTTTAAACTT
GCTCAATCTTCATATTTAACAATTGTTCCAGCAACAATAAATAATGCAGCAAACGCATTG
GATTGAAATAGAAAGGAAAAATTAGAAGTTAAGGTGACATTTCATAAGCCAATGAAGCCA
ATTCAATTTCAATCACTTGATAGCCGTGTATTAGCAGAACAAGTTAAATCAATAGTTGCA
TCAGATTATATTGATCAAACAATTACATCAAATGAAACAATCAAAAACAAATATTCAAAA
CGAGACAAAGTAAAAGAAGTTAAGAGATAA
>774
ATGAATTTAAGAACAAGAATATTTTTTAGATTTTTTGGTTTGTTACATTGCATGTCGTTT
TTATGTGCAAAATCAAGACGTGATTTTAAAATGCCTGATTATTACAAAGTAGTAGAAAAA
AACGACTTTTTGCAACAAAAAAGTAATGCCATTTTAAACCATTTTAATATTTCTGTTAAT
GTTGAAGGGTTTGAGAACGTCCCTAATGGACCATGTTTAATTATTCCAAATCATTCAACA
TATTTAGATCCACTAATAATGTGATCAGCATTATGAAATCATAGAGATGGTTCAAAACAA
AGCAAATTAGTAAATTTCGTTGCAAGAAAAGAAATAACGAAAAAGAAAATGGTTAAAAGA
ATAGCTGATTTGGGTCAAACTTATTATATTGATACTCAAAACCCTAGAGAAGCATTGGCA
ACCTTGAAAGATTTTGGCCAATTTATTAAAAGAAATAAATCATGCGGCGTTATTTTTGCT
GAAGGAACAAGAACAAAAGATGGAAAATTAGGCGAATTTCATAGTGGCGCCTTTAAACTT
GCTCAATCTTCATATTTAACAATTGTTCCAGCAACAATAAATAATGCAGCAAATGCATTG
GATTGAAATAGAAAAGAAAAATTAGAAGTTAAGGTGACATTTCATAAGCCAATGAAGCCA
ATTCAATTTCAATCACTTGATAGCCGTGTATTAGCAGAACAAGTTAAATCAATAGTTGCA
TCAGATTATATTGATCAAACAATTACATCAAACGAAACAATCAAAAACAAATATTCAAAA
CGAGACAATGTAAAAGAAGTTAAGAGATAA
>1146
ATGAATTTAAGAACAAGAATATTTTTTAGATTTTTTGGTTTGTTACATTGCATATCGTTT
TTATGTGCAAAATCAAGACGTGATTTTAAAATGCCTGATTATTACAAAGTAGTAGAAAAA
AACGACTTTTTGCAACAAAAAAGTAATGCCATTTTAAACCATTTTAATATTTCTGTTAAT
GTTGAAGGGTTTGAGAATGTCCCTAATGGACCATGTTTAATTATTCCAAACCATTCAACG
TATTTAGATCCACTAATAATGTGATCAGCATTATGAAACCATAGAGATGGTTCAAAACAA
AGTAAATTAGTAAATTTCGTTGCAAGAAAAGAAATAACAAAAAAGAAAATGGTTAAAAGA
ATAGCAGATTTAGGTCAAACTTATTATATTGATACTCAAAATCCTAGAGAAGCATTGGCA
ACCTTGAAAGATTTTGGCCAATTTATTAAAAGAAATAAATCATGCGGCGTTATTTTTGCT
GAAGGAACAAGAACAAAAGATGGAAAATTAGGCGAATTTCATAATGGCGCCTTTAAACTT
GCTCAATCTTCATATTTAACAATTGTTCCAGCAACAATAAATAATGCAGCAAACGCATTG
GATTGAAATAGAAAGGAAAAATTAGAAGTTAAGGTGACATTTCATAAGCCAATGAAGCCA
ATTCAATTTCAATCACTTGATAGCCGTGTATTAGCAGAACAAGTTAAATCAATAGTTGCA
TCAGATTATATTGATCAAACAATTACATCAAATGAAACAATCAAAAACAAATATTCAAAA
CGAGACAAAGTAAAAGAAGTTAAGAGATAA
>1791
ATGAATTTAAGAACAAGAATATTTTTTAGATTTTTTGGTTTGTTACATTGCATATCGTTT
TTATGTGCAAAATCAAGACGCGATTTTAAAATGCCTGATTATTACAAAGTAGTAGAAAAA
AACGACTTTTTGCAACAAAAAAGTAATGCCATTTTAAACCATTTTAATATTTCTGTTAAT
GTTGAAGGGTTTGAGAATGTTCCTAATGGGCCATGTTTAATTATTCCAAACCATTCAACG
TATTTAGATCCACTAATAATGTGATCAGCATTATGAAACCATAGAGATGGTTCAAAACAA
AGTAAATTAGTAAATTTCGTTGCAAGAAAAGAAATAACAAAAAAGAAAATGGTTAAAAGA
ATAGCAGATTTAGGTCAAACTTATTATATTGATACTCAAAACCCTAGAGAAGCATTGGCA
ACCTTGAAAGATTTTGGTCAATTTATTAAAAGAAATAAATCATGCGGCGTTATTTTTGCT
GAAGGAACAAGAACAAAAGACGGAAAATTAGGTGAATTTCATAGTGGCGCCTTTAAACTT
GCTCAATCTTCATATTTAACAATTGTTCCAGCAACAATAAATAATGCAGCAAACGCATTG
GATTGAAATAGAAAGGAAAAATTAGAAGTTAAGGTGACATTTCATAAGCCAATGAAGCCA
ATTCAATTTCAATCACTTGATAGCCGTGTATTAGCAGAACAAGTTAAATCAATAGTCGCA
TCAGATTATATTGATCAAACAATTACATCAAATGAAACAATCAAAAACAAATATTCAAAA
CGAGACAAAGTAAAAGAAGTTAAGAGATAA
>5620 bias=106.6,bit_score=850.4,abs_start=64875,align_strand=+,abs_end=65684,score_ratio=1.04987654321,query_name=NODE_1_length_337690_cov_20.0179_ID_3593
ATGAATTTAAGAACAAGAATATTTTTTAGATTTTTTGGTTTGTTACATTGCATATCGTTT
TTATGTGCAAAATCAAGACGCGATTTTAAAATGCCTGATTATTACAAAGTAGTAGAAAAA
AACGACTTTTTGCAACAAAAAAGTAATGCCATTTTAAACCATTTTAATATTTCTGTTAAT
GTTGAAGGGTTTGAGAATGTCCCTAATGGACCATGTTTAATTATTCCAAACCATTCAACG
TATTTAGATCCACTAATAATGTGATCAGCATTATGAAACCATAGAGATGGTTCAAAACAA
AGTAAATTAGTAAATTTCGTTGCAAGAAAAGAAATAACAAAAAAGAAAATGGTTAAAAGA
ATAGCGGATTTAGGTCAAACTTATTATATTGATACTCAAAACCCTAGAGAAGCATTGGCA
ACCTTGAAAGATTTCGGTCAATTTATTAAAAGAAATAAATCATGCGGCGTTATTTTTGCT
GAAGGAACAAGAACAAAAGATGGAAAATTAGGCGAATTTCATAGTGGTGCCTTTAAACTT
GCTCAATCTTCATATTTAACAATTGTTCCAGCAACAATAAATAATGCAGCAAACGCATTG
GATTGAAATAGAAAGGAAAAATTAGAAGTTAAGGTGACATTTCATAAGCCAATGAAGCCA
ATTCAATTTCAATCACTTGATAGCCGTGTATTAGCAGAACAAGTTAAATCGATAGTTGCA
TCAGATTATATTGATCAAACAATTACATCAAATGAAACAATCAAAAACAAATATTCAAAA
CGAGACAAAGTAAAAGAAGTTAAGAGATAA
>5623 bias=107.8,bit_score=850.8,abs_start=69680,align_strand=+,abs_end=70489,score_ratio=1.05037037037,query_name=NODE_5_length_88114_cov_18.365_ID_620
ATGAATTTAAGAACAAGAATATTTTTTAGATTTTTTGGTTTGTTACATTGCATATCGTTT
TTATGTGCAAAATCAAGACGCGATTTTAAAATGCCTGATTATTACAAAGTAGTAGAAAAA
AACGACTTTTTGCAACAAAAAAGTAATGCCATTTTAAACCATTTTAATATTTCTGTTAAT
GTTGAAGGGTTTGAGAATGTTCCTAATGGGCCATGTTTAATTATTCCAAACCATTCAACG
TATTTAGATCCACTAATAATGTGATCAGCATTATGAAACCATAGAGATGGTTCAAAACAA
AGTAAATTAGTAAATTTCGTTGCAAGAAAAGAAATAACAAAAAAGAAAATGGTTAAAAGA
ATAGCAGATTTAGGTCAAACTTATTATATTGATACTCAAAACCCTAGAGAAGCATTGGCA
ACCTTGAAAGATTTTGGTCAATTTATTAAAAGAAATAAATCATGCGGCGTTATTTTTGCT
GAAGGAACAAGAACAAAAGATGGAAAATTAGGCGAATTTCATAGTGGCGCCTTTAAACTT
GCTCAATCTTCATATTTGACAATTGTTCCAGCAACAATAAATAATGCAGCAAACGCATTG
GATTGAAATAGAAAAGAAAAATTAGAAGTTAAGGTGACATTTCATAAGCCAATGAAGCCA
ATTCAATTTCAATCACTTGATAGCCGTGTATTAGCAGAACAAGTTAAATCAATAGTCGCA
TCAGATTATATTGATCAAACAATTACATCAAATGAAACAATCAAAAACAAATATTCAAAA
CGAGACAAAGTAAAAGAAGTTAAGAGATAA
>5624 bias=108.1,bit_score=842.2,abs_start=150167,align_strand=-,abs_end=150974,score_ratio=1.03975308642,query_name=NODE_1_length_201530_cov_37.1757_ID_177
TGAATTTAAGAACAAGAATATTTTTTAGATTTTTTGGTTTGTTGCATTGCATATCGTTTT
TATGCGCAAAATCAAGACGTGATTTTAAAATGCCTGATTATTACAAAGTAGTAGAAAAAA
ACGACTTTTTGCAACAAAAAAGTAATGCCATTTTAAACCATTTTAATATTTCTGTTAATG
TTGAAGGGTTTGAGAACGTCCCTAATGGACCATGTTTAATTATTCCAAACCATTCAACAT
ATTTAGATCCACTAATAATGTGATCAGCATTATGAAACCATAGAGACGGTTCAAAACAAA
GTAAATTGGTAAATTTCGTTGCAAGAAAAGAAATAACAAAAAAGAAAATGGTTAAAAGAA
TAGCAGATTTAGGTCAAACTTATTATATTGATACTCAAAATCCTAGAGAAGCATTGGCAA
CCTTAAAAGATTTTGGCCAATTTATTAAAAGAAATAAATCATGCGGCGTTATTTTTGCTG
AAGGAACAAGAACAAAAGATGGAAAATTAGGTGAATTTCATAGTGGCGCCTTTAAACTTG
CTCAATCTTCATATTTAACAATTGTTCCAGCAACAATAAATAATGCAGCAAACGCATTGG
ATTGAAATAGAAAAGAAAAATTAGAAGTTAAGGTGACATTTCATAAGCCAATGAAGCCAA
TTCAATTTCAATCACTTGATAGCCGTGTATTAGCAGAACAAGTTAAATCGATAGTTGCAT
CAGATTATATTGATCAAACAATTACATCAAATGAAACAATCAAAAACAAATATTCAAAAC
GAGACAAAGTAAAAGAAGTTAAGAGATA
>5625 bias=110.2,bit_score=855.1,abs_start=63520,align_strand=+,abs_end=64329,score_ratio=1.05567901235,query_name=NODE_1_length_423494_cov_19.5452_ID_878
ATGAATTTAAGAACAAGAATATTTTTTAGATTTTTTGGTTTGTTACATTGCATATCGTTT
TTATGTGCAAAATCAAGACGTGATTTTAAAATGCCTGATTATTACAAAGTAGTAGAAAAA
AACGACTTTTTGCAACAAAAAAGTAATGCCATTTTAAACCATTTTAATATTTCTGTTAAT
GTTGAAGGGTTTGAGAATGTCCCTAATGGACCATGTTTAATTATTCCAAACCATTCAACG
TATTTAGATCCACTAATAATGTGATCAGCATTATGAAACCATAGAGATGGTTCAAAACAA
AGTAAATTAGTAAATTTCGTTGCAAGAAAAGAAATAACAAAAAAGAAAATGGTTAAAAGA
ATAGCAGATTTAGGTCAAACTTATTATATTGATACTCAAAATCCTAGAGAAGCATTGGCA
ACCTTGAAAGATTTTGGCCAATTTATTAAAAGAAATAAATCATGCGGCGTTATTTTTGCT
GAAGGAACAAGAACAAAAGATGGAAAATTAGGCGAATTTCATAGTGGCGCCTTTAAACTT
GCTCAATCTTCATATTTAACAATTGTTCCAGCAACAATAAATAATGCAGCAAACGCATTG
GATTGAAATAGAAAGGAAAAATTAGAAGTTAAGGTGACATTTCATAAGCCAATGAAGCCA
ATTCAATTTCAATCACTTGATAGCCGTGTATTAGCAGAACAAGTTAAATCAATAGTTGCA
TCAGATTATATTGATCAAACAATTACATCAAATGAAACAATCAAAAACAAATATTCAAAA
CGAGACAAAGTAAAAGAAGTTAAGAGATAA
>5628 bias=114.7,bit_score=840.3,abs_start=383233,align_strand=+,abs_end=384042,score_ratio=1.03740740741,query_name=NODE_1_length_644406_cov_31.3649_ID_828
ATGAATTTAAGAACAAGAATATTTTTTAGATTTTTTGGTTTGTTACATTGCATATCGTTT
TTATGTGCAAAATCAAGACGTGATTTTAAAATGCCTGATTATTACAAAGTAGTAGAAAAA
AACGACTTTTTGCAACAAAAAAGTAATGCCATTTTAAACCATTTTAATATTTCTGTTAAT
GTTGAAGGGTTTGAGAATGTTCCTAATGGACCATGTTTAATCATTCCAAACCATTCAACA
TATTTAGATCCACTAATAATGTGATCAGCATTATGAAACCATAGAGATGGTTCAAAACAA
AGTAAATTGGTAAATTTCGTTGCAAGAAAAGAAATAACAAAAAAGAAAATGGTTAAAAGA
ATAGCAGATTTAGGTCAAACTTATTATATTGATACTCAAAATCCTAGAGAAGCATTGGCA
ACTTTGAAAGATTTTGGCCAATTTATTAAAAGAAATAAATCATGCGGCGTTATTTTTGCT
GAAGGAACAAGAACAAAAGACGGAAAATTAGGTGAATTTCATAGTGGCGCCTTTAAACTT
GCTCAATCTTCATATTTAACAATTGTTCCAGCAACAATAAATAATGCAGCAAATGCATTG
GATTGAAATAGAAAAGAAAAATTAGAAGTTAAGGTGACATTTCATAAGTCAATGAAGCCA
ATTCAATTTCAATCACTTGATAGCCGTGTATTAGCAGAACAAGTTAAATCAATAGTTGCA
TCAGATTATATTGATCAAACAATTACATCAAATGAAACAATCAAAAACAAATATTCAAAA
CGAGACAAAGTAAAAGAAGTTAAGAGATAA
>5630 bias=109.1,bit_score=851.3,abs_start=15199,align_strand=-,abs_end=16006,score_ratio=1.05098765432,query_name=NODE_7_length_40078_cov_33.6164_ID_5600
TGAATTTAAGAACAAGAATATTTTTTAGATTTTTTGGTTTGTTACATTGCATATCGTTTT
TATGTGCAAAATCAAGACGCGATTTTAAAATGCCTGATTATTACAAAGTAGTAGAAAAAA
ACGACTTTTTGCAACAAAAAAGTAATGCCATTTTAAACCATTTTAATATTTCTGTTAATG
TTGAAGGGTTTGAGAATGTCCCTAATGGACCATGTTTAATTATTCCAAACCATTCAACAT
ATTTAGATCCACTAATAATGTGATCAGCATTATGAAACCATAGAGATGGTTCAAAACAAA
GTAAATTAGTAAATTTCGTTGCAAGAAAAGAAATAACAAAAAAGAAAATGGTTAAAAGAA
TAGCAGATTTAGGTCAAACTTATTATATTGATACTCAAAATCCTAGAGAAGCATTGGCAA
CCTTGAAAGATTTTGGTCAATTTATTAAAAGAAATAAATCATGCGGCGTTATTTTTGCTG
AAGGAACAAGAACAAAAGACGGAAAATTAGGCGAATTTCATAGTGGCGCCTTTAAACTTG
CTCAATCTTCATATTTGACAATTGTTCCAGCAACAATAAATAATGCAGCAAACGCATTGG
ATTGAAATAGAAAGGAAAAATTAGAAGTTAAGGTGACATTTCATAAGCCAATGAAGCCAA
TTCAATTTCAATCACTTGATAGCCGTGTATTAGCAGAACAAGTTAAATCAATAGTTGCAT
CAGATTATATTGATCAAACAATTACATCAAATGAAACAATCAAAAACAAATATTCAAAAC
GAGACAAAGTAAAAGAAGTTAAGAGATA
>18533 bias=0,e_score=3.1e-255,bit_score=851.3,score_ratio=1.05,align_strand=-,abs_start=15199,abs_end=16006,allele_start=15199,allele_end=16006,query_name=NODE_7_length_40078_cov_33.6164_ID_5600 <unknown description>
TGAATTTAAGAACAAGAATATTTTTTAGATTTTTTGGTTTGTTACATTGCATATCGTTTT
TATGTGCAAAATCAAGACGCGATTTTAAAATGCCTGATTATTACAAAGTAGTAGAAAAAA
ACGACTTTTTGCAACAAAAAAGTAATGCCATTTTAAACCATTTTAATATTTCTGTTAATG
TTGAAGGGTTTGAGAATGTCCCTAATGGACCATGTTTAATTATTCCAAACCATTCAACAT
ATTTAGATCCACTAATAATGTGATCAGCATTATGAAACCATAGAGATGGTTCAAAACAAA
GTAAATTAGTAAATTTCGTTGCAAGAAAAGAAATAACAAAAAAGAAAATGGTTAAAAGAA
TAGCAGATTTAGGTCAAACTTATTATATTGATACTCAAAATCCTAGAGAAGCATTGGCAA
CCTTGAAAGATTTTGGTCAATTTATTAAAAGAAATAAATCATGCGGCGTTATTTTTGCTG
AAGGAACAAGAACAAAAGACGGAAAATTAGGCGAATTTCATAGTGGCGCCTTTAAACTTG
CTCAATCTTCATATTTGACAATTGTTCCAGCAACAATAAATAATGCAGCAAACGCATTGG
ATTGAAATAGAAAGGAAAAATTAGAAGTTAAGGTGACATTTCATAAGCCAATGAAGCCAA
TTCAATTTCAATCACTTGATAGCCGTGTATTAGCAGAACAAGTTAAATCAATAGTTGCAT
CAGATTATATTGATCAAACAATTACATCAAATGAAACAATCAAAAACAAATATTCAAAAC
GAGACAAAGTAAAAGAAGTTAAGAGAT
>18534 bias=0,e_score=9.1e-252,bit_score=842.2,score_ratio=1.04,align_strand=-,abs_start=150167,abs_end=150974,allele_start=150167,allele_end=150974,query_name=NODE_1_length_201531_cov_37.8145_ID_143 <unknown description>
TGAATTTAAGAACAAGAATATTTTTTAGATTTTTTGGTTTGTTGCATTGCATATCGTTTT
TATGCGCAAAATCAAGACGTGATTTTAAAATGCCTGATTATTACAAAGTAGTAGAAAAAA
ACGACTTTTTGCAACAAAAAAGTAATGCCATTTTAAACCATTTTAATATTTCTGTTAATG
TTGAAGGGTTTGAGAACGTCCCTAATGGACCATGTTTAATTATTCCAAACCATTCAACAT
ATTTAGATCCACTAATAATGTGATCAGCATTATGAAACCATAGAGACGGTTCAAAACAAA
GTAAATTGGTAAATTTCGTTGCAAGAAAAGAAATAACAAAAAAGAAAATGGTTAAAAGAA
TAGCAGATTTAGGTCAAACTTATTATATTGATACTCAAAATCCTAGAGAAGCATTGGCAA
CCTTAAAAGATTTTGGCCAATTTATTAAAAGAAATAAATCATGCGGCGTTATTTTTGCTG
AAGGAACAAGAACAAAAGATGGAAAATTAGGTGAATTTCATAGTGGCGCCTTTAAACTTG
CTCAATCTTCATATTTAACAATTGTTCCAGCAACAATAAATAATGCAGCAAACGCATTGG
ATTGAAATAGAAAAGAAAAATTAGAAGTTAAGGTGACATTTCATAAGCCAATGAAGCCAA
TTCAATTTCAATCACTTGATAGCCGTGTATTAGCAGAACAAGTTAAATCGATAGTTGCAT
CAGATTATATTGATCAAACAATTACATCAAATGAAACAATCAAAAACAAATATTCAAAAC
GAGACAAAGTAAAAGAAGTTAAGAGAT
>18535 bias=0,e_score=5.8e-255,bit_score=851.3,score_ratio=1.05,align_strand=+,abs_start=55939,abs_end=56748,allele_start=55939,allele_end=56748,query_name=NODE_5_length_74718_cov_32.8728_ID_1892 <unknown description>
TGAATTTAAGAACAAGAATATTTTTTAGATTTTTTGGTTTGTTACATTGCATATCGTTTT
TATGTGCAAAATCAAGACGCGATTTTAAAATGCCTGATTATTACAAAGTAGTAGAAAAAA
ACGACTTTTTGCAACAAAAAAGTAATGCCATTTTAAACCATTTTAATATTTCTGTTAATG
TTGAAGGGTTTGAGAATGTCCCTAATGGACCATGTTTAATTATTCCAAACCATTCAACAT
ATTTAGATCCACTAATAATGTGATCAGCATTATGAAACCATAGAGATGGTTCAAAACAAA
GTAAATTAGTAAATTTCGTTGCAAGAAAAGAAATAACAAAAAAGAAAATGGTTAAAAGAA
TAGCAGATTTAGGTCAAACTTATTATATTGATACTCAAAATCCTAGAGAAGCATTGGCAA
CCTTGAAAGATTTTGGTCAATTTATTAAAAGAAATAAATCATGCGGCGTTATTTTTGCTG
AAGGAACAAGAACAAAAGACGGAAAATTAGGCGAATTTCATAGTGGCGCCTTTAAACTTG
CTCAATCTTCATATTTGACAATTGTTCCAGCAACAATAAATAATGCAGCAAACGCATTGG
ATTGAAATAGAAAGGAAAAATTAGAAGTTAAGGTGACATTTCATAAGCCAATGAAGCCAA
TTCAATTTCAATCACTTGATAGCCGTGTATTAGCAGAACAAGTTAAATCAATAGTTGCAT
CAGATTATATTGATCAAACAATTACATCAAATGAAACAATCAAAAACAAATATTCAAAAC
GAGACAAAGTAAAAGAAGTTAAGAGATAA
>18536 bias=0,e_score=4.9e-254,bit_score=850.4,score_ratio=1.05,align_strand=+,abs_start=64843,abs_end=65652,allele_start=64843,allele_end=65652,query_name=NODE_1_length_337655_cov_39.5735_ID_506 <unknown description>
TGAATTTAAGAACAAGAATATTTTTTAGATTTTTTGGTTTGTTACATTGCATATCGTTTT
TATGTGCAAAATCAAGACGCGATTTTAAAATGCCTGATTATTACAAAGTAGTAGAAAAAA
ACGACTTTTTGCAACAAAAAAGTAATGCCATTTTAAACCATTTTAATATTTCTGTTAATG
TTGAAGGGTTTGAGAATGTCCCTAATGGACCATGTTTAATTATTCCAAACCATTCAACGT
ATTTAGATCCACTAATAATGTGATCAGCATTATGAAACCATAGAGATGGTTCAAAACAAA
GTAAATTAGTAAATTTCGTTGCAAGAAAAGAAATAACAAAAAAGAAAATGGTTAAAAGAA
TAGCGGATTTAGGTCAAACTTATTATATTGATACTCAAAACCCTAGAGAAGCATTGGCAA
CCTTGAAAGATTTCGGTCAATTTATTAAAAGAAATAAATCATGCGGCGTTATTTTTGCTG
AAGGAACAAGAACAAAAGATGGAAAATTAGGCGAATTTCATAGTGGTGCCTTTAAACTTG
CTCAATCTTCATATTTAACAATTGTTCCAGCAACAATAAATAATGCAGCAAACGCATTGG
ATTGAAATAGAAAGGAAAAATTAGAAGTTAAGGTGACATTTCATAAGCCAATGAAGCCAA
TTCAATTTCAATCACTTGATAGCCGTGTATTAGCAGAACAAGTTAAATCGATAGTTGCAT
CAGATTATATTGATCAAACAATTACATCAAATGAAACAATCAAAAACAAATATTCAAAAC
GAGACAAAGTAAAAGAAGTTAAGAGATAA
>18537 bias=0,e_score=2.6e-255,bit_score=855.1,score_ratio=1.06,align_strand=-,abs_start=256458,abs_end=257265,allele_start=256458,allele_end=257265,query_name=NODE_1_length_474534_cov_38.1723_ID_792 <unknown description>
TGAATTTAAGAACAAGAATATTTTTTAGATTTTTTGGTTTGTTACATTGCATATCGTTTT
TATGTGCAAAATCAAGACGTGATTTTAAAATGCCTGATTATTACAAAGTAGTAGAAAAAA
ACGACTTTTTGCAACAAAAAAGTAATGCCATTTTAAACCATTTTAATATTTCTGTTAATG
TTGAAGGGTTTGAGAATGTCCCTAATGGACCATGTTTAATTATTCCAAACCATTCAACGT
ATTTAGATCCACTAATAATGTGATCAGCATTATGAAACCATAGAGATGGTTCAAAACAAA
GTAAATTAGTAAATTTCGTTGCAAGAAAAGAAATAACAAAAAAGAAAATGGTTAAAAGAA
TAGCAGATTTAGGTCAAACTTATTATATTGATACTCAAAATCCTAGAGAAGCATTGGCAA
CCTTGAAAGATTTTGGCCAATTTATTAAAAGAAATAAATCATGCGGCGTTATTTTTGCTG
AAGGAACAAGAACAAAAGATGGAAAATTAGGCGAATTTCATAGTGGCGCCTTTAAACTTG
CTCAATCTTCATATTTAACAATTGTTCCAGCAACAATAAATAATGCAGCAAACGCATTGG
ATTGAAATAGAAAGGAAAAATTAGAAGTTAAGGTGACATTTCATAAGCCAATGAAGCCAA
TTCAATTTCAATCACTTGATAGCCGTGTATTAGCAGAACAAGTTAAATCAATAGTTGCAT
CAGATTATATTGATCAAACAATTACATCAAATGAAACAATCAAAAACAAATATTCAAAAC
GAGACAAAGTAAAAGAAGTTAAGAGAT
>18538 bias=0,e_score=1e-254,bit_score=850.8,score_ratio=1.05,align_strand=+,abs_start=69682,abs_end=70491,allele_start=69682,allele_end=70491,query_name=NODE_4_length_88116_cov_34.4059_ID_323 <unknown description>
TGAATTTAAGAACAAGAATATTTTTTAGATTTTTTGGTTTGTTACATTGCATATCGTTTT
TATGTGCAAAATCAAGACGCGATTTTAAAATGCCTGATTATTACAAAGTAGTAGAAAAAA
ACGACTTTTTGCAACAAAAAAGTAATGCCATTTTAAACCATTTTAATATTTCTGTTAATG
TTGAAGGGTTTGAGAATGTTCCTAATGGGCCATGTTTAATTATTCCAAACCATTCAACGT
ATTTAGATCCACTAATAATGTGATCAGCATTATGAAACCATAGAGATGGTTCAAAACAAA
GTAAATTAGTAAATTTCGTTGCAAGAAAAGAAATAACAAAAAAGAAAATGGTTAAAAGAA
TAGCAGATTTAGGTCAAACTTATTATATTGATACTCAAAACCCTAGAGAAGCATTGGCAA
CCTTGAAAGATTTTGGTCAATTTATTAAAAGAAATAAATCATGCGGCGTTATTTTTGCTG
AAGGAACAAGAACAAAAGATGGAAAATTAGGCGAATTTCATAGTGGCGCCTTTAAACTTG
CTCAATCTTCATATTTGACAATTGTTCCAGCAACAATAAATAATGCAGCAAACGCATTGG
ATTGAAATAGAAAAGAAAAATTAGAAGTTAAGGTGACATTTCATAAGCCAATGAAGCCAA
TTCAATTTCAATCACTTGATAGCCGTGTATTAGCAGAACAAGTTAAATCAATAGTCGCAT
CAGATTATATTGATCAAACAATTACATCAAATGAAACAATCAAAAACAAATATTCAAAAC
GAGACAAAGTAAAAGAAGTTAAGAGATAA
>18539 bias=0,e_score=7.4e-251,bit_score=840.9,score_ratio=1.04,align_strand=-,abs_start=291831,abs_end=292638,allele_start=291831,allele_end=292638,query_name=NODE_1_length_666248_cov_46.4332_ID_732 <unknown description>
TGAATTTAAGAACAAGAATATTTTTTAGATTTTTTGGTTTGTTACATTGCATATCGTTTT
TATGTGCAAAATCAAGACGTGATTTTAAAATGCCTGATTATTACAAAGTAGTAGAAAAAA
ACGACTTTTTGCAACAAAAAAGTAATGCCATTTTAAACCATTTTAATATTTCTGTTAATG
TTGAAGGGTTTGAGAACGTCCCTAATGGACCATGTTTAATTATTCCAAACCATTCAACAT
ATTTAGATCCACTAATAATGTGATCAGCATTATGAAATCATAGAGATGGTTCAAAACAAA
GCAAATTAGTAAATTTCGTTGCAAGAAAAGAAATAACAAAAAAGAAAATGGTTAAAAGAA
TAGCAGATTTAGGTCAAACTTATTATATTGATACTCAAAATCCTAGAGAAGCATTGGCAA
CCTTAAAGGATTTTGGCCAATTTATTAAAAGAAATAAATCATGTGGCGTTATTTTTGCTG
AAGGAACAAGAACAAAAGATGGAAAATTAGGCGAATTTCATAGTGGCGCCTTTAAACTTG
CTCAATCTTCATATTTGACAATTGTTCCAGCAACAATAAATAATGCAGCAAACGCATTGG
ATTGAAATAGAAAAGAAAAATTAGAAGTTAAGGTGACATTTCATAAGCCAATGAAGCCAA
TTCAATTTCAATCACTTGATAGCCGTGTATTAGCAGAACAAGTTAAATCAATAGTCGCAT
CAGATTATATTGATCAAACAATTACATCAAATGAAACAATCAAAAACAAATATTCAAAAC
GAGACAAAGTAAAAGAAGTTAAGAGAT
>18540 bias=0,e_score=1e-253,bit_score=849.1,score_ratio=1.05,align_strand=+,abs_start=62120,abs_end=62929,allele_start=62120,allele_end=62929,query_name=NODE_1_length_290949_cov_36.4267_ID_342 <unknown description>
TGAATTTAAGAACAAGAATATTTTTTAGATTTTTTGGTTTGTTGCATTGCATATCGTTTT
TATGCGCAAAATCAAGACGTGATTTTAAAATGCCTGATTATTACAAAGTAGTAGAAAAAA
ACGACTTTTTGCAACAAAAAAGTAATGCCATTTTAAACCATTTTAATATTTCTGTTAATG
TTGAAGGGTTTGAGAACGTCCCTAATGGACCATGTTTAATTATTCCAAACCATTCAACGT
ATTTAGATCCACTAATAATGTGATCAGCATTATGAAACCATAGAGATGGTTCAAAACAAA
GTAAATTAGTAAATTTCGTTGCAAGAAAAGAAATAACAAAAAAGAAAATGGTTAAAAGAA
TAGCAGATTTAGGTCAAACTTATTATATTGATACTCAAAATCCTAGAGAAGCATTGGCAA
CCTTGAAAGATTTTGGCCAATTTATTAAAAGAAATAAATCATGCGGCGTTATTTTTGCTG
AAGGAACAAGAACAAAAGATGGAAAATTAGGCGAATTTCATAGTGGCGCCTTTAAGCTTG
CTCAATCTTCATATTTAACAATTGTTCCAGCAACAATAAATAATGCAGCAAACGCATTGG
ATTGAAATAGAAAAGAAAAATTAGAGGTTAAGGTGACATTTCATAAGCCAATGAAGCCAA
TTCAATTTCAATCACTTGATAGCCGTGTATTAGCAGAACAAGTTAAATCAATAGTTGCAT
CAGATTATATTGATCAAACAATTACATCAAATGAAACAATCAAAAACAAATATTCAAAAC
GAGACAAAGTAAAAGAAGTTAAGAGATAA
>18541 bias=0,e_score=1.9e-256,bit_score=857.9,score_ratio=1.06,align_strand=-,abs_start=220663,abs_end=221470,allele_start=220663,allele_end=221470,query_name=NODE_1_length_253687_cov_41.2364_ID_219 <unknown description>
TGAATTTAAGAACAAGAATATTTTTTAGATTTTTTGGTTTGTTACATTGCATATCGTTTT
TATGTGCAAAATCAAGACGTGATTTTAAAATGCCTGATTATTACAAAGTAGTAGAAAAAA
ACGACTTTTTGCAACAAAAAAGTAATGCCATTTTAAACCATTTTAATATTTCTGTTAATG
TTGAAGGGTTTGAGAATGTCCCTAATGGACCATGTTTAATTATTCCAAACCATTCAACGT
ATTTAGATCCACTAATAATGTGATCAGCATTATGAAACCATAGAGATGGTTCAAAACAAA
GTAAATTGGTAAATTTCGTTGCAAGAAAAGAAATAACAAAAAAGAAAATGGTTAAAAGAA
TTGCCGATTTAGGTCAAACTTATTATATTGATACTCAAAATCCTAGAGAAGCATTGGCAA
CCTTGAAAGATTTTGGCCAATTTATTAAAAGAAATAAATCATGCGGCGTTATTTTTGCTG
AAGGAACAAGAACAAAAGACGGAAAATTAGGCGAATTTCATAGTGGCGCCTTTAAACTTG
CTCAATCTTCATATTTAACAATTGTTCCAGCAACAATAAATAATGCAGCAAACGCATTGG
ATTGAAATAGAAAGGAAAAATTAGAAGTTAAGGTGACATTTCATAAGCCAATGAAGCCAA
TTCAATTTCAATCACTTGATAGCCGTGTATTAGCAGAACAAGTTAAATCAATAGTTGCAT
CAGATTATATTGATCAAACAATTACATCAAATGAAACAATCAAAAACAAATATTCAAAAC
GAGACAAAGTAAAAGAAGTTAAGAGAT
>18542 bias=0,e_score=1.7e-254,bit_score=850.8,score_ratio=1.05,align_strand=-,abs_start=17729,abs_end=18536,allele_start=17729,allele_end=18536,query_name=NODE_3_length_145382_cov_20.187_ID_361 <unknown description>
TGAATTTAAGAACAAGAATATTTTTTAGATTTTTTGGTTTGTTACATTGCATATCGTTTT
TATGTGCAAAATCAAGACGCGATTTTAAAATGCCTGATTATTACAAAGTAGTAGAAAAAA
ACGACTTTTTGCAACAAAAAAGTAATGCCATTTTAAACCATTTTAATATTTCTGTTAATG
TTGAAGGGTTTGAGAATGTTCCTAATGGGCCATGTTTAATTATTCCAAACCATTCAACGT
ATTTAGATCCACTAATAATGTGATCAGCATTATGAAACCATAGAGATGGTTCAAAACAAA
GTAAATTAGTAAATTTCGTTGCAAGAAAAGAAATAACAAAAAAGAAAATGGTTAAAAGAA
TAGCAGATTTAGGTCAAACTTATTATATTGATACTCAAAACCCTAGAGAAGCATTGGCAA
CCTTGAAAGATTTTGGTCAATTTATTAAAAGAAATAAATCATGCGGCGTTATTTTTGCTG
AAGGAACAAGAACAAAAGATGGAAAATTAGGCGAATTTCATAGTGGCGCCTTTAAACTTG
CTCAATCTTCATATTTGACAATTGTTCCAGCAACAATAAATAATGCAGCAAACGCATTGG
ATTGAAATAGAAAAGAAAAATTAGAAGTTAAGGTGACATTTCATAAGCCAATGAAGCCAA
TTCAATTTCAATCACTTGATAGCCGTGTATTAGCAGAACAAGTTAAATCAATAGTCGCAT
CAGATTATATTGATCAAACAATTACATCAAATGAAACAATCAAAAACAAATATTCAAAAC
GAGACAAAGTAAAAGAAGTTAAGAGAT
>18543 bias=0,e_score=5.3e-256,bit_score=856.9,score_ratio=1.06,align_strand=-,abs_start=284111,abs_end=284918,allele_start=284111,allele_end=284918,query_name=NODE_1_length_344309_cov_36.0595_ID_85 <unknown description>
TGAATTTAAGAACAAGAATATTTTTTAGATTTTTTGGTTTGTTACATTGCATATCGTTTT
TATGTGCAAAATCAAGACGTGATTTTAAAATGCCTGATTATTACAAAGTAGTAGAAAAAA
ACGACTTTTTGCAACAAAAAAGTAATGCCATTTTAAACCATTTTAATATTTCTGTTAATG
TTGAAGGGTTTGAGAATGTCCCTAATGGACCATGTTTAATTATTCCAAACCATTCAACGT
ATTTAGATCCACTAATAATGTGATCAGCATTATGAAACCATAGAGATGGTTCAAAACAAA
GTAAATTGGTAAATTTCGTTGCAAGAAAAGAAATAACAAAAAAGAAAATGGTTAAAAGAA
TTGCCGATTTAGGTCAAACTTATTATATTGATACTCAAAATCCTAGAGAAGCATTGGCAA
CCTTGAAAGATTTTGGCCAATTTATTAAAAGAAATAAATCATGCGGCGTTATTTTTGCTG
AAGGAACAAGAACAAAAGACGGAAAATTAGGCGAATTTCATAGTGGCGCCTTTAAACTTG
CTCAATCTTCATATTTAACAATTGTTCCAGCAACAATAAATAATGCAGCAAACGCATTGG
ATTGAAATAGAAAGGAAAAATTAGAAGTTAAGGTGACATTTCATAAGCCAATGAAGCCAA
TTCAATTTCAATCACTTGATAGCCGTGTATTAGCGGAACAAGTTAAATCAATAGTTGCAT
CAGATTATATTGATCAAACAATTACATCAAATGAAACAATCAAAAACAAATATTCAAAAC
GAGACAAAGTAAAAGAAGTTAAGAGAT
>18544 bias=0,e_score=1.8e-256,bit_score=855.1,score_ratio=1.06,align_strand=+,abs_start=15133,abs_end=15942,allele_start=15133,allele_end=15942,query_name=NODE_8_length_33401_cov_1.28101_ID_279 <unknown description>
TGAATTTAAGAACAAGAATATTTTTTAGATTTTTTGGTTTGTTACATTGCATATCGTTTT
TATGTGCAAAATCAAGACGTGATTTTAAAATGCCTGATTATTACAAAGTAGTAGAAAAAA
ACGACTTTTTGCAACAAAAAAGTAATGCCATTTTAAACCATTTTAATATTTCTGTTAATG
TTGAAGGGTTTGAGAATGTCCCTAATGGACCATGTTTAATTATTCCAAACCATTCAACGT
ATTTAGATCCACTAATAATGTGATCAGCATTATGAAACCATAGAGATGGTTCAAAACAAA
GTAAATTAGTAAATTTCGTTGCAAGAAAAGAAATAACAAAAAAGAAAATGGTTAAAAGAA
TAGCAGATTTAGGTCAAACTTATTATATTGATACTCAAAATCCTAGAGAAGCATTGGCAA
CCTTGAAAGATTTTGGCCAATTTATTAAAAGAAATAAATCATGCGGCGTTATTTTTGCTG
AAGGAACAAGAACAAAAGATGGAAAATTAGGCGAATTTCATAGTGGCGCCTTTAAACTTG
CTCAATCTTCATATTTAACAATTGTTCCAGCAACAATAAATAATGCAGCAAACGCATTGG
ATTGAAATAGAAAGGAAAAATTAGAAGTTAAGGTGACATTTCATAAGCCAATGAAGCCAA
TTCAATTTCAATCACTTGATAGCCGTGTATTAGCAGAACAAGTTAAATCAATAGTTGCAT
CAGATTATATTGATCAAACAATTACATCAAATGAAACAATCAAAAACAAATATTCAAAAC
GAGACAAAGTAAAAGAAGTTAAGAGATAA
>18545 bias=0,e_score=8.5e-251,bit_score=840.3,score_ratio=1.04,align_strand=-,abs_start=284255,abs_end=285062,allele_start=284255,allele_end=285062,query_name=NODE_1_length_507951_cov_41.4538_ID_1311 <unknown description>
TGAATTTAAGAACAAGAATATTTTTTAGATTTTTTGGTTTGTTACATTGCATATCGTTTT
TATGTGCAAAATCAAGACGTGATTTTAAAATGCCTGATTATTACAAAGTAGTAGAAAAAA
ACGACTTTTTGCAACAAAAAAGTAATGCCATTTTAAACCATTTTAATATTTCTGTTAATG
TTGAAGGGTTTGAGAATGTTCCTAATGGACCATGTTTAATCATTCCAAACCATTCAACAT
ATTTAGATCCACTAATAATGTGATCAGCATTATGAAACCATAGAGATGGTTCAAAACAAA
GTAAATTGGTAAATTTCGTTGCAAGAAAAGAAATAACAAAAAAGAAAATGGTTAAAAGAA
TAGCAGATTTAGGTCAAACTTATTATATTGATACTCAAAATCCTAGAGAAGCATTGGCAA
CTTTGAAAGATTTTGGCCAATTTATTAAAAGAAATAAATCATGCGGCGTTATTTTTGCTG
AAGGAACAAGAACAAAAGACGGAAAATTAGGTGAATTTCATAGTGGCGCCTTTAAACTTG
CTCAATCTTCATATTTAACAATTGTTCCAGCAACAATAAATAATGCAGCAAATGCATTGG
ATTGAAATAGAAAAGAAAAATTAGAAGTTAAGGTGACATTTCATAAGTCAATGAAGCCAA
TTCAATTTCAATCACTTGATAGCCGTGTATTAGCAGAACAAGTTAAATCAATAGTTGCAT
CAGATTATATTGATCAAACAATTACATCAAATGAAACAATCAAAAACAAATATTCAAAAC
GAGACAAAGTAAAAGAAGTTAAGAGAT
>18546 bias=0,e_score=1.5e-252,bit_score=845.8,score_ratio=1.04,align_strand=+,abs_start=67402,abs_end=68211,allele_start=67402,allele_end=68211,query_name=NODE_1_length_386744_cov_32.1807_ID_133 <unknown description>
TGAATTTAAGAACAAGAATATTTTTTAGATTTTTTGGTTTGTTACATTGCATATCGTTTT
TATGTGCAAAATCAAGACGCGATTTTAAAATGCCTGATTATTATAAAGTAGTGGAAAAAA
ACGACTTTTTGCAACAAAAAAGTAATGCCATTTTAAACCATTTTAATATTTCTGTTAATG
TTGAAGGGTTTGAGAATGTCCCTAATGGTCCATGTTTAATTATTCCAAACCATTCAACAT
ATTTAGATCCACTAATAATGTGATCAGCATTATGAAACCATAGAGATGGTTCAAAACAAA
GTAAATTAGTAAATTTCGTTGCAAGAAAAGAAATAACAAAAAAGAAAATGGTTAAAAGAA
TAGCAGATTTAGGTCAAACTTATTATATTGATACTCAAAATCCTAGAGAAGCATTGGCAA
CCTTGAAAGATTTTGGCCAATTTATTAAAAGAAATAAATCATGCGGCGTTATTTTTGCTG
AAGGAACAAGAACAAAAGATGGAAAAATAGGCGAATTTCATAGTGGCGCCTTTAAACTTG
CTCAATCTTCATATTTAACAATTGTTCCAGCAACAATAAATAATGCAGCAAACGCATTGG
ATTGAAATAGAAAGGAAAAATTAGAAGTTAAGGTGACATTTCATAAGCCAATGAAGCCAA
TTCAATTTCAATCACTTGATAGCCGTGTATTAGCAGAACAAGTTAAATCAATAGTTGCAT
CAGATTATATTGATCAAACAATTACATCAAATGAAACAATCAAAAACAAATATTCAAAAC
GAGACAAAGTAAAAGAAGTTAAGAGATAA
