# Supplementary material for: Genomic determination of minimum multi-locus sequence typing schemas to represent the genomic phylogeny of Mycoplasma hominis
Source: BMC Genomics. 2016 Nov 23;17:964. doi: 10.1186/s12864-016-3284-z (PMC5120421; doi:10.1186/s12864-016-3284-z)
Supplement: Additional file 1: — FASTA sequence for all pan genomic alleles identified in this study. (ZIP 1488 kb) [file 12864_2016_3284_MOESM1_ESM.zip › pan_genome/GENE-202.fasta]

>202
ATGTTGGATGTTTGCAATTTAGCTAAAGTTTTCCCAGACAAAAAATTATTTACAAATGTT
AACTTAAAATTCTTGCCTGGAAATGTATATGGAATTATTGGCGCTAATGGGGTTGGAAAA
TCCACTTTTTTAAAAATATTAAGTGGGGATATTGAAGCATCAGAAGGGCAAATAATTAAA
GAAAAAAATGCTAGAATGAGTGTATTATCACAAAACCAAAATGAATTCGACGATTATATT
GCAACTGATGTTGTAATAATGGGGAACAAAGAACTTTATCAAATCAATCTTGAAAAAACT
AAAATTTATGAAGATCCAAATGCAACTATTCAAGATTATGAAAGAGCAAGCCATTTAGAA
GAAAAATTTGGTGAAATGGGGGGTTGAAATGCTGAAAACGACGCCCAAACATTATTATCA
AATTTAGGAATTGAACCTGAAAAATGAACTATGAAAATGTCGGATTTAAAAGCCAATGAA
AAAGTAAAAGTTTTATTGGCAAAGGCTTTGTTTGGAAATCCCGATATTTTAGTAATGGAT
GAACCAACAAACAGATTGGATCTAAAAACAATTAAGTGATTAGAAAACTTTTTAATGGAT
TATCCAAACATTGTTATTGTTGTTTCTCACGATAGTGATTTCTTAGATGCAATTTGCACG
CATATTATTGATATAGATTACTCTGAAGCTAAATTATTTATTGGAAATTATTCATTTTGA
AAACAATCAAGCCAATTGTTAATAGAAATGCAACAAAAACAAAACCTTAAAAAAGAAGAA
ATTGCCCAAAAATTAAAAGATTTTATTGCCAGATTCTCTGCTAATGCCTCAAAATCAAAA
CAAGCCACAAGTAGAAAGAAATTACTTGATAAAATTGTCATTGATGAAATCAAACCATCA
TCTAGAAAATATCCTTTCATTCAATTTAACTTAAATAGAACTCCTGGAAAACAAATATTA
ACTGTTAAAAATTTAACTTATGTAAATGACAATGGCGACACTTTATTTGAAAATGTAAGT
TTTACAATCCACCCCGGAGAAAAAATGGTTATTATTGGCAATGACGACATTGCCAAAACT
AGATTGCTTGAAATACTTATGGGCAAGCGTAAACCAACATCAGGAACAGTTGAATGAGGA
ATAACTATTAAACCAAATTACTTCCCAAATAATAACCTAGAATATTTCAAAGAGCCAATG
TCAATAATGGATTGAATTAGCAAATGACCTCTAAATAATACAACTCAAGAAACAAAAGAT
AATAGTGATTCAAGAATGAGAGCATTTTTAGGGAGAATGTTATTTTCAAATGATAGCGTG
TTTAAAAATGTTAATGTAACTAGCGGTGGTGAAAAAGTTAGATTAATGATGGCTAAACTA
ATGTTAGAAGAAAGTAACTTTTTAATCTTTGACCAACCTCTTGACCACCTTGATAGTGAA
TCAATTGATAGTTTAATTGAAGCAATTAAAAATTACAAAAGTAGTTGTATATTCACAACA
TACAATAGGGCAATGATAAAAGAATGTGCCTCAGTTATTTTAGAAATAAAACCTACTTCA
AGTTATTTATTCTATGGAACCTTAGAAGAATATGAAGAAGCAATGGGATATTAA
>998
ATGTTGGATGTTTGCAATTTAGCTAAAGTTTTCCCAGACAAAAAATTATTTACAAATGTT
AACTTAAAATTCTTGCCTGGAAATGTATATGGAATTATTGGCGCTAATGGGGTTGGAAAA
TCCACTTTTTTAAAAATATTAAGTGGGGATATTGAAGCATCAGAAGGGCAAATAATTAAA
GAAAAAAATGCTAGAATGAGTGTATTATCACAAAATCAAAATGAATTCGACGATTATATT
GCAACTGATGTTGTAATAATGGGAAATAAAGAACTTTATCAAATTAATCTTGAAAAAACT
AAAATTTATGAAGATCCAAATGCAACTATTCAAGATTATGAAAAAGCAAGCCATTTAGAA
GAAAAATTTGGTGAAATGGGGGGTTGAAATGCTGAAAACGACGCCCAAACATTATTATCA
AATTTAGGAATTGAACCTGAAAAATGAACTATGAAAATGTCGGATTTAAAAGCTAATGAA
AAAGTAAAGGTTTTATTGGCAAAGGCTTTGTTTGGAAATCCTGATATTTTAGTAATGGAT
GAACCAACAAACAGATTGGACCTAAAAACAATTAAGTGATTAGAAAACTTTTTAATGGAT
TATCCAAACATTGTTATTGTTGTTTCTCACGATAGTGATTTCTTAGATGCAATTTGCACG
CATATTATTGACATAGATTATTCTGAAGCTAAATTATTTATTGGAAATTATTCATTTTGA
AAACAATCAAGCCAATTGTTAATAGAAATGCAACAAAAACAAAACCTTAAAAAAGAAGAA
ATTGCCCAAAAATTAAAAGATTTTATTGCCAGATTCTCTGCTAATGCCTCAAAATCAAAA
CAAGCTACAAGTAGAAAGAAATTACTCGATAAAATTGTCATTGACGAAATCAAACCCTCA
TCTAGAAAATATCCATTCATCCAATTTAACTTAAATAGAACTCCCGGAAAACAAATATTA
ACTGTTAAAAATTTAACTTATGTAAATGACAATGGCGACACTTTATTTGAAAATGTAAGT
TTTACAATCCACCCTGGAGAAAAAATGGTTATTATTGGCAATGATGACATTGCCAAAACT
AGATTACTTGAAATACTTATGGGTAAGCGTAAACCAACATCAGGAACAGTTGAATGAGGA
ATAACTATTAAGCCAAATTACTTCCCAAATAATAACTTAGAATATTTCAAAGAGCCAATG
TCAATAATGGATTGAATTAGCAAATGGCCCCTAAATAATACAACTCAAGAAACAAAAGAT
AATAGTGATTCAAGAATGAGAGCATTTTTAGGAAGAATGTTATTTTCAAATGATAGCGTA
TTTAAAAATGTTAATGTAACTAGCGGTGGTGAAAAAGTTAGATTAATGATGGCTAAACTA
ATGTTAGAAGAAAGTAACTTTTTAATCTTTGACCAACCTCTTGACCACCTTGATAGTGAA
TCAATTGATAGTTTAATTGAAGCAATTAAAAATTACAAAAGTAGTTGTATATTCACAACA
TACAATAGAGCAATGATAAAAGAATGTGCCTCAGTTATTTTAGAAATAAAACCTACTTCA
AGTTATTTATTCTATGGAACCTTAGAAGAATATGAAGAAGCAATGGGATATTAA
>1055
ATGTTGGATGTTTGCAATTTAGCTAAAGTTTTCCCAGACAAAAAATTATTTACAAATGTT
AACTTAAAATTCTTGCCTGGAAATGTATATGGAATTATTGGTGCTAATGGGGTTGGAAAA
TCCACTTTTTTAAAAATATTAAGTGGGGATATTGAAGCATCAGAAGGGCAAATAATTAAA
GAAAAAAATGCTAGAATGAGTGTATTATCACAAAACCAAAATGAATTCGACGATTATATT
GCAACTGATGTTGTAATAATGGGGAATAAAGAACTTTATCAAATTAATCTTGAAAAAACT
AAAATTTATGAAGATCCAAATGCAACTATTCAAGATTATGAAAGAGCAAGCCATTTAGAA
GAAAAATTTGGTGAAATGGGGGGTTGAAATGCTGAAAACGACGCCCAAACATTATTATCA
AATTTAGGAATTGAACCTGAAAAATGAACTATGAAAATGTCGGATTTAAAAGCTAATGAA
AAAGTAAAGGTTTTATTGGCAAAGGCTTTGTTTGGAAATCCTGATATTTTAGTAATGGAT
GAACCAACAAACAGATTGGATCTAAAAACAATTAAGTGATTAGAAAACTTTTTAATGGAT
TATCCAAACATTGTTATTGTTGTTTCTCACGACAGTGATTTCTTGGATGCAATTTGCACG
CATATTATTGACATAGATTATTCTGAAGCTAAATTATTTATTGGAAATTATTCATTTTGA
AAACAATCAAGTCAATTGTTAATAGAAATGCAACAAAAACAAAACCTTAAAAAAGAAGAA
ATTGCCCAAAAATTAAAAGATTTTATTGCCAGATTCTCTGCTAATGCCTCAAAATCAAAA
CAAGCCACAAGTAGAAAGAAATTACTTGATAAAATTGTCATTGATGAAATCAAACCGTCA
TCTAGAAAATATCCCTTCATTCAATTTAACTTAAATAGAACTCCTGGAAAACAAATATTA
ACTGTTAAAAATTTAACTTATGTAAATGACAATGGCGACACTTTATTTGAAAATGTAAGT
TTTACAATCCACCCTGGAGAAAAAATGGTTATTATTGGCAATGACGACATTGCCAAAACT
AGATTACTTGAAATACTTATGGGTAAACGTAAACCAACATCAGGAACAGTTGAATGAGGA
ATAACTATTAAGCCTAATTACTTCCCAAATAATAACCTAGAATATTTCAAAGAGCCAATG
TCCATAATGGATTGAATTAGCAAATGACCTCTAAATAATACAACTCAAGAAACAAAAGAT
AATAGTGATTCAAGAATGAGAGCATTTTTAGGAAGAATGTTATTTTCAAATGATAGCGTA
TTTAAAAATGTTAATGTAACTAGCGGTGGTGAAAAAGTTAGATTAATGATGGCTAAACTA
ATGCTAGAAGAAAGTAACTTTTTAATCTTTGACCAACCTCTTGACCACCTTGATAGTGAA
TCAATTGATAGTTTAATTGAAGCAATTAAAAATTACAAAAGTAGTTGTATATTCACAACA
TACAATAGAGCAATGATAAAAGAATGTACCTCAGTTATTTTAGAAATAAAACCTACTTCA
AGTTATTTATTCTATGGAACCTTAGAAGAATATGAAGAAGCAATGGGATATTAA
>1688
ATGTTGGATGTTTGCAATTTAGCTAAAGTTTTCCCAGACAAAAAATTATTTACAAATGTT
AACTTAAAATTCTTGCCTGGAAATGTATATGGAATTATTGGCGCTAATGGGGTTGGAAAA
TCCACTTTTTTAAAAATATTAAGTGGGGATATTGAAGCATCAGAAGGGCAAATAATTAAA
GAAAAAAATGCTAGAATGAGTGTATTATCACAAAACCAAAATGAATTCGACGATTATATT
GCAACTGATGTTGTAATAATGGGAAATAAAGAACTTTATCAAATTAATCTTGAAAAAACT
AAAATTTATGAAGATCCAAATGCAACTATTCAAGATTATGAAAAAGCAAGCCATTTAGAA
GAAAAATTTGGTGAAATGGGGGGTTGAAATGCTGAAAACGACGCCCAAACATTATTATCA
AATTTAGGAATTGAACCTGAAAAATGAACTATGAAAATGTCGGATTTAAAAGCCAATGAA
AAAGTAAAGGTTTTATTGGCAAAGGCTTTGTTTGGAAATCCTGATATTTTAGTAATGGAT
GAACCAACAAACAGATTGGATCTAAAAACAATTAAGTGATTAGAAAACTTTTTAATGGAT
TATCCAAACATTGTTATTGTTGTTTCTCACGATAGTGATTTCTTAGATGCAATTTGCACG
CATATTATTGATATAGATTACTCTGAAGCTAAATTATTTATTGGAAATTATTCATTTTGA
AAACAATCAAGCCAATTATTAATTGAAATGCAACAAAAACAAAACCTTAAAAAAGAAGAA
ATTGCCCAAAAATTAAAAGATTTTATTGCCAGATTCTCTGCTAATGCCTCAAAATCAAAA
CAAGCCACAAGTAGAAAGAAATTACTTGATAAAATTGTCATTGATGAAATCAAACCATCA
TCTAGAAAATATCCATTCATTCAATTTAACTTAAATAGAACTCCTGGAAAACAAATATTA
ACTGTTAAAAATTTAACTTATGTAAATGACAATGGCGACACTTTATTTGAAAATGTAAGT
TTTACAATCCACCCTGGAGAAAAAATGGTTATTATTGGCAATGATGACATTGCCAAAACT
AGATTACTTGAAATACTTATGGGTAAGCGTAAACCAACATCAGGAACAGTTGAATGAGGA
ATAACTATTAAGCCAAATTACTTCCCAAATAATAACCTAGAATATTTCAAAGAGCCAATG
TCAATAATGGATTGAATTAGCAAATGGCCTCTAAATAATACAACTCAAGAAACAAAAGAT
AATAGTGATTCAAGAATGAGAGCATTTTTAGGAAGAATGTTATTTTCAAATGATAGCGTA
TTTAAAAATGTTAATGTAACTAGCGGTGGTGAAAAAGTTAGATTAATGATGGCTAAACTA
ATGTTAGAAGAAAGTAACTTTTTAATTTTCGACCAACCTCTTGACCACCTTGATAGTGAA
TCAATTGATAGTTTAATTGAAGCAATTAAAAATTACAAAAGTAGTTGTATATTCACAACA
TACAATAGAGCAATGATAAAAGAATGTGCCTCAGTTATTTTAGAAATAAAACCTACTTCA
AGTTATTTATTCTATGGAACCTTAGAAGAATATGAAGAAGCAATGGGATATTAA
>5649 bias=222.9,bit_score=1702.4,abs_start=15077,align_strand=+,abs_end=16690,score_ratio=1.05477075589,query_name=NODE_24_length_18889_cov_20.6904_ID_1864
ATGTTGGATGTTTGCAATTTAGCTAAAGTTTTTCCAGACAAAAAATTATTTACAAATGTT
AACTTAAAATTCTTGCCTGGAAATGTATATGGAATTATTGGCGCTAATGGGGTTGGAAAA
TCCACTTTTTTAAAAATATTAAGTGGGGATATTGAAGCATCAGAAGGGCAAATAATTAAA
GAAAAAAATGCTAGAATGAGTGTATTATCACAAAACCAAAATGAATTCGACGATTATATT
GCAACTGATGTTGTAATAATGGGGAACAAAGAACTTTATCAAATTAATCTTGAAAAAACT
AAAATTTATGAAGATCCAAATGCAACTATTCAAGATTATGAAAAAGCAAGCCATTTAGAA
GAAAAATTTGGTGAAATGGGGGGTTGAAATGCTGAAAACGACGCCCAAACATTATTATCA
AATTTAGGAATTGAACCTGAAAAATGAACTATGAAAATGTCGGATTTAAAAGCTAATGAA
AAAGTAAAGGTTTTATTGGCAAAGGCTTTGTTTGGAAATCCTGATATTTTAGTAATGGAT
GAACCAACAAACAGATTGGATCTAAAAACAATTAAGTGATTAGAAAACTTTTTAATGGAT
TATCCAAATATTGTTATTGTTGTTTCTCACGACAGTGATTTCTTGGATGCAATTTGTACA
CATATTATTGACATAGATTATTCTGAAGCTAAATTATTTATTGGAAATTATTCATTTTGA
AAACAATCAAGCCAATTGTTAATAGAAATGCAACAAAAACAAAACCTTAAAAAAGAAGAA
ATTGCCCAAAAATTAAAAGATTTTATTGCCAGATTCTCTGCTAATGCCTCAAAATCAAAA
CAAGCCACAAGTAGAAAGAAATTACTTGATAAAATTGTCATTGATGAAATCAAACCCTCA
TCTAGAAAATATCCATTCATTCAATTTAACTTAAATAGAACTCCTGGAAAACAAATATTA
ACTGTTAAAAATTTAACTTATGTAAATGACAATGGCGACACTTTATTTGAAAATGTAAGT
TTTACAATCCACCCCGGAGAAAAAATGGTTATTATTGGCAATGACGACATTGCCAAAACT
AGATTACTTGAAATACTTATGGGTAAGCGTAAACCAACATCAGGAACAGTTGAATGAGGA
ATAACTATTAAGCCTAATTACTTCCCAAATAATAACCTAGAATATTTCAAAGAGCCAATG
TCAATAATGGATTGAATTAGCAAATGGCCCTTAAATAATACAACTCAAGAAACAAAAGAT
AATAGTGATTCAAGAATGAGAGCATTTTTAGGAAGAATGTTATTTTCAAATGATAGCGTA
TTTAAAAATGTTAATGTAACTAGCGGTGGTGAAAAAGTTAGATTAATGATGGCTAAACTA
ATGTTAGAAGAAAGTAACTTTTTAATCTTTGACCAACCTCTTGACCACCTTGATAGTGAA
TCTATTGATAGTTTAATTGAAGCAATTAAAAATTACAAAAGTAGTTGTATATTCACAACA
TACAATAGAGCAATGATAAAAGAATGTGCCTCAGTTATTTTAGAAATAAAACCTACTTCA
AGTTATTTATTCTATGGAACCTTAGAAGAATATGAAGAAGCAATGGGATATTAA
>5652 bias=223.3,bit_score=1704.8,abs_start=44054,align_strand=+,abs_end=45667,score_ratio=1.05625774473,query_name=NODE_4_length_47600_cov_34.8063_ID_317
ATGTTGGATGTTTGCAATTTAGCTAAAGTTTTCCCAGACAAAAAATTATTTACAAATGTT
AACTTAAAATTCTTGCCTGGAAATGTATATGGAATTATTGGCGCTAATGGGGTTGGAAAA
TCCACTTTTTTAAAAATATTAAGTGGGGATATTGAAGCATCAGAAGGGCAAATAATTAAA
GAAAAAAATGCTAGAATGAGTGTATTATCACAAAACCAAAATGAATTCGACGATTATATT
GCAACTGATGTTGTAATAATGGGGAACAAAGAACTTTATCAAATTAATCTTGAAAAAACT
AAAATTTATGAAGATCCAAATGCAACTATTCAAGATTATGAAAAAGCAAGCCATTTAGAA
GAAAAATTTGGTGAAATGGGGGGTTGAAATGCTGAAAACGACGCCCAAACATTATTATCA
AATTTAGGAATTGAACCTGAAAAATGAACTATGAAAATGTCGGATTTAAAAGCTAATGAA
AAAGTAAAGGTTTTATTGGCAAAGGCTTTGTTTGGAAATCCTGATATTTTAGTAATGGAT
GAACCAACAAACAGATTGGATCTAAAAACAATTAAGTGATTAGAAAACTTTTTAATGGAT
TATCCAAACATTGTTATTGTTGTTTCTCACGATAGTGATTTCTTAGATGCAATTTGCACG
CATATTATTGACATAGATTACTCTGAAGCTAAATTATTTATTGGAAATTATTCATTTTGA
AAACAATCAAGCCAATTGTTAATAGAAATGCAACAAAAACAAAACCTCAAAAAAGAAGAA
ATTGCCCAAAAATTAAAAGATTTTATTGCCAGATTCTCTGCTAATGCCTCAAAATCAAAA
CAAGCCACAAGTAGAAAGAAATTACTTGATAAAATTGTCATTGATGAAATCAAACCCTCA
TCTAGAAAATATCCATTCATTCAATTTAACTTAAATAGAACTCCTGGAAAGCAAATATTA
ACTGTTAAAAATTTAACTTATGTAAATGACAATGGCGACACTTTATTTGAAAATGTAAGT
TTTACAATCCATCCTGGAGAAAAAATGGTTATTATTGGCAATGATGACATTGCCAAAACT
AGATTACTTGAAATACTTATGGGTAAGCGTAAACCAACATCAGGAACAGTTGAATGAGGA
ATAACTATTAAACCAAATTACTTCCCAAATAATAACTTAGAATATTTCAAAGAGCCAATG
TCAATAATGGATTGAATTAGTAAATGGCCCCTAAATAATACAACTCAAGAAACAAAAGAT
AATAGTGATTCAAGAATGAGAGCATTTTTAGGAAGAATGTTATTTTCAAATGATAGCGTA
TTTAAAAATGTTAATGTAACTAGCGGTGGTGAAAAAGTTAGATTAATGATGGCTAAACTA
ATGTTAGAAGAAAGTAACTTTTTAATCTTTGACCAACCTCTTGACCACCTTGATAGTGAA
TCTATTGATAGTTTAATTGAAGCAATTAAAAATTACAAAAGTAGTTGTATATTCACAACA
TACAATAGAGCAATGATAAAAGAATGTGCCTCAGTTATTTTAGAAATAAAACCTACTTCA
AGTTATTTATTCTATGGAACCTTAGAAGAATATGAAGAAGCAATGGGATATTAA
>5657 bias=231.1,bit_score=1699.3,abs_start=3186,align_strand=-,abs_end=4797,score_ratio=1.05285006196,query_name=NODE_5_length_59660_cov_41.0828_ID_401
TGTTGGATGTTTGCAATTTAGCTAAAGTTTTCCCAGACAAAAAATTATTTACAAATGTTA
ACTTAAAATTCTTGCCTGGAAATGTATATGGAATTATTGGCGCTAATGGGGTTGGAAAAT
CCACTTTTTTAAAAATATTAAGTGGGGATATTGAAGCATCAGAAGGGCAAATAATTAAAG
AAAAAAATGCTAGAATGAGTGTATTATCACAAAACCAAAATGAATTCGACGATTATATTG
CAACTGATGTTGTAATAATGGGAAATAAAGAACTTTATCAAATTAATCTTGAAAAAACTA
AAATTTATGAAGATCCAAATGCAACTATTCAAGATTATGAAAAAGCAAGCCATTTAGAAG
AAAAATTTGGTGAAATGGGGGGTTGAAATGCTGAAAACGACGCCCAAACATTATTATCAA
ATTTAGGAATTGAACCTGAAAAATGAACTATGAAAATGTCGGATTTAAAAGCCAATGAAA
AAGTAAAGGTTTTATTGGCAAAGGCTTTGTTTGGAAATCCTGATATTTTAGTAATGGATG
AACCAACAAACAGATTGGATCTAAAAACAATTAAGTGATTAGAAAACTTTTTAATGGATT
ATCCAAACATTGTTATTGTTGTTTCTCACGATAGTGATTTCTTGGATGCAATTTGTACAC
ATATTATTGATATAGATTACTCTGAAGCTAAATTATTTATTGGAAATTATTCATTTTGAA
AACAATCAAGCCAATTATTAATAGAAATGCAACAAAAACAAAACCTTAAAAAAGAAGAAA
TTGCCCAAAAATTAAAAGATTTTATTGCCAGATTCTCTGCTAATGCCTCAAAATCAAAAC
AAGCTACAAGTAGAAAGAAATTACTTGATAAAATTGTCATTGATGAAATCAAACCCTCAT
CTAGAAAATATCCATTCATTCAATTTAACTTAAATAGAACTCCTGGAAAACAAATATTAA
CTGTTAAAAATTTAACTTATGTAAATGACAATGGCGACACTTTATTTGAAAATGTAAGTT
TTACAATCCATCCTGGAGAAAAAATGGTTATTATTGGCAATGATGACATTGCCAAAACTA
GATTACTTGAAATACTTATGGGTAAGCGTAAACCAACATCAGGAACAGTTGAATGAGGAA
TAACTATTAAACCAAATTACTTCCCAAATAATAACCTAGAATATTTCAAAGAGCCAATGT
CAATAATGGATTGAATTAGCAAATGGCCTCTAAATAATACAACTCAAGAAACAAAAGATA
ATAGTGATTCAAGAATGAGAGCATTTTTAGGAAGAATGTTATTTTCAAATGATAGCGTAT
TTAAAAATGTTAATGTAACTAGCGGTGGTGAAAAAGTTAGATTAATGATGGCTAAACTAA
TGTTAGAAGAAAGTAACTTTTTAATTTTCGACCAACCTCTTGACCACCTTGATAGTGAAT
CAATTGATAGTTTAATTGAAGCAATTAAAAATTACAAAAGTAGTTGTATATTCACAACAT
ACAATAGAGCAATGATAAAAGAATGTGCCTCAGTTATTTTAGAAATAAAACCTACTTCAA
GTTATTTATTCTATGGAACCTTAGAAGAATATGAAGAAGCAATGGGATATTA
>5658 bias=221.3,bit_score=1707.7,abs_start=733,align_strand=-,abs_end=2344,score_ratio=1.05805452292,query_name=NODE_4_length_61590_cov_21.7453_ID_18413
TGTTGGATGTTTGCAATTTAGCTAAAGTTTTCCCAGACAAAAAATTATTTACAAATGTTA
ACTTAAAATTCTTGCCTGGAAATGTATATGGAATTATTGGCGCTAACGGGGTTGGAAAAT
CCACTTTTTTAAAAATATTAAGTGGGGATATTGAAGCATCAGAAGGGCAAATAATTAAAG
AAAAAAATGCTAGAATGAGTGTATTATCACAAAACCAAAATGAATTCGACGATTATATTG
CAACTGATGTTGTAATAATGGGGAATAAAGAACTTTATCAAATTAATCTTGAAAAAACTA
AAATTTATGAAGATCCAAATGCAACTATTCAAGATTATGAAAGAGCAAGCCATTTAGAAG
AAAAATTTGGTGAAATGGGGGGTTGAAATGCTGAAAACGACGCCCAAACATTATTATCAA
ATTTAGGAATTGAACCTGAAAAATGAACTATGAAAATGTCAGATTTAAAAGCCAATGAAA
AAGTAAAGGTTTTATTAGCAAAGGCTTTGTTTGGAAATCCTGATATTTTAGTAATGGATG
AACCAACAAACAGATTGGATCTAAAAACAATTAAGTGATTAGAAAACTTTTTAATGGATT
ATCCAAACATTGTTATTGTTGTTTCTCACGATAGTGATTTCTTAGATGCAATTTGTACGC
ATATTATTGACATAGATTACTCTGAAGCTAAATTATTTATTGGAAATTATTCATTTTGAA
AACAATCAAGCCAATTGTTAATAGAAATGCAACAAAAACAAAACCTTAAAAAAGAAGAAA
TTGCCCAAAAATTAAAAGATTTTATTGCCAGATTCTCTGCTAATGCCTCAAAATCAAAAC
AAGCTACAAGTAGAAAGAAATTACTTGATAAAATTGTCATTGATGAAATCAAACCATCAT
CTAGAAAATATCCTTTCATTCAATTTAACTTAAATAGAACTCCTGGAAAACAAATATTAA
CTGTTAAAAATTTAACTTATGTAAATGACAATGGCGACACTTTATTTGAAAATGTAAGTT
TTACAATCCACCCCGGAGAAAAAATGGTTATTATTGGCAATGACGACATTGCCAAAACTA
GATTGCTTGAAATACTTATGGGTAAGCGTAAACCAACATCAGGAACAGTTGAATGAGGAA
TAACTATTAAGCCTAATTACTTCCCAAATAATAACCTAGAATATTTCAAAGAGCCAATGT
CAATAATGGATTGAATTAGCAAATGACCCCTAAATAATACAACTCAAGAAACAAAAGATA
ATAGTGATTCAAGAATGAGAGCATTTTTAGGAAGAATGTTATTTTCAAATGATAGCGTAT
TTAAAAATGTTAATGTAACTAGCGGTGGTGAAAAAGTTAGATTAATGATGGCTAAACTAA
TGCTAGAAGAAAGTAACTTTTTAATCTTTGACCAACCTCTTGACCACCTTGATAGTGAAT
CAATTGATAGTTTAATTGAAGCAATTAAAAATTACAAAAGTAGTTGTATATTCACAACAT
ACAATAGAGCAATGATAAAAGAATGTGCCTCAGTTATTTTAGAAATAAAACCTACTTCAA
GTTATTTATTCTATGGAACCTTAGAAGAATATGAAGAAGCAATGGGATATTA
>5660 bias=219.8,bit_score=1707.0,abs_start=54048,align_strand=+,abs_end=55661,score_ratio=1.05762081784,query_name=NODE_1_length_644406_cov_31.3649_ID_828
ATGTTGGATGTTTGCAATTTAGCTAAAGTTTTCCCAGACAAAAAATTATTTACAAATGTT
AACTTAAAATTCTTGCCTGGAAATGTATATGGAATTATTGGCGCTAACGGGGTTGGAAAA
TCCACTTTTTTAAAAATATTAAGTGGGGATATTGAAGCATCAGAAGGGCAAATAATTAAA
GAAAAAAATGCTAGAATGAGTGTATTATCACAAAACCAAAATGAATTCGACGATTATATT
GCAACTGATGTTGTAATAATGGGGAATAAAGAACTTTATCAAATTAATCTTGAAAAAACC
AAAATTTATGAAGATCCAAATGCAACTATTCAAGATTATGAAAGAGCAAGCCATTTAGAA
GAAAAATTTGGTGAAATGGGGGGTTGAAATGCTGAAAACGACGCCCAAACATTATTATCA
AATTTAGGAATTGAACCTGAAAAATGAACTATGAAAATGTCGGATTTAAAAGCTAATGAA
AAAGTAAAGGTTTTATTGGCAAAGGCTTTGTTTGGAAATCCTGATATTTTAGTAATGGAT
GAACCAACAAACAGATTGGATCTAAAAACAATTAAGTGATTAGAAAACTTTTTAATGGAT
TATCCAAACATTGTTATTGTTGTTTCTCACGATAGTGATTTCTTAGATGCAATTTGCACG
CATATTATTGATATAGATTACTCTGAAGCTAAATTATTTATTGGAAATTATTCATTTTGA
AAACAATCAAGCCAATTATTAATTGAAATGCAACAAAAACAAAACCTTAAAAAAGAAGAA
ATTGCCCAAAAATTAAAAGATTTTATTGCCAGATTCTCTGCTAATGCCTCAAAATCAAAA
CAAGCCACAAGTAGAAAGAAATTACTTGATAAAATTGTCATTGATGAAATCAAACCATCA
TCTAGAAAATATCCATTCATTCAATTTAACTTAAATAGAACTCCCGGAAAGCAAATATTA
ACTGTTAAAAATTTAACTTATGTAAATGACAATGGCGACACTTTATTTGAAAATGTAAGT
TTTACAATCCACCCTGGAGAAAAAATGGTTATTATTGGCAATGATGACATTGCCAAAACT
AGATTACTTGAAATACTTATGGGTAAGCGTAAACCAACATCAGGAACAGTTGAATGAGGA
ATAACTATTAAGCCAAATTACTTCCCAAATAATAACTTAGAATATTTCAAAGAGCCAATG
TCAATAATGGATTGAATTAGCAAATGGCCCCTAAATAATACAACTCAAGAAACAAAAGAT
AATAGCGATTCAAGAATGAGAGCATTTTTAGGAAGAATGTTATTTTCAAATGATAGCGTA
TTTAAAAATGTTAATGTAACTAGCGGTGGTGAAAAAGTTAGATTAATGATGGCTAAACTA
ATGTTAGAAGAAAGTAACTTTTTAATTTTCGACCAACCTCTTGACCACCTTGATAGTGAA
TCTATTGATAGTTTAATTGAAGCAATTAAAAATTACAAAAGTAGTTGTATATTCACAACA
TACAATAGAGCAATGATAAAAGAATGTGCCTCAGTTATTTTAGAAATAAAACCTACTTCA
AGTTATTTATTCTATGGAACCTTAGAAGAATATGAAGAAGCAATGGGATATTAA
>5661 bias=221.9,bit_score=1699.4,abs_start=13522,align_strand=+,abs_end=15135,score_ratio=1.05291201983,query_name=NODE_11_length_16534_cov_34.7361_ID_5915
ATGTTGGATGTTTGCAATTTAGCTAAAGTTTTCCCAGACAAAAAATTATTTACAAATGTT
AACTTAAAATTCTTGCCTGGAAATGTATATGGAATTATTGGCGCTAATGGGGTTGGAAAA
TCCACTTTTTTAAAAATATTAAGTGGGGATATTGAAGCATCAGAAGGGCAAATAATTAAA
GAAAAAAATGCTAGAATGAGTGTATTATCACAAAACCAAAATGAATTCGACGATTATATT
GCAACTGATGTTGTAATAATGGGGAACAAAGAACTTTATCAAATTAATCTTGAAAAAACT
AAAATTTATGAAGATCCAAATGCAACTATTCAAGATTATGAAAAAGCAAGCCATTTAGAA
GAAAAATTTGGTGAAATGGGGGGTTGAAATGCTGAAAACGACGCCCAAACATTATTATCA
AATTTAGGAATTGAACCTGAAAAATGAACTATGAAAATGTCGGATTTAAAAGCCAATGAA
AAAGTAAAGGTTTTATTGGCAAAGGCTTTGTTTGGAAATCCTGATATTTTAGTAATGGAT
GAACCAACAAACAGATTGGATCTAAAAACAATTAAGTGATTAGAAAACTTTTTAATGGAT
TATCCAAACATTGTTATTGTTGTTTCTCACGATAGTGATTTCTTAGATGCAATTTGTACG
CATATTATTGATATAGATTACTCTGAAGCTAAATTATTTATTGGAAATTATTCATTTTGA
AAACAATCAAGCCAATTATTAATTGAAATGCAACAAAAACAAAACCTTAAAAAAGAAGAA
ATTGCCCAAAAATTAAAAGATTTTATTGCCAGATTCTCTGCTAATGCCTCAAAATCAAAA
CAAGCTACAAGTAGAAAGAAATTACTTGATAAAATCGTCATCGATGAAATCAAACCCTCA
TCTAGAAAATATCCTTTCATTCAATTTAACTTAAATAGAACTCCCGGAAAACAAATATTA
ACTGTTAAAAATTTAACTTATGTAAATGACAATGGCGATACTTTATTTGAAAATGTAAGT
TTTACAATCCACCCTGGAGAAAAAATGGTTATTATTGGCAATGATGACATTGCCAAAACT
AGATTACTTGAAATACTTATGGGTAAGCGTAAACCAACATCAGGAACAGTTGAATGAGGA
ATAACTATTAAACCAAATTACTTCCCAAATAATAACTTAGAATATTTCAAAGAGCCAATG
TCAATAATGGATTGAATTAGCAAATGGCCTCTAAATAATACAACTCAAGAAACAAAAGAT
AATAGTGATTCAAGAATGAGAGCATTTTTAGGAAGAATGTTATTTTCAAATGATAGCGTA
TTTAAAAATGTTAATGTAACTAGCGGTGGTGAAAAAGTTAGATTAATGATGGCTAAACTA
ATGTTAGAAGAAAGTAACTTTTTAATCTTCGACCAACCTCTTGACCACCTTGATAGTGAA
TCAATTGATAGTTTAATTGAAGCAATTAAAAATTACAAAAGTAGTTGCATATTTACAACA
TACAATAGGGCAATGATAAAAGAATGCGCCTCAGTTATTTTAGAAATAAAACCTACTTCA
AGTTATTTATTCTATGGAACCTTAGAAGAATATGAAGAAGCAATGGGATATTAA
>18561 bias=0,e_score=0.0,bit_score=1707.7,score_ratio=1.06,align_strand=-,abs_start=733,abs_end=2344,allele_start=733,allele_end=2344,query_name=NODE_4_length_61591_cov_42.5651_ID_1123 <unknown description>
TGTTGGATGTTTGCAATTTAGCTAAAGTTTTCCCAGACAAAAAATTATTTACAAATGTTA
ACTTAAAATTCTTGCCTGGAAATGTATATGGAATTATTGGCGCTAACGGGGTTGGAAAAT
CCACTTTTTTAAAAATATTAAGTGGGGATATTGAAGCATCAGAAGGGCAAATAATTAAAG
AAAAAAATGCTAGAATGAGTGTATTATCACAAAACCAAAATGAATTCGACGATTATATTG
CAACTGATGTTGTAATAATGGGGAATAAAGAACTTTATCAAATTAATCTTGAAAAAACTA
AAATTTATGAAGATCCAAATGCAACTATTCAAGATTATGAAAGAGCAAGCCATTTAGAAG
AAAAATTTGGTGAAATGGGGGGTTGAAATGCTGAAAACGACGCCCAAACATTATTATCAA
ATTTAGGAATTGAACCTGAAAAATGAACTATGAAAATGTCAGATTTAAAAGCCAATGAAA
AAGTAAAGGTTTTATTAGCAAAGGCTTTGTTTGGAAATCCTGATATTTTAGTAATGGATG
AACCAACAAACAGATTGGATCTAAAAACAATTAAGTGATTAGAAAACTTTTTAATGGATT
ATCCAAACATTGTTATTGTTGTTTCTCACGATAGTGATTTCTTAGATGCAATTTGTACGC
ATATTATTGACATAGATTACTCTGAAGCTAAATTATTTATTGGAAATTATTCATTTTGAA
AACAATCAAGCCAATTGTTAATAGAAATGCAACAAAAACAAAACCTTAAAAAAGAAGAAA
TTGCCCAAAAATTAAAAGATTTTATTGCCAGATTCTCTGCTAATGCCTCAAAATCAAAAC
AAGCTACAAGTAGAAAGAAATTACTTGATAAAATTGTCATTGATGAAATCAAACCATCAT
CTAGAAAATATCCTTTCATTCAATTTAACTTAAATAGAACTCCTGGAAAACAAATATTAA
CTGTTAAAAATTTAACTTATGTAAATGACAATGGCGACACTTTATTTGAAAATGTAAGTT
TTACAATCCACCCCGGAGAAAAAATGGTTATTATTGGCAATGACGACATTGCCAAAACTA
GATTGCTTGAAATACTTATGGGTAAGCGTAAACCAACATCAGGAACAGTTGAATGAGGAA
TAACTATTAAGCCTAATTACTTCCCAAATAATAACCTAGAATATTTCAAAGAGCCAATGT
CAATAATGGATTGAATTAGCAAATGACCCCTAAATAATACAACTCAAGAAACAAAAGATA
ATAGTGATTCAAGAATGAGAGCATTTTTAGGAAGAATGTTATTTTCAAATGATAGCGTAT
TTAAAAATGTTAATGTAACTAGCGGTGGTGAAAAAGTTAGATTAATGATGGCTAAACTAA
TGCTAGAAGAAAGTAACTTTTTAATCTTTGACCAACCTCTTGACCACCTTGATAGTGAAT
CAATTGATAGTTTAATTGAAGCAATTAAAAATTACAAAAGTAGTTGTATATTCACAACAT
ACAATAGAGCAATGATAAAAGAATGTGCCTCAGTTATTTTAGAAATAAAACCTACTTCAA
GTTATTTATTCTATGGAACCTTAGAAGAATATGAAGAAGCAATGGGATATT
>18562 bias=0,e_score=0.0,bit_score=1705.4,score_ratio=1.06,align_strand=-,abs_start=406,abs_end=2017,allele_start=406,allele_end=2017,query_name=NODE_5_length_51986_cov_40.4955_ID_482 <unknown description>
TGTTGGATGTTTGCAATTTAGCTAAAGTTTTCCCAGACAAAAAATTATTTACAAATGTTA
ACTTAAAATTCTTGCCTGGAAATGTATATGGAATTATTGGCGCTAATGGGGTTGGAAAAT
CCACTTTTTTAAAAATATTAAGTGGGGATATTGAAGCATCAGAAGGGCAAATAATTAAAG
AAAAAAATGCTAGAATGAGTGTATTATCACAAAATCAAAATGAATTCGACGATTATATTG
CAACTGATGTTGTAATAATGGGAAATAAAGAACTTTATCAAATTAATCTTGAAAAAACTA
AAATTTATGAAGATCCAAATGCAACTATTCAAGATTATGAAAAAGCAAGCCATTTAGAAG
AAAAATTTGGTGAAATGGGGGGTTGAAATGCTGAAAACGACGCCCAAACATTATTATCAA
ATTTAGGAATTGAACCTGAAAAATGAACTATGAAAATGTCGGATTTAAAAGCTAATGAAA
AAGTAAAGGTTTTATTGGCAAAGGCTTTGTTTGGAAATCCTGATATTTTAGTAATGGATG
AACCAACAAACAGATTGGACCTAAAAACAATTAAGTGATTAGAAAACTTTTTAATGGATT
ATCCAAACATTGTTATTGTTGTTTCTCACGATAGTGATTTCTTAGATGCAATTTGCACGC
ATATTATTGACATAGATTATTCTGAAGCTAAATTATTTATTGGAAATTATTCATTTTGAA
AACAATCAAGCCAATTGTTAATAGAAATGCAACAAAAACAAAACCTTAAAAAAGAAGAAA
TTGCCCAAAAATTAAAAGATTTTATTGCCAGATTCTCTGCTAATGCCTCAAAATCAAAAC
AAGCTACAAGTAGAAAGAAATTACTCGATAAAATTGTCATTGACGAAATCAAACCCTCAT
CTAGAAAATATCCATTCATCCAATTTAACTTAAATAGAACTCCTGGAAAACAAATATTAA
CTGTTAAAAATTTAACTTATGTAAATGACAATGGCGATACTTTATTTGAAAATGTAAGTT
TTACAATCCATCCCGGAGAAAAAATGGTTATTATTGGCAATGATGACATTGCCAAAACTA
GATTACTTGAAATACTTATGGGTAAGCGTAAACCAACATCAGGAACAGTTGAATGAGGAA
TAACTATTAAGCCAAATTACTTCCCAAATAATAACCTAGAATATTTCAAAGAGCCAATGT
CAATAATGGATTGAATTAGCAAATGACCCCTAAATAATACAACTCAAGAAACAAAAGATA
ATAGTGATTCAAGAATGAGAGCATTTTTAGGAAGAATGTTATTTTCAAATGATAGCGTAT
TTAAAAATGTTAATGTAACTAGCGGTGGCGAAAAAGTTAGATTAATGATGGCTAAACTAA
TGTTAGAAGAAAGTAACTTTTTAATCTTTGACCAACCTCTTGACCACCTTGATAGTGAAT
CAATTGATAGTTTAATTGAAGCAATTAAAAATTACAAAAGTAGTTGTATATTCACAACAT
ACAATAGAGCAATGATAAAAGAATGTGCCTCAGTTATTTTAGAAATAAAACCTACTTCAA
GTTATTTATTCTATGGAACCTTAGAAGAATATGAAGAAGCAATGGGATATT
>18563 bias=0,e_score=0.0,bit_score=1704.8,score_ratio=1.06,align_strand=+,abs_start=49365,abs_end=50978,allele_start=49365,allele_end=50978,query_name=NODE_3_length_56296_cov_39.9706_ID_615 <unknown description>
TGTTGGATGTTTGCAATTTAGCTAAAGTTTTCCCAGACAAAAAATTATTTACAAATGTTA
ACTTAAAATTCTTGCCTGGAAATGTATATGGAATTATTGGCGCTAATGGGGTTGGAAAAT
CCACTTTTTTAAAAATATTAAGTGGGGATATTGAAGCATCAGAAGGGCAAATAATTAAAG
AAAAAAATGCTAGAATGAGTGTATTATCACAAAACCAAAATGAATTCGACGATTATATTG
CAACTGATGTTGTAATAATGGGGAACAAAGAACTTTATCAAATTAATCTTGAAAAAACTA
AAATTTATGAAGATCCAAATGCAACTATTCAAGATTATGAAAAAGCAAGCCATTTAGAAG
AAAAATTTGGTGAAATGGGGGGTTGAAATGCTGAAAACGACGCCCAAACATTATTATCAA
ATTTAGGAATTGAACCTGAAAAATGAACTATGAAAATGTCGGATTTAAAAGCTAATGAAA
AAGTAAAGGTTTTATTGGCAAAGGCTTTGTTTGGAAATCCTGATATTTTAGTAATGGATG
AACCAACAAACAGATTGGATCTAAAAACAATTAAGTGATTAGAAAACTTTTTAATGGATT
ATCCAAACATTGTTATTGTTGTTTCTCACGATAGTGATTTCTTAGATGCAATTTGCACGC
ATATTATTGACATAGATTACTCTGAAGCTAAATTATTTATTGGAAATTATTCATTTTGAA
AACAATCAAGCCAATTGTTAATAGAAATGCAACAAAAACAAAACCTCAAAAAAGAAGAAA
TTGCCCAAAAATTAAAAGATTTTATTGCCAGATTCTCTGCTAATGCCTCAAAATCAAAAC
AAGCCACAAGTAGAAAGAAATTACTTGATAAAATTGTCATTGATGAAATCAAACCCTCAT
CTAGAAAATATCCATTCATTCAATTTAACTTAAATAGAACTCCTGGAAAGCAAATATTAA
CTGTTAAAAATTTAACTTATGTAAATGACAATGGCGACACTTTATTTGAAAATGTAAGTT
TTACAATCCATCCTGGAGAAAAAATGGTTATTATTGGCAATGATGACATTGCCAAAACTA
GATTACTTGAAATACTTATGGGTAAGCGTAAACCAACATCAGGAACAGTTGAATGAGGAA
TAACTATTAAACCAAATTACTTCCCAAATAATAACTTAGAATATTTCAAAGAGCCAATGT
CAATAATGGATTGAATTAGTAAATGGCCCCTAAATAATACAACTCAAGAAACAAAAGATA
ATAGTGATTCAAGAATGAGAGCATTTTTAGGAAGAATGTTATTTTCAAATGATAGCGTAT
TTAAAAATGTTAATGTAACTAGCGGTGGTGAAAAAGTTAGATTAATGATGGCTAAACTAA
TGTTAGAAGAAAGTAACTTTTTAATCTTTGACCAACCTCTTGACCACCTTGATAGTGAAT
CTATTGATAGTTTAATTGAAGCAATTAAAAATTACAAAAGTAGTTGTATATTCACAACAT
ACAATAGAGCAATGATAAAAGAATGTGCCTCAGTTATTTTAGAAATAAAACCTACTTCAA
GTTATTTATTCTATGGAACCTTAGAAGAATATGAAGAAGCAATGGGATATTAA
>18564 bias=0,e_score=0.0,bit_score=1702.3,score_ratio=1.05,align_strand=+,abs_start=51105,abs_end=52718,allele_start=51105,allele_end=52718,query_name=NODE_4_length_53175_cov_35.6143_ID_704 <unknown description>
TGTTGGATGTTTGCAATTTAGCTAAAGTTTTCCCAGACAAAAAATTATTTACAAATGTTA
ACTTAAAATTCTTGCCTGGAAATGTATATGGAATTATTGGCGCTAACGGGGTTGGAAAAT
CCACTTTTTTAAAAATATTAAGTGGGGATATTGAAGCATCAGAAGGGCAAATAATTAAAG
AAAAAAATGCTAGAATGAGTGTATTATCACAAAACCAAAATGAATTCGACGATTATATTG
CAACTGATGTTGTAATAATGGGGAATAAAGAACTTTATCAAATTAATCTTGAAAAAACTA
AAATTTATGAAGATCCAAATGCAACTATTCAAGATTATGAAAGAGCAAGCCATTTAGAAG
AAAAATTTGGTGAAATGGGGGGTTGAAATGCTGAAAACGACGCCCAAACATTATTATCAA
ATTTAGGAATTGAACCTGAAAAATGAACTATGAAAATGTCAGATTTAAAAGCCAATGAAA
AAGTAAAGGTTTTATTGGCAAAGGCTTTGTTTGGAAATCCTGATATTTTAGTAATGGATG
AACCAACAAACAGATTGGACCTAAAAACAATTAAGTGATTAGAAAACTTTTTAATGGATT
ATCCAAATATTGTTATTGTTGTTTCTCACGATAGTGATTTCTTAGATGCAATTTGCACGC
ATATTATTGATATAGATTACTCTGAAGCTAAATTATTTATTGGAAATTATTCATTTTGAA
AACAATCAAGCCAATTGTTAATAGAAATGCAACAAAAACAAAACCTTAAAAAAGAAGAAA
TTGCCCAAAAATTAAAAGATTTTATTGCCAGATTCTCTGCTAATGCCTCAAAATCAAAAC
AAGCCACAAGTAGAAAGAAATTACTTGATAAAATTGTCATTGATGAAATCAAACCCTCAT
CTAGAAAATATCCTTTCATTCAATTTAACTTAAATAGAACTCCCGGAAAACAAATATTAA
CTGTTAAAAATTTAACTTATGTAAATGACAATGGCGATACTTTATTTGAAAATGTAAGTT
TTACAATCCACCCTGGAGAAAAAATGGTTATTATTGGCAATGATGACATTGCCAAAACTA
GATTACTTGAAATACTTATGGGTAAGCGTAAACCAACATCAGGAACAGTTGAATGAGGAA
TAACTATTAAACCAAATTACTTCCCAAATAATAACTTAGAATATTTCAAAGAGCCAATGT
CAATAATGGATTGAATTAGCAAATGGCCTCTAAATAATACAACTCAAGAAACAAAAGATA
ATAGTGATTCAAGAATGAGAGCATTTTTAGGAAGAATGTTATTTTCAAATGATAGCGTAT
TTAAAAATGTTAATGTAACTAGCGGTGGTGAAAAAGTTAGATTAATGATGGCTAAACTAA
TGTTAGAAGAAAGTAACTTTTTAATCTTCGACCAACCTCTTGACCACCTTGATAGTGAAT
CAATTGATAGTTTAATTGAAGCAATTAAAAATTACAAAAGTAGTTGCATATTTACAACAT
ACAATAGGGCAATGATAAAAGAATGCGCCTCAGTTATTTTAGAAATAAAACCTACTTCAA
GTTATTTATTCTATGGAACCTTAGAAGAATATGAAGAAGCAATGGGATATTAA
>18565 bias=0,e_score=0.0,bit_score=1694.4,score_ratio=1.05,align_strand=+,abs_start=61729,abs_end=63342,allele_start=61729,allele_end=63342,query_name=NODE_3_length_174249_cov_45.7083_ID_381 <unknown description>
TGTTGGATGTTTGCAATTTAGCTAAAGTTTTTCCAGACAAAAAATTATTTACAAATGTTA
ACTTAAAATTCTTGCCTGGAAATGTATATGGAATTATTGGCGCTAACGGGGTTGGAAAAT
CCACTTTTTTAAAAATATTAAGTGGGGATATTGAAGCATCAGAAGGGCAAATAATTAAAG
AAAAAAATGCTAGAATGAGTGTATTATCACAAAACCAAAATGAATTCGACGATTATATTG
CAACTGATGTTGTAATAATGGGAAATAAAGAACTTTATCAAATCAATCTTGAAAAAACTA
AAATTTATGAAGATCCAAATGCAACTATTCAAGATTATGAAAAGGCAAGCCATTTAGAAG
AAAAATTTGGTGAAATGGGGGGTTGAAATGCTGAAAACGACGCCCAAACATTATTATCAA
ATTTAGGAATTGAACCTGAAAAATGAACTATGAAAATGTCGGATTTAAAAGCTAATGAAA
AAGTAAAGGTTTTATTGGCAAAGGCTTTGTTTGGAAATCCTGATATTTTAGTAATGGATG
AACCAACAAACAGATTGGATCTAAAAACAATTAAGTGATTAGAAAACTTTTTAATGGATT
ATCCAAATATTGTTATTGTTGTTTCTCACGATAGTGATTTCTTAGATGCAATTTGCACGC
ATATTATTGATATAGATTACTCTGAAGCTAAATTATTTATTGGAAATTATTCATTTTGAA
AACAATCAAGCCAATTGTTAATAGAAATGCAACAAAAACAAAACCTTAAAAAAGAAGAAA
TTGCCCAAAAATTAAAAGATTTTATTGCCAGATTCTCTGCTAATGCCTCAAAATCAAAAC
AAGCTACAAGTAGAAAGAAATTACTCGATAAAATTGTCATTGACGAAATCAAACCATCAT
CTAGAAAATATCCATTCATTCAATTTAACTTAAATAGAACTCCCGGAAAGCAAATATTAA
CTGTTAAAAATTTAACTTATGTAAATGACAATGGCGACACTTTATTTGAAAATGTAAGTT
TTACAATCCATCCCGGAGAAAAAATGGTTATTATTGGCAATGATGACATTGCCAAAACTA
GATTACTTGAAATACTTATGGGCAAACGTAAACCAACATCAGGAACAGTTGAATGAGGAA
TAACTATTAAGCCAAATTACTTCCCAAATAACAACCTAGAATATTTCAAAGAGCCAATGT
CAATAATGGATTGAATTAGTAAATGGCCCCTAAATAATACAACTCAAGAAACAAAAGATA
ATAGTGATTCAAGAATGAGAGCATTTTTAGGAAGAATGTTATTTTCAAATGATAGCGTAT
TTAAGAATGTTAATGTAACTAGCGGTGGCGAAAAAGTTAGATTAATGATGGCTAAACTAA
TGTTAGAAGAAAGCAACTTTTTAATCTTCGACCAACCTCTTGACCACCTTGATAGTGAAT
CAATTGATAGTTTAATTGAAGCAATTAAAAATTACAAAAGTAGTTGTATATTCACAACAT
ACAATAGAGCAATGATAAAAGAATGTGCCTCAGTTATTTTAGAAATAAAACCTACTTCAA
GTTATTTATTCTATGGAACCTTAGAAGAATATGAAGAAGCAATGGGATATTAA
>18566 bias=0,e_score=0.0,bit_score=1699.3,score_ratio=1.05,align_strand=-,abs_start=3186,abs_end=4797,allele_start=3186,allele_end=4797,query_name=NODE_6_length_24834_cov_34.8925_ID_413 <unknown description>
TGTTGGATGTTTGCAATTTAGCTAAAGTTTTCCCAGACAAAAAATTATTTACAAATGTTA
ACTTAAAATTCTTGCCTGGAAATGTATATGGAATTATTGGCGCTAATGGGGTTGGAAAAT
CCACTTTTTTAAAAATATTAAGTGGGGATATTGAAGCATCAGAAGGGCAAATAATTAAAG
AAAAAAATGCTAGAATGAGTGTATTATCACAAAACCAAAATGAATTCGACGATTATATTG
CAACTGATGTTGTAATAATGGGAAATAAAGAACTTTATCAAATTAATCTTGAAAAAACTA
AAATTTATGAAGATCCAAATGCAACTATTCAAGATTATGAAAAAGCAAGCCATTTAGAAG
AAAAATTTGGTGAAATGGGGGGTTGAAATGCTGAAAACGACGCCCAAACATTATTATCAA
ATTTAGGAATTGAACCTGAAAAATGAACTATGAAAATGTCGGATTTAAAAGCCAATGAAA
AAGTAAAGGTTTTATTGGCAAAGGCTTTGTTTGGAAATCCTGATATTTTAGTAATGGATG
AACCAACAAACAGATTGGATCTAAAAACAATTAAGTGATTAGAAAACTTTTTAATGGATT
ATCCAAACATTGTTATTGTTGTTTCTCACGATAGTGATTTCTTGGATGCAATTTGTACAC
ATATTATTGATATAGATTACTCTGAAGCTAAATTATTTATTGGAAATTATTCATTTTGAA
AACAATCAAGCCAATTATTAATAGAAATGCAACAAAAACAAAACCTTAAAAAAGAAGAAA
TTGCCCAAAAATTAAAAGATTTTATTGCCAGATTCTCTGCTAATGCCTCAAAATCAAAAC
AAGCTACAAGTAGAAAGAAATTACTTGATAAAATTGTCATTGATGAAATCAAACCCTCAT
CTAGAAAATATCCATTCATTCAATTTAACTTAAATAGAACTCCTGGAAAACAAATATTAA
CTGTTAAAAATTTAACTTATGTAAATGACAATGGCGACACTTTATTTGAAAATGTAAGTT
TTACAATCCATCCTGGAGAAAAAATGGTTATTATTGGCAATGATGACATTGCCAAAACTA
GATTACTTGAAATACTTATGGGTAAGCGTAAACCAACATCAGGAACAGTTGAATGAGGAA
TAACTATTAAACCAAATTACTTCCCAAATAATAACCTAGAATATTTCAAAGAGCCAATGT
CAATAATGGATTGAATTAGCAAATGGCCTCTAAATAATACAACTCAAGAAACAAAAGATA
ATAGTGATTCAAGAATGAGAGCATTTTTAGGAAGAATGTTATTTTCAAATGATAGCGTAT
TTAAAAATGTTAATGTAACTAGCGGTGGTGAAAAAGTTAGATTAATGATGGCTAAACTAA
TGTTAGAAGAAAGTAACTTTTTAATTTTCGACCAACCTCTTGACCACCTTGATAGTGAAT
CAATTGATAGTTTAATTGAAGCAATTAAAAATTACAAAAGTAGTTGTATATTCACAACAT
ACAATAGAGCAATGATAAAAGAATGTGCCTCAGTTATTTTAGAAATAAAACCTACTTCAA
GTTATTTATTCTATGGAACCTTAGAAGAATATGAAGAAGCAATGGGATATT
>18567 bias=0,e_score=0.0,bit_score=1714.1,score_ratio=1.06,align_strand=+,abs_start=49749,abs_end=51362,allele_start=49749,allele_end=51362,query_name=NODE_2_length_89362_cov_1.42066_ID_95 <unknown description>
TGTTGGATGTTTGCAATTTAGCTAAAGTTTTCCCAGACAAAAAATTATTTACAAATGTTA
ACTTAAAATTCTTGCCTGGAAATGTATATGGAATTATTGGCGCTAATGGGGTTGGAAAAT
CCACTTTTTTAAAAATATTAAGTGGGGATATTGAAGCATCAGAAGGGCAAATAATTAAAG
AAAAAAATGCTAGAATGAGTGTATTATCACAAAACCAAAATGAATTCGACGATTATATTG
CAACTGATGTTGTAATAATGGGGAATAAAGAACTTTATCAAATTAATCTTGAAAAAACTA
AAATTTATGAAGATCCAAATGCAACTATTCAAGATTATGAAAGGGCAAGCCATTTAGAAG
AAAAATTTGGTGAAATGGGGGGTTGAAATGCTGAAAACGACGCCCAAACATTATTATCAA
ATTTAGGAATTGAACCTGAAAAATGAACTATGAAAATGTCGGATTTAAAAGCTAATGAAA
AAGTAAAGGTTTTATTGGCAAAGGCTTTGTTTGGAAATCCTGATATTTTAGTAATGGATG
AACCAACAAACAGATTGGACCTAAAAACAATTAAGTGATTAGAAAACTTTTTAATGGATT
ATCCAAACATTGTTATTGTTGTTTCTCACGATAGTGATTTCTTAGATGCAATTTGCACGC
ATATTATTGACATAGATTACTCTGAAGCTAAATTATTTATTGGAAATTATTCATTTTGAA
AACAATCAAGCCAATTGTTAATAGAAATGCAACAAAAACAAAACCTTAAAAAAGAAGAAA
TTGCCCAAAAATTAAAAGATTTTATTGCCAGATTCTCTGCTAATGCCTCAAAATCAAAAC
AAGCTACAAGTAGAAAGAAATTACTCGATAAAATTGTCATTGACGAAATCAAACCCTCAT
CTAGAAAATATCCATTCATCCAATTTAACTTAAATAGAACTCCCGGAAAACAAATATTAA
CTGTTAAAAATTTAACTTATGTAAATGACAATGGCGACACTTTATTTGAAAATGTAAGTT
TTACAATCCACCCTGGAGAAAAAATGGTTATTATTGGCAATGATGACATTGCCAAAACTA
GATTACTTGAAATACTTATGGGTAAGCGTAAACCAACATCAGGAACAGTTGAATGAGGAA
TAACTATTAAACCAAATTACTTCCCAAATAATAACCTAGAATATTTCAAAGAGCCAATGT
CAATAATGGATTGAATTAGCAAATGGCCTCTAAATAATACAACTCAAGAAACAAAAGATA
ATAGTGATTCAAGAATGAGAGCATTTTTAGGAAGAATGTTATTTTCAAATGATAGCGTAT
TTAAAAATGTTAATGTAACTAGCGGTGGCGAAAAAGTTAGATTAATGATGGCTAAACTAA
TGTTAGAAGAAAGTAACTTTTTAATCTTTGACCAACCTCTTGACCACCTTGATAGTGAAT
CAATTGATAGTTTAATTGAAGCAATTAAAAATTACAAAAGTAGTTGTATATTCACAACAT
ACAATAGAGCAATGATAAAAGAATGTGCCTCAGTTATTTTAGAAATAAAGCCTACTTCAA
GTTATTTATTCTATGGAACCTTAGAAGAATATGAAGAAGCAATGGGATATTAA
>18568 bias=0,e_score=0.0,bit_score=1702.4,score_ratio=1.05,align_strand=+,abs_start=15385,abs_end=16998,allele_start=15385,allele_end=16998,query_name=NODE_5_length_22177_cov_19.3594_ID_550 <unknown description>
TGTTGGATGTTTGCAATTTAGCTAAAGTTTTTCCAGACAAAAAATTATTTACAAATGTTA
ACTTAAAATTCTTGCCTGGAAATGTATATGGAATTATTGGCGCTAATGGGGTTGGAAAAT
CCACTTTTTTAAAAATATTAAGTGGGGATATTGAAGCATCAGAAGGGCAAATAATTAAAG
AAAAAAATGCTAGAATGAGTGTATTATCACAAAACCAAAATGAATTCGACGATTATATTG
CAACTGATGTTGTAATAATGGGGAACAAAGAACTTTATCAAATTAATCTTGAAAAAACTA
AAATTTATGAAGATCCAAATGCAACTATTCAAGATTATGAAAAAGCAAGCCATTTAGAAG
AAAAATTTGGTGAAATGGGGGGTTGAAATGCTGAAAACGACGCCCAAACATTATTATCAA
ATTTAGGAATTGAACCTGAAAAATGAACTATGAAAATGTCGGATTTAAAAGCTAATGAAA
AAGTAAAGGTTTTATTGGCAAAGGCTTTGTTTGGAAATCCTGATATTTTAGTAATGGATG
AACCAACAAACAGATTGGATCTAAAAACAATTAAGTGATTAGAAAACTTTTTAATGGATT
ATCCAAATATTGTTATTGTTGTTTCTCACGACAGTGATTTCTTGGATGCAATTTGTACAC
ATATTATTGACATAGATTATTCTGAAGCTAAATTATTTATTGGAAATTATTCATTTTGAA
AACAATCAAGCCAATTGTTAATAGAAATGCAACAAAAACAAAACCTTAAAAAAGAAGAAA
TTGCCCAAAAATTAAAAGATTTTATTGCCAGATTCTCTGCTAATGCCTCAAAATCAAAAC
AAGCCACAAGTAGAAAGAAATTACTTGATAAAATTGTCATTGATGAAATCAAACCCTCAT
CTAGAAAATATCCATTCATTCAATTTAACTTAAATAGAACTCCTGGAAAACAAATATTAA
CTGTTAAAAATTTAACTTATGTAAATGACAATGGCGACACTTTATTTGAAAATGTAAGTT
TTACAATCCACCCCGGAGAAAAAATGGTTATTATTGGCAATGACGACATTGCCAAAACTA
GATTACTTGAAATACTTATGGGTAAGCGTAAACCAACATCAGGAACAGTTGAATGAGGAA
TAACTATTAAGCCTAATTACTTCCCAAATAATAACCTAGAATATTTCAAAGAGCCAATGT
CAATAATGGATTGAATTAGCAAATGGCCCTTAAATAATACAACTCAAGAAACAAAAGATA
ATAGTGATTCAAGAATGAGAGCATTTTTAGGAAGAATGTTATTTTCAAATGATAGCGTAT
TTAAAAATGTTAATGTAACTAGCGGTGGTGAAAAAGTTAGATTAATGATGGCTAAACTAA
TGTTAGAAGAAAGTAACTTTTTAATCTTTGACCAACCTCTTGACCACCTTGATAGTGAAT
CTATTGATAGTTTAATTGAAGCAATTAAAAATTACAAAAGTAGTTGTATATTCACAACAT
ACAATAGAGCAATGATAAAAGAATGTGCCTCAGTTATTTTAGAAATAAAACCTACTTCAA
GTTATTTATTCTATGGAACCTTAGAAGAATATGAAGAAGCAATGGGATATTAA
>18569 bias=0,e_score=0.0,bit_score=1707.0,score_ratio=1.06,align_strand=+,abs_start=54048,abs_end=55661,allele_start=54048,allele_end=55661,query_name=NODE_2_length_156220_cov_38.7853_ID_1653 <unknown description>
TGTTGGATGTTTGCAATTTAGCTAAAGTTTTCCCAGACAAAAAATTATTTACAAATGTTA
ACTTAAAATTCTTGCCTGGAAATGTATATGGAATTATTGGCGCTAACGGGGTTGGAAAAT
CCACTTTTTTAAAAATATTAAGTGGGGATATTGAAGCATCAGAAGGGCAAATAATTAAAG
AAAAAAATGCTAGAATGAGTGTATTATCACAAAACCAAAATGAATTCGACGATTATATTG
CAACTGATGTTGTAATAATGGGGAATAAAGAACTTTATCAAATTAATCTTGAAAAAACCA
AAATTTATGAAGATCCAAATGCAACTATTCAAGATTATGAAAGAGCAAGCCATTTAGAAG
AAAAATTTGGTGAAATGGGGGGTTGAAATGCTGAAAACGACGCCCAAACATTATTATCAA
ATTTAGGAATTGAACCTGAAAAATGAACTATGAAAATGTCGGATTTAAAAGCTAATGAAA
AAGTAAAGGTTTTATTGGCAAAGGCTTTGTTTGGAAATCCTGATATTTTAGTAATGGATG
AACCAACAAACAGATTGGATCTAAAAACAATTAAGTGATTAGAAAACTTTTTAATGGATT
ATCCAAACATTGTTATTGTTGTTTCTCACGATAGTGATTTCTTAGATGCAATTTGCACGC
ATATTATTGATATAGATTACTCTGAAGCTAAATTATTTATTGGAAATTATTCATTTTGAA
AACAATCAAGCCAATTATTAATTGAAATGCAACAAAAACAAAACCTTAAAAAAGAAGAAA
TTGCCCAAAAATTAAAAGATTTTATTGCCAGATTCTCTGCTAATGCCTCAAAATCAAAAC
AAGCCACAAGTAGAAAGAAATTACTTGATAAAATTGTCATTGATGAAATCAAACCATCAT
CTAGAAAATATCCATTCATTCAATTTAACTTAAATAGAACTCCCGGAAAGCAAATATTAA
CTGTTAAAAATTTAACTTATGTAAATGACAATGGCGACACTTTATTTGAAAATGTAAGTT
TTACAATCCACCCTGGAGAAAAAATGGTTATTATTGGCAATGATGACATTGCCAAAACTA
GATTACTTGAAATACTTATGGGTAAGCGTAAACCAACATCAGGAACAGTTGAATGAGGAA
TAACTATTAAGCCAAATTACTTCCCAAATAATAACTTAGAATATTTCAAAGAGCCAATGT
CAATAATGGATTGAATTAGCAAATGGCCCCTAAATAATACAACTCAAGAAACAAAAGATA
ATAGCGATTCAAGAATGAGAGCATTTTTAGGAAGAATGTTATTTTCAAATGATAGCGTAT
TTAAAAATGTTAATGTAACTAGCGGTGGTGAAAAAGTTAGATTAATGATGGCTAAACTAA
TGTTAGAAGAAAGTAACTTTTTAATTTTCGACCAACCTCTTGACCACCTTGATAGTGAAT
CTATTGATAGTTTAATTGAAGCAATTAAAAATTACAAAAGTAGTTGTATATTCACAACAT
ACAATAGAGCAATGATAAAAGAATGTGCCTCAGTTATTTTAGAAATAAAACCTACTTCAA
GTTATTTATTCTATGGAACCTTAGAAGAATATGAAGAAGCAATGGGATATTAA
>18570 bias=0,e_score=0.0,bit_score=1701.4,score_ratio=1.05,align_strand=-,abs_start=2484,abs_end=4095,allele_start=2484,allele_end=4095,query_name=NODE_3_length_61680_cov_30.2945_ID_333 <unknown description>
TGTTGGATGTTTGCAATTTAGCTAAAGTTTTCCCAGACAAAAAATTATTTACAAATGTTA
ACTTAAAATTCTTGCCTGGAAATGTATATGGAATTATTGGCGCTAACGGGGTTGGAAAAT
CCACTTTTTTAAAAATATTAAGTGGGGATATTGAAGCATCAGAAGGGCAAATAATTAAAG
AAAAAAATGCTAGAATGAGTGTATTATCACAAAACCAAAATGAATTCGACGATTATATTG
CAACTGATGTTGTAATAATGGGGAATAAAGAACTTTATCAAATTAATCTTGAAAAAACTA
AAATTTATGAAGATCCAAATGCAACTATTCAAGATTATGAAAGGGCAAGCCATTTAGAAG
AAAAATTTGGTGAAATGGGGGGTTGAAATGCTGAAAACGACGCCCAAACATTATTATCAA
ATTTAGGAATTGAACCTGAAAAATGAACTATGAAAATGTCGGATTTAAAAGCTAATGAAA
AAGTAAAGGTTTTATTGGCAAAGGCTTTGTTTGGAAATCCTGATATTTTAGTAATGGATG
AACCAACAAACAGATTGGATCTAAAAACAATTAAGTGATTAGAAAACTTTTTAATGGATT
ATCCAAATATTGTTATTGTTGTTTCTCACGACAGTGATTTCTTAGATGCAATTTGCACGC
ATATTATTGACATAGATTATTCTGAAGCTAAATTATTTATTGGAAATTATTCATTTTGAA
AACAATCAAGCCAATTGTTAATAGAAATGCAACAAAAACAAAACCTTAAAAAAGAAGAAA
TTGCCCAAAAATTAAAAGATTTTATTGCCAGATTCTCTGCTAATGCCTCAAAATCAAAAC
AAGCTACAAGTAGAAAGAAATTACTTGATAAAATTGTCATTGATGAAATCAAACCATCAT
CTAGAAAATATCCTTTCATTCAATTTAGCTTAAATAGAACTCCTGGAAAACAAATATTAA
CTGTTAAAAATTTAACTTATGTAAATGACAATGGCGACACTTTATTTGAAAATGTAAGTT
TTACAATCCACCCCGGAGAAAAAATGGTTATTATTGGCAATGACGACATTGCCAAAACTA
GATTGCTTGAAATACTTATGGGTAAGCGTAAACCAACATCAGGAACAGTTGAATGAGGAA
TAACTATTAAACCAAATTACTTCCCAAATAATAACCTAGAATATTTCAAAGAGCCAATGT
CAATAATGGATTGAATTAGCAAATGGCCTCTAAATAATACAACTCAAGAAACGAAAGATA
ATAGTGATTCAAGAATGAGAGCATTTTTAGGAAGAATGTTATTTTCAAATGATAGCGTAT
TTAAGAATGTTAATGTAACTAGCGGTGGCGAAAAAGTTAGATTAATGATGGCTAAACTAA
TGTTAGAAGAAAGTAACTTTTTAATCTTTGACCAACCTCTTGACCACCTTGATAGTGAAT
CTATTGATAGTTTAATTGAAGCAATTAAAAATTACAAAAGTAGTTGTATATTTACAACAT
ACAATAGAGCAATGATAAAAGAATGTGCCTCAGTTATTTTAGAAATAAAGCCTACTTCAA
GTTATTTATTCTATGGAACCTTAGAAGAATATGAAGAAGCAATGGGATATT
>18571 bias=0,e_score=0.0,bit_score=1695.4,score_ratio=1.05,align_strand=-,abs_start=104812,abs_end=106423,allele_start=104812,allele_end=106423,query_name=NODE_2_length_157878_cov_35.9168_ID_1792 <unknown description>
TGTTGGATGTTTGCAATTTAGCTAAAGTTTTCCCAGACAAAAAATTATTTACAAATGTTA
ACTTAAAATTCTTGCCTGGAAATGTATATGGAATTATTGGCGCTAATGGGGTTGGAAAAT
CCACTTTTTTAAAAATATTAAGTGGGGATATTGAAGCATCAGAAGGGCAAATAATTAAAG
AAAAAAATGCTAGAATGAGTGTATTATCACAAAACCAAAATGAATTCGACGATTATATTG
CAACTGATGTTGTAATAATGGGGAATAAAGAACTTTATCAAATTAATCTTGAAAAAACCA
AAATTTATGAAGATCCAAATGCAACAATTCAAGATTATGAAAGAGCAAGCCATTTAGAAG
AAAAATTTGGTGAAATGGGGGGGTGAAATGCTGAAAACGACGCCCAAACATTATTATCAA
ATTTAGGAATTGAACCTGAAAAATGAACTATGAAAATGTCGGATTTAAAAGCTAATGAAA
AAGTAAAGGTTTTATTGGCAAAGGCTTTGTTTGGAAATCCTGATATTTTAGTAATGGATG
AACCAACAAACAGATTGGATTTAAAAACAATTAAGTGATTAGAAAACTTTTTAATGGATT
ATCCAAATATTGTTATTGTTGTTTCTCACGATAGTGATTTCTTGGATGCAATTTGTACAC
ATATTATTGACATAGATTATTCTGAAGCTAAATTATTTATTGGAAATTATTCATTTTGAA
AACAATCAAGCCAATTGTTAATAGAAATGCAACAAAAACAAAACCTTAAAAAAGAAGAAA
TTGCCCAAAAATTAAAAGATTTTATTGCCAGATTCTCTGCTAATGCCTCAAAATCAAAAC
AAGCTACAAGTAGAAAGAAATTACTTGATAAAATTGTCATTGATGAAATCAAACCATCAT
CTAGAAAATATCCTTTCATTCAATTTAACTTAAATAGAACTCCTGGAAAACAAATATTAA
CTGTTAAAAATTTAACTTATGTAAATGACAATGGCGACACTTTATTTGAAAATGTAAGTT
TTACAATCCACCCCGGAGAAAAAATGGTTATTATTGGCAATGACGACATTGCCAAAACTA
GATTGCTTGAAATACTTATGGGTAAGCGTAAACCAACATCAGGAACAGTTGAATGAGGAA
TAACTATTAAACCAAATTACTTCCCAAATAATAACCAAGAATATTTCAAAGAGCCAATGT
CAATAATGGATTGAATTAGCAAATGACCCCTAAATAATACAACTCAAGAAACAAAAGATA
ATAGTGATTCAAGAATGAGAGCATTTTTAGGAAGAATGTTATTTTCAAATGATAGCGTAT
TTAAAAATGTTAATGTAACTAGCGGTGGTGAAAAAGTTAGATTAATGATGGCTAAACTAA
TGCTAGAAGAAAGTAACTTTTTAATCTTTGACCAACCTCTTGACCACCTTGATAGTGAAT
CAATTGATAGTTTAATTGAAGCAATTAAAAATTACAAAAGTAGTTGTATATTCACAACAT
ACAATAGAGCAATGATAAAAGAATGTGCCTCAGTTATTTTAGAAATAAAACCTACTTCAA
GTTATTTATTCTATGGAACCTTAGAAGAATATGAAGAAGCAATGGGATATT
>18572 bias=0,e_score=0.0,bit_score=1699.4,score_ratio=1.05,align_strand=+,abs_start=13522,abs_end=15135,allele_start=13522,allele_end=15135,query_name=NODE_11_length_16534_cov_34.7361_ID_5915 <unknown description>
TGTTGGATGTTTGCAATTTAGCTAAAGTTTTCCCAGACAAAAAATTATTTACAAATGTTA
ACTTAAAATTCTTGCCTGGAAATGTATATGGAATTATTGGCGCTAATGGGGTTGGAAAAT
CCACTTTTTTAAAAATATTAAGTGGGGATATTGAAGCATCAGAAGGGCAAATAATTAAAG
AAAAAAATGCTAGAATGAGTGTATTATCACAAAACCAAAATGAATTCGACGATTATATTG
CAACTGATGTTGTAATAATGGGGAACAAAGAACTTTATCAAATTAATCTTGAAAAAACTA
AAATTTATGAAGATCCAAATGCAACTATTCAAGATTATGAAAAAGCAAGCCATTTAGAAG
AAAAATTTGGTGAAATGGGGGGTTGAAATGCTGAAAACGACGCCCAAACATTATTATCAA
ATTTAGGAATTGAACCTGAAAAATGAACTATGAAAATGTCGGATTTAAAAGCCAATGAAA
AAGTAAAGGTTTTATTGGCAAAGGCTTTGTTTGGAAATCCTGATATTTTAGTAATGGATG
AACCAACAAACAGATTGGATCTAAAAACAATTAAGTGATTAGAAAACTTTTTAATGGATT
ATCCAAACATTGTTATTGTTGTTTCTCACGATAGTGATTTCTTAGATGCAATTTGTACGC
ATATTATTGATATAGATTACTCTGAAGCTAAATTATTTATTGGAAATTATTCATTTTGAA
AACAATCAAGCCAATTATTAATTGAAATGCAACAAAAACAAAACCTTAAAAAAGAAGAAA
TTGCCCAAAAATTAAAAGATTTTATTGCCAGATTCTCTGCTAATGCCTCAAAATCAAAAC
AAGCTACAAGTAGAAAGAAATTACTTGATAAAATCGTCATCGATGAAATCAAACCCTCAT
CTAGAAAATATCCTTTCATTCAATTTAACTTAAATAGAACTCCCGGAAAACAAATATTAA
CTGTTAAAAATTTAACTTATGTAAATGACAATGGCGATACTTTATTTGAAAATGTAAGTT
TTACAATCCACCCTGGAGAAAAAATGGTTATTATTGGCAATGATGACATTGCCAAAACTA
GATTACTTGAAATACTTATGGGTAAGCGTAAACCAACATCAGGAACAGTTGAATGAGGAA
TAACTATTAAACCAAATTACTTCCCAAATAATAACTTAGAATATTTCAAAGAGCCAATGT
CAATAATGGATTGAATTAGCAAATGGCCTCTAAATAATACAACTCAAGAAACAAAAGATA
ATAGTGATTCAAGAATGAGAGCATTTTTAGGAAGAATGTTATTTTCAAATGATAGCGTAT
TTAAAAATGTTAATGTAACTAGCGGTGGTGAAAAAGTTAGATTAATGATGGCTAAACTAA
TGTTAGAAGAAAGTAACTTTTTAATCTTCGACCAACCTCTTGACCACCTTGATAGTGAAT
CAATTGATAGTTTAATTGAAGCAATTAAAAATTACAAAAGTAGTTGCATATTTACAACAT
ACAATAGGGCAATGATAAAAGAATGCGCCTCAGTTATTTTAGAAATAAAACCTACTTCAA
GTTATTTATTCTATGGAACCTTAGAAGAATATGAAGAAGCAATGGGATATTAA
>18573 bias=0,e_score=0.0,bit_score=1710.3,score_ratio=1.06,align_strand=-,abs_start=614785,abs_end=616396,allele_start=614785,allele_end=616396,query_name=NODE_1_length_666248_cov_46.4332_ID_732 <unknown description>
TGTTGGATGTTTGCAATTTAGCTAAAGTTTTCCCAGACAAAAAATTATTTACAAATGTTA
ACTTAAAATTCTTGCCTGGAAATGTATATGGAATTATTGGCGCTAACGGGGTTGGAAAAT
CCACTTTTTTAAAAATATTGAGTGGGGATATTGAAGCATCAGAAGGGCAAATAATTAAAG
AAAAAAATGCTAGAATGAGTGTATTATCACAAAACCAAAATGAATTCGACGATTATATTA
CAACTGATGTTGTAATAATGGGAAATAAAGAACTTTATCAAATCAATCTTGAAAAAACTA
AAATTTATGAAGATCCAAATGCAACTATTCAAGATTATGAAAGAGCAAGCCATTTAGAAG
AAAAATTTGGTGAAATGGGGGGTTGAAATGCTGAAAACGACGCCCAAACATTATTATCAA
ATTTAGGAATTGAACCTGAAAAATGAACTATGAAAATGTCGGATTTAAAAGCTAATGAAA
AAGTAAAGGTTTTATTGGCAAAGGCTTTGTTTGGAAATCCTGATATTTTAGTAATGGATG
AACCAACAAACAGATTGGATCTAAAAACAATTAAGTGATTAGAAAACTTTTTAATGGATT
ATCCAAACATTGTTATTGTTGTTTCTCACGACAGTGATTTCTTGGATGCAATTTGCACGC
ATATTATTGACATAGATTATTCTGAAGCTAAATTATTTATTGGAAATTATTCATTTTGAA
AACAATCAAGTCAATTGTTAATAGAAATGCAACAAAAACAAAACCTTAAAAAAGAAGAAA
TTGCCCAAAAATTAAAAGATTTTATTGCCAGATTCTCTGCTAATGCCTCAAAATCAAAAC
AAGCCACAAGTAGAAAGAAATTACTTGATAAAATTGTCATTGATGAAATCAAACCGTCAT
CTAGAAAATATCCCTTCATTCAATTTAACTTAAATAGAACTCCTGGAAAACAAATATTAA
CTGTTAAAAATTTAACTTATGTAAATGACAATGGCGACACTTTATTTGAAAATGTAAGTT
TTACAATCCACCCTGGAGAAAAAATGGTTATTATTGGCAATGACGACATTGCCAAAACTA
GATTACTTGAAATACTTATGGGTAAACGTAAACCAACATCAGGAACAGTTGAATGAGGAA
TAACTATTAAGCCTAATTACTTCCCAAATAATAACCTAGAATATTTCAAAGAGCCAATGT
CCATAATGGATTGAATTAGCAAATGACCTCTAAATAATACAACTCAAGAAACAAAAGATA
ATAGTGATTCAAGAATGAGAGCATTTTTAGGAAGAATGTTATTTTCAAATGATAGCGTAT
TTAAAAATGTTAATGTAACTAGCGGTGGTGAAAAAGTTAGATTAATGATGGCTAAACTAA
TGCTAGAAGAAAGTAACTTTTTAATCTTTGACCAACCTCTTGACCACCTTGATAGTGAAT
CAATTGATAGTTTAATTGAAGCAATTAAAAATTACAAAAGTAGTTGTATATTCACAACAT
ACAATAGAGCAATGATAAAAGAATGTGCCTCAGTTATTTTAGAAATAAAACCTACTTCAA
GTTATTTATTCTATGGAACCTTAGAAGAATATGAAGAAGCAATGGGATATT
