# Supplementary material for: Genomic determination of minimum multi-locus sequence typing schemas to represent the genomic phylogeny of Mycoplasma hominis
Source: BMC Genomics. 2016 Nov 23;17:964. doi: 10.1186/s12864-016-3284-z (PMC5120421; doi:10.1186/s12864-016-3284-z)
Supplement: Additional file 1: — FASTA sequence for all pan genomic alleles identified in this study. (ZIP 1488 kb) [file 12864_2016_3284_MOESM1_ESM.zip › pan_genome/GENE-203.fasta]

>203
ATGAGTCAAAATATTTCAAAATATGATTATATAGAGTGTATTAGAAAAATTAACAAAAAT
GAAAAAATTGAATATAAGGGATTTGTTGGCTTTGATTTAGATAAAAATATTGAAAAAACT
ATCTTGGAAGGAAAGCAAAACGAAAAAGGTGAGCTAGTTTTAAAAATTGATAATGAAATT
TTTAAAGTAATAATTATTGATTTTCAAAAAACAAGTCCTAAGTATTTAGAAGTTTTTGCT
AAAAATCAAGAATTAAATGAAAATATTAAGAAATTGCAACTAAATTTTTTGGAGTTAGGC
GAACTTAATGAAAAAATAAAACAAGAAAAGACACAACAAGAAATTTTATTTAAAAATCAA
GTAATTGAATTGGAAGCAAAAGCACAATCAAAAATAAATGAACATCGTCAAAAAAATGAT
GAGCATTTATTGCAACAAAAAACAGAATTAAAAAAATATGCCCTACAAGACTTTTTAGAA
GAGTTCATTAAGATATATACAAAATATGACAGTGCTTTAAATTTTGCAAAAAAATCTGAT
AATATCGCTGTTAATAATTTTGCAAAAGGCTTTGATATGCTTAAGAATGATTTTGAAAAT
TTAATGTTAGATAACGGAATAAAAATAATTGAACCAAAAGTAGGAGATTTATTCGACCCT
GAATGTCAACAAATTACTGAAAGTATTGAATCTAAAGAACCTTCTGGCACAATTCTTGAA
GTAAAGAGCAATGGTTATTCATTATTTAACAGAATTTTAAAACCCGCCTCAGTAATAATT
AGTAAATAA
>721
ATGAGTCAAAATATTTCAAAATATGATTATATAGAGTGTATTAAAAAAATTAACAAAAAT
GAAAAAATTGAATATAAGGGATTTGTTGGCTTTGATTTAGATAAAAATATTGAAAAAACT
ATCTTGGAAGGAAAGCAAAACGAAAAAGGTGAGTTAGTTTTAAAAATTGATAATGAAATT
TTTAAAGTAATAATTATTGATTTTCAAAAAACAAGTCCTAAGTATTTAGAAGTTTTTGCT
AAAAATCAAGAATTAAATGAAAATATTAAGAAATTGCAACTAAATTTTTTGGAATTAGGC
GAACTTAATGAAAAAATAAAACAAGAAAAGACACAACAAGAAATTTTATTTAAAAATCAA
GTAATTGAATTGGAAGCAAAAGCACAATCAAAAATAAATGAACATCGTCAAAAAAATGAT
GAGCATTTATTGCAACAAAAAACAGAATTAAAAAAATATGCCCTACAAGACTTTTTAGAA
GAGTTCATTAAGATATATACAAAATATGACAGTGCTTTAAATTTTGCAAAAAAATCTGAT
AATATCGCTGTTAATAATTTTGCAAAAGGCTTTGATATGCTTAAGAATGATTTTGAAAAT
TTAATGTTAGATAACGGAATAAAAATAATTGAACCAAAAGTAGGAGATTTATTCGACCCT
GAATGTCAACAAATTACTGAAAGCATTGAATCTAAAGAACCTTCTGGCACAATTCTTGAA
GTAAAGAGCAATGGTTATTCATTATTTAACAGAATTTTAAAACCTGCCTCAGTAATAATT
AGTAAATAA
>1759
ATGAGTCAAAATATTTCAAAATATGATTATATAGAGTGTATTAGAAAAATTAACAAAAAT
GAAAAAATTGAATATAAGGGATTTGTTGGCTTTGATTTAGATAAAAATATTGAAAAAACT
ATCTCGGAAGGAAAGCAAAACGAAAAAGGTGAGTTAGTTTTAAAAATTGATAATGAAATT
TTTAAAGTAATAATTATTGATTTTCAAAAAACAAGTCCTAAGTATTTAGAAGTTTTTGCT
AAAAATCAAGAATTAAATGAAAATATTAAGAAATTGCAACTAAATTTTTTGGAGTTAGGC
GAACTTAATGAAAAAATAAAACAAGAAAAGACACAACAAGAAATTTTATTTAAAAATCAA
GTAATTGAATTGGAAGCAAAAGCACAATCAAAAATAAATGAACATCGTCAAAAAAATGAT
GAGCATTTATTGCAACAAAAAACAGAATTAAAAAAATATGCCCTACAAGACTTTTTAGAA
GAGTTCATTAAGATATATACAAAATATGACAGTGCTTTAAATTTTGCAAAAAAATCTGAT
AATATCGCTGTTAATAATTTTGCAAAAGGCTTTGATATGCTTAAGAATGATTTTGAAAAT
TTAATGTTAGATAACGGAATAAAAATAATTGAACCAAAAGTAGGAGATTTATTCGACCCT
GAATGTCAACAAATTACCGAAAGCATTGAATCTAAAGAACCTTCTGGCACAATTCTTGAA
GTAAAGAGCAATGGTTATTCATTATTTAACAGAATTTTAAAACCTGCCTCAGTAATAATT
AGTAAATAA
>7967 bias=174.4,bit_score=762.8,abs_start=462240,align_strand=+,abs_end=463028,score_ratio=0.966793409379,query_name=NODE_1_length_474534_cov_38.1723_ID_792
ATGAGTCAAAATATTTCAAAATATGATTATATAGAGTGTATTAAAAAAATTAACAAAAAT
GAAAAAATTGAATATAAGGGATTTGTTGGCTTTGATTTAGATAAAAATATTGAAAAAACT
ATCTTGGAAGGAAAGCAAAACGAAAAAGGTGAGTTAGTTTTAAAAATTGATAATGAAATT
TTTAAAGTAATAATTATTGATTTTCAAAAAACAAGTCCTAAGTATTTAGAAGTTTTTGCT
AAAAATCAAGAATTAAATGAAAATATTAAGAAATTGCAACTAAATTTTTTGGAATTAGGC
GAACTTAATGAAAAAATAAAACAAGAAAAGACACAACAAGAAATTTTATTTAAAAATCAA
GTAATTGAATTGGAAGCAAAAGCACAATCAAAAATAAATGAACATCGTCAAAAAAATGAT
GAGCATTTATTGCAACAAAAAACAGAATTAAAAAAATATGCCCTACAAGACTTTTTAGAA
GAGTTCATTAAGATATATACAAAATATGACAGTGCTTTAAATTTTGCAAAAAAATCTGAT
AATATCGCTGTTAATAATTTTGCAAAAGGCTTTGATATGCTTAAGAATGATTTTGAAAAT
TTAATGTTAGATAACGGAATAAAAATAATTGAACCAAAAGTAGGAGATTTATTCGACCCT
GAATGTCAACAAATTACTGAAAGCATTGAATCTAAAGAACCTTCTGGCACAATTCTTGAA
GTAAAGAGCAATGGTTATTCATTATTTAACAGAATTTTAAAACCTGCTTCAGTAATAATT
AGCAAATAA
>7968 bias=167.6,bit_score=766.7,abs_start=140170,align_strand=+,abs_end=140958,score_ratio=0.971736375158,query_name=NODE_2_length_152465_cov_26.3989_ID_3378
ATGAGTCAAAATATTTCAAAATATGATTATATAGAGTGTATTAGAAAAATTAACAAAAAT
GAAAAAATTGAATATAAGGGATTTGTTGGCTTTGATTTAGATAAAAATATTGAAAAAACT
ATCTTGGAAGGAAAGCAAAACGAAAAAGGTGAGCTAGTTTTAAAAATTGATAATGAAATT
TTTAAAGTAATAATTATTGATTTTCAAAAAACAAGTCCTAAGTATTTAGAAGTTTTTGCT
AAAAATCAAGAATTAAATGAAAATATTAAGAAATTGCAACTAAATTTTTTGGAATTAGGC
GAACTTAATGAAAAAATAAAACAAGAAAAGACACAACAAGAAATTTTGTTTAAAAATCAA
GTAATTGAATTGGAAGCAAAAGCACAATCAAAAATAAATGAACATCGTCAAAAAAATGAT
GAGCATTTATTGCAACAAAAAACAGAATTAAAAAAATATGCCCTACAAGACTTTTTAGAA
GAGTTCATTAAGATATATACAAAATATGACAGTGCTTTAAATTTTGCAAAAAAATCTGAT
AATATCGCTGTTAATAATTTTGCAAAAGGCTTTGATATGCTTAAGAATGATTTTGAAAAT
TTAATGTTAGATAACGGAATAAAAATAATTGAACCAAAAGTAGGAGATTTATTCGACCCT
GAATGTCAACAAATTACCGAAAGCATTGAATCAAAAGAACCCTCTGGCACAATTCTTGAA
GTAAAGAGCAATGGTTATTCATTATTTAACAGAATTTTAAAACCTGCCTCAGTAATAATT
AGTAAATAA
>7971 bias=173.4,bit_score=759.1,abs_start=11505,align_strand=-,abs_end=12291,score_ratio=0.962103929024,query_name=NODE_3_length_93369_cov_17.5684_ID_566
TGAGTCAAAATATTTCAAAATATGATTATATAGAGTGTATTAGAAAAATTAACAAAAATG
AAAAAATTGAATATAAGGGATTTATTGGCTTTGATTTAGATAAAAATATTGAAAAAACTA
TCTTGGAAGGAAAGCAAAACGAAAAAGGTGAGCTAGTTTTAAAAATTGATAATGAAATTT
TTAAAGTAATAATTATTGATTTTCAAAAAACAAGTCCTAAGTATTTAGAAGTTTTTGCTA
AAAATCAAGAATTAAATGAAAATATTAAGAAATTGCAACTAAATTTTTTGGAATTAGGCG
AACTTAATGAAAAAATAAAACAAGAAAAGACACAACAAGAAATTTTATTTAAAAATCAAG
TAATTGAATTGGAAGCAAAAGCACAATCAAAAATAAATGAACATCGTCAAAAAAATGATG
AGCATTTATTGCAACAAAAAACAGAATTAAAAAAATATGCCCTACAAGACTTTTTAGAAG
AGTTCATTAAGATATATACAAAATATGACAGTGCTTTAAATTTTGCAAAAAAATCTGATA
ATATCGCTGTTAATAATTTTGCAAAAGGCTTTGATATGCTTAAGAATGATTTTGAAAATT
TAATGTTAGATAATGGAATAAAAATAATTGAACCAAAAGTAGGAGATTTATTCGACCCTG
AATGTCAACAAATTACTGAAAGCGTTGAATCAAAAGAACCTTCTGGCACAATTCTTGAAG
TAAAGAGCAATGGTTATTCATTATTTAACAGAATTTTAAAACCTGCCTCAGTAATAATTA
GTAAATA
>7972 bias=169.8,bit_score=771.3,abs_start=172211,align_strand=-,abs_end=172997,score_ratio=0.977566539924,query_name=NODE_1_length_644406_cov_31.3649_ID_828
TGAGTCAAAATATTTCAAAATATGATTATATAGAGTGTATTAGAAAAATTAACAAAAATG
AAAAAATTGAATATAAGGGATTTGTTGGCTTTGATTTAGATAAAAATATTGAAAAAACTA
TCTTGGAAGGAAAGCAAAACGAAAAAGGTGAGCTAGTTTTAAAAATTGATAATGAAATTT
TTAAAGTAATAATTATTGATTTTCAAAAAACAAGTCCTAAGTATTTAGAAGTTTTTGCTA
AAAATCAAGAATTAAATGAAAATATTAAGAAATTGCAACTAAATTTTTTGGAGTTAGGCG
AACTTAATGAAAAAATAAAACAAGAAAAGACACAACAAGAAATTTTATTTAAAAATCAAG
TAATTGAATTGGAAGCAAAAGCACAATCAAAAATAAATGAACATCGTCAAAAAAATGATG
AGCATTTATTGCAACAAAAAACAGAATTAAAAAAATATGCCCTACAAGACTTTTTAGAAG
AGTTCATTAAGATATATACAAAATATGACAGTGCTTTAAATTTTGCAAAAAAATCTGATA
ATATCGCTGTTAATAATTTTGCAAAAGGCTTTGATATGCTTAAGAATGATTTTGAAAATT
TAATGTTAGATAACGGAATAAAAATAATTGAACCAAAAGTAGGAGATTTATTCGACCCTG
AATGTCAACAAATTACTGAAAGTATTGAATCTAAAGAACCTTCTGGCACAATTCTTGAAG
TAAAGAGCAATGGTTATTCATTATTTAACAGAATTTTAAAACCCGCCTCAGTAATAATTA
GTAAATA
>7974 bias=175.0,bit_score=749.1,abs_start=147833,align_strand=+,abs_end=148621,score_ratio=0.949429657795,query_name=NODE_2_length_160211_cov_35.3884_ID_103
ATGAGTCAAAATATTTCAAAATATGATTATATAGAGTGTATTAAAAAAATTAACAAAAAT
GAAAAAATTGAATATAAGGGATTTGTTGGCTTTGATTTAGATAAAAATATTGAAAAAACT
ATCTTGGAAGGAAAGCAAAACGAAAAAGGTGAGTTAGTTTTAAAAATTGATAATGAAATT
TTTAAAGTAATAATTATTGATTTTCAAAAGACAAGTCCTAAGTATTTAGAAGTTTTTGCT
AAAAATCAAGAATTAAATGAAAATATTAAGAAATTGCAACTAAATTTTTTGGAATTAGGC
GAACTTAATGAAAAAATAAAACAAGAAAAGACACAACAAGAAATTTTATTTAAAAATCAA
GTAATTGAATTGGAAGCAAAAGCACAATCAAAAATAAATGAACATCGTCAAAAAAATGAT
GAGCATTTATTACAACAAAAAACAGAATTAAAAAAATATGCTCTACAAGACTTTTTAGAA
GAGTTCATTAAGATATATACAAAATATGACAGTGCTTTAAATTTTGCAAAAAAATCTGAT
AATATCGCTGTTAATAATTTTGCAAAAGGCTTTGATATGCTTAAGAATGATTTTGAAAAT
TTAATGTTAGATAATGGAATAAAAATAATTGAACCAAAAGTAGGAGATTTATTTGACCCT
GAATGTCAACAAATTACTGAAAGCATCGAATCAAAAGAACCCTCTGGCACAATTCTTGAA
GTAAAGAGCAATGGTTATTCATTATTTAACAGAATTTTAAAACCCGCCTCAGTAATAATT
AGTAAATAA
>20599 bias=0,e_score=2.5e-227,bit_score=762.8,score_ratio=0.97,align_strand=+,abs_start=462240,abs_end=463028,allele_start=462240,allele_end=463028,query_name=NODE_1_length_474534_cov_38.1723_ID_792 <unknown description>
TGAGTCAAAATATTTCAAAATATGATTATATAGAGTGTATTAAAAAAATTAACAAAAATG
AAAAAATTGAATATAAGGGATTTGTTGGCTTTGATTTAGATAAAAATATTGAAAAAACTA
TCTTGGAAGGAAAGCAAAACGAAAAAGGTGAGTTAGTTTTAAAAATTGATAATGAAATTT
TTAAAGTAATAATTATTGATTTTCAAAAAACAAGTCCTAAGTATTTAGAAGTTTTTGCTA
AAAATCAAGAATTAAATGAAAATATTAAGAAATTGCAACTAAATTTTTTGGAATTAGGCG
AACTTAATGAAAAAATAAAACAAGAAAAGACACAACAAGAAATTTTATTTAAAAATCAAG
TAATTGAATTGGAAGCAAAAGCACAATCAAAAATAAATGAACATCGTCAAAAAAATGATG
AGCATTTATTGCAACAAAAAACAGAATTAAAAAAATATGCCCTACAAGACTTTTTAGAAG
AGTTCATTAAGATATATACAAAATATGACAGTGCTTTAAATTTTGCAAAAAAATCTGATA
ATATCGCTGTTAATAATTTTGCAAAAGGCTTTGATATGCTTAAGAATGATTTTGAAAATT
TAATGTTAGATAACGGAATAAAAATAATTGAACCAAAAGTAGGAGATTTATTCGACCCTG
AATGTCAACAAATTACTGAAAGCATTGAATCTAAAGAACCTTCTGGCACAATTCTTGAAG
TAAAGAGCAATGGTTATTCATTATTTAACAGAATTTTAAAACCTGCTTCAGTAATAATTA
GCAAATAA
>20600 bias=0,e_score=1.2e-223,bit_score=749.1,score_ratio=0.95,align_strand=+,abs_start=147833,abs_end=148621,allele_start=147833,allele_end=148621,query_name=NODE_2_length_160211_cov_44.2436_ID_69 <unknown description>
TGAGTCAAAATATTTCAAAATATGATTATATAGAGTGTATTAAAAAAATTAACAAAAATG
AAAAAATTGAATATAAGGGATTTGTTGGCTTTGATTTAGATAAAAATATTGAAAAAACTA
TCTTGGAAGGAAAGCAAAACGAAAAAGGTGAGTTAGTTTTAAAAATTGATAATGAAATTT
TTAAAGTAATAATTATTGATTTTCAAAAGACAAGTCCTAAGTATTTAGAAGTTTTTGCTA
AAAATCAAGAATTAAATGAAAATATTAAGAAATTGCAACTAAATTTTTTGGAATTAGGCG
AACTTAATGAAAAAATAAAACAAGAAAAGACACAACAAGAAATTTTATTTAAAAATCAAG
TAATTGAATTGGAAGCAAAAGCACAATCAAAAATAAATGAACATCGTCAAAAAAATGATG
AGCATTTATTACAACAAAAAACAGAATTAAAAAAATATGCTCTACAAGACTTTTTAGAAG
AGTTCATTAAGATATATACAAAATATGACAGTGCTTTAAATTTTGCAAAAAAATCTGATA
ATATCGCTGTTAATAATTTTGCAAAAGGCTTTGATATGCTTAAGAATGATTTTGAAAATT
TAATGTTAGATAATGGAATAAAAATAATTGAACCAAAAGTAGGAGATTTATTTGACCCTG
AATGTCAACAAATTACTGAAAGCATCGAATCAAAAGAACCCTCTGGCACAATTCTTGAAG
TAAAGAGCAATGGTTATTCATTATTTAACAGAATTTTAAAACCCGCCTCAGTAATAATTA
GTAAATAA
>20601 bias=0,e_score=3e-228,bit_score=761.6,score_ratio=0.97,align_strand=-,abs_start=9492,abs_end=10278,allele_start=9492,allele_end=10278,query_name=NODE_10_length_24881_cov_2.00355_ID_475 <unknown description>
TGAGTCAAAATATTTCAAAATATGATTATATAGAGTGTATTAGAAAAATTAACAAAAACG
AAAAAATTGAATATAAGGGATTTGTTGGCTTTGATTTAGATAAAAATATTGAAAAAACTA
TCTTGGAAGGAAAGCAAAACGAAAAAGGTGAGTTAGTTTTAAAAATTGATAATGAAATTT
TTAAAGTAATAATTATTGATTTTCAAAAAACAAGTCCTAAGTATTTAGAAGTTTTTGCTA
AAAATCAAGAATTAAATGAAAATATTAAGAAATTGCAACTAAATTTTTTGGAATTAGGCG
AACTTAATGAAAAAATAAAACAAGAAAAGACACAACAAGAAATTTTATTTAAAAATCAAG
TAATTGAATTGGAAGCAAAAGCACAATCAAAAATAAATGAACATCGTCAAAAAAATGATG
AGCATTTATTGCAACAAAAAACAGAATTAAAAAAATATGCCCTACAAGACTTTTTAGAAG
AGTTCATTAAGATATATACAAAATATGACAGTGCTTTAAATTTTGCAAAAAAATCTGATA
ATATCGCTGTTAATAATTTTGCAAAAGGCTTTGATATGCTTAAGAATGATTTTGAAAATT
TAATGTTAGATAATGGAATAAAAATAATTGAACCAAAAGTTGGAGATTTATTCGACCCTG
AATGTCAACAAATTACTGAAAGCATTGAATCAAAAGAACCTTCTGGCACAATTCTTGAAG
TAAAGAGCAATGGTTATTCATTATTTAACAGAATTTTAAAACCCGCCTCAGTAATAATTA
GTAAAT
>20602 bias=0,e_score=3.8e-228,bit_score=766.0,score_ratio=0.97,align_strand=+,abs_start=497778,abs_end=498566,allele_start=497778,allele_end=498566,query_name=NODE_1_length_666248_cov_46.4332_ID_732 <unknown description>
TGAGTCAAAATATTTCAAAATATGATTATATAGAGTGTATTAGAAAAATTAACAAAAATG
AAAAAATTGAATATAAGGGATTTGTTGGCTTTGATTTAGATAAAAATATTGAAAAAACTA
TCTTGGAAGGAAAGCAAAACGAAAAAGGTGAGCTAGTTTTAAAAATTGATAATGAAATTT
TTAAAGTAATAATTATTGATTTTCAAAAAACGAGTCCTAAGTATTTAGAAGTTTTTGCTA
AAAATCAAGAATTAAATGAAAATATTAAGAAATTGCAACTAAATTTTTTGGAATTAGGCG
AACTTAATGAAAAAATAAAACAAGAAAAGACACAACAAGAAATTTTGTTTAAAAATCAAG
TAATTGAATTGGAAGCAAAAGCACAATCAAAAATAAATGAACATCGTCAAAAAAATGATG
AGCATTTATTGCAACAAAAAACAGAATTAAAAAAATATGCCCTACAAGACTTTTTAGAAG
AGTTCATTAAGATATATACAAAATATGACAGTGCTTTAAATTTTGCAAAAAAATCTGATA
ATATCGCTGTTAATAATTTTGCAAAAGGCTTTGATATGCTTAAGAATGATTTTGAAAATT
TAATGTTAGATAACGGAATAAAAATAATTGAACCAAAAGTAGGAGATTTATTCGACCCTG
AATGTCAACAAATTACCGAAAGCATTGAATCAAAAGAACCCTCTGGCACAATTCTTGAAG
TAAAGAGCAATGGTTATTCATTATTTAACAGAATTTTAAAACCTGCCTCAGTAATAATTA
GTAAATAA
>20603 bias=0,e_score=1.9e-226,bit_score=759.9,score_ratio=0.96,align_strand=+,abs_start=137177,abs_end=137965,allele_start=137177,allele_end=137965,query_name=NODE_1_length_497571_cov_28.1511_ID_540 <unknown description>
TGAGTCAAAATATTTCAAAATATGATTATATAGAGTGTATTAGAAATATTAACAAAAACG
AAAAAATTGAATATAAGGGATTTGTTGGCTTTGATTTAGATAAAAATATTGAAAAAACTA
TCTTGGAAGGAAAGCAAAACGAAAAAGGTGAGTTAGTTTTAAAAATTGATAATGAAATTT
TTAAAGTAATAATTATTGATTTTCAAAAAACAAGTCCTAAGTATTTAGAAGTTTTTGCTA
AAAATCAAGAATTAAATGAAAATATTAAGAAATTGCAACTAAATTTTTTGGAATTAGGCG
AACTTAATGAAAAAATAAAACAAGAAAAGACACAACAAGAAATTTTATTTAAAAATCAAG
TAATTGAATTGGAAGCAAAAGCACAATCAAAAATAAATGAACATCGTCAAAAAAATGATG
AGCATTTATTGCAACAAAAAACAGAATTAAAAAAATATGCCCTACAAGACTTTTTAGAAG
AGTTCATTAAGATATATACAAAATATGACAGTGCTTTAAATTTTGCAAAAAAATCTGATA
ATATCGCTGTTAATAATTTTGCAAAAGGCTTTGATATGCTTAAGAATGATTTTGAAAATT
TAATGTTAGATAATGGAATAAAAATAATTGAACCAAAAGTTGGAGATTTATTCGACCCTG
AATGTCAACAAATTACTGAAAGCATTGAATCAAAAGAACCTTCTGGCACAATTCTTGAAG
TAAAGAGCAATGGTTATTCATTATTTAACAGAATTTTAAAACCCGCCTCAGTAATAATTA
GTAAATAA
>20604 bias=0,e_score=7e-230,bit_score=769.8,score_ratio=0.98,align_strand=+,abs_start=166666,abs_end=167454,allele_start=166666,allele_end=167454,query_name=NODE_2_length_179046_cov_45.3973_ID_251 <unknown description>
TGAGTCAAAATATTTCAAAATATGATTATATAGAGTGTATTAGAAAAATTAACAAAAATG
AAAAAATTGAATATAAGGGATTTGTTGGCTTTGATTTAGATAAAAATATTGAAAAAACTA
TCTTGGAAGGAAAGCAAAACGAAAAAGGTGAGCTAGTTTTAAAAATTGATAATGAAATTT
TTAAAGTAATAATTATTGATTTTCAAAAAACAAGTCCTAAGTATTTAGAAGTTTTTGCTA
AAAATCAAGAATTAAATGAAAATATTAAGAAATTGCAACTAAATTTTTTGGAATTAGGCG
AACTTAATGAAAAAATAAAACAAGAAAAGACACAACAAGAAATTTTATTTAAAAATCAAG
TAATTGAATTGGAAGCAAAAGCACAATCAAAAATAAATGAACATCGTCAAAAAAATGATG
AGCATTTATTGCAACAAAAAACAGAATTAAAAAAATATGCCCTACAAGACTTTTTAGAAG
AGTTCATTAAGATATATACAAAATATGACAGTGCTTTAAATTTTGCAAAAAAATCTGATA
ATATCGCTGTTAATAATTTTGCAAAAGGCTTTGATATGCTTAAGAATGATTTTGAAAATT
TAATGTTAGATAACGGAATAAAAATAATTGAACCAAAAGTAGGAGATTTATTCGACCCTG
AATGTCAACAAATTACTGAAAGCATTGAATCTAAAGAACCTTCTGGCACAATTCTTGAAG
TAAAGAGCAATGGTTATTCATTATTTAACAGAATTTTAAAACCTGCCTCAGTAATAATTA
GTAAATAA
>20605 bias=0,e_score=5.1e-229,bit_score=766.7,score_ratio=0.97,align_strand=-,abs_start=11588,abs_end=12374,allele_start=11588,allele_end=12374,query_name=NODE_2_length_147029_cov_48.4721_ID_161 <unknown description>
TGAGTCAAAATATTTCAAAATATGATTATATAGAGTGTATTAGAAAAATTAACAAAAATG
AAAAAATTGAATATAAGGGATTTGTTGGCTTTGATTTAGATAAAAATATTGAAAAAACTA
TCTTGGAAGGAAAGCAAAACGAAAAAGGTGAGCTAGTTTTAAAAATTGATAATGAAATTT
TTAAAGTAATAATTATTGATTTTCAAAAAACAAGTCCTAAGTATTTAGAAGTTTTTGCTA
AAAATCAAGAATTAAATGAAAATATTAAGAAATTGCAACTAAATTTTTTGGAATTAGGCG
AACTTAATGAAAAAATAAAACAAGAAAAGACACAACAAGAAATTTTGTTTAAAAATCAAG
TAATTGAATTGGAAGCAAAAGCACAATCAAAAATAAATGAACATCGTCAAAAAAATGATG
AGCATTTATTGCAACAAAAAACAGAATTAAAAAAATATGCCCTACAAGACTTTTTAGAAG
AGTTCATTAAGATATATACAAAATATGACAGTGCTTTAAATTTTGCAAAAAAATCTGATA
ATATCGCTGTTAATAATTTTGCAAAAGGCTTTGATATGCTTAAGAATGATTTTGAAAATT
TAATGTTAGATAACGGAATAAAAATAATTGAACCAAAAGTAGGAGATTTATTCGACCCTG
AATGTCAACAAATTACCGAAAGCATTGAATCAAAAGAACCCTCTGGCACAATTCTTGAAG
TAAAGAGCAATGGTTATTCATTATTTAACAGAATTTTAAAACCTGCCTCAGTAATAATTA
GTAAAT
>20606 bias=0,e_score=1.2e-226,bit_score=759.1,score_ratio=0.96,align_strand=+,abs_start=159255,abs_end=160043,allele_start=159255,allele_end=160043,query_name=NODE_1_length_171548_cov_43.4278_ID_17777 <unknown description>
TGAGTCAAAATATTTCAAAATATGATTATATAGAGTGTATTAGAAAAATTAACAAAAATG
AAAAAATTGAATATAAGGGATTTATTGGCTTTGATTTAGATAAAAATATTGAAAAAACTA
TCTTGGAAGGAAAGCAAAACGAAAAAGGTGAGCTAGTTTTAAAAATTGATAATGAAATTT
TTAAAGTAATAATTATTGATTTTCAAAAAACAAGTCCTAAGTATTTAGAAGTTTTTGCTA
AAAATCAAGAATTAAATGAAAATATTAAGAAATTGCAACTAAATTTTTTGGAATTAGGCG
AACTTAATGAAAAAATAAAACAAGAAAAGACACAACAAGAAATTTTATTTAAAAATCAAG
TAATTGAATTGGAAGCAAAAGCACAATCAAAAATAAATGAACATCGTCAAAAAAATGATG
AGCATTTATTGCAACAAAAAACAGAATTAAAAAAATATGCCCTACAAGACTTTTTAGAAG
AGTTCATTAAGATATATACAAAATATGACAGTGCTTTAAATTTTGCAAAAAAATCTGATA
ATATCGCTGTTAATAATTTTGCAAAAGGCTTTGATATGCTTAAGAATGATTTTGAAAATT
TAATGTTAGATAATGGAATAAAAATAATTGAACCAAAAGTAGGAGATTTATTCGACCCTG
AATGTCAACAAATTACTGAAAGCGTTGAATCAAAAGAACCTTCTGGCACAATTCTTGAAG
TAAAGAGCAATGGTTATTCATTATTTAACAGAATTTTAAAACCTGCCTCAGTAATAATTA
GTAAATAA
>20607 bias=0,e_score=3.5e-229,bit_score=766.7,score_ratio=0.97,align_strand=+,abs_start=86719,abs_end=87507,allele_start=86719,allele_end=87507,query_name=NODE_3_length_99014_cov_51.1683_ID_224 <unknown description>
TGAGTCAAAATATTTCAAAATATGATTATATAGAGTGTATTAGAAAAATTAACAAAAATG
AAAAAATTGAATATAAGGGATTTGTTGGCTTTGATTTAGATAAAAATATTGAAAAAACTA
TCTTGGAAGGAAAGCAAAACGAAAAAGGTGAGCTAGTTTTAAAAATTGATAATGAAATTT
TTAAAGTAATAATTATTGATTTTCAAAAAACAAGTCCTAAGTATTTAGAAGTTTTTGCTA
AAAATCAAGAATTAAATGAAAATATTAAGAAATTGCAACTAAATTTTTTGGAATTAGGCG
AACTTAATGAAAAAATAAAACAAGAAAAGACACAACAAGAAATTTTGTTTAAAAATCAAG
TAATTGAATTGGAAGCAAAAGCACAATCAAAAATAAATGAACATCGTCAAAAAAATGATG
AGCATTTATTGCAACAAAAAACAGAATTAAAAAAATATGCCCTACAAGACTTTTTAGAAG
AGTTCATTAAGATATATACAAAATATGACAGTGCTTTAAATTTTGCAAAAAAATCTGATA
ATATCGCTGTTAATAATTTTGCAAAAGGCTTTGATATGCTTAAGAATGATTTTGAAAATT
TAATGTTAGATAACGGAATAAAAATAATTGAACCAAAAGTAGGAGATTTATTCGACCCTG
AATGTCAACAAATTACCGAAAGCATTGAATCAAAAGAACCCTCTGGCACAATTCTTGAAG
TAAAGAGCAATGGTTATTCATTATTTAACAGAATTTTAAAACCTGCCTCAGTAATAATTA
GTAAATAA
>20608 bias=0,e_score=1.6e-226,bit_score=759.1,score_ratio=0.96,align_strand=-,abs_start=120549,abs_end=121335,allele_start=120549,allele_end=121335,query_name=NODE_2_length_226046_cov_22.58_ID_866 <unknown description>
TGAGTCAAAATATTTCAAAATATGATTATATAGAGTGTATTAGAAAAATTAACAAAAATG
AAAAAATTGAATATAAGGGATTTATTGGCTTTGATTTAGATAAAAATATTGAAAAAACTA
TCTTGGAAGGAAAGCAAAACGAAAAAGGTGAGCTAGTTTTAAAAATTGATAATGAAATTT
TTAAAGTAATAATTATTGATTTTCAAAAAACAAGTCCTAAGTATTTAGAAGTTTTTGCTA
AAAATCAAGAATTAAATGAAAATATTAAGAAATTGCAACTAAATTTTTTGGAATTAGGCG
AACTTAATGAAAAAATAAAACAAGAAAAGACACAACAAGAAATTTTATTTAAAAATCAAG
TAATTGAATTGGAAGCAAAAGCACAATCAAAAATAAATGAACATCGTCAAAAAAATGATG
AGCATTTATTGCAACAAAAAACAGAATTAAAAAAATATGCCCTACAAGACTTTTTAGAAG
AGTTCATTAAGATATATACAAAATATGACAGTGCTTTAAATTTTGCAAAAAAATCTGATA
ATATCGCTGTTAATAATTTTGCAAAAGGCTTTGATATGCTTAAGAATGATTTTGAAAATT
TAATGTTAGATAATGGAATAAAAATAATTGAACCAAAAGTAGGAGATTTATTCGACCCTG
AATGTCAACAAATTACTGAAAGCGTTGAATCAAAAGAACCTTCTGGCACAATTCTTGAAG
TAAAGAGCAATGGTTATTCATTATTTAACAGAATTTTAAAACCTGCCTCAGTAATAATTA
GTAAAT
>20609 bias=0,e_score=4e-229,bit_score=767.3,score_ratio=0.97,align_strand=+,abs_start=162346,abs_end=163134,allele_start=162346,allele_end=163134,query_name=NODE_2_length_174641_cov_50.6885_ID_2769 <unknown description>
TGAGTCAAAATATTTCAAAATATGATTATATAGAGTGTATTAGAAAAATTAACAAAAATG
AAAAAATTGAATATAAGGGATTTGTTGGCTTTGATTTAGATAAAAATATTGAAAAAACTA
TCTTGGAAGGAAAGCAAAACGAAAAAGGTGAGCTAGTTTTAAAAATTGATAATGAAATTT
TTAAAGTAATAATTATTGATTTTCAAAAAACAAGTCCTAAGTATTTAGAAGTTTTTGCTA
AAAATCAAGAATTAAATGAAAATATTAAGAAATTGCAACTAAATTTTTTGGAGTTAGGCG
AACTTAATGAAAAAATAAAACAAGAAAAGACACAACAAGAAATTTTATTTAAAAATCAAG
TAATTGAATTGGAAGCAAAAGCACAATCAAAAATAAATGAACATCGTCAAAAAAATGATG
AGCATTTATTGCAACAAAAAACAGAATTAAAAAAATATGCCCTACAAGACTTTTTAGAAG
AATTCATTAAGATATATACAAAATATGACAGTGCTTTAAATTTTGCAAAAAAATCTGATA
ATATCGCTGTTAATAATTTTGCAAAAGGCTTTGATATGCTTAAGAATGATTTTGAAAATT
TAATGTTAGATAACGGAATAAAAATAATTGAACCAAAAGTAGGAGATTTATTCGACCCTG
AATGTCAACAAATTACTGAAAGTATTGAATCTAAAGAACCTTCTGGCACAATTCTTGAAG
TAAAGAGCAATGGTTATTCATTATTTAACAGAATTTTAAAACCCGCCTCAGTAATAATTA
GTAAATAA
