# Supplementary material for: Genomic determination of minimum multi-locus sequence typing schemas to represent the genomic phylogeny of Mycoplasma hominis
Source: BMC Genomics. 2016 Nov 23;17:964. doi: 10.1186/s12864-016-3284-z (PMC5120421; doi:10.1186/s12864-016-3284-z)
Supplement: Additional file 1: — FASTA sequence for all pan genomic alleles identified in this study. (ZIP 1488 kb) [file 12864_2016_3284_MOESM1_ESM.zip › pan_genome/GENE-204.fasta]

>204
ATGAAAATATTGTTAATCATTATTTTATGTGTTTTAATTATTCCAATTTTTATTGGCGTT
CCTTGTATATTTTTTATTAAAAAACGCACAATTTTAAAAGAAAAAAACTTCAAAAAAGAA
TTAGGCGATAAGGGAGAACAAGAAGTAATAAAAATATTGCAAAAAATGAATGCAAAAAAA
TACCTAGTTTTAAACGATATTAGGTTGATGGGAGAAGGGGGCAAACGAAAACAAATAGAC
CATATTGTAGTATCCTCTAAAGGTATTTTTGTAATAGAAACAAAAAACTGAAAAGGGGAT
ATTGTTGGCTCAAAAAATGAAAAATATTTGGAGGTAGTTGCTAAGTATGGCGATGATAGA
GTACGAAAATGATTTAAGAATCCAATATTTCAGAACAAAGCCCATATTGAAGCATTAAAT
AGTATACTTTCTAAATCAATAAATGAAAAAATAAATTATTATTCAATTATTGTGTTTGTT
AATAAGAATAAAATATATTTTAGAAATGATGAGTCGAATGATACGGAAAAAAAGTTATAT
TTTAAAGAAAAGATATTTTTAATACGTTTAGATGAAGTTTTAAGCACAATTTATCGTTGC
ATTAATAATAAAGTTTACAAAAAAACAGCAAAAAGTATAAATATTAAGTTAATAGAAAAT
ATTATTCATAAAGCAGAAACTAAAGAAAAATAA
>20711 bias=0,e_score=1.8e-164,bit_score=554.3,score_ratio=0.80,align_strand=+,abs_start=175082,abs_end=175774,allele_start=175082,allele_end=175774,query_name=NODE_1_length_497571_cov_28.1511_ID_540 <unknown description>
TGAAAATATTGTTAATCATTATTTTATGTGTTTTAATTATTCCAATTTTTATTGGCGTTG
TTTGTATGTTTTTTATTAAAAAACGCACAATTTTAAAAGAAAAAAACTTCAAAAAAGAAT
TAGGCGATAAGGGAGAACAAGAAGTAATAAAAATATTGCAAAAAATGAATGCAAAAAAAT
ACCTAGTTTTAAACGATATTAGGTTGATGGGAGAAGGGGGCAAACGAAAACAAATAGACC
ATATTGTAGTATCCTCTAAAGGTATTTTTGTAATAGAAACAAAAAACTGAAAAGGGGATA
TTGTTGGCTCAAAAAATGAAAAATATTTGGAGGTAGTTGCTAAGTATGGCGATGATAGAG
TACGAAAATGATTTAAGAATCCAATATTTCAGAACAAAGCCCATATTGAAGCATTAAATA
GTATACTTTCTAAATCAATAAATGAAGAAATAAATTATTATTCAATTATTGTGTTTGTTA
ATAAGAATAAAATATATTTTAGAAATGATGAGTCGGAGTACACGGAAAAAAAGTTATATT
TTAAAGAAAAGATATTTTTAATACATTTAGATGAAGTTTTAAGAACCATTTATCGTTGCA
TTAATAATAAAGCTTACAAAAAAACAGCAAAAAGTCTAAATATTAAGTTAATAGAAAATA
TTATTCATGAAGCAAAAACTAAAGAAAAATAA
