# Supplementary material for: Genomic determination of minimum multi-locus sequence typing schemas to represent the genomic phylogeny of Mycoplasma hominis
Source: BMC Genomics. 2016 Nov 23;17:964. doi: 10.1186/s12864-016-3284-z (PMC5120421; doi:10.1186/s12864-016-3284-z)
Supplement: Additional file 1: — FASTA sequence for all pan genomic alleles identified in this study. (ZIP 1488 kb) [file 12864_2016_3284_MOESM1_ESM.zip › pan_genome/GENE-205.fasta]

>205
ATGGCAGTTTTAACTAAAAACAATAATATTAAAAATAATTATGACCCACCTTTATTCGAA
GAGGAAAAATTAAAAGAGTTATTGCATTATACAGACGAAGAAGCTAACCCGTCATATGTA
GCATTTAAATCAGATTGCTTTTACAAAATATTTTCAGGAGCCAAAGGTGTATCAAAAAGT
TTTGGAAGAATGATTGAGACTATTTACCGGATAGTTAATGAAAAAAACTTTTGCAGTGTT
TGATGTCGTAATCAATTTAATCACATCAGAAACACTTTAAAACCTATGTTGCAAAAAGTT
TTAGATTATTTGGCTAATGTTCATAATTTAGATTACAGAGATTATTTTAATGTAACAAAT
GAAGCAGCTTATTGAATATATCCAGATGAAGGAGAAGGAAGAGCAATTTATTTTCAAAAC
TGAGAAAAAATCCAGGGATTTCAAGGTTTTACTTTAAAGAATGCAAATTTTAGATTTGGA
GAATTAGTAATTGATGAACCGCTAGAAGATACATCAGACACTAATAAATTACCGCATGAA
TTAGAAGAAATTTACCAACTACAAGAGGAAAAATTACCGCTATTAATAGCAAACACTGTT
TTAAGAGAATCTGCACCAGATAACTTTAAAATTAATGTAACTTTTTTATATAACATTTTT
ACAACAAATCACTTCCTAATAAAAAATTATCATCAGCAAGCAATAAAACTATTAAATGAA
AATGAGACAGCTAATGATGCAGTAATGAAAGAATTAATTGATAAAAAATTTATTCAAAAA
GAAAACAAAGAATTTTCATCAGGATTAGGAATTGTTGTAACAATGTTTTCTAAATACTTT
GTTCCAAAATCTACGTTATCAGAAATACAAAAAAAGAATCTTGATTTATTAAAAGCAACA
AATTACAGATTATGAGTCATTACGGTTGTAGGATTTGCATTTAACTTTGAATCTAAGAAT
TTGAACTATTTTATGAAAAATATTATTTTTGATGAAAATGGAGAAATTAGAAAAAAAATA
AAATTTGTTTCAAAAAATTATTTAATAAATCATTTAAAAAATTCAGAAATAATAGGAATT
TACTGAGGTTATGACCCTGGCATTCATGACAATGCAGCACTTGTTTGCAACGCTTTAACA
ATTAATGGAGAAATTATAGTTATTAAAGTTATAGAAGACGTAAAAAAATTAATAACAAAT
TATGAAAAAAAGACCTGAATAAATAAGGCAATTAATCAAAGGGTAGCCCAAGAAATTAAA
AAAACTAATGAGTTCATAGAAGAGAACTTGCCAAATTCATACTCTTACAATAATTTTATG
TATGCAAAAAGTTCTGTTATTTTTTGCGATAATCAAGCATCAATAGAGGCGTTAAATATA
TTATTTGAAGATTTAAAAATCAATTCTCTGGCTTTAAAAGCAGTTAGGAAGCCATCGCAA
AAATTTGGAATTTTAGATCGTCAAATTTGACAAGTGAATATTTTTCAAAATGAATTAATT
AAATTTATGCCAAATACGCAAATGTTATTAAAAAACCTAGCAAAACAAGTCATTGTTAAT
GACCCAGGAAAGTCAATTGACAAAAACGAAAAAAGAGATGAAAGTATTAACTCAGAAATT
TATGACATAGTTAATGCTTTCGAAATGGCTAACTCTATTACTTTTAAATTTCAATATTCT
TTATTAATTCAAAAAATAAATAATAATCAAAGAGCGGATTAA
>1658
ATGGCGGTTTTAACTAAAAACAATAATATTAAAAATAATTATGACCCACCTTTATTCGAA
GAGGAAAAATTAAAAGAGTTATTGCATTATACAGACGAAGAAGCTAACCCCTCATATGTA
GCATTTAAATCAGATTGCTTTTACAAAATATTTTCAGGAGCCAAAGGTGTGTCAAAAAGT
TTTGGAAGAATGATTGAGACTATTTACCGGATAGTTAATGAAAAAAACTTTTGCAGTGTT
TGATGTCGTAATCAATTTAATCACATCAGAAACACTTTAAAACCTATGTTGCAAAAAGTT
TTAGATTATTTGGCTAATGTTCATAATTTAGATTACAGAGATTATTTTAATGTAACAAAT
GAAGCAGCTTATTGAATATATCCAGACGAAGGAGAAGGAAGAGCAATTTATTTTCAAAAC
TGAGAAAAAATCCAGGGATTTCAAGGTTTTACTTTAAAGAATGCAAATTTTAGATTTGGA
GAATTAGTAATAGATGAACCGCTAGAAGATACATCAGACACTAATAAATTACCGCATGAA
TTAGAAGAAATTTACCAACTACAAGAGGAAAAATTACCGCTATTAATAGCAAACACTGTT
TTAAGAGAATCTGCACCAGATAACTTTAAAATTAATGTAACTTTTTTATATAACATTTTT
ACAACAAATCACTTCCTAATAAAAAATTATCATCAGCAAGCAATAAAACTATTAAATGAA
AATGAAACAGCTAATGATGCAGTAATGAAAGAATTAATTGATAAAAAATTCATTCAAAAA
GAAAACAAAGAATTTTCATCAGGATTAGGAATTATTGTAACAATGTTTTCTAAATACTTT
GTTCCAAAATCTACGTTATCAGAAATACAAAAAAAGAATCTTGATTTATTAAAAGCAACA
AATTACAGATTATGAGTCATTACGGTTGTAGGATTTGCATTTAACTTTGAATCTAAGAAT
TTGAACTATTTTATGAAAAATATTATTTTTGATGAAAATGGAGAAATTAGAAAAAAAATA
AAATTTGTTTCAAAAAATTATTTAATAAATCATTTAAAAAATTCAGAAATAATAGGAATT
TACTGAGGCTATGACCCTGGCATTCATGACAATGCAGCACTTGTTTGCAACGCTTTAACA
ATTAATGGAGAAATTATAGTTATTAAAGTTATAGAAGACGTAAAAAAATTAATAACAAAT
TATGAAAAAAAGACCTGAATAAATAAGGCAATTAATCAAAGGGTAGCCCAAGAAATTAAA
AAAACTAATGAGTTCATAGAAGAGAACTTGCCAAATTCATACTCTTACAATAATTTTATG
TATGCAAAAAGTTCTGTTATTTTTTGCGATAATCAAGCATCAATAGAGGCGTTAAATATA
TTATTTGAAGATTTAAAAATCAATTCTCTGGCTTTAAAAGCAGTTAGGAAGCCATCGCAA
AAATTTGGAATTTTAGACCGCCAAATTTGACAAGTAAATATTTTCCAAAATGAATTAATT
AAATTTATGCCAAATACGCAAATGTTATTAAAAAACCTAGCAAAACAAGTTATTGTTAAT
GACCCAGGAAAGTCAATTGACAAAAATGAAAAAAGAGATGAAAGTATTAACTCAGAAATT
TATGACATAGTTAATGCTTTCGAAATGGCTAACTCTATTACTTTTAAATTTCAATATTCT
TTATTAATTCAAAAAATAAATAATAATCAAAGAGCGGATTAA
>8077 bias=292.9,bit_score=1768.1,abs_start=49085,align_strand=-,abs_end=50804,score_ratio=1.02677119628,query_name=NODE_3_length_120284_cov_36.4395_ID_569
TGGCAGTTTTAACTAAAAACAATAATATTAAAAATAATTATGACCCACCTTTATTCGAAG
AGGAAAAATTAAAAGAGTTATTGCATTATACAGACGAAGAAGCTAACCCCTCATATGTAG
CATTTAAATCAGACTGCTTTTACAAAATATTTTCAGGAGCCAAAGGTGTATCAAAAAGTT
TTGGAAGAATGATTGAGACTATTTATCGGATAGTTAATGAAAAAAACTTTTGCAGTGTTT
GATGTCGTAATCAATTTAATCACATCAGAAACACTTTAAAACCTATGTTGCAAAAAGTTT
TAGATTATTTGGCTAATGTTCATAATTTAGATTACAGAGATTATTTTAATGTAACAAATG
AAGCAGCTTATTGAATATATCCAGACGAAGGAGAAGGAAGAGCAATTTATTTTCAAAACT
GAGAAAAAATCCAGGGATTTCAAGGTTTTACTTTAAAGAATGCAAATTTTAGATTTGGAG
AATTAGTAATTGATGAACCGCTAGAAGATACATCAGACACTAATAAATTACCGCATGAAT
TAGAAGAAATTTACCAACTACAAGAGGAAAAATTACCGCTATTAATAGCAAACACTGTTT
TAAGAGAATCTGCACCAGATAACTTTAAAATTAATGTAACTTTTTTATATAACATTTTTA
CAACAAATCACTTCCTAATAAAAAATTATCATCAGCAAGCAATAAAACTATTAAATGAAA
ATGAGACAGCTAATGATGCAGTAATGAAAGAATTAATTGATAAAAAATTTATTCAAAAAG
AAAACAAAGAATTTTCATCAGGATTAGGAATTATTGTAACAATGTTTTCTAAATACTTTG
TGCCAAAATCTACGTTATCAGAAATACAAAAAAAGAATCTTGATTTATTAAAAGCAACAA
ATTACAGATTATGAGTTATTACGGTTGTAGGATTTGCATTTAACTTTGAATCCAAGAATT
TGAACTATTTTATGAAAAATATTATTTTTGATGAAAATGGAGAAATTAGAAAAAAAATAA
AATTTGTTTCAAAAAATTATTTAATAAATCATTTAAAAAATTCAGAAATAATAGGAATTT
ACTGAGGCTATGACCCTGGCATTCATGACAATGCAGCACTTGTTTGCAACGCTTTAACAA
TTAATGGAGAAATTATAGTTATTAAAGTTATAGAAGACGTAAAAAAATTAATAACAAATT
ATGAAAAAAAGACCTGAATAAATAAGGCAATTAATCAAAGGGTAGCCCAAGAAATTAAAA
AAACTAATGAGTTCATAGAAGAGAACTTGCCAAATTCATACTCTTACAATAATTTTATGT
ATGCAAAAAGTTCTGTTATTTTTTGCGATAATCAAGCATCAATAGAGGCGTTAAATATAT
TATTTGAAGATTTAAAAATCAATTCTCTGGCTTTAAAAGCAGTTAGGAAGCCATCGCAAA
AATTTGGAATTTTAGATCGTCAAATTTGACAAGTAAATATTTTCCAAAATGAATTAATTA
AATTTATGCCAAATACGCAAATGTTATTAAAAAACCTGGCAAAACAAGTCATTGTTAATG
ACCCAGGAAAGTCAATTGACAAAAACGAAAAAAGAGATGAAAGTATTAACTCAGAAATTT
ATGACATAGTTAATGCTTTCGAAATGGCTAACTCTATTACTTTTAAATTTCAGTATTCTC
TATTAATTCAAAAAATAAACAATAATCAAAGAGCAGATTA
>8079 bias=298.9,bit_score=1754.8,abs_start=7466,align_strand=+,abs_end=9187,score_ratio=1.01904761905,query_name=NODE_17_length_36321_cov_19.335_ID_1414
ATGGCAGTTTTAACTAAAAACAATAATATTAAAAATAATTATGATCCACCTTTATTCGAA
GAGGAAAAATTAAAAGAGTTATTGCATTATACAGACGAAGAAGCTAACCCCTCATATGTA
GCATTTAAATCAGACTGCTTTTACAAAATATTTTCAGGAGCCAAAGGTGTATCAAAAAGT
TTCGGAAGAATGATTGAGACTATTTACCGGATAGTTAATGAAAAAAACTTTTGCAGTGTT
TGATGTCGTAATCAATTTAATCACATCAGAAACACTTTAAAACCTATGTTACAAAAAGTT
TTGGATTATTTAGCTAATGTTCATAATTTAGATTACAGAGATTATTTTAATGTAACAAAT
GAAGCAGCTTATTGAATATATCCAGACGAAGGAGAAGGAAGAGCAATTTATTTTCAAAAC
TGAGAAAAAATCCAGGGATTTCAAGGTTTTACTTTAAAGAATGCAAATTTTAGATTTGGA
GAATTAGTAATTGATGAACCGCTAGAAGATACATCAGACACTAATAAATTACCGCATGAA
TTAGAAGAAATTTACCAACTACAAGAGGAAAAATTACCGCTATTAATAGCAAACACTGTT
TTAAGAGAATCTGCACCAGATAACTTTAAAATTAATGTAACTTTTTTATATAACATTTTT
ACAACAAATCACTTCCTAATAAAAAATTATCATCAGCAAGCAATAAAACTATTAAATGAA
AATGAAACAGCTAATGATGCAGTAATGAAAGAATTAATTGATAAAAAATTTATTCAAAAA
GAAAACAAAGAATTTTCATCAGGATTAGGAATTATTGTAACAATGTTTTCTAAATACTTT
GTTCCAAAATCTACGTTATCAGAAATACAAAAAAAGAATCTTGATTTATTAAAAGCAACA
AATTACAGATTATGAGTTATTACGGTTGTAGGATTTGCATTTAACTTTGAATCTAAGAAT
TTGAACTATTTTATGAAAAATATTATTTTTGATGAAAATGGAGAAATTAGAAAAAAAATA
AAATTTGTTTCAAAAAATTATTTAATAAATCATTTAAAAAATTCAGAAATAATAGGAATT
TACTGAGGTTATGACCCTGGCATTCATGACAATGCAGCACTTGTTTGCAACGCTTTAACA
ATTAACGGAGAAATTATAGTTATTAAAGTTATAGAAGACGTAAAAAAATTAATAACAAAT
TATGAAAAAAAGACCTGAATAAATAAGGCAATTAATCAAAGGGTAGCCCAAGAAATTAAA
AAAACTAATGAGTTCATAGAAGAGAACTTGCCAAATTCATACTCTTACAATAATTTTATG
TATGCAAAAAGTTCTGTTATTTTTTGCGATAATCAAGCATCAATAGAGGCGTTAAATATA
TTATTTGAAGATTTAAAAATAAATTCTCTGGCTTTAAAAGCAGTTAGGAAGCCATCGCAA
AAATTTGGAATTTTAGATCGCCAAATTTGACAAGTAAATATTTTCCAAAATGAATTAATT
AAATTTATGCCAAATACGCAAATGTTATTAAAAAACCTAGCAAAACAAGTCATTGTTAAT
GACCCAGGAAAGTCAATTGACAAAAACGAAAAAAGAGATGAAAGTATTAACTCAGAAATT
TATGACATAGTTAATGCTTTCGAGATGGCTAACTCTATTACTTTTAAATTTCAATATTCT
CTATTAATTCAAAAAATAAACAATAATCAAAGAGCAGATTAA
>8080 bias=295.5,bit_score=1766.3,abs_start=226072,align_strand=+,abs_end=227793,score_ratio=1.02572590012,query_name=NODE_1_length_337690_cov_20.0179_ID_3593
ATGGCAGTTTTAACTAAAAACAATAATATTAAAAATAATTATGACCCACCTTTATTCGAA
GAGGAAAAATTAAAAGAGTTATTGCATTATACAGACGAAGAAGCTAACCCGTCATATGTA
GCATTTAAATCAGATTGCTTTTACAAAATATTTTCAGGAGCCAAAGGTGTATCAAAAAGT
TTTGGAAGAATGATTGAGACTATTTACCGGATAGTTAATGAAAAAAACTTTTGCAGTGTT
TGATGTCGTAATCAATTTAATCACATCAGAAACACTTTAAAACCTATGTTGCAAAAAGTT
TTAGATTATTTGGCTAATGTTCATAATTTAGATTACAGAGATTATTTTAATGTAACAAAT
GAAGCAGCTTATTGAATATATCCAGATGAAGGAGAAGGAAGAGCAATTTATTTTCAAAAC
TGAGAAAAAATCCAGGGATTTCAAGGTTTTACTTTAAAGAATGCAAATTTTAGATTTGGA
GAATTAGTAATTGATGAACCGCTAGAAGATACATCAGACACTAATAAATTACCGCATGAA
TTAGAAGAAATTTACCAACTACAAGAGGAAAAATTACCGCTATTAATAGCAAACACTGTT
TTAAGAGAATCTGCACCAGATAACTTTAAAATTAATGTAACTTTTTTATATAACATTTTT
ACAACAAATCACTTCCTAATAAAAAATTATCATCAGCAAGCAATAAAACTATTAAATGAA
AATGAGACAGCTAATGATGCAGTAATGAAAGAATTAATTGATAAAAAATTTATTCAAAAA
GAAAACAAAGAATTTTCATCAGGATTAGGAATTATTGTAACAATGTTTTCTAAATACTTT
GTTCCAAAATCTACGTTATCAGAAATACAAAAAAAGAATCTTGATTTATTAAAAGCAACA
AATTACAGATTATGAGTCATTACGGTTGTAGGATTTGCATTTAACTTTGAATCTAAGAAT
TTGAACTATTTTATGAAAAATATTATTTTTGATGAAAATGGAGAAATTAGAAAAAAAATA
AAATTTGTTTCAAAAAATTATTTAATAAATCATTTAAAAAATTCAGAAATAATAGGAATT
TACTGAGGCTATGACCCTGGCATTCATGACAATGCAGCACTTGTTTGCAACGCTTTAACA
ATTAATGGAGAAATTATAGTTATTAAAGTTATAGAAGACGTAAAAAAATTAATAACAAAT
TATGAAAAAAAGACCTGAATAAATAAGGCAATTAACCAAAGGGTAGTCCAAGAAATTAAA
AAAACTAACGAGTTCATAGAAGAGAACTTGCCAAATTCATACTCTTACAATAATTTTATG
TATGCAAAAAGTTCTGTTATTTTTTGCGATAATCAAGCATCAATAGAGGCGTTAAATATA
TTATTTGAAGATTTAAAAATCAATTCTCTGGCATTAAAAGCAGTTAGGAAGCCATCGCAA
AAATTTGGAATTTTAGATCGTCAAATTTGACAAGTGAATATTTTTCAAAATGAATTAATT
AAATTTATGCCAAATACGCAAATGTTATTAAAAAACTTGGCAAAACAAGTCATTGTTAAT
GACCCGGGAAAGTCAATTGACAAAAACGAAAAAAGAGATGAAAGTATTAACTCAGAAATT
TATGACATAGTTAATGCTTTCGAAATGGCTAACTCTATTACTTTTAAATTTCAATATTCT
CTATTAATTCAAAAAATAAACAATAATCAAAGAGCAGATTAA
>8082 bias=295.1,bit_score=1769.8,abs_start=52312,align_strand=-,abs_end=54031,score_ratio=1.02775842044,query_name=NODE_1_length_171438_cov_18.2479_ID_1802
TGGCGGTTTTAACTAAAAACAATAATATTAAAAATAATTATGACCCACCTTTATTCGAAG
AGGAAAAATTAAAAGAGTTATTGCATTATACAGACGAAGAAGCTAACCCCTCATATGTAG
CATTTAAATCAGATTGCTTTTACAAAATATTTTCAGGAGCCAAAGGTGTGTCAAAAAGTT
TTGGAAGAATGATTGAGACTATTTACCGGATAGTTAATGAAAAAAACTTTTGCAGTGTTT
GATGTCGTAATCAATTTAATCACATCAGAAACACTTTAAAACCTATGTTGCAAAAAGTTT
TAGATTATTTGGCTAATGTTCATAATTTAGATTACAGAGATTATTTTAATGTAACAAATG
AAGCAGCTTATTGAATATATCCAGACGAAGGAGAAGGAAGAGCAATTTATTTTCAAAACT
GAGAAAAAATCCAGGGATTTCAAGGTTTTACTTTAAAGAATGCAAATTTTAGATTTGGAG
AATTAGTAATTGATGAACCGCTAGAAGATACATCAGACACTAATAAATTACCGCATGAAT
TAGAAGAAATTTACCAACTACAAGAGGAAAAATTACCGCTATTAATAGCAAACACTGTTT
TAAGAGAATCTGCACCAGATAACTTTAAAATTAATGTAACTTTTTTATATAACATTTTTA
CAACAAATCACTTCCTAATAAAAAATTATCATCAGCAAGCAATAAAACTATTAAATGAAA
ATGAAACAGCTAATGATGCAGTAATGAAAGAATTAATTGATAAAAAATTCATTCAAAAAG
AAAATAAAGAATTTTCATCAGGATTAGGAATTATTGTAACAATGTTTTCTAAATACTTTG
TTCCAAAATCTACGTTATCAGAAATACAAAAAAAGAATCTTGATTTATTAAAAGCAACAA
ATTACAGATTATGAGTCATTACGGTTGTAGGATTTGCATTTAACTTTGAATCTAAGAATT
TGAACTATTTTATGAAAAATATTATTTTTGATGAAAATGGAGAAATTAGAAAAAAAATAA
AATTTGTTTCAAAAAATTATTTAATAAATCATTTAAAAAATTCAGAAATAATAGGAATTT
ACTGAGGCTATGACCCTGGCATTCATGACAATGCAGCACTTGTTTGCAACGCTTTAACAA
TTAATGGAGAAATTATAGTTATTAAAGTTATAGAAGACGTAAAAAAATTAATAACAAATT
ATGAAAAAAAGACCTGAATAAATAAGGCAATTAATCAAAGGGTAGCCCAAGAAATTAAAA
AAACTAATGAGTTCATAGAAGAGAACTTGCCAAATTCATACTCTTACAATAATTTTATGT
ATGCAAAAAGTTCTGTTATTTTTTGCGATAATCAAGCATCAATAGAGGCGTTAAATATAT
TATTTGAAGATTTAAAAATCAATTCTCTGGCTTTAAAAGCAGTTAGGAAGCCATCGCAAA
AATTTGGAATTTTAGATCGTCAAATTTGACAAGTAAATATTTTCCAAAATGAATTAATTA
AATTTATGCCAAATACGCAAATGTTATTAAAAAACCTGGCAAAACAAGTCATTGTTAATG
ACCCAGGAAAATCAATTGATAAAAACGAAAAAAGAGATGAAAGTATTAACTCAGAAATTT
ATGACATAGTTAATGCTTTCGAAATGGCTAACTCTATTACTTTTAAATTTCAGTATTCTC
TATTAATTCAAAAAATAAACAATAATCAAAGAGCAGATTA
>20694 bias=0,e_score=0.0,bit_score=1740.7,score_ratio=1.01,align_strand=+,abs_start=327956,abs_end=329677,allele_start=327956,allele_end=329677,query_name=NODE_1_length_386744_cov_32.1807_ID_133 <unknown description>
TGGCAGTTTTAACTAAAAACAATAATATTAAAAATAATTATGACCCACCTTTATTCGAAG
AGGAAAAATTAAAAGAGTTATTGCATTATACAGACGAAGAAGCTAACCCGTCATATGTAG
CATTTAAATCAGATTGCTTTTATAAAATATTTTCAGGAGCCAAAGGTGTATCAAAAAGTT
TTGGAAGAATGATTGAGACTATTTATCGGATAGTTAATGAAAAAAACTTTTGCAGTGTTT
GATGTCGTAATCAATTTAATCACATCAGAAACACTTTAAAACCTATGTTACAAAAAGTTT
TGGATTATTTGGCTAATGTTCATAATTTAGATTACAGAGATTATTTTAATGTAACAAACG
AAGCAGCTTATTGAATATATCCAGACGAAGGAGAAGGGAGAGCAATTTATTTTCAAAACT
GAGAAAAAATCCAGGGATTTCAAGGTTTTACTTTAAAGAATGCAAATTTTAGATTTGGAG
AATTAGTAATAGATGAACCGCTAGAAGATACATCAGACACTAATAAATTACCGCATGAAT
TAGAAGAAATTTACCAACTACAAGAGGAAAAATTACCGCTATTAATAGCAAACACTGTTT
TAAGAGAATCTGCACCAGATAACTTTAAAATTAATGTAACTTTTTTATATAACATTTTTA
CAACAAATCACTTTCTAATAAAAAATTATCATCAGCAAGCAATAAAACTATTAAACGAAA
ATGAAACAGCTAATGATGCAGTAATGAAAGAATTAATTGAAAAAAAATTTATTCAAAAAG
AAAACAAAGAATTTTCATCAGGATTAGGAATTATTGTAACAATGTTTTCTAAATACTTTG
TACCAAAATCTACGTTATCAGAAATACAAAAAAAGAATCTTGATTTATTAAAAGCAACAA
ATTACAGATTATGAGTTATTACGGTTGTAGGATTTGCATTTAACTTTGAATCTAAGAATT
TGAATTATTTTATGAAGAATATTATTTTTGATGAAAATGGAGAAATTAGAAAAAAAATAA
AATTTGTTTCAAAAAATTATTTAATAAATCATTTAAAAAATTCAGAAATAATAGGAATTT
ACTGAGGTTATGACCCTGGCATTCATGACAATGCAGCACTTGTTTGCAACGCTTTAACAA
TTAATGGAGAAATTATAGTCATTAAAGTTATAGAGGATGTAAAAAAATTAATAACAAATT
ATGAAAAAAAGACCTGAATAAATAAGGCAATTAATCAAAGGGTAGCCCAAGAGATTAAAA
AAACTAATGAGTTCATAGAAGAGAACTTGCCAAATTCATACTCTTACGATAATTTTATGT
ATGCAAAAAGTTCTGTTATTTTTTGCGATAATCAAGCATCAATAGAGGCGTTAAATATAT
TATTTGAAGATTTAAAAATTAATTCTCTGGCATTAAAAGCAGTTAGGAAGCCATCGCAAA
AATTTGGAATTTTAGACCGCCAAATTTGACAAGTGAATATTTTTCAAAATGAATTAATTA
AATTTATGCCAAATACGCAAATGTTATTAAAAAACCTAGCAAAACAAGTTATTGTTAATG
ACCCAGGAAAGTCAATTGACAAAAATGAAAAAAGAGATGAAAGTATTAACTCAGAAATTT
ATGACATAGTTAATGCTTTCGAAATGGCTAACTCTATTACTTTTAAATTTCAATATTCTT
TATTAATTCAAAAAATAAATAATAATCAAAGAGCGGATTAA
>20695 bias=0,e_score=0.0,bit_score=1763.1,score_ratio=1.02,align_strand=-,abs_start=268,abs_end=1987,allele_start=268,allele_end=1987,query_name=NODE_4_length_39694_cov_1.51314_ID_147 <unknown description>
TGGCAGTTTTAACTAAAAACAATAATATTAAAAATAATTATGACCCTCCTTTATTCGAAG
AGGAAAAATTAAAAGAGTTATTGCATTATACAGACGAAGAAGCTAACCCGTCATATGTAG
CATTTAAATCAGATTGCTTTTACAAAATATTTTCAGGAGCCAAAGGTGTATCAAAAAGTT
TTGGAAGAATGATTGAGACTATTTACCGGATAGTTAATGAAAAAAACTTTTGCAGTGTTT
GATGTCGTAATCAATTTAATCACATCAGAAACACTTTAAAACCTATGTTGCAAAAAGTTT
TAGATTATTTGGCTAATGTTCATAATTTAGATTACAGAGATTATTTTAATGTAACAAATG
AAGCAGCTTATTGAATATATCCAGACGAAGGAGAAGGAAGAGCAATTTATTTTCAAAACT
GAGAAAAAATCCAGGGATTTCAAGGTTTTACTTTAAAGAATGCAAATTTTAGATTTGGAG
AATTAGTAATAGATGAACCGCTAGAAGATACATCAGACACTAATAAATTACCGCATGAAT
TAGAAGAAATTTACCAACTACAAGAGGAAAAATTACCGCTATTAATAGCAAACACTGTTT
TAAGAGAATCTGCACCAGATAACTTTAAAATTAATGTAACTTTTTTATATAACATTTTTA
CAACAAATCACTTTCTAATAAAAAATTATCATCAGCAAGCAATAAAACTATTAAACGAAA
ATGAAACAGCTAATGATGCAGTAATGAAAGAATTAATTGATAAAAAATTTATTCAAAAAG
AAAACAAAGAATTTTCATCAGGATTAGGAATTATTGTAACAATGTTTTCTAAATACTTTG
TTCCAAAATCTACGTTATCAGAAATACAAAAAAAGAATCTTGATTTATTAAAAGCAACAA
ATTACAGATTATGAGTCATTACGGTTGTAGGATTTGCATTTAACTTTGAATCTAAGAATT
TGAACTATTTTATGAAAAATATTATTTTTGATGAAAATGGAGAAATTAGAAAAAAAATAA
AATTTGTTTCAAAAAATTATTTAATAAATCATTTAAAAAATTCAGAAATAATAGGAATTT
ACTGAGGTTATGACCCCGGCATTCATGACAATGCAGCACTTGTTTGCAACGCTTTAACAA
TTAATGGAGAAATTATAGTTATTAAAGTTATAGAAGACGTAAAAAAATTAATAACAAATT
ATGAAAAAAAGACCTGAATAAATAAGGCAATTAATCAAAGGGTAGCCCAAGAGATTAAAA
AAACTAATGAGTTCATAGAAGAGAACTTGCCAAATTCATACTCTTACAATAATTTTATGT
ATGCAAAAAGTTCTGTTATTTTTTGCGATAATCAAGCATCAATAGAGGCATTAAATATAT
TATTTGAAGATTTAAAAATCAATTCTCTGGCTTTAAAAGCAGTTAGGAAGCCATCGCAAA
AATTTGGAATTTTAGATCGTCAAATTTGACAAGTAAATATTTTCCAAAATGAATTAATTA
AATTTATGCCAAATACGCAAATGTTATTAAAAAACCTGGCAAAACAAGTCATTGTTAATG
ACCCAGGAAAGTCAATTGACAAAAACGAAAAAAGAGATGAAAGTATTAACTCAGAAATTT
ATGACATAGTTAATGCTTTCGAAATGGCTAACTCTATTACTTTTAAATTTCAATATTCTC
TATTAATTCAAAAAATAAACAATAATCAAAGAGCAGATT
>20696 bias=0,e_score=0.0,bit_score=1766.3,score_ratio=1.03,align_strand=+,abs_start=226036,abs_end=227757,allele_start=226036,allele_end=227757,query_name=NODE_1_length_337655_cov_39.5735_ID_506 <unknown description>
TGGCAGTTTTAACTAAAAACAATAATATTAAAAATAATTATGACCCACCTTTATTCGAAG
AGGAAAAATTAAAAGAGTTATTGCATTATACAGACGAAGAAGCTAACCCGTCATATGTAG
CATTTAAATCAGATTGCTTTTACAAAATATTTTCAGGAGCCAAAGGTGTATCAAAAAGTT
TTGGAAGAATGATTGAGACTATTTACCGGATAGTTAATGAAAAAAACTTTTGCAGTGTTT
GATGTCGTAATCAATTTAATCACATCAGAAACACTTTAAAACCTATGTTGCAAAAAGTTT
TAGATTATTTGGCTAATGTTCATAATTTAGATTACAGAGATTATTTTAATGTAACAAATG
AAGCAGCTTATTGAATATATCCAGATGAAGGAGAAGGAAGAGCAATTTATTTTCAAAACT
GAGAAAAAATCCAGGGATTTCAAGGTTTTACTTTAAAGAATGCAAATTTTAGATTTGGAG
AATTAGTAATTGATGAACCGCTAGAAGATACATCAGACACTAATAAATTACCGCATGAAT
TAGAAGAAATTTACCAACTACAAGAGGAAAAATTACCGCTATTAATAGCAAACACTGTTT
TAAGAGAATCTGCACCAGATAACTTTAAAATTAATGTAACTTTTTTATATAACATTTTTA
CAACAAATCACTTCCTAATAAAAAATTATCATCAGCAAGCAATAAAACTATTAAATGAAA
ATGAGACAGCTAATGATGCAGTAATGAAAGAATTAATTGATAAAAAATTTATTCAAAAAG
AAAACAAAGAATTTTCATCAGGATTAGGAATTATTGTAACAATGTTTTCTAAATACTTTG
TTCCAAAATCTACGTTATCAGAAATACAAAAAAAGAATCTTGATTTATTAAAAGCAACAA
ATTACAGATTATGAGTCATTACGGTTGTAGGATTTGCATTTAACTTTGAATCTAAGAATT
TGAACTATTTTATGAAAAATATTATTTTTGATGAAAATGGAGAAATTAGAAAAAAAATAA
AATTTGTTTCAAAAAATTATTTAATAAATCATTTAAAAAATTCAGAAATAATAGGAATTT
ACTGAGGCTATGACCCTGGCATTCATGACAATGCAGCACTTGTTTGCAACGCTTTAACAA
TTAATGGAGAAATTATAGTTATTAAAGTTATAGAAGACGTAAAAAAATTAATAACAAATT
ATGAAAAAAAGACCTGAATAAATAAGGCAATTAACCAAAGGGTAGTCCAAGAAATTAAAA
AAACTAACGAGTTCATAGAAGAGAACTTGCCAAATTCATACTCTTACAATAATTTTATGT
ATGCAAAAAGTTCTGTTATTTTTTGCGATAATCAAGCATCAATAGAGGCGTTAAATATAT
TATTTGAAGATTTAAAAATCAATTCTCTGGCATTAAAAGCAGTTAGGAAGCCATCGCAAA
AATTTGGAATTTTAGATCGTCAAATTTGACAAGTGAATATTTTTCAAAATGAATTAATTA
AATTTATGCCAAATACGCAAATGTTATTAAAAAACTTGGCAAAACAAGTCATTGTTAATG
ACCCGGGAAAGTCAATTGACAAAAACGAAAAAAGAGATGAAAGTATTAACTCAGAAATTT
ATGACATAGTTAATGCTTTCGAAATGGCTAACTCTATTACTTTTAAATTTCAATATTCTC
TATTAATTCAAAAAATAAACAATAATCAAAGAGCAGATTAA
>20697 bias=0,e_score=0.0,bit_score=1753.1,score_ratio=1.02,align_strand=+,abs_start=18588,abs_end=20309,allele_start=18588,allele_end=20309,query_name=NODE_6_length_21598_cov_49.3186_ID_383 <unknown description>
TGGCAGTTTTAACTAAAAACAATAATATTAAAAATAATTATGACCCACCTTTATTCGAAG
AGGAAAAATTAAAAGAGTTATTGCATTATACAGACGAAGAAGCTAACCCCTCATATGTAG
CATTTAAATCAGATTGCTTTTATAAAATATTTTCAGGAGCCAAAGGTGTATCAAAAAGTT
TTGGAAGAATGATTGAGACTATTTATCGGATAGTTAATGAAAAAAACTTTTGCAGTGTTT
GATGTCGTAATCAATTTAATCACATCAGAAACACTTTAAAACCTATGCTACAAAAAGTTT
TAGATTATTTGGCTAATGTTCATAATTTAGATTACAGAGATTATTTTAATGCAACAAACG
AAGCAGCTTATTGAATATATCCAGACGAAGGAGAAGGAAGAGCAATTTATTTTCAAAACT
GAGAAAAAATCCAGGGATTTCAAGGTTTTACTTTAAAGAATGCAAATTTTAGATTTGGAG
AATTAGTAATAGATGAACCGCTAGAAGATACATCAGACACTAATAAATTACCGCATGAAT
TAGAAGAAATTTACCAACTACAAGAGGAAAAATTACCGCTATTAATAGCAAACACTGTTT
TAAGAGAATCTGCACCAGATAACTTTAAAATTAATGTAACTTTTTTATATAACATTTTTA
CAACAAATCACTTCCTAATAAAAAATTATCATCAGCAAGCAATAAAACTATTAAACGAAA
ATGAAACAGCTAATGATGCAGTAATGAAAGAATTAATTGAAAAAAAATTTATTCAAAAAG
AAAACAAAGAATTTTCATCAGGATTAGGAATTATTGTAACAATGTTTTCTAAATACTTTG
TACCAAAATCTACGTTATCAGAAATACAAAAAAAGAATCTTGATTTATTAAAAGCAACAA
ATTACAGATTATGAGTCATTACGGTTGTAGGATTTGCATTTAACTTTGAATCTAAGAATT
TGAACTATTTTATGAAAAATATTATTTTTGATGAAAATGGAGAAATTAGAAAAAAAATAA
AATTTGTTTCAAAAAATTATTTAATAAATCATTTAAAAAATTCAGAAATAATAGGAATTT
ACTGAGGCTATGACCCTGGCATTCATGACAATGCAGCACTTGTTTGCAACGCTTTAACAA
TTAATGGAGAAATTATAGTTATTAAAGTTATAGAAGATGTAAAAAAATTAATAACAAATT
ATGAAAAAAAGACCTGAATAAATAAGGCAATTAATCAAAGGGTAGCCCAAGAAATTAAAA
AAACTAATGAGTTCATAGAAGAGAACTTGCCAAATTCATACTCTTACAATAATTTTATGT
ATGCAAAAAGTTCTGTTATTTTTTGCGATAATCAAGCATCAATAGAGGCGTTAAATATAT
TATTTGAAGATTTAAAAATCAATTCTCTGGCTTTAAAAGCAGTTAGGAAGCCATCGCAAA
AATTTGGAATTTTAGATCGTCAAATTTGACAAGTAAATATTTTCCAAAATGAATTAATTA
AATTTATGCCAAATACGCAAATGTTATTAAAAAACCTGGCAAAACAAGTCATTGTTAATG
ACCCAGGAAAGTCAATTGACAAAAACGAAAAAAGAGATGAAAGTATTAACTCAGAAATTT
ATGACATAGTTAATGCTTTCGAAATGGCTAACTCTATTACTTTTAAATTTCAGTATTCTC
TATTAATTCAAAAAATAAACAATAATCAAAGAGCAGATTAA
>20698 bias=0,e_score=0.0,bit_score=1754.8,score_ratio=1.02,align_strand=-,abs_start=45273,abs_end=46992,allele_start=45273,allele_end=46992,query_name=NODE_4_length_54458_cov_20.9254_ID_471 <unknown description>
TGGCAGTTTTAACTAAAAACAATAATATTAAAAATAATTATGATCCACCTTTATTCGAAG
AGGAAAAATTAAAAGAGTTATTGCATTATACAGACGAAGAAGCTAACCCCTCATATGTAG
CATTTAAATCAGACTGCTTTTACAAAATATTTTCAGGAGCCAAAGGTGTATCAAAAAGTT
TCGGAAGAATGATTGAGACTATTTACCGGATAGTTAATGAAAAAAACTTTTGCAGTGTTT
GATGTCGTAATCAATTTAATCACATCAGAAACACTTTAAAACCTATGTTACAAAAAGTTT
TGGATTATTTAGCTAATGTTCATAATTTAGATTACAGAGATTATTTTAATGTAACAAATG
AAGCAGCTTATTGAATATATCCAGACGAAGGAGAAGGAAGAGCAATTTATTTTCAAAACT
GAGAAAAAATCCAGGGATTTCAAGGTTTTACTTTAAAGAATGCAAATTTTAGATTTGGAG
AATTAGTAATTGATGAACCGCTAGAAGATACATCAGACACTAATAAATTACCGCATGAAT
TAGAAGAAATTTACCAACTACAAGAGGAAAAATTACCGCTATTAATAGCAAACACTGTTT
TAAGAGAATCTGCACCAGATAACTTTAAAATTAATGTAACTTTTTTATATAACATTTTTA
CAACAAATCACTTCCTAATAAAAAATTATCATCAGCAAGCAATAAAACTATTAAATGAAA
ATGAAACAGCTAATGATGCAGTAATGAAAGAATTAATTGATAAAAAATTTATTCAAAAAG
AAAACAAAGAATTTTCATCAGGATTAGGAATTATTGTAACAATGTTTTCTAAATACTTTG
TTCCAAAATCTACGTTATCAGAAATACAAAAAAAGAATCTTGATTTATTAAAAGCAACAA
ATTACAGATTATGAGTTATTACGGTTGTAGGATTTGCATTTAACTTTGAATCTAAGAATT
TGAACTATTTTATGAAAAATATTATTTTTGATGAAAATGGAGAAATTAGAAAAAAAATAA
AATTTGTTTCAAAAAATTATTTAATAAATCATTTAAAAAATTCAGAAATAATAGGAATTT
ACTGAGGTTATGACCCTGGCATTCATGACAATGCAGCACTTGTTTGCAACGCTTTAACAA
TTAACGGAGAAATTATAGTTATTAAAGTTATAGAAGACGTAAAAAAATTAATAACAAATT
ATGAAAAAAAGACCTGAATAAATAAGGCAATTAATCAAAGGGTAGCCCAAGAAATTAAAA
AAACTAATGAGTTCATAGAAGAGAACTTGCCAAATTCATACTCTTACAATAATTTTATGT
ATGCAAAAAGTTCTGTTATTTTTTGCGATAATCAAGCATCAATAGAGGCGTTAAATATAT
TATTTGAAGATTTAAAAATAAATTCTCTGGCTTTAAAAGCAGTTAGGAAGCCATCGCAAA
AATTTGGAATTTTAGATCGCCAAATTTGACAAGTAAATATTTTCCAAAATGAATTAATTA
AATTTATGCCAAATACGCAAATGTTATTAAAAAACCTAGCAAAACAAGTCATTGTTAATG
ACCCAGGAAAGTCAATTGACAAAAACGAAAAAAGAGATGAAAGTATTAACTCAGAAATTT
ATGACATAGTTAATGCTTTCGAGATGGCTAACTCTATTACTTTTAAATTTCAATATTCTC
TATTAATTCAAAAAATAAACAATAATCAAAGAGCAGATT
>20699 bias=0,e_score=0.0,bit_score=1769.8,score_ratio=1.03,align_strand=+,abs_start=117517,abs_end=119238,allele_start=117517,allele_end=119238,query_name=NODE_1_length_171548_cov_43.4278_ID_17777 <unknown description>
TGGCGGTTTTAACTAAAAACAATAATATTAAAAATAATTATGACCCACCTTTATTCGAAG
AGGAAAAATTAAAAGAGTTATTGCATTATACAGACGAAGAAGCTAACCCCTCATATGTAG
CATTTAAATCAGATTGCTTTTACAAAATATTTTCAGGAGCCAAAGGTGTGTCAAAAAGTT
TTGGAAGAATGATTGAGACTATTTACCGGATAGTTAATGAAAAAAACTTTTGCAGTGTTT
GATGTCGTAATCAATTTAATCACATCAGAAACACTTTAAAACCTATGTTGCAAAAAGTTT
TAGATTATTTGGCTAATGTTCATAATTTAGATTACAGAGATTATTTTAATGTAACAAATG
AAGCAGCTTATTGAATATATCCAGACGAAGGAGAAGGAAGAGCAATTTATTTTCAAAACT
GAGAAAAAATCCAGGGATTTCAAGGTTTTACTTTAAAGAATGCAAATTTTAGATTTGGAG
AATTAGTAATTGATGAACCGCTAGAAGATACATCAGACACTAATAAATTACCGCATGAAT
TAGAAGAAATTTACCAACTACAAGAGGAAAAATTACCGCTATTAATAGCAAACACTGTTT
TAAGAGAATCTGCACCAGATAACTTTAAAATTAATGTAACTTTTTTATATAACATTTTTA
CAACAAATCACTTCCTAATAAAAAATTATCATCAGCAAGCAATAAAACTATTAAATGAAA
ATGAAACAGCTAATGATGCAGTAATGAAAGAATTAATTGATAAAAAATTCATTCAAAAAG
AAAATAAAGAATTTTCATCAGGATTAGGAATTATTGTAACAATGTTTTCTAAATACTTTG
TTCCAAAATCTACGTTATCAGAAATACAAAAAAAGAATCTTGATTTATTAAAAGCAACAA
ATTACAGATTATGAGTCATTACGGTTGTAGGATTTGCATTTAACTTTGAATCTAAGAATT
TGAACTATTTTATGAAAAATATTATTTTTGATGAAAATGGAGAAATTAGAAAAAAAATAA
AATTTGTTTCAAAAAATTATTTAATAAATCATTTAAAAAATTCAGAAATAATAGGAATTT
ACTGAGGCTATGACCCTGGCATTCATGACAATGCAGCACTTGTTTGCAACGCTTTAACAA
TTAATGGAGAAATTATAGTTATTAAAGTTATAGAAGACGTAAAAAAATTAATAACAAATT
ATGAAAAAAAGACCTGAATAAATAAGGCAATTAATCAAAGGGTAGCCCAAGAAATTAAAA
AAACTAATGAGTTCATAGAAGAGAACTTGCCAAATTCATACTCTTACAATAATTTTATGT
ATGCAAAAAGTTCTGTTATTTTTTGCGATAATCAAGCATCAATAGAGGCGTTAAATATAT
TATTTGAAGATTTAAAAATCAATTCTCTGGCTTTAAAAGCAGTTAGGAAGCCATCGCAAA
AATTTGGAATTTTAGATCGTCAAATTTGACAAGTAAATATTTTCCAAAATGAATTAATTA
AATTTATGCCAAATACGCAAATGTTATTAAAAAACCTGGCAAAACAAGTCATTGTTAATG
ACCCAGGAAAATCAATTGATAAAAACGAAAAAAGAGATGAAAGTATTAACTCAGAAATTT
ATGACATAGTTAATGCTTTCGAAATGGCTAACTCTATTACTTTTAAATTTCAGTATTCTC
TATTAATTCAAAAAATAAACAATAATCAAAGAGCAGATTAA
>20700 bias=0,e_score=0.0,bit_score=1768.1,score_ratio=1.03,align_strand=-,abs_start=49085,abs_end=50804,allele_start=49085,allele_end=50804,query_name=NODE_3_length_122945_cov_38.6883_ID_537 <unknown description>
TGGCAGTTTTAACTAAAAACAATAATATTAAAAATAATTATGACCCACCTTTATTCGAAG
AGGAAAAATTAAAAGAGTTATTGCATTATACAGACGAAGAAGCTAACCCCTCATATGTAG
CATTTAAATCAGACTGCTTTTACAAAATATTTTCAGGAGCCAAAGGTGTATCAAAAAGTT
TTGGAAGAATGATTGAGACTATTTATCGGATAGTTAATGAAAAAAACTTTTGCAGTGTTT
GATGTCGTAATCAATTTAATCACATCAGAAACACTTTAAAACCTATGTTGCAAAAAGTTT
TAGATTATTTGGCTAATGTTCATAATTTAGATTACAGAGATTATTTTAATGTAACAAATG
AAGCAGCTTATTGAATATATCCAGACGAAGGAGAAGGAAGAGCAATTTATTTTCAAAACT
GAGAAAAAATCCAGGGATTTCAAGGTTTTACTTTAAAGAATGCAAATTTTAGATTTGGAG
AATTAGTAATTGATGAACCGCTAGAAGATACATCAGACACTAATAAATTACCGCATGAAT
TAGAAGAAATTTACCAACTACAAGAGGAAAAATTACCGCTATTAATAGCAAACACTGTTT
TAAGAGAATCTGCACCAGATAACTTTAAAATTAATGTAACTTTTTTATATAACATTTTTA
CAACAAATCACTTCCTAATAAAAAATTATCATCAGCAAGCAATAAAACTATTAAATGAAA
ATGAGACAGCTAATGATGCAGTAATGAAAGAATTAATTGATAAAAAATTTATTCAAAAAG
AAAACAAAGAATTTTCATCAGGATTAGGAATTATTGTAACAATGTTTTCTAAATACTTTG
TGCCAAAATCTACGTTATCAGAAATACAAAAAAAGAATCTTGATTTATTAAAAGCAACAA
ATTACAGATTATGAGTTATTACGGTTGTAGGATTTGCATTTAACTTTGAATCCAAGAATT
TGAACTATTTTATGAAAAATATTATTTTTGATGAAAATGGAGAAATTAGAAAAAAAATAA
AATTTGTTTCAAAAAATTATTTAATAAATCATTTAAAAAATTCAGAAATAATAGGAATTT
ACTGAGGCTATGACCCTGGCATTCATGACAATGCAGCACTTGTTTGCAACGCTTTAACAA
TTAATGGAGAAATTATAGTTATTAAAGTTATAGAAGACGTAAAAAAATTAATAACAAATT
ATGAAAAAAAGACCTGAATAAATAAGGCAATTAATCAAAGGGTAGCCCAAGAAATTAAAA
AAACTAATGAGTTCATAGAAGAGAACTTGCCAAATTCATACTCTTACAATAATTTTATGT
ATGCAAAAAGTTCTGTTATTTTTTGCGATAATCAAGCATCAATAGAGGCGTTAAATATAT
TATTTGAAGATTTAAAAATCAATTCTCTGGCTTTAAAAGCAGTTAGGAAGCCATCGCAAA
AATTTGGAATTTTAGATCGTCAAATTTGACAAGTAAATATTTTCCAAAATGAATTAATTA
AATTTATGCCAAATACGCAAATGTTATTAAAAAACCTGGCAAAACAAGTCATTGTTAATG
ACCCAGGAAAGTCAATTGACAAAAACGAAAAAAGAGATGAAAGTATTAACTCAGAAATTT
ATGACATAGTTAATGCTTTCGAAATGGCTAACTCTATTACTTTTAAATTTCAGTATTCTC
TATTAATTCAAAAAATAAACAATAATCAAAGAGCAGATT
