# Supplementary material for: Genomic determination of minimum multi-locus sequence typing schemas to represent the genomic phylogeny of Mycoplasma hominis
Source: BMC Genomics. 2016 Nov 23;17:964. doi: 10.1186/s12864-016-3284-z (PMC5120421; doi:10.1186/s12864-016-3284-z)
Supplement: Additional file 1: — FASTA sequence for all pan genomic alleles identified in this study. (ZIP 1488 kb) [file 12864_2016_3284_MOESM1_ESM.zip › pan_genome/GENE-206.fasta]

>206
ATGTTTGAATTAGTTGAATATATGCAAAAAATTGACAATTTCAATAAATTTGTTCAAAAT
AATGCAAAAAAAATAAATGAACTAAAAAAATATAATATTTCTGATGTAAAAGCTTATTTA
AAGTTTTTGGAATTGGAAATATTTAAATACAATAGGAAAATTGATTATCAAATAAAAGAT
ATAGAAATTATTTTTGACAATTTTGGTAATCCATATATTTATGTTAATTTTAATCCTTAC
GGATATATGGTTGTTTCGTTAATAAATAATGAAAGTGTCATTATTGATCCTTTGAATAAA
AATAAAGATTCTAACAGTAGTGATTTTCATAAAAAATATTTTTTAGACTTGGAATCCTTA
AAAATTCAGCCAAAAAATAACTTTTCTCAAATTCGTTCTTATCAAGAAAATTTTGTTTTA
AAAAATTTCAAAGGTAAATATTACGACATTAGTGATAATTTAAATAATAAAAAATTAATA
GAAGAAAAACAAAATTTAAAGTTTTCACTAAAAAAGTCTATTTCCTATAGAAATTCAAGC
GAGGCTCATGAAATTAATACTGATGTTGAAATGATACATGCAGAAAAAGAAGTTCCGTAT
TCTTGATGATTTAAGCTAGCAATAAAAGATAAAAATTTTGGTTATCAATCTTATTCTACA
ATTAATGCAAGATGAGAAAAAGAAAAAGAGGAAGCTAAACTAAGAGGCGATGAGGGAGAA
GCAAAATTTATTCAAGACAAAATAGACAAATATAAATGTTCTGATATACACCAAGGTCTT
TGTCATTATGTTGCATTAGGTATGCTTTTATTATATGCTGAGTTTTTTCAAAATTATGGA
GTCTTTTCAGATGACCAAGTGAAAAAATACTTTGTAGATTATCAGGATTCATCGGATTAT
TCAACATTTAAAAAATATGGCTATCCATATTCTCCTGCTATTTCTGATGAATTTGTTACA
GATTTATGGACAAAACACGGATGAGGAGCAATAGTAACAACCTCATCATATTTAAAGAAC
GTAGCTTATGATTTTTTAAAAAAACCAGATTTACCAAATTTTTGACCTGTTTATGTTTAT
CGAAGATCTGCGGGGTGAATAAAACCTTGAAAATGAATTAGAGATGGTTATCCTTGTTTA
ATATTTGGGACATATATGCCTGATCCGATGGGGAGAGGAAAAGTTGGTCATGCAATTGTT
GCTTATGGAATGTATGACAATGGAAATAAACTTCTTTGCCATTATGGTTGGGGAGGATAT
TCTCAAGTAATTGTTTCTTCAAGTCTTTCTGGTCAGTTATTTTTATTGGGCATGAAGCCA
AATGGAAAAGTTTATAAAACAAGGAAACATTTTATTAAAAACGGAATTAAATATTCGGGA
ACGGATTTTAAATAA
>262
ATGTTTGAATTAGTTGAATATATGCAAAAAATTGACAATTTCAATAAATTTGTTCAAAAT
AATGCAAAAAAAATAAATGAACTAAAAAAATATAATATTTCTGATGTAAAAGCTTATTTA
AAGTTTTTGGAATTGGAAATATTTAAATACAATAGGAAAATTGATTATCAAATAAAAGAT
ATAGAAATTATTTTTGACAATTTTGGTAATCCATATATTTATGTTAATTTTAATCCTTAC
GGATATATGGTTGTTTCGTTAATAAATAATGAAAGTGTCATTATTGATCCTTTGAATAAA
AATAAAGATTCTAACAGTAGCGATTTTCATAAAAAATATTTTTTAGACTTGGAATCCTTA
AAAATTCAGCCAAAAAATAACTTTTCTCAAATTCGTTCTTATCAAGAAAATTTTGTTTTA
AAAAATTTCAAAGGTAAATATTACGACATTAGTGATAATTTAAATAATAAAAAATTAATA
GAAGAAAAACAAAATTTAAAGTTTTCACTAAAAAAGTCTATTTCTTATAGAAATTCAAGC
GAGGCTCATAAAATTAATACTAATGTTGAAATGATACATGCAGAAAAAGAAGTTCCGTAC
TCTTGATGATTTAAGTTAGCAATAAAAGACAAAAATTTTGGTTATCAAGATTATTCTACA
ATTAATGCAAGATGAGAAAAAGAAAAAAAGGAAGCTGGAAGAGATGAGGAAACAGCAAAA
TTTATTCAAGACAAAATAGACAAATATAAATGTTCTGATACAGAACAAGGACTTTGCCAT
TATGTTGCATTAGGTATGCTTTTATTATATGCTGAGTTTTTTCAAAATTATGGAGTCTTT
TCAGATGACCAAGTGAAAAAATACTTTGTAGATTATCAGGATTCATCGGATTATTCAACA
TTTAAAAAATATGGCTATCCATATTCTCCTGCTATTTCTGATGAATTTGTTACAGATTTA
TGGACAAAACACGGATGAGGAGCAATAGTAACAACCTCATCATATTTAAAAAACGTTGCT
TATGATTTTTTAAAAAAACCAGATTTACCAAATTTTTGACCTGTTTATGTTTATCGAAGA
TCCGCAGGGTGAATAAAACCTTGAAAATGAATTAGAGATGGTTATCCTTGTTTAATATTT
GGTACATATATACCTGATCCGATGGGAAGAGGAAAAGTTGGTCATGCAATTGTTGCTTAT
GGAATGTATGACAATGGAAATAAACTTCTTTGCCATTATGGTTGGGGAGGATATTCTCAA
GTTATTGTTTCTTCGAGTCTTTCTGGCCAATTGTTCTTATTAGGTATGAAACCAAATGGC
GAAATTAAAAAAACAAGGAAACATTTTATTAAAAACGGAATTAAATATTCGGGAACGGAT
TTTAAATAA
>1300
ATGTTTGAATTAGTTGAATATATGCAAAAAATTGACAATTTCAATAAATTTGTTCAAAAT
AATGCAAAAAAAATAAATGAACTAAAAAAATATAATATTTCTGATGTAAAAGCTTATTTA
AAGTTTTTGGAATTGGAAATATTTAAATACAATAGGAAAATTGATTATCAAATAAAAGAT
ATAGAAATTATTTTTGACAATTTTGGTAATCCATATATTTATGTTAATTTTAATCCTTAC
GGATATATGGTTGTTTCGTTAATAAATAATGAAAGTGTCATCATTGATCCTTTGAATAAA
AATAAAGATTCTAACAGTAGCGATTTTCATAAAAAATATTTTTTAGACTTGGAATCCTTA
AGAATTCAGCCAAAAAATAACTCTTCTCAAATTCGTTCTTATCAAGAAAATTTTGTTTTA
AAAAATTTCAAAGGTAAATATTACGACATTAGTGATAATTTAAATAATAAAAAATTAATA
GAAGAAAAACAAAATTTAAAGTTTTCACTAAAAAAGTCTATTTCTTATAGAAATTCAAGC
GGGGCTCATGAAATTAATACTGATGTTGAAATGATACATGCAGAAAAAGAAGTTCCGTAT
TCTTGATGATTTAAGCTAGCAATAAAAGGCAAAAATTTTGGTTATCAATCTTATTCTACA
ATTAATGCAAGATGAGAAAAAGAACGAGATGAAGCTAAACTAAGAAAAGATAAGGAAACA
GCAAAATTTATTCAAGACAAAATAGACAAATATAAATGTTCTGATACAGAACAAGGACTT
TGCCATTATGTTGCATTAGGTATGCTTTTATTATATGCTGAGTTTTTTCAAAATTATGGA
GTCTTTTCAGATGACCAAGTGAAAAAATACTTTGTAGATTATCAGGATTCATCGGATTAT
TCAACATTTAAAAAATATGGCTATCCATATTCTCCTGCTATTTCTGATGAATTTGTTACA
GATTTATGGACAAAACACGGATGAGGAGCAATAGTAACAACCTCATCATATTTAAAAAAC
GTTGCTTATGATTTTTTAAAAAAACCAGATTTACCAAATTTTTGACCTGTTTATGTTTAT
CGAAGATCCGCAGGGTGAATAAAACCTTGAAAATGAATTAGAGATGGTTATCCTTGCTTA
ATATTTGGTACATATATACCTGATCCGATGGGAAGAGGAAAAGTTGGTCATGCAATTGTT
GCTTATGGAATGTATGACAATGGAAATAAACTTCTTTGCCATTATGGATGGGAAGGATAT
TCCCAAGTAATTGTTTCTTCAAGTCTTTCTGGCCAATTGTTCTTATTAGGTATGAAACCA
AATGGCGAAATTAAAAAAACAAGGAAACATTTTATTAAAAACGGAATTAAATATTCGGGA
ACGGATTTTAAATAA
>1630
ATGTTTGAATTAATTGAATATATGCAAAAAATTGACAATTTCAATAAATTTGTTCAAAAT
AATGCAAAAAAAATAAATGAACTAAAAAAATATAATATTTCTGATGTAAACGCTTATTTA
AAGTTTTTGGAATTGGAAATATTTAAATACAATAGGGAAATTGATTATCAAATAAAAGAT
ATAGAAATTATTTTTGACAATTTTGGTAATCCATATATTTATGTTAATTTTAATCCTTAC
GGATATATGGTTGTTTCGTTAATAAATAATGAAAGTGTCATTATTGATCCTTTGAATAAA
AATAAAGATTCTAACAGTAGCGATTTTCATAAAAAATATTTTTTAGACTTGGAATCCTTA
AGAATTCAGCCAAAAAATAACTTTTCTCAAATTCGTTCTTATCAAGAAAATTTTGTTTTA
AAAAATTTCAAAGGTAAATATTACGACATTAGTGATAATTTAAATAATAAAAAATTAATA
GAAGAAAAACAAAATTTAAAGTTTTCACTAAAAAAGTCTATTTCTTATAGAAATTCAAGC
GAGGCTCATAAAATTAATACTAATGTTGAAATGATACATGCAGAAAAAGAAGTTCCGTAC
TCTTGATGATTTAAGTTAGCAATAAATAATAAAAATTTTGGTTATCAAGATTATTTTACA
ATTAGTTATAGATGAGAAAAAGAACGAATGAAAGCTAGCCTAAGAGGCGATGAGAAAGCA
GAAAAACTTATTCGAGACAAAATAAAAAAATATAAATGTTCTGATACAAAACAAGGACTT
TGTCATTATGTTGCTTTAGGAATGCTACTATTATATGCGGAATTTTTTCAAAATTATGGA
GTCTTTTCAGATGAACAAGTGAAAAAATACTTTGTAGATTATAAGTATTCATCGGATTAT
TCAACATTTAAAAAATATGGCTATCCATATTCTCCTGCTATTTCTGATGAATTTGTTACA
GATTTATGGACTAAACATGGATGAGGTGCAATTGCAACAACCTCATCATATTTAAAAAAC
GTTGCTTATGATTTTTTAAAAAAACCAGATTTACCAAATTTTTGACCTGTTTATGTTTAT
CGAAGATCCGCAGGGTGAATAAAACCTTGAAAATGAATTAGAGATGGTTATCCTTGTTTA
ATATTTGGAACATATATGCCTAATCCGATAAAAAAAGGAAAAACTGGTCATGCAATTGTT
GCTTATGGAATGTATGACAATGGAAATAAACTTCTTTGCCATTATGGATGGGAAGGATAT
TCTCAAGTAATTGTTTCTTCAAGTCTTTCTGGCCAATTGTTCTTATTAGGTATGAAACCA
AATGGCGAAATTAAAAAAACAAGGAAACATTTTATTAAAGACGGAATTAAATATTCGGGA
ACGGATTTTAAATAA
>8097 bias=221.5,bit_score=1407.6,abs_start=104038,align_strand=+,abs_end=105432,score_ratio=1.00903225806,query_name=NODE_3_length_108407_cov_40.0256_ID_5518
AATAAAATGTTTGAATTAATTGAATATATGCAAAAAATTGACAATTTCAATAAATTTGTT
CAAAATAATGCAAAAAAAATAAATGAACTAAAAAAATATAATATTTCTGATGTAAAAGCT
TATTTAAAGTTTTTGGAATTGGAAATATTTAAATACAATAGGAAAATTGATTATCAAATA
AAAGATATGGAAATTATTTTTGACAATTTTGGTAATCCATATATTTATGTTAATTTTAAT
CCTTACGGATATATGGTTGTTTCGTTAATAAATAATGAAAGTGTCATCATTGATCCTTTG
AATAAAAATGAAAATTTTAACAGTAGCGATTTTCATAAAAAATATTTTTTAGACTTAGAT
TCCTTAAGAATTCAGCCAAAAAATAACTCTTCTCAAATTCGTTCTTATCAAGAAAATTTT
GTTTTAAAAAATTTCAAAGGTAAATATTACGACATTAGTGATAATTTAAATAATAAAAAA
TTAATAGAAGAAAAACAAAATTTAAAGTTTTCACTAAAAAAGTCTATTTCTTATAGAAAT
TCAAGCGAGGCTCATGAAATTAATACTGATGTTGAAATGATACATGCGGAAAAAGAAGTT
CCGTATTCTTGATGATTTAAGCTAGCAATAAAAGATAAAAATTTTGGTTATCAATCTTAT
TCTACAATTAATGCAAGATGAGAAAAAGAAAAAGAGGAAGCTAAACTAAGAGGCGATGAG
GGAGAAGCAAAATTTATTCAAGACAAAATAGACAAATATAAATGTTCTGATATACACCAA
GGTCTTTGTCATTATGTTGCATTAGGTATGCTTTTATTATATGCTGAGTTTTTTCAAAAT
TATGGAGTCTTTTCAGATGACCAAGTGAAAAAATACTTTGTAGATTATCAGGATTCATCG
GATTATTCAACATTTAAAAAATATGGCTATCCATATTCTCCTGCTATTTCTGATGAATTT
GTTACAGATTTATGGACAAAACACGGATGAGGAGCAATAGTAACAACCTCATCATATTTA
AAGAACGTTGCTTATGATTTTTTAAAAAAACCAGATTTACCAAATTTTTGACCTGTTTAT
GTTTATCGAAGATCTGCGGGGTGAATAAAACCTTGAAAATGAATTAGAGATGGTTATCCT
TGTTTAATATTTGGGACATATATGCCTGATCCGATGGGGAGAGGAAAAGTTGGTCATGCA
ATTGTTGCTTATGGAATGTATGACAATGGAAATAAACTTCTTTGCCATTATGGTTGGGGA
GGATATTCTCAAGTAATTGTTTCTTCAAGTCTTTCTGGTCAGTTATTTTTATTGGGCATG
AAGCCAAATGGAAAAGTTTATAAAACAAGGAAACATTTTATTAAAAACGGAATTAAATAT
TCGGGAACGGATTTTAAATAATGAAAA
>8098 bias=246.4,bit_score=1365.3,abs_start=118087,align_strand=+,abs_end=119481,score_ratio=0.978709677419,query_name=NODE_3_length_120284_cov_36.4395_ID_569
AATAAAATGTTTGAATTAATTGAATATATGCAAAAAATTGACAATTTCAATAAATTTGTT
CAAAATAATGCAAAAAAAATAAATGAACTAAAAAAATATAATATTTCTGATGTAAAAGCT
TATTTAAAGTTTTTGGAATTGGAAATATTTAAATACAATAGGAAAATTGATTATCAAATA
AAAGATATGGAAATTATTTTTGACAATTTTGGTAATCCATATATTTATGTTAATTTTAAT
CCTTACGGATATATGGTTGTTTCGTTAATAAATAATGAAAGTGTCATCATTAATCCTTTG
AATAAAAATGAAAATTTTAACAGTAGCGATTTTCATAAAAAATATTTTTTAGACTTAGAT
TCCTTAAGAATTCAGCCAAAAAATAACTTTTCTCAAATTCGTTCTTATCAAGAAAATTTT
GTTTTAAAAAATTTCAAAGGTAAATATTACGACATTAGTGATAATTTAAATAATAAAAAA
TTAATAGAAGAAAAACAAAATTTAAAGTTTTCACTAAAAAAGTCTATTTCTTATAGAAAT
TCAAGCGAGGCTCATAAAATTAATACTAATGTTGAAATGATACATGCAGAAAAAGAAGTT
CCGTACTCTTGATGATTTAAGTTAGCAATAAATAATAAAAATTTTGGTTATCAAGATTAT
TCTACAATTAGTTATAGATGAGAAAAAGAACGAATGAAAGCTAGCCTAAGAGACGATGAG
AAAGCAGAAAAACTTATTCGAGACAAAATAAAAAAATATAAATGTTCTGATACAAAACAA
GGACTTTGTCATTATGTTGCTTTAGGAATGCTACTATTATATGCGGAATTTTTTCAAAAT
TATGGAGTCTTTTCAGATGAACAAGTGAAAAAATACTTTGTAGATTATAAGTATTCATCG
GATTATTCAACATTTAAAAAATATGGCTATCCATATTCTCCTGCTATTTCTGATGAATTT
GTTACAGATTTATGGACTAAACATGGATGAGGTGCAATTGCAACAACCTCATCATATTTA
AAAAACGTTGCTTATGATTTTTTAAAAAAACCAGATTTACCAAATTTTTGACCTGTTTAT
GTTTATCGAAGATCCGCAGGGTGAATAAAACCTTGAAAATGAATTAGAGATGGTTATCCT
TGTTTAATATTTGGAACATATATGCCTAATCCGATAAAAAAAGGAAAAACTGGTCATGCA
ATTGTTGCTTATGGAATGTATGACAATGGAAATAAACTTCTTTGCCATTATGGATGGGAA
GGATATTCTCAAGTAATTGTTTCTTCAAGTCTTTCTGGCCAATTGTTCTTATTAGGTATG
AAACCAAATGGCGAAATTAAAAAAACAAGGAAACATTTTATTAAAGACGGAATTAAATAT
TCGGGAACGGATTTTAAATAATGAAAA
>8100 bias=222.8,bit_score=1412.2,abs_start=169,align_strand=-,abs_end=1555,score_ratio=1.0123297491,query_name=NODE_6_length_1982_cov_30.4404_ID_855
ATAAAATGTTTGAATTAGTTGAATATATGCAAAAAATTGACAATTTTAATAAATTTGTTC
AAAATAATGCAAAAAAAATAAATGAACTAAAAAAATATAATATTTCTGATGTAAAAGCTT
ATTTAAAGTTTTTGGAATTGGAAATATTTAAATACAATAGGAAAATTGATTATCAAATAA
AAGATATAGAAATTATTTTTGACAATTTTGGTAATCCATATATTTATGTTAATTTTAATC
CTTACGGATATATGGTTGTTTCGTTAATAAATAATGAAAGTGTCATTATTGATCCTTTGA
ATAAAAATAAAGATTCTAACAGTAGCGATTTTCATAAAAAATATTTTTTAGACTTGGAAT
CCTTAAGAATTCGGCCAAAAAATAACTCTTCTCAAATTCGTTCTTATCAAGAAAATTTTG
TTTTAAAAAATTTCAAAGGTAAATATTACGACATTAGTGATAATTTAAATAATAAAAAAT
TAATAGAAGAAAAACAAAATTTAAAGTTTTCACTAAAGAAGTCTATTTCTTATAGAAATT
CAAGCGAGGCTCATGAAATTAATACTGATGTTGAAATGATACATGCAGAAAAAGAAGTTC
CGTATTCTTGATGATTTAAACTAGCAATAAAAGATAAAAATTTTGGTTATCAATCTTATT
CTACAATTAATGCAAGATGAGAAAAAGAAAAAAAGGAAGCTGGAAAAGATGAGGAAACAG
CAAAATTTATTCAAGACAAAATAGACAAATATAAATGTTCTGATACAGAACAAGGACTTT
GCCATTATGTTGCATTAGGTATGCTTTTATTATATGCTGAGTTTTTTCAAAATTATGGAG
TCTTTTCAGATGACCAAGTGAAAAAATACTTTGTAGATTATCAGGATTCATCGGATTATT
CAACATTTAAAAAATATGGCTATCCATATTCTCCTGCTATTTCTGATGAATTTGTTACAG
ATTTATGGACAAAACACGGATGAGGAGCAATAGTAACAACCTCATCATATTTAAAAAACG
TTGCTTATGATTTTTTAAAAAAACCAGATTTACCAAATTTTTGACCTGTTTATGTTTATC
GAAGATCCGCAGGGTGAATAAAACCTTGAAAATGAATTAGAGATGGTTATCCTTGCTTAA
TATTTGGCACATATATACCTGATCCGATGGGAAGAGGAAAAGTTGGTCATGCAATTGTTG
CTTATGGAATGTATGACAATGGAAATAAACTTCTTTGCCATTATGGTTGGGGAGGATATT
CTCAAGTTATTGTTTCTTCGAGTCTTTCTGGCCAATTGTTCTTATTAGGTATGAAACCAA
ATGGCGAAATTAAAAAAACAAGGAAACATTTTATCAAAAACGGAATTAAATATTCGGGAA
CGGATTTTAAATAATGAAA
>8102 bias=228.5,bit_score=1395.8,abs_start=64776,align_strand=+,abs_end=66164,score_ratio=1.0005734767,query_name=NODE_6_length_67671_cov_18.6945_ID_2665
AATAAAATGTTTGAATTAATTGAATATATGCAAAAAATTGACAATTTCAATAAATTTGTT
CAAAATAATGCAAAAAAAATAAATGAACTAAAAAAATATAATATTTCTGATGTAAAAGCT
TATTTAAAGTTTTTGGAATTGGAAATATTTAAATACAATAGGAAAATTGATTATCAAATA
AAAGATATAGAAATTATTTTTGATAATTTTGGTAATCCATATATTTATGTTAATTTTAAT
CCTTACGGATATATGGTTGTTTCGTTAATAAATAATGAAAGTGTCATCATTGATCCTTTG
AATAAAAATGAAAATTTTAACAGTAGCGATTTTCATAAAAAATATTTTTTAGACTTAGAT
TCTTTAAGAATTCAGCCAAAAAATAACTCTTCTCAAATTCGTTCTTATCAAGAAAATTTT
GTTTTAAAAAATTTCAAAGGTAAATATTACGACATTAGTGATAATTTAAATAATAAAAAA
TTAATAGAAGAAAAACAAAATTTAAAGTTTTCACTAAAGAAGTCTATTTCTTATAGAAAT
TCAAGCGAGGCTCATGAAATTAATACTGATGTTGAAATGATACATGCAGAAAAAGAAGTT
CCGTACTCTTGATGATTTAAGTTAGCAATAAATAATAAAAATTTTGGTTATCAATCTTAT
TCTACAATTAATGCAAGATGAGAAAAAGAAAAAAAGGAAGCTGGAAAAGATGAGGAAACA
GCAAAATTTATTCAAGACAAAATAGACAAATATAAATGTTCTGATACAGAACAAGGACTT
TGCCATTATGTTGCATTAGGTATGCTTTTATTATATGCTGAGTTTTTTCAAAATTATGGA
GTCTTTTCAGATGACCAAGTGAAAAAATACTTTGTAGATTATCAGGATTCATCGGATTAT
TCAACATTTAAAAAATATGGCTATCCATATTCTCCTGCTATTTCTGATGAATTTGTTACA
GATTTATGGACAAAACACGGATGAGGAGCAATAGTAACAACCTCATCATATTTAAAAAAC
GTTGCTTATGATTTTTTAAAAAAACCAGATTTACCAAATTTTTGACCTGTTTATGTTTAT
CGAAGATCCGCAGGGTGAATAAAACCTTGAAAATGAATTAGAGATGGTTATCCTTGTTTA
ATATTTGGGACATATATGCCTGATCCGATGGGAAGAGGAAAAGTTGGTCATGCAATTGTT
GCTTATGGAATGTATGACAATGGAAATAAACTTCTTTGCCATTATGGTTGGGGAGGATAT
TCTCAAGTTATTGTTTCTTCGAGTCTTTCTGGCCAATTGTTCTTATTAGGTATGAAACCA
AATGGCGAAATTAAAAAAACAAGGAAGCATTTTATTAAAAACGGAATTAAATATTCGGGA
ACGGATTTTAAATAATGAAAA
>18602 bias=0,e_score=0.0,bit_score=1395.8,score_ratio=1.00,align_strand=-,abs_start=1075,abs_end=2461,allele_start=1075,allele_end=2461,query_name=NODE_2_length_226046_cov_22.58_ID_866 <unknown description>
TGTTTGAATTAATTGAATATATGCAAAAAATTGACAATTTCAATAAATTTGTTCAAAATA
ATGCAAAAAAAATAAATGAACTAAAAAAATATAATATTTCTGATGTAAAAGCTTATTTAA
AGTTTTTGGAATTGGAAATATTTAAATACAATAGGAAAATTGATTATCAAATAAAAGATA
TAGAAATTATTTTTGATAATTTTGGTAATCCATATATTTATGTTAATTTTAATCCTTACG
GATATATGGTTGTTTCGTTAATAAATAATGAAAGTGTCATCATTGATCCTTTGAATAAAA
ATGAAAATTTTAACAGTAGCGATTTTCATAAAAAATATTTTTTAGACTTAGATTCTTTAA
GAATTCAGCCAAAAAATAACTCTTCTCAAATTCGTTCTTATCAAGAAAATTTTGTTTTAA
AAAATTTCAAAGGTAAATATTACGACATTAGTGATAATTTAAATAATAAAAAATTAATAG
AAGAAAAACAAAATTTAAAGTTTTCACTAAAGAAGTCTATTTCTTATAGAAATTCAAGCG
AGGCTCATGAAATTAATACTGATGTTGAAATGATACATGCAGAAAAAGAAGTTCCGTACT
CTTGATGATTTAAGTTAGCAATAAATAATAAAAATTTTGGTTATCAATCTTATTCTACAA
TTAATGCAAGATGAGAAAAAGAAAAAAAGGAAGCTGGAAAAGATGAGGAAACAGCAAAAT
TTATTCAAGACAAAATAGACAAATATAAATGTTCTGATACAGAACAAGGACTTTGCCATT
ATGTTGCATTAGGTATGCTTTTATTATATGCTGAGTTTTTTCAAAATTATGGAGTCTTTT
CAGATGACCAAGTGAAAAAATACTTTGTAGATTATCAGGATTCATCGGATTATTCAACAT
TTAAAAAATATGGCTATCCATATTCTCCTGCTATTTCTGATGAATTTGTTACAGATTTAT
GGACAAAACACGGATGAGGAGCAATAGTAACAACCTCATCATATTTAAAAAACGTTGCTT
ATGATTTTTTAAAAAAACCAGATTTACCAAATTTTTGACCTGTTTATGTTTATCGAAGAT
CCGCAGGGTGAATAAAACCTTGAAAATGAATTAGAGATGGTTATCCTTGTTTAATATTTG
GGACATATATGCCTGATCCGATGGGAAGAGGAAAAGTTGGTCATGCAATTGTTGCTTATG
GAATGTATGACAATGGAAATAAACTTCTTTGCCATTATGGTTGGGGAGGATATTCTCAAG
TTATTGTTTCTTCGAGTCTTTCTGGCCAATTGTTCTTATTAGGTATGAAACCAAATGGCG
AAATTAAAAAAACAAGGAAGCATTTTATTAAAAACGGAATTAAATATTCGGGAACGGATT
TTAAAT
>18603 bias=0,e_score=0.0,bit_score=1365.3,score_ratio=0.98,align_strand=+,abs_start=118086,abs_end=119480,allele_start=118086,allele_end=119480,query_name=NODE_3_length_122945_cov_38.6883_ID_537 <unknown description>
TGTTTGAATTAATTGAATATATGCAAAAAATTGACAATTTCAATAAATTTGTTCAAAATA
ATGCAAAAAAAATAAATGAACTAAAAAAATATAATATTTCTGATGTAAAAGCTTATTTAA
AGTTTTTGGAATTGGAAATATTTAAATACAATAGGAAAATTGATTATCAAATAAAAGATA
TGGAAATTATTTTTGACAATTTTGGTAATCCATATATTTATGTTAATTTTAATCCTTACG
GATATATGGTTGTTTCGTTAATAAATAATGAAAGTGTCATCATTAATCCTTTGAATAAAA
ATGAAAATTTTAACAGTAGCGATTTTCATAAAAAATATTTTTTAGACTTAGATTCCTTAA
GAATTCAGCCAAAAAATAACTTTTCTCAAATTCGTTCTTATCAAGAAAATTTTGTTTTAA
AAAATTTCAAAGGTAAATATTACGACATTAGTGATAATTTAAATAATAAAAAATTAATAG
AAGAAAAACAAAATTTAAAGTTTTCACTAAAAAAGTCTATTTCTTATAGAAATTCAAGCG
AGGCTCATAAAATTAATACTAATGTTGAAATGATACATGCAGAAAAAGAAGTTCCGTACT
CTTGATGATTTAAGTTAGCAATAAATAATAAAAATTTTGGTTATCAAGATTATTCTACAA
TTAGTTATAGATGAGAAAAAGAACGAATGAAAGCTAGCCTAAGAGACGATGAGAAAGCAG
AAAAACTTATTCGAGACAAAATAAAAAAATATAAATGTTCTGATACAAAACAAGGACTTT
GTCATTATGTTGCTTTAGGAATGCTACTATTATATGCGGAATTTTTTCAAAATTATGGAG
TCTTTTCAGATGAACAAGTGAAAAAATACTTTGTAGATTATAAGTATTCATCGGATTATT
CAACATTTAAAAAATATGGCTATCCATATTCTCCTGCTATTTCTGATGAATTTGTTACAG
ATTTATGGACTAAACATGGATGAGGTGCAATTGCAACAACCTCATCATATTTAAAAAACG
TTGCTTATGATTTTTTAAAAAAACCAGATTTACCAAATTTTTGACCTGTTTATGTTTATC
GAAGATCCGCAGGGTGAATAAAACCTTGAAAATGAATTAGAGATGGTTATCCTTGTTTAA
TATTTGGAACATATATGCCTAATCCGATAAAAAAAGGAAAAACTGGTCATGCAATTGTTG
CTTATGGAATGTATGACAATGGAAATAAACTTCTTTGCCATTATGGATGGGAAGGATATT
CTCAAGTAATTGTTTCTTCAAGTCTTTCTGGCCAATTGTTCTTATTAGGTATGAAACCAA
ATGGCGAAATTAAAAAAACAAGGAAACATTTTATTAAAGACGGAATTAAATATTCGGGAA
CGGATTTTAAATAA
>18604 bias=0,e_score=0.0,bit_score=1403.3,score_ratio=1.01,align_strand=-,abs_start=292,abs_end=1684,allele_start=292,allele_end=1684,query_name=NODE_8_length_2043_cov_27.7831_ID_783 <unknown description>
TGTTTGAACTAATTGAATATATGCAAAAAATTGACAATTTCAATAAATTTGTTCAAAATA
ATGCAAAAAAAATAAATGAACTAAAAAAATATAATATTTCTGATGTAAAAGCTTATTTAA
AGTTTTTGGAATTGGAAATATTTAAATACAATAGGAAAATTGATTATCAAATAAAAGATA
TGGAAATTATTTTTGACAATTTTGGTAATCCATATATTTATGTTAATTTTAATCCTTACG
GATATATGGTTGTTTCGTTAATAAATAATGAAAGTGTCATCATTGATCCTTTGAATAAAA
ATGAAAATTTTAACAGTAGCGATTTTCATAAAAAATATTTTTTAGACTTAGATTCCTTAA
GAATTCAGCCAAAAAATAACTCTTCTCAAATTCGTTCTTATCAAGAAAATTTTGTTTTAA
AAAATTTCAAAGGTAAATATTACGACATTAGTGATAATTTAAATAATAAAAAATTAATAG
AAGAAAAACAAAATTTAAAGTTTTCACTAAAAAAGTCTATTTCTTATAGAAATTCAAGCT
AGGCTCATGAAATTAATACTGATGTTGAAATGATACATGCGGAAAAAGAAGTTCCGTATT
CTTGATGATTTAAGCTAGCAATAAAAGATAAAAATTTTGGTTATCAATCTTATTCTACAA
TTAATGCAAGATGAGAAAAAGAAAAAGAGGAAGCTAAACTAAGAGGCGATGAGGGAGAAG
CAAAATTTATTCAAGACAAAATAGACAAATATAAATGTTCTGATATACACCAAGGTCTTT
GTCATTATGTTGCATTAGGTATGCTTTTATTATATGCTGAGTTTTTTCAAAATTATGGAG
TCTTTTCAGATGACCAAGTGAAAAAATACTTTGTAGATTATCAGGATTCATCGGATTATT
CAACATTTAAAAAATATGGCTATCCATATTCTCCTGCTATTTCTGATGAATTTGTTACAG
ATTTATGGACAAAACACGGATGAGGAGCAATAGTAACAACCTCATCATATTTAAAGAACG
TTGCTTATGATTTTTTAAAAAAACCAGATTTACCAAATTTTTGACCTGTTTATGTTTATC
GAAGATCTGCGGGGTGAATAAAACCTTGAAAATGAATTAGAGATGGTTATCCTTGTTTAA
TATTTGGGACATATATGCCTGATCCGATGGGGAGAGGAAAAGTTGGTCATGCAATTGTTG
CTTATGGAATGTATGACAATGGAAATAAACTTCTTTGCCATTATGGTTGGGGAGGATATT
CTCAAGTAATTGTTTCTTCAAGTCTTTCTGGTCAGTTATTTTTATTGGGCATGAAGCCAA
ATGGAAAAGTTTATAAAACAAGGAAACATTTTATTAAAAACGGAATTAAATATTCGGGAA
CGGATTTTAAAT
>18605 bias=0,e_score=0.0,bit_score=1367.2,score_ratio=0.98,align_strand=-,abs_start=1507,abs_end=2899,allele_start=1507,allele_end=2899,query_name=NODE_2_length_7784_cov_57.6306_ID_478 <unknown description>
TGTTTGAATTAATTGAATATATGCAAAAAATTGACAATTTCAATAAATTTGTTCAAAATA
ATGCAAAAAAAATAAATGAACTAAAAAAATATAATATTTCTGATGTAAAAGCTTATTTAA
AGTTTTTGGAATTGGAAATATTTAAATACAATAGGAAAATTGATTATCAAATAAAAGATA
TGGAAATTATTTTTGACAATTTTGGTAATCCATATATTTATGTTAATTTTAATCCTTACG
GATATATGGTTGTTTCGTTAATAAATAATGAAAGTGTCATCATTGATCCTTTGAATAAAA
ATGAAAATTTTAACAGTAGCGATTTTCATAAAAAATATTTTTTAGACTTGGAATCCTTAA
GAATTCAGCCAAAAAATAACTTTTCTCAAATTCGTTCTTATCAAGAAAATTTTGTTTTAA
AAAATTTCAAAGGTAAATATTACGACATTAGTGATAATTTAAATAATAAAAAATTAATAG
AAGAAAAACAAAATTTAAAGTTTTCACTAAAAAAGTCTATTTCTTATAGAAATTCAAGCG
AGGCTCATAAAATTAATACTAATGTTGAAATGATACATGCAGAAAAAGAAGTTCCGTACT
CTTGATGATTTAAGTTAGCAATAAATAATAAAAATTTTGGTTATCAAGATTATTCTACAA
TTAGTTATAGATGAGAAAAAGAACGAATGAAAGCTAGCCTAAGAGACGATGAGAAAGCAG
AAAAACTTATTCGAGACAAAATAAAAAAATATAAATGTTCTGATACAAAACAAGGACTTT
GTCATTATGTTGCTTTAGGAATGCTACTATTATATGCGGAATTTTTTCAAAATTATGGAG
TCTTTTCAGATGAACAAGTGAAAAAATACTTTGTAGATTATAAGTATTCATCGGATTATT
CAACATTTAAAAAATATGGCTATCCATATTCTCCTGCTATTTCTGATGAATTTGTTACAG
ATTTATGGACTAAACATGGATGAGGTGCAATTGCAACAACCTCATCATATTTAAAAAAAG
TTGCTTATGATTTTTTAAAAAAACCAGATTTACCAAATTTTTGACCTGTTTATGTTTATC
GAAGATCCGCAGGGTGAATAAAACCTTGAAAATGAATTAGAGATGGTTATCCTTGTTTAA
TATTTAGAACATATATGCCTAATCCGATAAAAAAAGGAAAAACTGGTCATGCAATTGTTG
CTTATGGAATGTATGACAATGGAAATAAACTTCTTTGCCATTATGGATGGGAAGGATATT
CTCAAGTAATTGTTTCTTCAAGTCTTTCTGGCCAATTGTTCTTATTAGGTATGAAACCAA
ATGGCGAAATTAAAAAAACAAGGAAACATTTTATTAAAGACGGAATTAAATATTCGGGAA
CGGATTTTAAAT
>18606 bias=0,e_score=0.0,bit_score=1406.5,score_ratio=1.01,align_strand=+,abs_start=59274,abs_end=60668,allele_start=59274,allele_end=60668,query_name=NODE_3_length_63120_cov_1.34169_ID_121 <unknown description>
TGTTTGAATTAATTGAATATATGCAAAAAATTGACAATTTCAATAAATTTGTTCAAAATA
ATGCAAAAAAAATAAATGAACTAAAAAAATATAATATTTCTGATGTAAAAGCTTATTTAA
AGTTTTTGGAATTGGAAATATTTAAATACAATAGGAAAATTGATTATCAAATAAAAGATA
TGGAAATTATTTTTGACAATTTTGGTAATCCATATATTTATGTTAATTTTAATCCTTACG
GATATATGGTTGTTTCGTTAATAAATAATGAAAGTGTCATCATTGATCCTTTGAATAAAA
ATGAAAATTTTAACAGTAGCGATTTTCATAAAAAATATTTTTTAGACTTAGATTCCTTAA
GAATTCAGCCAAAAAATAACTCTTCTCAAATTCGTTCTTATCAAGAAAATTTTGTTTTAA
AAAATTTCAAAGGTAAATATTACGACATTAGTGATAATTTAAATAATAAAAAATTAATAG
AAGAAAAACAAAATTTAAAGTTTTCACTAAAAAAGTCTATTTCTTATAGAAATTCAAGCG
AGGCTCATGAAATTAATACTGATGTTGAAATGATACATGCGGAAAAAGAAGTTCCGTATT
CTTGATGATTTAAGCTAGCAATAAAAGATAAAAATTTTGGTTATCAATCTTATTCTACAA
TTAATGCAAGATGAGAAAAAGAAAAAGAGGAAGCTAAACTAAGAGGCGATGAGGGAGAAG
CAAAATTTATTCAAGACAAAATAGACAAATATAAATGTTCTGATATACACCAAGGTCTTT
GTCATTATGTTGCATTAGGTATGCTTTTATTATATGCTGAGTTTTTTCAAAATTATGGAG
TCTTTTCAGATGACCAAGTGAAAAAATACTTTGTAGATTATCAGGATTCATCGGATTATT
CAACATTTAAAAAATATGGCTATCCATATTCTCCTGCTATTTCTGATGAATTTGTTACAG
ATTTATGGACAAAACACGGATGAGGAGCAATAGTAACAACCTCATCATATTTAAAGAACG
TTGCTTATGATTTTTTAAAAAAACCAGATTTACCAAATTTTTGACCTGTTTATGTTTATC
GAAGATCTGCGGGGTGAATAAAACCTTGAAAATGAATTAGAGATGGTTATCCTTGTTTAA
TATTTGGGACATATATGCCTGATCCGATGGGGGGAGGAAAAGTTGGTCATGCAATTGTTG
CTTATGGAATGTATGACAATGGAAATAAACTTCTTTGCCATTATGGTTGGGGAGGATATT
CTCAAGTAATTGTTTCTTCAAGTCTTTCTGGTCAGTTATTTTTATTGGGCATGAAGCCAA
ATGGAAAAGTTTATAAAACAAGGAAACATTTTATTAAAAACGGAATTAAATATTCGGGAA
CGGATTTTAAATAA
>18607 bias=0,e_score=0.0,bit_score=1199.0,score_ratio=0.86,align_strand=-,abs_start=1,abs_end=1230,allele_start=1,allele_end=1230,query_name=NODE_9_length_1761_cov_18.789_ID_771 <unknown description>
TGTTTGAATTAATTGAATATATGCAAAAAATTGACAATTTTAATAAATTTGTTCAAAATA
ATGCAAAAAAAATAAATGAACTAAAAAAATATAATATTTCTGATGTAAAAGCTTATTTAA
AGTTTTTGGAATTGGAAATATTTAAATACAATAGGAAAATTGATTATCAAATAAAAGATA
TAGAAATTATTTTTGATAATTTTGGTAATCCATATATTTATGTTAATTTTAATCCTTACG
GATATATGGTTGTTTCGTTAATAAATAATGAAAGTGTCATTATTGATCCTTTGAATAAAA
ATAAAGATTCTAACAGTAGCGATTTTCATAAAAAATATTTTTTAGACTTGGAATCCTTAA
GAATTCAGCCAAAAAATAACTCTTCTCAAATTCGTTCTTATCAAGAAAATTTTGTTTTAA
AAAATTTCAAAGGTAAATATTACGAAATTAGTGATAATTTAAATAATAAAAAATTAATAG
AAGAAAAACAAAATTTAAAGTTTTCACTAAAAAAGTCTATTTCTTATAGAAATTCAAGCG
AGGCTCATAAAATTAATACTAATGTTGAAATGATACATGCAGAAAAAGAAGTTCCGTACT
CTTGATGATTTAAGTTAGCAATAAATAATAAAAATTTTGGTTATCAAGATTATTCTACAA
TTAATGCAAGATGAGAAAAAGAACGAATGAAAGCTAGCCTAAGAGACGATGAGAAAGCAG
AAAAACTTATTCGAGACAAAATAAAAAAATATAAATGTTCTGATACAAAACAAGGACTTT
GTCATTATGTTGCTTTAGGAATGCTACTATTATATGCGGAATTTTTTCAAAATTATGGAG
TCTTTTCAGATGAACAAGTGAAAAAATACTTTGTAGATTATAAGTATTCATCGGATTATT
CAACATTTAAAAAATATGGCTATCCATATTCTCCTGCTATTTCTGATGAATTTGTTACAG
ATTTATGGACTAAACATGGATGAGGTGCAATTGCAACAACCTCATCATATTTAAAAAACG
TTGCTTATGATTTTTTAAAAAAACCAGATTTACCAAATTTTTGACCTGTTTATGTTTATC
GAAGATCCGCAGGGTGAATAAAACCTTGAAAATGAATTAGAGATGGTTATCCTTGTTTAA
TATTTGGAACATATATGCCTAATCCGATAAAAAAAGGAAAAACTGGTCATGCAATTGTTG
CTTATGGAATGTATGACAATGGAAATAAA
>18608 bias=0,e_score=0.0,bit_score=1407.6,score_ratio=1.01,align_strand=+,abs_start=104038,abs_end=105432,allele_start=104038,allele_end=105432,query_name=NODE_3_length_108407_cov_40.0256_ID_5518 <unknown description>
TGTTTGAATTAATTGAATATATGCAAAAAATTGACAATTTCAATAAATTTGTTCAAAATA
ATGCAAAAAAAATAAATGAACTAAAAAAATATAATATTTCTGATGTAAAAGCTTATTTAA
AGTTTTTGGAATTGGAAATATTTAAATACAATAGGAAAATTGATTATCAAATAAAAGATA
TGGAAATTATTTTTGACAATTTTGGTAATCCATATATTTATGTTAATTTTAATCCTTACG
GATATATGGTTGTTTCGTTAATAAATAATGAAAGTGTCATCATTGATCCTTTGAATAAAA
ATGAAAATTTTAACAGTAGCGATTTTCATAAAAAATATTTTTTAGACTTAGATTCCTTAA
GAATTCAGCCAAAAAATAACTCTTCTCAAATTCGTTCTTATCAAGAAAATTTTGTTTTAA
AAAATTTCAAAGGTAAATATTACGACATTAGTGATAATTTAAATAATAAAAAATTAATAG
AAGAAAAACAAAATTTAAAGTTTTCACTAAAAAAGTCTATTTCTTATAGAAATTCAAGCG
AGGCTCATGAAATTAATACTGATGTTGAAATGATACATGCGGAAAAAGAAGTTCCGTATT
CTTGATGATTTAAGCTAGCAATAAAAGATAAAAATTTTGGTTATCAATCTTATTCTACAA
TTAATGCAAGATGAGAAAAAGAAAAAGAGGAAGCTAAACTAAGAGGCGATGAGGGAGAAG
CAAAATTTATTCAAGACAAAATAGACAAATATAAATGTTCTGATATACACCAAGGTCTTT
GTCATTATGTTGCATTAGGTATGCTTTTATTATATGCTGAGTTTTTTCAAAATTATGGAG
TCTTTTCAGATGACCAAGTGAAAAAATACTTTGTAGATTATCAGGATTCATCGGATTATT
CAACATTTAAAAAATATGGCTATCCATATTCTCCTGCTATTTCTGATGAATTTGTTACAG
ATTTATGGACAAAACACGGATGAGGAGCAATAGTAACAACCTCATCATATTTAAAGAACG
TTGCTTATGATTTTTTAAAAAAACCAGATTTACCAAATTTTTGACCTGTTTATGTTTATC
GAAGATCTGCGGGGTGAATAAAACCTTGAAAATGAATTAGAGATGGTTATCCTTGTTTAA
TATTTGGGACATATATGCCTGATCCGATGGGGAGAGGAAAAGTTGGTCATGCAATTGTTG
CTTATGGAATGTATGACAATGGAAATAAACTTCTTTGCCATTATGGTTGGGGAGGATATT
CTCAAGTAATTGTTTCTTCAAGTCTTTCTGGTCAGTTATTTTTATTGGGCATGAAGCCAA
ATGGAAAAGTTTATAAAACAAGGAAACATTTTATTAAAAACGGAATTAAATATTCGGGAA
CGGATTTTAAATAA
>18609 bias=0,e_score=0.0,bit_score=1412.2,score_ratio=1.01,align_strand=-,abs_start=169,abs_end=1555,allele_start=169,allele_end=1555,query_name=NODE_6_length_1982_cov_30.4404_ID_855 <unknown description>
TGTTTGAATTAGTTGAATATATGCAAAAAATTGACAATTTTAATAAATTTGTTCAAAATA
ATGCAAAAAAAATAAATGAACTAAAAAAATATAATATTTCTGATGTAAAAGCTTATTTAA
AGTTTTTGGAATTGGAAATATTTAAATACAATAGGAAAATTGATTATCAAATAAAAGATA
TAGAAATTATTTTTGACAATTTTGGTAATCCATATATTTATGTTAATTTTAATCCTTACG
GATATATGGTTGTTTCGTTAATAAATAATGAAAGTGTCATTATTGATCCTTTGAATAAAA
ATAAAGATTCTAACAGTAGCGATTTTCATAAAAAATATTTTTTAGACTTGGAATCCTTAA
GAATTCGGCCAAAAAATAACTCTTCTCAAATTCGTTCTTATCAAGAAAATTTTGTTTTAA
AAAATTTCAAAGGTAAATATTACGACATTAGTGATAATTTAAATAATAAAAAATTAATAG
AAGAAAAACAAAATTTAAAGTTTTCACTAAAGAAGTCTATTTCTTATAGAAATTCAAGCG
AGGCTCATGAAATTAATACTGATGTTGAAATGATACATGCAGAAAAAGAAGTTCCGTATT
CTTGATGATTTAAACTAGCAATAAAAGATAAAAATTTTGGTTATCAATCTTATTCTACAA
TTAATGCAAGATGAGAAAAAGAAAAAAAGGAAGCTGGAAAAGATGAGGAAACAGCAAAAT
TTATTCAAGACAAAATAGACAAATATAAATGTTCTGATACAGAACAAGGACTTTGCCATT
ATGTTGCATTAGGTATGCTTTTATTATATGCTGAGTTTTTTCAAAATTATGGAGTCTTTT
CAGATGACCAAGTGAAAAAATACTTTGTAGATTATCAGGATTCATCGGATTATTCAACAT
TTAAAAAATATGGCTATCCATATTCTCCTGCTATTTCTGATGAATTTGTTACAGATTTAT
GGACAAAACACGGATGAGGAGCAATAGTAACAACCTCATCATATTTAAAAAACGTTGCTT
ATGATTTTTTAAAAAAACCAGATTTACCAAATTTTTGACCTGTTTATGTTTATCGAAGAT
CCGCAGGGTGAATAAAACCTTGAAAATGAATTAGAGATGGTTATCCTTGCTTAATATTTG
GCACATATATACCTGATCCGATGGGAAGAGGAAAAGTTGGTCATGCAATTGTTGCTTATG
GAATGTATGACAATGGAAATAAACTTCTTTGCCATTATGGTTGGGGAGGATATTCTCAAG
TTATTGTTTCTTCGAGTCTTTCTGGCCAATTGTTCTTATTAGGTATGAAACCAAATGGCG
AAATTAAAAAAACAAGGAAACATTTTATCAAAAACGGAATTAAATATTCGGGAACGGATT
TTAAAT
