# Supplementary material for: Genomic determination of minimum multi-locus sequence typing schemas to represent the genomic phylogeny of Mycoplasma hominis
Source: BMC Genomics. 2016 Nov 23;17:964. doi: 10.1186/s12864-016-3284-z (PMC5120421; doi:10.1186/s12864-016-3284-z)
Supplement: Additional file 1: — FASTA sequence for all pan genomic alleles identified in this study. (ZIP 1488 kb) [file 12864_2016_3284_MOESM1_ESM.zip › pan_genome/GENE-207.fasta]

>207
ATGGGAATAGAAGAATGGCAAGAATATATTTATCAAATTGAATATACAATAGGATATTTC
TTCAAAAATAAATTTTTACTTTATCAAGCATTTACTAGAAGTTCTTATTCAAATCAATAT
GGAGTTGAAAATAATGAAGTTCTTGAATTTATAGGAGATTCAGTTTTGAGCTTTTGCGTA
GTTCAACTAATGGCAGAAGAATTTGGCTTTTTAAAATCGGCTTCGCAATATTACAACAAA
TATGAAGATCTTGAAGAATATTGCCTTATAGCCAATAAAAATGAATCCGATTTTACTGAT
TTAAAAAATCAAATCGTAAGCAATAAAACACTAGCTAAAAAAATTAATAAATTAGGTTTT
GCTAAGTATTTAGTTTTAGGAGATAATGATAAAAGAAATAATGTTGCTAATCAAGATAGT
GTGAAAGCTGATTTATTTGAAGCTATAATTGGTGCAATAGCAATTGACAGTGGTTGAGAT
ATTAAGCGTTTAAAAAACATCATTATAAAGATGTTAGATATTGAACATTTTTTTAAAGAT
GTTGATTGCAGAGAAAAAAGACCGGATAAATTTAAATTAGAAAATGCTATCAATACATTA
AAAGAATTAGCAGAGCGTGGTGAATGCTCAATGCCAATATATCAAATATCAGAAAAACCT
ATAATTGATGATAACGGCAAACAATGATGACATTGCAGATGTAATGTTAATTTTAGAAAT
CTTCAATGAATGGGCTTATGGACTAAATACACAGAAGGATATGGCACATCAAAAAAACTT
GCTAAAAAAATGGCAGCATACATTGTGCTTTGTGATCATTATGGATTGCCGAATGAATAT
AAAAATTAG
>1298
ATGGGAATAGAAGAATGGCAAGAATATATTTATCAAATTGAATATACAATAGGATATTTC
TTCAAAAATAAATTTTTACTTTATCAAGCATTTACTAGAAGTTCTTATTCAAATCAATAT
GGAGTTGAAAATAATGAAGTTCTTGAATTTATAGGAGATTCAGTTTTGAGCTTTTGCGTA
GTTCAACTAATGGCAGAAGAATTTGGCTTTTTAAAATCGGCTTCGCAATATTACAACAAA
TATGAAGATCTTGAAGAATATTGCCTTATAGCCAATAAAAATGAATCCGATTTTACTGAT
TTAAAAAATCAAATCGTAAGCAATAAAACACTAGCTAAAAAAATTAATAAATTAGGTTTT
GCTAAGTATTTAGTTTTAGGAGATAATGATAAAAGAAATAATGTTGCTAATCAAGATAGT
GTGAAAGCTGATTTATTTGAAGCTATAATTGGCGCAATAGCAATTGACAGTGGTTGAGAT
ATTAAACGTTTAAAAAACATCATTATAAAGATGTTAGATATTGAACATTTTTTTAGAGAT
GTTGATTGCAGAGAAAAAAGACCGGATAAATTTAAATTAGAAAATGCTATCAATACATTA
AAAGAATTAGCAGAGCGTGGTGAATGCTCAATGCCAATATATCAAATATCAGAAAAACCT
ATAATTGATGATAACGGCAAACAATGATGACATTGCAGATGTAATGTTAATTTTAGAAAT
CTTCAATGAATGGGCTGCTTATGGACTAAATACACAGAAGGATATGGCACATCAAAAAAA
CTTGCTAAAAAAATGGCAGCATACATTGTGCTTTGTGATCATTATGGATTGCCGAATGAA
TATAAAAATTAG
>1940
ATGGGAATAGAAGAATGGCAAGAATATATTTATCAAATTGAATATACAATAGGATATTTC
TTCAAAAATAAATTTTTACTTTATCAAGCATTTACTAGAAGTTCTTATTCAAATCAATAT
GGAGTTGAAAATAATGAAGTTCTTGAATTTATAGGAGATTCAGTTTTGAGCTTTTGCGTA
GTTCAACTAATGGCAGAAGAATTTGGCTTTTTAAAATCGGCTTCGCAATATTACAACAAA
TATGAAGATCTTGAAGAATATTGCCTTATAGCCAATAAAAATGAATCCGATTTTACTGAT
TTAAAAAATCAAATCGTAAGCAATAAAACACTAGCTAAAAAAATTAATAAATTAGGTTTT
GCTAAGTATTTAGTTTTAGGAGATAATGATAAAAGAAATAATGTTGCTAATCAAGATAGT
GTGAAAGCTGATTTATTTGAAGCTATAATTGGTGCAATAGCAATTGACAGTGGTTGAGAT
ATTAAGCGTTTAAAAAACATCATTATAAAGATGTTAGATATTGAACATTTTTTTAGAGAT
GTTGATTGCAGAGAAAAAAGACCGGATAAATTTAAATTAGAAAATGCTATCAATACATTA
AAAGAATTAGCAGAGCGTGGTCAATGCTCAATGCCAATATATCAAATATCAGAAAAACCT
ATAATTGATGATAACGGCAAACAATGATGACATTGCAGATGTAATGTTAATTTTAGAAAT
CTTCAATGAATGGGCTGCTTATGGACTAAATACACAGAAGGATATGGCACATCAAAAAAA
CTTGCTAAAAAAATGGCGGCATACATTGTGCTTTGTGATCATTATGGATTGCCGAATGAA
TATAAAAATTAG
>5679 bias=131.6,bit_score=878.0,abs_start=123359,align_strand=-,abs_end=124206,score_ratio=1.03051643192,query_name=NODE_1_length_337690_cov_20.0179_ID_3593
ATATGGGAATAGAAGAATGGCAAGAATATATTTATCAAATTGAATATACAATAGGATATT
TCTTCAAAAATAAATTTTTACTTTATCAAGCATTTACTAGAAGTTCTTATTCAAATCAAT
ATGGAGTTGAAAATAATGAAGTTCTTGAATTTATAGGAGATTCAGTTTTGAGCTTTTGCG
TAGTTCAACTAATGGCAGAAGAATTTGGCTTTTTAAAATCGGCTTCGCAATATTACAACA
AATATGAAGATCTTGAAGAATATTGCCTTATAGCCAATAAAAATGAATCCGATTTTACTG
ATTTAAAAAATCAAATCGTAAGCAATAAAACACTAGCTAAAAAAATTAATAAATTAGGTT
TTGCTAAGTATTTAGTTTTAGGAGATAATGATAAAAGAAATAATGTTGCTAATCAAGATA
GTGTGAAAGCTGATTTATTTGAAGCTATAATTGGTGCAATAGCAATTGACAGTGGTTGAG
ATATTAAGCGTTTAAAAAACATCATTATAAAGATGTTAGATATTGAACATTTTTTTAGAG
ATGTTGATTGCAGAGAAAAAAGACCGGATAAATTTAAATTAGAAAATGCTATCAATACAT
TAAAAGAATTAGCAGAGCGTGGTGAATGCTCAATGCCAATATATCAAATATCAGAAAAAC
CTATAATTGATGATAACGGCAAACAATGATGACATTGCAGATGTAATGTTAATTTTAGAA
ATTTTCAATGAATGGGCTTATGGACTAAATACACAGAAGGATATGGAACATCAAAAAAAC
TTGCTAAAAAAATGGCGGCATACATTGTGCTTTGTGATCATTATGGATTGCCGAATGAAT
ATAAAAATTAGGAG
>5680 bias=131.4,bit_score=876.0,abs_start=17585,align_strand=+,abs_end=18433,score_ratio=1.02816901408,query_name=NODE_23_length_21234_cov_18.1046_ID_1742
AATATGGGAATAGAAGAATGGCAAGAATATATTTATCAAATTGAATATACAATAGGATAT
TTCTTCAAAAATAAATTTTTACTTTATCAAGCATTTACTAGAAGTTCTTATTCAAATCAA
TATGGAGTTGAAAATAATGAAGTTCTTGAATTTATAGGAGATTCAGTTTTGAGCTTTTGC
GTAGTTCAACTAATGGCAGAAGAATTTGGCTTTTTAAAATCGGCTTCGCAATATTACAAC
AAATATGAAGATCTTGAAGAATATTGCCTTATAGCCAATAAAAATGAATCCGATTTTACT
GATTTAAAAAATCAAATCGTAAGCAATAAAACACTAGCTAAAAAAATTAATAAATTAGGT
TTTGCTAAGTATTTAGTTTTAGGAGATAATGATAAAAGAAATAATGTTGCTAATCAAGAT
AGTGTGAAAGCTGATTTATTTGAAGCTATAATTGGTGCAATAGCAATTGACAGTGGTTGA
GATATTAAGCGTTTAAAAAACATCATTATAAAGATGTTAGATATTGAACATTTTTTTAGA
GATGTTGATTGCAGAGAAAAAAGACCGGATAAATTTAAATTAGAAAATGCTATCAATACA
TTAAAAGAATTAGCAGAGCGTGGTGAATGCTCAATGCCAATATATCAAATATCAGAAAAA
CCTATAATTGATGATAACGGCAAACAATGATGACATTGCAGATGTAATGTTAATTTTAGA
AATCTTCAATGAATGGGCTTATGGACTAAATACACAGAAGGATATGGCACATCAAAAAAA
CTTGCTAAAAAAATGGCGGCATATAATATGCTTTGTGATCATTATGGATTGCCGAATGAA
TATAAAAATTAGAAG
>5682 bias=117.0,bit_score=838.0,abs_start=39698,align_strand=-,abs_end=40554,score_ratio=0.983568075117,query_name=NODE_3_length_132017_cov_31.7138_ID_1553
ATATGGGAATAGAAGAATGGCAAGAATATATTTATCAAATTGAATATGCAATAGGTTATT
ACTTTAAAAATAAATCTTTACTTTATCAAGCGTTTACTAGAAGTTCTTATTCAAATCAAT
ATGGAGTTGAAAATAATGAAGTTCTTGAATTTATAGGAGATTCAGTTTTGAGCTTTTGCG
TAGTTCAACTAATGGCAGAAGAATTTGGCTTTTTAAAATCGGCTTCGCAATATTACAACA
AATATGAAGATCTTGAAGAATATTGCCTTATAGCCAATAAAAATGAATCCGATTTTACTG
ATTTAAAAAATCAAATCGTAAGCAATAAAACACTAGCTAAAAAAATTAATAAATTAGGTT
TTGCTAAGTATTTAGTTTTAGGAGATAATGATAAAAGAAATAATGTTGCTAATCAAGATA
GTGTGAAAGCTGATTTATTTGAAGCTATAATTGGCGCAATAGCAATTGACAGTGGTTGAG
ATATTAAGCGTTTAAAAAACATCATTATAAAGATGCTAGATATTGAACGTTTTTTTAGAG
ACGTTGATTGCAGAGAAAAAAGACCGGATAAATTTAAATTAGAAAATGCTATCAATACAT
TAAAAGAATTAGCAGAGCGTGGTGAATGCTCAATGCCAATATATCAAATATCAGAAAAAC
CTATAATTGATGATAACGGCAAACAACAATGACAGTGCATATGTAATGTTAGGAGTTGAA
ATTTTAGCAATCATCAATGAACGGGCTTATCGACCAAACATATGGAAGGATATGGCTCAT
CAAAAAAACTTGCTAAAAAAATGGCAGCATACATTGTGCTTTGTGATCATTATGGATTGC
CGAATGAATATAAAAATTAGGAG
>5688 bias=130.8,bit_score=876.9,abs_start=91631,align_strand=+,abs_end=92479,score_ratio=1.02922535211,query_name=NODE_1_length_201530_cov_37.1757_ID_177
AATATGGGAATAGAAGAATGGCAAGAATATATTTATCAAATTGAATATACAATAGGATAT
TTCTTCAAAAATAAATTTTTACTTTATCAAGCATTTACTAGAAGTTCTTATTCAAATCAA
TATGGAGTTGAAAATAATGAAGTTCTTGAATTTATAGGAGATTCAGTTTTGAGCTTTTGC
GTAGTTCAACTAATGGCAGAAGAATTTGGCTTTTTAAAATTGGCTTCGCAATATTACAAC
AAATATGAAGATCTTGAAGAATATTGCCTTATAGCCAATAAAAATGAATCCGATTTTACT
GATTTAAAAAATCAAATCGTAAGCAATAAAACACTAGCTAAAAAAATTAATAAATTAGGT
TTTGCTAAGTATTTAGTTTTAGGAGATAATGATAAAAGAAATAATGTTGCTAATCAAGAT
AGTGTAAAAGCTGATTTATTTGAAGCTATAATTGGTGCAATAGCAATTGACAGTGGTTGA
GATATTAAGCGTTTAAAAAACATCATTATAAAGATGTTAGATATTGAACATTTTTTTAGA
GATGTTGATTGCAGAGAAAAAAGACCGGATAAATTTAAATTAGAAAATGCTATCAATACA
TTAAAAGAATTAGCAGAGCGTGGTGAATGCTCAATGCCAATATATCAAATATCAGAAAAA
CCTATAATTGATGATAACGGCAAACAATGATGACATTGCAGATGTAATGTTAATTTTAGA
AATCCTCAATGAATGGGCTTATGGACTAAATACACAGAAGGATATGGCACATCAAAAAAA
CTTGCTAAAAAAATGGCAGCATACATTGTGCTTTGTGATCATTATGGATTGCCGAATGAA
TATAAAAATTAGGAG
>5689 bias=136.1,bit_score=859.3,abs_start=441778,align_strand=-,abs_end=442625,score_ratio=1.00856807512,query_name=NODE_1_length_644406_cov_31.3649_ID_828
ATATGGGAATAGAAGAATGGCAAGAATATATTTATCAAATTGAATATACAATAGGATATT
TCTTCAAAAATAAATTTTTACTTTATCAAGCATTTACTAGAAGTTCTTATTCAAATCAAT
ATGGAGTTGAAAATAATGAAGTTCTTGAATTTATAGGAGATTCAGTTTTGAGCTTTTGCG
TAGTTCAACTAATGGCAGAAGAATTTGGCTTTTTGAAATCAGCTTCGCAATATTACAACA
AATATGAAGATCTTGAAGAATATTGCCTTATAGCCAATAAAAATGAATCCGATTTTACTG
ATTTAAAAAATCAAATCGTAAGCAATAAAACACTAGCTAAAAAAATTAATAAATTAGGTT
TTGCTAAGTATTTAGTTTTAGGAGATAATGATAAAAGAAATAATGTTGCTAATCAAGATA
GTGTGAAAGCTGATTTATTTGAAGCTATAATTGGTGCAATAGCAATTGACAGTGGTTGAG
ATATTAAGCGTTTAAAAAACATCATTATAAAGATGTTAGATATTGAACATTTTTTTAGAG
ATGTTGATTGCAGAGAAAAAAGACCAAATAAATTTAAATTAGAAAATGCTATCAATACAT
TAAAAGAATTAGCAGAGCGTGGTGAATGCTCAATGCCAATATATCAAATATCAGAAAAAC
CTATAATTGATGATAACGGCAAACAATGATGACATTGCAGATGTAATGTTAATTTTAGAA
ATCTTCAATGAATGAGCTTATGGACTAAATACACAGAAGGATATGGCACATCAAAAAAAC
TTGCTAAAAAAATGGCAGCATATAATATGCTTTGTGATCATTATGGATTGCCGAATGAAT
ATAAAAATTAGGAG
>5693 bias=128.3,bit_score=891.9,abs_start=120442,align_strand=-,abs_end=121292,score_ratio=1.04683098592,query_name=NODE_1_length_423494_cov_19.5452_ID_878
ATATGGGAATAGAAGAATGGCAAGAATATATTTATCAAATTGAATATACAATAGGATATT
TCTTCAAAAATAAATTTTTACTTTATCAAGCATTTACTAGAAGTTCTTATTCAAATCAAT
ATGGAGTTGAAAATAATGAAGTTCTTGAATTTATAGGAGATTCAGTTTTGAGCTTTTGCG
TAGTTCAACTAATGGCAGAAGAATTTGGCTTTTTAAAATCGGCTTCGCAATATTACAACA
AATATGAAGATCTTGAAGAATATTGCCTTATAGCCAATAAAAATGAATCCGATTTTACTG
ATTTAAAAAATCAAATCGTAAGCAATAAAACACTAGCTAAAAAAATTAATAAATTAGGTT
TTGCTAAGTATTTAGTTTTAGGAGATAATGATAAAAGAAATAATGTTGCTAATCAAGATA
GTGTGAAAGCTGATTTATTTGAAGCTATAATTGGTGCAATAGCAATTGACAGTGGTTGAG
ATATTAAGCGTTTAAAAAACATCATTATAAAGATGTTAGATATTGAACATTTTTTTAGAG
ATGTTGATTGCAGAGAAAAAAGACCGGATAAATTTAAATTAGAAAATGCTATCAATACAT
TAAAAGAATTAGCAGAGCGTGGTGAATGCTCAATGCCAATATATCAAATATCAGAAAAAC
CTATAATTGATGATAACGGCAAACAATGATGACATTGCAGATGTAATGTTAATTTTAGAA
ATCTTCAATGAATGGGCTGCTTATGGACTAAATACACAGAAGGATATGGCACATCAAAAA
AACTTGCTAAAAAAATGGCAGCATACATTGTGCTTTGTGATCATTATGGATTGCCGAATG
AATATAAAAATTAGGAG
>18589 bias=0,e_score=3.3e-262,bit_score=876.9,score_ratio=1.03,align_strand=+,abs_start=91631,abs_end=92479,allele_start=91631,allele_end=92479,query_name=NODE_1_length_201531_cov_37.8145_ID_143 <unknown description>
TGGGAATAGAAGAATGGCAAGAATATATTTATCAAATTGAATATACAATAGGATATTTCT
TCAAAAATAAATTTTTACTTTATCAAGCATTTACTAGAAGTTCTTATTCAAATCAATATG
GAGTTGAAAATAATGAAGTTCTTGAATTTATAGGAGATTCAGTTTTGAGCTTTTGCGTAG
TTCAACTAATGGCAGAAGAATTTGGCTTTTTAAAATTGGCTTCGCAATATTACAACAAAT
ATGAAGATCTTGAAGAATATTGCCTTATAGCCAATAAAAATGAATCCGATTTTACTGATT
TAAAAAATCAAATCGTAAGCAATAAAACACTAGCTAAAAAAATTAATAAATTAGGTTTTG
CTAAGTATTTAGTTTTAGGAGATAATGATAAAAGAAATAATGTTGCTAATCAAGATAGTG
TAAAAGCTGATTTATTTGAAGCTATAATTGGTGCAATAGCAATTGACAGTGGTTGAGATA
TTAAGCGTTTAAAAAACATCATTATAAAGATGTTAGATATTGAACATTTTTTTAGAGATG
TTGATTGCAGAGAAAAAAGACCGGATAAATTTAAATTAGAAAATGCTATCAATACATTAA
AAGAATTAGCAGAGCGTGGTGAATGCTCAATGCCAATATATCAAATATCAGAAAAACCTA
TAATTGATGATAACGGCAAACAATGATGACATTGCAGATGTAATGTTAATTTTAGAAATC
CTCAATGAATGGGCTTATGGACTAAATACACAGAAGGATATGGCACATCAAAAAAACTTG
CTAAAAAAATGGCAGCATACATTGTGCTTTGTGATCATTATGGATTGCCGAATGAATATA
AAAATTAG
>18590 bias=0,e_score=3.3e-259,bit_score=867.5,score_ratio=1.02,align_strand=-,abs_start=125586,abs_end=126433,allele_start=125586,allele_end=126433,query_name=NODE_1_length_290949_cov_36.4267_ID_342 <unknown description>
TGGGAATAGAAGAATGGCAAGAATATATTTATCAAATTGAATATACAATAGGATATTTCT
TCAAAAATAAATTTTTACTTTATCAAGCATTTACTAGAAGTTCTTATTCAAATCAATATG
GAGTTGAAAATAATGAAGTTCTTGAATTTATAGGAGATTCAGTTTTGAGCTTTTGCGTAG
TTCAACTAATGGCAGAAGAATTTGGCTTTTTAAAATCGGCTTCGCAATATTACAACAAAT
ATGAAGATCTTGAAGAATATTGCCTTATAGCCAATAAAAATGAATCCGATTTTACTGATT
TAAAAAATCAAATCGTAAGCAATAAAACACTAGCTAAAAAAATTAATAAATTAGGTTTTG
CTAAGTATTTAGTTTTAGGAGATAATGATAAAAGAAATAATGTTGCTAATCAAGATAGTG
TGAAAGCTGATTTATTTGAAGCTATAATTGGTGCAATAGCAATTGACAGTGGTTGAGATA
TTAAGCGTTTAAAAAACATCATTATAAAGATGTTAGATATTGAACATTTTTTTAGAGATG
TTGATTGCAGAGAAAAAAGACCAGATAAATTTAAATTAGAAAATGCCATCAATACATTAA
AAGAATTAGCAGAGCGTGGTGAATGCTCAATGCCAATATATCAAATATCAGAAAAACCTA
TAATTGATGATAACGGCAAACAATGATGACATTGCAGATGTAATGTTAATTTTAGAAATC
TTCAATGAATGGGCTTATGGACTAAATACACAGAAGGATATGGTACATCAAAAAAACTTG
CTAAAAAAATGGCAGCATATAATATGCTTTGTGATCATTATGGATTGCCGAATGAATATA
AAAATTA
>18591 bias=0,e_score=2.3e-266,bit_score=891.9,score_ratio=1.05,align_strand=+,abs_start=199022,abs_end=199873,allele_start=199022,allele_end=199873,query_name=NODE_1_length_474534_cov_38.1723_ID_792 <unknown description>
TGGGAATAGAAGAATGGCAAGAATATATTTATCAAATTGAATATACAATAGGATATTTCT
TCAAAAATAAATTTTTACTTTATCAAGCATTTACTAGAAGTTCTTATTCAAATCAATATG
GAGTTGAAAATAATGAAGTTCTTGAATTTATAGGAGATTCAGTTTTGAGCTTTTGCGTAG
TTCAACTAATGGCAGAAGAATTTGGCTTTTTAAAATCGGCTTCGCAATATTACAACAAAT
ATGAAGATCTTGAAGAATATTGCCTTATAGCCAATAAAAATGAATCCGATTTTACTGATT
TAAAAAATCAAATCGTAAGCAATAAAACACTAGCTAAAAAAATTAATAAATTAGGTTTTG
CTAAGTATTTAGTTTTAGGAGATAATGATAAAAGAAATAATGTTGCTAATCAAGATAGTG
TGAAAGCTGATTTATTTGAAGCTATAATTGGTGCAATAGCAATTGACAGTGGTTGAGATA
TTAAGCGTTTAAAAAACATCATTATAAAGATGTTAGATATTGAACATTTTTTTAGAGATG
TTGATTGCAGAGAAAAAAGACCGGATAAATTTAAATTAGAAAATGCTATCAATACATTAA
AAGAATTAGCAGAGCGTGGTGAATGCTCAATGCCAATATATCAAATATCAGAAAAACCTA
TAATTGATGATAACGGCAAACAATGATGACATTGCAGATGTAATGTTAATTTTAGAAATC
TTCAATGAATGGGCTGCTTATGGACTAAATACACAGAAGGATATGGCACATCAAAAAAAC
TTGCTAAAAAAATGGCAGCATACATTGTGCTTTGTGATCATTATGGATTGCCGAATGAAT
ATAAAAATTAG
>18592 bias=0,e_score=1.8e-256,bit_score=859.3,score_ratio=1.01,align_strand=+,abs_start=225196,abs_end=226044,allele_start=225196,allele_end=226044,query_name=NODE_1_length_507951_cov_41.4538_ID_1311 <unknown description>
TGGGAATAGAAGAATGGCAAGAATATATTTATCAAATTGAATATACAATAGGATATTTCT
TCAAAAATAAATTTTTACTTTATCAAGCATTTACTAGAAGTTCTTATTCAAATCAATATG
GAGTTGAAAATAATGAAGTTCTTGAATTTATAGGAGATTCAGTTTTGAGCTTTTGCGTAG
TTCAACTAATGGCAGAAGAATTTGGCTTTTTGAAATCAGCTTCGCAATATTACAACAAAT
ATGAAGATCTTGAAGAATATTGCCTTATAGCCAATAAAAATGAATCCGATTTTACTGATT
TAAAAAATCAAATCGTAAGCAATAAAACACTAGCTAAAAAAATTAATAAATTAGGTTTTG
CTAAGTATTTAGTTTTAGGAGATAATGATAAAAGAAATAATGTTGCTAATCAAGATAGTG
TGAAAGCTGATTTATTTGAAGCTATAATTGGTGCAATAGCAATTGACAGTGGTTGAGATA
TTAAGCGTTTAAAAAACATCATTATAAAGATGTTAGATATTGAACATTTTTTTAGAGATG
TTGATTGCAGAGAAAAAAGACCAAATAAATTTAAATTAGAAAATGCTATCAATACATTAA
AAGAATTAGCAGAGCGTGGTGAATGCTCAATGCCAATATATCAAATATCAGAAAAACCTA
TAATTGATGATAACGGCAAACAATGATGACATTGCAGATGTAATGTTAATTTTAGAAATC
TTCAATGAATGAGCTTATGGACTAAATACACAGAAGGATATGGCACATCAAAAAAACTTG
CTAAAAAAATGGCAGCATATAATATGCTTTGTGATCATTATGGATTGCCGAATGAATATA
AAAATTAG
>18593 bias=0,e_score=3.6e-260,bit_score=870.5,score_ratio=1.02,align_strand=+,abs_start=162158,abs_end=163009,allele_start=162158,allele_end=163009,query_name=NODE_1_length_253687_cov_41.2364_ID_219 <unknown description>
TGGGAATAGAAGAATGGCAAGAATATATTTATCAAATTGAATATACAATAGGATATTTCT
TCAAAAATAAATTTTTACTTTATCAAGCATTTACTAGAAGTTCTTATTCAAATCAATATG
GAGTTGAAAATAATGAAGTTCTTGAATTTATAGGAGATTCAGTTTTGAGCTTTTGCGTAG
TTCAACTAATGGCAGAAGAATTTGGCTTTTTAAAATCGGCTTCGCAATATTACAACAAAT
ATGAAGATCTTGAAGAATATTGCCTTATAGCCAATAAAAATGAATCCGATTTTACTGATT
TAAAAAATCAAATCGTAAGCAATAAAACACTAGCTAAAAAAATTAATAAATTAGGTTTTG
CTAAGTATTTAGTTTTAGGAGATAATGATAAAAGAAATAATGTTGCTAATCAAGATAGTG
TGAAAGCTGATTTATTTGAAGCTATAATTGGTGCAATAGCAATTGACAGTGGTTGAGATA
TTAAGCGTTTAAAAAACATCATTATAAAGATGTTGGATATTGAACATTTTTTTAGAGATG
TTGATTGCAGAGAAAAAAGACCAAATAAATTTAAATTAGAAAATGCTATCAATACATTAA
AAGAATTAGCAGAGCGTGGTGAATGCTCAATGCCAATATATCAAATATCAGAAAAACCTA
TAATTGATAATAACGGCAAACAATGATGACATTGCAGATGTAATGTTAATTTTAGAAATC
TTCAATGAATGGGCTGCTTATGGACTAAATACACAGAAGGATATGGCACATCAAAAAAAC
TTGCTAAAAAAATGGCAGCATATAATATGCTTTGTGATCATTATGGATTGCCGAATGAAT
ATAAAAATTAG
>18594 bias=0,e_score=1.3e-250,bit_score=838.0,score_ratio=0.98,align_strand=-,abs_start=39698,abs_end=40554,allele_start=39698,allele_end=40554,query_name=NODE_3_length_132017_cov_31.7138_ID_1553 <unknown description>
TGGGAATAGAAGAATGGCAAGAATATATTTATCAAATTGAATATGCAATAGGTTATTACT
TTAAAAATAAATCTTTACTTTATCAAGCGTTTACTAGAAGTTCTTATTCAAATCAATATG
GAGTTGAAAATAATGAAGTTCTTGAATTTATAGGAGATTCAGTTTTGAGCTTTTGCGTAG
TTCAACTAATGGCAGAAGAATTTGGCTTTTTAAAATCGGCTTCGCAATATTACAACAAAT
ATGAAGATCTTGAAGAATATTGCCTTATAGCCAATAAAAATGAATCCGATTTTACTGATT
TAAAAAATCAAATCGTAAGCAATAAAACACTAGCTAAAAAAATTAATAAATTAGGTTTTG
CTAAGTATTTAGTTTTAGGAGATAATGATAAAAGAAATAATGTTGCTAATCAAGATAGTG
TGAAAGCTGATTTATTTGAAGCTATAATTGGCGCAATAGCAATTGACAGTGGTTGAGATA
TTAAGCGTTTAAAAAACATCATTATAAAGATGCTAGATATTGAACGTTTTTTTAGAGACG
TTGATTGCAGAGAAAAAAGACCGGATAAATTTAAATTAGAAAATGCTATCAATACATTAA
AAGAATTAGCAGAGCGTGGTGAATGCTCAATGCCAATATATCAAATATCAGAAAAACCTA
TAATTGATGATAACGGCAAACAACAATGACAGTGCATATGTAATGTTAGGAGTTGAAATT
TTAGCAATCATCAATGAACGGGCTTATCGACCAAACATATGGAAGGATATGGCTCATCAA
AAAAACTTGCTAAAAAAATGGCAGCATACATTGTGCTTTGTGATCATTATGGATTGCCGA
ATGAATATAAAAATTA
>18595 bias=0,e_score=1.3e-265,bit_score=888.9,score_ratio=1.04,align_strand=+,abs_start=224526,abs_end=225377,allele_start=224526,allele_end=225377,query_name=NODE_1_length_344309_cov_36.0595_ID_85 <unknown description>
TGGGAATAGAAGAATGGCAAGAATATATTTATCAAATTGAATATACAATAGGATATTTCT
TCAAAAATAAATTTTTACTTTATCAAGCATTTACTAGAAGTTCTTATTCAAATCAATATG
GAGTTGAAAATAATGAAGTTCTTGAATTTATAGGAGATTCAGTTTTGAGCTTTTGCGTAG
TTCAACTAATGGCAGAAGAATTTGGCTTTTTAAAATCGGCTTCGCAATATTACAACAAAT
ATGAAGATCTTGAAGAATATTGCCTTATAGCCAATAAAAATGAATCCGATTTTACTCATT
TAAAAAATCAAATCGTAAGCAATAAAACACTAGCTAAAAAAATTAATAAATTAGGTTTTG
CTAAGTATTTAGTTTTAGGAGATAATGATAAAAGAAATAATGTTGCTAATCAAGATAGTG
TGAAAGCTGATTTATTTGAAGCTATAATTGGTGCAATAGCAATTGACAGTGGTTGAGATA
TTAAGCGTTTAAAAAACATCATTATAAAGATGTTAGATATTGAACATTTTTTTAGAGATG
TTGATTGCAGAGAAAAAAGACCGGATAAATTTAAATTAGAAAATGCCATCAATACATTAA
AAGAATTAGCAGAGCGTGGTGAATGCTCAATGCCAATATATCAAATATCAGAAAAACCTA
TAATTGATGATAACGGCAAACAATGATGACATTGCAGATGTAATGTTAATTTTAGAAATC
TTCAATGAATGGGCTGCTTATGGACTAAATACACAGAAGGATATGGCACATCAAAAAAAC
TTGCTAAAAAAATGGCAGCATACATTGTGCTTTGTGATCATTATGGATTGCCGAATGAAT
ATAAAAATTAG
>18596 bias=0,e_score=2.6e-262,bit_score=878.0,score_ratio=1.03,align_strand=-,abs_start=123327,abs_end=124174,allele_start=123327,allele_end=124174,query_name=NODE_1_length_337655_cov_39.5735_ID_506 <unknown description>
TGGGAATAGAAGAATGGCAAGAATATATTTATCAAATTGAATATACAATAGGATATTTCT
TCAAAAATAAATTTTTACTTTATCAAGCATTTACTAGAAGTTCTTATTCAAATCAATATG
GAGTTGAAAATAATGAAGTTCTTGAATTTATAGGAGATTCAGTTTTGAGCTTTTGCGTAG
TTCAACTAATGGCAGAAGAATTTGGCTTTTTAAAATCGGCTTCGCAATATTACAACAAAT
ATGAAGATCTTGAAGAATATTGCCTTATAGCCAATAAAAATGAATCCGATTTTACTGATT
TAAAAAATCAAATCGTAAGCAATAAAACACTAGCTAAAAAAATTAATAAATTAGGTTTTG
CTAAGTATTTAGTTTTAGGAGATAATGATAAAAGAAATAATGTTGCTAATCAAGATAGTG
TGAAAGCTGATTTATTTGAAGCTATAATTGGTGCAATAGCAATTGACAGTGGTTGAGATA
TTAAGCGTTTAAAAAACATCATTATAAAGATGTTAGATATTGAACATTTTTTTAGAGATG
TTGATTGCAGAGAAAAAAGACCGGATAAATTTAAATTAGAAAATGCTATCAATACATTAA
AAGAATTAGCAGAGCGTGGTGAATGCTCAATGCCAATATATCAAATATCAGAAAAACCTA
TAATTGATGATAACGGCAAACAATGATGACATTGCAGATGTAATGTTAATTTTAGAAATT
TTCAATGAATGGGCTTATGGACTAAATACACAGAAGGATATGGAACATCAAAAAAACTTG
CTAAAAAAATGGCGGCATACATTGTGCTTTGTGATCATTATGGATTGCCGAATGAATATA
AAAATTA
>18597 bias=0,e_score=1.6e-255,bit_score=856.1,score_ratio=1.00,align_strand=-,abs_start=271624,abs_end=272469,allele_start=271624,allele_end=272469,query_name=NODE_1_length_497571_cov_28.1511_ID_540 <unknown description>
TGGGAATAGAAGAATGGCAAGAATATATTTATCAAATTGAATATACAATAGGATATTTCT
TCAAAAATAAATTTTTACTTTATCAAGCATTTACTAGAAGTTCTTATTCAAATCAATATG
GAGTTGAAAATAATGAAGTTCTTGAATTTATAGGAGATTCAGTTTTGAGCTTTTGCGTAG
TTCAACTAATGGCAGAAGAATTTGGCTTTTTAAAATCGGCTTCGCAATATTACAACAAAT
ATGAAGATCTTGAAGAATATTGCCTTATAGCCAATAAAAATGAATCCGATTTTACTGATT
TAAAAAATCAAATCGTAAGCAATAAAACACTAGCTAAAAAAATTAATAAATTAGGTTTTG
CTAAGTATTTAGTTTTAGGAGATAATGATAAAAGAAATAATGTTGCTAATCAAGATAGTG
TGAAAGCTGATTTATTTGAAGCTATAATTGGAGCAATAGCAATTGACAGTGGTTGAGATA
TTAAGCGTTTAAAAAACATCATTATAAAGATGTTAGATATTGAACATTTTTTTAGAGATG
TTGATTGCAGAGAAAAAAGACCAAATAAATTTAAATTAGAAAATGCTATCAATACATTAA
AAGAATTAGCAGAGCGTGGTGAATGCTCAATGCCAATATATCAAATATCAGAAAAACCCA
TAATTGATAATAACGGCAAACAATGATGACATTGCAGATGTAATGTTAATTTTAGAAATT
TTCAATGAATGGGCTTATGGACTAAATACGCAGAAGGATATGGCACATCAAAAAAACTTG
CTAAAAAAATGGCAGCATATAATATGCTTTGTGATCATTATGGATTGCCGAATGAATATA
AAAAT
>18598 bias=0,e_score=1.5e-258,bit_score=866.6,score_ratio=1.02,align_strand=+,abs_start=233310,abs_end=234158,allele_start=233310,allele_end=234158,query_name=NODE_1_length_666248_cov_46.4332_ID_732 <unknown description>
TGGGAATAGAAGAATGGCAAGAATATATTTATCAAATTGAATATACAATAGGATATTTCT
TCAAAAATAAATTTTTACTTTATCAAGCATTTACTAGAAGTTCTTATTCAAATCAATATG
GAGTTGAAAATAATGAAGTTCTTGAATTTATAGGAGATTCAGTTTTGAGCTTTTGCGTAG
TTCAACTAATGGCAGAAGAATTTGGCTTTTTAAAATCGGCTTCGCAATATTACAACAAAT
ATGAAGATCTTGAAGAATATTGCCTTATAGCCAATAAAAATGAATCCGATTTTACTGATT
TAAAAAATCAAATCGTAAGCAATAAAACACTAGCTAAAAAAATTAATAAATTAGGTTTTG
CTAAGTATTTAGTTTTAGGAGATAATGATAAAAGAAATAATGTTGCTAATCAAGATAGTG
TGAAAGCTGATTTATTTGAAGCTATAATTGGTGCAATAGCAATTGACAGTGGTTGAGATA
TTAAGCGTTTAAAAAACATCATTATAAAGATGTTAGATATTGAACATTTTTTTAGAGATG
TTGATTGCAGAGAAAAAAGACCAAATAAATTTAAATTAGAAAATGCTATCAATACATTAA
AAGAATTAGCAGAGCGTGGTGAATGCTCAATGCCAATATATCAAATATCAGAAAAACCCA
TAATTGATAATAACGGCAAACAATGATGACATTGCAGATGTAATGTTAATTTTAGAAATT
TTCAATGAATGGGCTTATGGACTAAATACACAGAAGGATATGGAACATCAAAAAAACTTG
CTAAAAAAATGGCGGCATACATTGTGCTTTGTGATCATTATGGATTGCCGAATGAATATA
AAAATTAG
>18599 bias=0,e_score=2.7e-264,bit_score=884.8,score_ratio=1.04,align_strand=-,abs_start=128472,abs_end=129319,allele_start=128472,allele_end=129319,query_name=NODE_1_length_386744_cov_32.1807_ID_133 <unknown description>
TGGGAATAGAAGAATGGCAAGAATATATTTATCAAATTGAATATACAATAGGATATTTCT
TCAAAAATAAATTTTTACTTTATCAAGCATTTACTAGAAGTTCTTATTCAAATCAATATG
GAGTTGAAAATAATGAAGTTCTTGAATTTATAGGAGATTCAGTTTTGAGCTTTTGCGTAG
TTCAACTAATGGCAGAAGAATTTGGCTTTTTAAAATCGGCTTCGCAATATTACAACAAAT
ATGAAGATCTTGAAGAATATTGCCTTATAGCCAATAAAAATGAATCCGATTTTACTGATT
TAAAAAATCAAATCGTAAGCAATAAAACACTAGCTAAAAAAATTAATAAATTAGGTTTTG
CTAAGTATTTAGTTTTAGGAGATAATGATAAAAGAAATAATGTTGCTAATCAAGATAGTG
TGAAAGCTGATTTATTTGAAGCTATAATTGGTGCAATAGCAATTGACAGTGGTTGAGATA
TTAAGCGTTTAAAAAACATCATTATAAAGATGTTAGATATTGAACATTTTTTTAGAGATG
TTGATTGCAGAGAAAAAAGACCGGATAAATTTAAATTAGAAAATGCTATCAATACATTAA
AAGAATTAGCAGAGCGTGGTGAATGCTCAATGCCAATATATCAAATATCAGAAAAACCTA
TAATTGATGATAACGGCAAACAATGATGACATTGCAGATGTAATGTTAATTTTAGAAATC
TTCAATGAATGGGCTTATGGACTAAATACACAGAAGGATATGGCACATCAAAAAAACTTG
CTAAAAAAATGGCGGCATACATTGTGCTTTGTGATCATTATGGATTGCCGAACGAATATA
AAAATTA
>18600 bias=0,e_score=8.5e-262,bit_score=876.0,score_ratio=1.03,align_strand=-,abs_start=42271,abs_end=43118,allele_start=42271,allele_end=43118,query_name=NODE_1_length_264014_cov_18.1843_ID_149 <unknown description>
TGGGAATAGAAGAATGGCAAGAATATATTTATCAAATTGAATATACAATAGGATATTTCT
TCAAAAATAAATTTTTACTTTATCAAGCATTTACTAGAAGTTCTTATTCAAATCAATATG
GAGTTGAAAATAATGAAGTTCTTGAATTTATAGGAGATTCAGTTTTGAGCTTTTGCGTAG
TTCAACTAATGGCAGAAGAATTTGGCTTTTTAAAATCGGCTTCGCAATATTACAACAAAT
ATGAAGATCTTGAAGAATATTGCCTTATAGCCAATAAAAATGAATCCGATTTTACTGATT
TAAAAAATCAAATCGTAAGCAATAAAACACTAGCTAAAAAAATTAATAAATTAGGTTTTG
CTAAGTATTTAGTTTTAGGAGATAATGATAAAAGAAATAATGTTGCTAATCAAGATAGTG
TGAAAGCTGATTTATTTGAAGCTATAATTGGTGCAATAGCAATTGACAGTGGTTGAGATA
TTAAGCGTTTAAAAAACATCATTATAAAGATGTTAGATATTGAACATTTTTTTAGAGATG
TTGATTGCAGAGAAAAAAGACCGGATAAATTTAAATTAGAAAATGCTATCAATACATTAA
AAGAATTAGCAGAGCGTGGTGAATGCTCAATGCCAATATATCAAATATCAGAAAAACCTA
TAATTGATGATAACGGCAAACAATGATGACATTGCAGATGTAATGTTAATTTTAGAAATC
TTCAATGAATGGGCTTATGGACTAAATACACAGAAGGATATGGCACATCAAAAAAACTTG
CTAAAAAAATGGCGGCATATAATATGCTTTGTGATCATTATGGATTGCCGAATGAATATA
AAAATTA
>18601 bias=0,e_score=1.1e-266,bit_score=891.6,score_ratio=1.05,align_strand=-,abs_start=25498,abs_end=26348,allele_start=25498,allele_end=26348,query_name=NODE_1_length_185828_cov_1.25555_ID_69 <unknown description>
TGGGAATAGAAGAATGGCAAGAATATATTTATCAAATTGAATATACAATAGGATATTTCT
TCAAAAATAAATTTTTACTTTATCAAGCATTTACTAGAAGTTCTTATTCAAATCAATATG
GAGTTGAAAATAATGAAGTTCTTGAATTTATAGGAGATTCAGTTTTGAGCTTTTGCGTAG
TTCAACTAATGGCAGAAGAATTTGGCTTTTTAAAATCGGCTTCGCAATATTACAACAAAT
ATGAAGATCTTGAAGAATATTGCCTTATAGCCAATAAAAATGAATCCGATTTTACTGATT
TAAAAAATCAAATCGTAAGCAATAAAACACTAGCTAAAAAAATTAATAAATTAGGTTTTG
CTAAGTATTTAGTTTTAGGAGATAATGATAAAAGAAATAATGTTGCTAATCAAGATAGTG
TGAAAGCTGATTTATTTGAAGCTATAATTGGTGCAATAGCAATTGACAGTGGTTGAGATA
TTAAGCGTTTAAAAAACATCATTATAAAGATGTTAGATATTGAACATTTTTTTAGAGATG
TTGATTGCAGAGAAAAAAGACCGGATAAATTTAAATTAGAAAATGCTATCAATACATTAA
AAGAATTAGCAGAGCGTGGTCAATGCTCAATGCCAATATATCAAATATCAGAAAAACCTA
TAATTGATGATAACGGCAAACAATGATGACATTGCAGATGTAATGTTAATTTTAGAAATC
TTCAATGAATGGGCTGCTTATGGACTAAATACGCAGAAGGATATGGCACATCAAAAAAAC
TTGCTAAAAAAATGGCGGCATACATTGTGCTTTGTGATCATTATGGATTGCCGAATGAAT
ATAAAAATTA
