# Supplementary material for: Genomic determination of minimum multi-locus sequence typing schemas to represent the genomic phylogeny of Mycoplasma hominis
Source: BMC Genomics. 2016 Nov 23;17:964. doi: 10.1186/s12864-016-3284-z (PMC5120421; doi:10.1186/s12864-016-3284-z)
Supplement: Additional file 1: — FASTA sequence for all pan genomic alleles identified in this study. (ZIP 1488 kb) [file 12864_2016_3284_MOESM1_ESM.zip › pan_genome/GENE-208.fasta]

>208
ATGCAAAATTCTGAAAAGAAGACTTTATTAAGCGGAATTACTGCAACTGGTAAATTAACG
CTGGCAAATTATATTGGTGCTATAAAAAATATGGTTAAATTGCAAGAAGAATATAACAAT
TACATTTTTATAGCAGATTTACATGCTCTAACGTTGCCAATTGATCCTAAGCAATTATCA
AAAAATAAAAAGGACATTTTTGCGCTTTATATTGCATGTGGAATTGACCCTAAAAAGAGT
GTGTTATTTTTTCAATCAGATGTCATTCAACACGGATTAATGAATTGATTAATTTTGACA
AATACGACAATCGGAGAATTATCAAGAATGACGCAATTTAAAGATAAATCAGCTAAAATA
AAAACTGCAAACGGTATGGAAACAATTCCAACAGGAATTTTGATGTATCCTACCTTAATG
GTTGGCGATATATTACTATATAATGCAGATATTATTCCCGTTGGTATTGACCAAAAGCAA
CATGTTGAATTGACTAGAAATTTAGCAATTAGATTGAATAATAAATTCAATACAACGTAC
AAAATACCTGAACCATATATACCAGAAGTTGGGGCCAAAATAATGTCTTTAACTGACCCA
AGTAAGAAAATGTCAAAATCTGATACAAATCCTAAATCAGCAATTTATTTATTAGATGAT
CCAGAAGATGCATACAAAAAAATATTAAAAGCTGTTACAGATTCAGAAGGAAAAATATAT
TTGTCAGATGAAAAGCCGGGCATAAAAAACCTTTTGACTATATATAGTGCTTTAAATGAT
ATTTCATTACAAGAAAGCGCTGAAAAATTTAAAAACAGCAATTACGGTGAATTTAAAAAT
GCTGTTGCTCAATGTGTAAAGGAATTTTTAATCAAGATTCAAGATAAGTATAAAAATGCC
TTGAATCAAATTGAAACATTGAGCCAAGAGGGAGCAAAAAAGGCAAGTGAAGTTGCCCAA
ATTAACTTAGATATGTTATTAAAAGGAATAGGATTAAGATAA
>858
ATGCAAAATTCTGAAAAGAAGACGTTATTAAGCGGAATTACTGCAACTGGTAAATTAACG
CTAGCAAATTATATTGGCGCTATAAAAAATATGGTTAAATTGCAAGAAGAATATAACAAT
TACATTTTTATAGCAGATTTACATGCTCTAACGTTGCCAATTGATCCTAAGCAATTATCA
AAAAATAAAAAGGATATTTTTGCACTTTATATTGCATGTGGAATTGACCCTAAAAAGAGT
GTGTTATTTTTTCAATCAGATGTCATTCAACATGGATTAATGAATTGATTAATTTTGACA
AATACGACAATCGGAGAATTGTCAAGAATGACGCAATTTAAAGATAAATCAGCTAAAATA
AAAACTGCAAATGGTATGGAAACAATTCCAACAGGAATTTTAATGTATCCTACTTTAATG
GTTGGCGATATATTACTATATAATGCAGATATTATTCCTGTTGGCATCGACCAAAAGCAA
CATGTTGAATTGACTAGAAATTTAGCAATTAGATTAAATAATAAATTCAATACAACGTAC
AAAATACCTGAACCATATATACCAGAAGTTGGGGCCAAAATAATGTCTTTAACTGACCCA
AGTAAGAAAATGTCAAAATCTGATACAAATCCTAAATCAGCAATTTATTTATTAGATGAT
CCAGAAGATGCATACAAAAAAATATTAAAAGCTGTTACAGATTCAGAAGGAAAAATATAC
TTGTCAGATGAAAAGCCGGGCATAAAAAACCTTTTGACTATATATAGTGCTTTAAATGAT
ATTTCATTACAAGAAAGCGCTGAAAAATTTAAAAACAGCAATTACGGTGAATTTAAAAAT
GCTGTCGCTCAATGTGTAAAGGAATTTTTAATTAAGATCCAAGATAAGTATAAAAATGCC
TTAAATCAAATTGAAACATTGAGTAAAGAGGGAGCAAAAAAGGCAAGTGAAGTTGCCCAA
ATTAACTTAGATATGTTATTAAAAGGAATAGGATTAAGATAA
>1448
ATGCAAAATTCTGAAAAAAAGACGTTATTAAGTGGAATTACTGCAACTGGTAAATTAACG
CTGGCAAATTATATTGGTGCTATAAAAAATATGGTTAAATTGCAAGAAGAATATAACAAT
TACATTTTTATAGCAGATTTACATGCTCTAACGTTGCCAATTGATCCTAAGCAATTATCA
AAAAATAAAAAGGACATTTTTGCACTTTATATTGCATGTGGAATTGACCCTAAAAAGAGT
GTGTTATTTTTTCAATCAGATGTCATTCAACACGGATTAATGAATTGATTAATTTTGACA
AATACGACAATCGGAGAATTATCAAGAATGACGCAATTTAAAGATAAATCAGCTAAAATA
AAAACTGCAAACGGTATGGAAACAATTCCAACAGGAATTTTAATGTATCCTACCTTAATG
GTTGGCGATATATTACTATATAATGCAGATATTATTCCCGTTGGTATTGACCAAAAGCAA
CATGTTGAATTGACTAGAAATTTAGCAATTAGATTGAATAATAAATTCAATACAACGTAC
AAAATACCCGAACCATATATACCAGAAGTTGGGGCCAAAATAATGTCTTTAACTGACCCA
AGTAAGAAAATGTCAAAATCTGATACAAATCCTAAATCAGCAATTTATTTATTAGATGAT
CCAGAAGATGCATACAAAAAAATATTAAAAGCTGTTACAGATTCAGAAGGAAAAATATAT
TTGTCAGATGAAAAGCCGGGCATAAAAAACCTTTTGACTATATATAGTGCTTTAAATGAT
ATTTCATTACAAGAAAGCGCTGAAAAATTTAAAAACAGCAATTACGGTGAATTTAAAAAT
GCTGTCGCTCAATGTGTAAAGGAATTTTTAATCAAGATTCAAGATAAGTATAAAAATGCC
TTGAATCAAATTGAAACATTGAGCCAAGAGGGAGCAAAAAAGGCAAGTGAAGTTGCCCAA
ATTAACTTAGATATGTTATTAAAAGGAATAGGATTAAGATAA
>1875
ATGCAAAATTCTGAAAAGAAGACGTTATTAAGTGGAATTACTGCAACTGGTAAATTAACG
CTGGCAAATTATATTGGTGCTATAAAAAATATGGTTAAATTGCAAGAAGAATATAACAAT
TACATTTTTATAGCAGATTTACATGCTCTAACGTTGCCAATTGATCCTAAGCAATTATCA
AAAAATAAAAAGGACATTTTTGCACTTTATATTGCATGTGGAATTGACCCTAAAAAGAGT
GTGTTATTTTTTCAATCAGATGTCATTCAACACGGATTAATGAATTGATTAATTTTGACA
AATACAACAATCGGAGAATTATCAAGAATGACGCAATTTAAAGATAAATCAGCTAAAATA
AAAACTGCAAACGGTATGGAAACAATTCCAACAGGAATTTTAATGTATCCTACCTTAATG
GTTGGCGATATATTACTATATAATGCAGATATTATTCCCGTTGGTATTGACCAAAAGCAA
CATGTTGAATTGACTAGAAATTTAGCAATTAGATTAAATAATAAATTCAATACAACGTAC
AAAATACCTGAACCATATATACCAGAAGTTGGGGCCAAAATAATGTCTTTAACTGACCCA
AGTAAGAAAATGTCAAAATCTGATACAAATCCTAAATCAGCAATTTATTTATTAGATGAT
CCAGAAGATGCATACAAAAAAATATTAAAAGCTGTTACAGATTCAGAAGGAAAAATATAT
TTGTCAGATGAAAAGCCGGGCATAAAAAACCTTTTGACTATATATAGTGCTTTAAATGAT
ATTTCATTACAAGAAAGCGCTGAAAAATTTAAAAACAGCAATTACGGTGAATTTAAAAAT
GCTGTCGCTCAATGTGTAAAGGAATTTTTAATCAAGATTCAAGATAAGTATAAAAATGCC
TTGAATCAAATTGAAACATTGAGCCAAGAGGGAGCAAAAAAGGCAAGTGAAGTTGCCCAA
ATTAACTTAGATATGTTATTAAAAGGAATAGGATTAAGATAA
>5707 bias=138.2,bit_score=1049.0,abs_start=144038,align_strand=-,abs_end=145037,score_ratio=1.04690618762,query_name=NODE_1_length_423494_cov_19.5452_ID_878
TGCAAAATTCTGAAAAGAAGACGTTATTAAGTGGAATTACTGCAACTGGTAAATTAACGC
TAGCAAATTATATTGGCGCTATAAAAAATATGGTTAAATTGCAAGAAGAATATAACAATT
ACATTTTTATAGCAGATTTACATGCTCTAACGTTGCCAATTGATCCTAAGCAATTATCAA
AAAATAAAAAGGATATTTTTGCACTTTATATTGCATGTGGAATTGACCCTAAAAAGAGTG
TGTTATTTTTTCAATCAGATGTCATTCAACACGGATTAATGAATTGATTAATTTTGACAA
ATACGACAATCGGAGAATTGTCAAGAATGACGCAATTTAAAGATAAATCAGCTAAAATAA
AAACTGCAAATGGTATGGAAACAATTCCAACAGGAATTTTAATGTATCCTACTTTAATGG
TTGGCGATATATTACTATATAATGCAGATATTATTCCTGTTGGCATCGACCAAAAGCAAC
ATGTTGAATTGACTAGAAATTTAGCAATTAGATTAAATAATAAATTCAATACAACGTACA
AAATACCTGAACCATATATACCAGAAGTTGGGGCCAAAATAATGTCTTTAACTGACCCAA
GTAAGAAAATGTCAAAATCTGATACAAATCCTAAATCAGCAATTTATTTATTAGATGATC
CAGAAGATGCATACAAAAAAATATTAAAAGCTGTTACAGATTCAGAAGGAAAAATATACT
TGTCAGATGAAAAGCCGGGCATAAAAAACCTTTTGACTATATATAGTGCTTTAAATGATA
TTTCATTACAAGAAAGCGCTGAAAAATTTAAAAACAGCAATTACGGTGAATTTAAAAACG
CTGTCGCTCAATGTGTAAAGGAATTTTTAATTAAGATCCAAGATAAGTATAAAAATGCCT
TAAATCAAATTGAAACATTGAGTAAAGAGGGAGCAAAAAAGGCAAGTGAAGTTGCCCAAA
TTAACTTAGATATGTTATTAAAAGGAATAGGATTAAGATA
>5709 bias=141.6,bit_score=1032.2,abs_start=146951,align_strand=-,abs_end=147950,score_ratio=1.03013972056,query_name=NODE_1_length_337690_cov_20.0179_ID_3593
TGCAAAATTCTGAAAAGAAGACTTTATTAAGTGGAATTACTGCAACTGGTAAATTAACGC
TAGCAAATTATATTGGCGCTATAAAAAATATGGTTAAATTGCAAGAAGAATATAACAATT
ACATTTTTATAGCAGATTTACATGCTCTAACGTTACCAATTGATCCTAAGCAATTATCAA
AGAATAAAAAGGATATTTTTGCACTTTATATTGCATGTGGAATTGACCCTAAAAAGAGTG
TGTTATTTTTTCAATCAGATGTCATTCAACACGGAATAATGAATTGATTAATTTTGACAA
ATACAACAATCGGAGAATTGTCAAGAATGACGCAATTTAAAGATAAATCAGCTAAAATAA
AAACTGCAAATGGTATGGAAACAATTCCAACAGGAATTTTAATGTATCCTACTTTAATGG
TTGGTGACATATTACTATATAATGCAGATATTATTCCTGTTGGCATTGACCAAAAGCAAC
ATGTTGAATTGACTAGAAATTTAGCAATTAGATTAAATAATAAATTCAATACAACGTACA
AAATACCTGAACCATATATACCAGAAGTTGGGGCCAAAATAATGTCTTTAACTGACCCAA
GTAAGAAAATGTCAAAATCTGATACAAATCCTAAATCAGCAATTTATTTATTAGATGATC
CAGAAGATGCATACAAAAAAATATTAAAAGCTGTTACAGATTCAGAAGGAAAAATATATT
TGTCAGATGAAAAGCCGGGCATAAAAAACCTTTTGACTATATATAGTGCTTTAAATGATA
TTTCATTACAAGAAAGCGCTGAAAAATTTAAAAACAGCAATTACGGTGAATTTAAAAACG
CTGTCGCTCAATGTGTGAAGGAATTTTTAATTAAGATCCAAGATAAGTATAAAAATGCCT
TAAATCAAATTGAAACATTGAGTAAAGAGGGAGCAAAAAAGGCAAGTGAAGTTGCCCAAA
TTAACTTAGATATGTTATTAAAAGGAATAGGATTAAGATA
>5711 bias=137.0,bit_score=1054.6,abs_start=209579,align_strand=+,abs_end=210580,score_ratio=1.05249500998,query_name=NODE_1_length_666248_cov_46.4332_ID_732
ATGCAAAATTCTGAAAAGAAGACGTTATTAAGCGGAATTACTGCAACTGGTAAATTAACG
CTAGCAAATTATATTGGCGCTATAAAAAATATGGTTAAATTGCAAGAAGAATATAACAAT
TACATTTTTATAGCAGATTTACATGCTCTAACGTTGCCAATTGATCCTAAGCAATTATCA
AAAAATAAAAAGGATATTTTTGCACTTTATATTGCATGTGGAATTGACCCTAAAAAGAGT
GTGTTATTTTTTCAATCAGATGTCATTCAACATGGATTAATGAATTGATTAATTTTGACA
AATACGACAATCGGAGAATTGTCAAGAATGACGCAATTTAAAGATAAATCAGCTAAAATA
AAAACTGCAAATGGTATGGAAACAATTCCAACAGGAATTTTAATGTATCCTACTTTAATG
GTTGGCGATATATTACTATATAATGCAGATATTATTCCTGTTGGCATCGACCAAAAGCAA
CATGTTGAATTGACTAGAAATTTAGCAATTAGATTAAATAATAAATTCAATACAACGTAC
AAAATACCTGAACCATATATACCAGAAGTTGGGGCCAAAATAATGTCTTTAACTGACCCA
AGTAAGAAAATGTCAAAATCTGATACAAATCCTAAATCAGCAATTTATTTATTAGATGAT
CCAGAAGATGCATACAAAAAAATATTAAAAGCTGTTACAGATTCAGAAGGAAAAATATAT
TTGTCAGATGAAAAGCCGGGCATAAAAAACCTTTTGACTATATATAGTGCTTTAAATGAT
ATTTCATTACAAGAAAGCGCTGAAAAATTTAAAAACAGCAATTACGGTGAATTTAAAAAT
GCTGTCGCTCAATGTGTAAAGGAATTTTTAATCAAGATCCAAGATAAGTATAAAAATGCC
TTGAATCAAATTGAAACATTGAGCAAAGAGGGAGCAAAAAAGGCAAGTGAAGTTGCCCAA
ATTAACTTAGATATGTTATTAAAAGGAATAGGATTAAGATAA
>5712 bias=137.2,bit_score=1058.0,abs_start=465368,align_strand=-,abs_end=466367,score_ratio=1.05588822355,query_name=NODE_1_length_644406_cov_31.3649_ID_828
TGCAAAATTCTGAAAAAAAGACGTTATTAAGTGGAATTACTGCAACTGGTAAATTAACGC
TGGCAAATTATATTGGTGCTATAAAAAATATGGTTAAATTGCAAGAAGAATATAACAATT
ACATTTTTATAGCAGATTTACATGCTCTAACGTTGCCAATTGATCCTAAGCAATTATCAA
AAAATAAAAAGGACATTTTTGCACTTTATATTGCATGTGGAATTGACCCTAAAAAGAGTG
TGTTATTTTTTCAATCAGATGTCATTCAACACGGATTAATGAATTGATTAATTTTGACAA
ATACGACAATCGGAGAATTATCAAGAATGACGCAATTTAAAGATAAATCAGCTAAAATAA
AAACTGCAAACGGTATGGAAACAATTCCAACAGGAATTTTAATGTATCCTACCTTAATGG
TTGGCGATATATTACTATATAATGCAGATATTATTCCCGTTGGTATTGACCAAAAGCAAC
ATGTTGAATTGACTAGAAATTTAGCAATTAGATTGAATAATAAATTCAATACAACGTACA
AAATACCTGAACCATATATACCAGAAGTTGGGGCCAAAATAATGTCTTTAACTGACCCAA
GTAAGAAAATGTCAAAATCTGATACAAATCCTAAATCAGCAATTTATTTATTAGATGATC
CAGAAGATGCATACAAAAAAATATTAAAAGCTGTTACAGATTCAGAAGGAAAAATATATT
TGTCAGATGAAAAGCCAGGCATAAAAAACCTTTTGACTATATATAGTGCTTTAAATGATA
TTTCATTACAAGAAAGCGCTGAAAAATTTAAAAACAGCAATTACGGTGAATTTAAAAATG
CTGTCGCTCAATGTGTAAAGGAATTTTTAATCAAGATCCAAGATAAGTATAAAAATGCCT
TGAATCAAATTGAAACATTGAGCAAAGAGGGAGCAAAAAAGGCAAGTGAAGTTGCCCAAA
TTAACTTAGATATGTTATTAAAAGGAATAGGATTAAGATA
>5715 bias=132.4,bit_score=1065.4,abs_start=5112,align_strand=-,abs_end=6111,score_ratio=1.06327345309,query_name=NODE_7_length_67344_cov_18.7618_ID_828
TGCAAAATTCTGAAAAGAAGACTTTATTAAGCGGAATTACTGCAACTGGTAAATTAACGC
TGGCAAATTATATTGGTGCTATAAAAAATATGGTTAAATTGCAAGAAGAATATAACAATT
ACATTTTTATAGCAGATTTACATGCTCTAACGTTGCCAATTGATCCTAAGCAATTATCAA
AAAATAAAAAGGACATTTTTGCGCTTTATATTGCATGTGGAATTGACCCTAAAAAGAGTG
TGTTATTTTTTCAATCAGATGTCATTCAACACGGATTAATGAATTGATTAATTTTGACAA
ATACGACAATCGGAGAATTATCAAGAATGACGCAATTTAAAGATAAATCAGCTAAAATAA
AAACTGCAAACGGTATGGAAACAATTCCAACAGGAATTTTGATGTATCCTACCTTAATGG
TTGGCGATATATTACTATATAATGCAGATATTATTCCCGTTGGTATTGACCAAAAGCAAC
ATGTTGAATTGACTAGAAATTTAGCAATTAGATTGAATAATAAATTCAATACAACGTACA
AAATACCTGAACCATATATACCAGAAGTTGGGGCCAAAATAATGTCTTTAACTGACCCAA
GTAAGAAAATGTCAAAATCTGATACAAATCCTAAATCAGCAATTTATTTATTAGATGATC
CAGAAGATGCATACAAAAAAATATTAAAAGCTGTTACAGATTCAGAAGGAAAAATATATT
TGTCAGATGAAAAGCCGGGCATAAAAAACCTTTTGACTATATATAGTGCTTTAAATGATA
TTTCATTACAAGAAAGCGCTGAAAAATTTAAAAACAGCAATTACGGTGAATTTAAAAATG
CTGTTGCTCAATGTGTAAAGGAATTTTTAATCAAGATTCAAGATAAGTATAAAAATGCCT
TGAATCAAATTGAAACATTGAGCCAAGAGGGAGCAAAAAAGGCAAGTGAAGTTGCCCAAA
TTAACTTAGATATGTTATTAAAAGGAATAGGATTAAGATA
>5717 bias=132.6,bit_score=1063.1,abs_start=44080,align_strand=-,abs_end=45079,score_ratio=1.06097804391,query_name=NODE_4_length_68136_cov_36.5476_ID_5229
TGCAAAATTCTGAAAAGAAGACTTTATTAAGCGGAATTACTGCAACTGGTAAATTAACGC
TGGCAAATTATATTGGTGCTATAAAAAATATGGTTAAATTGCAAGAAGAATATAACAATT
ACATTTTTATAGCAGATTTACATGCTCTAACGTTGCCAATTGATCCTAAGCAATTATCAA
AAAATAAAAAGGATATTTTTGCACTTTATATTGCATGTGGAATTGACCCTAAAAAGAGTG
TGTTATTTTTTCAATCAGATGTCATTCAACACGGATTAATGAATTGATTAATTTTGACAA
ATACGACAATCGGAGAATTATCAAGAATGACGCAATTTAAAGATAAATCAGCTAAAATAA
AAACTGCAAACGGTATGGAAACAATTCCAACAGGAATTTTAATGTATCCTACCTTAATGG
TTGGCGATATATTACTATATAATGCAGATATTATTCCCGTTGGTATTGACCAAAAGCAAC
ATGTTGAATTGACTAGAAATTTAGCAATTAGATTGAATAATAAATTCAATACAACGTACA
AAATACCTGAACCATATATACCAGAAGTTGGGGCCAAAATAATGTCTTTAACTGACCCAA
GTAAGAAAATGTCAAAATCTGATACAAATCCTAAATCAGCAATTTATTTATTAGATGATC
CAGAAGATGCATACAAAAAAATATTAAAAGCTGTTACAGATTCAGAAGGAAAAATATATT
TGTCAGATGAAAAGCCGGGCATAAAAAACCTTTTGACTATATATAGTGCTTTAAATGATA
TTTCATTACAAGAAAGCGCTGAAAAATTTAAAAACAGCAATTACGGTGAATTTAAAAATG
CTGTCGCTCAATGTGTAAAGGAATTTTTAATCAAGATCCAAGATAAGTATAAAAATGCCT
TGAATCAAATTGAAACGTTGAGCCAAGAGGGAGCAAAAAAGGCAAGTGAAGTTGCCCAAA
TTAACTTAGATATGTTATTAAAAGGAATAGGATTAAGATA
>18619 bias=0,e_score=0.0,bit_score=1048.3,score_ratio=1.05,align_strand=+,abs_start=138413,abs_end=139414,allele_start=138413,allele_end=139414,query_name=NODE_1_length_253687_cov_41.2364_ID_219 <unknown description>
TGCAAAATTCTGAAAAGAAGACGTTATTAAGCGGAATTACTGCAACTGGTAAATTAACGC
TAGCAAATTATATTGGCGCTATAAAAAATATGGTTAAATTGCAAGAAGAATATAACAATT
ACATTTTTATAGCAGATTTACATGCTCTAACGTTGCCAATTGATCCTAAGCAATTATCAA
AAAATAAAAAGGATATTTTTGCACTTTATATTGCATGTGGAATTGACCCTAAAAAGAGTG
TGTTATTTTTTCAATCAGATGTCGTTCAACATGGATTAATGAATTGATTAATTTTGACAA
ATACGACAATCGGAGAATTGTCAAGAATGACGCAATTTAAAGATAAATCAGCTAAAATAA
AAACTGCAAATGGTATGGAAACAATTCCAACAGGAATTTTAATGTATCCTACTTTAATGG
TTGGCGATATATTACTATATAATGCAGATATTATTCCTGTTGGCATCGACCAAAAGCAAC
ATGTTGAATTGACTAGAAATTTAGCAATTAGATTAAATAATAAATTCAATACAACGTACA
AAATACCTGAACCATATATACCAGAAGTTGGGGCCAAAATAATGTCTTTAACTGACCCAA
GTAAGAAAATGTCAAAATCTGATACAAATCCTAAATCAGCAATTTATTTATTAGATGATC
CAGAAGATGCATACAAAAAAATATTAAAAGCTGTTACAGATTCAGAAGGAAAAATATACT
TGTCAGATGAAAAGCCGGGCATAAAAAACCTTTTGACTATATATAGTGCTTTAAATGATA
TTTCATTACAAGAAAGCGCTGAAAAATTTAAAAACAGCAATTACGGTGAATTTAAAAATG
CTGTCGCTCAATGTGTAAAGGAATTTTTAATTAAGATCCAAGATAAGTATAAAAATGCCT
TAAATCAAATTGAAACATTGAGTAAAGAGGGAGCAAAAAAGGCAAGTGAAGTTGCCCAAA
TTAACTTAGATATGTTATTAAAAGGAATAGGATTAAGATAA
>18620 bias=0,e_score=0.0,bit_score=1062.2,score_ratio=1.06,align_strand=-,abs_start=63280,abs_end=64279,allele_start=63280,allele_end=64279,query_name=NODE_3_length_132017_cov_31.7138_ID_1553 <unknown description>
TGCAAAATTCTGAAAAGAAGACGTTATTAAGTGGAATTACTGCAACTGGTAAATTAACGC
TGGCAAATTATATTGGTGCTATAAAAAATATGGTTAAATTGCAAGAAGAATATAACAATT
ACATTTTTATAGCAGATTTACATGCTCTAACGTTGCCAATTGATCCTAAGCAATTATCAA
AAAATAAAAAGGACATTTTTGCACTTTATATTGCATGTGGAATTGACCCTAAAAAGAGTG
TGTTATTTTTTCAATCAGATGTCATTCAACACGGATTAATGAATTGATTAATTTTGACAA
ATACAACAATCGGAGAATTATCAAGAATGACGCAATTTAAAGATAAATCAGCTAAAATAA
AAACTGCAAACGGTATGGAAACAATTCCAACAGGAATTTTAATGTATCCTACCTTAATGG
TTGGCGATATATTACTATATAATGCAGATATTATTCCCGTTGGTATTGACCAAAAGCAAC
ATGTTGAATTGACTAGAAATTTAGCAATTAGATTAAATAATAAATTCAATACAACGTACA
AAATACCTGAACCATATATACCAGAAGTTGGGGCCAAAATAATGTCTTTAACTGACCCAA
GTAAGAAAATGTCAAAATCTGATACAAATCCTAAATCAGCAATTTATTTATTAGATGATC
CAGAAGATGCATACAAAAAAATATTAAAAGCTGTTACAGATTCAGAAGGAAAAATATATT
TGTCAGATGAAAAGCCGGGCATAAAAAACCTTTTGACTATATATAGTGCTTTAAATGATA
TTTCATTACAAGAAAGCGCTGAAAAATTTAAAAACAGCAATTACGGTGAATTTAAAAATG
CTGTCGCTCAATGTGTAAAGGAATTTTTAATCAAGATTCAAGATAAGTATAAAAATGCCT
TGAATCAAATTGAAACATTGAGCCAAGAGGGAGCAAAAAAGGCAAGTGAAGTTGCCCAAA
TTAACTTAGATATGTTATTAAAAGGAATAGGATTAAGAT
>18621 bias=0,e_score=0.0,bit_score=1052.2,score_ratio=1.05,align_strand=-,abs_start=295207,abs_end=296206,allele_start=295207,allele_end=296206,query_name=NODE_1_length_497571_cov_28.1511_ID_540 <unknown description>
TGCAAAATTCTGAAAAGAAGACGTTATTAAGCGGAATTACTGCAACTGGTAAATTAACGC
TAGCAAATTATATTGGTGCTATAAAAAATATGGTTAAATTGCAAGAAGAATATAACAATT
ACATTTTTATAGCAGATTTACATGCTCTAACGTTGCCAATTGATCCTAAGCAATTATCAA
AAAATAAAAAGGACATTTTTGCGCTTTATATTGCATGTGGAATTGACCCTAAAAAGAGTG
TGTTATTTTTTCAATCAGATGTCATTCAACACGGATTAATGAATTGATTAATTTTGACAA
ATACGACAATCGGAGAATTATCAAGAATGACGCAATTTAAAGATAAATCAGCTAAAATAA
AAACTGCAAATGGTATGGAAACAATTCCAACAGGAATTTTAATGTATCCTACTTTAATGG
TTGGCGATATATTACTATATAATGCAGATATTATTCCTGTTGGCATCGACCAAAAGCAAC
ATGTTGAATTGACTAGAAATTTAGCAATTAGATTAAATAATAAATTCAATACAACGTACA
AAATACCTGAACCATATATACCAGAAGTTGGGGCCAAAATAATGTCTTTAACTGACCCAA
GTAAGAAAATGTCAAAATCTGATACAAATCCTAAATCAGCAATTTATTTATTAGATGATC
CAGAAGATGCATACAAAAAAATATTAAAAGCTGTTACAGATTCAGAAGGAAAAATATACT
TGTCAGATGAAAAGCCGGGCATAAAAAACCTTTTGACTATATATAGTGCTTTAAATGATA
TTTCATTACAAGAAAGCGCTGAAAAATTTAAAAACAGCAATTACGGTGAATTTAAAAATG
CTGTCGCTCAATGTGTAAAGGAATTTTTAATTAAGATCCAAGATAAGTATAAAAATGCCT
TAAATCAAATTGAAACATTGAGTAAAGAGGGAGCAAAAAAGGCAAGTGAAGTTGCCCAAA
TTAACTTAGATATGTTATTAAAAGGAATAGGATTAAGAT
>18622 bias=0,e_score=0.0,bit_score=1048.1,score_ratio=1.05,align_strand=-,abs_start=49094,abs_end=50093,allele_start=49094,allele_end=50093,query_name=NODE_1_length_185828_cov_1.25555_ID_69 <unknown description>
TGCAAAATTCTGAAAAGAAGACGTTATTAAGTGGAATTACTGCAACTGGTAAATTAACGC
TAGCAAATTATATTGGCGCTATAAAAAATATGGTTAAATTGCAAGAAGAATATAACAATT
ACATTTTTATAGCAGATTTACATGCTCTAACGTTGCCGATTGATCCTAAGCAATTATCAA
AAAATAAAAAGGATATTTTTGCACTTTATATTGCATGTGGAATTGACCCTAAAAAGAGTG
TGTTATTTTTTCAATCAGATGTCATTCAACACGGATTAATGAATTGATTAATTTTGACAA
ATACGACAATCGGAGAATTGTCAAGAATGACGCAATTTAAAGATAAATCAGCTAAAATAA
AAACTGCAAATGGTATGGAAACAATTCCAACAGGAATTTTAATGTATCCTACTTTAATGG
TTGGCGATATATTACTATATAATGCAGATATTATTCCTGTTGGCATCGACCAAAAGCAAC
ATGTTGAATTGACTAGAAATTTAGCAATTAGATTAAATAATAAATTCAATACAACGTACA
AAATACCTGAACCATATATACCAGAAGTTGGGGCCAAAATAATGTCTTTAACTGACCCAA
GTAAGAAAATGTCAAAATCTGATACAAATCCTAAATCAGCAATTTATTTATTAGATGATC
CAGAAGATGCATACAAAAAAATATTAAAAGCTGTTACAGATTCAGAAGGAAAAATATACT
TGTCAGATGAAAAGCCGGGCATAAAAAACCTTTTGACTATATATAGTGCTTTAAATGATA
TTTCATTACAAGAAAGCGCTGAAAAATTTAAAAACAGCAATTACGGTGAATTTAAAAACG
CTGTCGCTCAATGTGTAAAGGAATTTTTAATTAAGATCCAAGATAAGTATAAAAATGCCT
TAAATCAAATTGAAACATTGAGTAAAGAGGGAGCAAAAAAGGCAAGTGAAGTTGCCCAAA
TTAACTTAGATATGTTATTAAAAGGAATAGGATTAAGAT
>18623 bias=0,e_score=0.0,bit_score=1065.4,score_ratio=1.06,align_strand=-,abs_start=65850,abs_end=66849,allele_start=65850,allele_end=66849,query_name=NODE_1_length_264014_cov_18.1843_ID_149 <unknown description>
TGCAAAATTCTGAAAAGAAGACTTTATTAAGCGGAATTACTGCAACTGGTAAATTAACGC
TGGCAAATTATATTGGTGCTATAAAAAATATGGTTAAATTGCAAGAAGAATATAACAATT
ACATTTTTATAGCAGATTTACATGCTCTAACGTTGCCAATTGATCCTAAGCAATTATCAA
AAAATAAAAAGGACATTTTTGCGCTTTATATTGCATGTGGAATTGACCCTAAAAAGAGTG
TGTTATTTTTTCAATCAGATGTCATTCAACACGGATTAATGAATTGATTAATTTTGACAA
ATACGACAATCGGAGAATTATCAAGAATGACGCAATTTAAAGATAAATCAGCTAAAATAA
AAACTGCAAACGGTATGGAAACAATTCCAACAGGAATTTTGATGTATCCTACCTTAATGG
TTGGCGATATATTACTATATAATGCAGATATTATTCCCGTTGGTATTGACCAAAAGCAAC
ATGTTGAATTGACTAGAAATTTAGCAATTAGATTGAATAATAAATTCAATACAACGTACA
AAATACCTGAACCATATATACCAGAAGTTGGGGCCAAAATAATGTCTTTAACTGACCCAA
GTAAGAAAATGTCAAAATCTGATACAAATCCTAAATCAGCAATTTATTTATTAGATGATC
CAGAAGATGCATACAAAAAAATATTAAAAGCTGTTACAGATTCAGAAGGAAAAATATATT
TGTCAGATGAAAAGCCGGGCATAAAAAACCTTTTGACTATATATAGTGCTTTAAATGATA
TTTCATTACAAGAAAGCGCTGAAAAATTTAAAAACAGCAATTACGGTGAATTTAAAAATG
CTGTTGCTCAATGTGTAAAGGAATTTTTAATCAAGATTCAAGATAAGTATAAAAATGCCT
TGAATCAAATTGAAACATTGAGCCAAGAGGGAGCAAAAAAGGCAAGTGAAGTTGCCCAAA
TTAACTTAGATATGTTATTAAAAGGAATAGGATTAAGAT
>18624 bias=0,e_score=0.0,bit_score=1032.2,score_ratio=1.03,align_strand=-,abs_start=146918,abs_end=147917,allele_start=146918,allele_end=147917,query_name=NODE_1_length_337655_cov_39.5735_ID_506 <unknown description>
TGCAAAATTCTGAAAAGAAGACTTTATTAAGTGGAATTACTGCAACTGGTAAATTAACGC
TAGCAAATTATATTGGCGCTATAAAAAATATGGTTAAATTGCAAGAAGAATATAACAATT
ACATTTTTATAGCAGATTTACATGCTCTAACGTTACCAATTGATCCTAAGCAATTATCAA
AGAATAAAAAGGATATTTTTGCACTTTATATTGCATGTGGAATTGACCCTAAAAAGAGTG
TGTTATTTTTTCAATCAGATGTCATTCAACACGGAATAATGAATTGATTAATTTTGACAA
ATACAACAATCGGAGAATTGTCAAGAATGACGCAATTTAAAGATAAATCAGCTAAAATAA
AAACTGCAAATGGTATGGAAACAATTCCAACAGGAATTTTAATGTATCCTACTTTAATGG
TTGGTGACATATTACTATATAATGCAGATATTATTCCTGTTGGCATTGACCAAAAGCAAC
ATGTTGAATTGACTAGAAATTTAGCAATTAGATTAAATAATAAATTCAATACAACGTACA
AAATACCTGAACCATATATACCAGAAGTTGGGGCCAAAATAATGTCTTTAACTGACCCAA
GTAAGAAAATGTCAAAATCTGATACAAATCCTAAATCAGCAATTTATTTATTAGATGATC
CAGAAGATGCATACAAAAAAATATTAAAAGCTGTTACAGATTCAGAAGGAAAAATATATT
TGTCAGATGAAAAGCCGGGCATAAAAAACCTTTTGACTATATATAGTGCTTTAAATGATA
TTTCATTACAAGAAAGCGCTGAAAAATTTAAAAACAGCAATTACGGTGAATTTAAAAACG
CTGTCGCTCAATGTGTGAAGGAATTTTTAATTAAGATCCAAGATAAGTATAAAAATGCCT
TAAATCAAATTGAAACATTGAGTAAAGAGGGAGCAAAAAAGGCAAGTGAAGTTGCCCAAA
TTAACTTAGATATGTTATTAAAAGGAATAGGATTAAGAT
>18625 bias=0,e_score=0.0,bit_score=1047.5,score_ratio=1.05,align_strand=-,abs_start=180543,abs_end=181542,allele_start=180543,allele_end=181542,query_name=NODE_1_length_386744_cov_32.1807_ID_133 <unknown description>
TGCAAAATTCTGAAAAGAAGACTTTATTAAGTGGAATTACTGCAACTGGTAAATTAACGC
TAGCAAATTATATTGGCGCTATAAAAAATATGGTTAAATTGCAAGAAGAATATAACAATT
ACATTTTTATAGCAGATTTACATGCTCTAACGTTGCCAATTGATCCTAAGCAATTATCAA
AAAATAAAAAGGATATTTTTGCACTTTATATTGCATGTGGAATTGACCCTAAAAAGAGTG
TGTTATTTTTTCAATCAGATGTCATTCAACACGGATTAATGAATTGATTAATTTTGACAA
ATACGACAATCGGAGAATTGTCAAGAATGACGCAATTTAAAGATAAATCAGCTAAAATAA
AAACTGCGAATGGTATGGAAACAATTCCAACAGGAATTTTAATGTATCCTACTTTAATGG
TTGGTGACATATTACTATATAATGCAGATATTATTCCCGTTGGTATTGACCAAAAGCAAC
ATGTTGAATTGACTAGAAATTTAGCAATTAGATTGAATAATAAATTCAATACAACGTACA
AAATACCTGAACCATATATACCAGAAGTTGGGGCCAAAATAATGTCTTTAACTGACCCAA
GTAAGAAAATGTCAAAATCTGATACAAATCCTAAATCAGCAATTTATTTATTAGATGATC
CAGAAGATGCATACAAAAAAATATTAAAAGCTGTTACAGATTCAGAAGGAAAAATATATT
TGTCAGATGAAAAGCCGGGCATAAAAAACCTTTTGACTATATATAGTGCTTTAAATGATA
TTTCATTACAAGAAAGCGCTGAAAAATTTAAAAACAGCAATTACGGTGAATTTAAAAATG
CTGTCGCTCAATGTGTAAAGGAATTTTTAATCAAGATCCAAGATAAGTATAAAAATGCCT
TAAATCAAATTGAAACATTGAGTAAAGAGGGAGCAAAAAAGGCAAGTGAAGTTGCCCAAA
TTAACTTAGATATGTTATTAAAAGGAATAGGATTAAGAT
>18626 bias=0,e_score=0.0,bit_score=1063.1,score_ratio=1.06,align_strand=-,abs_start=44080,abs_end=45079,allele_start=44080,allele_end=45079,query_name=NODE_4_length_68136_cov_36.5476_ID_5229 <unknown description>
TGCAAAATTCTGAAAAGAAGACTTTATTAAGCGGAATTACTGCAACTGGTAAATTAACGC
TGGCAAATTATATTGGTGCTATAAAAAATATGGTTAAATTGCAAGAAGAATATAACAATT
ACATTTTTATAGCAGATTTACATGCTCTAACGTTGCCAATTGATCCTAAGCAATTATCAA
AAAATAAAAAGGATATTTTTGCACTTTATATTGCATGTGGAATTGACCCTAAAAAGAGTG
TGTTATTTTTTCAATCAGATGTCATTCAACACGGATTAATGAATTGATTAATTTTGACAA
ATACGACAATCGGAGAATTATCAAGAATGACGCAATTTAAAGATAAATCAGCTAAAATAA
AAACTGCAAACGGTATGGAAACAATTCCAACAGGAATTTTAATGTATCCTACCTTAATGG
TTGGCGATATATTACTATATAATGCAGATATTATTCCCGTTGGTATTGACCAAAAGCAAC
ATGTTGAATTGACTAGAAATTTAGCAATTAGATTGAATAATAAATTCAATACAACGTACA
AAATACCTGAACCATATATACCAGAAGTTGGGGCCAAAATAATGTCTTTAACTGACCCAA
GTAAGAAAATGTCAAAATCTGATACAAATCCTAAATCAGCAATTTATTTATTAGATGATC
CAGAAGATGCATACAAAAAAATATTAAAAGCTGTTACAGATTCAGAAGGAAAAATATATT
TGTCAGATGAAAAGCCGGGCATAAAAAACCTTTTGACTATATATAGTGCTTTAAATGATA
TTTCATTACAAGAAAGCGCTGAAAAATTTAAAAACAGCAATTACGGTGAATTTAAAAATG
CTGTCGCTCAATGTGTAAAGGAATTTTTAATCAAGATCCAAGATAAGTATAAAAATGCCT
TGAATCAAATTGAAACGTTGAGCCAAGAGGGAGCAAAAAAGGCAAGTGAAGTTGCCCAAA
TTAACTTAGATATGTTATTAAAAGGAATAGGATTAAGAT
>18627 bias=0,e_score=0.0,bit_score=1058.0,score_ratio=1.06,align_strand=+,abs_start=201454,abs_end=202455,allele_start=201454,allele_end=202455,query_name=NODE_1_length_507951_cov_41.4538_ID_1311 <unknown description>
TGCAAAATTCTGAAAAAAAGACGTTATTAAGTGGAATTACTGCAACTGGTAAATTAACGC
TGGCAAATTATATTGGTGCTATAAAAAATATGGTTAAATTGCAAGAAGAATATAACAATT
ACATTTTTATAGCAGATTTACATGCTCTAACGTTGCCAATTGATCCTAAGCAATTATCAA
AAAATAAAAAGGACATTTTTGCACTTTATATTGCATGTGGAATTGACCCTAAAAAGAGTG
TGTTATTTTTTCAATCAGATGTCATTCAACACGGATTAATGAATTGATTAATTTTGACAA
ATACGACAATCGGAGAATTATCAAGAATGACGCAATTTAAAGATAAATCAGCTAAAATAA
AAACTGCAAACGGTATGGAAACAATTCCAACAGGAATTTTAATGTATCCTACCTTAATGG
TTGGCGATATATTACTATATAATGCAGATATTATTCCCGTTGGTATTGACCAAAAGCAAC
ATGTTGAATTGACTAGAAATTTAGCAATTAGATTGAATAATAAATTCAATACAACGTACA
AAATACCTGAACCATATATACCAGAAGTTGGGGCCAAAATAATGTCTTTAACTGACCCAA
GTAAGAAAATGTCAAAATCTGATACAAATCCTAAATCAGCAATTTATTTATTAGATGATC
CAGAAGATGCATACAAAAAAATATTAAAAGCTGTTACAGATTCAGAAGGAAAAATATATT
TGTCAGATGAAAAGCCAGGCATAAAAAACCTTTTGACTATATATAGTGCTTTAAATGATA
TTTCATTACAAGAAAGCGCTGAAAAATTTAAAAACAGCAATTACGGTGAATTTAAAAATG
CTGTCGCTCAATGTGTAAAGGAATTTTTAATCAAGATCCAAGATAAGTATAAAAATGCCT
TGAATCAAATTGAAACATTGAGCAAAGAGGGAGCAAAAAAGGCAAGTGAAGTTGCCCAAA
TTAACTTAGATATGTTATTAAAAGGAATAGGATTAAGATAA
>18628 bias=0,e_score=0.0,bit_score=1049.0,score_ratio=1.05,align_strand=+,abs_start=175277,abs_end=176278,allele_start=175277,allele_end=176278,query_name=NODE_1_length_474534_cov_38.1723_ID_792 <unknown description>
TGCAAAATTCTGAAAAGAAGACGTTATTAAGTGGAATTACTGCAACTGGTAAATTAACGC
TAGCAAATTATATTGGCGCTATAAAAAATATGGTTAAATTGCAAGAAGAATATAACAATT
ACATTTTTATAGCAGATTTACATGCTCTAACGTTGCCAATTGATCCTAAGCAATTATCAA
AAAATAAAAAGGATATTTTTGCACTTTATATTGCATGTGGAATTGACCCTAAAAAGAGTG
TGTTATTTTTTCAATCAGATGTCATTCAACACGGATTAATGAATTGATTAATTTTGACAA
ATACGACAATCGGAGAATTGTCAAGAATGACGCAATTTAAAGATAAATCAGCTAAAATAA
AAACTGCAAATGGTATGGAAACAATTCCAACAGGAATTTTAATGTATCCTACTTTAATGG
TTGGCGATATATTACTATATAATGCAGATATTATTCCTGTTGGCATCGACCAAAAGCAAC
ATGTTGAATTGACTAGAAATTTAGCAATTAGATTAAATAATAAATTCAATACAACGTACA
AAATACCTGAACCATATATACCAGAAGTTGGGGCCAAAATAATGTCTTTAACTGACCCAA
GTAAGAAAATGTCAAAATCTGATACAAATCCTAAATCAGCAATTTATTTATTAGATGATC
CAGAAGATGCATACAAAAAAATATTAAAAGCTGTTACAGATTCAGAAGGAAAAATATACT
TGTCAGATGAAAAGCCGGGCATAAAAAACCTTTTGACTATATATAGTGCTTTAAATGATA
TTTCATTACAAGAAAGCGCTGAAAAATTTAAAAACAGCAATTACGGTGAATTTAAAAACG
CTGTCGCTCAATGTGTAAAGGAATTTTTAATTAAGATCCAAGATAAGTATAAAAATGCCT
TAAATCAAATTGAAACATTGAGTAAAGAGGGAGCAAAAAAGGCAAGTGAAGTTGCCCAAA
TTAACTTAGATATGTTATTAAAAGGAATAGGATTAAGATAA
>18629 bias=0,e_score=0.0,bit_score=1054.6,score_ratio=1.05,align_strand=+,abs_start=209579,abs_end=210580,allele_start=209579,allele_end=210580,query_name=NODE_1_length_666248_cov_46.4332_ID_732 <unknown description>
TGCAAAATTCTGAAAAGAAGACGTTATTAAGCGGAATTACTGCAACTGGTAAATTAACGC
TAGCAAATTATATTGGCGCTATAAAAAATATGGTTAAATTGCAAGAAGAATATAACAATT
ACATTTTTATAGCAGATTTACATGCTCTAACGTTGCCAATTGATCCTAAGCAATTATCAA
AAAATAAAAAGGATATTTTTGCACTTTATATTGCATGTGGAATTGACCCTAAAAAGAGTG
TGTTATTTTTTCAATCAGATGTCATTCAACATGGATTAATGAATTGATTAATTTTGACAA
ATACGACAATCGGAGAATTGTCAAGAATGACGCAATTTAAAGATAAATCAGCTAAAATAA
AAACTGCAAATGGTATGGAAACAATTCCAACAGGAATTTTAATGTATCCTACTTTAATGG
TTGGCGATATATTACTATATAATGCAGATATTATTCCTGTTGGCATCGACCAAAAGCAAC
ATGTTGAATTGACTAGAAATTTAGCAATTAGATTAAATAATAAATTCAATACAACGTACA
AAATACCTGAACCATATATACCAGAAGTTGGGGCCAAAATAATGTCTTTAACTGACCCAA
GTAAGAAAATGTCAAAATCTGATACAAATCCTAAATCAGCAATTTATTTATTAGATGATC
CAGAAGATGCATACAAAAAAATATTAAAAGCTGTTACAGATTCAGAAGGAAAAATATATT
TGTCAGATGAAAAGCCGGGCATAAAAAACCTTTTGACTATATATAGTGCTTTAAATGATA
TTTCATTACAAGAAAGCGCTGAAAAATTTAAAAACAGCAATTACGGTGAATTTAAAAATG
CTGTCGCTCAATGTGTAAAGGAATTTTTAATCAAGATCCAAGATAAGTATAAAAATGCCT
TGAATCAAATTGAAACATTGAGCAAAGAGGGAGCAAAAAAGGCAAGTGAAGTTGCCCAAA
TTAACTTAGATATGTTATTAAAAGGAATAGGATTAAGATAA
>18630 bias=0,e_score=0.0,bit_score=1045.2,score_ratio=1.04,align_strand=-,abs_start=149176,abs_end=150175,allele_start=149176,allele_end=150175,query_name=NODE_1_length_290949_cov_36.4267_ID_342 <unknown description>
TGCAAAATTCTAAAAAGAAGACGTTATTAAGTGGAATTACTGCAACTGGTAAATTAACGC
TAGCAAATTATATTGGCGCTATAAAAAATATGGTTAAATTGCAAGAAGAATATAACAATT
ACATTTTTATAGCAGATTTACATGCTCTAACGTTGCCAATTGATCCTAAGCAATTATCAA
AAAATAAAAAGGATATTTTTGCACTTTATATTGCATGTGGAATTGACCCTAAAAAGAGTG
TGTTATTTTTTCAATCAGATGTCATTCAACACGGATTAATGAATTGATTAATTTTGACAA
ATACGACAATCGGAGAATTGTCAAGAATGACGCAATTTAAAGATAAATCAGCTAAAATAA
AAACTGCAAATGGTATGGAAACAATTCCAACAGGAATTTTAATGTATCCTACTTTAATGG
TTGGCGATATATTACTATATAATGCAGATATTATTCCTGTTGGCATCGACCAAAAGCAAC
ATGTTGAATTGACTAGAAATTTAGCAATTAGATTAAATAATAAATTCAATACAACGTACA
AAATACCTGAACCATATATACCAGAAGTTGGGGCCAAAATAATGTCTTTAACTGACCCAA
GTAAGAAAATGTCAAAATCTGATACAAATCCTAAATCAGCAATTTATTTATTAGATGATC
CAGAAGATGCATACAAAAAAATATTAAAAGCTGTTACAGATTCAGAAGGAAAAATATACT
TGTCAGATGAAAAGCCGGGCATAAAAAACCTTTTGACTATATATAGTGCTTTAAATGATA
TTTCATTACAAGAAAGCGCTGAAAAATTTAAAAACAGCAATTACGGTGAATTTAAAAACG
CTGTCGCTCAATGTGTAAAGGAATTTTTAATTAAGATCCAAGATAAGTATAAAAATGCCT
TAAATCAAATTGAAACATTGAGTAAAGAGGGAGCAAAAAAGGCAAGTGAAGTTGCCCAAA
TTAACTTAGATATGTTATTAAAAGGAATAGGATTAAGAT
