# Supplementary material for: Genomic determination of minimum multi-locus sequence typing schemas to represent the genomic phylogeny of Mycoplasma hominis
Source: BMC Genomics. 2016 Nov 23;17:964. doi: 10.1186/s12864-016-3284-z (PMC5120421; doi:10.1186/s12864-016-3284-z)
Supplement: Additional file 1: — FASTA sequence for all pan genomic alleles identified in this study. (ZIP 1488 kb) [file 12864_2016_3284_MOESM1_ESM.zip › pan_genome/GENE-209.fasta]

>209
ATGAATAGAATTAATTTTAAAAACCAAAGCTTTCATCGTTTTAATTTTATGAAAGATTTC
TTAGATATTTTAGAAGAATCAAAAATAGAATTTGGTGCAAAAAAATCACTTTGTGTTGAT
GTAATGTTTGTAACTGCTAAAAAGATGAAAAAGTTAAATAACTTACACAGACAAAAAAAC
TATACAACTGATATTTTAAGTTTCCCACTAGATAGTCAAGAAGAATTAAATTTTTTGGAT
GAAATTGAATTAGGACAAATTATTATTTCTCCGTGGAAAATAAAAAAACAAGCCAAGGAG
TTCAATCATAGTTTAAGACGAGAATTTTGTTATATTTTTGCTCATGGAATTGCTCACCTA
TTTGGTTTTGATCACATTACTGAAGAAGAAGCAAAAATAATGAATGGGCATGTAGATAAT
ATAATGAATAAATTAAACATAAAGAGAATATAA
>873
ATGAATAGAATTAATTTTAAAAACCAAAGCTTTCATCGTTTTAATTTTATGAAAGATTTC
TTAGATATTTTAGAAGAATCAAAAATAGAATTTGGTGCAAAAAAATCACTTTGTGTTGAT
GTAATGTTTGTAACTGCTAAAAAGATGAAAAAGTTAAATAACTTACACAGACAAAAAAAC
TATACAACTGATATTTTAAGTTTCCCACTAGATAGTCAAGAAGAATTAAATTTTTTGGAT
GAAATTGAATTAGGACAAATTATTATTTCTCCGTGGAAAATAAAAAAACAAGCCAAGGAG
TTCAATCATAGTTTAAGACGAGAATTTTGTTATATTTTTGCTCACGGGATTGCTCACCTA
TTTGGTTTTGATCACATTACTGAAGAAGAAGCAAAAATAATGAATGGGCATGTTGATAAT
ATAATGAATAAATTAAACATAAAGAGAATATAA
>1546
ATGAATAGAATTAATTTTAAAAACCAAAGCTTTCATCATTTTAATTTTATGAAAGATTTC
TTAGATATTTTAGAAGAATCAAAAATAGAATTTGATGCAAAAAAATCACTTTGTGTTGAT
GTAATGTTTGTAACTGCTAAAAAGATGAAAAAGTTAAATAACTTACACAGACAAAAAAAC
TATACAACTGATATTTTAAGTTTCCCACTAGATAGTCAAGAAGAATTAAATTTTTTGGAT
GAAATTGAATTAGGACAAATTATTATTTCTCCATGGAAAATAAAAAAACAAGCCAAGGAG
TTCAATCATAGTTTAAGACGAGAATTTTGTTATATTTTTGCTCATGGGATTGCTCACCTA
TTTGGTTTTGACCACATTACTGAAGAAGAAGCAAAAATAATGAATGGGCATGTCGATAAT
ATAATGAATAAATTAAACATAAAGAGAATATAA
>5697 bias=82.5,bit_score=450.1,abs_start=120609,align_strand=-,abs_end=121059,score_ratio=0.993598233996,query_name=NODE_2_length_174641_cov_50.6885_ID_2769
TGAATAGAATTAATTTTAAAAACCAAAGCTTTCATCGTTTTAATTTTATGAAAGATTTCT
TAGATATTTTAGAAGAATCAAAAATAGAATTTGGTGCAAAAAAATCACTTTGTGTTGATG
TAATGTTTGTAACTGCTAAAAAGATGAAAAAGTTAAATAACTTACACAGACAAAAAAACT
ATACAACTGATATTTTAAGTTTCCCACTAGATAGTCAAGAAGAATTAAATTTTTTGGATG
AAATTGAATTAGGACAAATTATTATTTCTCCGTGGAAAATAAAAAAACAAGCCAAGGAGT
TCAATCATAGTTTAAGACGAGAATTTTGTTATATTTTTGCTCATGGGATTGCTCACCTAT
TTGGTTTTGATCACATTACTGAAGAAGAAGCAAAAATAATGAATGGGCATGTTGATAATA
TAATGAATAAATTAAACATAAAGAGAATATA
>5699 bias=85.5,bit_score=444.1,abs_start=214225,align_strand=+,abs_end=214677,score_ratio=0.980353200883,query_name=NODE_1_length_644406_cov_31.3649_ID_828
ATGAATAGAATTAATTTTAAAAACCAAAGCTTTCATCGTTTTAATTTTATGAAAGATTTC
TTAGATATTTTAGAAGAATCAAAAATAGAATTTGGTGCAAAAAAATCACTTTGTGTTGAT
GTAATGTTTGTAACTGCTAAAAAGATGAAAAAGTTAAATAACTTACATAGACAAAAAAAC
TATACAACTGATATTTTAAGTTTCCCACTAGATAGTCAAGAAGAATTAAATTTTTTGGAT
GAAATTGAATTAGGACAAATTATTATTTCTCCGTGGAAAATAAAAAAACAAGCCAAGGAG
TTCAATCATAGTTTAAGACGAGAATTTTGTTATATTTTTGCTCATGGAATTGCTCACCTA
TTTGGTTTTGATCACATTACTGAAGAAGAAGCAAAAATAATGAATGGGCATGTAGATAAT
ATAATGAATAAATTAAACATAAAGAGAATATAA
>5703 bias=82.8,bit_score=441.9,abs_start=98657,align_strand=-,abs_end=99107,score_ratio=0.975496688742,query_name=NODE_2_length_152465_cov_26.3989_ID_3378
TGAATAGAATTAATTTTAAAAACCAAAGCTTTCATCGTTTTAATTTTATGAAAGATTTCT
TAGATATTTTAGAAGAAGCAAAAATAGAATTTGGTGCAAAAAAATCACTTTGTGTTGATG
TAATGTTTGTAACTGCTAAAAAGATGAAAAAGTTAAATAACTTACATAGACAAAAAAACT
ATACAACTGATATTTTAAGTTTCCCACTAGATAGTCAAGAAGAATTAAATTTTTTGGATG
AAATTGAATTAGGACAAATTATTATTTCTCCGTGGAAAATAAAAAAACAAGCCAAGGAGT
TCAATCATAGTTTAAGACGAGAATTTTGTTATATTTTTGCTCATGGTATTGCTCACCTAT
TTGGTTTTGATCACATTACTGAAGAAGAAGCAAAAATAATGAATGGGCATGTAGATAACA
TAATGAATAAATTAAACATAAAGAGAATATA
>5705 bias=84.0,bit_score=447.5,abs_start=95662,align_strand=-,abs_end=96112,score_ratio=0.987858719647,query_name=NODE_1_length_497571_cov_28.1511_ID_540
TGAATAGAATTAATTTTAAAAACCAAAGCTTTCATCGTTTTAATTTTATGAAAGATTTCT
TAGATATTTTAGAAGAATCAAAAATAGAATTTGGTGCAAAAAAATCACTTTGTGTTGATG
TAATGTTTGTAACTGCTAAAAAGATGAAAAAGTTAAATAACTTACACAGACAAAAAAACT
ATACAACTGATATTTTAAGTTTCCCACTAGATAGTCAAGAAGAATTAAATTTTTTGGATG
AAATTGAATTAGGACAAATTATTATTTCTCCGTGGAAAATAAAAAAACAAGCCAAGGAGT
TCAATCATAGTTTAAGACGAGAATTTTGTTATATTTTTGCTCATGGAATTGCTCACCTAT
TTGGTTTTGATCACATTACTGAAGAAGAAGCAAAAATAATGAATGGGCATGTAGATAATA
TAATGAATAAATTAAACATAAAGAGAATATA
>5706 bias=84.0,bit_score=442.8,abs_start=53357,align_strand=+,abs_end=53809,score_ratio=0.977483443709,query_name=NODE_3_length_93369_cov_17.5684_ID_566
ATGAATAGAATTAATTTTAAAAACCAAAGCTTTCATCGTTTTAATTTTATGAAAGATTTC
TTAGATATTTTAGAAGAATCAAAAATAGAATTTGGTGCAAAAAAATCACTTTGTGTTGAT
GTAATGTTTGTGACTGCTAAAAAGATGAAAAAATTAAATAACTTACACAGACAAAAAAAC
TATACAACTGATATTTTAAGTTTCCCACTAGATAGTCAAGAAGAATTAAATTTTTTGGAT
GAAATTGAATTAGGACAAATTATTATTTCTCCGTGGAAAATAAAAAAACAAGCCAAGGAG
TTCAATCATAGTTTAAGACGAGAATTTTGTTATATTTTTGCTCATGGAATTGCTCACCTA
TTTGGTTTTGATCACATTACTGAAGAAGAAGCAAAAATAATGAATGGGCATGTAGATAAT
ATAATGAATAAATTAAACATAAAGAGAATATAA
>18610 bias=0,e_score=7.5e-133,bit_score=450.1,score_ratio=0.99,align_strand=-,abs_start=417313,abs_end=417763,allele_start=417313,allele_end=417763,query_name=NODE_1_length_474534_cov_38.1723_ID_792 <unknown description>
TGAATAGAATTAATTTTAAAAACCAAAGCTTTCATCGTTTTAATTTTATGAAAGATTTCT
TAGATATTTTAGAAGAATCAAAAATAGAATTTGGTGCAAAAAAATCACTTTGTGTTGATG
TAATGTTTGTAACTGCTAAAAAGATGAAAAAGTTAAATAACTTACACAGACAAAAAAACT
ATACAACTGATATTTTAAGTTTCCCACTAGATAGTCAAGAAGAATTAAATTTTTTGGATG
AAATTGAATTAGGACAAATTATTATTTCTCCGTGGAAAATAAAAAAACAAGCCAAGGAGT
TCAATCATAGTTTAAGACGAGAATTTTGTTATATTTTTGCTCATGGGATTGCTCACCTAT
TTGGTTTTGATCACATTACTGAAGAAGAAGCAAAAATAATGAATGGGCATGTTGATAATA
TAATGAATAAATTAAACATAAAGAGAATAT
>18611 bias=0,e_score=2.6e-132,bit_score=446.6,score_ratio=0.99,align_strand=+,abs_start=53427,abs_end=53879,allele_start=53427,allele_end=53879,query_name=NODE_2_length_147029_cov_48.4721_ID_161 <unknown description>
TGAATAGAATTAATTTTAAAAACCAAAGCTTTCATCGTTTTAATTTTATGAAAGATTTCT
TAGATATTTTAGAAGAATCAAAAATAGAATTTGGTGCAAAAAAATCACTTTGTGTTGATG
TAATGTTTGTAACTGCTAAAAAGATGAAAAAGTTAAATAACTTACACAGACAAAAAAACT
ATACAACTGATATTTTGAGTTTCCCACTAGATAGTCAAGAAGAATTAAATTTTTTGGATG
AAATTGAATTAGGACAAATTATTATTTCTCCGTGGAAAATAAAAAAACAAGCCAAGGAGT
TCAATCATAGTTTAAGACGAGAATTTTGTTATATTTTTGCTCATGGAATTGCTCACCTAT
TTGGTTTTGATCACATTACTGAAGAAGAAGCAAAAATAATGAATGGGCATGTAGATAATA
TAATGAATAAATTAAACATAAAGAGAATATAA
>18612 bias=0,e_score=2.6e-131,bit_score=442.8,score_ratio=0.98,align_strand=-,abs_start=44916,abs_end=45366,allele_start=44916,allele_end=45366,query_name=NODE_3_length_98724_cov_39.7872_ID_265 <unknown description>
TGAATAGAATTAATTTTAAAAACCAAAGCTTTCATCGTTTTAATTTTATGAAAGATTTCT
TAGATATTTTAGAAGAATCAAAAATAGAATTTGGTGCAAAAAAATCACTTTGTGTTGATG
TAATGTTTGTGACTGCTAAAAAGATGAAAAAATTAAATAACTTACACAGACAAAAAAACT
ATACAACTGATATTTTAAGTTTCCCACTAGATAGTCAAGAAGAATTAAATTTTTTGGATG
AAATTGAATTAGGACAAATTATTATTTCTCCGTGGAAAATAAAAAAACAAGCCAAGGAGT
TCAATCATAGTTTAAGACGAGAATTTTGTTATATTTTTGCTCATGGAATTGCTCACCTAT
TTGGTTTTGATCACATTACTGAAGAAGAAGCAAAAATAATGAATGGGCATGTAGATAATA
TAATGAATAAATTAAACATAAAGAGAATAT
>18613 bias=0,e_score=3.6e-132,bit_score=444.1,score_ratio=0.98,align_strand=-,abs_start=26132,abs_end=26582,allele_start=26132,allele_end=26582,query_name=NODE_6_length_36082_cov_1.44411_ID_199 <unknown description>
TGAATAGAATTAATTTTAAAAACCAAAGCTTTCATCGTTTTAATTTTATGAAAGATTTCT
TAGATATTTTAGAAGAATCAAAAATAGAATTTGGTGCAAAAAAATCACTTTGTGTTGATG
TAATGTTTGTAACTGCTAAAAAGATGAAAAAGTTAAATAACTTACATAGACAAAAAAACT
ATACAACTGATATTTTAAGTTTCCCACTAGATAGTCAAGAAGAATTAAATTTTTTGGATG
AAATTGAATTAGGACAAATTATTATTTCTCCGTGGAAAATAAAAAAACAAGCCAAGGAGT
TCAATCATAGTTTAAGACGAGAATTTTGTTATATTTTTGCTCATGGAATTGCTCACCTAT
TTGGTTTTGATCACATTACTGAAGAAGAAGCAAAAATAATGAATGGGCATGTAGATAATA
TAATGAATAAATTAAACATAAAGAGAATAT
>18614 bias=0,e_score=2.5e-131,bit_score=443.7,score_ratio=0.98,align_strand=-,abs_start=125154,abs_end=125604,allele_start=125154,allele_end=125604,query_name=NODE_2_length_179046_cov_45.3973_ID_251 <unknown description>
TGAATAGAATTAATTTTAAAAACCAAAGCTTTCATCGTTTTAATTTTATGAAAGATTTCT
TAGATATTTTAGAAGAATCAAAAATAGAATTTGATGCAAAAAAATCACTTTGTGTTGATG
TAATGTTTGTAACTGCTAAAAAGATGAAAAAGTTAAATAACCTACATAGACAAAAAAACT
ATACAACTGATATTTTAAGTTTCCCACTAGATAGTCAAGAAGAATTAAATTTTTTGGATG
AAATTGAATTAGGACAAATTATTATTTCTCCGTGGAAAATAAAAAAACAAGCCAAGGAGT
TCAATCATAGTTTAAGACGAGAATTTTGTTATATTTTTGCTCATGGGATTGCTCACCTAT
TTGGTTTTGATCACATTACTGAAGAAGAAGCAAAAATAATGAATGGGCATGTAGATAATA
TAATGAATAAATTAAACATAAAGAGAATAT
>18615 bias=0,e_score=1.9e-132,bit_score=447.5,score_ratio=0.99,align_strand=-,abs_start=136518,abs_end=136968,allele_start=136518,allele_end=136968,query_name=NODE_1_length_194000_cov_43.9897_ID_1724 <unknown description>
TGAATAGAATTAATTTTAAAAACCAAAGCTTTCATCGTTTTAATTTTATGAAAGATTTCT
TAGATATTTTAGAAGAATCAAAAATAGAATTTGGTGCAAAAAAATCACTTTGTGTTGATG
TAATGTTTGTAACTGCTAAAAAGATGAAAAAGTTAAATAACTTACACAGACAAAAAAACT
ATACAACTGATATTTTAAGTTTCCCACTAGATAGTCAAGAAGAATTAAATTTTTTGGATG
AAATTGAATTAGGACAAATTATTATTTCTCCGTGGAAAATAAAAAAACAAGCCAAGGAGT
TCAATCATAGTTTAAGACGAGAATTTTGTTATATTTTTGCTCATGGAATTGCTCACCTAT
TTGGTTTTGATCACATTACTGAAGAAGAAGCAAAAATAATGAATGGGCATGTAGATAATA
TAATGAATAAATTAAACATAAAGAGAATAT
>18616 bias=0,e_score=6e-131,bit_score=442.8,score_ratio=0.98,align_strand=+,abs_start=162401,abs_end=162853,allele_start=162401,allele_end=162853,query_name=NODE_2_length_226046_cov_22.58_ID_866 <unknown description>
TGAATAGAATTAATTTTAAAAACCAAAGCTTTCATCGTTTTAATTTTATGAAAGATTTCT
TAGATATTTTAGAAGAATCAAAAATAGAATTTGGTGCAAAAAAATCACTTTGTGTTGATG
TAATGTTTGTGACTGCTAAAAAGATGAAAAAATTAAATAACTTACACAGACAAAAAAACT
ATACAACTGATATTTTAAGTTTCCCACTAGATAGTCAAGAAGAATTAAATTTTTTGGATG
AAATTGAATTAGGACAAATTATTATTTCTCCGTGGAAAATAAAAAAACAAGCCAAGGAGT
TCAATCATAGTTTAAGACGAGAATTTTGTTATATTTTTGCTCATGGAATTGCTCACCTAT
TTGGTTTTGATCACATTACTGAAGAAGAAGCAAAAATAATGAATGGGCATGTAGATAATA
TAATGAATAAATTAAACATAAAGAGAATATAA
>18617 bias=0,e_score=4.6e-131,bit_score=441.9,score_ratio=0.98,align_strand=-,abs_start=45206,abs_end=45656,allele_start=45206,allele_end=45656,query_name=NODE_3_length_99014_cov_51.1683_ID_224 <unknown description>
TGAATAGAATTAATTTTAAAAACCAAAGCTTTCATCGTTTTAATTTTATGAAAGATTTCT
TAGATATTTTAGAAGAAGCAAAAATAGAATTTGGTGCAAAAAAATCACTTTGTGTTGATG
TAATGTTTGTAACTGCTAAAAAGATGAAAAAGTTAAATAACTTACATAGACAAAAAAACT
ATACAACTGATATTTTAAGTTTCCCACTAGATAGTCAAGAAGAATTAAATTTTTTGGATG
AAATTGAATTAGGACAAATTATTATTTCTCCGTGGAAAATAAAAAAACAAGCCAAGGAGT
TCAATCATAGTTTAAGACGAGAATTTTGTTATATTTTTGCTCATGGTATTGCTCACCTAT
TTGGTTTTGATCACATTACTGAAGAAGAAGCAAAAATAATGAATGGGCATGTAGATAACA
TAATGAATAAATTAAACATAAAGAGAATAT
>18618 bias=0,e_score=6e-133,bit_score=449.2,score_ratio=0.99,align_strand=-,abs_start=157445,abs_end=157895,allele_start=157445,allele_end=157895,query_name=NODE_2_length_211336_cov_54.0217_ID_107 <unknown description>
TGAACAGAATTAATTTTAAAAACCAAAGCTTTCATCGTTTTAATTTTATGAAAGATTTCT
TAGATATTTTAGAAGAATCAAAAATAGAATTTGGTGCAAAAAAATCACTTTGTGTTGATG
TAATGTTTGTAACTGCTAAAAAGATGAAAAAGTTAAATAACTTACACAGACAAAAAAACT
ATACAACTGATATTTTAAGTTTCCCACTAGATAGTCAAGAAGAATTAAATTTTTTGGATG
AAATTGAATTAGGACAAATTATTATTTCTCCGTGGAAAATAAAAAAACAAGCCAAGGAGT
TCAATCATAGTTTAAGACGAGAATTTTGTTATATTTTTGCTCATGGGATTGCTCACCTAT
TTGGTTTTGATCACATTACTGAAGAAGAAGCAAAAATAATGAATGGGCATGTAGATAATA
TAATGAATAAATTAAACATAAAGAGAATAT
