# Supplementary material for: Genomic determination of minimum multi-locus sequence typing schemas to represent the genomic phylogeny of Mycoplasma hominis
Source: BMC Genomics. 2016 Nov 23;17:964. doi: 10.1186/s12864-016-3284-z (PMC5120421; doi:10.1186/s12864-016-3284-z)
Supplement: Additional file 1: — FASTA sequence for all pan genomic alleles identified in this study. (ZIP 1488 kb) [file 12864_2016_3284_MOESM1_ESM.zip › pan_genome/GENE-20.fasta]

>20
ATGAGCAAGCAAAAACATGGTAGAAAAGCATTTCTACCAAAATGGGCAATATTTATTATA
ATCTTGGCTTTTATATTAACGGCAGGTATTATTGGCGTCGTAATATATTACATTTTTAAT
TATGTTAATTATTCAAATGGCAATGGCGGAGGTTTATTTGATGGCCAAAAAAATAAAAAT
TATTCAATGCCAAATGAAGAAAGATATCTACAAAGTTTCAATGCAAAAACGATTGTCAAA
AACAATATTCAATTAAAGAACAAAAATTATCAATATGGAAATTTAAGTATTTTTGAATAT
CCTTTTGCCTTAACAAAAAATAATGAACCTATTTATTTTTTGGGTGAAGAAGGAAGAAAA
TTATTAAATTTAGAATTTTTAAAAAGAGGCTTTTATGGTCCTGAAATTAATGGTTTAAAT
CATGTTTATATAAATAAAAAAATACCTAATGTTTCGAATATTAAGGACGTAAATGGTGTT
TATTTGCCACAAGCTTTTGACATTTTTATTCAAATAAATCATTTTATCTCTGGGGGAATA
AAACAAGTCCAATCATGAAGTTTGCAAAAGAGAGTTGAGCTAGTTTTTAATACTTTATTT
CATGAATACGCACACCACATTGATAATACATACAACCGAAGTATAAGAGAAAATGATGAG
TTTGCCAATAATGATTTAAGCTATAAATTAGCAACTCCTGAACTAAACAAAATAATCAAT
AAATTTAACGGAAACAACAACAAATTTTTAACCGAATTTAGAAAAACGCTAAACTACGAT
GGTTCAATTCAAAACGATGAATATTTAGTCAATAAAGAATTATTTAATCCTAAAAACAAA
GAAATACCAGTTTATTCAAAATTTAGTCAATATGACTTATTCAAGTTAGCTAACCTCACC
TTAACAAACAAAGAAGTTGAAAAATACAATATTTTAAACAATAAAAACTTTTATTTTAAT
AATTCAACAAACAACACAGTTTATTATGCAAATTCTACTAATATTGATCAAATAAAATAC
TTGTTTTCGTTTGAGGAGCTTTTTGCAAGAGAACTAGTAAAACTTTCGTATTCAGCACAT
GAAAATTTTCAAATGTTTGACGGTCATTTAACTTTGGATGATTCTTTGAATTTCTTATAT
TATAAATTAAAAAATGATGATATTTTTCTATCTTCAATTGGTGACGACACACTAAAGATG
ATTGCCAACTATTATAATAAATATGTAATATATTCAGCCAATTGAGTATTTGATGATGAA
TTAAAAGATTATAAAAATATTAATAATAAATTTTTGTTTAGAAATAAACAAGGAAAATAC
ATTTATAAACCAAACCAACAAGTAAAGGCATTATTAAAAGCATATATTGATTTAATGGGT
TTTGGTCAACCTATTAGTTATATGGGATCTGATATTAGCAGTTGATATATTGATCATAAT
GGCAATATTAACTCTCAATATTCAAACATAAATATTGGGGGATTTCTAAACTTAGAAAAT
TCATTAATAGATTCAAATAGCAAGGAAGCAAAATATCCAACCTATTTACTATTTCAAAAA
GAAAATAAAAATCCTTTAAAACTTAGAATTCATACCTCAAAATACAACTTTATTGCCAAA
AGCAGATGAAATGAAATTTATTCAAAAAATCTACTAAATGAAGAAAGCATATATTCAAAT
AATGTTAAAAATTATGAATATGTTTCATATTTTTCCGATTCAATTGGAATTAATGAAATA
AAAGATTATACAAATCAAAATAACTATTTAAATTTAAAACTTTGAGTTGATAAAAATAAT
AATAATAAAATTGAATCAGATGAAATATCAAGCATTGTTTCAAACAAAAATATTTTAGAT
AAAAAAATGAAAGAATTATCATTATTTGCAAACGTTGAATATGACAAAAATAAATCATTG
TATGAACAAGTTATGCAATTGACAGAAGGAATAAAAAATACTAATTCGCCCAAAGCAAAA
TTATTAATTAACGAAATTATTGATTTATACAATTCTTATTTTTTAACCTTTGGAAGTAAC
GGATATTGAACCCACCAACAAAATAACAAACGCAATGTAACAAATTTTAGAAAAACAATG
GAATGATACGACACAGAAAAACAAACTACAAAGAATCTAATCTATTCATTAAATTTAGTA
AGTAACAATGATGAAGTTAATTTTGAATTTAAAAGATATAATTAA
>557
ATGAGCAAGCAAAAACAAGGTAGAAAAGCATTTCTACCAAAATGGGCAATATTTATTATA
ATCTTGGCTTTTATATTAACGGCAGGTATTATTGGCGTCGTAATATATTACATTTTTAAT
TATGTTAATTATTCAAATGGCAATGGCGGAGGTTTATTTGATGGCCAAAAAAATAAAAAT
TATTCAATGCCAAATGAAGAAAGATATCTACAAAGTTTCAATGCAAAAACAATTGCCAAA
AACAATGTTCAATTAAAGAACAAGAATTATCAATATGGAAATTTAAGTATTTTTGAATAT
CCTTTTGCTTTAACAAAAAATAATGAACCTATTTATTTTTTGGGTGAAGAAGGAAGAAAA
TTATTGAATTTAGAGTTTTTAAAAAGAGGCTTTTATGGTCCTGAAATTAATGGTTTAAAT
CATGTTTATATAAATAAAAAAATACCTAATGTTTCGAATATTAAAGATGTTAATGGTGTT
TATTTGCCACAAGCTTTTGACATTTTTATTCAAATAAATCATTTTATCTCTGGGGGAACA
AAACAAGTCCTATCATGAAGTTTGCAAAAGAGAGTTGAGCTAGTTTTTAATACTTTATTT
CATGAATACGCACACCACATTGATAATACATACAACCGAAGTATAAGAGAAAATGATGAG
TTTGCCAATAATGATTTAAGCTATAAATTAGCAACTCCTGAACTAAACAAAATAATCAAT
AAATTTAACGGAAACAACAACAAATTTTTAACCGAATTTAGAAAAACGCTAAACTACGAT
GGTTCAATGCAAAACGATGAATATTTAGTCAATAAAGAATTATTTAATCCCAAAAACAAA
GAAATACCAGTTTATTCAAAATTCAGTCAATATGACTTATTCAAGTTAGCTAACCTCGCC
TTAACAAACAAAGAAGTTGAAAAATACAACATTTTAAACAATAAGAACTTTTATTTTAAT
AATTCAACAAACAACACAGTTTATTATGCAAATTCTACTAATATTGATCAAATAAAATAC
TTGTTTTCATTTGAAGAACTTTTTGCAAGAGAACTAGTAAAACTTTCGTATTCAGCACAT
GAAAATTTTCAAATGTTTGACGGTCATTTAACTTTGGATGATTCTTTAAATTTCTTATAT
TATAAATTAAAAAATGATGATATTTTTCTATCGTCAATTGGTGATGACACACTGAAAATG
ATTGCCAACTATTATAATAAATATGTAATATATTCAGCCAATTGAGTATTTGATGATGAA
TTAAAAAATTATAAAAATATTAATAATAGATTCTTGTTTAGAAATAAGCAAGGAAAATAC
ATTTATAAACCAAATCAACAAGTAAAGGCATTGTTAAAGGCATATATTGATTTAATGGGT
TTTGGTCAACCTATTAGTTATATGGGTTCTGATATTAGTAGTTGATATATTGATCATAAT
GGCAATATTAACTCTCAATATTCAAACATAAATATTGGAGGATTTCTAAACTTAGAAAAT
TCATTAATAGATTCAAATAGCAAGGAAGCAAAATATCCAACCTATTTACTATTTCAAAAA
GAAAATAAAAATCCTTTAAAACTTAGAATTCATACTTCAAAATACAACTTTATTGCCAAA
AGCAAATGAAATGAAATTTATTCAAAAAATCTACTAAATGAAGAAAGCATATATTCAAAT
AATGTTAAAAATTATGAATATGTTTCATATTTTTCTGATTCAATTGGAATTAATGAAATA
AAAGATTATACAAATCAAAATAACTATTTAAATCTAAAACTTTGAGTTGATAAAAATAAT
AATAATAAAATTGAATCAGATGAAATATCAAGCATTGTTTCAAGCAAAAATATTTTAGAT
AAAAAAATGAAGGAATTATCATTATTTGCAAACGTTGAATATGACAAAGATAAATCATTG
TATGAACAAGTTGTGCAATTGATAGAAGGAATAAAAAATACTAATTCGCCCAAAGCAAAA
TTATTAATTAACGAAATTATTGATTTATACAATTCTTATTTTTTAACCTTTGGAAACAAC
GGATATTGAACCCACCAACAAAACAACAAACGTAATGTAACAAATTTTAGAAAAACAATG
GAATGATACGACACAGAAAAACAAACTACAAAAAATCTAATCTATTCATTAAATTTAGTA
AATAACAATGATGAAGTTAATTTTGAATTTAAAAGATATAATTAA
>1086
ATGAGCAAGCAAAAACAAGGTAGAAAAGCATTTCTACCAAAATGGGCAATATTTATTATA
ATCTTGGCTTTTATATTAACGGCAGGTATTATTGGCGTCGTAATATATTACATTTTTAAT
TATGTTAATTATTCAAATGGCAATGGCGGAGGTTTATTTGATGGCCAAAAAAATAAAAAT
TATTCAATGCCAAATGAAGAAAGATATCTACAAAGCTTCAATGCAAAAACAATTGCTAAA
AACAATATTCAATTAAAGAATAAGAATTATCAATATGGAAATTTAAGTATTTTTGAATAT
CCTTTTGCTTTAACAAAAAATAATGAACCTATTTATTTTTTGGGTGAAGAAGGAAGAAAA
TTATTGAATTTAGAGTTTTTAAAAAGAGGCTTTTATGGTCCTGAAATTAATGGTTTAAAT
CATGTTTATATAAATAAAAAAATACCTAATGTTTCGAATATTAAAGATGTAAATGGTGTT
TATTTGCCACAAGCTTTTGACATTTTTATTCAAATAAATCATTTTATCTCTGGAGGAATA
AAACAAGTCCAATCATGAAGTTTACAAAAGAGAGTTGAGCTAGTTTTTAATACTTTATTT
CATGAATACGCACACCACATTGATAATACATACAACCGAAGTATAAGAGAAAACGATGAA
TTTGCCAATAATGATCTAAGTTATAAATTAGCAACTCCTGAACTAAACAAAATAATCAAT
AAATTCAATGGCAACAACAACAAATTTTTAACCGAATTTAGAAAAACACTAAACTACGAT
GGTTCAATTCAAAACGATGAATATTTAGTCAATAAAGAATTATTTAATCCTAAAAACAAA
GAAATACCAGTTTATTCAAAATTTAGTCAATATGACTTATTCAAGTTAGCTAACCTCACC
TTAACAAACAAAGAAGTTGAAAAATACAATATTTTAAACAATAAAAACTTTTATTTTAAT
AATTCAACAAACAACACAGTTTATTATGCAAATTCTACTAATATTGATCAAATAAAATAC
TTGTTTTCGTTTGAGGAGCTTTTTGCAAGAGAACTAGTAAAACTTTCGTATTCAGCACAT
GAAAATTTTCAAATGTTTGACGGTCATTTAACTTTGGATGATTCTTTGAATTTCTTATAT
TATAAATTAAAAAATGATGATATTTTTCTATCTTCAATTGGTGACGACACACTAAAGATG
ATTGCCAACTATTATAATAAATATGTAATATATTCAGCCAATTGAGTATTTGATGATGAA
TTAAAAAATTATAAAAATATTAATAATAGATTCTTGTTTAGAAATAAACAAGGAAAATAC
ATTTATAAACCAAACCAACAAGTAAAGGCATTATTAAAAGCATATATTGATTTAATGGGT
TTTGGTCAACCTATTAGTTATATGGGATCTGATATTAGCAGTTGATATATTGATCATAAT
GGCAATATTAACTCTCAATATTCAAACATAAATATTGGGGGATTTCTAAACTTAGAAAAT
TCATTAATAGATTCAAATAGCAAGAAATCAAAATATCCAACCTATTTACTATTTCAAAAA
GAAAATAAAAATCCTTTAAAACTTAGAATTCATACCTCAAAATACAACTTTATTGCCAAA
AGCAGATGAAATGAAATTTATTCAAAAAATCTACTAAATGAAGAAAGCATATATTCAAAT
AATGTTAAAAATTATGAATATGTTTCATATTTTTCCGATTCAATTGGAATTAATGAAATA
AAAGATTATACAAATCAAAATAACTATTTAAATTTAAAACTTTGAGTTGATAAAAATAAT
AATAATAAAATTGAATCAGATGAAATATCAAGCATTGTTTCAAACAAAAATATTTTAGAT
AAAAAAATGAAAGAATTATCATTATTTGCAAACGTTGAATATGACAAAAATAAATCATTG
TATGAACAAGTTATGCAATTGATAGAAGGAATAAAAAATACTAATTCGCCCAAAGCAAAA
TTATTAATTAACGAAATTATTGATTTATACAATTCTTATTTTTTAACCTTTGGAAGTAAC
GGATATTGAACCCACCAACAAAATAACAAACGCAATGTAACAAATTTTAGAAAAACAATG
GAATGATACGACACAGAAAAACAAACTACAAAGAATCTAATCTATTCATTAAATTTAGTA
AATAACAATGATGAAGTTAATTTTGAATTTAAAAGATATAATTAA
>1862
ATGAGCAAGCAAAAACATGGTAGAAAAGCATTTCTACCAAAATGGGCAATATTTATTATA
ATCTTAGCTTTTATATTAACGGCAGGTATTATTGGCGTCGTAATATATTACATTTTTAAT
TATGTTAATTATTCAAATGGCAATGGCGGAGGTTTATTTGATGGCCAAAAAAATAAAAAT
TATTCAATGCCAAATGAGGAAAGATATCTACAAAGTTTCAATGCAAAAACATTTGCCAAA
AACAATGTTCAATTAAAGAACAAGAATTATCAATATGGAAATTTAAGTATTTTTGAATAT
CCTTTTGCTTTAACAAAAAATAATGAACCTATTTATTTTTTGGGTGAAGAAGGAAGAAAA
TTATTGAATTTAGAGTTTTTAAAAAGAGGCTTTTATGGTCCTGAAATTAATGGTTTAAAT
CATGTTTATATAAATAAAAAAATACCTAATGTTTCGAATATTAAAGATGTAAATGGTGTT
TATTTGCCACAAGCTTTTGACATTTTTATTCAAATAAATCATTTTATCTCTGGGGGAATA
AAACAAGTCCAATCATGAAGTTTACAAAAGAGAGTTGAGCTAGTTTTTAATACTTTATTT
CATGAATACGCACACCACATTGATAATACATACAACCGAAGTATAAGAGAAAATGATGAG
TTTGCCAATAATGATTTAAGCTATAAATTAGCAACTCCTGAACTAAACAAAATAATCAAT
AAATTTAATGGAAACAACAACAAATTTTTAACTGAATTCAGAAAAACACTAAACTACGAT
GGTTCAATGCAAAACGATGAATATTTAGTCAATAAAGAATTATTTAATCCTAAAAACAAA
GAAATACCAGTTTATTCAAAATTTAGTCAATATGACTTATTCAAGTTAGCTAACCTCGCT
TTAACAAACAAAGAAGTTGAAAAATACAATATTTTAAACAATAAAAACTTTTATTTTAAT
AATTCAACAAACAATACAGTTTATTATGCAAATTCTACTAATATTGATCAAATAAAATAC
TTGTTTTCATTTGAGGAACTTTTTGCAAGAGAACTTGTAAAACTTTCATATTCAGCACAT
GAAAATTTTCAAATGTTTGACGGTCATTTAACTTTGGATGATTCTTTGAATTTCTTATAT
TATAAATTAAAAAATGATGATATTTTTCTATCATCAATTGGTGATGACACACTAAAGATG
ATTGCCAATTATTATAATAAATATGTAATATATTCAGCCAATTGAGTATTTGATGATGAA
TTAAAAAATTATAAAAATATTAATAATAGATTCTTGTTTAGAAATAAGCAAGGAAAATAC
ATTTATAAACCAAATCAACAAGTAAAGGCGTTATTAAAAGCGTATATTGATTTAATGGGT
TTTGGTCAACCTATTAGTTATATGGGATCTGATATTAGTAGTTGATATATTGATAATAAT
GGCAATATTAACTCTCAATATTCAAACATAAATATTGGGGGATTTCTAAACTTAGAAAAT
TCATTAATAGATTCAAATAGCAAGGAAGCAAAATATCCAACCTATTTACTATTTCAAAAA
GAAAATAAAAATCCTTTAAAACTTAGAATTCATACTTCAAAATACAACTTTATTGCAAAA
AGCAGATGAAATGAAATTTATTCAAAAAATCTGCTAAATGAAAAAAGCATATATTCAAAT
AATGTTAAAAATTATGAATATGTTTCATATTTTTCTGATTCAATTGGAATTAATGAAATA
AAAGATTATACAAATCAAAATAACTATTTAAATCTAAAACTTTGAGTTGATAAAAATAAT
AATAATAAAATTGAATCAGATGAAATATCAAGCATTGTTTCAAGCAAAAATATTTTAGAT
AAAAAAATGAAAGAATTATCATTATTTGCAAACGTTGAATATGACAAAAATAAATCATTG
TATGAACAAGTTGTGCAATTGATAGAAGGAATAAAAAATACTAATTCGCCCAAAGCAAAA
TTATTAATTAATGAAATTATTGATTTATACAATTCTTATTTTTTAACCTTTGGAAACAAT
GGATATTGAACCCACCAACAAAATAACAAACGCAATGTAACAAATTTTAGAAAAACAATG
GAATGATACGACACAGAAAAACAAACTACAAAGAATCTAATCTATTCATTAAATTTAGTA
AATAATAATGATGAAGTTAATTTTGAATTTAAAAGATATAATTAA
>4056 bias=427.2,bit_score=2198.8,abs_start=119752,align_strand=-,abs_end=121954,score_ratio=0.997188208617,query_name=NODE_1_length_171438_cov_18.2479_ID_1802
TGAGCAAGCAAAAACAAGGTAGAAAAGCATTTCTACCAAAATGGGCAATATTTATTATAA
TCTTGGCTTTTATATTAACAGCAGGTATTATTGGCGTCGTAATATATTACATTTTTAATT
ATGTTAATTATTCAAATGGCAATGGTGGGGGTTTATTTGATGGCCAAAAAAATAAAAATT
ATTCAATGCCAAATGAAGAAAGATATCTACAAAGTTTCAATGCAAAAACAATTGCCAAAA
ACAATGTTCAATTAAAGAACAAGAATTATCAATATGGAAATTTAAGTATTTTTGAATATC
CTTTTGCTTTAACAAAAAATAATGAACCTATTTATTTTTTGGGTGAAGAAGGAAGAAAAT
TATTGAATTTAGAGTTTTTAAAAAGAGGCTTTTATGGTCCTGAAATTAATGGTTTAAATC
ATGTTTATATAAATAAAAAAATACCTAATGTTTCGAATATTAAAGATGTTAATGGTGTTT
ATTTGCCACAAGCTTTTGACATTTTTATTCAAATAAATCATTTTATCTCTGGGGGAACAA
AGCAAGTCCTATCATGAAGTTTACAAAAGAGAGTTGAGCTAGTTTTTAATACTTTATTTC
ATGAATACGCACACCACATTGATAATACATACAACCGAAGTATAAGAGAAAATGATGAGT
TTGCCAATAATGATTTAAGCTATAAATTAGCAACTCCTGAACTAAACAAAATAATCAATA
AATTCAATGGCAACAACAACAAATTTTTAACCGAATTTAGAAAAACGCTAAACTACGATG
GTTCAATGCAAAACGATGAATTTTTAGTCAATAAAGAATTATTTAATCCTAAAAACAAAG
AAATACCAGTTTATTCAAAATTTAGTCAATATGACTTATTCAAGTTAGCTAACCTCGCCT
TAACAAACAAAGAAGTTGAAAAATACAATATTTTAAACAATAAAAACTTTTATTTCAACA
ATTCAACAAACAACACAGTTTATTATGCAAATTCTACTAATATTGATCAAATAAAATACT
TGTTTTCATTTGAAGAACTTTTTGCAAGAGAACTAGTAAAACTTTCGTATTCAGCACATG
AAAATTTTCAAATGTTTGACGGTCATTTAACTTTGGATGATTCTTTAAATTTCTTATATT
ATAAATTAAAAAATGATGATATTTTTCTATCGTCAATTGGTGATGACACACTGAAAATGA
TTGCCAACTATTATAATAAATATGTAATATATTCAGCCAATTGAGTATTTGATGATGAAT
TAAAAAATTATAAAAATATTAATAATAGATTCTTGTTTAGAAATAAGCAAGGAAAATACA
TTTATAAACCAAATCAACAAGTAAAGGCGTTATTAAAAGCGTATATTGATTTAATGGGTT
TTGGTCAACCTATTAGTTATATGGGATCTGATATTAGTAGTTGATATATTGATCATAATG
GCAATATTAACTCTCAATATTCAAACATAAATATTGGGGGATTTCTAAACTTAGAAAATT
CATTAATAGATTCAAATAGCAAGGAAGCAAAATATCCAACCTATTTACTATTTCAAAAAG
AAAATAAAAATCCCTTAAAACTTAGAATTCATACTTCAAAATACAACTTTATTGCCAAAA
GCAAATGAAATGAAATTTATTCAAAGAATCTGCTAAATGAAGAAAGCATATATTCAAATA
ATGTTAAAAATTATGAATATGTTTCATATTTTTCTGATTCAATTGGAATTAATGAAATAA
AAGATTATACAAATCAAAATAACTATTTAAATCTAAAACTTTGAGTTGATAAAAATAATA
ATAATAAAATTGAATCAGATGAAATATCAAGCATTGTTTCAAACAAAAATATTTTAGATA
AAAAAATGAAAGAATTATCATTATTTGCAAACGTTGAATATGACGAAAATAAATCATTGT
ATGAACAAGTTGTGCAATTGATAGAAGGAATAAAAAATACTAACTCGCCCAAAGCAAAAT
TATTAATTAACGAAATTATTGATTTATACAATTCTTATTTTTTAACCTTTGGAAGTAACG
GATATTGAACCCACCAACAAAATAACAAACGCAATGTAACAAATTTTAGAAAAACAATGG
AATGATACGACACAGAAAAACAAACTACAAAGAATCTAATCTATTCATTAAATTTAGTAA
ATAACAATGATGAAGTTAATTTTGAATTTAAAAGATATAATTA
>4057 bias=432.4,bit_score=2177.3,abs_start=4561,align_strand=-,abs_end=6763,score_ratio=0.987437641723,query_name=NODE_10_length_49371_cov_19.0623_ID_623
TGAACAAGCAAAAACAAGGTAGAAAAGCATTTCTACCAAAATGGGCAATATTTATTATAA
TCTTGGCTTTTATATTAACGGCAGGTATTATTGGCGTCGTAATATATTACATTTTTAATT
ATGTTAATTATTCAAATGGCAATGGTGGGGATTTATTTGATGGCCAAAAAAATAAAAATT
ATTCAATGCCAAATGAAGAAAGATATCTACAAAGCTTCAATGCAAAAACGATTGTCAAAA
ACAATGTTCAATTAAAGAACAAGAATTATCAATATGGAAATTTAAGTATTTTTGAATATC
CTTTTGCTTTAACAAAAAATAATGAACCTATTTATTTTTTGGGTGAAGAAGGAAGAAAAT
TATTGAATTTAGAGTTTTTAAAAAGAGGCTTTTATGGTCCTGAAATTAATGGTTTAAATC
ATGTTTATATAAATAAAAAAATACCTAATGTTTCAAATATTAAAGATGTTAATGGTGTTT
ATTTGCCACAAGCTTTTGACATTTTTATTCAAATAAATCATTTTATCTCTGGGGGAACAA
AGCAAGTCCTATCATGAAGTTTACAAAAGAGAGTTGAGCTAGTTTTTAATACTTTATTTC
ATGAATATGCACACCACATTGATAACACATACAACCGAAGTATAAAAGAAAACGATGAAT
TTGCCAATAATGATTTAAGCTATAAATTAGCAACTCCTGAATTAAATAAAATAATCAATA
AATTCAATGGCAATAACAACAAATTTTTAACCGAATTCAGAAAAACGCTAAACTACGATG
GTTCAATGCAAAACGATGAATATTTAGTCAATAAAGAATTATTTAATCCCAAAAACAAAG
AAATACCAGTTTATTCAAAATTTAGTCAATATGACTTATTCAAGCTAGCTAACCTCGCCT
TAACAAACAAAGAAGTTGAAAAATACAATATTTTAAACAATAAAAACTTTTATTTTAATA
ATTCAACAAACAACACAGTTTATTATGCAAATTCTACTAATATTGATCAAATAAAATACT
TGTTTTCGTTTGAGGAACTTTTTGCAAGAGAACTAGTAAAACTTTCGTATTCAGCACATG
AAAATTTTCAAATGTTTGACGGTCATTTAACTTTGGATGATTCTTTGAATTTCTTATATT
ATAAATTAAAAAATGATGATATTTTTCTATCATCAATTGGCGATGACACATTGAAAATGA
TTGCCAATTATTATAATAAATATGCAATATATTCAGCCAATTGAGTATTTGATGATGAAT
TAAAAAATTATAAAAATATTAATAATAGATTCTTGTTTAGAAATAAGCAAGGAAAATACA
TTTATAAACCAAATCAACAAGTAAAGGCGTTGTTAAAGGCATATATTGATTTAATGGGTT
TTGGTCAACCTATTAGTTATATGGGATCTGATATTAGCAGTTGATATATTGATCATAATG
GCAATATTAACTCTCAATATTCAAACATAAATATTGGGGGATTTCTAAACTTAGAAAATT
CATTAATAGATTCAAATAGCAAGGAAGCAAAATATCCAACCTATTTACTATTTCAAAAAG
AAAATAAAAATCCTTTAAAACTTAGAATTCATACCTCAAAATACAACTTTATTGCCAAAA
GCAGATGAAATGAAATTTATTCAAAAAATCTACTAAATGAAAAAAGCATATATTCAAATA
ATGTTAAAAATTATGAATATGTTTCATATTTTTCTGATTCAATTGGAATTAATGAAATAA
AAGATTATACAAATCAAAATAACTATTTAAATCTAAAACTTTGAGTTGATAAAAATAATA
ATAATAAAATTGAATCAGATGAAATATCAAGCATTGTTTCAAGCAAAAATATTTTAGATA
AAAAAATGAAAGAATTATCATTATTTGCAAACGTTGAATATGACAAAAATAAATCATTGT
ATGAACAAGTTGTGCAATTGATAGAAGGAATAAAAAATACCAATTCGCCCAAAGCAAAAT
TATTAATTAACGAAATTATTGATTTATACAATTCTTATTTTTTAACCTTTGGAAACAACG
GATATTGAACCCACCAACAAAATAACAAACGCAATGTAACAAATTTTAGAAAAACAATGG
AATGATACGACACAGAAAAACAAACTACAAAGAATCTAATCTATTCATTAAATTTAGTAA
ATAATAATGATGAAGTTAATTTTGAATTTAAAAGATATAATTA
>4061 bias=430.4,bit_score=2143.7,abs_start=271094,align_strand=-,abs_end=273296,score_ratio=0.972199546485,query_name=NODE_1_length_644406_cov_31.3649_ID_828
TGAGCAAGCAAAAACAAGGTAGAAAAGCATTTCTACCAAAATGGGCAATATTTATTATAA
TCTTGGCTTTTATATTAACGGCAGGTATTATTGGCGTCGTAATATATTACATTTTTAATT
ATGTTAATTATTCAAATGGCAATGGTGGGGGTTTATTTGATGGCCAAAAAAATAAAAATT
ATTCAATGCCAAATGAAGAAAGATATCTACAAAGTTTCAATGCAAAAACAATTGCCAAAA
ACAATGTTCAATTAAGAAACAAAAATTATCAATATGGAAATTTAAGTATTTTTGAATATC
CTTTTGCTTTAACAAAGAATAATGAACCTATTTATTTTTTGGGTGAAGAAGGAAGAAAAT
TATTGAATTTAGAGTTTTTAAAAAGAGGATTTTATGGTCCTGAAATTAATGGTTTAAATC
ATGTTTATATAAATAAAAAAATTCCTAACGTTTCAAATATTAAAGATGTAAATGGTGTTT
ATTTGCCACAAGCTTTTGACATTTTTATTCAAATAAATCATTTTATCTCTGGGGGAACAA
AGCAAGTCCTATCATGAAGTTTGCAAAAGAGAGTTGAGCTAGTTTTTAATACTTTATTTC
ATGAATATGCACATCACATTGATAATACATACAACCGAAGTATAAGAGAAAACGATGAAT
TTGCCAATAATGATTTAAGCTATAAATTAGCAACTCCTGAATTAAACAAAATAATCAATA
AATTCAATGGCAACAATAACAAATTTTTAACTGAATTTAGAAAAACGCTAAACTACGATG
GTTCAATGCAAAACGATGAATATTTAGTCAATAAAGAATTATTTAATCCTAAAAACAAAG
AAATACCAGTTTATTCAAAATTTAGTCAATATGACTTATTCAAGTTAGCTAACCTCGCCT
TAACAAACAAAGAAGTTGAAAAATACAATATTTTAAACAATAAAAACTTTTATTTTAATA
ATTCAACAAACAACACAGTTTATTATGCAAATTCTACTAATATTGATCAAATAAAATACT
TGTTTTCATTTGAGGAACTTTTTGCAAGAGAACTTGTAAAACTTTCATATTCAGCACATG
AAAATTTTCAAATGTTTGACGGCCATTTAACTTTGGATGATTCCTTGAATTTCTTATATT
ATAAATTAAAAAATGATGATATTTTTCTATCATCAATTGGCGATGACACATTGAAAATGA
TTGCCAACTATTATAATAAATATGTAATATATTCAGCTAATTGAGTATTTGATGATGAAT
TAAAAAATTATAAAAATATTAATAATAGATTCTTGTTTAGAAATAAGCAAGGAAAATACA
TTTATAAACCAAATCAACAAGTAAAGGCGTTGTTAAAGGCATATATTGATTTAATGGGTT
TTGGTCAACCTATTAGTTATATGGGATCTGATGTTAGTAGTTGATATATTGATCATAATG
GCAATATTAACTCTCAATATTCAAACATAAATATTGGGGGATTTCTAAACTTAGAAAATT
CATTAATAGATTCAAATAGCAAGGAAGCAAAATATCCAACCTATTTACTATTTCAAAAAG
AAAATAAAAATCCTTTAAAACTTAGAATTCATACTTCAAAATACAACTTTATTGCCAAAA
ACAGATGAAATGAAATTTATTCAAAAAATCTACTAAATGAAGAAAGCATATATTCAAATA
ATGTTAAAAATTATGAATATGTTTCATATTTTTCTGATTCAGTTGGAGTTAATGAAATAA
AAGATTATACAAATCAAAATAACTATTTAAATTTAAAACTTTGAGTTGATAAAAATAATA
ATAATAAAATTGAATCAGATGAAATATCAAGCATTGTTTCAAGCAAAAATATTTTAGATA
AAAAAATGAAGGAATTATCACTATTTGCAAACATTGAATATGACAAAAATAAATCATTAC
ACGAACAAGTTGTACAGTTGATAGAAGGAATAAAAAACACTAATTCGCCCAAAGCAAAAT
TATTAATTAACGAAATTATTGATTTATACAATTCTTATTTTTTAACCTATGGAAGCAACG
GATATTGAAGCCACCAACAAAATAACAAACGCAATGTAACAAATTTTAGAAAAACAATGG
AATGATACGACACAGAAAAACAAACTACAAAGAATCTAATCTACTCATTAAATTTAGTAA
ATAATAATGATGAAGTTAATTTTGAATTTAAAAGATATAATTA
>4065 bias=439.6,bit_score=2156.5,abs_start=6242,align_strand=-,abs_end=8444,score_ratio=0.978004535147,query_name=NODE_5_length_51012_cov_32.5591_ID_313
TGAGCAAGCAAAAACAAGGTAGAAAAGCATTTCTACCAAAATGGGCAATATTTATTATAA
TCTTGGCTTTTATATTAACGGCAGGTATTATTGGCGTCGTAATATATTACATTTTTAATT
ATGTTAATTATTCAAATGGCAATGGTGGGAGTTTATTTGATGGCCAAAAAAATAAAAATT
ATTCAATGCCAAATGAAGAAAGATATCTACAAAGTTTCAATGCAAAAACAATTACCAAAA
ACAATGTTCAATTAAAGAACAAGAATTATCAATATGGAAATCTAAGTATTTTTGAATATC
CTTTTGCTTTAACAAAGAATAATGAACCTATTTATTTTTTGGGTGAAGAAGGAAGAAAAT
TATTGAATTTAGAGTTTTTAAAAAGAGGATTTTATGGTCCCGAAATTAATGGTTTAAATC
ATGTTTATATAAATAAAAAAATACCTAATGTTTCGAATATTAAAGATGTAAATGGTGTTT
ATTTGCCACAAGCTTTTGACATTTTTATTCAAATAAATCATTTTATCTCTGGGGGAATAA
AACAAGTCCAATCATGAAGTTTACAAAAGAGAGTTGAGCTAGTTTTTAATACTTTATTTC
ATGAATACGCACACCACATTGATAATACATACAACCGAAGTATAAGGGAAAATGATGAAT
TTGCCAATAATGATTTAAGCTATAAATTAGCAACTCCTGAACTAAACAAAATAATCAATA
AATTCAATGGCAACAACAACAAATTTTTAACCGAATTTAGAAAAACGCTAAACTACGATG
GTTCAATGCAAAACGATGAATATTTAGTCAATAAAGAATTATTTAATCCTAAAAACAAAG
AAATACCAGTTTATTCAAAATTTAGTCAATATGACTTATTCAAGTTAGCTAACCTCGCTT
TAACAAACAAAGAAGTTGAAAAATACAATATTTTAAACAATAAAAACTTTTATTTTAATA
ATTCAACAAACAACACAGTTTATTATGCAAATTCTACTAATATTGATCAAATAAAATACT
TGTTTTCATTTGAGGAACTTTTTGCAAGAGAACTTGTAAAACTTTCATATTCAGCACATG
AAAATTTTCAAATGTTTGACGGTCATTTAACTTTGGATGATTCTTTGAATTTCTTATATT
ATAAATTAAAAAATGATGATATTTTTCTATCATCAATTGGTGATGACACATTGAAAATGA
TTGCCAACTATTATAATAAATATGTAATATATTCAGCCAATTGAGTATTTGATGATGAAT
TAAAAAATTATAAAAATATTAATAATAGATTCTTGTTTAGAAATAAGCAAGGAAAATACA
TTTATAAACTAAACCAACAAGTAAAGGCGTTATTAAAAGCATATATTGATTTAATGGGTT
TTGGCCAACCTATTAGTTATATGGGTTCTGATATTAGCAGTTGATATATTGATCATAATG
GCAATATTAACTCTCAATATTCAAACATAAATATTGGGGGATTTCTAAACTTAGAAAATT
CATTAATAGATCCAAATAGCAAAAAATCAAAATATCCAACCTATTTACTATTTCAAAAAG
AAAATAAAAATCCTTTAAAACTTAGAATTCATACTTCAAAATACAACTTTATTGCCAAAA
GCAGATGAAATGAAATTTATTCAAAGAATCTACTAAATGAAGAAAGCATATATTCAAATA
ATGTTAAAAATTATGAATATGTTTCATATTTTTCTGATTCAATTGGAATTAATGAAATAA
AAGATTATACAAATCAAAATAACTATTTAAATTTAAAACTTTGAGTTGATAAAAATAATA
ATAATAAAATTGAATCGGATGAAATATCAAACATTGTTTCAAGCAAAAATATATTAGATA
AAAAAATGAAGGAATTATCATTGCTTGCAAACGTTGAATATGACGAAAATAAATCATTGT
ATGAACAAGTTGTGCAATTGATAGAAGGAATAAAAAATACTAACTCGCCTAAAGCAAAAT
TATTAATTAATGAAATTATTGATTTATACAATTCTTATTTTTTAACCTTTGGAAGTAACG
GATATTGAATCCACCAACAAAATAACAAACGCAATGTAACAAATTTTAGAAAAACAATGG
AATGATACGACACAGAAAAACAAACTACAAAAAATCTAATCTATTCATTAAATTTAGTAA
ATAACAATGATGAAGTTAATTTTGAATTTAAAAGATATAATTA
>4068 bias=440.8,bit_score=2190.9,abs_start=7858,align_strand=+,abs_end=10062,score_ratio=0.993605442177,query_name=NODE_28_length_16507_cov_11.9553_ID_2184
ATGAGCAAGCAAAAACAAGGTAGAAAAGCATTTCTACCAAAATGGGCAATATTTATTATA
ATCTTGGCTTTTATATTAACGGCAGGTATTATTGGCGTCGTAATATATTACATTTTTAAT
TATGTTAATTATTCAAATGGCAATGGTGGGGGTTTATTTGATGGCCAAAAAAATAAAAAT
TATTCAATGCCAAATGAAGAAAGATATCTACAAAGCTTCAATGCAAAAACAATTGTCAAA
AACAATATTCAATTAAAGAATAAGAATTATCAATATGGAAATTTAAGTATTTTTGAATAT
CCTTTTGCTTTAACAAAAAATAATGAACCTATTTATTTTTTGGGTGAAGAAGGAAGAAAA
TTATTGAATTTAGAGTTTTTAAAAAGAGGCTTTTATGGTCCTGAAATTAATGGTTTAAAT
CATGTTTATATAAATAAAAAAATACCTAATGTTTCAAATATTAAAGATGTTAATGGTGTT
TATTTGCCACAAGCTTTTGACATTTTTATTCAAATAAATCATTTTATCTCTGGGGGAATA
AAACAAGTCCAATCATGAAGTTTGCAAAAGAGAGTTGAGCTAGTTTTTAATACTTTATTT
CATGAATATGCACACCACATTGATAATACATACAACCGAAGTATAAAAGAAAACGATGAA
TTTGCCAATAATGATTTAAGCTATAAATTAGCAACTCCTGAACTAAACAAAATAATCAAT
AAATTCAATGGCAACAACAACAAATTTTTAACCGAATTTAGAAAAACGCTAAACTACGAT
GGTTCAATGCAAAACGATGAATATTTAGTCAATAAAGAATTATTTAATCCTAAAAACAAA
GAAATACCAGTTTATTCAAAATTTAGTCAATATGACTTATTCAAGTTAGCTAACCTCACC
TTAACAAACAAAGAAGTTGAAAAATACAATATTTTAAACAATAAAAACTTTTATTTTAAT
AATTCAACAAACAACACAGTTTATTATGCAAATTCTACTAATATTGATCAAATAAAATAC
TTGTTTTCATTTGAAGAACTTTTTGCAAGAGAACTAGTAAAACTTTCGTATTCAGCACAT
GAAAATTTTCAAATGTTTGACGGTCATTTAACTTTGGATGATTCTTTAAATTTCTTATAT
TATAAATTAAAAAATGATGATATTTTTCTATCTTCAATTGGTGACGACACACTAAAGATG
ATTGCCAATTATTATAATAAATATGTAATATATTCAGCCAATTGAGTATTTGATGATGAA
TTAAAAGATTATAAAAATATTAATAATAGATTCTTGTTTAGAAATAAGCAAGGAAAATAC
ATTTATAAACCAAATCAACAAGTAAAGGCATTGTTAAAGGCATATATTGATTTAATGGGT
TTTGGTCAACCTATTAGTTATATGGGATCTGATATTAGTAGTTGATATATTGATCATAAT
GGCAATATTAACTCTCAATATTCAAACATAAATATTGGGGGATTTCTAAACTTAGAAAAT
TCATTAATAGATTCAAATAGCAAGGAAGCAAAATATCCAACCTATTTACTATTTCAAAAA
GAAAACAAAAATCCTTTAAAACTTAGAATTCATACTTCAAAATACAACTTTATTGCCAAA
AGCAGATGAAATGAAATTTATTCAAAAAATCTACTAAATGAAGAAAGCATATATTCAAAT
AATGTTAAAAATTATGAATATGTTTCATATTTTTCTGATTCAATTGGAATTAATGAAATA
AAAGATTATACAAATCAAAATAACTATTTAAATCTAAAACTTTGAGTTGATAAAAATAAT
AATAATAAAATTGAATCAGATGAAATATCAAGCATTGTTTCAAGCAAAAATATTTTAGAT
AAAAAAATGAAGGAATTATCATTATTTGCAAACGTTGAATATGACAAAGATAAATCATTG
TATGAACAAGTTGTGCAATTGATAGAAGGAATAAAAAATACTAATTCGCCCAAAGCAAAA
TTATTAATTAACGAAATTATTGATTTATACAATTCTTATTTTTTAACCTTTGGAAACAAC
GGATATTGAACCCACCAACAAAACAACAAACGTAATGTAACAAATTTTAGAAAAACAATG
GAATGATACGATACAGAAAAACAAACTACAAAGAATCTAATCTATTCATTAAATTTAGTA
AATAACAATGATGAAGTTAATTTTGAATTTAAAAGATATAATTAA
>17187 bias=0,e_score=0.0,bit_score=2167.1,score_ratio=0.98,align_strand=+,abs_start=48428,abs_end=50632,allele_start=48428,allele_end=50632,query_name=NODE_2_length_174641_cov_50.6885_ID_2769 <unknown description>
TGAGCAAGCAAAAACAAGGTAGAAAAGCATTTCTACCAAAATGGGCAATATTTATTATAA
TCTTGGCTTTTATATTAACGGCAGGTATTATTGGCGTCGTAATATATTACATTTTTAATT
ATGTTAATTATTCAAATGGCAATGGTGGGGGTTTATTTGATGGCCAAAAAAATAAAAATT
ATTCAATGCCAAATGAAGAAAGATATCTACAAAGTTTCAATGCAAAAACAATTGCCAAAA
ACAATGTTCAATTAAGAAACAAAAATTATCAATATGGAAATTTAAGTATTTTTGAATATC
CTTTTGCTTTAACAAAGAATAATGAACCTATTTATTTTTTGGGTGAAGAAGGAAGAAAAT
TATTAAATTTAGAGTTTTTAAAAAGAGGCTTTTATGGTCCTGAAATTAATGGTTTAAATC
ATGTTTATATAAATAAAAAAATTCCTAACGTTTCAAATATTAAGGATGTAAATGGTGTTT
ATTTGCCACAAGCTTTTGACATTTTTATTCAAATAAATCACTTTATCTCTGGAGGAACAA
AACAAGTCCTATCATGAAGTTTACAAAAGAGAGTTGAGCTAGTTTTTAATACTTTATTTC
ACGAATACGCACACCACATTGATAATACATACAACCGAAGTATAAGGGAAAATGATGAAT
TTGCCAATAATGATTTAAGCTATAAATTAGCAACTCCTGAACTAAACAAAATAATCAATA
AATTCAATGGCAACAACAACAAATTTTTAACCGAATTTAGAAAAACACTAAACTACGATG
GTTCAATGCAAAACGATGAATATTTAGTCAATAAAGAATTATTTAATCCTAAAAACAAAG
AAATACCAGTTTATTCAAAATTTAGTCAATATGACTTATTCAAGTTAGCTAACCTCGCTT
TAACAAACAAAGAAGTTGAAAAATACAATATTTTAAACAATAAAAACTTTTATTTTAATA
ATTCAACAAACAATACAGTTTATTATGCAAATTCTACTAATATTGATCAAATAAAATACT
TGTTTTCATTTGAGGAACTTTTTGCAAGAGAACTTGTAAAACTTTCATATTCAGCACATG
AAAATTTTCAAATGTTTGACGGTCATTTAACTTTGGATGATTCTTTGAATTTCTTATATT
ATAAATTAAAAAATGATGATATTTTTCTATCATCAATTGGTGATGACACACTAAAGATGA
TTGCCAATTATTATAATAAATATGTAATATATTCAGCCAATTGAGTATTTGATGATGAAT
TAAAAAATTATAAAAATATTAATAATAGATTCTTGTTTAGAAATAAGCAAGGAAAATACA
TTTATAAACCAAATCAACAAGTAAAGGCGTTATTAAAAGCGTATATTGATTTAATGGGTT
TTGGTCAACCTATTAGTTATATGGGATCTGATATTAGTAGTTGATATATTGATAATAATG
GCAATATTAACTCTCAATATTCAAACATAAATATTGGGGGATTTCTAAACTTAGAAAATT
CATTAATAGATTCAAATAGCAAGGAAGCAAAATATCCAACCTATTTACTATTTCAAAAAG
AAAATAAAAATCCCTTAAAACTTAGAATTCATACTTCAAAATACAACTTTATTGCCAAAA
GCAGATGAAATGAAATTTATTCAAAGAATCTGCTAAACGAAGAAAGCATATATTCAAATA
ATGTTAAAAATTATGAATATGTTTCATATTTTTCTGATTCAGTTGGAATTAATGAAATAA
AAGATTATACAAATCAAAATAACTATTTAAATTTAAAGCTTTGAGTTGATAAAAATAACA
ATAATAAAATTGAATCAGATGAAATATCAAGCATTGTTTCAAGCAAAAATATTTTAGATA
AAAAAATGAAGGAATTATCATTATTTGCAAACATTGAATATGACGAAAATAAATCATTGT
ATGAACAAGTTGTGCAATTGATAGAAGGAATAAAAAATACTAATTCGCCCAAAGCAAAAT
TATTAATTAATGAAATTATTGATTTATACAATTCTTATTTTTTAACCTTTGGAAACAATG
GATATTGAACCCACCAACAAAATAACAAACGCAATGTAACAAATTTTAGAAAAACAATGG
AATGATACGACACAGAAAAACAAACTACAAAGAATCTAATCTATTCATTAAATTTAGTAA
ATAATAATGATGAAGTTAATTTTGAATTTAAAAGATATAATTAA
>17188 bias=0,e_score=0.0,bit_score=2185.5,score_ratio=0.99,align_strand=+,abs_start=48618,abs_end=50822,allele_start=48618,allele_end=50822,query_name=NODE_2_length_179046_cov_45.3973_ID_251 <unknown description>
TGAGCAAGCAAAAACAAGGTAGAAAAGCATTTCTACCAAAATGGGCAATATTTATTATAA
TCTTGGCTTTTATATTAACGGCAGGTATTATTGGCGTCGTAATATATTACATTTTTAATT
ATGTTAATTATTCAAATGGCAATGGTGGGGGTTTATTTGATGGCCAAAAAAATAAAAATT
ATTCAATGCCAAATGAAGAAAGATATCTACAAAGTTTCAATGCAAAAACAATTGCCAAAA
ACAATGTTCAATTAAGAAACAAAAATTATCAATATGGAAATTTAAGTATTTTTGAATATC
CTTTTGCTTTAACAAAGAATAATGAACCTATTTATTTTTTGGGTGAAGAAGGAAGAAAAT
TATTAAATTTAGAGTTTTTAAAAAGAGGCTTTTATGGTCCTGAAATTAATGGTTTAAATC
ATGTTTATATAAATAAAAAAATTCCTAACGTTTCAAATATTAAGGATGTAAATGGTGTTT
ATTTGCCACAAGCTTTTGACATTTTTATTCAAATAAATCACTTTATCTCTGGAGAAACAA
AACAAGTCCTATCATGAAGTTTACAAAAGAGAGTTGAGCTAGTTTTTAATACTTTATTTC
ACGAATACGCACACCACATTGATAATACATACAACCGAAGTATAAGGGAAAATGATGAAT
TTGCCAATAATGATTTAAGCTATAAATTAGCAACTCCTGAACTAAACAAAATAATCAATA
AATTCAATGGCAACAACAACAAATTTTTAACCGAATTTAGAAAAACGCTAAACTACGATG
GTTCAATGCAAAACGATGAATATTTAGTCAATAAAGAATTATTTAATCCTAAAAACAAAG
AAATACCAGTTTATTCAAAATTTAGTCAATATGACTTATTCAAGTTAGCTAACCTCGCCT
TAACAAACAAAGAAGTTGAAAAATACAATATTTTAAACAATAAAAACTTTTATTTTAACA
ATTCAACAAACAATACAGTTTATTATGCAAATTCTACTAATATTGATCAAATAAAATACT
TGTTTTCGTTTGAGGAACTTTTTGCAAGAGAACTAGTAAAACTTTCGTATTCAGCACATG
AAAATTTTCAAATGTTTGACGGTCATTTAACTTTGGATGATTCTTTGAATTTCTTATATT
ATAAATTAAAAAATGATGATATTTTTCTATCTTCAATTGGTGATGACACACTAAAGATGA
TTGCCAATTATTATAATAAATATGCAATATATTCAGCCAATTGAGTATTTGATGATGAAT
TAAAAAATTATAAAAATATTAATAATAGATTCTTGTTTAGAAATAAGCAAGGAAAATACA
TTTATAAACCAAATCAACAAGTAAAGGCGTTATTAAAAGCGTATATTGATTTAATGGGTT
TTGGTCAACCTATTAGTTATATGGGATCTGATATTAGCAGTTGATATATTGATCATAATG
GCAATATTAACTCTCAATATTCAAACATAAATATTGGGGGATTTCTAAACTTAGAAAATT
CATTAATAGATTCAAATAGCAAGGAAGCAAAATATCCAACCTATTTACTATTTCAAAAAG
AAAATAAAAATCCTTTAAAACTTAGAATTCATACCTCAAAATACAACTTTATTGCCAAAA
GCAGATGAAATGAAATTTATTCAAAAAATCTGCTAAATGAAAAAAGCATATATTCAAATA
ATGTTAAAAGTTATGAATATGTTTCATATTTTTCTGATTCAATTGGAATTAATGAAATAA
AAGATTATACAAATCAAAATAACTATTTAAATCTAAAACTTTGAGTTGATAAAAATAATA
ATAATAAAATTGAATCAGATGAAATATCAAGCATTGTTTCAAGCAAAAATATTTTAGATA
AAAAAATGAAAGAATTATCATTATTTGCAAACGTTGGATATGACAAAAATAAATCATTGT
ATGAACAAGTTGTGCAATTGATAGAAGGAATAAAAAATACTAATTCGCCCAAAGCAAAAT
TATTAATTAATGAAATTATTGATTTATACAATTCTTATTTTTTAACCTTTGGAAGTAACG
GATATTGAACCCACCAACAAAATAACAAACGCAATGTAACAAATTTTAGAAAAACAATGG
AATGATACGACACAGAAAAACAAACTACAAAGAATCTAATCTATTCATTAAATTTAGTAA
ATAACAATGATGAAGTTAATTTTGAATTTAAAAGATATAATTAA
>17189 bias=0,e_score=0.0,bit_score=2190.9,score_ratio=0.99,align_strand=-,abs_start=214461,abs_end=216663,allele_start=214461,allele_end=216663,query_name=NODE_2_length_226046_cov_22.58_ID_866 <unknown description>
TGAGCAAGCAAAAACAAGGTAGAAAAGCATTTCTACCAAAATGGGCAATATTTATTATAA
TCTTGGCTTTTATATTAACGGCAGGTATTATTGGCGTCGTAATATATTACATTTTTAATT
ATGTTAATTATTCAAATGGCAATGGTGGGGGTTTATTTGATGGCCAAAAAAATAAAAATT
ATTCAATGCCAAATGAAGAAAGATATCTACAAAGCTTCAATGCAAAAACAATTGTCAAAA
ACAATATTCAATTAAAGAATAAGAATTATCAATATGGAAATTTAAGTATTTTTGAATATC
CTTTTGCTTTAACAAAAAATAATGAACCTATTTATTTTTTGGGTGAAGAAGGAAGAAAAT
TATTGAATTTAGAGTTTTTAAAAAGAGGCTTTTATGGTCCTGAAATTAATGGTTTAAATC
ATGTTTATATAAATAAAAAAATACCTAATGTTTCAAATATTAAAGATGTTAATGGTGTTT
ATTTGCCACAAGCTTTTGACATTTTTATTCAAATAAATCATTTTATCTCTGGGGGAATAA
AACAAGTCCAATCATGAAGTTTGCAAAAGAGAGTTGAGCTAGTTTTTAATACTTTATTTC
ATGAATATGCACACCACATTGATAATACATACAACCGAAGTATAAAAGAAAACGATGAAT
TTGCCAATAATGATTTAAGCTATAAATTAGCAACTCCTGAACTAAACAAAATAATCAATA
AATTCAATGGCAACAACAACAAATTTTTAACCGAATTTAGAAAAACGCTAAACTACGATG
GTTCAATGCAAAACGATGAATATTTAGTCAATAAAGAATTATTTAATCCTAAAAACAAAG
AAATACCAGTTTATTCAAAATTTAGTCAATATGACTTATTCAAGTTAGCTAACCTCACCT
TAACAAACAAAGAAGTTGAAAAATACAATATTTTAAACAATAAAAACTTTTATTTTAATA
ATTCAACAAACAACACAGTTTATTATGCAAATTCTACTAATATTGATCAAATAAAATACT
TGTTTTCATTTGAAGAACTTTTTGCAAGAGAACTAGTAAAACTTTCGTATTCAGCACATG
AAAATTTTCAAATGTTTGACGGTCATTTAACTTTGGATGATTCTTTAAATTTCTTATATT
ATAAATTAAAAAATGATGATATTTTTCTATCTTCAATTGGTGACGACACACTAAAGATGA
TTGCCAATTATTATAATAAATATGTAATATATTCAGCCAATTGAGTATTTGATGATGAAT
TAAAAGATTATAAAAATATTAATAATAGATTCTTGTTTAGAAATAAGCAAGGAAAATACA
TTTATAAACCAAATCAACAAGTAAAGGCATTGTTAAAGGCATATATTGATTTAATGGGTT
TTGGTCAACCTATTAGTTATATGGGATCTGATATTAGTAGTTGATATATTGATCATAATG
GCAATATTAACTCTCAATATTCAAACATAAATATTGGGGGATTTCTAAACTTAGAAAATT
CATTAATAGATTCAAATAGCAAGGAAGCAAAATATCCAACCTATTTACTATTTCAAAAAG
AAAACAAAAATCCTTTAAAACTTAGAATTCATACTTCAAAATACAACTTTATTGCCAAAA
GCAGATGAAATGAAATTTATTCAAAAAATCTACTAAATGAAGAAAGCATATATTCAAATA
ATGTTAAAAATTATGAATATGTTTCATATTTTTCTGATTCAATTGGAATTAATGAAATAA
AAGATTATACAAATCAAAATAACTATTTAAATCTAAAACTTTGAGTTGATAAAAATAATA
ATAATAAAATTGAATCAGATGAAATATCAAGCATTGTTTCAAGCAAAAATATTTTAGATA
AAAAAATGAAGGAATTATCATTATTTGCAAACGTTGAATATGACAAAGATAAATCATTGT
ATGAACAAGTTGTGCAATTGATAGAAGGAATAAAAAATACTAATTCGCCCAAAGCAAAAT
TATTAATTAACGAAATTATTGATTTATACAATTCTTATTTTTTAACCTTTGGAAACAACG
GATATTGAACCCACCAACAAAACAACAAACGTAATGTAACAAATTTTAGAAAAACAATGG
AATGATACGATACAGAAAAACAAACTACAAAGAATCTAATCTATTCATTAAATTTAGTAA
ATAACAATGATGAAGTTAATTTTGAATTTAAAAGATATAATT
>17190 bias=0,e_score=0.0,bit_score=2192.9,score_ratio=0.99,align_strand=-,abs_start=7373,abs_end=9575,allele_start=7373,allele_end=9575,query_name=NODE_13_length_17214_cov_1.43403_ID_397 <unknown description>
TGAGCAAGCAAAAACATGGTAGAAAAGCATTTCTACCAAAATGGGCAATATTTATTATAA
TCTTAGCTTTTATATTAACGGCAGGTATTATTGGCGTCGTAATATATTACATTTTTAATT
ATGTTAATTATTCAAATGGCAATGGCGGAGGTTTATTTGATGGCCAAAAAAATAAAAATT
ATTCAATGCCAAATGAGGAAAGATATCTACAAAGTTTCAATGCAAAAACAATTGCCAAAA
ACAATGTTCAATTAAAGAACAAGAATTATCAATATGGAAATTTAAGTATTTTTGAATATC
CTTTTGCTTTAACAAAAAATAATGAACCTATTTATTTTTTGGGTGAAGAAGGAAGAAAAT
TATTGAATTTAGAGTTTTTAAAAAGAGGCTTTTATGGTCCTGAAATTAATGGTTTAAATC
ATGTTTATATAAATAAAAAAATACCTAATGTTTCGAATATTAAAGATGTAAATGGTGTTT
ATTTGCCACAAGCTTTTGACATTTTTATTCAAATAAATCATTTTATCTCTGGGGGAATAA
AACAAGTCCAATCATGAAGTTTACAAAAGAGAGTTGAGCTAGTTTTTAATACTTTATTTC
ATGAATACGCACACCACATTGATAATACATACAACCGAAGTATAAGAGAAAATGATGAGT
TTGCCAATAATGATTTAAGCTATAAATTAGCAACTCCTGAACTAAACAAAATAATCAATA
AATTTAATGGAAACAACAACAAATTTTTAACTGAATTCAGAAAAACACTAAACTACGATG
GTTCAATGCAAAACGATGAATATTTAGTCAATAAAGAATTATTTAATCCTAAAAACAAAG
AAATACCAGTTTATTCAAAATTTAGTCAATATGACTTATTCAAGTTAGCTAACCTCGCTT
TAACAAACAAAGAAGTTGAAAAATACAATATTTTAAACAATAAAAACTTTTATTTTAATA
ATTCAACAAACAATACAGTTTATTATGCAAATTCTACTAATATTGATCAAATAAAATACT
TGTTTTCATTTGAGGAACTTTTTGCAAGAGAACTTGTAAAACTTTCATATTCAGCACATG
AAAATTTTCAAATGTTTGACGGTCATTTAACTTTGGATGATTCTTTGAATTTCTTATATT
ATAAATTAAAAAATGATGATATTTTTCTATCATCAATTGGTGATGACACACTAAAGATGA
TTGCCAATTATTATAATAAATATGTAATATATTCAGCCAATTGAGTATTTGATGATGAAT
TAAAAAATTATAAAAATATTAATAATAGATTCTTGTTTAGAAATAAGCAAGGAAAATACA
TTTATAAACCAAATCAACAAGTAAAGGCGTTATTAAATGCGTATATTGATTTAATGGGTT
TTGGTCAACCTATTAGTTATATGGGATCTGATATTAGTAGTTGATATATTGATAATAATG
GCAATATTAACTCTCAATATTCAAACATAAATATTGGGGGATTTCTAAACTTAGAAAATT
CATTAATAGATTCAAATAGCAAGGAAGCAAAATATCCAACCTATTTACTATTTCAAAAAG
AAAATAAAAATCCTTTAAAACTTAGAATTCATACTTCAAAATACAACTTTATTGCAAAAA
GCAGATGAAATGAAATTTATTCAAAAAATCTGCTAAATGAAAAAAGCATATATTCAAATA
ATGTTAAAAATTATGAATATGTTTCATATTTTTCTGATTCAATTGGAATTAATGAAATAA
AAGATTATACAAATCAAAATAACTATTTAAATCTAAAACTTTGAGTTGATAAAAATAATA
ATAATAAAATTGAATCAGATGAAATATCAAGCATTGTTTCAAGCAAAAATATTTTAGATA
AAAAAATGAAAGAATTATCATTATTTGCAAACGTTGAATATGACAAAAATAAATCATTGT
ATGAACAAGTTGTGCAATTGATAGAAGGAATAAAAAATACTAATTCGCCCAAAGCAAAAT
TATTAATTAATGAAATTATTGATTTATACAATTCTTATTTTTTAACCTTTGGAAACAATG
GATATTGAACCCACCAACAAAATAACAAACGCAATGTAACAAATTTTAGAAAAACAATGG
AATGATACGACACAGAAAAACAAACTACAAAGAATCTAATCTATTCATTAAATTTAGTAA
ATAATAATGATGAAGTTAATTTTGAATTTAAAAGATATAATT
>17191 bias=0,e_score=0.0,bit_score=2156.5,score_ratio=0.98,align_strand=-,abs_start=6243,abs_end=8445,allele_start=6243,allele_end=8445,query_name=NODE_5_length_53259_cov_49.397_ID_291 <unknown description>
TGAGCAAGCAAAAACAAGGTAGAAAAGCATTTCTACCAAAATGGGCAATATTTATTATAA
TCTTGGCTTTTATATTAACGGCAGGTATTATTGGCGTCGTAATATATTACATTTTTAATT
ATGTTAATTATTCAAATGGCAATGGTGGGAGTTTATTTGATGGCCAAAAAAATAAAAATT
ATTCAATGCCAAATGAAGAAAGATATCTACAAAGTTTCAATGCAAAAACAATTACCAAAA
ACAATGTTCAATTAAAGAACAAGAATTATCAATATGGAAATCTAAGTATTTTTGAATATC
CTTTTGCTTTAACAAAGAATAATGAACCTATTTATTTTTTGGGTGAAGAAGGAAGAAAAT
TATTGAATTTAGAGTTTTTAAAAAGAGGATTTTATGGTCCCGAAATTAATGGTTTAAATC
ATGTTTATATAAATAAAAAAATACCTAATGTTTCGAATATTAAAGATGTAAATGGTGTTT
ATTTGCCACAAGCTTTTGACATTTTTATTCAAATAAATCATTTTATCTCTGGGGGAATAA
AACAAGTCCAATCATGAAGTTTACAAAAGAGAGTTGAGCTAGTTTTTAATACTTTATTTC
ATGAATACGCACACCACATTGATAATACATACAACCGAAGTATAAGGGAAAATGATGAAT
TTGCCAATAATGATTTAAGCTATAAATTAGCAACTCCTGAACTAAACAAAATAATCAATA
AATTCAATGGCAACAACAACAAATTTTTAACCGAATTTAGAAAAACGCTAAACTACGATG
GTTCAATGCAAAACGATGAATATTTAGTCAATAAAGAATTATTTAATCCTAAAAACAAAG
AAATACCAGTTTATTCAAAATTTAGTCAATATGACTTATTCAAGTTAGCTAACCTCGCTT
TAACAAACAAAGAAGTTGAAAAATACAATATTTTAAACAATAAAAACTTTTATTTTAATA
ATTCAACAAACAACACAGTTTATTATGCAAATTCTACTAATATTGATCAAATAAAATACT
TGTTTTCATTTGAGGAACTTTTTGCAAGAGAACTTGTAAAACTTTCATATTCAGCACATG
AAAATTTTCAAATGTTTGACGGTCATTTAACTTTGGATGATTCTTTGAATTTCTTATATT
ATAAATTAAAAAATGATGATATTTTTCTATCATCAATTGGTGATGACACATTGAAAATGA
TTGCCAACTATTATAATAAATATGTAATATATTCAGCCAATTGAGTATTTGATGATGAAT
TAAAAAATTATAAAAATATTAATAATAGATTCTTGTTTAGAAATAAGCAAGGAAAATACA
TTTATAAACTAAACCAACAAGTAAAGGCGTTATTAAAAGCATATATTGATTTAATGGGTT
TTGGCCAACCTATTAGTTATATGGGTTCTGATATTAGCAGTTGATATATTGATCATAATG
GCAATATTAACTCTCAATATTCAAACATAAATATTGGGGGATTTCTAAACTTAGAAAATT
CATTAATAGATCCAAATAGCAAAAAATCAAAATATCCAACCTATTTACTATTTCAAAAAG
AAAATAAAAATCCTTTAAAACTTAGAATTCATACTTCAAAATACAACTTTATTGCCAAAA
GCAGATGAAATGAAATTTATTCAAAGAATCTACTAAATGAAGAAAGCATATATTCAAATA
ATGTTAAAAATTATGAATATGTTTCATATTTTTCTGATTCAATTGGAATTAATGAAATAA
AAGATTATACAAATCAAAATAACTATTTAAATTTAAAACTTTGAGTTGATAAAAATAATA
ATAATAAAATTGAATCGGATGAAATATCAAACATTGTTTCAAGCAAAAATATATTAGATA
AAAAAATGAAGGAATTATCATTGCTTGCAAACGTTGAATATGACGAAAATAAATCATTGT
ATGAACAAGTTGTGCAATTGATAGAAGGAATAAAAAATACTAACTCGCCTAAAGCAAAAT
TATTAATTAATGAAATTATTGATTTATACAATTCTTATTTTTTAACCTTTGGAAGTAACG
GATATTGAATCCACCAACAAAATAACAAACGCAATGTAACAAATTTTAGAAAAACAATGG
AATGATACGACACAGAAAAACAAACTACAAAAAATCTAATCTATTCATTAAATTTAGTAA
ATAACAATGATGAAGTTAATTTTGAATTTAAAAGATATAATT
>17192 bias=0,e_score=0.0,bit_score=2143.7,score_ratio=0.97,align_strand=+,abs_start=394998,abs_end=397202,allele_start=394998,allele_end=397202,query_name=NODE_1_length_507951_cov_41.4538_ID_1311 <unknown description>
TGAGCAAGCAAAAACAAGGTAGAAAAGCATTTCTACCAAAATGGGCAATATTTATTATAA
TCTTGGCTTTTATATTAACGGCAGGTATTATTGGCGTCGTAATATATTACATTTTTAATT
ATGTTAATTATTCAAATGGCAATGGTGGGGGTTTATTTGATGGCCAAAAAAATAAAAATT
ATTCAATGCCAAATGAAGAAAGATATCTACAAAGTTTCAATGCAAAAACAATTGCCAAAA
ACAATGTTCAATTAAGAAACAAAAATTATCAATATGGAAATTTAAGTATTTTTGAATATC
CTTTTGCTTTAACAAAGAATAATGAACCTATTTATTTTTTGGGTGAAGAAGGAAGAAAAT
TATTGAATTTAGAGTTTTTAAAAAGAGGATTTTATGGTCCTGAAATTAATGGTTTAAATC
ATGTTTATATAAATAAAAAAATTCCTAACGTTTCAAATATTAAAGATGTAAATGGTGTTT
ATTTGCCACAAGCTTTTGACATTTTTATTCAAATAAATCATTTTATCTCTGGGGGAACAA
AGCAAGTCCTATCATGAAGTTTGCAAAAGAGAGTTGAGCTAGTTTTTAATACTTTATTTC
ATGAATATGCACATCACATTGATAATACATACAACCGAAGTATAAGAGAAAACGATGAAT
TTGCCAATAATGATTTAAGCTATAAATTAGCAACTCCTGAATTAAACAAAATAATCAATA
AATTCAATGGCAACAATAACAAATTTTTAACTGAATTTAGAAAAACGCTAAACTACGATG
GTTCAATGCAAAACGATGAATATTTAGTCAATAAAGAATTATTTAATCCTAAAAACAAAG
AAATACCAGTTTATTCAAAATTTAGTCAATATGACTTATTCAAGTTAGCTAACCTCGCCT
TAACAAACAAAGAAGTTGAAAAATACAATATTTTAAACAATAAAAACTTTTATTTTAATA
ATTCAACAAACAACACAGTTTATTATGCAAATTCTACTAATATTGATCAAATAAAATACT
TGTTTTCATTTGAGGAACTTTTTGCAAGAGAACTTGTAAAACTTTCATATTCAGCACATG
AAAATTTTCAAATGTTTGACGGCCATTTAACTTTGGATGATTCCTTGAATTTCTTATATT
ATAAATTAAAAAATGATGATATTTTTCTATCATCAATTGGCGATGACACATTGAAAATGA
TTGCCAACTATTATAATAAATATGTAATATATTCAGCTAATTGAGTATTTGATGATGAAT
TAAAAAATTATAAAAATATTAATAATAGATTCTTGTTTAGAAATAAGCAAGGAAAATACA
TTTATAAACCAAATCAACAAGTAAAGGCGTTGTTAAAGGCATATATTGATTTAATGGGTT
TTGGTCAACCTATTAGTTATATGGGATCTGATGTTAGTAGTTGATATATTGATCATAATG
GCAATATTAACTCTCAATATTCAAACATAAATATTGGGGGATTTCTAAACTTAGAAAATT
CATTAATAGATTCAAATAGCAAGGAAGCAAAATATCCAACCTATTTACTATTTCAAAAAG
AAAATAAAAATCCTTTAAAACTTAGAATTCATACTTCAAAATACAACTTTATTGCCAAAA
ACAGATGAAATGAAATTTATTCAAAAAATCTACTAAATGAAGAAAGCATATATTCAAATA
ATGTTAAAAATTATGAATATGTTTCATATTTTTCTGATTCAGTTGGAGTTAATGAAATAA
AAGATTATACAAATCAAAATAACTATTTAAATTTAAAACTTTGAGTTGATAAAAATAATA
ATAATAAAATTGAATCAGATGAAATATCAAGCATTGTTTCAAGCAAAAATATTTTAGATA
AAAAAATGAAGGAATTATCACTATTTGCAAACATTGAATATGACAAAAATAAATCATTAC
ACGAACAAGTTGTACAGTTGATAGAAGGAATAAAAAACACTAATTCGCCCAAAGCAAAAT
TATTAATTAACGAAATTATTGATTTATACAATTCTTATTTTTTAACCTATGGAAGCAACG
GATATTGAAGCCACCAACAAAATAACAAACGCAATGTAACAAATTTTAGAAAAACAATGG
AATGATACGACACAGAAAAACAAACTACAAAGAATCTAATCTACTCATTAAATTTAGTAA
ATAATAATGATGAAGTTAATTTTGAATTTAAAAGATATAATTAA
>17193 bias=0,e_score=0.0,bit_score=2207.2,score_ratio=1.00,align_strand=+,abs_start=48575,abs_end=50779,allele_start=48575,allele_end=50779,query_name=NODE_1_length_497571_cov_28.1511_ID_540 <unknown description>
TGAGCAAGCAAAAACATGGTAGAAAAGCATTTCTACCAAAATGGGCAATATTTATTATAA
TCTTGGCTTTTATATTAACGGCAGGTATTATTGGCGTCGTAATATATTACATTTTTAATT
ATGTTAATTATTCAAATGGCAATGGCGGAGGTTTATTTGATGGCCAAAAAAATAAAAATT
ATTCAATGCCAAATGAAGAAAGATATCTACAAAGTTTCAATGCAAAAACGATTGTCAAAA
ACAATATTCAATTAAAGAACAAAAATTATCAATATGGAAATTTAAGTATTTTTGAATATC
CTTTTGCCTTAACAAAAAATAATGAACCTATTTATTTTTTGGGTGAAGAAGGAAGAAAAT
TATTAAATTTAGAATTTTTAAAAAGAGGCTTTTATGGTCCTGAAATTAATGGTTTAAATC
ATGTTTATATAAATAAAAAAATACCTAATGTTTCGAATATTAAGGACGTAAATGGTGTTT
ATTTGCCACAAGCTTTTGACATTTTTATTCAAATAAATCATTTTATCTCTGGGGGAATAA
AACAAGTCCAATCATGAAGTTTGCAAAAGAGAGTTGAGCTAGTTTTTAATACTTTATTTC
ATGAATACGCACACCACATTGATAATACATACAACCGAAGTATAAGAGAAAATGATGAGT
TTGCCAATAATGATTTAAGCTATAAATTAGCAACTCCTGAACTAAACAAAATAATCAATA
AATTTAACGGAAACAACAACAAATTTTTAACCGAATTTAGAAAAATGCTAAACTACGATG
GTTCAATTCAAAACGATGAATATTTAGTCAATAAAGAATTATTTAATCCTAAAAACAAAG
AAATACCAGTTTATTCAAAATTTAGTCAATATGACTTATTCAAGTTAGCTAACCTCACCT
TAACAAACAAAGAAGTTGAAAAATACAATATTTTAAACAATAAAAACTTTTATTTTAATA
ATTCAACAAACAACACAGTTTATTATGCAAATTCTACTAATATTGATCAAATAAAATACT
TGTTTTCGTTTGAGGAGCTTTTTGCAAGAGAACTAGTAAAACTTTCGTATTCAGCACATG
AAAATTTTCAAATGTTTGACGGTCATTTAACTTTGGATGATTCTTTGAATTTCTTATATT
ATAAATTAAAAAATGATGATATTTTTCTATCTTCAATTGGTGACGACACACTAAAGATGA
TTGCCAACTATTATAATAAATATGTAATATATTCAGCCAATTGAGTATTTGATGATGAAT
TAAAAGATTATAAAAATATTAATAATAAATTTTTGTTTAGAAATAAACAAGGAAAATACA
TTTATAAACCAAACCAACAAGTAAAGGCATTATTAAAAGCATATATTGATTTAATGGGTT
TTGGTCAACCTATTAGTTATATGGGATCTGATATTAGCAGTTGATATATTGATCATAATG
GCAATATTAACTCTCAATATTCAAACATAAATATTGGGGGATTTCTAAACTTAGAAAATT
CATTAATAGATTCAAATAGCAAGGAAGCAAAATATCCAACCTATTTACTATTTCAAAAAG
AAAATAAAAATCCTTTAAAACTTAGAATTCATACCTCAAAATACAACTTTATTGCCAAAA
GCAGATGAAATGAAATTTATTCAAAAAATCTACTAAATGAAGAAAGCATATATTCAAATA
ATGTTAAAAATTATGAATATGTTTCATATTTTTCCGATTCAATTGGAATTAATGAAATAA
AAGATTATACAAATCAAAATAACTATTTAAATTTAAAACTTTGAGTTGATAAAAATAATA
ATAATAAAATTGAATCAGATGAAATATCAAGCATTGTTTCAAACAAAAATATTTTAGATA
AAAAAATGAAAGAATTATCATTATTTGCAAACGTTGAATATGACAAAAATAAATCATTGT
ATGAACAAGTTATGCAATTGACAGAAGGAATAAAAAATACTAATTCGCCCAAAGCAAAAT
TATTAATTAACGAAATTATTGATTTATACAATTCTTATTTTTTAACCTTTGGAAGTAACG
GATATTGAACCCACCAACAAAATAACAAACGCAATGTAACAAATTTTAGAAAAACAATGG
AATGATACGACACAGAAAAACAAACTACAAAGAATCTAATCTATTCATTAAATTTAGTAA
ATAACAATGATGAAGTTAATTTTGAATTTAAAAGATATAATTAA
>17194 bias=0,e_score=0.0,bit_score=2198.8,score_ratio=1.00,align_strand=+,abs_start=49486,abs_end=51690,allele_start=49486,allele_end=51690,query_name=NODE_1_length_171548_cov_43.4278_ID_17777 <unknown description>
TGAGCAAGCAAAAACAAGGTAGAAAAGCATTTCTACCAAAATGGGCAATATTTATTATAA
TCTTGGCTTTTATATTAACAGCAGGTATTATTGGCGTCGTAATATATTACATTTTTAATT
ATGTTAATTATTCAAATGGCAATGGTGGGGGTTTATTTGATGGCCAAAAAAATAAAAATT
ATTCAATGCCAAATGAAGAAAGATATCTACAAAGTTTCAATGCAAAAACAATTGCCAAAA
ACAATGTTCAATTAAAGAACAAGAATTATCAATATGGAAATTTAAGTATTTTTGAATATC
CTTTTGCTTTAACAAAAAATAATGAACCTATTTATTTTTTGGGTGAAGAAGGAAGAAAAT
TATTGAATTTAGAGTTTTTAAAAAGAGGCTTTTATGGTCCTGAAATTAATGGTTTAAATC
ATGTTTATATAAATAAAAAAATACCTAATGTTTCGAATATTAAAGATGTTAATGGTGTTT
ATTTGCCACAAGCTTTTGACATTTTTATTCAAATAAATCATTTTATCTCTGGGGGAACAA
AGCAAGTCCTATCATGAAGTTTACAAAAGAGAGTTGAGCTAGTTTTTAATACTTTATTTC
ATGAATACGCACACCACATTGATAATACATACAACCGAAGTATAAGAGAAAATGATGAGT
TTGCCAATAATGATTTAAGCTATAAATTAGCAACTCCTGAACTAAACAAAATAATCAATA
AATTCAATGGCAACAACAACAAATTTTTAACCGAATTTAGAAAAACGCTAAACTACGATG
GTTCAATGCAAAACGATGAATTTTTAGTCAATAAAGAATTATTTAATCCTAAAAACAAAG
AAATACCAGTTTATTCAAAATTTAGTCAATATGACTTATTCAAGTTAGCTAACCTCGCCT
TAACAAACAAAGAAGTTGAAAAATACAATATTTTAAACAATAAAAACTTTTATTTCAACA
ATTCAACAAACAACACAGTTTATTATGCAAATTCTACTAATATTGATCAAATAAAATACT
TGTTTTCATTTGAAGAACTTTTTGCAAGAGAACTAGTAAAACTTTCGTATTCAGCACATG
AAAATTTTCAAATGTTTGACGGTCATTTAACTTTGGATGATTCTTTAAATTTCTTATATT
ATAAATTAAAAAATGATGATATTTTTCTATCGTCAATTGGTGATGACACACTGAAAATGA
TTGCCAACTATTATAATAAATATGTAATATATTCAGCCAATTGAGTATTTGATGATGAAT
TAAAAAATTATAAAAATATTAATAATAGATTCTTGTTTAGAAATAAGCAAGGAAAATACA
TTTATAAACCAAATCAACAAGTAAAGGCGTTATTAAAAGCGTATATTGATTTAATGGGTT
TTGGTCAACCTATTAGTTATATGGGATCTGATATTAGTAGTTGATATATTGATCATAATG
GCAATATTAACTCTCAATATTCAAACATAAATATTGGGGGATTTCTAAACTTAGAAAATT
CATTAATAGATTCAAATAGCAAGGAAGCAAAATATCCAACCTATTTACTATTTCAAAAAG
AAAATAAAAATCCCTTAAAACTTAGAATTCATACTTCAAAATACAACTTTATTGCCAAAA
GCAAATGAAATGAAATTTATTCAAAGAATCTGCTAAATGAAGAAAGCATATATTCAAATA
ATGTTAAAAATTATGAATATGTTTCATATTTTTCTGATTCAATTGGAATTAATGAAATAA
AAGATTATACAAATCAAAATAACTATTTAAATCTAAAACTTTGAGTTGATAAAAATAATA
ATAATAAAATTGAATCAGATGAAATATCAAGCATTGTTTCAAACAAAAATATTTTAGATA
AAAAAATGAAAGAATTATCATTATTTGCAAACGTTGAATATGACGAAAATAAATCATTGT
ATGAACAAGTTGTGCAATTGATAGAAGGAATAAAAAATACTAACTCGCCCAAAGCAAAAT
TATTAATTAACGAAATTATTGATTTATACAATTCTTATTTTTTAACCTTTGGAAGTAACG
GATATTGAACCCACCAACAAAATAACAAACGCAATGTAACAAATTTTAGAAAAACAATGG
AATGATACGACACAGAAAAACAAACTACAAAGAATCTAATCTATTCATTAAATTTAGTAA
ATAACAATGATGAAGTTAATTTTGAATTTAAAAGATATAATTAA
>17195 bias=0,e_score=0.0,bit_score=2156.5,score_ratio=0.98,align_strand=+,abs_start=44814,abs_end=47018,allele_start=44814,allele_end=47018,query_name=NODE_2_length_152465_cov_26.3989_ID_3378 <unknown description>
TGAGCAAGCAAAAACAAGGTAGAAAAGCATTTCTACCAAAATGGGCAATATTTATTATAA
TCTTGGCTTTTATATTAACGGCAGGTATTATTGGCGTCGTAATATATTACATTTTTAATT
ATGTTAATTATTCAAATGGCAATGGTGGGAGTTTATTTGATGGCCAAAAAAATAAAAATT
ATTCAATGCCAAATGAAGAAAGATATCTACAAAGTTTCAATGCAAAAACAATTACCAAAA
ACAATGTTCAATTAAAGAACAAGAATTATCAATATGGAAATCTAAGTATTTTTGAATATC
CTTTTGCTTTAACAAAGAATAATGAACCTATTTATTTTTTGGGTGAAGAAGGAAGAAAAT
TATTGAATTTAGAGTTTTTAAAAAGAGGATTTTATGGTCCCGAAATTAATGGTTTAAATC
ATGTTTATATAAATAAAAAAATACCTAATGTTTCGAATATTAAAGATGTAAATGGTGTTT
ATTTGCCACAAGCTTTTGACATTTTTATTCAAATAAATCATTTTATCTCTGGGGGAATAA
AACAAGTCCAATCATGAAGTTTACAAAAGAGAGTTGAGCTAGTTTTTAATACTTTATTTC
ATGAATACGCACACCACATTGATAATACATACAACCGAAGTATAAGGGAAAATGATGAAT
TTGCCAATAATGATTTAAGCTATAAATTAGCAACTCCTGAACTAAACAAAATAATCAATA
AATTCAATGGCAACAACAACAAATTTTTAACCGAATTTAGAAAAACGCTAAACTACGATG
GTTCAATGCAAAACGATGAATATTTAGTCAATAAAGAATTATTTAATCCTAAAAACAAAG
AAATACCAGTTTATTCAAAATTTAGTCAATATGACTTATTCAAGTTAGCTAACCTCGCTT
TAACAAACAAAGAAGTTGAAAAATACAATATTTTAAACAATAAAAACTTTTATTTTAATA
ATTCAACAAACAACACAGTTTATTATGCAAATTCTACTAATATTGATCAAATAAAATACT
TGTTTTCATTTGAGGAACTTTTTGCAAGAGAACTTGTAAAACTTTCATATTCAGCACATG
AAAATTTTCAAATGTTTGACGGTCATTTAACTTTGGATGATTCTTTGAATTTCTTATATT
ATAAATTAAAAAATGATGATATTTTTCTATCATCAATTGGTGATGACACATTGAAAATGA
TTGCCAACTATTATAATAAATATGTAATATATTCAGCCAATTGAGTATTTGATGATGAAT
TAAAAAATTATAAAAATATTAATAATAGATTCTTGTTTAGAAATAAGCAAGGAAAATACA
TTTATAAACTAAACCAACAAGTAAAGGCGTTATTAAAAGCATATATTGATTTAATGGGTT
TTGGCCAACCTATTAGTTATATGGGTTCTGATATTAGCAGTTGATATATTGATCATAATG
GCAATATTAACTCTCAATATTCAAACATAAATATTGGGGGATTTCTAAACTTAGAAAATT
CATTAATAGATCCAAATAGCAAAAAATCAAAATATCCAACCTATTTACTATTTCAAAAAG
AAAATAAAAATCCTTTAAAACTTAGAATTCATACTTCAAAATACAACTTTATTGCCAAAA
GCAGATGAAATGAAATTTATTCAAAGAATCTACTAAATGAAGAAAGCATATATTCAAATA
ATGTTAAAAATTATGAATATGTTTCATATTTTTCTGATTCAATTGGAATTAATGAAATAA
AAGATTATACAAATCAAAATAACTATTTAAATTTAAAACTTTGAGTTGATAAAAATAATA
ATAATAAAATTGAATCGGATGAAATATCAAACATTGTTTCAAGCAAAAATATATTAGATA
AAAAAATGAAGGAATTATCATTGCTTGCAAACGTTGAATATGACGAAAATAAATCATTGT
ATGAACAAGTTGTGCAATTGATAGAAGGAATAAAAAATACTAACTCGCCTAAAGCAAAAT
TATTAATTAATGAAATTATTGATTTATACAATTCTTATTTTTTAACCTTTGGAAGTAACG
GATATTGAATCCACCAACAAAATAACAAACGCAATGTAACAAATTTTAGAAAAACAATGG
AATGATACGACACAGAAAAACAAACTACAAAAAATCTAATCTATTCATTAAATTTAGTAA
ATAACAATGATGAAGTTAATTTTGAATTTAAAAGATATAATTAA
>17196 bias=0,e_score=0.0,bit_score=2194.1,score_ratio=1.00,align_strand=+,abs_start=405356,abs_end=407561,allele_start=405356,allele_end=407561,query_name=NODE_1_length_666248_cov_46.4332_ID_732 <unknown description>
ATGAGCAAGCAAAAACAAGGTAGAAAAGCATTTCTACCAAAATGGGCAATATTTATTATA
ATCTTGGCTTTTATATTAACGGCAGGTATTATTGGCGTCGTAATATATTACATTTTTAAT
TATGTTAATTATTCAAATGGCAATGGTGGGGGTTTATTTGATGGCCAAAAAAATAAAAAT
TATTCAATGCCAAATGAAGAAAGATATCTACAAAGCTTCAATGCAAAAACGATTGTCAAA
AACAATATTCAATTAAAGAATAAGAATTATCAATATGGAAATTTAAGTATTTTTGAATAT
CCTTTTGCTTTAACAAAAAATAATGAACCTATTTATTTTTTGGGTGAAGAAGGAAGAAAA
TTATTGAATTTAGAGTTTTTAAAAAGAGGCTTTTATGGTCCTGAAATTAATGGTTTAAAT
CATGTTTATATAAATAAAAAAATACCTAATGTTTCAAATATTAAAGATGTTAATGGTGTT
TATTTGCCACAAGCTTTTGACATTTTTATTCAAATAAATCATTTTATCTCTGGGGGAATA
AAACAAGTCCAATCATGAAGTTTGCAAAAGAGAGTTGAGCTAGTTTTTAATACTTTATTT
CATGAATACGCACACCACATTGATAATACATACAACCGAAGTATAAGAGAAAATGATGAG
TTTGCCAATAATGATTTAAGCTATAAATTAGCAACTCCTGAACTAAACAAAATAATCAAT
AAATTTAATGGCAACAACAACAAATTTTTAACCGAATTTAGAAAAACGCTAAACTACGAT
GGTTCAATGCAAAACGATGAATATTTAGTCAATAAAGAATTATTTAATCCTAAAAACAAA
GAAATACCAGTTTATTCAAAATTCAGTCAATATGACTTATTCAAGTTAGCTAACCTCGCC
TTAACAAACAAAGAAGTTGAAAAATACAATATTTTAAACAATAAAAACTTTTATTTTAAT
AATTCAACAAACAATACAGTTTATTATGCAAATTCTACTAATATTGATCAATTAAAATAC
TTGTTTTCATTTGAGGAACTTTTTGCAAGAGAACTAGTAAAACTTTCGTATTCAGCACAT
GAAAATTTTCAAATGTTTGACGGTCATTTAACTTTGGATGATTCTTTGAATTTCTTATAT
TATAAATTAAAAAATGATGATATTTTTCTATCATCAATTGGTGATGACACACTAAAGATG
ATTGCCAATTATTATAATAAATATGTAATATATTCAGCCAATTGAGTATTTGATGATGAA
TTAAAAAATTATAAAAATATTAATAATAGATTCTTGTTTAGAAATAAGCAAGGAAAATAC
ATTTATAAACAAAACCAACAAGTAAAGGCGTTATTAAAGGCGTATATTGATTTAATGGGT
TTTGGTCAACCTATTAGTTATATGGGATCTGATATTAGTAGTTGATATATTGATCATAAT
GGCAATATTAACTCTCAATATTCAAACATAAATATTGGGGGATTTCTAAACTTAGAAAAT
TCATTAATAGATCCAAATAGCAAGAAATCAAAATATCCAACCTATTTACTATTTCAAAAA
GAAAATAAAAATCCTTTAAAACTTAGAATTCATACCTCAAAATACAACTTTATTGCCAAA
AGCAGATGAAATGAAATTTATTCAAAAAATCTGCTAAATGAAAAAAGCATATATTCAAAT
AATGTTAAAAATTATGAATATGTTTCATATTTTTCCGATTCAATTGGAATTAATGAAATA
AAAGATTATACAAATCAAAATAACTATTTAAATTTAAAACTTTGAGTTGATAAAAATAAT
AATAATAAAATTGAATCAGATGAAATATCAAGCATTGTTTCAAACAAAAATATTTTAGAT
AAAAAAATGAAAGAATTATCATTATTTGCAAACGTTGAATATGACAAAAATAAATCATTG
TATGAACAAGTTATGCAATTGATAGAAGGAATAAAAAATACTAATTCGCCCAAAGCAAAA
TTATTAATTAACGAAATTATTGATTTATACAATTCTTATTTTTTAACCTTTGGAAGTAAC
GGATATTGAACCCACCAACAAAATAACAAACGCAATGTAACAAATTTTAGAAAAACAATG
GAATGATACGACACAGAAAAACAAACTACAAAGAATCTAATCTATTCATTAAATTTAGTA
AATAACAATGATGAAGTTAATTTTGAATTTAAAAGATATAATTAA
>17197 bias=0,e_score=0.0,bit_score=2195.3,score_ratio=1.00,align_strand=-,abs_start=101278,abs_end=103480,allele_start=101278,allele_end=103480,query_name=NODE_2_length_147029_cov_48.4721_ID_161 <unknown description>
TGAGCAAGCAAAAACATGGTAGAAAAGCATTTCTACCAAAATGGGCAATATTTATTATAA
TCTTGGCTTTTATATTAACGGCAGGTATTATTGGCGTCGTAATATATTACATTTTTAATT
ATGTTAATTATTCAAATGGCAATGGCGGAGGTTTATTTGATGGCCAAAAAAATAAAAATT
ATTCAATGCCAAATGAAGAAAGATATCTACAAAGTTTCAATGCAAAAACAATTGCCAAAA
ACAATATTCAATTAAAGAACAAGAATTATCAATATGGAAATTTAAGTATTTTTGAATATC
CTTTTGCTTTAACAAAAAATAATGAACCTATTTATTTTTTGGGTGAAGAAGGAAGAAAAT
TATTGAATTTAGAGTTTTTAAAAAGAGGCTTTTATGGTCCTGAAATTAATGGTTTAAATC
ATGTTTATATAAATAAAAAAATACCTAATGTTTCGAATATTAAAGATGTTAATGGTGTTT
ATTTGCCACAAGCTTTTGACATTTTTATTCAAATAAATCATTTTATCTCTGGGGGAACAA
AACAAGTCCTATCATGAAGTTTGCAAAAGAGAGTTGAGCTAGTTTTTAATACTTTATTTC
ATGAATACGCACACCACATTGATAATACATACAACCGAAGTATAAGAGAAAATGATGAAT
TTGCCAATAATGATTTAAGCTATAAATTAGCAACTCCTGAACTAAATAAAATAATCAATA
AATTTAATGGAAACAACAACAAATTTTTAACTGAATTTAGAAAAACGCTAAACTACGATG
GTTCAATGCAAAACGATGAATATTTAGTCAATAAAGAATTATTTAATCCCAAAAACAAAG
AAATACCAGTTTATTCAAAATTTAGTCAATATGACTTATTCAAGTTAGCTAACCTCGCCT
TAACAAACAAAGAAGTTGAAAAATACAATATTTTAAACAATAAAAACTTTTATTTTAACA
ATTCAACAAACAATACAGTTTATTATGCAAATTCTACTAATATTGATCAAATAAAATACT
TGTTTTCGTTTGAGGAACTTTTTGCAAGAGAACTAGTAAAACTTTCATATTCAGCACATG
AAAATTTTCAAATGTTTGACGGTCATTTAACTTTGGATGATTCTTTAAATTTCTTATATT
ATAAATTAAAAAATGATGATATTTTTCTATCGTCAATTGGTGACGACACATTGAAAATGA
TTGCCAACTATTATAATAAATATGTAATATATTCAGCCAATTGAGTATTTGATGATGAAT
TAAAAAATTATAAAAATATTAATAATAGATTCTTGTTTAGAAATAAGCAAGGAAAATATA
TTTATAAACCAAATCAACAAGTAAAGGCGTTATTAAAAGCGTATATTGATTTAATGGGTT
TTGGTCAACCTATTAGTTATATGGGTTCTGATATTAGCAGTTGATATATTGATCATAATG
GCAATATTAACTCTCAATATTCAAACATAAATATTGGGGGATTTCTAAACTTAGAAAATT
CATTAATAGATTCAAATAGCAAGAAATCAAAATATCCAACCTATTTACTATTTCAAAAAG
AAAATAAAAATCCTTTAAAACTTAGAATTCATACCTCAAAATACAACTTTATTGCCAAAA
GCAGATGAAATGAAATTTATTCAAAAAATCTACTAAATGAAGAAAGCATATATTCAAATA
ATGTTAAAAATTATGAATATGTTTCATATTTTTCTGATTCAATTGGAATTAATGAAATAA
AAGATTATACAAATCAAAATAACTATTTAAATTTAAAACTTTGAGTTGATAAAAATAATA
ATAATAAAATTGAATCAGATGAAATATCAAGCATTGTTTCAAGCAAAAATATTTTAGATA
AAAAAATGAAGGAATTATCATTATTTGCAAACGTTGAATATGACGAAAATAAATCATTGT
ATGAACAAGTTGTGCAATTGATAGAAGGAATAAAAAATACTAATTCGCCCAAAGCAAAAT
TATTAATTAACGAAATTATTGATTTATACAATTCTTATTTTTTAACCTTTGGAAGTAACG
GATATTGAACCCACCAACAAAACAACAAACGTAATGTAACAAATTTTAGAAAAACAATGG
AATGATACGACACAGAAAAACAAACTACAAAGAATCTAATCTACTCATTAAATTTAGTAA
ATAATAATGATGAAGTTAATTTTGAATTTAAAAGATATAATT
>17198 bias=0,e_score=0.0,bit_score=2177.3,score_ratio=0.99,align_strand=+,abs_start=364327,abs_end=366531,allele_start=364327,allele_end=366531,query_name=NODE_1_length_474534_cov_38.1723_ID_792 <unknown description>
TGAACAAGCAAAAACAAGGTAGAAAAGCATTTCTACCAAAATGGGCAATATTTATTATAA
TCTTGGCTTTTATATTAACGGCAGGTATTATTGGCGTCGTAATATATTACATTTTTAATT
ATGTTAATTATTCAAATGGCAATGGTGGGGATTTATTTGATGGCCAAAAAAATAAAAATT
ATTCAATGCCAAATGAAGAAAGATATCTACAAAGCTTCAATGCAAAAACGATTGTCAAAA
ACAATGTTCAATTAAAGAACAAGAATTATCAATATGGAAATTTAAGTATTTTTGAATATC
CTTTTGCTTTAACAAAAAATAATGAACCTATTTATTTTTTGGGTGAAGAAGGAAGAAAAT
TATTGAATTTAGAGTTTTTAAAAAGAGGCTTTTATGGTCCTGAAATTAATGGTTTAAATC
ATGTTTATATAAATAAAAAAATACCTAATGTTTCAAATATTAAAGATGTTAATGGTGTTT
ATTTGCCACAAGCTTTTGACATTTTTATTCAAATAAATCATTTTATCTCTGGGGGAACAA
AGCAAGTCCTATCATGAAGTTTACAAAAGAGAGTTGAGCTAGTTTTTAATACTTTATTTC
ATGAATATGCACACCACATTGATAACACATACAACCGAAGTATAAAAGAAAACGATGAAT
TTGCCAATAATGATTTAAGCTATAAATTAGCAACTCCTGAATTAAATAAAATAATCAATA
AATTCAATGGCAATAACAACAAATTTTTAACCGAATTCAGAAAAACGCTAAACTACGATG
GTTCAATGCAAAACGATGAATATTTAGTCAATAAAGAATTATTTAATCCCAAAAACAAAG
AAATACCAGTTTATTCAAAATTTAGTCAATATGACTTATTCAAGCTAGCTAACCTCGCCT
TAACAAACAAAGAAGTTGAAAAATACAATATTTTAAACAATAAAAACTTTTATTTTAATA
ATTCAACAAACAACACAGTTTATTATGCAAATTCTACTAATATTGATCAAATAAAATACT
TGTTTTCGTTTGAGGAACTTTTTGCAAGAGAACTAGTAAAACTTTCGTATTCAGCACATG
AAAATTTTCAAATGTTTGACGGTCATTTAACTTTGGATGATTCTTTGAATTTCTTATATT
ATAAATTAAAAAATGATGATATTTTTCTATCATCAATTGGCGATGACACATTGAAAATGA
TTGCCAATTATTATAATAAATATGCAATATATTCAGCCAATTGAGTATTTGATGATGAAT
TAAAAAATTATAAAAATATTAATAATAGATTCTTGTTTAGAAATAAGCAAGGAAAATACA
TTTATAAACCAAATCAACAAGTAAAGGCGTTGTTAAAGGCATATATTGATTTAATGGGTT
TTGGTCAACCTATTAGTTATATGGGATCTGATATTAGCAGTTGATATATTGATCATAATG
GCAATATTAACTCTCAATATTCAAACATAAATATTGGGGGATTTCTAAACTTAGAAAATT
CATTAATAGATTCAAATAGCAAGGAAGCAAAATATCCAACCTATTTACTATTTCAAAAAG
AAAATAAAAATCCTTTAAAACTTAGAATTCATACCTCAAAATACAACTTTATTGCCAAAA
GCAGATGAAATGAAATTTATTCAAAAAATCTACTAAATGAAAAAAGCATATATTCAAATA
ATGTTAAAAATTATGAATATGTTTCATATTTTTCTGATTCAATTGGAATTAATGAAATAA
AAGATTATACAAATCAAAATAACTATTTAAATCTAAAACTTTGAGTTGATAAAAATAATA
ATAATAAAATTGAATCAGATGAAATATCAAGCATTGTTTCAAGCAAAAATATTTTAGATA
AAAAAATGAAAGAATTATCATTATTTGCAAACGTTGAATATGACAAAAATAAATCATTGT
ATGAACAAGTTGTGCAATTGATAGAAGGAATAAAAAATACCAATTCGCCCAAAGCAAAAT
TATTAATTAACGAAATTATTGATTTATACAATTCTTATTTTTTAACCTTTGGAAACAACG
GATATTGAACCCACCAACAAAATAACAAACGCAATGTAACAAATTTTAGAAAAACAATGG
AATGATACGACACAGAAAAACAAACTACAAAGAATCTAATCTATTCATTAAATTTAGTAA
ATAATAATGATGAAGTTAATTTTGAATTTAAAAGATATAATTAA
>17199 bias=0,e_score=0.0,bit_score=2162.8,score_ratio=0.98,align_strand=+,abs_start=77897,abs_end=80101,allele_start=77897,allele_end=80101,query_name=NODE_1_length_194000_cov_43.9897_ID_1724 <unknown description>
TGAGCAAGCAAAAACAAGGTAGAAAAGCATTTCTGCCAAAATGGGCAATATTTATTATAA
TCTTGGCTTTTATATTAACGGCAGGTATTATTGGCATCGTAATATATTACATTTTTAATT
ATGCTAATTATTCAAATGGCAATGGTGGGGGTTTATTTGATGGCCAAAAAAATAAAAATT
ATTCAATGCCAAATGAAGAAAGATATCTACAAAGCTTCAATGCAAAAACGATTGTCAAAA
ACAATATTCAATTAAAGAATAAGAATTATCAATATGGAAATTTAAGTATTTTTGAATATC
CTTTTGCTTTAACAAAAAATAATGAACCTATTTATTTTTTGGGTGAAGAAGGAAGAAAAT
TATTGAATTTAGAGTTTTTAAAAAGAGGCTTTTATGGTCCTGAAATTAATGGTTTAAATC
ATGTTTATATAAATAAAAAAATACCTAATGTTTCAAATATTAAAGATGTTAATGGTGTTT
ATTTGCCACAAGCTTTTGACATTTTTATTCAAATAAATCATTTTATCTCTGGAGGAATAA
AACAAGTCCAATCATGGAGTTTGCAAAAGAGAGTTGAGCTAGTTTTTAATACTTTATTTC
ATGAATACGCACACCACATTGATAATACATACAACCGAAGTATAAGAGAAAATGATGAGT
TTGCCAATAATGATTTAAGCTATAAATTAGCAACTCCTGAACTAAACAAAATAATCAATA
AATTTAATGGAAACAACAACAAATTTTTAACTGAATTTAGAAAAACACTAAACTACGATG
GTTCAATGCAAAACGATGAATATTTAGTCAATAAAGAATTATTTAATCCTAAAAACAAAG
AAATACCAGTTTATTCAAAATTTAGTCAATATGACTTATTCAAGTTAGCTAACCTCGCTT
TAACAAACAAAGAAGTTGAAAAATACAATATTTTAAACAATAAAAACTTTTATTTTAATA
ATTCAACAAACAACACAGTTTATTATGCAAATTCTACTAATATTGATCAAATAAAATACT
TGTTTTCATTTGAGGAACTTTTTGCAAGAGAACTTGTAAAACTTTCATATTCAGCACATG
AAAATTTTCAAATCTTTGACGGTCATTTAACTTTGGATGATTCTTTGAATTTCTTATATT
ATAAATTAAAAAATGATGATATTTTTCTATCGTCAATTGGCGATGACACACTAAAGATGA
TTGCCAACTATTATAATAAGTATGTAATATATTCAGCCAATTGAGTATTTGATGATGAAT
TAAAAAATTATAAAAATATTAATAATAGATTCTTGTTTAGAAATAAGCAAGGAAAATACA
TTTATAAACCAAATCAACAAGTAAAGGCGTTGTTAAAGGCATATATTGATTTAATGGGTT
TTGGTCAACCTATTAGTTATATGGGTTCTGATATTAGCAGTTGATATATTGATCATAATG
GCAATATTAACTCTCAATATTCAAACATAAATATTGGGGGATTTCTAAACTTAGAAAATT
CATTAATAGATTCAAATAGCAAGGAAGCAAAATATCCAACCTATTTACTATTTCAAAAAG
AAAATAAAAATCCTTTAAAACTTAGAATTCATACTTCAAAATACAACTTTATTGCCAAAA
GCAGATGAAATGAAATTTATTCAAAGAATCTACTAAATGAAGAAAGCATATATTCAAATA
ATGTTAAAAATTATGAATATGTTTCATATTTTTCCGATTCAGTTGGAATTAATGAAATAA
AAGATTATATAAATCAAAATAACTATTTAAATTTAAAACTTTGAGTTGATAAAAATAATA
ATAATAAAATTGAATCAGATGAAATATCAAGCATTGTTTCAAGCAAAAATATTTTAGATA
AAAAAATGAAGGAATTATCATTATTTGCAAACATTGAATATGATGAAAATAAATCATTAC
ATGAACAATTTGTACAGTTGATAGAAGGAATAAAAAATACTAATTCGCCCAAAGCAAAAT
TATTAATTAACGAAATTATTGATTTATACAATTCTTATTGTTTAACCTTTGGAAGTAACG
GATATTGAACCCACCAACAAAATAACAAACGCAATGTAACAAATTTTAGAAAAACAATGG
AATGATACGACACAGAAAAGCAAACTACAAAGAATCTAATCTACTCATTAAATTTAGTAA
ATAATAATGATGAAGTTAATTTTGAATTTAAAAGATATAATTAA
>17200 bias=0,e_score=0.0,bit_score=2165.4,score_ratio=0.98,align_strand=+,abs_start=109077,abs_end=111287,allele_start=109077,allele_end=111287,query_name=NODE_2_length_211336_cov_54.0217_ID_107 <unknown description>
TGAGTAAGCAAAAACAAGGTAGAAAAGCATTTCTACCAAAATGGGCAATATTTATTATAA
TCTTGGCTTTTATATTAACGGCAAGTATTATTGGCGTCGTAATATATTACATTTTTAATT
ATGTTAATTATTCAAATGGCAATGGCGGAGGTTTATTTGATGGCCAAAAAAATAAAAATT
ATTCAATGCCAAATGAAGAAAGATATCTACAAAGCTTCAATGCAAAAACGATTGTCAAAA
ACAATATTCAATTAAAGAACAAAAATTATCAATATGGAAATTTAAGTATTTTTGAATATC
CTTTTGCTTTAACAAAAAATAATGAACCTATTTATTTTTTGGGTGAAGAAGGAAGAAAAT
TATTGAATTTAGAGTTTTTAAAAAGAGGCTTTTATGGTCCTGAAATTAATGGTTTAAATC
ATGTTTATATAAATAAAAAAATACCTAATGTTTCAAATATTAAAGATGTTAATGGTGTTT
ATTTGCCACAAGCTTTTGACATTTTTATTCAAATAAATCATTTTATCTCTGGGGGAATAA
AACAAGTCCAATCATGAAGTTTGCAAAAGAGAGTTGAGCTAGTTTTTAATACTTTATTTC
ATGAATACGCACACCACATTGATAATACATACAACCGAAGTATAAGAGAAAATGATGAGT
TTGCCAATAATGATTTAAGCTATAAATTAGCAACTCCTGAACTAAACAAAATAATCAATA
AATTTAACGGAAACAACAACAAATTTTTAACCGAATTTAGAAAAACGCTAAACTACGATG
GTTCAATGCAAAACGATGAATATTTAGTCAATAAAGAATTATTTAATCCTAAAAACAAAG
AAATACCAGTTTATTCAAAATTTAGTCAATATGACTTATTCAAGTTAGCTAACCTCGCCT
TAACAAACAAAGAAGTTGAAAAATACAATATTTTAAACAATAAAAACTTTTATTTTAATA
ATTCAACAAACAACACAGTTTATTATGCAAATTCTACTAATATTGATCAAATAAAATACT
TGTTTTCATTTGAGGAACTTTTTGCAAGAGAACTTGTAAAACTTTCATATTCAGCACATG
AAAATTTTCAAATGTTTGATGGTCATTTAACTTTGGATGATTCCTTGAATTTCTTATATT
ATAAATTAAAAAATGATGATATTTTTCTATCATCAATTGGCGATGACACATTAAAGATGA
TTGCCAACTATTATAATAAATATGTAATATATTCAGCCAATTGAGTATTTGATGATGAAT
TAAAAAATTATAAAAATATTAATAACAGATTCTTGTTTAGAAATAAGCAAGGAAAATACA
TTTATAAACCAAACCAACAAGTAAAGGCGTTATTAAAGGCATACATTGATTTAATGGGTT
TTGGCCAACCTATTAGTTATATGGGTTCTGATATTAGTAATTGATACATTGATCATAATG
GCAATATTAACTCTCAATATTCAAACATAAATATTGGAGGATTTCTAAACTTAGAAAATT
CATTAATAGATTCAAATAGCAAGGAAGCAAAATATCCAACCTATTTACTATTTCAAAAAG
AAAATAAAAATCCTTTAAAACTTAGAATTCATACTTCAAAATACAACTTTATTGCCAAAA
GCAGATGAAATGAAATTTATTCAAAGAATCTACTAAATGAAGAAAGCATATATTCAAATA
ATGTTAAAAATTATGAATATGTTTCATATTTTTCTGATTCAGTTGGAATTAATGAAATAA
AAGATTATACAAATCAAAATAACTATTTAAATTTAAAACTTTGAGTTGATAAAAATAATA
ATAATAAAATTGAATCAGATGAAATATCAAGCATTGTTTCAAGCAAAAATATTTTAGATA
AAAAAATGAAGGAATTATCATTATTTGCAAACATTAAATATGATGAAAATAAATCATTGC
ATGAACAAGTTGTACAGTTGATAGAAGGAATAAAAAATACTAATTCGCCCAAAGCAAAAT
TATTAATTAACGAAATTATTGATTTATACAATTCTTATTTTTTAACCTTTGGAAGTAACG
GATATTGAACCCACCAACAAAATAACAAACGCAATGTAACAAATTTTAGAAAAACAATGG
AATGATACGACACAGAAAAGCAAACTACAAAGAATCTAATCTACTCATTAAATTTAGTAA
ATAATAATGATGAAGTTAATTTTGAATTTAAAAGATATAATTAATTTTAA
