# Supplementary material for: Genomic determination of minimum multi-locus sequence typing schemas to represent the genomic phylogeny of Mycoplasma hominis
Source: BMC Genomics. 2016 Nov 23;17:964. doi: 10.1186/s12864-016-3284-z (PMC5120421; doi:10.1186/s12864-016-3284-z)
Supplement: Additional file 1: — FASTA sequence for all pan genomic alleles identified in this study. (ZIP 1488 kb) [file 12864_2016_3284_MOESM1_ESM.zip › pan_genome/GENE-210.fasta]

>210
TTGAACTTTGATAAAGCAAAAAAAGAATTAGAAAAATACATTAATGATGAATTAAATAAT
CAAAAATACGATTCAATTAAAAAAGAAGCACAAAATAAGATAGATAGTTTTAGTGCAATA
AAAGAAGAATCTTTATCAACTAAAGAAATTCAAGAAATTAAAGATGCAACAAATGCATTA
ATCAAGGCTAAAACTAACGCTGAACAAGAAAAAGCAAAAATTGATGCCAAAGAACAACTA
AATGCAAAAATTCAAGAAGCAGATAAACTTAAAGAAAAATTAATTGATAGTGATTCTACA
ATAACTACGCTAAAAACTAATTTGGAAAAAGAAATTGCTAACGCTAAAGAAGCACTTAAA
AAAGATACTAAAGCAATTATTAAAGCTAAAGAACAATTAGCAAACAAAATTGATGAATTT
AAATCAAGTCTTGACGAGTTTAATAAACAAAAAGGAACAAAGTTTGAAGAATTAGAAAAA
ACAAGGAAAGATATTAACGATTTCTTAACAAATGATGTTAAAACCAATCCAAATTATGCT
GATCTTGTTAAAAAATTACAAAATTCTTTAAAAACACAAGGAAAAATTAGCAACAATTCA
AACAAAGCAGATATTATTGCTGCAAATAATGAATTGACAAAGGCATTACAAGAAGCAAAA
GTAGCAAAAGAACAAGCAGATAGAGCAAATAGCGAAGCTAATAATAAATTAACCACCAGT
TTATCTACTGCAGATGAATTATTAAAAAAATTAACTGATTCAGATACTGATATTCAAAAT
TATAAAAAACAACTTGAAAAAGAAATAGAAAACGCAAGGAATGCAATTACTTCAAAAAAT
ACAAAATCGTTGACTGATTCAAATAATTCATTAACAAATAAAACTAATGAAATTCAAGAA
AAACTTAATAAATTCATAGAATCAAAAAATAAAGAATTTAAAAATTTTAATGAAACTAAA
AAAGAAATTGATAATTTTATAAGTCAAATTGAAAAAGATCCTCAAACTAAAGGCAATTAT
TCGAATATAATTAATAAATTAAAGAATAAAAAAGCTGAAAAAAACTCAATAAATGAAAAT
TCTAATAAAAAAGACATAGAAAAAGCTAATACCGAACTTCAAAATTCTTTAAATGAAGCA
AGAGAACAAAAATCTGAAATTGATAAGTTTCATGCTGCTAAAAAAGCTTTGGAAACATTA
ATATCAACACCAGATGCTAAAAAAGTCGGAACTAGTGAAACCCAAAAATTATTAGATAAA
AACAAAACCATAAACGATTCCACAAATAAAGAAACAATCAAAAATGCAACAAATGAATTA
GATAATGCCAAAACTAATTTAGAACAAAAAATTAAAAATAAGAAAAATGAATTATTAGAA
AGTTTCAAAAAGGCAAAAGAAGATTTAAATAAGTATATGCAAAATGATTTGCAAAAAGAT
GAATATAAAGCAATAAAAGAAAATATCAACAACGAATTGAAAAAAATTAAAATAAATCAA
AATTCAAAAATTCAAGAAATTGAAGATGCTAATAAATCCTTGCAAAAATTGCTATCTGAT
GCAAAAAATAAAAAATTAGCTTTAGACGAAGAAATAAAACAACAAAAAATTAACGAGTTT
AATAGAATAAAAAATGAACTAAAAACTTTAAATTCTGGATCTGACGGAAGTGAAATAAAT
AGTAATGAAGTAAAAGAAGCACTAAAAATTACTGTGGACAAATCATCAACAATTGAAAAA
ATAGAAGAAGAAACAAATAAACTAAAACAAGCAAAACAAGAATTAGAAAAATTAATATCG
CAAAAGAAAAAAGAAGTTTTAGAACAAATAAAAACAAAAAAACAAGAATTAAAAAGACTA
TTTGAATCTCCTGATGCTAAAAAAGCAGATATTTCTAATTCGGAAAAATCAAATATAAGT
TCTTCATTAAGCAAAGAACATAGTGAAAGCGAATCAATACACGATCTCAAAAATGTTTTA
AATGAAATCAATAATTTTATAAAATTAGTAAATGATAAAATTAATGAATTAAAACAAAAA
GAAGAATCACTTGCTAAATTTAATGATTTAAGAAACGAATTTAATAAGTTGATAGAAAAA
GTATCAGAAGATGCGGAATACTTAAAATTAAATAAAGAAATTTCTGACTATAAACAAAAA
ATAAATGCATACAATTCAATTAACAATAATCTAAAATCAAAAGAAATTGAACAAAAAATT
AATGAAATCAAGATTGATATTGATGGCTTAAAGTCGTTGCTTAAAAAAATAAATGAAGAA
AAAGATAAAAAAAATAAGCAAATTAATGATCTAAAAATAGAAATATTAAAAGCTAAAGAA
TCAGAATTTGATAATGTTAATAAATTTAAAGAAAAAATAACAAAATTCATAAAAGAAGCC
AATATCGATAAAAATAATTCACATTTAAAAGATTTTGACAAAATCATAAAAGAATTAGAA
AGAATTGACAAAATAAATAAATTAAAATCTTATATTGTAGAAAAAATAGAATTTCCAGAT
GAATACAAGAATAAGAAAAGTGATTTAATAAAAGAATTATCGAATTTATTAGAAACTTCT
GTTTGAACCGAAAAAAAATTCGAAGAATTCGATAAAAAGGTAAAAGAAATAGAAAAAAAT
GTAAACAGTTTTGTTGAACGTAAGAATAAAATAGAAAAAGATTTAGAAACCTTAAATGTG
GAAAATCTTGGCACTGGAGGTAAATTATCAATAGAAAATATCAACATGAGAGTAGTTCTA
CAAGGTTTCATAAATGATATCCAAAGCAACTTCATGAATAATATAAATGAAGCAAACAAG
AATGAATCTATAAATAAAATCAATTTTATATATAAAAGAATAATTTCGAGATACATAGGA
ATTTTAAATTCTACTAACAAACTAATTAACGATTCAATAGACCACAATGATTTAGTGGCA
AAGAATGAAATTTATGATGAACTTTATAGAAATATAAAAGATAAATGAATCACTGAACAA
ATAGAAAAAATGAATCCAGATGATTTTGATAAATATTATAATGTATACACAAATGGAAAT
GATTCTGAAAAAGGCCAATTAGAAGGACCAAAATTTAAATGAAGTCAATTTGGAGATCAA
TTAGAAATTGCACTTATAAGAACAATAGAATTCGCCTTTAAACAAAAATGTGATGAAACG
CTTATTTCTAAAAGAATTACACAAGAAAGAAATGGTGCAAGAAGCTTGTGGGCATATAAT
TTAGAAGTTTATTCAAAAACACATAAAAAGAACTTAAATGATCTTGATTTAAGGAATAAA
CAAAATCTTTTCAAAGGATATAATGTTGAATTTCAATTCTATGATAATACCCCTAATTCT
TGAAATAAAAAATGAAGAGGAATACAATATTGGGATGGACGAAATCCTAAATATAGATTT
ATAGGTGGTATAACAGTTAAAACTACTTATGAATATAAATTTACATATGAAAACGGGGAA
GAAACCACAAAATCAGTAGAATTAGAATACAAATTAGATAATGGTAATCCTGTAATAGTT
GATAAAATATCGGAAATAAATTAA
>7440 bias=951.8,bit_score=2884.6,abs_start=127885,align_strand=-,abs_end=131446,score_ratio=0.809371492705,query_name=NODE_3_length_132017_cov_31.7138_ID_1553
TTGAACTTTGATAAAGCAAAAAAAGAATTAGAAAAATACATTAATGATGAATTAAATAAT
CAAAAATACGATTCAATTAAAAAAGAAGCACAAAATAAGATAGATAGTTTTAGTGCAATA
AAAGAAGAATCTTTATCAACTAAAGAAATTCAAGAAATTAAAGATGCAACAAATGCATTA
ATCAAGGCTAAAACTAACGCTGAACAAGAAAAAGCAAAAATTGATGCCAAAGAACAACTA
AATGCAAAAATTCAAGAAGCAGATAAACTTAAAGAAAAATTAATTGATAGTGATTCTACA
ATAACTACGCTAAAAACTAATTTGGAAAAAGAAATTGCTAACGCTAAAGAAGCACTTAAA
AAAGATACTAAAGCAATTATTAAAGCTAAAGAACAATTAGCAAACAAAATTGATGAATTT
AAATCAAGTCTTGACGAGTTTAATAAACAAAAAGGAACAAAGTTTGAAGAATTAGAAAAA
ACAAGGAAAGATATTAACGATTTCTTAACAAATGATGTTAAAACCAATCCAAATTATGCT
GATCTTGTTAAAAAATTACAAAATTCTTTAAAAACACAAGGAAAAATTAGCAACAATTCA
AACAAAGCAGATATTATTGCTGCAAATAATGAATTGACAAAGGCATTACGAGAAGCAAAA
GTAGCAAAAGAACAAGCAGATAGAGCAAATAGCGAAGCTAATAATAAATTAACCACCAGT
TTATCTACTGCAGATGAATTATTAAAAAAATTAACTGATTCAGATACTGATATTCAAAAT
TATAAAAAACAACTTGAAAAAGAAATAGAAAACGCAAGGAATGCAATTACTTCAAAAAAT
ACAAAATCGTTGACTGATTCAAATAATTCATTAACAAATAAAACTAATGAAATTCAAGAA
AAACTTAATAAATTCATAGAATCAAAAAATAAAGAATTTAAAAATTTTAATGAAACTAAA
AAAGAAATTGATAATTTTATAAGTCAAATTGAAAAAGATCCTCAAACTAAAGGCAATTAT
TCGAATATAATTAATAAATTAAAGAATAAAAAAGCTGAAAAAAACTCAATAAATGAAAAT
TCTAATAAAAAAGACATAGAAAAAGCTAATACCGAACTTCAAAATTCTTTAAATGAAGCA
AGAGAACAAAAATCTGAAATTGATAAGTTTCATGCTGCTAAAAAAGCTTTGGAAACATTA
ATATCAACACCAGATGCTAAAAAAGTCGGAACTAGTGAAACCCAAAAATTATTAGATAAA
AGCAAAACCATAAACGATTCCACAAATAAAGAAACAATCAAAAATGCAACAAATGAATTA
GATAATGCCAAAACTAATTTAGAACAAAAAATTAAAAATAAGAAAAATGAATTATTAGAA
AGTTTCAAAAAGGCAAAAGAAGATTTAAATAAGTATATGCAAAATGATTTGCAAAAAGAT
GAATATAAAGCAATAAAAGAAAATATCAACAACGAATTGAAAAAAATTAAAATAAATCAA
AATTCAAAAATTCAAGAAATTGAAGATGCTAATAAATCCTTGCAAAAATTGCTATCTGAT
GCAAAAAATAAAAAATTAGCTTTAGACGAAGAAATAAAACAACAAAAAATTAACGAGTTT
AATAGAATAAAAAATGAACTAAAAACTTTAAATTCTGGATCTGACGGAAGTGAAATAAAT
AGTAATGAAGTAAAAGAAGCACTAAAAATTACTGTGGACAAATCATCAACAATTGAAAAA
ATAGAAGAAGAAACAAATAAACTAAAACAAGCAAAACAAGAATTAGAAAAATTAATATCG
CAAAAGAAAAAAGAAGTTTTAGAACAAATAAAAACAAAAAAACAAGAATTAAAAAGACTA
TTTGAATCTCCTGATGCTAAAAAAGCAGATATTTCTAATTCGGAAAAATCAAATATAAGT
TCTTCATTAAGCAAAGAACATAGTGAAAGCGAATCAATACACGATCTCAAAAATGTTTTA
AATGAAATCAATAATTTTATAAAATTAGTAAATGATAAAATTAATGAATTAAAACAAAAA
GAAGAATCACTTGCTAAATTTAATGATTTAAGAAACGAATTTAATAAGTTGATAGAAAAA
GTATCAGAAGATGCGGAATACTTAAAATTAAATAAAGAAATTTCTGACTATAAACAAAAA
ATAAATGCATACAATTCAATTAACAATAATCTAAAATCAAAAGAAATTGAACAAAAAATT
AATGAAATCAAGATTGATATTGATGGCTTAAAATCGTTGCTTAAAAAAATAAATGAAGAA
AAAGATAAAAAAAATAAGCAAATTAATGATCTAAAAATAGAAATATTAAAAGCTAAAGAA
TCAGAATTTGATAATGTTAATAAATTTAAAGAAAAAATAACAAAATTCATAAAAGAAGCC
AATATCGATAAAAATAATTCACATTTAAAAGATTTTGACAAAATCATAAAAGAATTAGAA
AGAATTGACAAAATAAATAAATTAAAATCTTATATTGTAGAAAAAATAGAATTTCCAGAT
GAATACAAGAATAAGAAAAGTGATTTAATAAAAGAATTATCGAATTTATTAGAAACTTCT
GTTTGAACCGAAAAAAAATTCGAAGAATTCGATAAAAAGGTAAAAGAAATAGAAAAAAAT
GTAAACAGTTTTGTTGAACGTAAGAATAAAATAGAAAAAGATTTAGAAACCTTAAATGTG
GAAAATCTTGGCACTGGAGGTAAATTATCAATAGAAAATATCAACATGAGAGTAGTTCTA
CAAGGTTTCATAAATGATATCCAAAGCAACTTCATGAATAATATAAATGAAGCAAACAAG
AACGAATCTATAAATAAAATCAATTTTATATATAAAAGAATAATTTCGAGATACATAGGA
ATTTTAAATTCTACTAACAAACTAATTAACGATTCAATAGACCACAATGATTCAACAGCA
AAGAATGAAATTTATGATGAACTTTATAGAAATATAAAAGATAAATGAATCACTGAACAA
ATAGAAAAAATGAATCCAGATGATTTTGATAAATATTATAATGTATACACAAATGGAAAT
GATTCTGAAAAAGGCCAATTAGAAGGACCAAAATTTAAATGAAGTCAATTTGGAGATCAA
TTAGAAATTGCACTTATAAGAACAATAGAATTCGCCTTTAAACAAAAATGTGATGAAACG
CTTATTTCTAAAAGAATTACACAAGAAAGAAATGGTGCAAGAAGCTTGTGGGCATATAAT
TTAGAAGTTTATTCAAAAACACATAAAAAGAACTTAAATGATCTTGATTTAAGGAATAAA
CAAAATCTTTTCAAAGGATATAATGTTGAATTTCAATTCTATGATAATACCCCTAATTCT
TGAAATAAAAAATGAAGAGGAATACAATATTGGGATGGACGAAATCCTAAGTATAGATTT
ATAGGTGGTATAACAGTTAAAACTACTTATGAATATAAATTTACATATGAAAACGGGGAA
GAAACCACAAAATCAGTAGAATTAGAATACAAATTAGATAATGGTAATCCCGTAATAGTT
GATAAAATATCGGAAATAAATT
>20145 bias=0,e_score=0.0,bit_score=2818.8,score_ratio=0.79,align_strand=-,abs_start=245128,abs_end=248689,allele_start=245128,allele_end=248689,query_name=NODE_1_length_386744_cov_32.1807_ID_133 <unknown description>
TTGAACTTTGATAAAGCAAAAAAAGAATTAGAAAAATACATTAATGATGAATTAAATAAT
CAAAAATACGATTCAATTAAAAAAGAAGCACAAAATAAGATAGATAGTTTTAGTGCAATA
AAAGAAGAATCTTTATCAACTAAAGAAATTCAAGAAATTAAAGATGCAACAAATGCATTA
ATCAAGGCTAAAACTAACGCTGAACAAGAAAAAGCAAAAATTGATGCCAAAGAACAACTA
AATGCAAAAATTCAAGAAGCAGATAAACTTAAAGAAAAATTAATTGATAGTGATTCTACA
ATAACTACGCTAAAAACTAATTTGGAAAAAGAAATTGCTAACGCTAAAGAAGCACTTAAA
AAAGATACTAAAGCAATTATTAAAGCTAAAGAACAATTAGCAAACAAAATTGATGAATTT
AAATCAAGTCTTGACGAGTTTAATAAACAAAAAGGAACAAAGTTTGAAGAATTAGAAAAA
ACAAGGAAAGATATTAACGATTTCTTAACAAATGATGTTAAAACCAATCCAAATTATGCT
GATCTTGTTAAAAAATTACAAAATTCTTTAAAAACACAAGGAAAAATTAGCAACAATTCA
AACAAAGCAGATATTATTGCTGCAAATAATGAATTGACAAAGGCATTACAAGAAGCAAAA
GTAGCAAAAGAACAAGCAGATAGAGCAAATAGCGAAGCTAATAATAAATTAACCACCAGT
TTATCTACTGCAGATGAATTATTAAAAAAATTAACTGATTCAGATACTGATATTCAAAAT
TATAAAAAACAACTTGAAAAAGAAATAGAAAACGCAAGGAATGCAATTACTTCAAAAAAT
ACAAAATCGTTGACTGATTCAAATAATTCATTAACAAATAAAACTAATGAAATTCAAGAA
AAACTTAATAAATTCATAGAATCAAAAAATAAAGAATTTAAAAATTTTAATGAAACTAAA
AAAGAAATTGATAATTTTATAAGTCAAATTGAAAAAGATCCTCAAACTAAAGGCAATTAT
TCGAATATAATTAATAAATTAAAGAATAAAAAAGCTGAAAAAAACTCAATAAATGAAAAT
TCTAATAAAAAAGACATAGAAAAAGCTAATACCGAACTTCAAAATTCTTTAAATGAAGCA
AGAGAACAAAAATCTGAAATTGATAAGTTTCATTCTGCTAAAAAAGCTTTGGAAACATTA
ATATCAACACCAGATGCTAAAAAAGTCGGAACTAGTGAAACCCAAAAATTATTAGATAAA
AACAAAACCATAAACGATTCCACAAATAAAGAAACAATCAAAAATGCAACAAATGAATTA
GATAATGCCAAAACTAATTTAGAACAAAAAATTAAAAATAAGAAAAATGAATTATTAGAA
AGTTTCAAAAAGGCAAAAGAAGATTTAAATAAGTATATGCAAAATGATTTGCAAAAAGAT
GAATATAAAGCAATAAAAGAAAATATCAACAACGAATTGAAAAAAATTAAAATAAATCAA
AATTCAAAAATTCAAGAAATTGAAGATGCTAATAAATCCTTGCAAAAATTGCTATCTGAT
GCAAAAAATAAAAAATTAGCTTTAGACGAAGAAATAAAACAACAAAAAATTAACGAGTTT
AATAGAATAAAAAATGAACTAAAAACTTTAAATTCTGGATCTGACGGAAGTGAAATAAAT
AGTAATGAAGTAAAAGAAGCACTAAAAATTACTGTGGACAAATCATCAACAATTGAAAAA
ATAGAAGAAGAAACAAATAAACTAAAACAAGCAAAACAAGAATTAGAAAAATTAATATCG
CAAAAGAAAAAAGAAGTTTTAGAACAAATAAAAACAAAAAAACAAGAATTAAAAAGACTA
TTTGAATCTCCTGATGCTAAAAAAGCAGATATTTCTAATTCGGAAAAATCAAATATAAGT
TCTTCATTAAGCAAAGAACATAGTGAAAGCGAATCAATACACGATCTCAAAAATGTTTTA
AATGAAATCAATAATTTTATAAAATTAGTAAATGATAAAATTAATGAATTAAAACAAAAA
GAAGAATCACTTGCTAAATTTAATGATTTAAGAAACGAATTTAATAAGTTGATAGAAAAA
GTATCAGAAGATGCGGAATACTTAAAATTAAATAAAGAAATTTCTAACTATAAACAAAAA
ATAAATCCTTACAATTCAATTAACAATAATCTAAAATTAGAAGAAATTAAACAAAAAATT
AATGAAATTAAGATTGATATTGAAGGCTTAAAGTCGTTGCTTAAAAAAATAGATGAAGAA
AAAGATAAAAAAAATAAGCAAATTAATGATCTAAAAATAGAAATATTAAAAGCTAAAGAA
TCAGAATTTGATAATGTTAATAAATTTAAAGAAAAAATAACAAAATTCATAAAAGAAGCC
AATATCGATAAAAATAATTCACATTTAAAAGATTTTGACAAAATCATAAAAGAATTAGAA
AGAATTGACAAAATAAATAAATTAAAATCTTATATTGTAGAAAAAATAAAACTTCCAGAT
GAATATAAGAATAAGAAAATTGATTTAATAAATGAACTATCTAAGTTATTAGATTCTTCT
GTTTGAACAGAAAAAAAATTCGAAGAATTCGATAAAAAGGTAAAAGAAATAGAAAAAAAT
GTAAACAGTTTTGTTGAACGTAAGAATAAAATAGAAAAAGATTTAGAAACCTTAAATGTG
GAAAATCTTGGTAGTGGAGGTAAATTATCAATAGAAAATATCAACATGAGAGTAGTTCTA
CAAGGTTTCATAAATGATATCCAAAGCAACTTCATGAATAATATAAATGAAGCAAACAAG
AACGAATCTATAAATAAAATCAATTTTATATATAAAAGAATAATTTCGAGATACATAGGA
ATTTTAAATTCTACTAACAAACTAATTAACGATTCAATAGACCACAATGATTCAGCAGCA
AAGAATGAAATTTATGATGAACTTTATAGAAATATAAAAGATAAATGAATCACTGAACAA
ATAGAAAAAATGAATCCAGATGATTTTGATAAATATTATAATGTATATACAAGTGGAAAC
GATTCAGAAAAAAGTCAATTAAAAGGTCCAAAATTTTTATGAAGTCAATTTGGAGATCAA
TTAGAAATTGCACTTATAAGAACAATAGAATTCGCCTTTAAACAAAAATGTGATAAAACG
CTTATTCCTAAAAGAATTGCACAAGAAAGAAATGGTGCAAGAAGCTTGTGGGCATATAAT
TTAGAAGTTTATTCAAAAACACATAAAAAGAACTTAAATGATCTTGATTTAAGGAATAAA
CAAAATCTTTTCAAAGGATATAATGTTGAATTTCAATTCTATGATAATACCCCTAATTCT
TGAAATAAAAAATGAAGAGGAATACAATATTGGGATGGACGAAATCCTAAGTATAGATTT
ATAGGTGGTATAACAGTTAAAACTACTTATGAATATAAATTTACATATGAAAACGGGGAA
GAAACCACAAAATCAGTAGAATTAGAATACAAATTAGATAATGGTAATCCCGTAATAGTT
GATAAAATATCGGAAATAAAT
>20146 bias=0,e_score=0.0,bit_score=2884.6,score_ratio=0.81,align_strand=-,abs_start=127885,abs_end=131446,allele_start=127885,allele_end=131446,query_name=NODE_3_length_132017_cov_31.7138_ID_1553 <unknown description>
TTGAACTTTGATAAAGCAAAAAAAGAATTAGAAAAATACATTAATGATGAATTAAATAAT
CAAAAATACGATTCAATTAAAAAAGAAGCACAAAATAAGATAGATAGTTTTAGTGCAATA
AAAGAAGAATCTTTATCAACTAAAGAAATTCAAGAAATTAAAGATGCAACAAATGCATTA
ATCAAGGCTAAAACTAACGCTGAACAAGAAAAAGCAAAAATTGATGCCAAAGAACAACTA
AATGCAAAAATTCAAGAAGCAGATAAACTTAAAGAAAAATTAATTGATAGTGATTCTACA
ATAACTACGCTAAAAACTAATTTGGAAAAAGAAATTGCTAACGCTAAAGAAGCACTTAAA
AAAGATACTAAAGCAATTATTAAAGCTAAAGAACAATTAGCAAACAAAATTGATGAATTT
AAATCAAGTCTTGACGAGTTTAATAAACAAAAAGGAACAAAGTTTGAAGAATTAGAAAAA
ACAAGGAAAGATATTAACGATTTCTTAACAAATGATGTTAAAACCAATCCAAATTATGCT
GATCTTGTTAAAAAATTACAAAATTCTTTAAAAACACAAGGAAAAATTAGCAACAATTCA
AACAAAGCAGATATTATTGCTGCAAATAATGAATTGACAAAGGCATTACGAGAAGCAAAA
GTAGCAAAAGAACAAGCAGATAGAGCAAATAGCGAAGCTAATAATAAATTAACCACCAGT
TTATCTACTGCAGATGAATTATTAAAAAAATTAACTGATTCAGATACTGATATTCAAAAT
TATAAAAAACAACTTGAAAAAGAAATAGAAAACGCAAGGAATGCAATTACTTCAAAAAAT
ACAAAATCGTTGACTGATTCAAATAATTCATTAACAAATAAAACTAATGAAATTCAAGAA
AAACTTAATAAATTCATAGAATCAAAAAATAAAGAATTTAAAAATTTTAATGAAACTAAA
AAAGAAATTGATAATTTTATAAGTCAAATTGAAAAAGATCCTCAAACTAAAGGCAATTAT
TCGAATATAATTAATAAATTAAAGAATAAAAAAGCTGAAAAAAACTCAATAAATGAAAAT
TCTAATAAAAAAGACATAGAAAAAGCTAATACCGAACTTCAAAATTCTTTAAATGAAGCA
AGAGAACAAAAATCTGAAATTGATAAGTTTCATGCTGCTAAAAAAGCTTTGGAAACATTA
ATATCAACACCAGATGCTAAAAAAGTCGGAACTAGTGAAACCCAAAAATTATTAGATAAA
AGCAAAACCATAAACGATTCCACAAATAAAGAAACAATCAAAAATGCAACAAATGAATTA
GATAATGCCAAAACTAATTTAGAACAAAAAATTAAAAATAAGAAAAATGAATTATTAGAA
AGTTTCAAAAAGGCAAAAGAAGATTTAAATAAGTATATGCAAAATGATTTGCAAAAAGAT
GAATATAAAGCAATAAAAGAAAATATCAACAACGAATTGAAAAAAATTAAAATAAATCAA
AATTCAAAAATTCAAGAAATTGAAGATGCTAATAAATCCTTGCAAAAATTGCTATCTGAT
GCAAAAAATAAAAAATTAGCTTTAGACGAAGAAATAAAACAACAAAAAATTAACGAGTTT
AATAGAATAAAAAATGAACTAAAAACTTTAAATTCTGGATCTGACGGAAGTGAAATAAAT
AGTAATGAAGTAAAAGAAGCACTAAAAATTACTGTGGACAAATCATCAACAATTGAAAAA
ATAGAAGAAGAAACAAATAAACTAAAACAAGCAAAACAAGAATTAGAAAAATTAATATCG
CAAAAGAAAAAAGAAGTTTTAGAACAAATAAAAACAAAAAAACAAGAATTAAAAAGACTA
TTTGAATCTCCTGATGCTAAAAAAGCAGATATTTCTAATTCGGAAAAATCAAATATAAGT
TCTTCATTAAGCAAAGAACATAGTGAAAGCGAATCAATACACGATCTCAAAAATGTTTTA
AATGAAATCAATAATTTTATAAAATTAGTAAATGATAAAATTAATGAATTAAAACAAAAA
GAAGAATCACTTGCTAAATTTAATGATTTAAGAAACGAATTTAATAAGTTGATAGAAAAA
GTATCAGAAGATGCGGAATACTTAAAATTAAATAAAGAAATTTCTGACTATAAACAAAAA
ATAAATGCATACAATTCAATTAACAATAATCTAAAATCAAAAGAAATTGAACAAAAAATT
AATGAAATCAAGATTGATATTGATGGCTTAAAATCGTTGCTTAAAAAAATAAATGAAGAA
AAAGATAAAAAAAATAAGCAAATTAATGATCTAAAAATAGAAATATTAAAAGCTAAAGAA
TCAGAATTTGATAATGTTAATAAATTTAAAGAAAAAATAACAAAATTCATAAAAGAAGCC
AATATCGATAAAAATAATTCACATTTAAAAGATTTTGACAAAATCATAAAAGAATTAGAA
AGAATTGACAAAATAAATAAATTAAAATCTTATATTGTAGAAAAAATAGAATTTCCAGAT
GAATACAAGAATAAGAAAAGTGATTTAATAAAAGAATTATCGAATTTATTAGAAACTTCT
GTTTGAACCGAAAAAAAATTCGAAGAATTCGATAAAAAGGTAAAAGAAATAGAAAAAAAT
GTAAACAGTTTTGTTGAACGTAAGAATAAAATAGAAAAAGATTTAGAAACCTTAAATGTG
GAAAATCTTGGCACTGGAGGTAAATTATCAATAGAAAATATCAACATGAGAGTAGTTCTA
CAAGGTTTCATAAATGATATCCAAAGCAACTTCATGAATAATATAAATGAAGCAAACAAG
AACGAATCTATAAATAAAATCAATTTTATATATAAAAGAATAATTTCGAGATACATAGGA
ATTTTAAATTCTACTAACAAACTAATTAACGATTCAATAGACCACAATGATTCAACAGCA
AAGAATGAAATTTATGATGAACTTTATAGAAATATAAAAGATAAATGAATCACTGAACAA
ATAGAAAAAATGAATCCAGATGATTTTGATAAATATTATAATGTATACACAAATGGAAAT
GATTCTGAAAAAGGCCAATTAGAAGGACCAAAATTTAAATGAAGTCAATTTGGAGATCAA
TTAGAAATTGCACTTATAAGAACAATAGAATTCGCCTTTAAACAAAAATGTGATGAAACG
CTTATTTCTAAAAGAATTACACAAGAAAGAAATGGTGCAAGAAGCTTGTGGGCATATAAT
TTAGAAGTTTATTCAAAAACACATAAAAAGAACTTAAATGATCTTGATTTAAGGAATAAA
CAAAATCTTTTCAAAGGATATAATGTTGAATTTCAATTCTATGATAATACCCCTAATTCT
TGAAATAAAAAATGAAGAGGAATACAATATTGGGATGGACGAAATCCTAAGTATAGATTT
ATAGGTGGTATAACAGTTAAAACTACTTATGAATATAAATTTACATATGAAAACGGGGAA
GAAACCACAAAATCAGTAGAATTAGAATACAAATTAGATAATGGTAATCCCGTAATAGTT
GATAAAATATCGGAAATAAAT
