# Supplementary material for: Genomic determination of minimum multi-locus sequence typing schemas to represent the genomic phylogeny of Mycoplasma hominis
Source: BMC Genomics. 2016 Nov 23;17:964. doi: 10.1186/s12864-016-3284-z (PMC5120421; doi:10.1186/s12864-016-3284-z)
Supplement: Additional file 1: — FASTA sequence for all pan genomic alleles identified in this study. (ZIP 1488 kb) [file 12864_2016_3284_MOESM1_ESM.zip › pan_genome/GENE-211.fasta]

>211
ATGCAATTACATAATTTAAAACCAACTCCAGGGGCAAGAAAAGACAAACACCGTGTTGGT
CGTGGTCATGCTGCTGGAAAAGGAAAACAAGCCGGTAGAGGACAAAGTGGTCAAACAAAA
AGAAGCAAAGTAAGACTAGGATTTGAAGGTGGCCAATTGCCACTATTTAGAAGAATTCCA
AAACGTGGATTTAGCAATGTAAATCACGTTGAATTCCAAGTAGTAAATCTAGCAGATTTA
CAATCAAAATATCAAGATGGTGAAGTAGTTTCTTACGAAACACTTGCTGCAAGAAACTTG
ATTAAAGGAACATTACCAGTTAAAATTTTAGCTAAGGGTTCTTTAACTAAAAAACTTAAT
GTACAAATTCCAACACTTTCACAATCCGCTATTGAAGCTATTGAAAAAGTCGGAGGAAAA
ATAGAGGTTAAATAA
>901
ATGCAATTACATAATTTAAAACCAACTCCAGGGGCAAGAAAAGACAAACACCGTGTTGGT
CGTGGTCATGCCGCTGGAAAAGGAAAACAAGCCGGTAGAGGACAAAGTGGTCAAACAAAA
AGAAGCAAAGTAAGACTAGGATTTGAAGGTGGCCAATTGCCACTATTTAGAAGAATTCCA
AAACGTGGATTTAGCAATGTAAATCACGTTGAATTCCAAGTAGTAAATCTAGCAGATTTA
CAATCAAAATATCAAGATGGTGAAGTAGTTTCTTACGAAACACTTGCTGCAAGAAACTTG
ATTAAAGGAACATTACCAGTTAAAATTTTAGCTAAGGGTTCTTTAACTAAAAAACTTAAT
GTACAAATTCCAACACTTTCACAATCCGCTATTGAAGCTATTGAAAAAGTCGGAGGAAAA
ATAGAGGTTAAATAA
>7442 bias=38.4,bit_score=469.6,abs_start=45512,align_strand=+,abs_end=45946,score_ratio=1.07954022989,query_name=NODE_5_length_51986_cov_40.4955_ID_482
ATGCAATTACATAATTTAAAACCAACTCCAGGGGCAAGAAAAGACAAACACCGTGTTGGT
CGTGGTCATGCTGCTGGAAAAGGAAAACAAGCCGGTAGAGGACAAAGTGGTCAAACAAAA
AGAAGCAAAGTAAGACTAGGATTTGAAGGTGGCCAATTGCCACTATTTAGAAGGATTCCA
AAACGTGGATTTAGCAATGTAAATCACGTTGAATTCCAAGTAGTAAATCTAGCAGATTTA
CAATCAAAATATCAAGATGGTGAAGTAGTTTCTTACGAAACACTTGCTGCAAGAAACTTG
ATTAAAGGAACATTACCAGTTAAAATTTTAGCTAAGGGTTCTTTAACTAAAAAACTTAAT
GTACAAATTCCAACACTTTCACAATCTGCTATTGAAGCTATTGAAAAAGTCGGAGGAAAA
ATAGAGGTTAAATAA
>7445 bias=38.2,bit_score=473.7,abs_start=6041,align_strand=-,abs_end=6473,score_ratio=1.08896551724,query_name=NODE_3_length_56296_cov_39.9706_ID_615
TGCAATTACATAATTTAAAACCAACTCCAGGGGCAAGAAAAGACAAACACCGTGTTGGTC
GTGGTCATGCCGCTGGAAAAGGAAAACAAGCCGGTAGAGGACAAAGTGGTCAAACAAAAA
GAAGCAAAGTAAGACTAGGATTTGAAGGTGGCCAATTGCCACTATTTAGAAGAATTCCAA
AACGTGGATTTAGCAATGTAAATCACGTTGAATTCCAAGTAGTAAATCTAGCAGATTTAC
AATCAAAATATCAAGATGGTGAAGTAGTTTCTTACGAAACACTTGCTGCAAGAAACTTGA
TTAAAGGAACATTACCAGTTAAAATTTTAGCTAAGGGTTCTTTAACTAAAAAACTTAATG
TACAAATTCCAACACTTTCACAATCCGCTATTGAAGCTATTGAAAAAGTCGGAGGAAAAA
TAGAGGTTAAATA
>7446 bias=38.8,bit_score=473.2,abs_start=6123,align_strand=-,abs_end=6555,score_ratio=1.08781609195,query_name=NODE_4_length_53175_cov_35.6143_ID_704
TGCAATTACATAATTTAAAACCAACTCCAGGGGCAAGAAAAGACAAACACCGTGTTGGTC
GTGGTCATGCTGCTGGAAAAGGAAAACAAGCCGGTAGAGGACAAAGTGGTCAAACAAAAA
GAAGCAAAGTAAGACTAGGATTTGAAGGTGGCCAATTGCCACTATTTAGAAGAATTCCAA
AACGTGGATTTAGCAATGTAAATCACGTTGAATTCCAAGTAGTAAATCTAGCAGATTTAC
AATCAAAATATCAAGATGGTGAAGTAGTTTCTTACGAAACACTTGCTGCAAGAAACTTGA
TTAAAGGAACATTACCAGTTAAAATTTTAGCTAAGGGTTCTTTAACTAAAAAACTTAATG
TACAAATTCCAACACTTTCACAATCCGCTATTGAAGCTATTGAAAAAGTCGGAGGAAAAA
TAGAGGTTAAATA
>7447 bias=39.5,bit_score=468.3,abs_start=55116,align_strand=+,abs_end=55550,score_ratio=1.07655172414,query_name=NODE_4_length_61590_cov_21.7453_ID_18413
ATGCAATTACATAATTTAAAACCAACTCCAGGGGCAAGAAAAGACAAACACCGTGTTGGT
CGTGGCCATGCTGCTGGAAAAGGAAAACAAGCAGGTAGAGGACAAAGTGGTCAAACAAAA
AGAAGCAAAGTAAGACTAGGATTTGAAGGTGGCCAATTGCCACTATTTAGAAGAATTCCA
AAACGTGGATTTAGCAATGTAAATCACGTTGAATTCCAAGTAGTAAATCTAGCAGATTTA
CAATCAAAATATCAAGATGGTGAAGTAGTTTCTTACGAAACACTTGCTGCAAGAAACTTG
ATTAAAGGAACATTACCAGTTAAAATTTTAGCTAAGGGTTCTTTAACTAAAAAACTTAAT
GTACAAATTCCAACACTTTCACAATCCGCTATTGAAGCTATTGAAAAAGTCGGAGGAAAA
ATAGAGGTTAAATAA
>20147 bias=0,e_score=3.8e-140,bit_score=472.3,score_ratio=1.09,align_strand=+,abs_start=151322,abs_end=151756,allele_start=151322,allele_end=151756,query_name=NODE_2_length_157878_cov_35.9168_ID_1792 <unknown description>
TGCAATTACATAATTTAAAACCAACTCCAGGGGCAAGAAAAGACAAACACCGTGTTGGTC
GTGGTCATGCCGCCGGAAAAGGAAAACAAGCCGGTAGAGGACAAAGTGGTCAAACAAAAA
GAAGCAAAGTAAGACTAGGATTTGAAGGTGGCCAATTGCCACTATTTAGAAGAATTCCAA
AACGTGGATTTAGCAATGTAAATCACGTTGAATTCCAAGTAGTAAATCTAGCAGATTTAC
AATCAAAATATCAAGATGGTGAAGTAGTTTCTTACGAAACACTTGCTGCAAGAAACTTGA
TTAAAGGAACATTACCAGTTAAAATTTTAGCTAAGGGTTCTTTAACTAAAAAACTTAATG
TACAAATTCCAACACTTTCACAATCCGCTATTGAAGCTATTGAAAAAGTCGGAGGAAAAA
TAGAGGTTAAATAA
>20148 bias=0,e_score=2.4e-139,bit_score=468.3,score_ratio=1.08,align_strand=+,abs_start=55117,abs_end=55551,allele_start=55117,allele_end=55551,query_name=NODE_4_length_61591_cov_42.5651_ID_1123 <unknown description>
TGCAATTACATAATTTAAAACCAACTCCAGGGGCAAGAAAAGACAAACACCGTGTTGGTC
GTGGCCATGCTGCTGGAAAAGGAAAACAAGCAGGTAGAGGACAAAGTGGTCAAACAAAAA
GAAGCAAAGTAAGACTAGGATTTGAAGGTGGCCAATTGCCACTATTTAGAAGAATTCCAA
AACGTGGATTTAGCAATGTAAATCACGTTGAATTCCAAGTAGTAAATCTAGCAGATTTAC
AATCAAAATATCAAGATGGTGAAGTAGTTTCTTACGAAACACTTGCTGCAAGAAACTTGA
TTAAAGGAACATTACCAGTTAAAATTTTAGCTAAGGGTTCTTTAACTAAAAAACTTAATG
TACAAATTCCAACACTTTCACAATCCGCTATTGAAGCTATTGAAAAAGTCGGAGGAAAAA
TAGAGGTTAAATAA
>20149 bias=0,e_score=8.3e-140,bit_score=469.6,score_ratio=1.08,align_strand=+,abs_start=45512,abs_end=45946,allele_start=45512,allele_end=45946,query_name=NODE_5_length_51986_cov_40.4955_ID_482 <unknown description>
TGCAATTACATAATTTAAAACCAACTCCAGGGGCAAGAAAAGACAAACACCGTGTTGGTC
GTGGTCATGCTGCTGGAAAAGGAAAACAAGCCGGTAGAGGACAAAGTGGTCAAACAAAAA
GAAGCAAAGTAAGACTAGGATTTGAAGGTGGCCAATTGCCACTATTTAGAAGGATTCCAA
AACGTGGATTTAGCAATGTAAATCACGTTGAATTCCAAGTAGTAAATCTAGCAGATTTAC
AATCAAAATATCAAGATGGTGAAGTAGTTTCTTACGAAACACTTGCTGCAAGAAACTTGA
TTAAAGGAACATTACCAGTTAAAATTTTAGCTAAGGGTTCTTTAACTAAAAAACTTAATG
TACAAATTCCAACACTTTCACAATCTGCTATTGAAGCTATTGAAAAAGTCGGAGGAAAAA
TAGAGGTTAAATAA
>20150 bias=0,e_score=6.5e-141,bit_score=473.2,score_ratio=1.09,align_strand=-,abs_start=6123,abs_end=6555,allele_start=6123,allele_end=6555,query_name=NODE_4_length_53175_cov_35.6143_ID_704 <unknown description>
TGCAATTACATAATTTAAAACCAACTCCAGGGGCAAGAAAAGACAAACACCGTGTTGGTC
GTGGTCATGCTGCTGGAAAAGGAAAACAAGCCGGTAGAGGACAAAGTGGTCAAACAAAAA
GAAGCAAAGTAAGACTAGGATTTGAAGGTGGCCAATTGCCACTATTTAGAAGAATTCCAA
AACGTGGATTTAGCAATGTAAATCACGTTGAATTCCAAGTAGTAAATCTAGCAGATTTAC
AATCAAAATATCAAGATGGTGAAGTAGTTTCTTACGAAACACTTGCTGCAAGAAACTTGA
TTAAAGGAACATTACCAGTTAAAATTTTAGCTAAGGGTTCTTTAACTAAAAAACTTAATG
TACAAATTCCAACACTTTCACAATCCGCTATTGAAGCTATTGAAAAAGTCGGAGGAAAAA
TAGAGGTTAAAT
>20151 bias=0,e_score=2.8e-139,bit_score=469.6,score_ratio=1.08,align_strand=-,abs_start=6121,abs_end=6553,allele_start=6121,allele_end=6553,query_name=NODE_3_length_174249_cov_45.7083_ID_381 <unknown description>
TGCAATTACATAATTTAAAACCAACTCCAGGGGCAAGAAAAGACAAACACCGTGTTGGTC
GTGGTCATGCTGCTGGAAAAGGAAAACAAGCCGGTAGAGGACAAAGTGGTCAAACAAAAA
GAAGCAAAGTAAGACTAGGATTTGAAGGTGGCCAATTGCCACTATTTAGAAGGATTCCAA
AACGTGGATTTAGCAATGTAAATCACGTTGAATTCCAAGTAGTAAATCTAGCAGATTTAC
AATCAAAATATCAAGATGGTGAAGTAGTTTCTTACGAAACACTTGCTGCAAGAAACTTGA
TTAAAGGAACATTACCAGTTAAAATTTTAGCTAAGGGTTCTTTAACTAAAAAACTTAATG
TACAAATTCCAACACTTTCACAATCTGCTATTGAAGCTATTGAAAAAGTCGGAGGAAAAA
TAGAGGTTAAAT
>20152 bias=0,e_score=5e-141,bit_score=473.7,score_ratio=1.09,align_strand=-,abs_start=6041,abs_end=6473,allele_start=6041,allele_end=6473,query_name=NODE_3_length_56296_cov_39.9706_ID_615 <unknown description>
TGCAATTACATAATTTAAAACCAACTCCAGGGGCAAGAAAAGACAAACACCGTGTTGGTC
GTGGTCATGCCGCTGGAAAAGGAAAACAAGCCGGTAGAGGACAAAGTGGTCAAACAAAAA
GAAGCAAAGTAAGACTAGGATTTGAAGGTGGCCAATTGCCACTATTTAGAAGAATTCCAA
AACGTGGATTTAGCAATGTAAATCACGTTGAATTCCAAGTAGTAAATCTAGCAGATTTAC
AATCAAAATATCAAGATGGTGAAGTAGTTTCTTACGAAACACTTGCTGCAAGAAACTTGA
TTAAAGGAACATTACCAGTTAAAATTTTAGCTAAGGGTTCTTTAACTAAAAAACTTAATG
TACAAATTCCAACACTTTCACAATCCGCTATTGAAGCTATTGAAAAAGTCGGAGGAAAAA
TAGAGGTTAAAT
