# Supplementary material for: Genomic determination of minimum multi-locus sequence typing schemas to represent the genomic phylogeny of Mycoplasma hominis
Source: BMC Genomics. 2016 Nov 23;17:964. doi: 10.1186/s12864-016-3284-z (PMC5120421; doi:10.1186/s12864-016-3284-z)
Supplement: Additional file 1: — FASTA sequence for all pan genomic alleles identified in this study. (ZIP 1488 kb) [file 12864_2016_3284_MOESM1_ESM.zip › pan_genome/GENE-212.fasta]

>212
ATGAAAAAATCAAAGAAAATATTTATAACATTATGTGGAATAGCAACTACTGCTATTTTG
CCAGTTGCTACTATTTCATGTAATGATGATAAACTAGCAGAGAAAAATGGAAAAGAAAAA
GCAGATGCTGCTTTAAAACAAGCAAATGCATTAGCAGAAGAATTGAAAAAAAATCCTGAT
TATTCAAAAATTTTAGAAACATTAAACAAAGAAATTGCCGAAGCAACCAAATCATTTAAA
GAAGCAGGTTCATACGGCGATTATCCAGCAATAATTTCTAAACTTTCAGCAGCAGTAGAA
AATGCTAAGAATGAACAACAAAAAGTTGATCAAGCAAATAAAAAAATTGCTGATGAAAAT
CAAAAAATTAAAGAAGGCGCTAAAGAATTATTAAAATTAAGCGAAAAAATTCAAAGTTTT
GCTGATACAATTGCATTAACAATTACTAAATTAGAAGGAAAAAAATTCCAAATTGATGAA
ACATTTAAAAAACAATTGATTTCAACAATTGAATTATTAAATAAAAAATCAGTCGAAGTT
AAAACTTTTGCAACAGTAAATACCATTAAAAAAGATTTCCTTTTATCAGAACTAGAATCA
TTTAAAGAATTTAACACCTCATGACTTGAAAAAATCGTATCAGAATGAGAAGAAGTTAAA
AAAGCTTGATCAAAAGAATTAGCTGAAATTAAAGCTGACGATGATAAAAAATTAGCAGAA
GAAAATCAAAAAATTCAAAATGGTATCGCAGAATTATCAAAATTAAGCAAGGAAAATTCA
GATTTAGCAAAAACTATTGAAGAAACTATTGCTAAATTAGAAAAGAAATTCCAAATTCCA
AAAGATTTTAAAGAAAAATTAACCTCAACAATCAAATTATTAAATAAAAAAGCTAACGAA
ATCAATACATTTGTTTCTACTGTTTCTAAAAAGACAGAATTTGTTCTTGAAGAATTAGAA
TCATTTAAAGAATTAAACACCCTTCAATTTAATGAAATTAAAACTGAATGAGCAAAAGTA
CAAGAAGCATGAAAAAATGAATTAGCAGAAATTAATGGTGTTGAAGAATTAAAGAAATTA
AGTCATGAAATTTTTGAATTTTCTAATTCAGTAAAGAAAACTATTTCTGAATTAGAAAAG
AAATTTAAAATAAAAGACGAAAATAGCAAAGATGTTAAGGAATTCAAAAACGAATTAGAA
AATTTTGCAGACCAATTATTATACAAGAGCCGTCAAATTGATGAATTTGCTACAGTTACA
TCAGCACAAGAAGATTTTTCTTTATCTGAACTAGAATCATTTAAGTCATTGAATACCACA
TGATTCAATGAAATGAAGTCTGAATGAGCAAGAGTACAAGAAGCTTGAAAAGACCAATTA
AAAGAAATCTCGACAAAATAA
>7438 bias=282.7,bit_score=1218.0,abs_start=93207,align_strand=-,abs_end=94604,score_ratio=0.869379014989,query_name=NODE_3_length_120284_cov_36.4395_ID_569
TGAAAAAATCAAAGAAAATATTTATAACATTATGTGGAATAGCAACTACTGCTATTTTGC
CAGTTGCTACTATTTCATGTAATGATGATAAACTAGCAGAGAAAAATGGAAAAGAAAAAG
CAGATGCTGCTTTAAAACAAGCAAATGCATTAGCAGAAGAATTGAAAAAAAATCCTGATT
ATTCAAAAATTTTAGAAACATTAAACAAAGAAATTGCCGAAGCAACCAAATCATTTAAAG
AAGCAGGTTCATACGGCGATTATCCAGCAATAATTTCTAAACTTTCAGCAGCAGTAGAAA
ATGCTAAGAATGAACAACAAAAAGTTGATCAAGCAAATAAAAAAATTGCTGATGAAAATC
AAAAAATTAAAGAAGGCGCTAAAGAATTATTAAAATTAAGCGAAAAAATTCAAAGTTTTG
CTGATACAATTGCATTAACAATTACTAAATTAGAAGGAAAAAAATTCCAAATTGATGAAA
CATTTAAAAAACAATTGATTTCAACAATTGAATTATTAAATAAAAAATCAGTCGAAGTTA
AAACTTTTGCAACAGTAAATACCATTAAAAAAGATTTCCTTTTATCAGAACTAGAATCAT
TTAAAGAATTTAACACCTCATGACTTGAAAAAATCGTATCAGAATGAGAAGAAGTTAAAA
AAGCTTGATCAAAAGAATTAGCTGAAATTAAAGCTGACGATGATAAAAAATTAGCAGAAG
AAAATCAAAAAATTCAAAATGGTATCGCAGAATTATCAAAATTAAGCAAGGAAAATTCAG
ATTTAGCAAAAACTATTGAAGAAACTATTGCTAAATTAGAAAAGAAATTCCAAATTCCAA
AAGATTTTAAAGAAAAATTAACCTCAACAATCAAATTATTAAATAAAAAAGCTAACGAAA
TCAATACATTTGTTTCTACTGTTTCTAAAAAGACAGAATTTGTTCTTGAAGAATTAGAAT
CATTTAAAGAATTAAACACCCTTCAATTTAATGAAATTAAAACTGAATGAGCAAAAGTAC
AAGAAGCATGAAAAAATGAATTAGCAGAAATTAATGGTGTTGAAGAATTAAAGAAATTAA
GTCATGAAATTTTTGAATTTTCTAATTCAGTAAAGAAAACTATTTCTGAATTAGAAAAGA
AATTTAAAATAAAAGACGAAAATAGCAAAGATGTTAAGGAATTCAAAAACGAATTAGAAA
ATTTTGCAGACCAATTATTATACAAGAGCCGTCAAATTGATGAATTTGCTACAGTTACAT
CAGCACAAGAAGATTTTTCTTTATCTGAACTAGAATCATTTAAGTCATTGAATACCACAT
GATTCAATGAAATGAAGTCTGAATGAGCAAGAGTACAAGAAGCTTGAAAAGACCAATTAA
AAGAAATCTCGACAAAAT
>7439 bias=285.1,bit_score=1199.6,abs_start=77507,align_strand=+,abs_end=78907,score_ratio=0.856245538901,query_name=NODE_1_length_644406_cov_31.3649_ID_828
ATGAAAAAATCAAAGAAAATATTTATAACATTATGTGGAATAGCAACTACTGCTATTTTG
CCAGTTGCTACTATTTCATGTAATGATGATAAACTAGCAGAGAAAAATGGAAAAGAAAAA
GCAGATGCTGCTTTAAAACAAGCAAATGCATTAGCGGAAGAATTGAAAAAAAATCCTGAT
TATTCAAAAATTTTAGAAACATTAAACAAAGAAATTGCCGAAGCAACCAAATCATTTAAA
GAAGCAGGTTCATACGGCGATTATCCAGCAATAATTTCTAAACTTTCAGCAGCAGTAGAA
AACGCAAAAAGTGAACAACAAAAAGTTGATCAAGCAAATAAAAAAATTGCTGATGAAAAT
CAAAAAATTAAAGAAGGCGCTAAAGAATTATTAAAATTAAGCGAAAAAATTCAAAGTTTT
GCTGATACAATTGCATTAACAATTACTAAATTAGAAGGAAAAAAATTCCAAATTGATGAA
ACATTTAAAAAACAATTAATTTCAACAATTGAATTATTAAATAAAAAATCAGTCGAAGTT
AAAACTTTTGCAACAGTAAATACCATTAAAAAAGATTTCCTTTTATCAGAACTAGAATCA
TTTAAAGAATTTAACAACTCATGACTTGAAAAAATCGTATCAGAATGAGAAGAAGTTAAA
AAAGCTTGATCAAAAGAATTAGCTGAAATTAAATCTGACGATGATAAAAAATTAGCAGAA
GAAAATCAAAAAATTCAAAATGGTATCGCAGAATTATCAAAATTAAGCAAGGAAAATTCA
GATTTAGCAAAAACTATTGAAGAAACTATTGCTAAATTAGAAAAGAAATTCCAAATTCCA
AAAGATTTTAAAGAAAAATTAACCTCAACAATCAAATTATTAAATAAAAAAGCTAACGAA
ATCAATACATTTGTTTCTACTGTTTCTAAAAAGACAGAATTTGTTCTTGAAGAATTAGAA
TCATTTAAAGAATTAAACACCCTTCAATTTAATGAAATTAAAACTGAATGAGCAAAAGTA
CAAGAAGCATGAAAAAATGAATTAGCAGAAATTAATGGTGTTGAAGAATTAAAGAAATTA
AGTCATGAAATTTTTGAATTTTCTAATTCAGTAAAGAAAACTATTTCTGAATTAGAAAAG
AAATTTAAAATAAAAGACGAAAATAGCAAAGATGTTAAGGAATTCAAAAACGAATTAGAA
AATTTTGCAGACCAATTATTATACAAGAGCCGTCAAATTGATGAATTTGCTACAGTTACA
TCAGCACAAGAAGATTTTTCTTTATCTGAACTAGAATCATTTAAGTCATTGAATACCACA
TGATTCAATGAAATGAAGTCTGAATGAGCAAGAGTACAAGAAGCTTGAAAAGACCAATTA
AAAGAAATCTCGACAAAATAA
>20140 bias=0,e_score=0.0,bit_score=1214.1,score_ratio=0.87,align_strand=-,abs_start=34391,abs_end=35788,allele_start=34391,allele_end=35788,query_name=NODE_3_length_63120_cov_1.34169_ID_121 <unknown description>
TGAAAAAATCAAAGAAAATATTTATAACATTATGTGGAATAGCAACTACTGCTATTTTGC
CAGTTGCTACTATTTCATGTAATGATGATAAACTAGCAGAGAAAAATGGAAAAGAAAAAG
CAGATGCTGCTTTAAAACAAGCAAATGCATTAGCAGAAGAATTGAAAAAAAATCCTGATT
ATTCAAAAATTTTAGAAACATTAAACAAAGAAATTGCCGAAGCAACCAAATCATTTAAAG
AAGCAGGTTCATACGGCGATTATCCAGCAATAATTTCTAAACTTTCAGCAGCAGTAGAAA
ATGCTAAGAATGAACAACAAAAAGTTGATCAAGCAAATAAAAAAATTGCTGATGAAAATC
AAAAAATTAAAGAAGGCGCTAAAGAATTATTAAAATTAAGCGAAAAAATTCAAAGTTTTG
CTGATACAATTGCATTAACAATTACTAAATTAGAAGGAAAAAAATTCCAAATTGATGAAA
CATTTAAAAAACAATTGATTTCAACAATTGAATTATTAAATAAAAAATCAGTCGAAGTTA
AAACTTTTGCAACAGTAAATACCATTAAAAAAGATTTCCTTTTATCAGAACTAGAATCAT
TTAAAGAATTTAACACCTCATGACTTGAAAAAATCGTATCAGAATGAGAAGAAGTTAAAA
AAGCTTGATCAAAAGAATTAGCTGAAATTAAAGCTGACGATGATAAAAAATTAGCAGAAG
AAAATCAAAAAATTCAAAATGGTATCGCAGAATTATCAAAATTAAGCAAGAAAAATTCAG
ATTTAGCAAAAACTATTGAAGAAACTATTGCTAAATTAGAAAAGAAATTCCAAATTCCAA
AAGATTTTAAAGAAAAATTAACCTCAACAATCAAATTATTAAATAAAAAAGCTAACGAAA
TCAATACATTTGTTTCTACTGTTTCTAAAAAGACAGAATTTGTTCTTGAAGAATTAGAAT
CATTTAAAGAATTAAACACCCTTCAATTTAATGAAATTAAAACTGAATGAGCAAAAGTAC
AAGAAGCATGAAAAAATGAATTAGCAGAAATTAATGGTGTTGAAGAATTAAAGAAATTAA
GTCATGAAATTTTTGAATTTTCTAATTCAGTAAAGAAAACTATTTCTGAATTAGAAAAGA
AATTTAAAATAAAAGACGAAAATAGCAAAGATGTTAAGGAATTCAAAAACGAATTAGAAA
ATTTTGCAGACCAATTATTATACAAGAGCCGTCAAATTGATGAATTTGCTACAGTTACAT
CAGCACAAGAAGATTTTTCTTTATCTGAACTAGAATCATTTAAGTCATTGAATACCACAT
GATTCAATGAAATGAAGTCTGAATGAGCAAGAGTACAAGAAGCTTGAAAAGACCAATTAA
AAGAAATCTCGACAAAA
>20141 bias=0,e_score=0.0,bit_score=1208.2,score_ratio=0.86,align_strand=-,abs_start=77241,abs_end=78638,allele_start=77241,allele_end=78638,query_name=NODE_2_length_157878_cov_35.9168_ID_1792 <unknown description>
TGAAAAAATCAAAGAAAATATTTATAACATTATGTGGAATAGCAACTACCGCTATTTTGC
CAGTTGCTACTATTTCATGTAATGATGATAAACTAGCAGAGAAAAATGGAAAAGAAAAAG
CAGATGCTGCTTTAAAACAAGCAAACACATTAGCAGAAGAATTGAAAAAAAACCCTGATT
ATTCAAAAATTTTAGAAACATTAAACAAAGAAATTGCCGAAGCAACCAAATCATTTAAAG
AAGCAGGTTCATACGGCGATTATCCAGCAATAATTTCTAAACTTTCAGCAGCAGTAGAAA
ATGCTAAGAATGAACAACAAAAAGTTGATCAAGCAAATAAAAAAATTGCTGATGAAAATC
AAAAAATTAAAGAAGGCGCTAAAGAATTATTAAAATTAAGCGAAAAAACTCAAAGTTTTG
CTGATACAATTGCATTAACAATTACTAAATTAGAAGGAAAAAAATTCCAAATTGATGAAA
CATTTAAAAAACAATTGATTTCAACAATTGAATTATTAAATAAAAAATCAGTCGAAGTTA
AAACTTTTGCAACAGTAAATACCATTAAAAAAGATTTCCTTTTATCAGAACTAGAATCAT
TTAAAGAATTTAACACCTCATGACTTGAAAAAATCGTATCAGAATGAGAAGAAGTTAAAA
AAGCTTGATCAAAAGAATTAGCTGAAATTAAAGCTGACGATGATAAAAAATTAGCAGAAG
AAAATCAAAAAATTCAAAATGGTATCGCAGAATTATCAAAATTAAGCAAGGAAAATTCAG
ATTTAGCAAAAACTATTGAAGAAACTATTGCTAAATTAGAAAAGAAATTCCAAATTCCAA
AAGATTTTAAAGAAAAATTAACCTCAACAATCAAATTATTAAATAAAAAAGCTAACGAAA
TCAATACATTTGTTTCTACTGTTTCTAAAAAGACAGAATTTGTTCTTGAAGAATTAGAAT
CATTTAAAGAATTAAACACCCTTCAATTTAATGAAATTAAAACTGAATGAGCAAAAGTAC
AAGAAGCATGAAAAAATGAATTAGCAGAAATTAATGGTGTTGAAGAATTAAAGAAATTAA
GTCATGAAATTTTTGAATTTTCTAATTCAGTAAAGAAAACTATTTCTGAATTAGAAAAGA
AATTTAAAATAAAAGACGAAAATAGCAAAGATGTTAAGGAATTCAAAAACGAATTAGAAA
ATTTTGCAGACCAATTATTATACAAGATCCGTCAAATTGATGAATTTGCTACAGTTACAT
CAGCACAAGAAGATTTTTCTTTATCTGAACTAGAATCATTTAAGTCATTGAATACCACAT
GATTCAATGAAATGAAGTCTGAATGAGCAAGAGTACAAGAAGCTTGAAAAGACCAATTAA
AAGAAATCTCGACAAAA
>20142 bias=0,e_score=0.0,bit_score=1218.0,score_ratio=0.87,align_strand=-,abs_start=93206,abs_end=94603,allele_start=93206,allele_end=94603,query_name=NODE_3_length_122945_cov_38.6883_ID_537 <unknown description>
TGAAAAAATCAAAGAAAATATTTATAACATTATGTGGAATAGCAACTACTGCTATTTTGC
CAGTTGCTACTATTTCATGTAATGATGATAAACTAGCAGAGAAAAATGGAAAAGAAAAAG
CAGATGCTGCTTTAAAACAAGCAAATGCATTAGCAGAAGAATTGAAAAAAAATCCTGATT
ATTCAAAAATTTTAGAAACATTAAACAAAGAAATTGCCGAAGCAACCAAATCATTTAAAG
AAGCAGGTTCATACGGCGATTATCCAGCAATAATTTCTAAACTTTCAGCAGCAGTAGAAA
ATGCTAAGAATGAACAACAAAAAGTTGATCAAGCAAATAAAAAAATTGCTGATGAAAATC
AAAAAATTAAAGAAGGCGCTAAAGAATTATTAAAATTAAGCGAAAAAATTCAAAGTTTTG
CTGATACAATTGCATTAACAATTACTAAATTAGAAGGAAAAAAATTCCAAATTGATGAAA
CATTTAAAAAACAATTGATTTCAACAATTGAATTATTAAATAAAAAATCAGTCGAAGTTA
AAACTTTTGCAACAGTAAATACCATTAAAAAAGATTTCCTTTTATCAGAACTAGAATCAT
TTAAAGAATTTAACACCTCATGACTTGAAAAAATCGTATCAGAATGAGAAGAAGTTAAAA
AAGCTTGATCAAAAGAATTAGCTGAAATTAAAGCTGACGATGATAAAAAATTAGCAGAAG
AAAATCAAAAAATTCAAAATGGTATCGCAGAATTATCAAAATTAAGCAAGGAAAATTCAG
ATTTAGCAAAAACTATTGAAGAAACTATTGCTAAATTAGAAAAGAAATTCCAAATTCCAA
AAGATTTTAAAGAAAAATTAACCTCAACAATCAAATTATTAAATAAAAAAGCTAACGAAA
TCAATACATTTGTTTCTACTGTTTCTAAAAAGACAGAATTTGTTCTTGAAGAATTAGAAT
CATTTAAAGAATTAAACACCCTTCAATTTAATGAAATTAAAACTGAATGAGCAAAAGTAC
AAGAAGCATGAAAAAATGAATTAGCAGAAATTAATGGTGTTGAAGAATTAAAGAAATTAA
GTCATGAAATTTTTGAATTTTCTAATTCAGTAAAGAAAACTATTTCTGAATTAGAAAAGA
AATTTAAAATAAAAGACGAAAATAGCAAAGATGTTAAGGAATTCAAAAACGAATTAGAAA
ATTTTGCAGACCAATTATTATACAAGAGCCGTCAAATTGATGAATTTGCTACAGTTACAT
CAGCACAAGAAGATTTTTCTTTATCTGAACTAGAATCATTTAAGTCATTGAATACCACAT
GATTCAATGAAATGAAGTCTGAATGAGCAAGAGTACAAGAAGCTTGAAAAGACCAATTAA
AAGAAATCTCGACAAAA
>20143 bias=0,e_score=0.0,bit_score=1122.2,score_ratio=0.80,align_strand=-,abs_start=77534,abs_end=78946,allele_start=77534,allele_end=78946,query_name=NODE_3_length_102414_cov_39.3629_ID_516 <unknown description>
TGAAAAAATCAAAGAAAATATTTATAACATTATGTGGAATAGCAACTACTGCTATTTTGC
CAGTTGCTACTATTTCATGTAATGATGATAAACTAGCAGAGAAAAATGGAAAAGAAAAAG
CAGATGCTGCTTTAAAACAAGCAAATGCATTAGCAGAAGAATTGAAAAAAAATCCTGATT
ATTCAAAAATTTTAGAAACATTAAACAAAGAAATTGCCGAAGCAACCAAATCATTTAAAG
AAGCAGGTTCATACGGCGATTATCCAGAAATAATTTCTAAACTTTCAGCAGCAGTAGAAA
ACGCAAAAAGTGAACAACAAAAAGTTGATCAAGCAAATAAAAAAATTGCTGATGAAAATC
AAAAAATTAAAGAAGGCGCTAAAGAATTATTAAAATTAAGCGAAAAAATTCAAAGTTTTG
CTGATACAATTGCATTAACAATTACTAAATTAGAAGGAAAAAAATTCCAAATTGATGAAA
CATTTAAAAAACAATTAATTTCAACAATTGAATTATTAAATAAAAAATCAGTCGAAGTTA
AAACTTTTGCAACAGTAAATACCATTAAAAAAGATTTCCTTTTATCAGAACTAGAATCAT
TTAAAGAATTTAACACCTCATGACTTGAAAAAATCGTATCAGAATGAGAAGAAGTTAAAA
AAGCTTGATCAAAAGAATTAGCTGAAATTAAAGCTGACGATGATAAAAAATTAGCAGAAG
AAAATCAAAAAATTCAAAATGGTATCGCAGAATTATCAAAATTAAGCAAGGAAAATTCAG
ATTTAGCAAAAACTATTGAAGAAACTATTGCTAAATTAGAAAAGAAATTCCAAATTCCAA
AAGATTTTAAAGAAAAATTAACCTCAACAATCAAATTATTAAATAAAAAAGCTAACGAAA
TCAATACATTTGTTTCTACTGTTTCTAAAAAGACAGAATTTGTTCTTGAAGAATTAGAAT
CATTTAAAGAATTAAACACCCTTCAATTTAATGAAATTAAAACTGAATGAGCAAAAGTAC
AAGAAGCATGAAAAAATGAATTAACAGAAATTAATAGTATTATTAAGGGTGTTGAAGAAT
TAAAGAAATTAAGTCATGAAATTTCTGAATTTTCTAATTCAGTAAAGAAAACTATTTCTG
AATTAGAAAAGAAATTTAAGATAGATGATACAACAAATAAGGAAGAAGCTAAAAAATTCA
AAAATGAATTAGAAAATTTTGCAGATCAATTATTGAACAAGAGTCATGAAATTGATAAAT
TTGTTACAGTTACATCAGCACGAGGAGATTTTTCTTTATCTGAACTAGAATCATTTAAAT
CATTTAATACCACATGATTCAATGAAATGAAGTCTGAATGAGCAAGAGTTCAAGAAGCTT
GAAAAGATCAATTAAAAGAAATCTCAACAAAA
>20144 bias=0,e_score=0.0,bit_score=1199.6,score_ratio=0.86,align_strand=+,abs_start=77599,abs_end=78999,allele_start=77599,allele_end=78999,query_name=NODE_2_length_156220_cov_38.7853_ID_1653 <unknown description>
TGAAAAAATCAAAGAAAATATTTATAACATTATGTGGAATAGCAACTACTGCTATTTTGC
CAGTTGCTACTATTTCATGTAATGATGATAAACTAGCAGAGAAAAATGGAAAAGAAAAAG
CAGATGCTGCTTTAAAACAAGCAAATGCATTAGCGGAAGAATTGAAAAAAAATCCTGATT
ATTCAAAAATTTTAGAAACATTAAACAAAGAAATTGCCGAAGCAACCAAATCATTTAAAG
AAGCAGGTTCATACGGCGATTATCCAGCAATAATTTCTAAACTTTCAGCAGCAGTAGAAA
ACGCAAAAAGTGAACAACAAAAAGTTGATCAAGCAAATAAAAAAATTGCTGATGAAAATC
AAAAAATTAAAGAAGGCGCTAAAGAATTATTAAAATTAAGCGAAAAAATTCAAAGTTTTG
CTGATACAATTGCATTAACAATTACTAAATTAGAAGGAAAAAAATTCCAAATTGATGAAA
CATTTAAAAAACAATTAATTTCAACAATTGAATTATTAAATAAAAAATCAGTCGAAGTTA
AAACTTTTGCAACAGTAAATACCATTAAAAAAGATTTCCTTTTATCAGAACTAGAATCAT
TTAAAGAATTTAACAACTCATGACTTGAAAAAATCGTATCAGAATGAGAAGAAGTTAAAA
AAGCTTGATCAAAAGAATTAGCTGAAATTAAATCTGACGATGATAAAAAATTAGCAGAAG
AAAATCAAAAAATTCAAAATGGTATCGCAGAATTATCAAAATTAAGCAAGGAAAATTCAG
ATTTAGCAAAAACTATTGAAGAAACTATTGCTAAATTAGAAAAGAAATTCCAAATTCCAA
AAGATTTTAAAGAAAAATTAACCTCAACAATCAAATTATTAAATAAAAAAGCTAACGAAA
TCAATACATTTGTTTCTACTGTTTCTAAAAAGACAGAATTTGTTCTTGAAGAATTAGAAT
CATTTAAAGAATTAAACACCCTTCAATTTAATGAAATTAAAACTGAATGAGCAAAAGTAC
AAGAAGCATGAAAAAATGAATTAGCAGAAATTAATGGTGTTGAAGAATTAAAGAAATTAA
GTCATGAAATTTTTGAATTTTCTAATTCAGTAAAGAAAACTATTTCTGAATTAGAAAAGA
AATTTAAAATAAAAGACGAAAATAGCAAAGATGTTAAGGAATTCAAAAACGAATTAGAAA
ATTTTGCAGACCAATTATTATACAAGAGCCGTCAAATTGATGAATTTGCTACAGTTACAT
CAGCACAAGAAGATTTTTCTTTATCTGAACTAGAATCATTTAAGTCATTGAATACCACAT
GATTCAATGAAATGAAGTCTGAATGAGCAAGAGTACAAGAAGCTTGAAAAGACCAATTAA
AAGAAATCTCGACAAAATAA
