# Supplementary material for: Genomic determination of minimum multi-locus sequence typing schemas to represent the genomic phylogeny of Mycoplasma hominis
Source: BMC Genomics. 2016 Nov 23;17:964. doi: 10.1186/s12864-016-3284-z (PMC5120421; doi:10.1186/s12864-016-3284-z)
Supplement: Additional file 1: — FASTA sequence for all pan genomic alleles identified in this study. (ZIP 1488 kb) [file 12864_2016_3284_MOESM1_ESM.zip › pan_genome/GENE-214.fasta]

>214
ATGGCAAAAAACCAAGATAAAAAAATGCTATCTCCAGAAGAAAAAGAAATAGAAAATATA
AAGAAAATATCAAAAAATGGTTGACATTTTAGTTATTGATCGTTATTTTTTATTTTAGGA
GTTATAGCTATTTTAATATGAGCAGTTGAATCTAAAAGTTCATCTTCAATGGTAAAATAT
CCATTATCTATAATATTTATAATTCTTTGCATAGCAATGATAGCTGGAATGTATACAATA
AATGTAATGGGTTATAAACTAGCAATCAAATTAAACAATGAATCATTAAGAAAATGCTAT
TTGATTTCGCTAATTCCATTATTATTTTTTGTAGCATTGGTAGCAAGCTTTGTATCTTCG
ATTAAGCTAAAAGAAATTTATATAGATAAAAAAAGTCAATTTCAAAACGTTGCTATAGCA
GGATAG
>980
ATGGCAAAAAACCAAGATAAAAAAATGCTATCTCCAGAAGAAAAAGAAATAGAAAATATA
AAGAAAATATCAAAAAATGGTTGACATTTTAGTTATTGATCATTATTTTTTATTTTAGGA
GTTATAGCTATTTTAATATGAGCAGTTGAATCTAAAAGTTCATCTTCAATGGTGAAATAT
CCATTATCTATAATATTTATAATTCTTTGCATAGCAATGATAGTTGGAATGTATACAATA
AATGTAATGGGTTATAAACTAGCAATCAAATTAAACAATGAATCATTAAGAAAATGCTAT
TTGATTTCGCTAATTCCATTATTATTTTTTGTAGCATTGGTAGCAAGCTTTGTATCTTCG
ATTAAGCTAAAAGAAATTTATATAGATAAAAAAAGCCAATTTCAAAACGTTGCTATAGCA
GGATAG
>1437
ATGGCAAAAAACCAAGATAAAAAAATGCTATCTCCAGAAGAAAAAGAAATAGAAAATATA
AAGAAAATATCAAAAAATGGTTGACATTTTAGTTATTGGTCGTTATTTTTTATTTTAGGA
GTTATAGCTATTTTAATATGAGCAGTTGAATCTAAAAGTTCATCTTCAATGGTAAAATAT
CCATTATCTATAATATTTATAATTCTTTGCATAGCAATGATAGCTGGAATGTATACAATA
AATGTAATGGGTTATAAACTAGCAATCAAATTAAACAATGAATCATTAAGAAAATGCTAT
TTGATTTCGCTAATTCCATTATTATTTTTTGTAGCATTGGTAGCAAGCTTTGTATCTTCA
ATTAAGCTAAAAGAAATTTATATAGATAAAAAAAGCCAATTTCAAAACGTTGCTATAGCA
GGATAG
>1567
ATGGCAAAAAACCAAGATAAAAAAATGTTATCTCCAGAAGAAAAAGAAATAGAAAATATA
AAGAAAATATCAAAAAATGGTTGACATTTTAGTTATTGATCGTTATTTTTTATTTTAGGA
GTTATAGCTATTTTAATATGAGCAGTTGAATCTAAAAGTTCATCTTCAATGGTGAAATAT
CCATTATCTATAATATTTATAATTCTTTGCATAGCAATGATAGCAGGAATGTATACAATA
AATGTAATGGGTTATAAACTAGCAATCAAATTAAACAATGAATCTTTAAGAAAATGCTAT
TTGATTTCGTTAATTCCATTATTATTTTTTGTAGCATTGGTAGCAAGCTTTGTATCTTCA
ATTAAGCTAAAAGAAATTTATATAGATAAAAAAAGCCAATTTCAAAACGTTGCTATAGCA
GGATAG
>7412 bias=76.9,bit_score=409.4,abs_start=16248,align_strand=+,abs_end=16673,score_ratio=0.96103286385,query_name=NODE_1_length_423494_cov_19.5452_ID_878
ATGGCAAAAAACCAAGATAAAAAAATGCTATCTCCAGAAGAAAAAGAAATAGAAAATATA
AAGAAAATATCAAAAAATGGTTGACATTTTAGTTATTGGTCGTTATTTTTTATTTTAGGA
GTTATAGCTATTTTAATATGAGCAGTTGAATCTAAAAGTTCATCTTCAATGGTAAAATAT
CCATTATCTATAATATTTATAATTCTTTGCATAGCTATGATAGCAGGAATGTATACAATA
AATGTAATGGGTTATAAACTAGCAATCAAATTAAACAATGAATCTTTAAGAAAATGCTAT
TTGATTTCACTAATTCCATTATTGTTTTTTGTAGCATTGGTAGCAAGCTTTGTGTCTTCA
ATTAAGCTAAAAGAAATTTATATAGATAAAAAAAGCCAATTTCAAAATGTTGCTATAGCA
GGATAG
>7413 bias=78.7,bit_score=407.6,abs_start=16777,align_strand=+,abs_end=17202,score_ratio=0.956807511737,query_name=NODE_5_length_58973_cov_49.265_ID_3618
ATGGCAAAAAACCAAGATAAAAAAATGCTATCTCCAGAAGAAAAAGAAATAGAAAATATA
AAGAAAATATCAAAAAATGGTTGACATTTTAGTTATTGATCGTTATTTTTTATTTTAGGA
GTTATAGCTATTTTAATATGAGCAGTTGAATCTAAAAGTTCATCTTCAATGGTAAAATAT
CCATTATCTATAATATTTATAATTCTTTGCATAGCAATGATAGCAGGAATGTATACAATA
AATGTAATGGGTTATAAACTAGCAATCAAATTAAACAATGAATCTTTAAGAAAATGCTAT
TTGATTTCACTAATTCCAATATTGTTTTTTGTAGCATTAGTAGCAAGCTTTGTGTCTTCA
ATTAAGCTAAAAGAAATTTATATAGATAAAAAAAGCCAATTTCAAAACGTTGCTATAGCA
GGATAG
>7414 bias=78.4,bit_score=418.7,abs_start=18201,align_strand=+,abs_end=18626,score_ratio=0.982863849765,query_name=NODE_6_length_46956_cov_43.1269_ID_5679
ATGGCAAAAAACCAAGATAAAAAAATGCTATCTCCAGAAGAAAAAGAAATAGAAAATATA
AAGAAAATATCAAAAAATGGTTGACATTTTAGTTATTGATCGTTATTTTTTATTTTAGGA
GTTATAGCTATTTTAATATGAGCAGTTGAATCTAAAAGTTCATCTTCAATGGTGAAATAT
CCATTATCTATAATATTTATAATTCTTTGCATAGCAATGATAGCTGGAATGTATACAATA
AATGTAATGGGTTATAAACTAGCAATCAAATTAAACAATGAATCATTAAGAAAATGCTAT
TTGATTTCACTAATTCCATTATTATTTTTTGTAGCATTGGTAGCAAGCTTTGTATCTTCA
ATTAAGCTAAAAGAAATTTATATAGATAAAAAAAGCCAATTTCAAAACGTTGCTATAGCA
GGATAG
>7417 bias=77.0,bit_score=417.9,abs_start=335958,align_strand=+,abs_end=336383,score_ratio=0.980985915493,query_name=NODE_1_length_644406_cov_31.3649_ID_828
ATGGCAAAAAACCAAGATAAAAAAATGCTATCTCCAGAAGAAAAAGAAATAGAAAATATA
AAGAAAATATCAAAAAATGGTTGACATTTTAGTTATTGATCGTTATTTTTTATTTTAGGA
GTTATAGCTATTTTAATATGAGCAGTTGAATCTAAAAGTTCATCTTCAATGGTGAAATAT
CCATTATCTATAATATTTATAATTCTTTGCATAGCAATGATAGCTGGAATGTATACAATA
AATGTAATGGGTTATAAACTAGCAATCAAATTAAACAATGAATCATTAAGAAAATGCTAT
TTGATTTCACTAATTCCATTATTGTTTTTTGTAGCATTGGTAGCAAGCTTTGTATCTTCA
ATTAAGCTAAAAGAAATTTATATAGATAAAAAAAGCCAATTTCAAAACGTTGCTATAGCA
GGATAG
>7421 bias=75.6,bit_score=421.8,abs_start=197739,align_strand=-,abs_end=198163,score_ratio=0.99014084507,query_name=NODE_1_length_201530_cov_37.1757_ID_177
TGGCAAAAAACCAAGATAAAAAAATGCTATCTCCAGAAGAAAAAGAAATAGAAAATATAA
AGAAAATATCAAAAAATGGTTGACATTTTAGTTATTGATCGTTATTTTTTATTTTAGGAG
TTATAGCTATTTTAATATGAGCAGTTGAATCTAAAAGTTCATCTTCAATGGTGAAATATC
CATTATCTATAATATTTATAATTCTTTGCATAGCAATGATAGCTGGAATGTATACAATAA
ATGTAATGGGTTATAAACTAGCAATCAAATTAAACAATGAATCATTAAGAAAATGCTATT
TGATTTCGCTAATTCCATTATTGTTTTTTGTAGCATTGGTAGCAAGCTTTGTATCTTCAA
TTAAGCTAAAAGAAATTTATATAGATAAAAAAAGCCAATTTCAAAACGTTGCTATAGCAG
GATAG
>20117 bias=0,e_score=2.3e-120,bit_score=407.6,score_ratio=0.96,align_strand=-,abs_start=42870,abs_end=43294,allele_start=42870,allele_end=43294,query_name=NODE_2_length_211336_cov_54.0217_ID_107 <unknown description>
TGGCAAAAAACCAAGATAAAAAAATGCTATCTCCAGAAGAAAAAGAAATAGAAAATATAA
AGAAAATATCAAAAAATGGTTGACATTTTAGTTATTGATCGTTATTTTTTATTTTAGGAG
TTATAGCTATTTTAATATGAGCAGTTGAATCTAAAAGTTCATCTTCAATGGTAAAATATC
CATTATCTATAATATTTATAATTCTTTGCATAGCAATGATAGCAGGAATGTATACAATAA
ATGTAATGGGTTATAAACTAGCAATCAAATTAAACAATGAATCTTTAAGAAAATGCTATT
TGATTTCACTAATTCCAATATTGTTTTTTGTAGCATTAGTAGCAAGCTTTGTGTCTTCAA
TTAAGCTAAAAGAAATTTATATAGATAAAAAAAGCCAATTTCAAAACGTTGCTATAGCAG
GATA
>20118 bias=0,e_score=4.8e-120,bit_score=407.4,score_ratio=0.96,align_strand=+,abs_start=14969,abs_end=15394,allele_start=14969,allele_end=15394,query_name=NODE_1_length_386744_cov_32.1807_ID_133 <unknown description>
TGGCAAAAAACCAAGATAAAAAAATGCTATCTCCAGAAGAAAAAGAAATAGAAAATATAA
AGAAAATATCAAAAAATGGTTGACATTTTAGTTATTGATCGTTATTTTTTATTTTAGGAG
TTATAGCTATTTTAATATGAGCAGTTGAATCTAAAAGTTCATCTTCAATGGTGAAATATC
CATTATCCATAATATTTATAATTCTTTGCATAGCTATGATAGCAGGAATGTATACAATAA
ATGTAATGGGTTATAAACTAGCAATCAAATTAAACAATGAATCTTTAAGAAAATGCTATT
TGATTTCACTAATTCCAATATTGTTTTTTGTAGCATTGGTAGCAAGCTTTGTGTCTTCAA
TTAAGCTAAAAGAAATTTATATAGATAAAAAAAGCCAATTTCAAAATGTTGCTATAGCAG
GATAG
>20119 bias=0,e_score=1.3e-121,bit_score=413.3,score_ratio=0.97,align_strand=-,abs_start=339280,abs_end=339704,allele_start=339280,allele_end=339704,query_name=NODE_1_length_666248_cov_46.4332_ID_732 <unknown description>
TGGCAAAAAACCAAGATAAAAAAATGCTATCTCCAGAAGAAAAAGAAATAGAAAATATAA
AGAAAATATCAAAAAATGGTTGACATTTTAGTTATTGATCGTTATTTTTTATTTTAGGAG
TTATAGCTATTTTAATATGAGCAGTTGAATCTAAAAGTTCATCTTCAATGGTAAAATATC
CATTATCTATAATATTTATAATTCTTTGCATAGCTATGATAGCAGGAATGTATACAATAA
ATGTAATGGGTTATAAACTAGCAATCAAATTAAACAATGAATCTTTAAGAAAATGCTATT
TGATTTCGCTAATTCCATTATTATTTTTTGTAGCATTGGTAGCAAGCTTTGTGTCTTCAA
TTAAGCTAAAAGAAATTTATATAGATAAAAAAAGCCAATTTCAAAATGTTGCTATAGCAG
GATA
>20120 bias=0,e_score=1e-124,bit_score=421.8,score_ratio=0.99,align_strand=-,abs_start=197740,abs_end=198164,allele_start=197740,allele_end=198164,query_name=NODE_1_length_201531_cov_37.8145_ID_143 <unknown description>
TGGCAAAAAACCAAGATAAAAAAATGCTATCTCCAGAAGAAAAAGAAATAGAAAATATAA
AGAAAATATCAAAAAATGGTTGACATTTTAGTTATTGATCGTTATTTTTTATTTTAGGAG
TTATAGCTATTTTAATATGAGCAGTTGAATCTAAAAGTTCATCTTCAATGGTGAAATATC
CATTATCTATAATATTTATAATTCTTTGCATAGCAATGATAGCTGGAATGTATACAATAA
ATGTAATGGGTTATAAACTAGCAATCAAATTAAACAATGAATCATTAAGAAAATGCTATT
TGATTTCGCTAATTCCATTATTGTTTTTTGTAGCATTGGTAGCAAGCTTTGTATCTTCAA
TTAAGCTAAAAGAAATTTATATAGATAAAAAAAGCCAATTTCAAAACGTTGCTATAGCAG
GATA
>20121 bias=0,e_score=6.1e-126,bit_score=424.4,score_ratio=1.00,align_strand=+,abs_start=3174,abs_end=3599,allele_start=3174,allele_end=3599,query_name=NODE_5_length_74718_cov_32.8728_ID_1892 <unknown description>
TGGCAAAAAACCAAGATAAAAAAATGCTATCTCCAGAAGAAAAAGAAATAGAAAATATAA
AGAAAATATCAAAAAATGGTTGACATTTTAGTTATTGATCGTTATTTTTTATTTTAGGAG
TTATAGCTATTTTAATATGAGCAGTTGAATCTAAAAGTTCATCTTCAATGGTGAAATATC
CATTATCTATAATATTTATAATTCTTTGCATAGCAATGATAGCTGGAATGTATACAATAA
ATGTAATGGGTTATAAACTAGCAATCAAATTAAACAATGAATCATTAAGAAAATGCTATT
TGATTTCGCTAATTCCATTATTATTTTTTGTAGCATTGGTAGCAAGCTTTGTATCTTCGA
TTAAGCTAAAAGAAATTTATATAGATAAAAAAAGCCAATTTCAAAACGTTGCTATAGCAG
GATAG
>20122 bias=0,e_score=2e-124,bit_score=418.7,score_ratio=0.98,align_strand=+,abs_start=18201,abs_end=18626,allele_start=18201,allele_end=18626,query_name=NODE_6_length_46956_cov_43.1269_ID_5679 <unknown description>
TGGCAAAAAACCAAGATAAAAAAATGCTATCTCCAGAAGAAAAAGAAATAGAAAATATAA
AGAAAATATCAAAAAATGGTTGACATTTTAGTTATTGATCGTTATTTTTTATTTTAGGAG
TTATAGCTATTTTAATATGAGCAGTTGAATCTAAAAGTTCATCTTCAATGGTGAAATATC
CATTATCTATAATATTTATAATTCTTTGCATAGCAATGATAGCTGGAATGTATACAATAA
ATGTAATGGGTTATAAACTAGCAATCAAATTAAACAATGAATCATTAAGAAAATGCTATT
TGATTTCACTAATTCCATTATTATTTTTTGTAGCATTGGTAGCAAGCTTTGTATCTTCAA
TTAAGCTAAAAGAAATTTATATAGATAAAAAAAGCCAATTTCAAAACGTTGCTATAGCAG
GATAG
>20123 bias=0,e_score=1.4e-124,bit_score=422.6,score_ratio=0.99,align_strand=+,abs_start=165671,abs_end=166096,allele_start=165671,allele_end=166096,query_name=NODE_1_length_497571_cov_28.1511_ID_540 <unknown description>
TGGCAAAAAACCAAGATAAAAAAATGCTATCTCCAGAAGAAAAAGAAATAGAAAATATAA
AGAAAATATCAAAAAATGGTTGACATTTTAGTTATTGATCGTTATTTTTTATTTTAGGAG
TTATAGCTATTTTAATATGAGCAGTTGAATCTAAAAGTTCATCTTCAATGGTGAAATATC
CATTATCTATAATATTTATAATTCTTTGCATAGCAATGATAGCTGGAATGTATACAATAA
ATGTAATGGGTTATAAACTAGCAATCAAATTAAACAATGAATCATTAAGAAAATGCTATT
TGATTTCGCTAATTCCATTATTATTTTTTGTAGCATTGGTAGCAAGCTTTGTATCTTCAA
TTAAGCTAAAAGAAATTTATATAGATAAAAAAAGCCAATTTCAAAACGTTGCTATAGCAG
GATAG
>20124 bias=0,e_score=6.7e-122,bit_score=413.3,score_ratio=0.97,align_strand=-,abs_start=331763,abs_end=332187,allele_start=331763,allele_end=332187,query_name=NODE_1_length_344309_cov_36.0595_ID_85 <unknown description>
TGGCAAAAAACCAAGATAAAAAAATGCTATCTCCAGAAGAAAAAGAAATAGAAAATATAA
AGAAAATATCAAAAAATGGTTGACATTTTAGTTATTGGTCGTTATTTTTTATTTTAGGAG
TTATAGCTATTTTAATATGAGCAGTTGAATCTAAAAGTTCATCTTCAATGGTAAAATATC
CATTATCTATAATATTTATAATTCTTTGCATAGCAATGATAGCTGGAATGTATACAATAA
ATGTAATGGGTTATAAACTAGCAATCAAATTAAACAATGAATCATTAAGAAAATGCTATT
TGATTTCGCTAATTCCATTATTGTTTTTTGTAGCATTGGTAGCAAGCTTTGTGTCTTCAA
TTAAGCTAAAAGAAATTTATATAGATAAAAAAAGCCAATTTCAAAATGTTGCTATAGTAG
GATA
>20125 bias=0,e_score=1.4e-120,bit_score=409.4,score_ratio=0.96,align_strand=-,abs_start=304114,abs_end=304538,allele_start=304114,allele_end=304538,query_name=NODE_1_length_474534_cov_38.1723_ID_792 <unknown description>
TGGCAAAAAACCAAGATAAAAAAATGCTATCTCCAGAAGAAAAAGAAATAGAAAATATAA
AGAAAATATCAAAAAATGGTTGACATTTTAGTTATTGGTCGTTATTTTTTATTTTAGGAG
TTATAGCTATTTTAATATGAGCAGTTGAATCTAAAAGTTCATCTTCAATGGTAAAATATC
CATTATCTATAATATTTATAATTCTTTGCATAGCTATGATAGCAGGAATGTATACAATAA
ATGTAATGGGTTATAAACTAGCAATCAAATTAAACAATGAATCTTTAAGAAAATGCTATT
TGATTTCACTAATTCCATTATTGTTTTTTGTAGCATTGGTAGCAAGCTTTGTGTCTTCAA
TTAAGCTAAAAGAAATTTATATAGATAAAAAAAGCCAATTTCAAAATGTTGCTATAGCAG
GATA
>20126 bias=0,e_score=3.9e-123,bit_score=417.9,score_ratio=0.98,align_strand=-,abs_start=331913,abs_end=332337,allele_start=331913,allele_end=332337,query_name=NODE_1_length_507951_cov_41.4538_ID_1311 <unknown description>
TGGCAAAAAACCAAGATAAAAAAATGCTATCTCCAGAAGAAAAAGAAATAGAAAATATAA
AGAAAATATCAAAAAATGGTTGACATTTTAGTTATTGATCGTTATTTTTTATTTTAGGAG
TTATAGCTATTTTAATATGAGCAGTTGAATCTAAAAGTTCATCTTCAATGGTGAAATATC
CATTATCTATAATATTTATAATTCTTTGCATAGCAATGATAGCTGGAATGTATACAATAA
ATGTAATGGGTTATAAACTAGCAATCAAATTAAACAATGAATCATTAAGAAAATGCTATT
TGATTTCACTAATTCCATTATTGTTTTTTGTAGCATTGGTAGCAAGCTTTGTATCTTCAA
TTAAGCTAAAAGAAATTTATATAGATAAAAAAAGCCAATTTCAAAACGTTGCTATAGCAG
GATA
>20127 bias=0,e_score=9.3e-123,bit_score=415.8,score_ratio=0.98,align_strand=+,abs_start=14668,abs_end=15093,allele_start=14668,allele_end=15093,query_name=NODE_1_length_290949_cov_36.4267_ID_342 <unknown description>
TGGCAAAAAACCAAGATAAAAAAATGCTATCTCCAGAAGAAAAAGAAATAGAAAATATAA
AGAAAATATCAAAAAATGGTTGACATTTTAGTTATTGATCGTTATTTTTTATTTTAGGAG
TTATAGCTATTTTAATATGAGCAGTTGAATCTAAAAGTTCATCTTCAATGGTGAAATATC
CATTATCTATAATATTTATAATTCTTTGCATAGCAATGATAGCAGGAATGTATACAATAA
ATGTAATGGGTTATAAACTAGCAATCAAATTAAACAATGAATCTTTAAGAAAATGCTATT
TGATTTCGTTAATTCCATTATTATTTTTTGTAGCATTGGTAGCAAGCTTTGTATCTTCAA
TTAAGCTAAAAGAAATTTATATAGATAAAAAAAGCCAATTTCAAAATGTTGCTATAGCAG
GATAG
>20128 bias=0,e_score=6.3e-121,bit_score=407.6,score_ratio=0.96,align_strand=+,abs_start=16777,abs_end=17202,allele_start=16777,allele_end=17202,query_name=NODE_5_length_58973_cov_49.265_ID_3618 <unknown description>
TGGCAAAAAACCAAGATAAAAAAATGCTATCTCCAGAAGAAAAAGAAATAGAAAATATAA
AGAAAATATCAAAAAATGGTTGACATTTTAGTTATTGATCGTTATTTTTTATTTTAGGAG
TTATAGCTATTTTAATATGAGCAGTTGAATCTAAAAGTTCATCTTCAATGGTAAAATATC
CATTATCTATAATATTTATAATTCTTTGCATAGCAATGATAGCAGGAATGTATACAATAA
ATGTAATGGGTTATAAACTAGCAATCAAATTAAACAATGAATCTTTAAGAAAATGCTATT
TGATTTCACTAATTCCAATATTGTTTTTTGTAGCATTAGTAGCAAGCTTTGTGTCTTCAA
TTAAGCTAAAAGAAATTTATATAGATAAAAAAAGCCAATTTCAAAACGTTGCTATAGCAG
GATAG
