# Supplementary material for: Genomic determination of minimum multi-locus sequence typing schemas to represent the genomic phylogeny of Mycoplasma hominis
Source: BMC Genomics. 2016 Nov 23;17:964. doi: 10.1186/s12864-016-3284-z (PMC5120421; doi:10.1186/s12864-016-3284-z)
Supplement: Additional file 1: — FASTA sequence for all pan genomic alleles identified in this study. (ZIP 1488 kb) [file 12864_2016_3284_MOESM1_ESM.zip › pan_genome/GENE-215.fasta]

>215
ATGTTACAAAATAGCAATATTCAAGGTAAATTTAATAAAATAATGTGAACGTCTACTGAT
GGCCGAGTTGTTATAGTTTCATTTTTAGTATCTTCTAATGATGGTTTGAATCCTGTTAAA
GTTAATAAATACAACAGTATTTCAGTAACTTTAAAAAACAATTTATTTTCTGAAAAAAAC
ATTACTTTAAATAGCCACATTTATGAAATATCAGTCTCTAAAAATAGTTTTTCAAAATAT
CCAAATAGTTATATTGCAACAGACGTTATTGAAATAAACGAAGATGAAGAATATAAACTA
AACTATGTTATTAAATTTTTAAAAAGCAGTCATTTCCCTGGTATAGGCGAAGAAAAAGCA
AAATTAATTGTAAAAGATTTAGGGATTGACGCTTTAAAAAAAATGGTTGAGGATAATTCA
ATTGATTATTCGAAATATTCAATATCAGAATTGACATGAAACTATGCTGTTGAATTTATT
AAAAATAATCCAACATTAATTGAAGATCAAATGTTCTTTTTAACAAATAATTTAACACCT
TCTTTGTATGAAATAGTTGCTAAGAAATTTGAACATTTTAAAGATTTTATAGATGCTTAC
AAAGATAACTTTTACTTATTTTATTTAGACAATGAACGCATCTCGCTTGAAGATATGGAC
AAATTACATAATATCTTTAACAAATTTGAACATCCTTTTAAGCCTGCAACTCACTTGTAC
AAATCATTTTTAAAATATCTATATAATTCTGGAAACACTAGAATTTTAAAAGATTATTTA
TACGACCAACTAATAAACTTTGCAAGCCAAGACACTGAATGACCTAGGGATGTTGAAACA
TTCAATAATAGCGTTGAATTATTGGTTCAAAATAAATATTTAATCGAGATTGAATACGAA
GATGGTACATACCTTAGTGCTAAAGATGTATTTGATATGGAAAAATATATTGTCAAAAGA
TTGAAACATATTGAATCTTCTTCAAACCCAAAATTCATCAATTTTATGCCAAGCGAAATG
TTCCACCCTTTGCAACTTCAAGCAATAGAAACAGCACTAACTAGCAAATTGACATTGATT
ACAGGAAACCCTGGCACTGGAAAAACATTGATAACTAATGAAATAATTAAACAACTGCTT
TCAGTCTATGATGAAGATGATTTGGCAATAGTTACACCAACCGGTAGAGCAACTATCAAC
ATAAACAATATTCAAGAAAAGACGAATGCCGTTACCATACATAGTTTTTTAGAATGGGAT
GTTGATAATGACAAATTCATGATTAATGAAAAAAATGCAAAACCGATTGAATGTTTAATA
ATTGATGAATTTTCAATGGTAAGTGTTGATTTATTTTATTCACTACTTAAAGGAATAAAA
AAGAATTCATTAAAACGAATCATATTAGTTGGCGACAAAGATCAATTGCCTGCCATTGGC
GCTGGTTATTTAATTAGGGATTTTATAGAAAGCAATATTTTTCAAACAATTGTTTTAAGT
AAAATTTTTAGACAAGCAGAAAATTTTGACATTATTCAAGATGCTCTAGATATTAATAAA
GGCAAACTACCCGAATTTAAAGGAAATAATTCCCAATTTATTGAAACGAAACAGAGTGAT
CTAAAGTCAATGTTACTCTTTAAATTAAATGACTTATTGCAACAAGGCTATAGCAAGCGT
GATATTGCAATTTTAAGTCCAATATATAATTACGAAACGGGAATTGATCAAATAAATGAA
ACATTAAATAATTTCTTTAGAAAATTAGATGGCAATGAACAAATAAAGTATCGAGACCAT
GTTTTGGCCATTGATGATAAGGTAATAAATTTAGTTAATGATCCAAAAACAAAAGTGTTT
AATGGAGAAATCGGTTATATATCTCACTTTGGCTTTGAAAACAAAAAAAATTCATTTGAA
AAGGTTTTAGCAAGTATCTCTGTAGATTTTGAAAACGATTCAAAAACTGTTTCTTATTCT
AGAAAAGATTTTTTTGCTAATACATATCCTGCATATTGCACAAGCGTTCACAAATATCAA
GGTAGTGAATGTAAATGCGTTATTGTAGTATTATTTTCAGAGGCTAAAAAATTATTATCT
AAAAAACTTATTTATACCGCTATTACTAGAGCAAAAAAATATTGCGTTGTTATTGGAGAA
AAAGAAGCTTTGATAACCGGTATAAATAATGATGATGATTCAAATAGAATAACCAATATT
AAATATTTATGGAGGAATGAATAA
>814
ATGTTACAAAATAGCAATATTCAAGGTAAATTTAATAAAATAATGTGAACATCTACTGAC
AGTCAAGTTGTTATAGTTTCATTTTTAGTATCTTCTAATGATGGTTTGAATCCTGTTAAA
GTTAATAAATACAACTGTATTTCAGTAACTTTAAAAAACAATTTATTTTCTGAAAAAAAC
ATTACTTTAAACAGCCACATTTATGAAATATCAGTCTCTAAAAATAGTTTTTCAAAATAT
CCAAATAGTTATATTGCAATAGACGTTATTGAAATAAACGAAGATGAAGAATATAAACTA
AACTATGTTATTAAATTTTTAAAAAGTAGTCATTTTCCTGGTATAGGCGAAGAAAAAGCA
AAATTAATTGTAAAAGATTTAGGGATCGATGCTTTAAAAAAAATGGTTGAGGATAATTCA
ATTGATTATTCAAAATATTCAATATCAGAATTGACATGAAACTATGCTGTTGAATTTATT
AAAAATAATCCAACATTAATTGAGGATCAAATGTTCTTTTTAACAAATAATTTAACGCCT
TCTTTGTATGAAATAGTTGCTAAGAAATTTGAACATTTTAAAGATTTTATAGATGCTTAC
AAAGATAACTTTTACTTATTTTATTTAGACAATGAACGTATCTCACTTGAAGATATGGAC
AAATTACATAATATCTTTAACAAATTTGAACACCCTTTTAAGCCTGCAACCCACTTGTAC
AAATCATTTTTAAAATATCTATATAATTCTGGAAACACTAGAATTTTAAAAGATTATTTA
TACGACCAACTAATAAACTTTGCAAGCCAAGACACTGAATGACCTAGGGATGTTGAAACA
TTCAATAATAGCGTTGAATTATTGGTTCAAAATAAATATTTAATCGAGATTGAATACGAA
GATGGTACATACCTTAGTGCTAAAGATGTGTTTGATATGGAAAAATATATTGTCAAAAGA
TTGAAACATATTGAATCTTCTTCAAACCCAAAATTCATTAATTTTATGCCAAGTGAAATG
TTCCACCCTTTGCAACTTCAAGCAATTGAAACAGCACTAACTAGCAAATTGACATTGATC
ACAGGAAACCCCGGCACTGGAAAAACATTGATAACTAATGAAATAATTAAACAACTGCTT
TCAGTTTATGATGAAGATGATTTGGCAATAGTCACACCAACAGGTAGAGCAACTATCAAC
ATAAACAATATTCAAGAAAAAACAAATGCAGTTACTATACACAGTTTTTTAGAATGGGAC
GTTGATAATGACAAATTCATGATTAATGAAAAAAATGCAAAACCGATTGAATGTTTAATA
ATTGATGAATTTTCAATGGTAAGTGTTGATTTGTTTTATTCACTACTTAAAGGAATAAAA
AAGAATTCGTTGAAAAGAATTATATTAGTTGGCGACAAAGATCAATTGCCTGCCATTGGC
GCTGGTTATTTAATTAGGGATTTTATAGAAAGCAATATTTTTCAAACAATTGTTTTAAGT
AAAATTTTTAGACAAGCAGAAAATTTTGACATTATTCAAGATGCTCTAGATATTAATAAA
GGCAAACTACCCGAATTTAAAGGAAATAATTCTCAGTTTATTGAAACGAAACAGAGTGAT
CTAAAGTCAATGTTACTCTTTAAATTAAATGACTTATTGCAACAAGGCTATAGCAAGCGT
GATATTGCAATTTTAAGTCCAATATATAATTACGAAACGGGAATTGACCAAATAAATGAA
ACATTAAATAATTTCTTTAGAAAATTAGATGGCAATGAACAAATAAAATATAGAGACCAT
GTTTTGGCCATTGATGATAAGGTAATAAATTTAGTTAATGATCCAAAAACAAAAGTGTTT
AATGGAGAAATCGGTTATATATCTCACTTTGGCTTTGAAAACAAAAAAAATTCTTTTGAA
AAGGTTTTAGCAAGTATCTCTGTTGAATTTGAAAATGATTCAAAAACTGTCTCTTATTCT
AGAAAAGATTTTTTTGCTAATACATACCCTGCATATTGCACAAGCGTTCATAAATATCAA
GGTAGTGAATGTAAATGCGTTATTGTAGTATTATTTTCAGAGGCTAAAAAATTATTATCC
AAAAAACTTATTTATACTGCTATTACTAGAGCAAAAAAATATTGTGTTGTTATTGGAGAA
AAAGAAGCTTTGATAACAGGTATAAATAATGATGATGATTCAAATAGAATAACCAATATT
AAATATTTATGGAGGAACGAATAA
>7425 bias=326.0,bit_score=2353.9,abs_start=130904,align_strand=-,abs_end=133145,score_ratio=1.04897504456,query_name=NODE_2_length_160211_cov_35.3884_ID_103
TGTTACAAAATAGCAATATTCAAGGTAAATTTAATAAAATAATGTGAACGTCCACTGACG
GCCGAGTTGTTATAGTTTCGTTTTTAGTATCTTCTAATGATGGTTTGAATCCTGTTAAAG
TTAATAAATACAACAGTATTTCAGTAACTTTAAAAAACAATTTATTTTTTGAAAAAAACA
TTACCTTAAATAGCCACATTTATGAAATATCAGTCTCTAAAAATAGTTTTTCAAAATATC
CAAATAGTTATATTGCAACAGACGTTATTGAAATAAACGAAGATGAAGAATATAAACTAA
GCTATGTTATTAAATTTTTAAAAAGTAGTCATTTCCCTGGTATAGGCGAAGAAAAAGCAA
AATTAATTGTAAAAGATTTAGGGATCGATGCTTTAAGAAAAATGGTTGAGGATAATTCAA
TTGATTATTCAAAATATTCAATATCAGAATTGACATGAAACTATGCTGTTGAATTTATTA
AAAATAATCCAACATTAATTGAGGATCAAATGTTCTTTTTAACAAATAATTTAACGCCTT
CTTTGTATGAAATAGTTGCTAAGAAATTTGAACATTTTAAAGATTTTATAGATGCATACA
AAGATAACTTTTACTTATTTTATTTAGACAATGAACGCATCTCGCTTGAAGATATGGACA
AATTGCATAATATCTTTAACAAATTTGAACACCCTTTTAAGCCTGCAACCCACTTGTACA
AATCATTTTTAAAATATCTATATAATTCTGGAAACACTAGAATTTTAAAAGATTATTTAT
ACGACCAACTAATAAACTTTGCAAGCCAAGACACTGAATGACCTAGGGATGTTGAAACAT
TCAATAATAGCGTTGAATTGTTGGTTCAAAATAAATATTTAATCGAGATTGAATACGAAG
ATGGTACATACCTTAGTGCTAAAGATGTATTTGATATGGAAAAATATATTGTCAAAAGAT
TGAAACATATTGAATCTGCTTCAAACCCAAAATTCATCAATTTTATGCCAAGCGAAATGT
TCCACCCTTTGCAACTTCAAGCAATAGAAACAGCACTAACTAGCAAATTGACATTGATTA
CAGGAAACCCTGGCACTGGAAAAACATTGATAACTAATGAAATAATTAAACAACTGCTTT
CAGTCTATGATGAAGATGATTTGGCAATAGTTACACCAACCGGTAGAGCAACTATCAACA
TAAACAATATTCAAGAAAAGACGAATGCCGTTACCATACATAGTTTTTTAGAATGGGATG
TTGATAATGACAAATTCATGATTAATGAAAAAAATGCAAAACCGATTGAATGTTTAATAA
TTGATGAATTTTCAATGGTAAGTGTTGATTTATTTTATTCACTACTTAAAGGAATAAAAA
AGAATTCATTAAAACGAATCATATTAGTTGGCGACAAAGATCAATTGCCTGCCATTGGCG
CTGGTTATTTAATTAGGGATTTTATAGAAAGCAATATTTTTCAAACAATTGTTTTAAGTA
AAATTTTTAGACAAGCAGAAAATTTTGACATTATTCAAGATGCTCTAGATATTAATAAAG
GCAAACTACCCGAATTTAAAGGAAATAATTCCCAATTTATTGAAACGAAACAGAGTGATC
TAAAGTCAATGTTACTCTTTAAATTAAATGACTTATTGCAACAAGGCTATAGCAAGCGTG
ATATTGCAATTTTAAGTCCAATATATAATTACGAAACGGGAATTGATCAAATAAATGAAA
CATTAAATAATTTCTTTAGAAAATTAGATGGCAATGAACAAATAAAGTATCGAGACCATG
TTTTGGCCATTGATGATAAGGTAATAAATTTAGTTAATGATCCAAAAACAAAAGTGTTTA
ATGGAGAAATCGGTTATATATCTCACTTTGGCTTTGAAAACAAAAAAAATTCATTTGAAA
AGGTTTTAGCAAGTATCTCTGTAGATTTTGAAAACGATTCAAAAACTGTTTCTTATTCTA
GAAAAGATTTTTTTGCTAATACATATCCTGCATATTGCACAAGCGTTCACAAATATCAAG
GTAGTGAATGTAAATGCGTTATTGTAGTATTATTTTCAGAGGCTAAAAAATTATTATCTA
AAAAACTTATTTATACCGCTATTACTAGAGCAAAAAAATATTGCGTTGTTATTGGAGAAA
AAGAAGCTTTGATAACCGGTATAAATAATGATGATGATTCAAATAGAATAACCAATATTA
AATATTTATGGAGGAATGAATA
>7427 bias=347.7,bit_score=2334.1,abs_start=187865,align_strand=+,abs_end=190108,score_ratio=1.04015151515,query_name=NODE_1_length_644406_cov_31.3649_ID_828
ATGTTACAAAATAGCAATATTCAAGGTAAATTTAATAAAATAATGTGAACATCTACTGAT
GGTCAAGTTGTTATAGTTTCATTTTTAGTATCTTCTAATGATGGTTTGAATCCTGTTAAA
GTTAATAAATACAATAGTATTTCAGTAACTTTAAAAAACAATTTATTTTCTAAAAAAAAC
ATTACCTTAAACAGCCACATTTATGAAATATCAGTCTCTAAAAATAGTTTTTCAAAATAT
CCAAATAGTTATATTGCAATAGACGTTATTGAAATAAACGAAGATGAAGAATATAAACTA
AGCTATGTTATTAAATTTTTAAAAAGTAGTCATTTTCCTGGTATAGGCGAAGAAAAAGCA
AAATTAATTGTAAAAGATTTAGGGATCGATGCTTTAAGAAAAATGGTTGATGATAATTCA
ATTGATTATTCGAAATATTCAATATCAGAATTGACATGAAACTATGCTGTTGAATTTATT
AAAAATAATCCAACATTAATTGAAGATCAAATGTTCTTTTTAACAAATAATTTAACACCT
TCTTTGTATGAAATAGTTGCTAAGAAATTTGAACATTTTAAAGATTTTATAGATGCTTAC
AAAGATAACTTTTACTTATTTTATTTAGACAATGAACGCATCTCGCTTGAAGATATGGAC
AAATTACATAATATCTTTAACAAATTTGAACATCCTTTTAAGCCTGCAACTCACTTGTAC
AAATCATTTTTAAAATATCTATATAATTCTGGAAACACTAGAATTTTAAAAGATTATTTA
TGCGACCAACTAATAAACTTTGCAAGCCAAGACACTGAATGACCTAGGGATGTTGAAACA
TTCAATAATAGCGTTGAATTATTGGTTCAAAATAAATATTTAATCGAGATTGAATACGAA
GATGGTACATACCTTAGTGCTAAAGATGTATTTGATATGGAAAAATATATTGTCAAAAGA
TTGAAACATATTGAATCTTCTTCAAACCCAAAATTCATCAATTTTATGCCAAGCGAAATG
TTCCACCCTTTGCAACTTCAAGCAATAGAAACAGCACTAACTAGCAAATTGACATTGATT
ACAGGAAACCCTGGCACTGGAAAAACATTGATAACTAATGAAATAATTAAACAACTGCTT
TCAGTCTATGATGAAGATGATTTGGCAATAGTTACACCAACCGGTAGAGCAACTATCAAC
ATAAACAATATTCAAGAAAAGACGAATGCCGTTACAATACATAGTTTTTTAGAATGGGAT
GTTGATAATGACAAATTCATGATTAATGAAAAAAATGCAAAACCGATTGAATGTTTAATA
ATTGATGAATTTTCAATGGTAAGTGTTGATTTATTTTATTCACTACTTAAAGGAATAAAA
AAGAATTCATTAAAACGAATCATATTAGTTGGCGACAAAGATCAATTGCCTGCCATTGGC
GCTGGTTATTTAATTAGGGATTTTATAGAAAGCAATATTTTTCAAAAAATTGTTTTAAGT
AAAATTTTTAGACAAGCAGAAAATTTTGACATTATTCAAGATGCTCTAGATATTAATAAA
GGCAAACTACCCGAATTTAAAGGAAATAATTCCCAATTTATTGAAACGAAACAGAGTGAT
CTAAAGTCAATGTTACTCTTTAAATTAAATGACTTATTGCAACAAGGCTATAGCAAGCGT
GATATTGCAATTTTAAGTCCAATATATAATTACGAAACGGGAATTGATCAAATAAATGAA
ACATTAAATAATTTCTTTAGAAAATTAGATGGCAATGAACAAATAAAGTATCGAGACCAT
GTTTTGGCCATTGATGATAAGGTAATAAATTTAGTTAATGATCCAAAAACAAAAGTGTTT
AATGGAGAAATCGGTTATATATCTCACTTTGGCTTTGAAAACAAAAAAAATTCATTTGAA
AAGGTTTTAGCAAGTATCTCTGTAGATTTTGAAAACGATTCAAAAACTGTTTCTTATTCT
AGAAAAGATTTTTTTGCTAATACATATCCTGCATATTGCACAAGCGTTCACAAATATCAA
GGTAGTGAATGTAAATGCGTTATTGTAGTATTATTTTCAGAGGCTAAAAAATTATTATCT
AAAAAACTTATTTATACCGCTATTACTAGAGCAAAAAAATATTGTGTTGTTATTGGAGAA
AAAGAAGCTTTGATAACCGGTATAAATAATGATGATGATTCAAATAGAATAACCAATATT
AAATATTTATGGAGGAATGAATAA
>7428 bias=346.2,bit_score=2307.1,abs_start=441884,align_strand=-,abs_end=444125,score_ratio=1.02811942959,query_name=NODE_1_length_474534_cov_38.1723_ID_792
TGTTACAAAATAGCAATATTCAAGGTAAATTTAATAAAATAATGTGAACGTCCACTGATG
GCCGAGTTGTTATAGTTTCATTTTTAGTATCTTCTAATGATGGTTTGAATCCTGTTAAAG
TTAATAAATACAACAGTATTTCAGTAACTTTAAAAAACAATTTATTTTCTGAAAAAAACA
TTACCTTAAACAGCCACATTTATGAAATATCAGTCTCTAAAAATAGTTTTTCAAAATATC
CAAATAGTTATATTGCAACAGACGTTATTGAAATAAACGAAGATGAAGAATATAAACTAA
GCTATGTTATTAAATTTTTAAAAAGTAGTCATTTCCCTGGTATAGGCGAAGAAAAAGCAA
AATTAATTGTAAAAGATTTAGGGATCGATGCTTTAAGAAAAATGGTTGAGGATAATTCAA
TTGATTATTCAAAATATTCAATATCAGAATTGACATGAAACTATGCTGTTGAATTTATTA
AAAATAATCCAACATTAATTGAGGATCAAATGTTCTTTTTAACAAATAATTTAACACCTT
CTTTGTATGAAATAGTTGCTAAGAAATTTGAACATTTTAAAGATTTTATAGATGCTTACA
AAGATAACTTTTACTTATTTTATTTAGACAATGAACGTATCTCACTTGAAGATATGGACA
AATTACATAATATCTTTAACAAATTTGAACACCCCTTTAAACCTGCAACCCACTTGTACA
AATCATTTTTAAAATATCTATATAATTCTGGAAACACTAGAATTTTAAAAGATTATTTAT
ACGACCAACTAATAAACTTTGCAAGCCAAGACACTGAATGACCTAGGGATGTTGAAACAT
TCAATAATAGCGTTGAATTATTGGTTCAAAATAAATATTTAATCGAAATTGAATACGAAG
ATGGTGCATATCTTAGTGCTAAAGATGTATTTGATATGGAAAAATATATTGTCAAAAGAT
TGAAACATATTGAATCTTCTTCAAACCCAAAATTCATTAATTTCAAGCCAAGCGAAATGT
TTCACCCTTTGCAACTTCAAGCAATTGAAACAGCACTAACTAGCAAATTGACATTGATTA
CAGGAAACCCCGGCACTGGAAAAACATTGATAACTAATGAAATAATTAAACAATTGCTTT
CAGTCTATGATGAAGATGATTTGGCAATAGTCACACCAACAGGTAGAGCAACTATCAACA
TAAACAATATTCAGGAAAAAACAAATGCAGTTACTATACACAGTTTTTTAGAATGGGATG
TTGATAATGACAAATTCATGATTAATGAAAAAAATGCAAAACCGATTGAATGTTTAATAA
TTGATGAATTTTCAATGGTAAGTGTTGATTTGTTTTATTCACTACTTAAAGGAATAAAAA
AGAATTCATTAAAACGAATCATATTAGTTGGCGACAAAGATCAATTGCCTGCCATTGGCG
CTGGTTATTTAATTAGGGATTTTATAGAAAGCAATATTTTTCAAACAATTGTTTTAAGTA
AAATTTTTAGACAAGCAGAAAATTTTGACATTATTCAAGATGCTCTAGATATTAATAAAG
GCAAACTACCCGAATTTAAAGGAAATAATTCTCAGTTTATCGAAACAAAACAGAGTGATC
TAAAGTCAATGTTACTCTTTAAATTAAATGACTTATTGCAACAAGGCTATAGCAAACGTG
ATATTGCAATTTTAAGTCCAATATATAATTACGAAACGGGAATTGATCAAATAAATGAAA
CATTAAATAATTTCTTTAGAAAATTAGATGGCAATGAACAAATAAAATATAGAGACCATA
TTTTGGCCATTGATGATAAGGTAATAAATTTAGTTAATGATCCAAAAACAAAAGTGTTTA
ATGGAGAAATCGGTTATATATCTCACTTTGGCTTTGAAAACAAAAAAAATTCTTTTGAAA
AAATTTTGGCAAGTATCTCTGTAGATTTTGAAAACGATTCAAAAACTGTTTCTTATTCTA
GAAAAGATTTTTTTGCTAATACATATCCTGCATATTGCACAAGCGTTCATAAATATCAAG
GTAGTGAATGTAAATGCGTTATTGTAGTATTATTTTCAGAGGCTAAAAAATTATTATCAA
AAAAACTTATTTATACCGCTATTACTAGAGCAAAAAAATATTGTGTTGTTATTGGAGAAA
AAGAAGCTTTGATAACCGGTATAAATAATGATGATGATTCAAATAGAATAACCAATATTA
AATATTTATGGAGGAACGAATA
>7432 bias=338.4,bit_score=2324.3,abs_start=123229,align_strand=-,abs_end=125470,score_ratio=1.03578431373,query_name=NODE_2_length_152465_cov_26.3989_ID_3378
TGTTACAAAATAGCAATATTCAAGGTAAATTTAATAAAATAATGTGAACGTCTACTGATG
GCCGAGTTGTTATAGTTTCATTTTTAGTATCTTCTAATGATGGTTTGAATCCTGTTAAAG
TTAATAAATACAATAGTATTTCAGTAACTTTAAAAAACAATTTATTTTCTGAAAAAAACA
TTACCTTAAACAGCCACATTTATGAAATATCAGTTTCTAAAAATAGTTTTTCAAAATATC
CAAATAGTTATATTGCAACAGACGTTATTGAAATAAACGAAGATGAAGAATATAAACTAA
GCTATGTTATTAAATTTTTAAAAAGTAGTCATTTTCCTGGTATAGGTGAAGAAAAAGCAA
AATTAATTGTAAAAGATTTAGGGATCGATGCTTTAAGAAAAATGGTTGAGGATAATTCAA
TTGATTATTCAAAATATTCAATATCAGAATTGACATGAAACTATGCTGTTGAATTTATTA
AAAATAATCCAACATTAATTGAGGATCAAATGTTCTTTTTAACAAATAATTTAACGCCTT
CTTTGTATGAAATAGTTGCTAAGAAATTTGAACATTTTAAAGATTTTATAGATGCATACA
AAGATAACTTTTACTTATTTTATTTAGACAATGAACGCATCTCGCTTGAAGATATGGACA
AATTGCATAATATCTTTAACAAATTTGAACACCCTTTTAAGCCTGCAACCCACTTGTACA
AATCATTTTTAAAATATCTATATAATTCTGGAAACACTAGAATTTTAAAAGATTATTTAT
ACGACCAACTAATAAACTTTGCAAGCCAAGACACTGAATGACCTAGGGATGTTGAAACAT
TCAATAATAGCGTTGAATTGTTGGTTCAAAATAAATATTTAATCGAGATTGAATACGAAG
ATGGTACATACCTTAGTGCTAAAGATGTATTTGATATGGAAAAATATATTGTCAAAAGAT
TGAAACATATTGAATCTGCTTCAAACCCAAAATTCATTAATTTCAAGCCAAGTGAAATGT
TCCACCCTTTGCAACTTCAAGCAATAGAAACAGCGCTAACTAGCAAATTGACATTGATTA
CAGGAAACCCTGGCACCGGAAAAACATTGATAACTAATGAAATAATTAAACAACTGCTTT
CAGTTTATGATGAAGATGATTTGGCAATAGTTACACCAACCGGTAGAGCAACTATCAACA
TAAACAATATTCAAGAAAAAACAAATGCAGTTACTATACATAGTTTTTTAGAATGAGATG
TTGATAATGACAAATTCATGATTAATGAAAAAAATGCAAAACCGATTGAATGTTTAATAA
TTGATGAATTTTCAATGGTAAGTGTTGATTTGTTTTATTCACTACTTAAAGGAATAAAAA
AGAATTCGTTGAAAAGAATTATATTAGTTGGCGACAAAGATCAATTGCCTGCCATTGGCG
CCGGTTATTTAATTAGGGATTTTATAGAAAGCAATATTTTTCAAACAATTGTTTTAAGTA
AAATTTTTAGACAAGCAGAAAATTTTGACATTATTCAAGATGCTCTAGATATTAATAAAG
GCAAACTACCCGAATTTAAAGGAAATAATTCTCAGTTTATCGAAACGAAACAGAGTGATC
TAAAGTCAATGTTACTCTTTAAATTAAATGACTTATTGCAACAAGGCTATAGCAAGCGTG
ATATTGCAATTTTAAGTCCAATATATAATTACGAAACGGGAATTGATCAAATAAATGAAA
CATTAAATAATTTCTTTAGAAAATTAGATGGCAATGAACAAATAAAGTATAGAGACCATA
TTTTGGCCATTGATGATAAGGTAATAAATTTAGTTAATGATCCAAAAACAAAAGTGTTTA
ATGGAGAAATCGGTTATATATCTCACTTTGGCTTTGAAAACAAAAAAAATTCATTTGAAA
AGGTTTTAGCAAGTATCTCTGTAGATTTTGAAAACGATTCAAAAACTGTTTCTTATTCTA
GAAAAGATTTTTTTGCTAATACATATCCCGCATATTGCACAAGCGTTCATAAATATCAAG
GTAGTGAATGTAAATGCGTTATTGTAGTATTATTTTCAGAGGCTAAAAAATTATTATCTA
AAAAACTTATTTATACTGCTATTACTAGAGCAAAAAAATATTGCGTTGTTATTGGAGAAA
AAGAAGCTTTGATAACCGGTATAAATAATGATGATGATTCAAATAGAATAACCAATATTA
AATATTTATGGAGGAACGAATA
>7434 bias=337.6,bit_score=2347.5,abs_start=26992,align_strand=+,abs_end=29235,score_ratio=1.04612299465,query_name=NODE_3_length_93369_cov_17.5684_ID_566
ATGTTACAAAATAGCAATATTCAAGGTAAATTTAATAAAATAATGTGAACGTCTACTGAT
GGCCGAGTTGTTATAGTTTCATTTTTAGTATCTTCTAATGATGGTTTGAATCCTGTTAAA
GTTAATAAATACAACAGTATTTCAGTAACTTTAAAAAACAATTTATTTTCTGAAAAAAAC
ATTACTTTAAATAGCCACATTTATGAAATATCAGTCTCTAAAAATAGTTTTTCAAAATAT
CCAAATAGTTATATTGCAACAGACGTTATTGAAATAAACGAAGATGAAGAATATAAACTA
AACTATGTTATTAAATTTTTAAAAAGCAGTCATTTCCCTGGTATAGGCGAAGAAAAAGCA
AAATTAATTGTAAAAGATTTAGGGATTGACGCTTTAAAAAAAATGGTTGAGGATAATTCA
ATTGATTATTCGAAATATTCAATATCAGAATTGACATGAAACTATGCTGTTGAATTTATT
AAAAATAATCCAACATTAATTGAAGATCAAATGTTCTTTTTAACAAATAATTTAACACCT
TCTTTGTATGAAATAGTTGCTAAGAAATTTGAACATTTTAAAGATTTTATAGATGCTTAC
AAAGATAACTTTTACTTATTTTATTTAGACAATGAACGCATCTCGCTTGAAGATATGGAC
AAATTACATAATATCTTTAACAAATTTGAACATCCTTTTAAGCCTGCAACTCACTTGTAC
AAATCATTTTTAAAATATCTATATAATTCTGGAAACACTAGAATTTTAAAAGATTATTTA
TACGACCAACTAATAAACTTTGCAAGCCAAGACACTGAATGACCTAGGGATGTTGAAACA
TTCAATAATAGCGTTGAATTATTGGTTCAAAATAAATATTTAATCGAGATTGAATACGAA
GATGGTACATACCTTAGTGCTAAAGATGTATTTGATATGGAAAAATATATTGTCAAAAGA
TTGAAACATATTGAATCTTCTTCAAACCCAAAATTCATCAATTTTATGCCAAGCGAAATG
TTCCACCCTTTGCAACTTCAAGCAATAGAAACAGCACTAACTAGCAAATTGGCATTGATT
ACAGGAAACCCTGGCACTGGAAAAACATTGATAACTAATGAAATAATTAAACAACTGCTT
TCAGTCTATGATGAAGATGATTTGGCAATAGTTACACCAACCGGTAGAGCAACTATCAAC
ATAAACAATATTCAAGAAAAGACGAATGCCGTTACCATACATAGTTTTTTAGAATGGGAT
GTTGATAATGACAAATTCATGATTAATGAAAAAAATGCAAAACCGATTGAATGTTTAATA
ATTGATGAATTTTCAATGGTAAGTGTTGATTTATTTTATTCACTACTTAAAGGAATAAAA
AAGAATTCATTAAAACGAATCATATTAGTTGGCGACAAAGATCAATTGCCTGCCATTGGC
GCTGGTTATTTAATTAGGGATTTTATAGAAAGCAATATTTTTCAAACAATTGTTTTAAGT
AAAATTTTTAGACAAGCAGAAAATTTTGACATTATTCAAGATGCTCTAGATATTAATAAA
GGCAAACTACCCGAATTTAAAGGAAATAATTCCCAATTTATTGAAACGAAACAGAGTGAT
CTAAAGTCAATGTTACTCTTTAAATTAAATGACTTATTGCAACAAGGCTATAGCAAGCGT
GATATTGCAATTTTAAGTCCAATATATAATTACGAAACGGGAATTGATCAAATAAATGAA
ACATTAAATAATTTCTTTAGAAAATTAGACGGCAATGAACAAATAAAATATAGAGACCAT
GTTTTGGCCATTGATGATAAGGTAATAAATTTAGTTAACGATCCAAAAACAAAAGTGTTT
AATGGAGAAATCGGTTATATATCTCACTTTGGCTTTGAAAATAAAAAAAATTCTTTTGAA
AAGGTTTTAGCAAGTATCTCTGTTGATTTTGAAAATGACTCAAAAACTGTCTCTTATTCT
AGAAAAGATTTTTTCGCTAATACATATCCTGCATATTGCACAAGCGTTCATAAATATCAA
GGTAGTGAATGTAAATGCGTCATTGTAGTATTATTTTCAGAGGCTAAAAAATTATTATCA
AAAAAACTTATTTATACAGCTATTACTAGAGCAAAAAAATATTGCGTTGTTATTGGAGAA
AAAGAAGCTTTGATAACCGGTATAAATAATGATGATGATTCAAATAGAATAACCAATATT
AAATATTTATGGAGGAATGAATAA
>20129 bias=0,e_score=0.0,bit_score=2347.5,score_ratio=1.05,align_strand=+,abs_start=136036,abs_end=138279,allele_start=136036,allele_end=138279,query_name=NODE_2_length_226046_cov_22.58_ID_866 <unknown description>
TGTTACAAAATAGCAATATTCAAGGTAAATTTAATAAAATAATGTGAACGTCTACTGATG
GCCGAGTTGTTATAGTTTCATTTTTAGTATCTTCTAATGATGGTTTGAATCCTGTTAAAG
TTAATAAATACAACAGTATTTCAGTAACTTTAAAAAACAATTTATTTTCTGAAAAAAACA
TTACTTTAAATAGCCACATTTATGAAATATCAGTCTCTAAAAATAGTTTTTCAAAATATC
CAAATAGTTATATTGCAACAGACGTTATTGAAATAAACGAAGATGAAGAATATAAACTAA
ACTATGTTATTAAATTTTTAAAAAGCAGTCATTTCCCTGGTATAGGCGAAGAAAAAGCAA
AATTAATTGTAAAAGATTTAGGGATTGACGCTTTAAAAAAAATGGTTGAGGATAATTCAA
TTGATTATTCGAAATATTCAATATCAGAATTGACATGAAACTATGCTGTTGAATTTATTA
AAAATAATCCAACATTAATTGAAGATCAAATGTTCTTTTTAACAAATAATTTAACACCTT
CTTTGTATGAAATAGTTGCTAAGAAATTTGAACATTTTAAAGATTTTATAGATGCTTACA
AAGATAACTTTTACTTATTTTATTTAGACAATGAACGCATCTCGCTTGAAGATATGGACA
AATTACATAATATCTTTAACAAATTTGAACATCCTTTTAAGCCTGCAACTCACTTGTACA
AATCATTTTTAAAATATCTATATAATTCTGGAAACACTAGAATTTTAAAAGATTATTTAT
ACGACCAACTAATAAACTTTGCAAGCCAAGACACTGAATGACCTAGGGATGTTGAAACAT
TCAATAATAGCGTTGAATTATTGGTTCAAAATAAATATTTAATCGAGATTGAATACGAAG
ATGGTACATACCTTAGTGCTAAAGATGTATTTGATATGGAAAAATATATTGTCAAAAGAT
TGAAACATATTGAATCTTCTTCAAACCCAAAATTCATCAATTTTATGCCAAGCGAAATGT
TCCACCCTTTGCAACTTCAAGCAATAGAAACAGCACTAACTAGCAAATTGGCATTGATTA
CAGGAAACCCTGGCACTGGAAAAACATTGATAACTAATGAAATAATTAAACAACTGCTTT
CAGTCTATGATGAAGATGATTTGGCAATAGTTACACCAACCGGTAGAGCAACTATCAACA
TAAACAATATTCAAGAAAAGACGAATGCCGTTACCATACATAGTTTTTTAGAATGGGATG
TTGATAATGACAAATTCATGATTAATGAAAAAAATGCAAAACCGATTGAATGTTTAATAA
TTGATGAATTTTCAATGGTAAGTGTTGATTTATTTTATTCACTACTTAAAGGAATAAAAA
AGAATTCATTAAAACGAATCATATTAGTTGGCGACAAAGATCAATTGCCTGCCATTGGCG
CTGGTTATTTAATTAGGGATTTTATAGAAAGCAATATTTTTCAAACAATTGTTTTAAGTA
AAATTTTTAGACAAGCAGAAAATTTTGACATTATTCAAGATGCTCTAGATATTAATAAAG
GCAAACTACCCGAATTTAAAGGAAATAATTCCCAATTTATTGAAACGAAACAGAGTGATC
TAAAGTCAATGTTACTCTTTAAATTAAATGACTTATTGCAACAAGGCTATAGCAAGCGTG
ATATTGCAATTTTAAGTCCAATATATAATTACGAAACGGGAATTGATCAAATAAATGAAA
CATTAAATAATTTCTTTAGAAAATTAGACGGCAATGAACAAATAAAATATAGAGACCATG
TTTTGGCCATTGATGATAAGGTAATAAATTTAGTTAACGATCCAAAAACAAAAGTGTTTA
ATGGAGAAATCGGTTATATATCTCACTTTGGCTTTGAAAATAAAAAAAATTCTTTTGAAA
AGGTTTTAGCAAGTATCTCTGTTGATTTTGAAAATGACTCAAAAACTGTCTCTTATTCTA
GAAAAGATTTTTTCGCTAATACATATCCTGCATATTGCACAAGCGTTCATAAATATCAAG
GTAGTGAATGTAAATGCGTCATTGTAGTATTATTTTCAGAGGCTAAAAAATTATTATCAA
AAAAACTTATTTATACAGCTATTACTAGAGCAAAAAAATATTGCGTTGTTATTGGAGAAA
AAGAAGCTTTGATAACCGGTATAAATAATGATGATGATTCAAATAGAATAACCAATATTA
AATATTTATGGAGGAATGAATAA
>20130 bias=0,e_score=0.0,bit_score=2307.1,score_ratio=1.03,align_strand=-,abs_start=441884,abs_end=444125,allele_start=441884,allele_end=444125,query_name=NODE_1_length_474534_cov_38.1723_ID_792 <unknown description>
TGTTACAAAATAGCAATATTCAAGGTAAATTTAATAAAATAATGTGAACGTCCACTGATG
GCCGAGTTGTTATAGTTTCATTTTTAGTATCTTCTAATGATGGTTTGAATCCTGTTAAAG
TTAATAAATACAACAGTATTTCAGTAACTTTAAAAAACAATTTATTTTCTGAAAAAAACA
TTACCTTAAACAGCCACATTTATGAAATATCAGTCTCTAAAAATAGTTTTTCAAAATATC
CAAATAGTTATATTGCAACAGACGTTATTGAAATAAACGAAGATGAAGAATATAAACTAA
GCTATGTTATTAAATTTTTAAAAAGTAGTCATTTCCCTGGTATAGGCGAAGAAAAAGCAA
AATTAATTGTAAAAGATTTAGGGATCGATGCTTTAAGAAAAATGGTTGAGGATAATTCAA
TTGATTATTCAAAATATTCAATATCAGAATTGACATGAAACTATGCTGTTGAATTTATTA
AAAATAATCCAACATTAATTGAGGATCAAATGTTCTTTTTAACAAATAATTTAACACCTT
CTTTGTATGAAATAGTTGCTAAGAAATTTGAACATTTTAAAGATTTTATAGATGCTTACA
AAGATAACTTTTACTTATTTTATTTAGACAATGAACGTATCTCACTTGAAGATATGGACA
AATTACATAATATCTTTAACAAATTTGAACACCCCTTTAAACCTGCAACCCACTTGTACA
AATCATTTTTAAAATATCTATATAATTCTGGAAACACTAGAATTTTAAAAGATTATTTAT
ACGACCAACTAATAAACTTTGCAAGCCAAGACACTGAATGACCTAGGGATGTTGAAACAT
TCAATAATAGCGTTGAATTATTGGTTCAAAATAAATATTTAATCGAAATTGAATACGAAG
ATGGTGCATATCTTAGTGCTAAAGATGTATTTGATATGGAAAAATATATTGTCAAAAGAT
TGAAACATATTGAATCTTCTTCAAACCCAAAATTCATTAATTTCAAGCCAAGCGAAATGT
TTCACCCTTTGCAACTTCAAGCAATTGAAACAGCACTAACTAGCAAATTGACATTGATTA
CAGGAAACCCCGGCACTGGAAAAACATTGATAACTAATGAAATAATTAAACAATTGCTTT
CAGTCTATGATGAAGATGATTTGGCAATAGTCACACCAACAGGTAGAGCAACTATCAACA
TAAACAATATTCAGGAAAAAACAAATGCAGTTACTATACACAGTTTTTTAGAATGGGATG
TTGATAATGACAAATTCATGATTAATGAAAAAAATGCAAAACCGATTGAATGTTTAATAA
TTGATGAATTTTCAATGGTAAGTGTTGATTTGTTTTATTCACTACTTAAAGGAATAAAAA
AGAATTCATTAAAACGAATCATATTAGTTGGCGACAAAGATCAATTGCCTGCCATTGGCG
CTGGTTATTTAATTAGGGATTTTATAGAAAGCAATATTTTTCAAACAATTGTTTTAAGTA
AAATTTTTAGACAAGCAGAAAATTTTGACATTATTCAAGATGCTCTAGATATTAATAAAG
GCAAACTACCCGAATTTAAAGGAAATAATTCTCAGTTTATCGAAACAAAACAGAGTGATC
TAAAGTCAATGTTACTCTTTAAATTAAATGACTTATTGCAACAAGGCTATAGCAAACGTG
ATATTGCAATTTTAAGTCCAATATATAATTACGAAACGGGAATTGATCAAATAAATGAAA
CATTAAATAATTTCTTTAGAAAATTAGATGGCAATGAACAAATAAAATATAGAGACCATA
TTTTGGCCATTGATGATAAGGTAATAAATTTAGTTAATGATCCAAAAACAAAAGTGTTTA
ATGGAGAAATCGGTTATATATCTCACTTTGGCTTTGAAAACAAAAAAAATTCTTTTGAAA
AAATTTTGGCAAGTATCTCTGTAGATTTTGAAAACGATTCAAAAACTGTTTCTTATTCTA
GAAAAGATTTTTTTGCTAATACATATCCTGCATATTGCACAAGCGTTCATAAATATCAAG
GTAGTGAATGTAAATGCGTTATTGTAGTATTATTTTCAGAGGCTAAAAAATTATTATCAA
AAAAACTTATTTATACCGCTATTACTAGAGCAAAAAAATATTGTGTTGTTATTGGAGAAA
AAGAAGCTTTGATAACCGGTATAAATAATGATGATGATTCAAATAGAATAACCAATATTA
AATATTTATGGAGGAACGAAT
>20131 bias=0,e_score=0.0,bit_score=2309.0,score_ratio=1.03,align_strand=-,abs_start=35893,abs_end=38134,allele_start=35893,allele_end=38134,query_name=NODE_4_length_39694_cov_1.51314_ID_147 <unknown description>
TGTTACAAAATAGCAATATTCAAGGTAAATTTAATAAAATAATGTGAACGTCTACTGATG
GCCGAGTTGTTATAGTTTCATTTTTAGTATCTTCTAATGATGGTTTGAATCCTGTTAAAG
TTAATAAATACAATAGTATTTCAGTAACTTTAAAAAACAATTTATTTTCTGAAAAAAACA
TTACCTTAAACAGCCACATTTATGAAATATCAGTTTCTAAAAATAGTTTTTCAAAATATC
CAAATAGTTATATTGCAACAGACGTTATTGAAATAAACGAAGATGAAGAATATAAACTAA
ACTATGTTATTAAATTTTTAAAAAGTAGTCATTTTCCTGGTATAGGCGAAGAAAAAGCAA
AATTAATTGTAAAAGATTTAGGGATCGATGCTTTAAGAAAAATGGTTGAGGATAATTCAA
TTGATTATTCAAAATATTCAATATCAGAATTGACATGAAACTATGCTGTTGAATTTATTA
AAAATAATCCAACATTAATTGAGGATCAAATGTTCTTTTTAACAAATAATTTAACGCCTT
CTTTGTATGAAATAGTTGCTAAGAAATTTGAACATTTTAAAGATTTTATAGATGCTTATA
AAGATAACTTTTACTTATTTTATTTAGACAATGAACGTATCTCACTTGAAGATATGGACA
AATTACATAATATCTTTAACAAATTTGAACACCCCTTTAAACCTGCAACCCACTTGTACA
AATCATTTTTAAAATATCTATATAATTCTGGAAACACTAGAATTTTAAAAGATTATTTAT
ACGACCAACTAATAAACTTTGCAAGCCAAGACACTGAATGACCTAGGGATGTTGAAACAT
TCAATAATAGCGTTGAATTATTGGTTCAAAATAAATATTTAATCGAAATTGAATACGAAG
ATGGTACATATCTTAGTGCTAAAGATGTATTTGATATGGAAAAATATATTGTCAAAAGAT
TGAAACATATTGAATCTTCTTCAAACCCAAAATTCATTAATTTCAAGCCAAGCGAAATGT
TTCACCCTTTGCAACTTCAAGCAATTGAAACAGCACTAACTAGCAAATTGATATTGATTA
CAGGAAACCCCGGCACTGGAAAAACATTGATAACTAATGAAATAATTAAACAATTGCTTT
CAGTCTATGATGAAGATGATTTGGCAATAGTCACACCAACAGGTAGAGCAACTATCAACA
TAAACAATATTCAAGAAAAAACAAATGCAGTTACTATACATAGTTTTTTAGAATGGGATG
TTGATAATGACAAATTCATGATTAATGAAAAAAATGCAAAACCGATTGAATGTTTAATAA
TTGATGAATTTTCAATGGTAAGTGTTGATTTGTTTTATTCACTACTTAAAGGAATAAAAA
AGAATTCATTAAAACGAATCATATTAGTTGGTGACAAAGATCAATTGCCTGCCATTGGCG
CTGGTTATTTAATTAGGGATTTTATAGAAAGCAATATTTTTCAAACAATTGTTTTAAGTA
AAATTTTTAGACAAGCAGAAAATTTTGACATTATTCAAGATGCTCTAGATATTAATAAAG
GCAAACTACCCGAATTTAAAGGAAATAATTCTCAGTTTATTGAAACGAAACAGAGTGACC
TAAAGTCAATGTTACTCTTTAAATTAAATGACTTATTGCAACAAGGCTATAGCAAGCGTG
ATATTGCAATTTTAAGTCCAATATATAATTACGAAACGGGAATTGATCAAATAAATGAAA
CATTAAATAATTTCTTTAGAAAATTAGATGGCAATGAACAAATAAAATATAGAGACCATA
TTTTGGCCATTGATGATAAGGTAATAAATTTAGTTAATGATCCAAAAACAAAAGTGTTTA
ATGGAGAAATCGGTTATATATCTCACTTTGGCTTTGAAAACAAAAAAAATTCATTTGAAA
AGGTTTTAGCAAGTATCTCTGTAGATTTTGAAAACGATTCAAAAACTGTTTCTTATTCTA
GAAAAGATTTTTTTGCTAATACATATCCTGCATATTGCACAAGCGTTCATAAATATCAAG
GCAGTGAATGTAAATGCGTTATTGTAGTATTATTTTCAGAGGCTAAAAAATTATTATCTA
AAAAACTTATTTATACCGCTATTACTAGAGCAAAAAAATATTGTGTTGTTATTGGGGAAA
AAGAAGCTTTGATAACCGGTATAAATAATGATGATGATTCAAATAGAATAACCAATATTA
AATATTTATGGAGGAATGAAT
>20132 bias=0,e_score=0.0,bit_score=2334.1,score_ratio=1.04,align_strand=-,abs_start=478547,abs_end=480788,allele_start=478547,allele_end=480788,query_name=NODE_1_length_507951_cov_41.4538_ID_1311 <unknown description>
TGTTACAAAATAGCAATATTCAAGGTAAATTTAATAAAATAATGTGAACATCTACTGATG
GTCAAGTTGTTATAGTTTCATTTTTAGTATCTTCTAATGATGGTTTGAATCCTGTTAAAG
TTAATAAATACAATAGTATTTCAGTAACTTTAAAAAACAATTTATTTTCTAAAAAAAACA
TTACCTTAAACAGCCACATTTATGAAATATCAGTCTCTAAAAATAGTTTTTCAAAATATC
CAAATAGTTATATTGCAATAGACGTTATTGAAATAAACGAAGATGAAGAATATAAACTAA
GCTATGTTATTAAATTTTTAAAAAGTAGTCATTTTCCTGGTATAGGCGAAGAAAAAGCAA
AATTAATTGTAAAAGATTTAGGGATCGATGCTTTAAGAAAAATGGTTGATGATAATTCAA
TTGATTATTCGAAATATTCAATATCAGAATTGACATGAAACTATGCTGTTGAATTTATTA
AAAATAATCCAACATTAATTGAAGATCAAATGTTCTTTTTAACAAATAATTTAACACCTT
CTTTGTATGAAATAGTTGCTAAGAAATTTGAACATTTTAAAGATTTTATAGATGCTTACA
AAGATAACTTTTACTTATTTTATTTAGACAATGAACGCATCTCGCTTGAAGATATGGACA
AATTACATAATATCTTTAACAAATTTGAACATCCTTTTAAGCCTGCAACTCACTTGTACA
AATCATTTTTAAAATATCTATATAATTCTGGAAACACTAGAATTTTAAAAGATTATTTAT
GCGACCAACTAATAAACTTTGCAAGCCAAGACACTGAATGACCTAGGGATGTTGAAACAT
TCAATAATAGCGTTGAATTATTGGTTCAAAATAAATATTTAATCGAGATTGAATACGAAG
ATGGTACATACCTTAGTGCTAAAGATGTATTTGATATGGAAAAATATATTGTCAAAAGAT
TGAAACATATTGAATCTTCTTCAAACCCAAAATTCATCAATTTTATGCCAAGCGAAATGT
TCCACCCTTTGCAACTTCAAGCAATAGAAACAGCACTAACTAGCAAATTGACATTGATTA
CAGGAAACCCTGGCACTGGAAAAACATTGATAACTAATGAAATAATTAAACAACTGCTTT
CAGTCTATGATGAAGATGATTTGGCAATAGTTACACCAACCGGTAGAGCAACTATCAACA
TAAACAATATTCAAGAAAAGACGAATGCCGTTACAATACATAGTTTTTTAGAATGGGATG
TTGATAATGACAAATTCATGATTAATGAAAAAAATGCAAAACCGATTGAATGTTTAATAA
TTGATGAATTTTCAATGGTAAGTGTTGATTTATTTTATTCACTACTTAAAGGAATAAAAA
AGAATTCATTAAAACGAATCATATTAGTTGGCGACAAAGATCAATTGCCTGCCATTGGCG
CTGGTTATTTAATTAGGGATTTTATAGAAAGCAATATTTTTCAAAAAATTGTTTTAAGTA
AAATTTTTAGACAAGCAGAAAATTTTGACATTATTCAAGATGCTCTAGATATTAATAAAG
GCAAACTACCCGAATTTAAAGGAAATAATTCCCAATTTATTGAAACGAAACAGAGTGATC
TAAAGTCAATGTTACTCTTTAAATTAAATGACTTATTGCAACAAGGCTATAGCAAGCGTG
ATATTGCAATTTTAAGTCCAATATATAATTACGAAACGGGAATTGATCAAATAAATGAAA
CATTAAATAATTTCTTTAGAAAATTAGATGGCAATGAACAAATAAAGTATCGAGACCATG
TTTTGGCCATTGATGATAAGGTAATAAATTTAGTTAATGATCCAAAAACAAAAGTGTTTA
ATGGAGAAATCGGTTATATATCTCACTTTGGCTTTGAAAACAAAAAAAATTCATTTGAAA
AGGTTTTAGCAAGTATCTCTGTAGATTTTGAAAACGATTCAAAAACTGTTTCTTATTCTA
GAAAAGATTTTTTTGCTAATACATATCCTGCATATTGCACAAGCGTTCACAAATATCAAG
GTAGTGAATGTAAATGCGTTATTGTAGTATTATTTTCAGAGGCTAAAAAATTATTATCTA
AAAAACTTATTTATACCGCTATTACTAGAGCAAAAAAATATTGTGTTGTTATTGGAGAAA
AAGAAGCTTTGATAACCGGTATAAATAATGATGATGATTCAAATAGAATAACCAATATTA
AATATTTATGGAGGAATGAAT
>20133 bias=0,e_score=0.0,bit_score=2319.6,score_ratio=1.03,align_strand=-,abs_start=477418,abs_end=479659,allele_start=477418,allele_end=479659,query_name=NODE_1_length_666248_cov_46.4332_ID_732 <unknown description>
TGTTACAAAATAGCAATATTCAAGGTAAATTTAATAAAATAATGTGAACGTCCACTGATG
GCCGAGTTGTTATAGTTTCATTTTTAGTATCTTCTAATGATGGTTTGAATCCTGTTAAAG
TTAATAAATACAACAGTATTTCAGTAACTTTAAAAAACAATTTATTTTCTGAAAAAAACA
TTACCTTAAACAGCCACATTTATGAAATATCAGTCTCTAAAAATAGTTTTTCAAAATATC
CAAATAGTTATATTGCAACAGACGTTATTGAAATAAACGAAGATGAAGAATATAAACTAA
ACTATGTTATTAAATTTTTAAAAAGTAGTCATTTTCCTGGTATAGGCGAAGAAAAAGCAA
AATTAATTGTAAAAGATTTAGGGATCGATGCTTTAAGAAAAATGGTTGAGGATAATTCAA
TTGATTATTCAAAATATTCAATATCAGAATTGACATGAAACTATGCTGTTGAATTTATTA
AAAATAATCCAACATTAATTGAGGATCAAATGTTCTTTTTAACAAATAATTTAACGCCTT
CTTTGTATGAAATAGTTGCTAAGAAATTTGAACATTTTAAAGATTTTATAGATGCTTACA
AAGATAACTTTTACTTATTTTATTTAGACAATGAACGTATCTCACTTGAAGATATGGACA
AATTACATAATATCTTTAACAAATTTGAACACCCCTTTAAACCTGCAACCCACTTGTACA
AATCATTTTTAAAATATTTATACAATTCTGGAAACACTAGAATTTTAAAAGATTATTTAT
ACGACCAACTAATAAACTTTGCAAGCCAAGACACTGAATGACCTAGGGATGTTGAAACAT
TCAATAATAGCGTTGAATTATTGGTTCAAAATAAATATTTAATCGAAATTGAATACGAAG
ATGGTACATATCTTAGTGCTAAAGATGTATTTGATATGGAAAAATATATTGTCAAAAGAT
TGAAACATATTGAATCTTCTTCAAACCCAAAATTCATTAATTTCAAGCCAAGCGAAATGT
TTCACCCTTTGCAACTTCAAGCAATTGAAACAGCACTAACTAGCAAATTGACATTGATTA
CAGGAAACCCCGGCACTGGAAAAACATTGATAACTAATGAAATAATTAAACAATTGCTTT
CAGTCTATGATGAAGATGATTTGGCAATAGTCACACCAACAGGTAGAGCAACTATCAACA
TAAACAATATTCAAGAAAAAACGAATGCAGTTACTATACATAGTTTTTTAGAATGGGATG
TTGATAATGACAAATTCATGATTAATGAAAAAAATGCAAAACCGATTGAATGTTTAATAA
TTGATGAATTTTCAATGGTAAGTGTTGATTTGTTTTATTCACTACTTAAAGGAATAAAAA
AGAATTCATTAAAACGAATCATATTAGTTGGTGACAAAGATCAATTGCCTGCCATTGGCG
CTGGTTATTTAATTAGGGATTTTATAGAAAGCAATATTTTTCAAACAATTGTTTTAAGTA
AAATTTTTAGACAAGCAGAAAATTTTGACATTATTCAAGATGCTCTAGATATTAATAAAG
GCAAACTACCCGAATTTAAAGGAAATAATTCTCAGTTTATTGAAACGAAACAGAGTGACC
TAAAGTCAATGTTACTCTTTAAATTAAATGACTTATTGCAACAAGGCTATAGCAAGCGTG
ATATTGCAATTTTAAGTCCAATATATAATTACGAAACGGGAATTGATCAAATAAATGAAA
CATTAAATAATTTCTTTAGAAAATTAGATGGCAATGAACAAATAAAATATAGAGACCATA
TTTTGGCCATTGATGATAAGGTAATAAATTTAGTTAATGATCCAAAAACAAAAGTGTTTA
ATGGAGAAATCGGTTATATATCTCACTTTGGCTTTGAAAACAAAAAAAATTCATTTGAAA
AGGTTTTAGCAAGTATCTCTGTAGATTTTGAAAACGATTCAAAAACTGTTTCTTATTCTA
GAAAAGATTTTTTTGCTAATACATATCCTGCATATTGCACAAGCGTTCATAAATATCAAG
GCAGTGAATGTAAATGCGTTATTGTAGTATTATTTTCAGAGGCTAAAAAATTATTATCTA
AAAAACTTATTTATACCGCTATTACTAGAGCAAAAAAATATTGTGTTGTTATTGGAGAAA
AAGAAGCTTTGATAACCGGTATAAATAATGATGATGATTCAAATAGAATAACCAATATTA
AATATTTATGGAGGAATGAAT
>20134 bias=0,e_score=0.0,bit_score=2320.4,score_ratio=1.03,align_strand=-,abs_start=145180,abs_end=147421,allele_start=145180,allele_end=147421,query_name=NODE_2_length_174641_cov_50.6885_ID_2769 <unknown description>
TGTTACAAAATAGCAATATTCAAGGTAAATTTAATAAAATAATGTGAACATCTACTGACG
GTCAAGTTGTTATAGTTTCATTTTTAGTATCTTCTAATGATGGTTTGAATCCTGTTAAAG
TTAATAAATACAACTGTATTTCAGTAACTTTAAAAAACAATTTATTTTCTGAAAAAAACA
TTACCTTAAACAGCCACATTTATGAAATATCAGTCTCTAAAAATAGTTTTTCAAAATATC
CAAATAGTTATATTGCAACAGACGTTATTGAAATAAACGAAGATGAAGAATATAAACTAA
ACTATGTTATTAAATTTTTAAAAAGTAGTCATTTTCCTGGTATAGGCGAAGAAAAAGCAA
AATTAATTGTAAAAGATTTAGGGATCGATGCTTTAAGAAAAATGGTTGAGGATAATTCAA
TTGATTATTCAAAATATTCAATATCAGAATTGACATGAAACTATGCTGTTGAATTTATTA
AAAATAATCCAACATTAATTGAGGATCAAATGTTCTTTTTAACAAATAATTTAACGCCTT
CTTTGTATGAAATAGTTGCTAAGAAATTTGAACATTTTAAAGATTTTATAGATGCTTACA
AAGATAACTTTTACTTATTTTATTTAGACAATGAACGTATCTCACTTGAAGATATGGACA
AATTACATAATATCTTTAACAAATTTGAACACCCTTTTAAGCCTGCAACTCACTTATACA
AATCATTTTTAAAATATTTATACAATTCTGGAAACACTAGAATTTTAAAAGATTATTTAT
ACGACCAACTAATAAACTTTGCAAGCCAAGACACTGAATGACCTAGGGATGTTGAAACAT
TCAATAATAGCGTTGAATTATTGGTTCAAAATAAATATTTAATCGAAATTGAATACGAAG
ATGGTACATACCTTAGTGCTAAAGATGTATTTGATATGGAAAAATATATTGTCAAAAGAT
TGAAACATATTGAATCTACTTCAAACCCAAAATTCATTAATTTCAAGCCAAGCGAAATGT
TCCACCCTTTGCAACTTCAAGCAATAGAAACAGCATTAACTAGCAAGTTGACATTGATCA
CAGGAAACCCCGGCACCGGAAAAACATTGATAACTAATGAAATAATTAAACAACTGCTTT
CAGTTTATGATGAAGATGATTTGGCAATAGTTACACCAACCGGTAGAGCAACTATCAACA
TAAACAATATTCAAGAAAAAACAAATGCAGTTACTATACATAGTTTTTTAGAATGAGATG
TTGATAATGACAAATTCATGATTAATGAAAAAAATGCAAAACCGATTGAATGTTTAATAA
TTGATGAATTTTCAATGGTAAGTGTTGATTTGTTTTATTCACTACTTAAAGGAATAAAAA
AGAATTCATTAAAACGAATCATATTAGTTGGCGACAAAGATCAATTGCCTGCCATTGGCG
CTGGTTATTTAATTAGGGATTTTATAGAAAGCAATATTTTTCAAACAATTGTTTTAAGCA
AAATTTTTAGACAAGCAGAAAATTTTGACATTATTCAAGATGCTCTAGATATTAATAAAG
GCAAACTACCCGAATTTAAAGGAAATAATTCTCAGTTTATCGAAACGAAACAGGGTGATC
TAAAGTCAATGTTACTCTTTAAATTAAATGACTTATTGCAACAAGGCTATAGCAAGCGCG
ATATTGCAATTTTAAGTCCAATATATAATTACGAAACAGGAATTGATCAAATAAATGAAA
CATTAAATAATTTCTTTAGAAAATTAGATGGCAATGAACAAATAAAGTATCGAGACCATG
TTTTGGCCATTGATGATAAGGTAATAAATTTAGTTAATGATCCAAAAACAAAAGTGTTTA
ATGGAGAAATCGGTTATATATCTCACTTTGGCTTTGAAAACAAAAAAAATTCATTTGAAA
AGGTTTTAGCAAGTATCTCTGTTGAATTTGAAAATGATTCAAAAACTGTCTCTTATTCTA
GAAAAGATTTTTTTGCTAATACATACCCTGCATATTGCACAAGCGTTCATAAATATCAAG
GTAGTGAATGTAAATGCGTTATTGTAGTATTATTTTCAGAGGCTAAAAAATTATTATCCA
AAAAACTTATTTATACTGCTATTACTAGAGCAAAAAAATATTGTGTTGTTATTGGAGAAA
AAGAAGCTTTGATAACCGGTATAAATAATGATGATGATTCAAATAGAATAACCAATATTA
AATATTTATGGAGGAACGAAT
>20135 bias=0,e_score=0.0,bit_score=2362.9,score_ratio=1.05,align_strand=-,abs_start=182019,abs_end=184260,allele_start=182019,allele_end=184260,query_name=NODE_2_length_211336_cov_54.0217_ID_107 <unknown description>
TGTTACAAAATAGCAATATTCAAGGTAAATTTAATAAAATAATGTGAACGTCTACTGATG
GCCGAGTTGTTATAGTTTCATTTTTAGTATCTTCTAATGATGGTTTGAATCCTGTTAAAG
TTAATAAATACAACAGTATTTCAGTAACTTTAAAAAACAATTTATTTTCTGAAAAAAACA
TTACTTTAAATAGCCACATTTATGAAATATCAGTCTCTAAAAATAGTTTTTCAAAATATC
CAAATAGTTATATTGCAACAGACGTTATTGAAATAAACGAAGATGAAGAATATAAACTAA
ACTATGTTATTAAATTTTTAAAAAGCAGTCATTTCCCTGGTATAGGCGAAGAAAAAGCAA
AATTAATTGTAAAAGATTTAGGGATTGACGCTTTAAAAAAAATGGTTGAGGATAATTCAA
TTGATTATTCGAAATATTCAATATCAGAATTGACATGAAACTATGCTGTTGAATTTATTA
AAAATAATCCAACATTAATTGAAGATCAAATGTTCTTTTTAACAAATAATTTAACACCTT
CTTTGTATGAAATAGTTGCTAAGAAATTTGAACATTTTAAAGATTTTATAGATGCTTACA
AAGATAACTTTTACTTATTTTATTTAGACAATGAACGCATCTCGCTTGAAGATATGGACA
AATTACATAATATCTTTAACAAATTTGAACATCCTTTTAAGCCTGCAACTCACTTGTACA
AATCATTTTTAAAATATCTATATAATTCTGGAAACACTAGAATTTTAAAAGATTATTTAT
ACGACCAACTAATAAACTTTGCAAGCCAAGACACTGAATGACCTAGGGATGTTGAAACAT
TCAATAATAGCGTTGAATTATTGGTTCAAAATAAATATTTAATCGAGATTGAATACGAAG
ATGGTACATACCTTAGTGCTAAAGATGTATTTGATATGGAAAAATATATTGTCAAAAGAT
TGAAACATATTGAATCTTCTTCAAACCCAAAATTCATCAATTTTATGCCAAGCGAAATGT
TCCACCCTTTGCAACTTCAAGCAATAGAAACAGCACTAACTAGCAAATTGACATTGATTA
CAGGAAACCCTGGCACTGGAAAAACATTGATAACTAATGAAATAATTAAACAACTGCTTT
CAGTCTATGATGAAGATGATTTGGCAATAGTTACACCAACCGGTAGAGCAACTATCAACA
TAAACAATATTCAAGAAAAGACGAATGCCGTTACCATACATAGTTTTTTAGAATGGGATG
TTGATAATGACAAATTCATGATTAATGAAAAAAATGCAAAACCGATTGAATGTTTAATAA
TTGATGAATTTTCAATGGTAAGTGTTGATTTATTTTATTCACTACTTAAAGGAATAAAAA
AGAATTCATTAAAACGAATCATATTAGTTGGCGACAAAGATCAATTGCCTGCCATTGGCG
CTGGTTATTTAATTAGGGATTTTATAGAAAGCAATATTTTTCAAACAATTGTTTTAAGTA
AAATTTTTAGACAAGCAGAAAATTTTGACATTATTCAAGATGCTCTAGATATTAATAAAG
GCAAACTACCCGAATTTAAAGGAAATAATTCCCAATTTATTGAAACGAAACAGAGTGATC
TAAAGTCAATGTTACTCTTTAAATTAAATGACTTATTGCAACAAGGCTATAGCAAGCGTG
ATATTGCAATTTTAAGTCCAATATATAATTACGAAACGGGAATTGATCAAATAAATGAAA
CATTAAATAATTTCTTTAGAAAATTAGATGGCAATGAACAAATAAAGTATCGAGACCATG
TTTTGGCCATTGATGATAAGGTAATAAATTTAGTTAATGATCCAAAAACAAAAGTGTTTA
ATGGAGAAATCGGTTATATATCTCACTTTGGCTTTGAAAACAAAAAAAATTCATTTGAAA
AGGTTTTAGCAAGTATCTCTGTAGATTTTGAAAACGATTCAAAAACTGTTTCTTATTCTA
GAAAAGATTTTTTTGCTAATACATATCCTGCATATTGCACAAGCGTTCACAAATATCAAG
GTAGTGAATGTAAATGCGTTATTGTAGTATTATTTTCAGAGGCTAAAAAATTATTATCTA
AAAAACTTATTTATACCGCTATTACTAGAGCAAAAAAATATTGCGTTGTTATTGGAGAAA
AAGAAGCTTTGATAACCGGTATAAATAATGATGATGATTCAAATAGAATAACCAATATTA
AATATTTATGGAGGAATGAAT
>20136 bias=0,e_score=0.0,bit_score=2324.3,score_ratio=1.04,align_strand=-,abs_start=69778,abs_end=72019,allele_start=69778,allele_end=72019,query_name=NODE_3_length_99014_cov_51.1683_ID_224 <unknown description>
TGTTACAAAATAGCAATATTCAAGGTAAATTTAATAAAATAATGTGAACGTCTACTGATG
GCCGAGTTGTTATAGTTTCATTTTTAGTATCTTCTAATGATGGTTTGAATCCTGTTAAAG
TTAATAAATACAATAGTATTTCAGTAACTTTAAAAAACAATTTATTTTCTGAAAAAAACA
TTACCTTAAACAGCCACATTTATGAAATATCAGTTTCTAAAAATAGTTTTTCAAAATATC
CAAATAGTTATATTGCAACAGACGTTATTGAAATAAACGAAGATGAAGAATATAAACTAA
GCTATGTTATTAAATTTTTAAAAAGTAGTCATTTTCCTGGTATAGGTGAAGAAAAAGCAA
AATTAATTGTAAAAGATTTAGGGATCGATGCTTTAAGAAAAATGGTTGAGGATAATTCAA
TTGATTATTCAAAATATTCAATATCAGAATTGACATGAAACTATGCTGTTGAATTTATTA
AAAATAATCCAACATTAATTGAGGATCAAATGTTCTTTTTAACAAATAATTTAACGCCTT
CTTTGTATGAAATAGTTGCTAAGAAATTTGAACATTTTAAAGATTTTATAGATGCATACA
AAGATAACTTTTACTTATTTTATTTAGACAATGAACGCATCTCGCTTGAAGATATGGACA
AATTGCATAATATCTTTAACAAATTTGAACACCCTTTTAAGCCTGCAACCCACTTGTACA
AATCATTTTTAAAATATCTATATAATTCTGGAAACACTAGAATTTTAAAAGATTATTTAT
ACGACCAACTAATAAACTTTGCAAGCCAAGACACTGAATGACCTAGGGATGTTGAAACAT
TCAATAATAGCGTTGAATTGTTGGTTCAAAATAAATATTTAATCGAGATTGAATACGAAG
ATGGTACATACCTTAGTGCTAAAGATGTATTTGATATGGAAAAATATATTGTCAAAAGAT
TGAAACATATTGAATCTGCTTCAAACCCAAAATTCATTAATTTCAAGCCAAGTGAAATGT
TCCACCCTTTGCAACTTCAAGCAATAGAAACAGCGCTAACTAGCAAATTGACATTGATTA
CAGGAAACCCTGGCACCGGAAAAACATTGATAACTAATGAAATAATTAAACAACTGCTTT
CAGTTTATGATGAAGATGATTTGGCAATAGTTACACCAACCGGTAGAGCAACTATCAACA
TAAACAATATTCAAGAAAAAACAAATGCAGTTACTATACATAGTTTTTTAGAATGAGATG
TTGATAATGACAAATTCATGATTAATGAAAAAAATGCAAAACCGATTGAATGTTTAATAA
TTGATGAATTTTCAATGGTAAGTGTTGATTTGTTTTATTCACTACTTAAAGGAATAAAAA
AGAATTCGTTGAAAAGAATTATATTAGTTGGCGACAAAGATCAATTGCCTGCCATTGGCG
CCGGTTATTTAATTAGGGATTTTATAGAAAGCAATATTTTTCAAACAATTGTTTTAAGTA
AAATTTTTAGACAAGCAGAAAATTTTGACATTATTCAAGATGCTCTAGATATTAATAAAG
GCAAACTACCCGAATTTAAAGGAAATAATTCTCAGTTTATCGAAACGAAACAGAGTGATC
TAAAGTCAATGTTACTCTTTAAATTAAATGACTTATTGCAACAAGGCTATAGCAAGCGTG
ATATTGCAATTTTAAGTCCAATATATAATTACGAAACGGGAATTGATCAAATAAATGAAA
CATTAAATAATTTCTTTAGAAAATTAGATGGCAATGAACAAATAAAGTATAGAGACCATA
TTTTGGCCATTGATGATAAGGTAATAAATTTAGTTAATGATCCAAAAACAAAAGTGTTTA
ATGGAGAAATCGGTTATATATCTCACTTTGGCTTTGAAAACAAAAAAAATTCATTTGAAA
AGGTTTTAGCAAGTATCTCTGTAGATTTTGAAAACGATTCAAAAACTGTTTCTTATTCTA
GAAAAGATTTTTTTGCTAATACATATCCCGCATATTGCACAAGCGTTCATAAATATCAAG
GTAGTGAATGTAAATGCGTTATTGTAGTATTATTTTCAGAGGCTAAAAAATTATTATCTA
AAAAACTTATTTATACTGCTATTACTAGAGCAAAAAAATATTGCGTTGTTATTGGAGAAA
AAGAAGCTTTGATAACCGGTATAAATAATGATGATGATTCAAATAGAATAACCAATATTA
AATATTTATGGAGGAACGAAT
>20137 bias=0,e_score=0.0,bit_score=2326.5,score_ratio=1.04,align_strand=-,abs_start=149723,abs_end=151964,allele_start=149723,allele_end=151964,query_name=NODE_2_length_179046_cov_45.3973_ID_251 <unknown description>
TGTTACAAAATAGCAATATTCAAGGTAAATTTAATAAAATAATGTGAACATCTACTGACG
GTCGAGTTGTTATAGTTTCATTTTTAGTATCTTCTAATGATGGTTTGAATCCTGTTAAAG
TTAATAAATACAACTGTATTTCAGTAACTTTAAAAAACAATTTATTTTCTGAAAAAAACA
TTACCTTAAACAGCCACATTTATGAAATATCAGTCTCTAAAAATAGTTTTTCAAAATATC
CAAATAGTTATATTGCAACAGACGTTATTGAAATAAACGAAGATGAAGAATACAAACTAA
GCTATGTTATTAAATTTTTAAAAAGTAGCCATTTTCCTGGTATAGGCGAAGAAAAAGCAA
AATTAATTGTAAAAGATTTAGGGATCGATGCTTTAAGAAAAATGGTTGAGGATAATTCAA
TTGATTATTCAAAATATTCAATATCAGAATTGACATGAAACTATGCTGTTGAATTTATTA
AAAATAATCCAACATTAATTGAGGATCAAATGTTCTTTTTAACAAATAATTTAACGCCTT
CTTTGTATGAAATAGTTGCTAAGAAATTTGAACATTTTAAAGATTTTATAGATGCATACA
AAGATAACTTTTACTTATTTTATTTAGACAATGAACGCATCTCGCTTGAAGATATGGACA
AATTGCATAATATCTTTAACAAATTTGAACACCCTTTTAAGCCTGCAACCCACTTGTACA
AATCATTTTTAAAATATCTATATAATTCTGGAAACACTAGAATTTTAAAAGATTATTTAT
ACGACCAACTAATAAACTTTGCAAGCCAAGACACTGAATGACCTAGGGATGTTGAAACAT
TCAATAATAGCGTTGAATTGTTGGTTCAAAATAAATATTTAATCGAGATTGAATACGAAG
ATGGTACATACCTTAGTGCTAAAGATGTATTTGATATGGAAAAATATATTGTCAAAAGAT
TGAAACATATTGAATCTGCTTCAAACCCAAAATTCATTAATTTCAAGCCAAGTGAAATGT
TCCACCCTTTGCAACTTCAAGCAATTGAAACAGCATTAACTAGCAAGTTGACATTGATCA
CAGGAAACCCCGGCACCGGAAAAACATTGATAACTAATGAAATAATTAAACAACTGCTTT
CAGTTTATGATGAAGATGATTTGGCAATAGTTACACCAACCGGTAGAGCAACTATCAACA
TAAACAATATTCAAGAAAAAACAAATGCAGTTACTATACATAGTTTTTTAGAATGAGATG
TTGATAATGACAAATTCATGATTAATGAAAAAAATGCAAAACCGATTGAATGTTTAATAA
TTGATGAATTTTCAATGGTAAGTGTTGATTTGTTTTATTCACTACTTAAAGGAATAAAAA
AGAATTCGTTGAAAAGAATTATATTAGTTGGCGACAAAGATCAATTGCCTGCCATTGGCG
CTGGTTATTTAATTAGGGATTTTATAGAAAGCAATATTTTTCAAACAATTGTTTTAAGTA
AAATTTTTAGACAAGCAGAAAATTTTGACATTATTCAAGATGCTCTAGATATTAATAAAG
GCAAACTACCCGAATTTAAAGGAAATAATTCTCAGTTTATCGAAACGAAACAGAGTGATC
TAAAGTCAATGTTGCTCTTTAAATTAAATGACTTATTGCAACAAGGCTATAGCAAGCGTG
ATATTGCAATCTTAAGTCCAATATATAATTACGAAACGGGAATTGATCAAATAAATGAAA
CATTAAATAATTTCTTTAGAAAATTAGATGGCAATGAACAAATAAAGTATCGAGACCATG
TTTTGGCCATTGATGATAAGGTAATAAATTTAGTTAATGATCCAAAAACAAAAGTGTTTA
ATGGGGAAATCGGTTATATATCTCACTTTGGCTTTGAAAACAAAAAAAATTCTTTTGAAA
AAGTTTTGGCAAGTATCTCTGTTGAATTTGAAAATGATTCAAAAACTATCTCTTATTCTA
GAAAAGATTTTTTTGCTAATACATACCCTGCATATTGCACAAGCGTTCATAAATATCAAG
GTAGTGAATGTAAATGCGTTATTGTAGTATTATTTTCAGAGGCTAAAAAATTATTATCAA
AAAAACTTATTTATACCGCTATTACCAGAGCAAAAAAATATTGCGTTGTTATTGGAGAAA
AAGAAGCTTTGATAACCGGTATAAATAATGATGATGATTCAAATAGAATAACCAATATTA
AATATTTATGGAGGAACGAAT
>20138 bias=0,e_score=0.0,bit_score=2347.5,score_ratio=1.05,align_strand=-,abs_start=69490,abs_end=71731,allele_start=69490,allele_end=71731,query_name=NODE_3_length_98724_cov_39.7872_ID_265 <unknown description>
TGTTACAAAATAGCAATATTCAAGGTAAATTTAATAAAATAATGTGAACGTCTACTGATG
GCCGAGTTGTTATAGTTTCATTTTTAGTATCTTCTAATGATGGTTTGAATCCTGTTAAAG
TTAATAAATACAACAGTATTTCAGTAACTTTAAAAAACAATTTATTTTCTGAAAAAAACA
TTACTTTAAATAGCCACATTTATGAAATATCAGTCTCTAAAAATAGTTTTTCAAAATATC
CAAATAGTTATATTGCAACAGACGTTATTGAAATAAACGAAGATGAAGAATATAAACTAA
ACTATGTTATTAAATTTTTAAAAAGCAGTCATTTCCCTGGTATAGGCGAAGAAAAAGCAA
AATTAATTGTAAAAGATTTAGGGATTGACGCTTTAAAAAAAATGGTTGAGGATAATTCAA
TTGATTATTCGAAATATTCAATATCAGAATTGACATGAAACTATGCTGTTGAATTTATTA
AAAATAATCCAACATTAATTGAAGATCAAATGTTCTTTTTAACAAATAATTTAACACCTT
CTTTGTATGAAATAGTTGCTAAGAAATTTGAACATTTTAAAGATTTTATAGATGCTTACA
AAGATAACTTTTACTTATTTTATTTAGACAATGAACGCATCTCGCTTGAAGATATGGACA
AATTACATAATATCTTTAACAAATTTGAACATCCTTTTAAGCCTGCAACTCACTTGTACA
AATCATTTTTAAAATATCTATATAATTCTGGAAACACTAGAATTTTAAAAGATTATTTAT
ACGACCAACTAATAAACTTTGCAAGCCAAGACACTGAATGACCTAGGGATGTTGAAACAT
TCAATAATAGCGTTGAATTATTGGTTCAAAATAAATATTTAATCGAGATTGAATACGAAG
ATGGTACATACCTTAGTGCTAAAGATGTATTTGATATGGAAAAATATATTGTCAAAAGAT
TGAAACATATTGAATCTTCTTCAAACCCAAAATTCATCAATTTTATGCCAAGCGAAATGT
TCCACCCTTTGCAACTTCAAGCAATAGAAACAGCACTAACTAGCAAATTGGCATTGATTA
CAGGAAACCCTGGCACTGGAAAAACATTGATAACTAATGAAATAATTAAACAACTGCTTT
CAGTCTATGATGAAGATGATTTGGCAATAGTTACACCAACCGGTAGAGCAACTATCAACA
TAAACAATATTCAAGAAAAGACGAATGCCGTTACCATACATAGTTTTTTAGAATGGGATG
TTGATAATGACAAATTCATGATTAATGAAAAAAATGCAAAACCGATTGAATGTTTAATAA
TTGATGAATTTTCAATGGTAAGTGTTGATTTATTTTATTCACTACTTAAAGGAATAAAAA
AGAATTCATTAAAACGAATCATATTAGTTGGCGACAAAGATCAATTGCCTGCCATTGGCG
CTGGTTATTTAATTAGGGATTTTATAGAAAGCAATATTTTTCAAACAATTGTTTTAAGTA
AAATTTTTAGACAAGCAGAAAATTTTGACATTATTCAAGATGCTCTAGATATTAATAAAG
GCAAACTACCCGAATTTAAAGGAAATAATTCCCAATTTATTGAAACGAAACAGAGTGATC
TAAAGTCAATGTTACTCTTTAAATTAAATGACTTATTGCAACAAGGCTATAGCAAGCGTG
ATATTGCAATTTTAAGTCCAATATATAATTACGAAACGGGAATTGATCAAATAAATGAAA
CATTAAATAATTTCTTTAGAAAATTAGACGGCAATGAACAAATAAAATATAGAGACCATG
TTTTGGCCATTGATGATAAGGTAATAAATTTAGTTAACGATCCAAAAACAAAAGTGTTTA
ATGGAGAAATCGGTTATATATCTCACTTTGGCTTTGAAAATAAAAAAAATTCTTTTGAAA
AGGTTTTAGCAAGTATCTCTGTTGATTTTGAAAATGACTCAAAAACTGTCTCTTATTCTA
GAAAAGATTTTTTCGCTAATACATATCCTGCATATTGCACAAGCGTTCATAAATATCAAG
GTAGTGAATGTAAATGCGTCATTGTAGTATTATTTTCAGAGGCTAAAAAATTATTATCAA
AAAAACTTATTTATACAGCTATTACTAGAGCAAAAAAATATTGCGTTGTTATTGGAGAAA
AAGAAGCTTTGATAACCGGTATAAATAATGATGATGATTCAAATAGAATAACCAATATTA
AATATTTATGGAGGAATGAAT
>20139 bias=0,e_score=0.0,bit_score=2353.9,score_ratio=1.05,align_strand=-,abs_start=130904,abs_end=133145,allele_start=130904,allele_end=133145,query_name=NODE_2_length_160211_cov_44.2436_ID_69 <unknown description>
TGTTACAAAATAGCAATATTCAAGGTAAATTTAATAAAATAATGTGAACGTCCACTGACG
GCCGAGTTGTTATAGTTTCGTTTTTAGTATCTTCTAATGATGGTTTGAATCCTGTTAAAG
TTAATAAATACAACAGTATTTCAGTAACTTTAAAAAACAATTTATTTTTTGAAAAAAACA
TTACCTTAAATAGCCACATTTATGAAATATCAGTCTCTAAAAATAGTTTTTCAAAATATC
CAAATAGTTATATTGCAACAGACGTTATTGAAATAAACGAAGATGAAGAATATAAACTAA
GCTATGTTATTAAATTTTTAAAAAGTAGTCATTTCCCTGGTATAGGCGAAGAAAAAGCAA
AATTAATTGTAAAAGATTTAGGGATCGATGCTTTAAGAAAAATGGTTGAGGATAATTCAA
TTGATTATTCAAAATATTCAATATCAGAATTGACATGAAACTATGCTGTTGAATTTATTA
AAAATAATCCAACATTAATTGAGGATCAAATGTTCTTTTTAACAAATAATTTAACGCCTT
CTTTGTATGAAATAGTTGCTAAGAAATTTGAACATTTTAAAGATTTTATAGATGCATACA
AAGATAACTTTTACTTATTTTATTTAGACAATGAACGCATCTCGCTTGAAGATATGGACA
AATTGCATAATATCTTTAACAAATTTGAACACCCTTTTAAGCCTGCAACCCACTTGTACA
AATCATTTTTAAAATATCTATATAATTCTGGAAACACTAGAATTTTAAAAGATTATTTAT
ACGACCAACTAATAAACTTTGCAAGCCAAGACACTGAATGACCTAGGGATGTTGAAACAT
TCAATAATAGCGTTGAATTGTTGGTTCAAAATAAATATTTAATCGAGATTGAATACGAAG
ATGGTACATACCTTAGTGCTAAAGATGTATTTGATATGGAAAAATATATTGTCAAAAGAT
TGAAACATATTGAATCTGCTTCAAACCCAAAATTCATCAATTTTATGCCAAGCGAAATGT
TCCACCCTTTGCAACTTCAAGCAATAGAAACAGCACTAACTAGCAAATTGACATTGATTA
CAGGAAACCCTGGCACTGGAAAAACATTGATAACTAATGAAATAATTAAACAACTGCTTT
CAGTCTATGATGAAGATGATTTGGCAATAGTTACACCAACCGGTAGAGCAACTATCAACA
TAAACAATATTCAAGAAAAGACGAATGCCGTTACCATACATAGTTTTTTAGAATGGGATG
TTGATAATGACAAATTCATGATTAATGAAAAAAATGCAAAACCGATTGAATGTTTAATAA
TTGATGAATTTTCAATGGTAAGTGTTGATTTATTTTATTCACTACTTAAAGGAATAAAAA
AGAATTCATTAAAACGAATCATATTAGTTGGCGACAAAGATCAATTGCCTGCCATTGGCG
CTGGTTATTTAATTAGGGATTTTATAGAAAGCAATATTTTTCAAACAATTGTTTTAAGTA
AAATTTTTAGACAAGCAGAAAATTTTGACATTATTCAAGATGCTCTAGATATTAATAAAG
GCAAACTACCCGAATTTAAAGGAAATAATTCCCAATTTATTGAAACGAAACAGAGTGATC
TAAAGTCAATGTTACTCTTTAAATTAAATGACTTATTGCAACAAGGCTATAGCAAGCGTG
ATATTGCAATTTTAAGTCCAATATATAATTACGAAACGGGAATTGATCAAATAAATGAAA
CATTAAATAATTTCTTTAGAAAATTAGATGGCAATGAACAAATAAAGTATCGAGACCATG
TTTTGGCCATTGATGATAAGGTAATAAATTTAGTTAATGATCCAAAAACAAAAGTGTTTA
ATGGAGAAATCGGTTATATATCTCACTTTGGCTTTGAAAACAAAAAAAATTCATTTGAAA
AGGTTTTAGCAAGTATCTCTGTAGATTTTGAAAACGATTCAAAAACTGTTTCTTATTCTA
GAAAAGATTTTTTTGCTAATACATATCCTGCATATTGCACAAGCGTTCACAAATATCAAG
GTAGTGAATGTAAATGCGTTATTGTAGTATTATTTTCAGAGGCTAAAAAATTATTATCTA
AAAAACTTATTTATACCGCTATTACTAGAGCAAAAAAATATTGCGTTGTTATTGGAGAAA
AAGAAGCTTTGATAACCGGTATAAATAATGATGATGATTCAAATAGAATAACCAATATTA
AATATTTATGGAGGAATGAAT
