# Supplementary material for: Genomic determination of minimum multi-locus sequence typing schemas to represent the genomic phylogeny of Mycoplasma hominis
Source: BMC Genomics. 2016 Nov 23;17:964. doi: 10.1186/s12864-016-3284-z (PMC5120421; doi:10.1186/s12864-016-3284-z)
Supplement: Additional file 1: — FASTA sequence for all pan genomic alleles identified in this study. (ZIP 1488 kb) [file 12864_2016_3284_MOESM1_ESM.zip › pan_genome/GENE-216.fasta]

>216
ATGTTAGATTTTATTCAAAAAAGAATGCAAAATTCAATACAAAAAATTAATAAAAAAATG
TCTATTAATGAAGAAGACATTTTAGAAATTTTAAGAGAAATTAAAATATCGTTATTGGAG
GCAGACGTTAACCTTGAAGTTGTTAAAAACTTCACTAAAGAAGTAAAGGCAAAAGCCCTT
TCTTCTCAAATTATTGGAAAGTTAAATCAGCAACAAACAGTCCTAAAAATATTCAAAGAT
GAATTGACTAGAATTTTAGGTTCGAAATCAATTGATATTAAAACAAACAATAACCCTACT
AAAATAATGATGGTAGGATTGCAAGGTTCAGGTAAAACTACTACTGCTGCAAAATTGTCT
GTTTATTTCAAAAAGAAGAATTTGGCAGTAAACCCTTTGCTTGTTGGTGATGATATTTAT
AGACCTGCTGCCAGAGAACAATTGCAACAATTAGCAAAACAAACTCAAACTGATTTCTTT
ACTATGGAAGAAAACAATGCAATTAATATTGCTCAAAAAGCAATAGAATTGGCAAAGGAA
AACAAAAACGATTTAGTAATAATCGATACTGCCGGAAGATTGGCAATTGATGAAAATTTG
ATGCAAGAACTAAAAGATATTAAAAAATATACTCACCCTGATTATATATTTCTAGTAGTT
GATGCAATGAGCGGACAAGATGTTATAAATACAGCAAAAATTTTCCACCAAGAACTTAAT
TTAGATGGCACTATTATCACAAAATTAGATAGTGATGCTCGTGGTGGCGCAGCCTTGTCG
ATTACTCATTTATTGAACGTTCCAATAATTTTTATTGGTACTGGTGAAAAATTAACTGGT
TTAGAATTATTTCATCCAGATAGAATGGCAGATAGAATATTGGGCATGGGTGATGTTCTA
ACATTGATTGAAAAAGCTTCGGAAGAAGTTGATGAAAAAATGATGAAAAAAATTGGCTAT
AAAATGCTTTCTGGCCAATTCAATTTAATGGATTTGATGAATAGTTTAGCTCAAATTAAA
AAACTAGGTAAGATGAAAGCAATCTTAAGAATGATTCCGGGAATGGCTGATAAGGTTTCA
GGCGAAAAGATTGAAGAAGCAGAAAATAAATTTAGAATTTATACTTATTTAATTAATTCA
ATGACGAACTTCGAGAAAAAAAACCCACGAGTTTTAAAAAACCCAAGTAGAAAGCAAAGA
ATTTTGCAGGGTTCTGGTAGAAGCCCAAGAGAATTTAATATGCTAATTTCGGATTTCGAA
AGAATGTCTAAGCAAATGAAAGAATTAGCAAACGGAAATCTAAAATTAAAAAATGGCTTG
GATGAATAA
>934
ATGTTAGATTTTATTCAAAAAAGAATGCAAAATTCAATACAAAAAATTAATAAAAAAATG
TCTATTAATGAAGAAGACATTTTAGAAATTTTAAGAGAAATTAAAATATCGTTATTGGAG
GCAGACGTTAACCTTGAAGTTGTTAAAAACTTCACTAAAGAAGTAAAGGCAAAAGCCCTT
TCTTCTCAAATTATTGGAAAATTAAATCAACAACAAACAGTCTTAAAAATATTCAAAGAT
GAATTGACTAGAATTTTAGGTTCGAAATCAATTGATATTAAAACAAACAATAACCCTACT
AAAATAATGATGGTAGGATTGCAAGGTTCAGGTAAAACTACTACTGCTGCAAAATTGTCT
GTTTATTTCAAAAAGAAAAATTTGGCAGTAAACCCTTTGCTTGTTGGTGATGATATTTAT
AGACCTGCTGCCAGAGAACAATTGCAACAATTAGCAAAACAAACTCAAACAGATTTCTTT
ACTATGGAAGAAAACAATGCAATTAATATTGCTCAAAAAGCAATAGAATTGGCAAAGGAA
AACAAAAACGATTTAGTAATAATCGATACTGCCGGAAGATTGGCAATTGATGAAAATTTG
ATGCAAGAACTAAAAGATATTAAAAAATATACTCACCCTGATTATATATTTCTAGTAGTT
GATGCAATGAGCGGACAAGATGTTATAAATACGGCAAAAATTTTCCACCAAGAACTTAAT
TTAGATGGCACTATTATTACAAAATTAGATAGTGATGCTCGTGGTGGCGCAGCCTTGTCG
ATTACTCATTTATTAAACGTTCCAATAATTTTTATTGGTACTGGTGAAAAATTAACTGGT
TTAGAATTATTTCATCCAGATAGAATGGCAGATAGAATATTGGGCATGGGCGATGTTCTA
ACATTGATTGAAAAAGCTTCGGAAGAAGTTGATGAAAAAATGATGAAAAAAATTGGCTAT
AAAATGCTTTCTGGCCAATTCAATTTAATGGATTTAATGAATAGTTTAGCTCAAATTAAA
AAACTAGGTAAGATGAAAGCAATCTTAAGAATGATTCCGGGAATGGCAGATAAGGTTTCG
GACGAAAAGATTGAAGAAGCAGAAAATAAATTTAGAATTTATACTTATTTAATTAATTCA
ATGACGAACTTCGAGAAAAAAAACCCACGAGTTTTAAAAAACCCAAGTAGAAAGCAAAGA
ATTTTGCAAGGTTCTGGTAGAAGCCCAAGAGAATTTAATATGCTAATTTCGGATTTCGAA
AGAATGTCTAAGCAAATGAAAGAATTAGCAAACGGAAATCTAAAATTAAAAAATGGCTTG
GATGAATAA
>1293
ATGTTAGATTTTATTCAAAAAAGAATGCAAAATTCAATACAAAAAATTAATAAAAAAATG
TCTATTAATGAAGAAGACATTTTAGAAATTTTAAGAGAAATTAAAATATCGTTATTGGAG
GCAGACGTTAACCTTGAAGTTGTTAAAAACTTCACTAAAGAAGTAAAGGCAAAAGCCCTT
TCTTCTCAAATTATTGGAAAATTAAATCAGCAACAAACAGTCTTAAAAATATTCAAAGAT
GAATTGACTAGAATTTTAGGTTCGAAATCAATTGATATTAAAACAAACAATAACCCTACT
AAAATAATGATGGTAGGATTGCAAGGTTCAGGTAAAACTACTACTGCTGCAAAATTGTCT
GTTTATTTCAAAAAGAAGAATTTGGCAGTAAACCCTTTGCTTGTTGGTGATGATATTTAT
AGACCTGCTGCCAGAGAACAATTGCAACAATTAGCAAAACAAACTCAAACAGATTTCTTT
ACTATGGAAGAAAACAATGCAATTAATATTGCTCAAAAAGCAATAGAATTGGCAAAGGAA
AACAAAAACGATTTAGTAATAATCGATACTGCCGGAAGATTGGCAATTGATGAAAATTTG
ATGCAAGAACTAAAAGATATTAAAAAATATACTCACCCTGATTATATATTTCTAGTAGTT
GATGCAATGAGCGGACAAGATGTTATAAATACAGCAAAAATTTTCCACCAAGAACTTAAT
TTAGATGGCACTATTATTACAAAATTAGATAGTGATGCTCGTGGTGGCGCAGCCTTGTCG
ATTACTCATTTATTGAACGTTCCAATAATTTTTATTGGTACTGGTGAAAAATTAACTGGT
TTAGAATTATTTCATCCAGATAGAATGGCAGATAGAATATTGGGCATGGGCGATGTTCTA
ACATTAATTGAAAAAGCTTCGGAAGAAGTTGATGAAAAAATGATGAAAAAAATTGGCTAT
AAAATGCTTTCTGGCCAATTCAATTTAATGGATTTGATGAATAGTTTAGCTCAAATTAAA
AAACTAGGTAAGATGAAAGCAATCTTAAGAATGATTCCCGGAATGGCAGATAAGGTTTCA
GACGAAAAGATTGAAGAAGCAGAAAATAAATTTAGAATTTATACTTATTTAATTAATTCA
ATGACGAACTTTGAGAAAAAAAACCCACGAGTTTTAAAAAACCCAAGTAGAAAGCAAAGA
ATTTTGCAAGGTTCTGGTAGAAGCCCAAGAGAATTTAATATGCTAATTTCAGATTTCGAA
AGAATGTCTAAGCAAATGAAAGAATTAGCAAACGGAAATCTAAAATTAAAAAATGGCTTG
GACGAATAA
>1685
ATGTTAGATTTTATTCAAAAAAGAATGCAAAATTCAATACAAAAAATTAATAAAAAAATG
TCTATTAATGAAGAAGACATTTTAGAAATTTTAAGAGAAATTAAAATATCGTTATTGGAG
GCAGACGTTAACCTTGAAGTTGTTAAAAACTTCACTAAAGAAGTAAAGGCAAAAGCCCTT
TCTTCTCAAATTATTGGAAAGTTAAATCAGCAACAAACAGTCCTAAAAATATTCAAAGAT
GAATTGACTAGAATTTTAGGTTCGAAATCAATTGATATTAAAACAAACAATAACCCTACT
AAAATAATGATGGTAGGATTGCAAGGTTCAGGTAAAACTACTACTGCTGCAAAATTGTCT
GTTTATTTCAAAAAGAAGAATTTGGCAGTAAACCCTTTGCTTGTTGGTGATGATATTTAT
AGACCTGCTGCCAGAGAACAATTGCAACAATTAGCAAAACAAACTCAAACAGATTTCTTT
ACTATGGAAGAAAACAATGCAATTAATATTGCTCAAAAAGCAATAGAATTGGCAAAGGAA
AACAAAAACGATTTAGTAATAATCGATACTGCCGGAAGATTGGCAATTGATGAAAATTTG
ATGCAAGAACTAAAAGATATTAAAAAATATACTCACCCTGATTATATATTTCTAGTAGTT
GATGCAATGAGCGGACAAGATGTTATAAATACAGCAAAAATTTTCCACCAAGAACTTAAT
TTAGATGGCACTATTATCACAAAATTAGATAGTGATGCTCGTGGTGGCGCAGCCTTGTCG
ATTACTCATTTATTGAACGTTCCAATAATTTTTATTGGTACTGGTGAAAAATTAACTGGT
TTAGAATTATTTCATCCAGATAGAATGGCAGATAGAATATTGGGCATGGGTGATGTTCTA
ACATTGATTGAAAAAGCCTCGGAAGAAGTTGACGAAAAAATGATGAAAAAAATTGGCTAT
AAAATGCTTTCTGGCCAATTCAATTTAATGGATTTGATGAATAGTTTAGCTCAAATTAAA
AAACTAGGTAAGATGAAAGCAATCTTAAGAATGATTCCCGGAATGGCAGATAAGGTTTCA
GACGAAAAGATTGAAGAAGCAGAAAATAAATTTAGAATTTATACTTATTTAATTAATTCA
ATGACGAACTTTGAGAAAAAAAACCCACGAGTTTTAAAAAACCCAAGTAGAAAGCAAAGA
ATTTTGCAAGGTTCTGGTAGAAACCCAAGAGAATTTAATATGCTAATTTCGGATTTCGAA
AGAATGTCTAAGCAAATGAAAGAATTAGCAAACGGAAATCTAAAATTAAAAAATGGCTTG
GATGAATAA
>7394 bias=171.3,bit_score=1409.6,abs_start=594037,align_strand=+,abs_end=595365,score_ratio=1.06064710309,query_name=NODE_1_length_644406_cov_31.3649_ID_828
ATGTTAGATTTTATTCAAAAAAGAATGCAAAATTCAATACAAAAAATTAATAAAAAAATG
TCTATTAATGAAGAAGACATTTTAGAAATTTTAAGAGAAATTAAAATATCGTTATTGGAG
GCAGACGTTAACCTTGAAGTTGTTAAAAACTTCACTAAAGAAGTAAAGGCAAAAGCCCTT
TCTTCTCAAATTATTGGAAAATTAAATCAGCAACAAACAGTCCTAAAAATATTCAAAGAT
GAATTGACTAGAATTTTAGGTTCGAAATCAATTGATATTAAAACAAACAATAACCCTACT
AAAATAATGATGGTAGGATTGCAAGGTTCAGGTAAAACTACTACTTCTGCAAAATTGTCT
GTTTATTTCAAAAAGAAGAATTTGGCAGTAAACCCTTTGCTTGTTGGTGATGATATTTAT
AGACCTGCTGCCAGAGAACAATTGCAACAATTAGCAAAACAAACTCAAACAGATTTTTTT
ACCGCAGAAGAAAACAATGCAATTAATATTGCTCAAAAAGCAATAGAATTGGCAAAGGAA
AACAAAAACGATTTAGTAATAATCGATACTGCCGGAAGATTGGCAATTGATGAAAATTTG
ATGCAAGAACTAAAAGATATTAAAAAATATACTCACCCTGATTATATATTTCTAGTAGTT
GATGCAATGAGCGGACAAGATGTTATAAATACAGCAAAAATTTTCCACCAAGAACTTAAT
TTAGATGGCACTATTATCACAAAATTAGATAGTGATGCTCGTGGTGGCGCAGCCTTGTCG
ATTACTCATTTATTGAACGTTCCAATAATTTTTATTGGTACTGGTGAAAAATTAACTGGT
TTAGAATTATTTCATCCAGATAGAATGGCAGATAGAATATTGGGCATGGGCGATGTTCTA
ACATTAATTGAAAAAGCCTCGGAAGAAGTTGATGAAAAAATGATGAAGAAAATTGGCTAT
AAAATGCTTTCTGGCCAATTCAATTTAATGGATTTGATGAATAGTTTAGCTCAAATTAAA
AAACTAGGTAAGATGAAAGCAATCTTAAGAATGATTCCCGGAATGGCAGATAAGGTTTCA
GATGAAAAGATTGAAGAAGCAGAAAATAAATTTAGAATTTATACTTATTTAATTAATTCA
ATGACGAACTTCGAGAAAAAAAACCCACGAGTTTTAAAAAACCCAAGTAGAAAGCAAAGA
ATTTTGCAGGGTTCTGGTAGAAGCCCAAGAGAATTTAATATGCTAATTTCGGATTTCGAA
AGAATGTCTAAGCAAATGAAAGAATTAGCAAACGGAAATCTAAAATTAAAAAATGGCTTG
GATGAATAA
>7396 bias=172.1,bit_score=1426.4,abs_start=8228,align_strand=+,abs_end=9556,score_ratio=1.07328818661,query_name=NODE_10_length_51759_cov_17.7443_ID_1028
ATGTTAGATTTTATTCAAAAAAGAATGCAAAATTCAATACAAAAAATTAATAAAAAAATG
TCTATTAATGAAGAAGACATTTTAGAAATTTTAAGAGAAATTAAAATATCGTTATTGGAG
GCAGACGTTAACCTTGAAGTTGTTAAAAACTTCACTAAAGAAGTAAAGGCAAAAGCCCTT
TCTTCTCAAATTATTGGAAAGTTAAATCAGCAACAAACAGTCCTAAAAATATTCAAAGAT
GAATTGACTAGAATTTTAGGTTCGAAATCAATTGATATTAAAACAAACAATAACCCTACT
AAAATAATGATGGTAGGATTGCAAGGTTCAGGTAAAACTACTACTGCTGCAAAATTGTCT
GTTTATTTCAAAAAGAAGAATTTGGCAGTAAACCCTTTGCTTGTTGGTGATGATATTTAT
AGACCTGCTGCCAGAGAACAATTGCAACAATTAGCAAAACAAACTCAAACTGATTTCTTT
ACTATGGAAGAAAACAATGCAATTAATATTGCTCAAAAAGCAATAGAATTGGCAAAGGAA
AACAAAAACGATTTAGTAATAATCGATACTGCCGGAAGATTGGCAATTGATGAAAATTTG
ATGCAAGAACTAAAAGATATTAAAAAATATACTCACCCTGATTATATATTTCTAGTAGTT
GATGCAATGAGCGGACAAGATGTTATAAATACAGCAAAAATTTTCCACCAAGAACTTAAT
TTAGATGGCACTATTATCACAAAATTAGATAGTGATGCTCGTGGTGGCGCAGCCTTGTCG
ATTACTCATTTATTGAACGTTCCAATAATTTTTATTGGTACTGGTGAAAAATTAACTGGT
TTAGAATTATTTCATCCAGATAGAATGGCAGATAGAATATTGGGCATGGGCGATGTTCTA
ACATTAATTGAAAAAGCTTCGGAAGAAGTTGATGAAAAAATGATGAAAAAAATTGGCTAT
AAAATGCTTTCTGGCCAATTCAATTTAATGGATTTGATGAATAGTTTAGCTCAAATTAAA
AAACTAGGTAAGATGAAAGCAATCTTAAGAATGATTCCGGGAATGGCTGATAAGGTTTCA
GACGAAAAGATTGAAGAAGCAGAAAATAAATTTAGAATTTATACTTATTTAATTAATTCA
ATGACGAACTTTGAGAAAAAAAACCCACGAGTTTTAAAAAACCCAAGTAGAAAGCAAAGA
ATTTTGCAGGGTTCTGGTAGAAGCCCAAGAGAATTTAATATGCTAATTTCGGATTTCGAA
AGAATGTCTAAGCAAATGAAAGAATTAGCAAACGGAAATCTAAAATTAAAAAATGGCTTG
GATGAATAA
>7401 bias=172.0,bit_score=1427.7,abs_start=428810,align_strand=+,abs_end=430138,score_ratio=1.07426636569,query_name=NODE_1_length_497571_cov_28.1511_ID_540
ATGTTAGATTTTATTCAAAAAAGAATGCAAAATTCAATACAAAAAATTAATAAAAAAATG
TCTATTAATGAAGAAGACATTTTAGAAATTTTAAGAGAAATTAAAATATCGTTATTGGAG
GCAGACGTTAACCTTGAAGTTGTTAAAAACTTCACTAAAGAAGTAAAGGCAAAAGCCCTT
TCTTCTCAAATTATTGGAAAGTTAAATCAGCAACAAACAGTCCTAAAAATATTCAAAGAT
GAATTGACTAGAATTTTAGGTTCGAAATCAATTGATATTAAAACAAACAATAACCCTACT
AAAATAATGATGGTAGGATTGCAAGGTTCAGGTAAAACTACTACTGCTGCAAAATTGTCT
GTTTATTTCAAAAAGAAGAATTTGGCAGTAAACCCTTTGCTTGTTGGTGATGATATTTAT
AGACCTGCTGCCAGAGAACAATTGCAACAATTAGCAAAACAAACTCAAACTGATTTCTTT
ACTATGGAAGAAAACAATGCAATTAATATTGCTCAAAAAGCAATAGAATTGGCAAAGGAA
AACAAAAACGATTTAGTAATAATCGATACTGCCGGAAGATTGGCAATTGATGAAAATTTG
ATGCAAGAACTAAAAGATATTAAAAAATATACTCACCCTGATTATATATTTCTAGTAGTT
GATGCAATGAGCGGACAAGATGTTATAAATACAGCAAAAATTTTCCACCAAGAACTTAAT
TTAGATGGCACTATTATCACAAAATTAGATAGTGATGCTCGTGGTGGCGCAGCCTTGTCG
ATTACTCATTTATTGAACGTTCCAATAATTTTTATTGGTACTGGTGAAAAATTAACTGGT
TTAGAATTATTTCATCCAGATAGAATGGCAGATAGAATATTGGGCATGGGTGATGTTCTA
ACATTGATTGAAAAAGCTTCGGAAGAAGTTGATGAAAAAATGATGAAAAAAATTGGCTAT
AAAATGCTTTCTGGCCAATTCAATTTAATGGATTTGATGAATAGTTTAGCTCAAATTAAA
AAACTAGGTAAGATGAAAGCAATCTTAAGAATGATTCCGGGAATGGCTGATAAGGTTTCA
GACGAAAAGATTGAAGAAGCAGAAAATAAATTTAGAATTTATACTTATTTAATTAATTCA
ATGACGAACTTTGAGAAAAAAAACCCACGAGTTTTAAAAAACCCAAGTAGAAAGCAAAGA
ATTTTGCAGGGTTCTGGTAGAAGCCCAAGAGAATTTAATATGCTAATTTCGGATTTCGAA
AGAATGTCTAAGCAAATGAAAGAATTAGCAAACGGAAATCTAAAATTAAAAAATGGCTTG
GATGAATAA
>7403 bias=177.7,bit_score=1406.6,abs_start=109756,align_strand=+,abs_end=111084,score_ratio=1.05838976674,query_name=NODE_2_length_111295_cov_32.5633_ID_5155
ATGTTAGATTTTATTCAAAAAAGAATGCAAAATTCAATACAAAAAATTAATAAAAAAATG
TCTATTAATGAAGAAGACATTTTAGAAATTTTAAGAGAAATTAAAATATCGTTATTGGAG
GCAGACGTTAACCTTGAAGTTGTTAAAAACTTCACTAAAGAAGTAAAGGCAAAAGCCCTT
TCTTCTCAAATTATTGGAAAGTTAAATCAGCAACAAACAGTCCTAAAAATATTCAAAGAT
GAATTGACTAGAATTTTAGGTTCGAAATCAATTGATATTAAAACAAACAATAACCCAACT
AAAATAATGATGGTAGGATTGCAAGGTTCAGGTAAAACTACTACTGCTGCAAAATTGTCT
GTTTATTTCAAAAAGAAGAATTTGGCAGTAAACCCTTTGCTTGTTGGTGATGATATTTAT
AGACCTGCTGCCAGAGAACAATTGCAACAATTAGCAAAACAAACTCAAACAGATTTCTTT
ACTATGGAAGAAAACAATGCAATTAATATTGCTCAAAAAGCAATAGGATTGGCAAAGGAA
AACAAAAACGATTTAGTAATAATCGATACTGCCGGAAGATTGGCAATTGATGAAAATTTG
ATGCAAGAACTAAAAGATATTAAAAAATATACTCACCCTGATTATATATTTCTAGTAGTT
GATGCAATGAGCGGACAAGATGTTATAAATACAGCAAAAATTTTCCACCAAGAACTTAAT
TTAGATGGCACTATTATCACAAAATTAGATAGTGATGCTCGTGGTGGCGCAGCCTTGTCG
ATTACTCATTTATTGAACGTTCCAATAATTTTTATTGGTACTGGTGAAAAATTAACTGGT
TTAGAATTATTTCATCCAGATAGAATGGCAGATAGAATATTGGGCATGGGCGATGTTCTA
ACATTAATTGAAAAAGCTTCGGAAGAAGTTGATGAAAAAATGATGAAAAAAATTGGCTAT
AAAATGCTTTCTGGCCAATTCAATTTAATGGATTTGATGAATAGTTTAGCTCAAATTAAA
AAACTAGGTAAGATGAAAGCAATCTTAAGAATGATTCCCGGAATGGCAGATAAGGTTTCA
GACGAAAAGATTGAAGAAGCAGAAAATAAATTTAGAATTTATACTTATTTAATTAATTCA
ATGACGAACTTTGAGAAAAAAAACCCACGAGTTTTAAAAAACCCAAGTAGAAAGCAAAGA
ATTTTGCAAGGTTCTGGCAGAAGCCCAAGAGAATTTAATATGCTAATTTCAGATTTTGAA
AGAATGTCTAAGCAAATGAAAGAATTAGCAAACGGAAATTTAAAATTAAAAAATGGTTTA
GATGAATAA
>7405 bias=178.2,bit_score=1410.2,abs_start=289921,align_strand=+,abs_end=291249,score_ratio=1.06109857035,query_name=NODE_1_length_337690_cov_20.0179_ID_3593
ATGTTAGATTTTATTCAAAAAAGAATGCAAAATTCAATACAAAAAATTAATAAAAAAATG
TCTATTAATGAAGAAGACATTTTAGAAATTTTAAGAGAAATTAAAATATCGTTATTGGAG
GCAGACGTTAACCTTGAAGTTGTTAAAAACTTCACTAAAGAAGTAAAGGCAAAAGCCCTT
TCTTCTCAAATTATTGGAAAATTAAATCAGCAACAAACAGTCTTAAAAATATTCAAAGAT
GAATTGACTAGAATTTTAGGTTCAAAATCAATTGATATTAAAACAAACAATAACCCAACT
AAAATAATGATGGTAGGATTGCAAGGTTCAGGTAAAACTACTACTGCTGCAAAATTGTCT
GTTTATTTCAAAAAGAAGAATTTGGCAGTAAACCCTTTGCTTGTTGGTGATGATATTTAT
AGACCTGCTGCCAGAGAACAATTGCAACAATTAGCAAAACAAACTCAAACAGATTTCTTT
ACTATGGAAGAAAACAATGCAATTAATATTGCTCAAAAAGCAATAGAATTGGCAAAGGAA
AACAAAAACGATTTAGTAATAATCGATACTGCCGGAAGATTGGCAATTGATGAAAATTTG
ATGCAAGAACTAAAAGATATTAAAAAATATACTCACCCTGATTATATATTTCTAGTAGTT
GATGCAATGAGCGGACAAGATGTTATAAATACAGCAAAAATTTTCCACCAAGAACTTAAT
TTAGATGGCACTATTATCACAAAATTAGATAGTGATGCTCGTGGTGGCGCAGCATTGTCG
ATTACTCATTTATTGAACGTTCCAATAATTTTTATTGGTACTGGTGAAAAATTAACTGGT
TTAGAATTATTTCATCCAGATAGAATGGCAGATAGAATATTGGGCATGGGCGATGTTCTA
ACATTAATTGAAAAAGCTTCGGAAGAAGTTGATGAAAAAATGATGAAGAAAATTGGCTAT
AAAATGCTTTCTGGCCAATTCAATTTAATGGATTTGATGAATAGTTTAGCTCAAATTAAA
AAACTAGGTAAGATGAAAGCAATCTTAAGAATGATTCCCGGAATGGCAGATAAGGTTTCA
GATGAAAAGATTGAAGAAGCAGAAAATAAATTTAGAATTTATACTTATTTAATTAATTCA
ATGACGAACTTCGAGAAAAAAAACCCACGAGTTTTAAAAAACCCAAGTAGAAAGCAAAGA
ATTTTGCAAGGTTCTGGTAGAAGCCCAAGAGAATTTAATATGCTAATTTCGGATTTCGAA
AGAATGTCTAAGCAAATGAAAGAATTAGCAAACGGAAATCTAAAATTAAAAAATGGCTTG
GATGAATAA
>7407 bias=180.6,bit_score=1408.3,abs_start=277264,align_strand=+,abs_end=278592,score_ratio=1.059668924,query_name=NODE_1_length_423494_cov_19.5452_ID_878
ATGTTAGATTTTATTCAAAAAAGAATGCAAAATTCAATACAAAAAATTAATAAAAAAATG
TCTATTAATGAAGAAGACATTTTAGAAATTTTAAGAGAAATTAAAATATCGTTATTGGAG
GCAGACGTTAACCTTGAAGTTGTTAAAAACTTCACTAAAGAAGTAAAGGCAAAAGCCCTT
TCTTCTCAAATTATTGGAAAATTAAATCAGCAACAAACAGTCTTAAAAATATTCAAAGAT
GAATTGACTAGAATTTTAGGTTCAAAATCAATTGATATTAAAACAAACAATAACCCAACT
AAAATAATGATGGTAGGATTGCAAGGTTCAGGTAAAACTACTACTGCTGCAAAATTGTCT
GTTTATTTCAAAAAGAAAAATTTGGCAGTAAACCCTTTGCTTGTTGGTGATGATATTTAT
AGACCTGCTGCCAGAGAACAATTGCAACAATTAGCAAAACAAACTCAAACAGATTTCTTT
ACTATGGAAGAAAACAATGCAATTAATATTGCTCAAAAAGCAATAGAATTGGCAAAGGAA
AACAAAAACGATTTAGTAATAATCGATACTGCCGGAAGATTGGCAATTGATGAAAATTTG
ATGCAAGAACTAAAAGATATTAAAAAATATACTCACCCTGATTATATATTTCTAGTAGTT
GATGCAATGAGCGGACAAGATGTTATAAATACAGCAAAAATTTTCCACCAAGAACTTAAT
TTAGATGGCACTATTATCACAAAATTAGATAGTGATGCTCGTGGTGGCGCAGCATTGTCG
ATTACTCATTTATTGAACGTTCCAATAATTTTTATTGGTACTGGTGAAAAATTAACTGGT
TTAGAATTATTTCATCCAGATAGAATGGCAGATAGAATATTGGGCATGGGCGATGTTCTA
ACATTAATTGAAAAAGCCTCGGAAGAAGTTGATGAAAAAATGATGAAAAAAATTGGCTAT
AAAATGCTTTCTGGCCAATTCAATTTAATGGATTTGATGAATAGTTTAGCTCAAATTAAA
AAACTAGGTAAGATGAAAGCAATCTTAAGAATGATTCCCGGAATGGCAGATAAGGTTTCA
GACGAAAAGATTGAAGAAGCAGAAAATAAATTTAGAATTTATACTTATTTAATTAATTCA
ATGACGAACTTTGAGAAAAAAAACCCACGAGTTTTAAAAAACCCAAGTAGAAAGCAAAGA
ATTTTGCAAGGTTCTGGTAGAAGCCCAAGAGAATTTAATATGCTAATTTCGGATTTCGAA
AGAATGTCTAAGCAAATGAAAGAATTAGCAAATGGAAATCTAAAATTAAAAAATGGCTTG
GATGAATAA
>20104 bias=0,e_score=0.0,bit_score=1401.5,score_ratio=1.05,align_strand=+,abs_start=282608,abs_end=283936,allele_start=282608,allele_end=283936,query_name=NODE_1_length_290949_cov_36.4267_ID_342 <unknown description>
TGTTAGATTTTATTCAAAAAAGAATGCAAAATTCAATACAAAAAATTAATAAAAAAATGT
CTATTAATGAAGAAGACATTTTAGAAATTTTAAGAGAAATTAAAATATCGTTATTGGAGG
CAGACGTTAACCTTGAAGTTGTTAAAAACTTCACTAAAGAAGTAAAGGCAAAAGCCCTTT
CTTCTCAAATTATTGGAAAATTAAATCAACAACAAACAGTCTTAAAAATATTCAAAGATG
AATTGACTAGAATTTTAGGTTCGAAATCAATTGATATTAAAACAAACAATAACCCAACTA
AAATAATGATGGTAGGATTGCAAGGTTCAGGTAAAACTACTACTGCTGCAAAATTGTCTG
TTTATTTCAAAAAGAAGAATTTGGCAGTAAACCCTTTGCTTGTTGGTGATGATATTTATA
GACCTGCTGCCAGAGAACAATTGCAACAATTAGCAAAACAAACTCAAACAGATTTTTTTA
CCACAGAAGAAAACAATGCAATTAATATTGCTCAAAAAGCAATAGAATTGGCAAAGGAAA
ACAAAAACGATTTAGTAATAATCGATACTGCTGGAAGATTGGCAATTGATGAAAATTTAA
TGCAAGAACTAAAAGATATTAAAAAATATACTCACCCTGATTATATATTTCTAGTAGTTG
ATGCAATGAGCGGACAAGATGTTATAAATACGGCAAAAATTTTCCACCAAGAACTTAATT
TAGATGGCACTATTATTACAAAATTAGATAGTGATGCTCGTGGTGGCGCAGCCTTGTCAA
TTACTCATTTATTGAACGTTCCAATAATTTTTATTGGTACTGGTGAAAAACTAACTGGTT
TAGAATTATTTCATCCAGATAGAATGGCAGATAGAATATTGGGCATGGGTGATGTTCTAA
CATTGATTGAAAAAGCTTCGGAAGAAGTTGATGAAAAAATGATGAAAAAAATTGGCTATA
AAATGCTTTCTGGCCAATTCAATTTAATGGATTTGATGAATAGTTTAGCTCAAATTAAAA
AACTAGGTAAGATGAAAGCAATCTTAAGAATGATTCCGGGAATGGCAGATAAGGTTTCGG
ACGAAAAGATTGAAGAAGCAGAAAATAAATTTAGAATTTATACTTATTTAATTAATTCAA
TGACGAACTTCGAGAAAAAAAACCCACGAGTTTTAAAAAACCCAAGTAGAAAGCAAAGAA
TTTTGCAAGGTTCTGGTAGAAGCCCAAGAGAATTTAATATGCTAATTTCGGATTTCGAAA
GAATGTCTAAGCAAATGAAAGAATTAGCAAACGGAAATCTAAAATTAAAAAATGGCTTGG
ATGAATAA
>20105 bias=0,e_score=0.0,bit_score=1410.2,score_ratio=1.06,align_strand=+,abs_start=289887,abs_end=291215,allele_start=289887,allele_end=291215,query_name=NODE_1_length_337655_cov_39.5735_ID_506 <unknown description>
TGTTAGATTTTATTCAAAAAAGAATGCAAAATTCAATACAAAAAATTAATAAAAAAATGT
CTATTAATGAAGAAGACATTTTAGAAATTTTAAGAGAAATTAAAATATCGTTATTGGAGG
CAGACGTTAACCTTGAAGTTGTTAAAAACTTCACTAAAGAAGTAAAGGCAAAAGCCCTTT
CTTCTCAAATTATTGGAAAATTAAATCAGCAACAAACAGTCTTAAAAATATTCAAAGATG
AATTGACTAGAATTTTAGGTTCAAAATCAATTGATATTAAAACAAACAATAACCCAACTA
AAATAATGATGGTAGGATTGCAAGGTTCAGGTAAAACTACTACTGCTGCAAAATTGTCTG
TTTATTTCAAAAAGAAGAATTTGGCAGTAAACCCTTTGCTTGTTGGTGATGATATTTATA
GACCTGCTGCCAGAGAACAATTGCAACAATTAGCAAAACAAACTCAAACAGATTTCTTTA
CTATGGAAGAAAACAATGCAATTAATATTGCTCAAAAAGCAATAGAATTGGCAAAGGAAA
ACAAAAACGATTTAGTAATAATCGATACTGCCGGAAGATTGGCAATTGATGAAAATTTGA
TGCAAGAACTAAAAGATATTAAAAAATATACTCACCCTGATTATATATTTCTAGTAGTTG
ATGCAATGAGCGGACAAGATGTTATAAATACAGCAAAAATTTTCCACCAAGAACTTAATT
TAGATGGCACTATTATCACAAAATTAGATAGTGATGCTCGTGGTGGCGCAGCATTGTCGA
TTACTCATTTATTGAACGTTCCAATAATTTTTATTGGTACTGGTGAAAAATTAACTGGTT
TAGAATTATTTCATCCAGATAGAATGGCAGATAGAATATTGGGCATGGGCGATGTTCTAA
CATTAATTGAAAAAGCTTCGGAAGAAGTTGATGAAAAAATGATGAAGAAAATTGGCTATA
AAATGCTTTCTGGCCAATTCAATTTAATGGATTTGATGAATAGTTTAGCTCAAATTAAAA
AACTAGGTAAGATGAAAGCAATCTTAAGAATGATTCCCGGAATGGCAGATAAGGTTTCAG
ATGAAAAGATTGAAGAAGCAGAAAATAAATTTAGAATTTATACTTATTTAATTAATTCAA
TGACGAACTTCGAGAAAAAAAACCCACGAGTTTTAAAAAACCCAAGTAGAAAGCAAAGAA
TTTTGCAAGGTTCTGGTAGAAGCCCAAGAGAATTTAATATGCTAATTTCGGATTTCGAAA
GAATGTCTAAGCAAATGAAAGAATTAGCAAACGGAAATCTAAAATTAAAAAATGGCTTGG
ATGAATAA
>20106 bias=0,e_score=0.0,bit_score=1401.1,score_ratio=1.05,align_strand=-,abs_start=7614,abs_end=8940,allele_start=7614,allele_end=8940,query_name=NODE_1_length_253687_cov_41.2364_ID_219 <unknown description>
TGTTAGATTTTATTCAAAAAAGAATGCAAAATTCAATACAAAAAATTAATAAAAAAATGT
CTATTAATGAAGAAGACATTTTAGAAATTTTAAGAGAAATTAAAATATCGTTATTGGAGG
CAGACGTTAACCTTGAAGTTGTTAAAAACTTCACTAAAGAAGTAAAGGCAAAAGCCCTTT
CTTCTCAAATTATTGGAAAATTAAATCAGCAACAAACAGTCTTAAAAATATTCAAAGATG
AATTGACTAGAATTTTAGGTTCGAAATCAATTGATATTAAAACAAACAATAACCCTACTA
AAATAATGATGGTAGGATTGCAAGGTTCAGGTAAAACTACTACTGCTGCAAAATTGTCTG
TTTATTTCAAAAAGAAGAATTTGGCAGTAAACCCTTTGCTTGTTGGTGATGATATTTATA
GACCTGCTGCCAGAGAACAATTGCAACAATTAGCAAAACAAACTCAAACAGATTTTTTTA
CCACAGAAGAAAACAATGCAATTAATATTGCTCAAAAAGCAATAGAATTGGCAAAGGAAA
ACAAAAACGATTTAGTAATAATCGATACTGCCGGAAGATTGGCAATTGATGAAAATTTGA
TGCAAGAACTAAAAGATATTAAAAAATATACTCACCCTGATTATATATTTCTAGTAGTTG
ATGCAATGAGCGGACAAGATGTTATAAATACAGCAAAAATTTTCCACCAAGAACTTAATT
TAGATGGCACTATTATCACAAAATTAGATAGTGATGCTCGTGGTGGCGCAGCCTTGTCGA
TTACTCATTTATTGAACGTTCCAATAATTTTTATTGGTACTGGTGAAAAACTAACTGGTT
TAGAATTATTTCATCCAGATAGAATGGCAGATAGAATATTGGGCATGGGCGATGTTCTAA
CATTAATTGAAAAAGCTTCGGAAGAAGTTGATGAAAAAATGATGAAAAAAATTGGCTATA
AAATGCTTTCTGGCCAATTCAATTTAATGGATTTAATGAATAGTTTAGCTCAAATTAAAA
AACTAGGTAAGATGAAAGCAATCTTAAGAATGATTCCCGGAATGGCAGATAAGGTTTCAG
ACGAAAAGATTGAAGAAGCAGAAAATAAATTTAGAATTTATACTTATTTAATTAATTCAA
TGACGAACTTTGAGAAAAAAAACCCACGAGTTTTAAAAAACCCAAGTAGAAAGCAAAGAA
TTTTGCAAGGATCTGGTAGAAGCCCAAGAGAATTTAATATGCTAATTTCAGATTTTGAAA
GAATGTCTAAGCAAATGAAAGAATTAGCAAATGGAAATCTAAAATTAAAAAATGGCTTGG
ATGAAT
>20107 bias=0,e_score=0.0,bit_score=1408.3,score_ratio=1.06,align_strand=-,abs_start=41724,abs_end=43050,allele_start=41724,allele_end=43050,query_name=NODE_1_length_474534_cov_38.1723_ID_792 <unknown description>
TGTTAGATTTTATTCAAAAAAGAATGCAAAATTCAATACAAAAAATTAATAAAAAAATGT
CTATTAATGAAGAAGACATTTTAGAAATTTTAAGAGAAATTAAAATATCGTTATTGGAGG
CAGACGTTAACCTTGAAGTTGTTAAAAACTTCACTAAAGAAGTAAAGGCAAAAGCCCTTT
CTTCTCAAATTATTGGAAAATTAAATCAGCAACAAACAGTCTTAAAAATATTCAAAGATG
AATTGACTAGAATTTTAGGTTCAAAATCAATTGATATTAAAACAAACAATAACCCAACTA
AAATAATGATGGTAGGATTGCAAGGTTCAGGTAAAACTACTACTGCTGCAAAATTGTCTG
TTTATTTCAAAAAGAAAAATTTGGCAGTAAACCCTTTGCTTGTTGGTGATGATATTTATA
GACCTGCTGCCAGAGAACAATTGCAACAATTAGCAAAACAAACTCAAACAGATTTCTTTA
CTATGGAAGAAAACAATGCAATTAATATTGCTCAAAAAGCAATAGAATTGGCAAAGGAAA
ACAAAAACGATTTAGTAATAATCGATACTGCCGGAAGATTGGCAATTGATGAAAATTTGA
TGCAAGAACTAAAAGATATTAAAAAATATACTCACCCTGATTATATATTTCTAGTAGTTG
ATGCAATGAGCGGACAAGATGTTATAAATACAGCAAAAATTTTCCACCAAGAACTTAATT
TAGATGGCACTATTATCACAAAATTAGATAGTGATGCTCGTGGTGGCGCAGCATTGTCGA
TTACTCATTTATTGAACGTTCCAATAATTTTTATTGGTACTGGTGAAAAATTAACTGGTT
TAGAATTATTTCATCCAGATAGAATGGCAGATAGAATATTGGGCATGGGCGATGTTCTAA
CATTAATTGAAAAAGCCTCGGAAGAAGTTGATGAAAAAATGATGAAAAAAATTGGCTATA
AAATGCTTTCTGGCCAATTCAATTTAATGGATTTGATGAATAGTTTAGCTCAAATTAAAA
AACTAGGTAAGATGAAAGCAATCTTAAGAATGATTCCCGGAATGGCAGATAAGGTTTCAG
ACGAAAAGATTGAAGAAGCAGAAAATAAATTTAGAATTTATACTTATTTAATTAATTCAA
TGACGAACTTTGAGAAAAAAAACCCACGAGTTTTAAAAAACCCAAGTAGAAAGCAAAGAA
TTTTGCAAGGTTCTGGTAGAAGCCCAAGAGAATTTAATATGCTAATTTCGGATTTCGAAA
GAATGTCTAAGCAAATGAAAGAATTAGCAAATGGAAATCTAAAATTAAAAAATGGCTTGG
ATGAAT
>20108 bias=0,e_score=0.0,bit_score=1426.4,score_ratio=1.07,align_strand=+,abs_start=198999,abs_end=200327,allele_start=198999,allele_end=200327,query_name=NODE_1_length_264014_cov_18.1843_ID_149 <unknown description>
TGTTAGATTTTATTCAAAAAAGAATGCAAAATTCAATACAAAAAATTAATAAAAAAATGT
CTATTAATGAAGAAGACATTTTAGAAATTTTAAGAGAAATTAAAATATCGTTATTGGAGG
CAGACGTTAACCTTGAAGTTGTTAAAAACTTCACTAAAGAAGTAAAGGCAAAAGCCCTTT
CTTCTCAAATTATTGGAAAGTTAAATCAGCAACAAACAGTCCTAAAAATATTCAAAGATG
AATTGACTAGAATTTTAGGTTCGAAATCAATTGATATTAAAACAAACAATAACCCTACTA
AAATAATGATGGTAGGATTGCAAGGTTCAGGTAAAACTACTACTGCTGCAAAATTGTCTG
TTTATTTCAAAAAGAAGAATTTGGCAGTAAACCCTTTGCTTGTTGGTGATGATATTTATA
GACCTGCTGCCAGAGAACAATTGCAACAATTAGCAAAACAAACTCAAACTGATTTCTTTA
CTATGGAAGAAAACAATGCAATTAATATTGCTCAAAAAGCAATAGAATTGGCAAAGGAAA
ACAAAAACGATTTAGTAATAATCGATACTGCCGGAAGATTGGCAATTGATGAAAATTTGA
TGCAAGAACTAAAAGATATTAAAAAATATACTCACCCTGATTATATATTTCTAGTAGTTG
ATGCAATGAGCGGACAAGATGTTATAAATACAGCAAAAATTTTCCACCAAGAACTTAATT
TAGATGGCACTATTATCACAAAATTAGATAGTGATGCTCGTGGTGGCGCAGCCTTGTCGA
TTACTCATTTATTGAACGTTCCAATAATTTTTATTGGTACTGGTGAAAAATTAACTGGTT
TAGAATTATTTCATCCAGATAGAATGGCAGATAGAATATTGGGCATGGGCGATGTTCTAA
CATTAATTGAAAAAGCTTCGGAAGAAGTTGATGAAAAAATGATGAAAAAAATTGGCTATA
AAATGCTTTCTGGCCAATTCAATTTAATGGATTTGATGAATAGTTTAGCTCAAATTAAAA
AACTAGGTAAGATGAAAGCAATCTTAAGAATGATTCCGGGAATGGCTGATAAGGTTTCAG
ACGAAAAGATTGAAGAAGCAGAAAATAAATTTAGAATTTATACTTATTTAATTAATTCAA
TGACGAACTTTGAGAAAAAAAACCCACGAGTTTTAAAAAACCCAAGTAGAAAGCAAAGAA
TTTTGCAGGGTTCTGGTAGAAGCCCAAGAGAATTTAATATGCTAATTTCGGATTTCGAAA
GAATGTCTAAGCAAATGAAAGAATTAGCAAACGGAAATCTAAAATTAAAAAATGGCTTGG
ATGAATAA
>20109 bias=0,e_score=0.0,bit_score=1404.6,score_ratio=1.06,align_strand=-,abs_start=65154,abs_end=66480,allele_start=65154,allele_end=66480,query_name=NODE_4_length_110030_cov_30.8764_ID_291 <unknown description>
TGTTAGATTTTATTCAAAAAAGAATGCAAAATTCAATACAAAAAATTAATAAAAAAATGT
CTATTAATGAAGAAGACATTTTAGAAATTTTAAGAGAAATTAAAATATCGTTATTGGAGG
CAGACGTTAACCTTGAAGTTGTTAAAAACTTCACTAAAGAAGTAAAGGCAAAAGCCCTTT
CTTCTCAAATTATTGGAAAATTAAATCAACAACAAACAGTCCTAAAAATATTCAAAGATG
AATTGACTAGAATTTTAGGTTCAAAATCAATTGATATTAAAACAAACAATAACCCAACTA
AAATAATGATGGTAGGATTGCAAGGTTCGGGTAAAACTACTACTGCTGCAAAATTGTCTG
TTTATTTCAAAAAGAAAAATTTGGCAGTAAACCCTTTGCTTGTTGGTGATGATATTTATA
GACCTGCTGCCAGAGAACAATTGCAACAATTAGCAAAACAAACTCAAACAGATTTTTTTA
CCACAGAAGAAAACAATGCAATTAATATTGCTCAAAAAGCAATAGAATTGGCAAAGGAAA
ACAAAAACGATTTAGTAATAATCGATACTGCCGGAAGATTGGCAATTGATGAAAATTTGA
TGCAAGAACTAAAAGATATTAAAAAATATACTCACCCTGATTATATATTTCTAGTAGTTG
ATGCAATGAGCGGACAAGATGTTATAAATACAGCAAAAATTTTCCACCAAGAACTTAATT
TAGATGGCACTATTATCACAAAATTAGATAGTGATGCTCGTGGTGGCGCAGCCTTGTCGA
TTACTCATTTATTGAACGTTCCAATAATTTTTATTGGTACTGGTGAAAAATTAACTGGTT
TAGAATTATTTCATCCAGATAGAATGGCAGATAGAATATTGGGCATGGGTGACGTTCTAA
CATTGATTGAAAAAGCTTCGGAAGAAGTTGACGAAAAAATGATGAAGAAAATTGGCTATA
AAATGCTTTCTGGCCAATTCAATTTAATGGATTTGATGAATAGTTTAGCTCAAATTAAAA
AACTAGGTAAGATGAAAGCAATCTTAAGAATGATTCCCGGAATGGCAGATAAGGTTTCAG
ACGAAAAGATTGAAGAAGCAGAAAATAAATTTAGAATTTATACTTATTTAATTAATTCAA
TGACGAACTTCGAGAAAAAAAACCCACGAGTTTTAAAAAACCCAAGTAGAAAGCAAAGAA
TTTTGCAAGGTTCTGGTAGAAGCCCAAGAGAATTTAATATGCTAATTTCGGATTTCGAAA
GAATGTCTAAGCAAATGAAAGAATTAGCAAACGGAAATCTAAAATTAAAAAATGGCTTGG
ATGAAT
>20110 bias=0,e_score=0.0,bit_score=1409.6,score_ratio=1.06,align_strand=-,abs_start=72458,abs_end=73784,allele_start=72458,allele_end=73784,query_name=NODE_1_length_507951_cov_41.4538_ID_1311 <unknown description>
TGTTAGATTTTATTCAAAAAAGAATGCAAAATTCAATACAAAAAATTAATAAAAAAATGT
CTATTAATGAAGAAGACATTTTAGAAATTTTAAGAGAAATTAAAATATCGTTATTGGAGG
CAGACGTTAACCTTGAAGTTGTTAAAAACTTCACTAAAGAAGTAAAGGCAAAAGCCCTTT
CTTCTCAAATTATTGGAAAATTAAATCAGCAACAAACAGTCCTAAAAATATTCAAAGATG
AATTGACTAGAATTTTAGGTTCGAAATCAATTGATATTAAAACAAACAATAACCCTACTA
AAATAATGATGGTAGGATTGCAAGGTTCAGGTAAAACTACTACTTCTGCAAAATTGTCTG
TTTATTTCAAAAAGAAGAATTTGGCAGTAAACCCTTTGCTTGTTGGTGATGATATTTATA
GACCTGCTGCCAGAGAACAATTGCAACAATTAGCAAAACAAACTCAAACAGATTTTTTTA
CCGCAGAAGAAAACAATGCAATTAATATTGCTCAAAAAGCAATAGAATTGGCAAAGGAAA
ACAAAAACGATTTAGTAATAATCGATACTGCCGGAAGATTGGCAATTGATGAAAATTTGA
TGCAAGAACTAAAAGATATTAAAAAATATACTCACCCTGATTATATATTTCTAGTAGTTG
ATGCAATGAGCGGACAAGATGTTATAAATACAGCAAAAATTTTCCACCAAGAACTTAATT
TAGATGGCACTATTATCACAAAATTAGATAGTGATGCTCGTGGTGGCGCAGCCTTGTCGA
TTACTCATTTATTGAACGTTCCAATAATTTTTATTGGTACTGGTGAAAAATTAACTGGTT
TAGAATTATTTCATCCAGATAGAATGGCAGATAGAATATTGGGCATGGGCGATGTTCTAA
CATTAATTGAAAAAGCCTCGGAAGAAGTTGATGAAAAAATGATGAAGAAAATTGGCTATA
AAATGCTTTCTGGCCAATTCAATTTAATGGATTTGATGAATAGTTTAGCTCAAATTAAAA
AACTAGGTAAGATGAAAGCAATCTTAAGAATGATTCCCGGAATGGCAGATAAGGTTTCAG
ATGAAAAGATTGAAGAAGCAGAAAATAAATTTAGAATTTATACTTATTTAATTAATTCAA
TGACGAACTTCGAGAAAAAAAACCCACGAGTTTTAAAAAACCCAAGTAGAAAGCAAAGAA
TTTTGCAGGGTTCTGGTAGAAGCCCAAGAGAATTTAATATGCTAATTTCGGATTTCGAAA
GAATGTCTAAGCAAATGAAAGAATTAGCAAACGGAAATCTAAAATTAAAAAATGGCTTGG
ATGAAT
>20111 bias=0,e_score=0.0,bit_score=1421.6,score_ratio=1.07,align_strand=+,abs_start=308109,abs_end=309437,allele_start=308109,allele_end=309437,query_name=NODE_1_length_386744_cov_32.1807_ID_133 <unknown description>
TGTTAGATTTTATTCAAAAAAGAATGCAAAATTCAATACAAAAAATTAATAAAAAAATGT
CTATTAATGAAGAAGACATTTTAGAAATTTTAAGAGAAATTAAAATATCGTTATTGGAGG
CAGACGTTAACCTTGAAGTTGTTAAAAACTTCACTAAAGAAGTAAAGGCAAAAGCCCTTT
CTTCTCAAATTATTGGAAAATTAAATCAGCAACAAACAGTCTTAAAAATATTCAAAGATG
AATTGACTAGAATTTTAGGTTCGAAATCAATTGATATTAAAGCAAACAATAACCCTACTA
AAATAATGATGGTAGGATTGCAAGGTTCAGGTAAAACTACTACTGCTGCAAAATTGTCTG
TTTATTTCAAAAAGAAGAATTTGGCAGTAAACCCTTTGCTTGTTGGTGATGATATTTATA
GACCTGCTGCCAGAGAACAATTGCAACAATTAGCAAAACAAACTCAAACAGATTTCTTTA
CTATGGAAGAAAACAATGCAATTAATATTGCTCAAAAAGCAATAGAATTGGCAAAGGAAA
ACAAAAACGATTTAGTAATAATCGATACTGCCGGAAGATTGGCAATTGATGAAAATTTGA
TGCAAGAACTAAAAGATATTAAAAAATATACTCACCCTGATTATATATTTCTAGTAGTTG
ATGCAATGAGCGGACAAGATGTTATAAATACAGCAAAAATTTTCCACCAAGAACTTAATT
TAGATGGCACTATTATCACAAAATTAGATAGTGATGCTCGTGGTGGCGCAGCCTTGTCGA
TTACTCATTTATTGAACGTTCCAATAATTTTTATTGGTACTGGTGAAAAATTAACTGGTT
TAGAATTATTTCATCCAGATAGAATGGCAGATAGAATATTGGGCATGGGTGATGTTCTAA
CATTAATTGAAAAAGCCTCGGAAGAAGTTGATGAAAAAATGATGAAGAAAATTGGCTATA
AAATGCTTTCTGGCCAATTCAATTTAATGGATTTGATGAATAGTTTAGCTCAAATTAAAA
AACTAGGTAAGATGAAAGCAATCTTAAGAATGATTCCCGGAATGGCAGATAAGGTTTCAG
ACGAAAAGATTGAAGAAGCAGAAAATAAATTTAGAATTTATACTTATTTAATTAATTCAA
TGACGAACTTCGAGAAAAAAAACCCACGAGTTTTAAAAAACCCAAGTAGAAAGCAAAGAA
TTTTGCAAGGTTCTGGTAGAAGCCCAAGAGAATTTAATATGCTAATTTCGGATTTCGAAA
GAATGTCTAAGCAAATGAAAGAATTAGCAAACGGAAATCTAAAATTAAAAAATGGCTTGG
ATGAATAA
>20112 bias=0,e_score=0.0,bit_score=1411.2,score_ratio=1.06,align_strand=-,abs_start=76056,abs_end=77382,allele_start=76056,allele_end=77382,query_name=NODE_1_length_666248_cov_46.4332_ID_732 <unknown description>
TGTTAGATTTTATTCAAAAAAGAATGCAAAATTCAATACAAAAAATTAATAAAAAAATGT
CTATTAATGAAGAAGACATTTTAGAAATTTTAAGAGAAATTAAAATATCGTTATTGGAGG
CAGACGTTAACCTTGAAGTTGTTAAAAACTTCACTAAAGAAGTAAAGGCAAAAGCCCTTT
CTTCTCAAATTATTGGAAAGTTAAATCAGCAACAAACAGTCCTAAAAATATTCAAAGATG
AATTGACTAGAATTTTAGGTTCAAAATCAATTGATATTAAAACAAACAATAACCCAACTA
AAATAATGATGGTAGGATTGCAAGGTTCAGGTAAAACTACTACTGCTGCAAAATTGTCTG
TTTATTTCAAAAAGAAAAATTTGGCAGTAAACCCTTTGCTTGTTGGTGATGATATTTATA
GACCTGCTGCCAGAGAACAATTGCAACAATTAGCAAAACAAACTCAAACAGATTTCTTTA
CTATGGAAGAAAACAATGCAATTAATATTGCTCAAAAAGCAATAGAATTGGCAAAGGAAA
ACAAAAACGATTTAGTAATAATCGATACTGCCGGAAGATTGGCAATTGATGAAAATTTGA
TGCAAGAACTAAAAGATATTAAAAAATATACTCACCCTGATTATATATTTCTAGTAGTTG
ATGCAATGAGCGGACAAGATGTTATAAATACAGCAAAAATTTTCCACCAAGAACTTAATT
TAGATGGCACTATTATCACAAAATTAGATAGTGATGCTCGTGGTGGCGCAGCCTTGTCGA
TTACTCATTTATTGAACGTTCCAATAATTTTTATTGGTACTGGTGAAAAATTAACTGGTT
TAGAATTATTTCATCCAGATAGAATGGCAGATAGAATATTGGGCATGGGCGATGTTCTAA
CATTAATTGAAAAAGCTTCGGAAGAAGTTGATGAAAAAATGATGAAAAAAATTGGCTATA
AAATGCTTTCTGGCCAATTCAATTTAATGGATTTGATGAATAGTTTAGCTCAAATTAAAA
AACTAGGTAAGATGAAAGCAATCTTGAGAATGATTCCGGGAATGGCAGATAAGGTTTCAG
ACGAAAAGATTGAAGAAGCAGAAAATAAATTTAGAATTTATACTTATTTAATTAATTCAA
TGACGAACTTTGAGAAAAAAAACCCACGAGTTTTAAAAAACCCAAGTAGAAAGCAAAGAA
TTTTGCAAGGTTCTGGTAGAAGCCCAAGAGAATTTAATATGCTAATTTCGGATTTCGAAA
GAATGTCTAAGCAAATGAAAGAATTAGCAAAAGGAAATCTAAAATTAAAAAATGGCTCGG
ATGAAT
>20113 bias=0,e_score=0.0,bit_score=1427.7,score_ratio=1.07,align_strand=+,abs_start=428810,abs_end=430138,allele_start=428810,allele_end=430138,query_name=NODE_1_length_497571_cov_28.1511_ID_540 <unknown description>
TGTTAGATTTTATTCAAAAAAGAATGCAAAATTCAATACAAAAAATTAATAAAAAAATGT
CTATTAATGAAGAAGACATTTTAGAAATTTTAAGAGAAATTAAAATATCGTTATTGGAGG
CAGACGTTAACCTTGAAGTTGTTAAAAACTTCACTAAAGAAGTAAAGGCAAAAGCCCTTT
CTTCTCAAATTATTGGAAAGTTAAATCAGCAACAAACAGTCCTAAAAATATTCAAAGATG
AATTGACTAGAATTTTAGGTTCGAAATCAATTGATATTAAAACAAACAATAACCCTACTA
AAATAATGATGGTAGGATTGCAAGGTTCAGGTAAAACTACTACTGCTGCAAAATTGTCTG
TTTATTTCAAAAAGAAGAATTTGGCAGTAAACCCTTTGCTTGTTGGTGATGATATTTATA
GACCTGCTGCCAGAGAACAATTGCAACAATTAGCAAAACAAACTCAAACTGATTTCTTTA
CTATGGAAGAAAACAATGCAATTAATATTGCTCAAAAAGCAATAGAATTGGCAAAGGAAA
ACAAAAACGATTTAGTAATAATCGATACTGCCGGAAGATTGGCAATTGATGAAAATTTGA
TGCAAGAACTAAAAGATATTAAAAAATATACTCACCCTGATTATATATTTCTAGTAGTTG
ATGCAATGAGCGGACAAGATGTTATAAATACAGCAAAAATTTTCCACCAAGAACTTAATT
TAGATGGCACTATTATCACAAAATTAGATAGTGATGCTCGTGGTGGCGCAGCCTTGTCGA
TTACTCATTTATTGAACGTTCCAATAATTTTTATTGGTACTGGTGAAAAATTAACTGGTT
TAGAATTATTTCATCCAGATAGAATGGCAGATAGAATATTGGGCATGGGTGATGTTCTAA
CATTGATTGAAAAAGCTTCGGAAGAAGTTGATGAAAAAATGATGAAAAAAATTGGCTATA
AAATGCTTTCTGGCCAATTCAATTTAATGGATTTGATGAATAGTTTAGCTCAAATTAAAA
AACTAGGTAAGATGAAAGCAATCTTAAGAATGATTCCGGGAATGGCTGATAAGGTTTCAG
ACGAAAAGATTGAAGAAGCAGAAAATAAATTTAGAATTTATACTTATTTAATTAATTCAA
TGACGAACTTTGAGAAAAAAAACCCACGAGTTTTAAAAAACCCAAGTAGAAAGCAAAGAA
TTTTGCAGGGTTCTGGTAGAAGCCCAAGAGAATTTAATATGCTAATTTCGGATTTCGAAA
GAATGTCTAAGCAAATGAAAGAATTAGCAAACGGAAATCTAAAATTAAAAAATGGCTTGG
ATGAATAA
>20114 bias=0,e_score=0.0,bit_score=1406.6,score_ratio=1.06,align_strand=+,abs_start=109756,abs_end=111084,allele_start=109756,allele_end=111084,query_name=NODE_2_length_111295_cov_32.5633_ID_5155 <unknown description>
TGTTAGATTTTATTCAAAAAAGAATGCAAAATTCAATACAAAAAATTAATAAAAAAATGT
CTATTAATGAAGAAGACATTTTAGAAATTTTAAGAGAAATTAAAATATCGTTATTGGAGG
CAGACGTTAACCTTGAAGTTGTTAAAAACTTCACTAAAGAAGTAAAGGCAAAAGCCCTTT
CTTCTCAAATTATTGGAAAGTTAAATCAGCAACAAACAGTCCTAAAAATATTCAAAGATG
AATTGACTAGAATTTTAGGTTCGAAATCAATTGATATTAAAACAAACAATAACCCAACTA
AAATAATGATGGTAGGATTGCAAGGTTCAGGTAAAACTACTACTGCTGCAAAATTGTCTG
TTTATTTCAAAAAGAAGAATTTGGCAGTAAACCCTTTGCTTGTTGGTGATGATATTTATA
GACCTGCTGCCAGAGAACAATTGCAACAATTAGCAAAACAAACTCAAACAGATTTCTTTA
CTATGGAAGAAAACAATGCAATTAATATTGCTCAAAAAGCAATAGGATTGGCAAAGGAAA
ACAAAAACGATTTAGTAATAATCGATACTGCCGGAAGATTGGCAATTGATGAAAATTTGA
TGCAAGAACTAAAAGATATTAAAAAATATACTCACCCTGATTATATATTTCTAGTAGTTG
ATGCAATGAGCGGACAAGATGTTATAAATACAGCAAAAATTTTCCACCAAGAACTTAATT
TAGATGGCACTATTATCACAAAATTAGATAGTGATGCTCGTGGTGGCGCAGCCTTGTCGA
TTACTCATTTATTGAACGTTCCAATAATTTTTATTGGTACTGGTGAAAAATTAACTGGTT
TAGAATTATTTCATCCAGATAGAATGGCAGATAGAATATTGGGCATGGGCGATGTTCTAA
CATTAATTGAAAAAGCTTCGGAAGAAGTTGATGAAAAAATGATGAAAAAAATTGGCTATA
AAATGCTTTCTGGCCAATTCAATTTAATGGATTTGATGAATAGTTTAGCTCAAATTAAAA
AACTAGGTAAGATGAAAGCAATCTTAAGAATGATTCCCGGAATGGCAGATAAGGTTTCAG
ACGAAAAGATTGAAGAAGCAGAAAATAAATTTAGAATTTATACTTATTTAATTAATTCAA
TGACGAACTTTGAGAAAAAAAACCCACGAGTTTTAAAAAACCCAAGTAGAAAGCAAAGAA
TTTTGCAAGGTTCTGGCAGAAGCCCAAGAGAATTTAATATGCTAATTTCAGATTTTGAAA
GAATGTCTAAGCAAATGAAAGAATTAGCAAACGGAAATTTAAAATTAAAAAATGGTTTAG
ATGAATAA
>20115 bias=0,e_score=0.0,bit_score=1404.6,score_ratio=1.06,align_strand=+,abs_start=43551,abs_end=44879,allele_start=43551,allele_end=44879,query_name=NODE_4_length_110046_cov_29.7683_ID_1631 <unknown description>
TGTTAGATTTTATTCAAAAAAGAATGCAAAATTCAATACAAAAAATTAATAAAAAAATGT
CTATTAATGAAGAAGACATTTTAGAAATTTTAAGAGAAATTAAAATATCGTTATTGGAGG
CAGACGTTAACCTTGAAGTTGTTAAAAACTTCACTAAAGAAGTAAAGGCAAAAGCCCTTT
CTTCTCAAATTATTGGAAAATTAAATCAACAACAAACAGTCCTAAAAATATTCAAAGATG
AATTGACTAGAATTTTAGGTTCAAAATCAATTGATATTAAAACAAACAATAACCCAACTA
AAATAATGATGGTAGGATTGCAAGGTTCGGGTAAAACTACTACTGCTGCAAAATTGTCTG
TTTATTTCAAAAAGAAAAATTTGGCAGTAAACCCTTTGCTTGTTGGTGATGATATTTATA
GACCTGCTGCCAGAGAACAATTGCAACAATTAGCAAAACAAACTCAAACAGATTTTTTTA
CCACAGAAGAAAACAATGCAATTAATATTGCTCAAAAAGCAATAGAATTGGCAAAGGAAA
ACAAAAACGATTTAGTAATAATCGATACTGCCGGAAGATTGGCAATTGATGAAAATTTGA
TGCAAGAACTAAAAGATATTAAAAAATATACTCACCCTGATTATATATTTCTAGTAGTTG
ATGCAATGAGCGGACAAGATGTTATAAATACAGCAAAAATTTTCCACCAAGAACTTAATT
TAGATGGCACTATTATCACAAAATTAGATAGTGATGCTCGTGGTGGCGCAGCCTTGTCGA
TTACTCATTTATTGAACGTTCCAATAATTTTTATTGGTACTGGTGAAAAATTAACTGGTT
TAGAATTATTTCATCCAGATAGAATGGCAGATAGAATATTGGGCATGGGTGACGTTCTAA
CATTGATTGAAAAAGCTTCGGAAGAAGTTGACGAAAAAATGATGAAGAAAATTGGCTATA
AAATGCTTTCTGGCCAATTCAATTTAATGGATTTGATGAATAGTTTAGCTCAAATTAAAA
AACTAGGTAAGATGAAAGCAATCTTAAGAATGATTCCCGGAATGGCAGATAAGGTTTCAG
ACGAAAAGATTGAAGAAGCAGAAAATAAATTTAGAATTTATACTTATTTAATTAATTCAA
TGACGAACTTCGAGAAAAAAAACCCACGAGTTTTAAAAAACCCAAGTAGAAAGCAAAGAA
TTTTGCAAGGTTCTGGTAGAAGCCCAAGAGAATTTAATATGCTAATTTCGGATTTCGAAA
GAATGTCTAAGCAAATGAAAGAATTAGCAAACGGAAATCTAAAATTAAAAAATGGCTTGG
ATGAATAA
