# Supplementary material for: Genomic determination of minimum multi-locus sequence typing schemas to represent the genomic phylogeny of Mycoplasma hominis
Source: BMC Genomics. 2016 Nov 23;17:964. doi: 10.1186/s12864-016-3284-z (PMC5120421; doi:10.1186/s12864-016-3284-z)
Supplement: Additional file 1: — FASTA sequence for all pan genomic alleles identified in this study. (ZIP 1488 kb) [file 12864_2016_3284_MOESM1_ESM.zip › pan_genome/GENE-217.fasta]

>217
ATGCTGAACAAAAATAAATTTTTATACATATTTTTAATAATCATTACTCTTGGATTAATC
TTAATATTTTGAAGAAAAAAATACAAGATTTTAAAAACAAAGAATTATTTAACAACAGAC
AATGAAATAACCTTTTCAATGCAAGATTTAATTTTATATTTGGGTGGAATTTCCAATATA
GTTTCTTCATCTGCAACTCAAAAAATTGTAAGAATTTCATTTAAAAATAAAACAAATATT
TCTATTGAAAAAATAAAAAAACTTAATGGCATATCTGGTATTGCATTTCAATCTTCGAAT
ATATCATTAGTTGTTGGAAATTGTGCAAATTATTTATCTACATTACTTAATAAGGAACTA
AACAATCATGAATAA
>20116 bias=0,e_score=1.3e-85,bit_score=293.7,score_ratio=0.78,align_strand=-,abs_start=200901,abs_end=201273,allele_start=200901,allele_end=201273,query_name=NODE_1_length_507951_cov_41.4538_ID_1311 <unknown description>
TGCTGAACAAAAATAAATTTTTATACATATTTTTAATAATCATTACTCTTGGATTAATCT
TAATATTTTGAAGAAAAAAATACAAGATTTTAAAAACAAAGAATTATTTAACAACAGACA
ATGAAATAACCTTTTCAATGCAAGATTTAATTTTATATTTGGGTGGAATTTCCAATATAG
TTTCTTCATCTGCAACTCAAAAAATTGTAAGAATTTCATTTAAAAATAAAACAAATATTT
CTATTGAAAAAATAAAAAAACTTAATGGCATATCTGGTATTGCATTTCAATCTTCGAATA
TATCATTAGTTGTTGGAAATTGTGCAAATTATTTATCTACATTACTTAATAAGGAACTAA
ACAATCATGAAT
