# Supplementary material for: Genomic determination of minimum multi-locus sequence typing schemas to represent the genomic phylogeny of Mycoplasma hominis
Source: BMC Genomics. 2016 Nov 23;17:964. doi: 10.1186/s12864-016-3284-z (PMC5120421; doi:10.1186/s12864-016-3284-z)
Supplement: Additional file 1: — FASTA sequence for all pan genomic alleles identified in this study. (ZIP 1488 kb) [file 12864_2016_3284_MOESM1_ESM.zip › pan_genome/GENE-218.fasta]

>218
ATGCTTGATAAGACTTTTGTGCAATTATGCAAAGAAATAAAATTTGAATTTGATGAACAA
CAATTTTATGGTGCAAAAGTTTTGAGTGTTGAATCAAACTTAAATGAATGGAAATTTAAG
ATTGCCTTTGCAAACCATATTGACATTGAACAATACAAACAATTTAGAGAAAAATTAGTT
AAAAGATTTGGCAAGGTTGAATTAATCTTGGCTATTGAGACAATTATAAGAAATAAACAA
ATTATTGTTGATTATTTGAATTATCTAATAGAATGTAACCCCAAGAAATATTGGCCTTTT
GTAAAATATAATTATTCATGTATAACTACTTCAACAATTGAAATAGATGAAAAAACATTA
ACACTTTCCTTGCTAACAAATGAAATTTATGAAGTTTTTAAAAGTAATAAAGATCTTTTT
AAAGAAGCGCTTGCTTCAATAGGATTTGATTTTTATAATGTAGTTTTTAATTTGGGGTTG
AACAATAAAAAAAGCGTTGCAAGCAAAAAATTAGATGGTTGAATTGAACAATTTAACAAT
TTAAAAGATAACGAAAATAACTTAAAAGAAAGCTTTTCAAAATCTAATTTTTATTCTAAA
AAAGAATCAGCTAGACCAATTGAGATGGATTTAACTACGGCAAACGAAACATTTGAAGAA
ATAAAAATAACTACAAAAGGAGAAGTTTTTTTTATTGAAAGCAAAGTGCTAAAAAACAAA
AAAATTCTATATACGCTAAAGATTTCAGATTATAAAGAAGCTATTCTTGTTAAAAAATTT
TATGATTCCGAAAACGAAATACCTGATATAAAGGTAGGGGACACGATTATTGTTACTGGA
AAATTAAGTGATGATAATTTTACAAAATCAAAAGTTTTAATAGCAATGGGCAAGGAATGC
TTCATAAAGACAGAACCATTACAAAAACTTATTGAAGATAACGAAGACAATAAAAGAGTT
GAATTAGCCGCAAGATCTAATATGAGTGCTCAAGATGGAATTTCAACGCCCACCGACTAT
ATTAATGCTGCTAAATTTTATGGTCATAAGGCTATAGCATTGACCGACCTAGATGATGCG
CAAGGCTTTCCTGAATTTTATAATTATGCCAAAAAGCAAAAGGATGTTAAGCCAATATAC
GGCGCAACATTAAGCACTGTTGATTCAGATAAAAAATTCTTCTACAACTTTAAAAATTTC
AACTTAAAAGAAGAAGAATACGTTGTATTTGACCTTGAAACAACAGGATTGAGTCCAAGA
TTGGATGACATTATTGAATTTGGTGCCACTATTATAAAAAATAATACTATTACTCAAAAA
ATTCAATTCTTTTTGCAAACGAAGCGTGAACTATCAGCCTTTACTGTTGAAAGCAGCCAC
ATTAATAATGAAATGTTAAAGAACGGTTATGCACAAGAAGAAGGCATTAAAAAAATTTAT
GAAATATTAAAGGATAAAATAGCGGTTGCTCACAATGCAAACTTCGATATAAATTTCTGC
AAAGAAAAATTTAGCAAACTTGGCCTTGATAATTCTAAAATTTTTGGCCTTGATACATTG
GCCTTATCTTATTTTTTAAATCCCGATGAATTTCGTCATTCTTTGGGTTATGTTGCTAAA
AGATTCAATATTATTTATGATACAACTGTTGCCCACCGTGGTGATTACGACTCTAATGTT
TTGGCTAAGATTTGAATAAAAATGATTGACAAACTTGCAAAAGATTACAATATCTTAAAC
TCACAGGATTTAAACAATGTCGATAGCCAAAAAATACTTTCTCATAAATTTACATACGAA
ACAAGAATATTAGTAAAAAATCAAGCTGGCCTTAAAAAATTATTCAAAATTATTTCGCGT
TCTTTAACTTCTCAATTTAAAAAAAATCCACAAATTTACTTTGATCAATTGGGCAATGAT
GAAGATTTGTTTTTTGGATCAGCAACAAATCAATCATATGTTTGAGATCAAGTTTTCACT
GGAACAAATGAAAATTTGCTAAATTCACTAAAATATTATGACTATATTGAATTACCCCCT
ATATCATCATTTCAATATATGATTGATAGTAACCACGTTACATTAGATGAATTAAAATTT
TTGTATAAAGATTTAATTTCAAAAGCAAAAAGTTTAAACAAAATGTGCGTTGCTGTTTCT
GATTGTAGATATATTTATAATTATCAAAGATTAATTCATGAAATTTATATTGAGGCTCCA
ACTTTGGGGGGTGGGCTTCATTGGCTTAAGAAGAGACCATCTCATCCGGAATTTAGATAT
TTAACAACAAGAGAGATGTTAAAAGAATTTGCTTTTTTGAATGATAGTTATTTAATTAAT
GAAATAGTAATTGAAAATCCAAACAAAATTGCTAATGAAATTTCATCTAATATTCAAGTT
ATTAAAGATAAATTGTATGTTCCAACTTTTGATAACTCACCTCAAAAATTAAGAGAAGTT
GTTTATAGGACTTTAAAAGAAAGATACGGGGATAATCCCGATCCCATCATAGTTAAAAGA
ATTGAAAAGGAATTAAATCCAATTATAAAGTATGGATATTCTGTTATTTATTGAATAAGT
CATAAATTAGTTAAAAGAAGTAATGAAGATGGTTATCTAGTAGGCAGTAGAGGAAGCGTT
GGTAGCTCAATTGTTGCCAATCTAGCGGGTATTTCAGAAGTAAACCCCCTACCTCCACAT
TATTTATGCAAAAATTGTAAATATTTTGAATGAAATAGTAATAAAGAAATTTATTCAGGT
TGAGATTTGCCAGACAAGCATTGTCCAAATTGCAACTCAATATTGTCAAAAGATGGGCAT
AATATCCCTTTTGAAACATTCTTGGGATTTGAAGCGGATAAAGTTCCTGATATTGATTTG
AATTTTAGTGGTGAATATCAACCAACAATTCACAATTATGTTAAAGAATTGTTTGGAGAA
GCGCATACATATAGAGCTGGTACAATAGCAACCGTAGCAGAAAAAACAGCATATGGATTT
TGCAAAAAATATGAAGAAGAAAAGAGAGGAAATTATCAACCTTGAAGTCATTTGTTCTTG
GACTTTTTAGCATCTAAAACACAAGGAGTAAAGAGAACAACTGGACAACATCCAGGAGGA
ATTATTATTATTCCTAAAGAATTCGATGTTGAGGATTTTACGCCTGTTAACTATCCTGCT
AACGACACAGAAAGTTCTTGAAAAACAACACACTTCGACTTCACCTCTATTCATGATAAT
GTCTTAAAATTAGATTTGTTGGGTCATGATGATCCTACCGTTATTAGAATGCTTGAAACA
TTGACAAATACAAACGCAAAGGAAATACCAAAATTTGATGCAGAAGTTATGAAACTTTTT
TATACAACTGAATCATTGAAAATTAGTCCTTCAGACATTGGGGGCGAAACAACCGGGGCA
TATGGGTTGCCTGAATTTGGAACAAACTTTGTAAGAAAAATGTTAAAAAAAGCTCAACCG
AGATCGTTTAATGATTTAATTCTTCTTTCGGGGTTGAGTCATGGTACGGATGTTTGAACG
GACAATGCCGAAGACCTTGTAGCAAAAGGAAAAAAATTAATAGAATGTGTATGTTGTCGT
GATGATATAATGCGTGGGTTGATTGAATGAAATATTGAGCCCTTAACAGCTTTTCAAATT
ATGGAAAAAGTTAGAAAAGGAAAAGGCTTAACGCCTGAGTGAGAAGAACTCTTAAAAAGT
CATAACGTTCCTGAATGATATATAGAGTCGTTACAAAAAATTAAATACATGTTCCCTAAG
GCCCATGCTACTGCGTATGTAATTATGGCTTGAAGAATTGCTTGATATAAGTTATATTAT
CCATTACCTTTTTATGCATCGTTTTATACAAACAGGCCAGATGCTATTGATATTCAAATA
ATGAGTAGTGGCGCAGCAAGCGTTCACCAAAAACTTATTGAATTAAAAAATCGCCAAAAT
TCAACTGGCGAAAAATTATCTGTAAAGGAAGAAGCATTAATTCCTGTTTTAGAAATTACT
CAAGAATTATACGCAAGGGGATTTAAAATTAAAAATGTTGATTTAAAACTTTCTTTGGCT
GATAAATGAATAATAGATGAAAAAGATAAGGCGCTAATTCCTCCATTTAATGTTGTGGAT
GGTTTAGGAATTACTGTTGCTCAAACAATAGTATCTGCAAGAAAAGAAGGCTTTTTCCTT
TCAATTGAAGACCTTGCTTCGAGAACAAAAGTCAATTCAAGAATTATTTCGGAATTAAAA
AAAATAGGCGTTTTAGATTGCTTAGATGATACCAATCAAGTAAGTTTGTTTTAA
>570
ATGCTTGATAAGACTTTTGTGCAATTATGCAAAGAAATAAAATTTGAATTTGATGAACAA
CAATTTTATGGTGCAAAAGTTTTGAGTGTTGAATCAAACTTAAATGAATGGAAATTTAAG
ATTGCCTTTGCAAACCATATTGACATTGAACAATACAAACAATTTAGAGAAAAATTAGTT
AAAAGATTTGGCAAGGTTGAATTAATCTTGGCTATTGAGACAATTATAAGAAATAAACAA
ATTATTGTTGATTATTTAAATTATCTAATAGAATGTAACCCCAAGAAATATTGGCCTTTT
GTAAAATATAATTATTCATGTATAACTACTTCGGCAATTGAAATAGATGAAAAAACATTA
ACACTTTCCTTACTAACAAATGAAATTTATGAAGTTTTTAAAAGTAATAAAGATCTTTTT
AAAGAAGCGCTTGCTTCAATAGGATTTGATTTTTATAATGTAGTTTTTAATTTGGGATTG
AACAATAAAAAAAGCGTTGCAAGTAAAAAATTAGATGGTTGAATTGAACAATTTAACAAT
TTAAAAGATAATGAAAATAACTTAAAAGAAAGCTTTTCAAAATCTAATTTTTATTCTAAA
AAAGAATCAGCAAGACCAATTGAGATGGATTTAACTACGGCAAACGAAACGTTTGAAGAA
ATAAAAATAACCACAAAAGGAGAAGTTTTTTTTATTGAAAGCAAAGTGCTAAAAAACAAA
AAAATTCTATATACGCTAAAGATTTCAGATTATAAAGAAGCTATTCTTGTTAAAAAATTT
TATGATTCCGAAAACGAAATACCTGATATAAAGGTAGGGGACACGATTATTGTTACTGGA
AAATTAAGTGATGATAATTTTACAAAATCAAAAGTTTTAATAGCAATGGGCAAGGAATGC
TTCATAAAGACAGAACCATTACAAAAGCTTATTGAAGATAATGAAGACAATAAAAGAGTT
GAATTAGCCGCAAGATCTAATATGAGTGCTCAAGATGGAATTTCAACACCTTCTGACTAT
ATTGACGCCGCCAAATTTTATGGTCATAAGGCTATAGCATTGACCGACCTCGATGATGTA
CAAGGATTCCCTGAATTTTACAACTATGCTAAGAAACAAAAGGATGTTAAGCCAATATAC
GGCGCAACATTAAGTACCATTGATTCAGATAAAAAATTCTTCTACAATTTTAAAAATTTC
AACTTAAAAGAAGAAGAATATGTTGTGTTTGACCTTGAAACAACAGGATTGAGTCCAAGA
TTGGATGACATAATTGAATTTGGTGCCACTATTGTAAAAAATAATACTATTACTCAAAAA
ATTCAATTCTTTTTGCAAACAAAACGCGAACTATCAGCCTTTACTGTTGAAAGCAGCCAC
ATTAATAATGAAATGTTAAAGAACGGTTATGCACAAGAAGAAGGCATTAAAAAAATTTAT
GAAATATTAAAGGATAAAATAGCGGTTGCTCACAATGCAAACTTCGATATAAATTTCTGC
AAAGAAAAATTTAGCAAACTTGGCCTTGATAATTCTAAAATTTTTGGCCTTGATACATTG
GCCTTATCTTATTTTTTAAATCCCGATGAATTTCGTCATTCTTTGGGTTATGTTGCTAAA
AGATTCAATATTATTTATGATACAACTGTTGCCCACCGTGGTGATTACGACGCTAATGTT
TTGGCTAAGATTTGAATAAAAATGATTGACAAACTTGCAAAAGATTACAATATCTTAAAC
TCACAGGATTTAAACAATGTCGATAGCCAAAAAATACTTTCTCATAAATTTACATACGAA
ACAAGAATATTAGTAAAAAATCAAGCTGGCCTTAAAAAATTATTCAAAATTATTTCGCGT
TCTTTAACTTCTCAATTTAAAAAAAATCCACAAATTTACTTTGATCAATTGGGCAATGAT
GAAGATTTGTTTTTTGGATCAGCAACAAATCAATCATATGTTTGAGACCAAGTATTCACT
GGAACAAATGAAAATTTGCTAAATTCACTAAAATATTATGACTATATTGAATTACCTCCT
ATATCATCATTTCAATATATGATTGATAGTAATCACGTTACGTTAGATGAATTAAAATTT
TTGTATAAAGATTTAATTTCAAAAGCAAAAAGTTTAAACAAAATGTGCGTTGCCGTTTCT
GATTGTAGATATATTTATAATTATCAAAGATTAATTCATGAAATTTACATTGAGGCCCCA
ACTTTGGGGGGTGGGCTTCATTGGCTTAAGAAGAGGCCATCTCATCCGGAATTTAGATAT
TTAACAACAAGAGAGATGTTAAAAGAATTTGCTTTTTTGAATGATAGTTATTTAATTAAT
GAAATAGTAATTGAAAATCCAAACAAAATTGCTAATGAAATTTCATCTAATATTCAAGTT
ATTAAAGATAAATTGTATGTTCCGACTTTTGATAACTCACCTCAAAAATTAAGAGAAGTT
GTTTATAGGACTTTAAAAGAAAGATACGGGGATAATCCTGATCCCATTATAGTTAAAAGA
ATTGAAAAGGAATTAAACCCAATTATAAAGTATGGCTATTCTGTTATTTATTGAATAAGT
CATAAATTAGTTAAAAAAAGTAATGAAGATGGTTATCTAGTAGGCAGTAGAGGAAGCGTT
GGTAGCTCAATTGTTGCCAATCTAGCGGGTATTTCAGAAGTAAATCCCTTACCGCCACAT
TATTTATGCAAAAATTGTAAATATTTTGAATGAAACAGTAATAAAGAAATTTATTCAGGT
TGAGATTTGCCTGACAAGCATTGTCCAAACTGCAACTCAATATTGTCGAAAGATGGGCAT
AATATCCCCTTTGAAACATTCCTAGGATTTGAAGCAGATAAAGTTCCTGATATTGATTTG
AATTTTAGTGGTGAATATCAACCAACAATTCACAATTATGTTAAAGAATTGTTTGGAGAA
GCGCATACATATAGAGCCGGTACAATAGCAACCGTAGCAGAAAAAACAGCATATGGATTT
TGCAAAAAATATGAAGAAGAAAAGAGAGGAAATTATCAACCTTGAAGTCATTTGTTCTTG
GACTTTTTAGCATCTAAAACACAAGGAGTAAAGAGAACAACTGGACAACATCCTGGGGGA
ATTATTATTATTCCTAAAGAATTCGATGTTGAGGATTTTACGCCTGTTAACTATCCTGCT
AACGACACAGAAAGTTCTTGAAAAACAACACACTTCGACTTCACCTCTATTCATGATAAT
GTCTTAAAATTAGATTTGTTGGGCCATGATGATCCTACCGTTATTAGAATGCTTGAAACA
TTGACAAATACAAACGCAAAGGAAATACCAAAATTTGATGCAGAAGTTATGAAACTTTTT
TATACAACTGAATCATTGAAAATTAGTCCTTCAGACATTGGGGGCGAAACAACCGGGGCA
TATGGGTTGCCTGAATTTGGAACAAACTTTGTAAGAAAAATGTTAAAAAAAGCTCAACCG
AGATCATTTAATGATTTAATTCTTCTTTCGGGGTTGAGTCATGGTACGGATGTTTGAACA
GACAATGCCGAAGAACTAGTGGCAAGAGGCAAAAAATTAATAGAATGTGTATGCTGTCGT
GATGATATAATGCGTGGGTTGATTGAATGAAATATTGAACCCTTAACAGCTTTTCAAATT
ATGGAAAAAGTTAGAAAAGGAAAAGGCTTGACACCTGAGTGAGAAGAACTCTTAAAAAGT
CATAACGTTCCTGAATGATATATAGAGTCGTTGCAAAAAATTAAATACATGTTCCCTAAG
GCCCATGCTACTGCGTATGTAATTATGGCTTGAAGAATTGCTTGATATAAGTTGTATTAT
CCATTACCTTTTTATGCATCATTTTATACAAACAGGCCAGATGCTATTGATATTCAAATA
ATGAGTAGTGGCGCAGCAAGCGTTCACCAAAAACTTATTGAATTAAAAAATCGCCAAAAT
TCAACTGGCGAAAAATTATCTGTAAAGGAAGAAGCGCTAATTCCTGTTTTAGAAATTACT
CAAGAATTATATGCAAGGGGATTTAAAATTAAAAATGTTGATTTAAAACTTTCTTTGGCT
GATAAATGAATAATAGATGAAAAAGATAAGGCGCTAATTCCTCCATTTAATGTTGTGGAT
GGTTTAGGAATTACTGTTGCTCAAACAATAGTATCTGCAAGAAAAGAAGGCTTTTTCCTT
TCAATTGAAGACCTTGCTTCGAGAACAAAAGTCAATTCAAGAATTATTTCGGAATTAAAA
AAAATAGGCGTTTTAGATTGCTTAGATGATACCAATCAAGTAAGTTTGTTTTAA
>1177
ATGCTTGATAAGACTTTTGTGCAATTATGCAAAGAAATAAAATTTGAATTTGATGAACAA
CAATTTTATGGTGCAAAAGTTTTGAGTGTTGAATCAAACTTAAATGAATGGAAATTTAAG
ATTGCCTTTGCAAACCATATTGACATTGAACAATACAAACAATTTAGAGAAAAATTAGTT
AAAAGATTTGGCAAGGTTGAATTAATCTTGGCTGTTGAGACAATTATAAGAAATAAACAA
ATTATTGTTGATTATTTAAATTATCTAATAGAATGTAACCCCAAGAAATATTGGCCTTTT
GTGAAATATAATTATTCATGTATAACTACTTCAACAATTGAAATAGATGAAAAAACATTG
ACACTTTCCTTACTAACAAATGAAATTTATGAAGTTTTTAAAAGTAATAAAGATCTTTTT
AAAGAAGCGCTTGCTTCAATAGGATTTGATTTTTATAATGTAGTTTTTAATTTGGGATTG
AATAATAAAAAAAGCGTTGCAAGCAAAAAACTAGATGGTTGAATTGAACAATTTAACAAT
TTAAAAGATAATGAAAATAACCTAAAAGAAAGCTTTTCAAAATCTAATTTTTATTCTAAA
AAAGAATCAGCAAGACCAATTGAGTTGGATTTAACTACGGCAAACGAAACGTTTGAAGAA
ATAAAAATAACCACAAAAGGAGAAGTTTTTTTTGTCGAAAGCAAAGTACTAAAAAACAAA
AAAATTCTATATACGCTAAAGATTTCAGATTATAAAGAAGCCATTCTTGTTAAAAAATTT
TATGATTCCGAAAACGAAATACCTGATATAAAGGTAGGAGACACGATTATTGTTACCGGA
AAATTGAGTGATGATAATTTTACAAAATCAAAAGTTCTAATAGCAATGGGCAAGGAATGC
TTCATAAAGACAGAACCATTACAAAAGCTTATTGAAGATAATGAAGACAATAAAAGAGTT
GAATTAGCCGCAAGATCTAATATGAGTGCTCAAGATGGAATTTCAACACCTTCTGACTAT
ATTGACGCTGCCAAATTTTATGGTCATAAAGCCATAGCACTGACCGACCTCGATGATGTA
CAAGGATTCCCTGAATTTTATAACTATGCTAAGAAACAAAAGGATGTTAAGCCGATATAC
GGCGCAACATTAAGTACCATTGATTCAGATAAAAAATTCTTCTACAATTTTAAAAATTTC
AACTTAAAAGAAGAAGAATATGTTGTGTTTGACCTTGAAACAACAGGATTGAGTCCAAGA
TTGGATGACATAATTGAATTTGGTGCCACTATTGTAAAAAATAATACTATTACTCAAAAA
ATTCAATTCTTTTTGCAAACAAAACGCGAACTATCAGCCTTTACTGTCGAAAGCAGTCAC
ATTAATAATGAAATGTTAAAGAATGGTTATCCACAAGAAGAAGGCATTAAAAAAATTTAT
GAAATATTAAAGGATAAAATAGCGGTTGCTCACAACGCAAACTTCGATATAAATTTCTGC
AAAGAAAAATTTAGCAAACTTGGCCTTGATAATTCTAAAATTTTTGGCCTTGATACATTG
GCCTTATCTTATTTTTTAAATCCCGATGAATTTCGTCATTCTTTGGGTTATGTTGCTAAA
AGATTTAATATTGTTTATGATACAACTGTTGCCCACCGTGGTGATTATGACGCTAACGTT
TTGGCAAAGATTTGAATAAAAATGATTGACAAACTTGCAAAAGATTATAATGTCTTGAAC
TCACAAGATTTAAACAATGTTGATAACCAAAAAATACTTTCCCATAAGTTTACATACGAA
ACAAGAATATTAGTAAAAAATCAAGCCGGCCTTAAAAAATTATTCAAAATTATTTCGCGT
TCTTTAACTTCTCAATTTAAAAAAAATCCACAAATTTACTTTGATCAATTGGGCAATGAT
GAAGATTTGTTTTTTGGATCAGCAACAAATCAATCATATGTTTGAGACCAAGTATTCACT
GGAACAAATGAAAATTTATTAAATTCACTAAAATATTATGATTATATTGAATTACCCCCT
ATATCATCATTTCAATATATGATTGATAGTAACCACGTTACATTAGATGAATTAAAATTT
TTGTATAAAGATTTAATTTCAAAAGCAAAAAGTTTAAACAAAATGTGCGTTGCTGTTTCT
GATTGCAGATATATTTATAATTATCAAAGATTAATTCATGAAATTTATATTGAGGCTCCA
ACTTTGGGGGGCGGGCTTCATTGGCTTAAGAAGAGATCATCTCATCCAGAATTTAGATAT
TTAACAACAAGAGAGATGTTAAAAGAATTTGCTTTTTTGAATGATAGTTATTTAATTAAT
GAAATAGTAATTGAAAATCCAAACAAAATTGCTAATGAAATTTCATCTAATATTCAAGTT
ATTAAAGATAAATTGTATGTTCCAACTTTTGATAACTCACCTCAAAAATTAAGAGAAGTT
GTCTATAGGACTTTAAAAGAAAGATACGGGGATAATCCTGATCCCATCATAGTTAAAAGA
ATTGAAAAGGAATTAAATCCAATTATAAAGTATGGCTATTCTGTTATTTATTGAATAAGT
CACAAATTAGTTAAAAGAAGCAATGAAGATGGTTACCTAGTTGGTAGTAGAGGAAGCGTT
GGTAGCTCAATTGTTGCCAATCTAGCGGGTATTTCAGAAGTAAATCCCTTACCTCCACAT
TATTTATGCAAAAATTGTAAATATTTTGAATGAAACAGTAATAAAGAAATTTATTCAGGT
TGAGATTTGCCAGACAAGCATTGTCCAAACTGCAACTCAATATTGTCAAAAGATGGGCAT
AATATCCCCTTTGAAACATTCTTAGGATTTGAAGCAGATAAAGTTCCTGATATTGATTTG
AATTTTAGTGGTGAATATCAACCAACAATTCACAATTATGTTAAAGAATTGTTTGGCGAA
GCGCATACATATAGAGCTGGTACGATAGCAACCGTAGCAGAAAAAACAGCATATGGATTT
TGCAAAAAATATGAAGAAGAAAAGAGAGGAAATTATCAACCTTGAAGTCATTTATTCTTG
GATTTTTTAGCATCTAAAACACAAGGAGTAAAGAGAACAACTGGACAACATCCTGGGGGA
ATTATTATTATTCCTAAAGAATTCGATGTTGAGGATTTTACGCCTGTAAACTATCCTGCT
AACGACACAGAAAGTTCTTGAAAAACAACACACTTCGACTTCACTTCCATTCATGATAAT
GTCTTAAAATTAGATTTGTTGGGTCATGATGATCCTACCGTTATTAGAATGCTTGAAACA
TTGACAAATACAAACGCAAAGGAAATACCAAAATTTGATGCAGAAGTTATGAAACTTTTC
TATACAACTGAATCATTGAAAATTAGTCCTTCAGACATTGGCGGTGAAACAACCGGAGCT
TATGGATTGCCTGAATTTGGAACAAACTTTGTAAGAAAAATGTTAAAAAAAGCTCAACCG
AGATCATTTAATGATTTAATTCTTCTTTCGGGGTTGAGTCATGGTACGGATGTTTGAACA
GACAATGCCGAAGAGCTAGTGGCAAGAGGCAAAAAATTAATAGAATGTGTATGTTGTCGT
GACGATATAATGCGCGGTTTGATTGAATGAAATATTGAACCCTTGACAGCTTTTCAAATT
ATGGAAAAAGTTAGAAAAGGAAAGGGCTTGACACCCGAGTGGGAAGAACTCTTAAAAAGT
CATAATGTTCCTGAATGATATATAGAGTCGTTACAAAAAATTAAATACATGTTCCCTAAG
GCCCATGCTACTGCGTATGTAATTATGGCTTGAAGAATTGCTTGATATAAGTTATATTAT
CCATTACCTTTTTATGCATCATTTTATACAAACAGGCCAGATGCTATTGATATTCAAATA
ATGAGTAGTGGCGTAGCAAGCGTTCACCAAAAACTTATTGAATTAAAAAATCGCCAAAAT
TCAACTGGCGAAAAATTATCTGTAAAGGAAGAAGCATTAATTCCTGTTTTAGAAATTACT
CAAGAATTATATGCAAGGGGATTTAAAATTAAAAATGTTGATTTAAAACTTTCTTTGGCT
GATAAATGAATAATAGATGAAAAAGATAAGGCGCTAATTCCTCCATTTAATGTTGTGGAT
GGTTTAGGAATTACTGTTGCTCAAACAATAGTGTCTGCAAGAAAAGAAGGCTTTTTCCTT
TCAATTGAAGACCTTGCTTCGAGAACAAAAGTCAATTCAAGAATTATTTCGGAATTAAAA
AAAATAGGCGTTTTAGATTGCTTAGATGATACCAATCAAGTAAGTTTGTTTTAA
>1622
ATGCTTGATAAGACTTTTGTGCAATTATGCAAAGAAATAAAATTTGAATTTGATGAACAA
CAATTTTATGGTGCAAAAGTTTTGAGTGTTGAATCAAACTTAAATGAATGGAAATTTAAG
ATTGCCTTTGCAAACCATATTGACATTGAACAATACAAACAATTTAGAGAAAAATTAGTT
AAAAGATTTGGCAAGGTTGAATTAATCTTGGCTATTGAGACAATTATAAGAAATAAACAA
ATTATTGTTGATTATTTAAATTATCTAATAGAATGTAACCCCAAGAAATATTGGCCTTTT
GTGAAATATAATTATTCATGTATAACTACTTCAACAATTGAAATAGACGAAAAAACATTA
ACACTTTCCTTGCTAACAAATGAAATTTATGAAGTTTTTAAAAGTAATAAAGATCTTTTT
AAAGAAGCGCTTGCTTCAATAGGATTTGATTTTTATAATGTAGTTTTTAATTTGGGATTG
AATAATAAAAAAAGCGTTGCAAGTAAAAAATTAGATGGTTGAATTGAACAATTTAACAAT
TTAAAAGATAACGAAAATAACTTAAAAGAAAGCTTTTCAAAATCTAATTTTTATTCTAAA
AAAGAATCAGCTAGACCAATTGAGATGGATTTAACTACGGCAAACGAAACATTTGAAGAA
ATAAAAATAACTACAAAAGGAGAAGTTTTTTTTATTGAAAGCAAAGTGCTAAAAAACAAA
AAAATTCTATATACGCTAAAGATTTCAGATTATAAAGAAGCTATTCTTGTTAAAAAATTT
TATGATTCCGAAAACGAAATACCTGATATAAAGGTAGGGGACACGATTATTGTTACTGGA
AAATTAAGTGATGATAATTTTACAAAATCAAAAGTTTTAATAGCAATGGGCAAGGAATGC
TTCATAAAGACAGAACCATTACAAAAACTTATTGAAGATAACGAAGACAATAAAAGAGTT
GAATTAGCCGCAAGATCTAATATGAGTGCTCAAGATGGAATTTCAACGCCCACCGACTAT
ATTAATGCTGCTAAATTTTATGGTCATAAGGCTATAGCATTGACCGACCTAGATGATGCG
CAAGGCTTTCCTGAATTTTATAATTATGCCAAAAAGCAAAAGGATGTTAAGCCAATATAC
GGCGCAACATTAAGCACTGTTGATTCAGATAAAAAATTCTTCTACAACTTTAAAAATTTC
AACTTAAAAGAAGAAGAATACGTTGTATTTGACCTTGAAACAACAGGATTGAGTCCAAGA
TTGGATGACATTATTGAATTTGGTGCCACTATTATAAAAAATAATACTATTACTCAAAAA
ATTCAATTCTTTTTGCAAACGAAGCGTGAACTATCAGCCTTTACTGTTGAAAGCAGCCAC
ATTAATAATGAAATGTTAAAGAACGGTTATGCACAAGAAGAAGGCATTAAAAAAATTTAT
GAAATATTAAAGGATAAAATAGCGGTTGCTCACAATGCAAACTTCGATATAAATTTCTGC
AAAGAAAAATTTAGCAAACTTGGCCTTGATAATTCTAAAATTTTTGGCCTTGATACATTG
GCCTTATCTTATTTTTTAAATCCCGATGAATTTCGTCATTCTTTGGGTTATGTTGCTAAA
AGATTCAATATTATTTATGATACAACTGTTGCCCACCGTGGTGATTACGACGCTAATGTT
TTGGCTAAGATTTGAATAAAAATGATTGACAAACTTGCAAAAGATTACAATATCTTAAAC
TCACAGGATTTAAACAATGTCGATAGCCAAAAAATACTTTCTCATAAATTTACATACGAA
ACAAGAATATTAGTAAAAAATCAAGCTGGCCTTAAAAAATTATTCAAAATTATTTCGCGT
TCTTTAACTTCTCAATTTAAAAAAAATCCACAAATTTACTTTGATCAATTGGGCAATGAT
GAAGATTTGTTTTTTGGATCAGCAACAAATCAATCATATGTTTGAGATCAAGTTTTCACT
GGAACAAATGAAAATTTGCTAAATTCACTAAAATATTATGACTATATTGAATTACCCCCT
ATATCATCATTTCAATATATGATTGATAGTAACCACGTTACATTAGATGAATTAAAATTT
TTGTATAAAGATTTAATTTCAAAAGCAAAAAGTTTAAACAAAATGTGCGTTGCTGTTTCT
GATTGTAGATATATTTATAATTATCAAAGATTAATTCATGAAATTTATATTGAGGCTCCA
ACTTTGGGGGGTGGGCTTCATTGGCTTAAGAAGAGACCATCTCATCCGGAATTTAGATAT
TTAACAACAAGAGAGATGTTAAAAGAATTTGCTTTTTTGAATGATAGTTATTTAATTAAT
GAAATAGTAATTGAAAATCCAAACAAAATTGCTAATGAAATTTCATCTAATATTCAAGTT
ATTAAAGATAAATTGTATGTTCCAACTTTTGATAACTCACCTCAAAAATTAAGAGAAGTT
GTTTATAGGACTTTAAAAGAAAGATACGGGGATAATCCCGATCCCATCATAGTTAAAAGA
ATTGAAAAGGAATTAAATCCAATTATAAAGTATGGATATTCTGTTATTTATTGAATAAGT
CATAAATTAGTTAAAAGAAGTAATGAAGATGGTTATCTAGTAGGCAGTAGAGGAAGCGTT
GGTAGTTCAATCGTTGCTAATTTAGCAGGTATTTCAGAAGTAAATCCCTTACCGCCACAT
TATTTATGCAAAAATTGTAAATATTTTGAATGAAACAGTAATAAAGAAATTTATTCAGGT
TGAGATTTGCCAGACAAGCATTGTCCAAATTGCAACTCAATATTGTCAAAAGATGGGCAT
AATATTCCCTTTGAAACATTCTTAGGATTTGAAGCAGATAAAGTTCCTGATATTGATTTG
AATTTTAGTGGTGAATATCAACCAACAATTCACAATTATGTTAAAGAATTGTTTGGAGAA
GCACATACATATAGAGCTGGTACAATAGCTACCGTAGCAGAAAAAACAGCATATGGATTT
TGCAAAAAATATGAAGAAGAAAAGAGAGGAAACTATCAACCTTGAAGTCATTTGTTCTTG
GATTTTTTAGCATCTAAAACACAAGGGGTAAAGAGGACAACTGGACAACACCCAGGAGGA
ATTATTATTATTCCTAAAGAATTCGATGTAGAGGATTTTACACCTGTAAACTATCCTGCC
AACGATACAGAAAGTCCTTGAAAAACAACACACTTTGACTTCACTTCTATTCATGATAAT
GTCTTAAAATTAGATTTATTGGGTCACGATGACCCGACTGTTATTAGAATGCTTGAAACA
TTGACAAATACAAACGCAAAGGAAATACCAAAATTTGATGCAGAAGTTATGAAACTTTTC
TATACAACTGAATCATTGAAAATTAGTCCTTCAGACATTGGAGGCGAAACAACTGGGGCT
TATGGGTTACCTGAATTTGGAACAAACTTTGTAAGAAAAATGTTAAAAAAGGCTCAACCA
AGATCATTTAATGATTTAATTCTTCTTTCAGGGTTGAGTCATGGTACAGATGTTTGAACA
GACAATGCTGAAGAGCTAGTGGCAAGAGGCAAAAAATTAATAGAATGTGTATGCTGTCGT
GATGATATAATGCGTGGGTTGATTGAATGAAATATTGAGCCCTTAACAGCTTTTCAAATT
ATGGAAAAAGTTAGAAAAGGAAAGGGCTTGACACCTGAGTGAGAAGAACTCTTAAAAAGT
CATAAGGTTCCCGAATGATATATAGAGTCGTTGCAAAAAATTAAATACATGTTCCCTAAG
GCCCATGCTACTGCGTACGTAATTATGGCTTGAAGAATTGCTTGATATAAGTTATATTAT
CCATTACCTTTTTACGCTTCATTTTATACAAACAGGCCAGATGCTATTGATATTCAAATA
ATGAGTAGTGGCGTAGCAAGCGTTCACCAAAAACTCATTGAATTAAAAAATCGCCAAAAT
TCAAATGGCGAAAAATTATCTGTAAAGGAAGAAGCATTAATTCCTGTTTTAGAAATTACT
CAAGAATTATATGCAAGGGGATTTAAAATTAAAAATGTTGATTTAAAACTTTCTTTGGCT
GATAAATGAATAATAGATGAAAAAGATAAGGCGCTAATTCCTCCATTTAATGTTGTGGAT
GGTTTAGGAATTACTGTTGCTCAAACAATAGTATCTGCAAGAAAAGAAGGCTTTTTCCTT
TCAATTGAAGACCTTGCTTCGAGAACAAAAGTCAATTCAAGAATTATTTCGGAATTAAAA
AAAATAGGCGTTTTAGATTGCTTAGATGATACCAATCAAGTAAGTTTGTTTTAA
>7459 bias=526.9,bit_score=4609.7,abs_start=79913,align_strand=+,abs_end=84226,score_ratio=1.06854427446,query_name=NODE_3_length_93369_cov_17.5684_ID_566
ATGCTTGATAAGACTTTTGTGCAATTATGCAAAGAAATAAAATTTGAATTTGATGAACAA
CAATTTTATGGTGCAAAAGTTTTGAGTGTTGAATCAAACTTAAATGAATGGAAATTTAAG
ATTGCCTTTGCAAACCATATTGACATTGAACAATACAAACAATTTAGAGAAAAATTAGTT
AAAAGATTTGGCAGGGTTGAATTAATCTTGGCTATTGAGACAATTATAAGAAATAAACAA
ATTATTGTTGATTATTTAAATTATCTAATAGAATGTAACCCTAAGAAATATTGGCCTTTT
GTAAAATATAATTATTCATGTATAACTACTTCGGCAATTGAAATAGATGAAAAAACATTA
ACACTTTCCTTACTAACAAATGAAATTTATGAAGTTTTTAAAAGTAATAAAGATCTTTTT
AAAGAAGCGCTTGCTTCAATAGGATTTGATTTTTATAATGTAGTTTTTAATTTGGGATTG
AACAATAAAAAAAGCGTTGCAAGTAAAAAATTAGATGGTTGAATTGAACAATTTAACAAT
TTAAAAGATAATGAAAATAACTTAAAAGAAAGCTTTTCAAAATCTAATTTTTATTCTAAA
AAAGAATCAGCAAGACCAATTGAGATGGATTTAACTACGGCAAACGAAACGTTTGAAGAA
ATAAAAATAACCACAAAAGGAGAAGTTTTTTTTATTGAAAGCAAAGTGCTAAAAAACAAA
AAAATTCTATATACGCTAAAGATTTCAGATTATAAAGAAGCTATTCTTATTAAAAAATTT
TATGATTCTGAAAACGAAATACCTGATATAAAGGTAGGGGACACGATTATTGTTACTGGA
AAATTGAGTGATGATAATTTTACAAAATCAAAAGTTTTAATAGCAATGGGCAAGGAATGC
TTCATAAAGACAGAACCATTACAAAAACTTATTGAAGATAACGAAGACAATAAAAGAGTT
GAATTAGCCGCAAGATCTAATATGAGTGCTCAAGATGGAATTTCAACACCATCTGATTAT
ATTGATGCTGCTAAATTTTATGGTCATAAGGCTATAGCATTGACCGACCTAGATGATGCG
CAAGGCTTTCCTGAATTTTATAATTATGCCAAAAAGCAAAAGGATGTTAAGCCAATATAC
GGCGCAACATTAAGCACCGTTGATTCAGATAAAAAATTCTTCTACAACTTTAAAAATTTC
AACTTAAAAGAAGAAGAATACGTTGTATTTGACCTTGAAACAACAGGATTGAGTCCAAGA
TTGGATGACATTATTGAATTTGGTGCCACTATTATAAAAAATAATACTATTACTCAAAAA
ATTCAATTCTTTTTGCAAACGAAACGTGAACTATCAGCCTTTACTGTTGAAAGCAGCCAC
ATTAATAATGAAATGTTAAAGAGCGGTTATGCACAAGAAGAAGGCATTAAAAAGATTTAT
GAAATATTAAAGGATAAAATTGCAGTTGCTCACAATGCAAACTTCGATATAAATTTTTGC
AAAGAAAAATTTAACAAACTCGGCCTTGATAATTCTAAAATTTTTGGCCTTGATACATTA
GCCTTATCTTATTTTTTAAATCCCGATGAATTTCGTCATTCTTTGGGTTATGTTGCTAAA
AGATTCAATATTATTTATGATACAACTGTTGCCCACCGTGGTGATTACGACGCTAATGTT
TTGGCTAAGATTTGAATAAAAATGATTGACAAACTTGCAAAAGATTACAATATCTTAAAC
TCACAGGATTTAAACAATGTCGATAGCCAAAAAATACTTTCTCATAAATTTACATACGAA
ACAAGAATATTAGTAAAAAATCAAGCTGGCCTTAAAAAATTATTCAAAATTATTTCGCGT
TCTTTAACTTCTCAATTTAAAAAAAATCCACAAATTTACTTTGATCAATTGGGCAATGAT
GAAGATTTGTTTTTTGGATCAGCAACAAATCAATCATATGTTTGAGACCAAGTATTCACT
GGAACAAATGAAAATTTGTTAAATTCACTAAAATATTATGACTATATTGAATTACCCCCT
ATATCATCATTTCAATATATGATTGATAGTAACCATGTTACATTAGATGAATTAAAATTT
TTGTATAAAGATTTAATTTCAAAAGCAAAAAGTTTAAACAAAATGTGCGTTGCTGTTTCT
GATTGCAGATATATTTATAATTATCAAAGATTAATTCATGAAATTTATATTGAGGCTCCA
ACTTTAGGGGGTGGGCTTCATTGGCTTAAAAAGAGACCATCTCATCCAGAATTTAGATAT
TTAACAACAAGAGAGATGTTAAAAGAATTTGCTTTTTTGAATGATAGTTATTTAATTAAT
GAAATAGTAATTGAAAATCCAAACAAAATTGCTAATGAAATTTCATCTAATATTCAAGTT
ATTAAAGATAAATTGTATGTTCCAACTTTTGATAACTCGCCTCAAAAATTAAGAGAAGTT
GTTTATAAGACTTTAAAAGAAAGATATGGGGATAATCCAGATCCCATCATAGTTAAAAGA
ATTGAAAAGGAATTAAATCCAATTATAAAGTATGGCTATTCTGTTATTTATTGAATAAGT
CATAAATTAGTTAAAAGAAGTAATGAAGATGGTTATCTAGTAGGCAGTAGAGGAAGCGTT
GGTAGCTCAATTGTTGCCAATCTAGCGGGTATTTCAGAAGTAAATCCCCTACCTCCACAT
TATTTATGCAAAAATTGTAAATATTTTGAATGAAATAGTAACAAAGAAATTTATTCAGGT
TGAGATTTGCCAGACAAGCATTGTCCAAATTGCAACTCAATATTGTCAAAAGATGGGCAT
AATATCCCTTTTGAAACATTCTTAGGATTTGAAGCGGATAAAGTTCCTGATATTGATTTG
AATTTTAGTGGTGAATATCAACCAACAATTCACAATTATGTTAAAGAATTGTTTGGCGAA
GCACATACATATAGAGCTGGTACAATAGCAACTGTAGCAGAAAAAACAGCATATGGATTT
TGCAAAAAATATGAAGAAGAAAAGAGAGGAAATTATCAACCTTGAAGTCATTTGTTCTTG
GATTTTTTAGCATCTAAAACACAAGGAGTAAAGAGGACAACTGGACAACACCCTGGGGGA
ATTATTATTATTCCTAAAGAATTCGATGTTGAGGATTTTACGCCTGTAAACTATCCTGCC
AACGACACAGAAAGTTCTTGAAAAACAACACACTTCGACTTCACTTCTATTCATGATAAT
GTCTTAAAATTAGATTTGTTGGGTCATGATGATCCTACCGTTATTAGAATGCTTGAAACA
TTGACAAATACAAACGCAAAGGAAATACCAAAATTTGATGCAGAAGTTATGAAACTTTTT
TATACAACTGAATCATTGAAAATTAGTCCTTCAGACATTGGGGGCGAAACAACTGGAGCT
TATGGGTTGCCTGAATTTGGAACAAACTTTGTAAGAAAAATGTTAAAAAAAGCTCAACCA
AGATCATTTAATGATTTAATTCTTCTTTCGGGGTTGAGTCATGGTACGGATGTTTGAACA
GACAATGCTGAAGAGCTAGTGGCAAGAGGCAAAAAATTAATAGAATGTGTATGCTGTCGT
GATGATATAATGCGTGGGTTGATTGAATGAAATATTGAGCCATTAACAGCTTTTCAAATT
ATGGAAAAAGTTAGAAAAGGAAAGGGCTTGACACCTGAGTGAGAAGAACTCTTAAAAAGT
CATAACGTTCCCGAATGATATATAGAGTCGTTGCAAAAAATTAAATACATGTTCCCTAAG
GCCCATGCTACTGCGTATGTAATTATGGCTTGAAGAATTGCTTGATATAAGTTATATTAT
CCATTACCTTTTTACGCTTCATTTTATACAAACAGGCCAGATGCTATTGATATTCAAATA
ATGAGTAGTGGCGTAGCAAGCGTTCACCAAAAACTTATTGAATTAAAAAATCGCCAAAAT
TCAAATGGCGAAAAATTATCTGTAAAGGAAGAAGCATTAATTCCTGTTTTAGAAATTACT
CAAGAATTATATGCAAGGGGATTTAAAATTAAAAATGTTGATTTAAAACTTTCTTTGGCT
GATAAATGAATAATAGATGAAAAAGATAAGGCGCTAATTCCTCCATTTAATGTTGTGGAT
GGTTTAGGAATTACTGTTGCTCAAACAATAGTATCTGCAAGAAAAGAAGGCTTTTTCCTT
TCAATTGAAGACCTCGCTTCGAGAACTAAAGTCAATTCAAGAATTATTTCGGAATTAAAA
AAAATAGGTGTTTTAGATTGCTTAGATGATACCAATCAAGTAAGTTTATTTTAA
>7461 bias=520.7,bit_score=4603.5,abs_start=95803,align_strand=+,abs_end=100116,score_ratio=1.06710709318,query_name=NODE_1_length_171438_cov_18.2479_ID_1802
ATGCTTGATAAGACTTTTGTGCAATTATGCAAAGAAATAAAATTTGAATTTGATGAACAA
CAATTTTATGGTGCAAAAGTTTTGAGTGTTGAATCAAACTTAAATGAATGGAAATTTAAG
ATTGCCTTTGCAAACCATATTGACATTGAACAATACAAACAATTTAGAGAAAAATTAGTT
AAAAGATTTGGCAAGGTTGAATTAATCTTGGCTATTGAGACAATTATAAGAAATAAACAA
ATTATTGTTGATTATTTAAATTATCTAATAGAATGTAACCCCAAGAAATATTGGCCTTTT
GTAAAATATAATTATTCATGTATAACTACTTCGGCAATTGAAATAGATGAAAAAACATTA
ACACTTTCCTTACTAACAAATGAAATTTATGAAGTTTTTAAAAGTAATAAAGATCTTTTT
AAAGAAGCGCTTGCTTCAATAGGATTTGATTTTTATAATGTAGTTTTTAATTTGGGATTA
AACAATAAAAAAAGCGTTGCAAGCAAAAAACTAGACGGTTGAATTGAACAATTTAACAAT
TTAAAAGATAATGAAAATAACTTAAAAGAAAGCTTTTCAAAATCTAATTTTTATTCTAAA
AAAGAATCAGCAAGACCAATTGAGATGGATTTAACTACTGCAAACGAAACGTTTGAAGAA
ATAAAAATAACCACAAAAGGAGAAGTTTTTTTTATTGAAAGCAAAGTGCTAAAAAACAAA
AAAATTCTATATACGCTAAAGATTTCAGATTATAAAGAAGCTATTCTTATTAAAAAATTT
TATGATTCTGAAAACGAAATACCTGATATAAAGGTAGGGGACACGATTATTGTTACTGGA
AAATTGAGTGATGATAATTTTACAAAATCAAAAGTTTTAATAGCAATGGGCAAGGAATGC
TTCATAAAGACAGAACCATTACAAAAACTTATTGAAGATAACGAAGACAATAAAAGAGTT
GAATTAGCCGCAAGATCTAATATGAGTGCTCAAGATGGAATTTCAACACCATCTGATTAT
ATTGATGCTGCTAAATTTTATGGTCATAAGGCTATAGCATTGACCGACCTAGATGATGCG
CAAGGCTTTCCTGAATTTTATAATTATGCCAAAAAGCAAAAGGATGTTAAGCCAATATAC
GGCGCAACATTAAGCACCGTTGATTCAGATAAAAAATTCTTCTACAACTTTAAAAATTTC
AACTTAAAAGAAGAAGAATACGTTGTATTTGACCTTGAAACAACAGGATTGAGTCCAAGA
TTGGATGACATTATTGAATTTGGTGCCACTATTATAAAAAATAATACTATTACTCAAAAA
ATTCAATTCTTTTTGCAAACGAAGCGTGAACTATCAGCCTTTACTGTTGAAAGCAGCCAC
ATTAATAATGAAATGTTAAAGAACGGTTATGCACAAGAAGAAGGCATTAAAAAAATTTAT
GAAATATTAAAGGATAAAATAGCGGTTGCTCACAATGCAAACTTCGATATAAATTTCTGC
AAAGAAAAATTTAGCAAACTTGGCCTTGATAATTCTAAAATTTTTGGCCTTGATACATTG
GCCTTATCTTATTTTTTAAATCCCGATGAATTTCGTCATTCTTTGGGTTATGTTGCTAAA
AGATTCAATATTGTTTATGATACAACTGTTGCCCACCGTGGTGATTACGATGCTAATGTT
TTGGCAAAGATTTGAATAAAAATGATTGACAAACTTGCAAAAGATTACAATATCCTAAAC
TCACAGGATTTAAACAATGTCGATAGCCAAAAAATACTTTCTCATAAATTTACATATGAA
ACAAGAATATTGGTAAAAAATCAAGCCGGACTTAAAAAATTATTCAAAATTATTTCGCGT
TCTTTAACTTCTCAATTTAAAAAAAATCCACAAATTTACTTTGATCAATTGGGCACTGAT
GAAGATTTGTTTTTTGGATCAGCAACAAATCAATCATATGTTTGAGACCAAGTATTCACT
GGAACAAATGAAAATTTGCTAAATTCACTAAAATATTATGATTATATTGAATTACCCCCT
ATATCATCATTTCAATATATGATTGATAGTAACCACGTTACATTAGATGAATTAAAATTT
TTGTATAAAGATTTAATTTCAAAAGCAAAAAGTTTAAACAAAATGTGCGTTGCTGTTTCT
GATTGTAGATATATTTATAATTATCAAAGATTAATTCATGAAATTTATATTGAGGCTCCA
ACTTTGGGGGGTGGGCTTCATTGGCTTAAGAAGAGACCATCTCATCCAGAATTTAGATAT
TTAACAACAAGACAGATGTTAAAAGAATTTGCTTTTTTGAATGATAGTTATTTAATTAAT
GAAATAGTAATTGAAAATCCAAACAAAATTGCTGATGAAATTTCATCTAATATTCAAGTT
ATTAAAGATAAATTGTATGTTCCAACTTTTGACAATTCGCCTCAAAAATTAAGAGAAGTT
GTTTATAGTACTTTAAAAGAAAGATACGGAGATAATCCTGATCCCATTATAGTTAAAAGA
ATTGAAAAGGAATTAAACCCAATTATAAAGTATGGCTATTCTGTTATTTATTGAATAAGT
CATAAATTAGTTAAAAGAAGCAATGAAGATGGTTATTTGGTTGGTAGTAGAGGAAGTGTT
GGTAGTTCAATCGTTGCTAATTTAGCAGGTATTTCAGAAGTAAATCCCTTACCGCCACAT
TATTTATGCAAAAATTGTAAATATTTTGAATGAAACAGTAATAAAGAAATTTATTCAGGT
TGAGATTTGCCAGACAAGCATTGTCCAAATTGCAACTCAATATTGTCAAAAGATGGGCAT
AATATTCCCTTTGAAACATTCTTAGGATTTGAAGCAGATAAAGTTCCTGATATTGATTTG
AATTTTAGTGGTGAATATCAACCAACAATTCACAATTATGTTAAAGAATTGTTTGGAGAA
GCACATACATATAGAGCTGGTACAATAGCTACCGTAGCAGAAAAAACAGCATATGGATTT
TGCAAAAAATATGAAGAAGAAAAGAGAGGAAACTATCAACCTTGAAGTCATTTGTTCTTG
GATTTTTTAGCATCTAAAACACAAGGGGTAAAGAGGACAACTGGACAACACCCAGGAGGA
ATTATTATTATTCCTAAAGAATTCGATGTAGAGGATTTTACACCTGTAAACTATCCTGCC
AACGATACAGAAAGTCCTTGAAAAACAACACACTTTGACTTCACTTCTATTCATGATAAT
GTCTTAAAATTAGATTTATTGGGTCACGATGACCCGACTGTTATTAGAATGCTTGAAACA
TTGACAAATACAAACGCAAAGGAAATACCAAAATTTGATGCAGAAGTTATGAAACTTTTC
TATACAACTGAATCATTGAAAATTAGTCCTTCAGACATTGGAGGCGAAACAACTGGGGCT
TATGGGTTACCTGAATTTGGAACAAACTTTGTAAGAAAAATGTTAAAAAAGGCTCAACCA
AGATCATTTAATGATTTAATTCTTCTTTCAGGGTTGAGTCATGGTACAGATGTTTGAACA
GACAATGCTGAAGAGCTAGTGGCAAGAGGCAAAAAATTAATAGAATGTGTATGCTGTCGT
GATGATATAATGCGTGGGTTGATTGAATGAAATATTGAGCCCTTAACAGCTTTTCAAATT
ATGGAAAAAGTTAGAAAAGGAAAGGGCTTGACACCTGAGTGAGAAGAACTCTTAAAAAGT
CATAAGGTTCCCGAATGATATATAGAGTCGTTGCAAAAAATTAAATACATGTTCCCTAAG
GCCCATGCTACTGCGTACGTAATTATGGCTTGAAGAATTGCTTGATATAAGTTATATTAT
CCATTACCTTTTTACGCTTCATTTTATACAAACAGGCCAGATGCTATTGATATTCAAATA
ATGAGTAGTGGCGTAGCAAGCGTTCACCAAAAACTCATTGAATTAAAAAATCGCCAAAAT
TCAAATGGCGAAAAATTATCTGTAAAGGAAGAAGCATTAATTCCTGTTTTAGAAATTACT
CAAGAATTATATGCAAGGGGATTTAAAATTAAAAATGTTGATTTAAAACTTTCTTTGGCT
GATAAATGAATAATAGATGAAAAAGATAAGGCGCTAATTCCTCCATTTAATGTTGTGGAT
GGTTTAGGAATTACTGTTGCTCAAACAATAGTATCTGCAAGAAAAGAAGGCTTTTTCCTT
TCAATTGAAGACCTTGCTTCGAGAACAAAAGTCAATTCAAGAATTATTTCGGAATTAAAA
AAAATAGGCGTTTTAGATTGCTTAGATGATACCAATCAAGTAAGTTTGTTTTAA
>7462 bias=504.4,bit_score=4598.7,abs_start=68237,align_strand=-,abs_end=72548,score_ratio=1.06599443672,query_name=NODE_2_length_152465_cov_26.3989_ID_3378
TGCTTGATAAGACTTTTGTGCAATTATGCAAAGAAATAAAATTTGAATTTGATGAACAAC
AATTTTATGGTGCAAAAGTTTTGAGTGTTGAATCAAACTTAAATGAATGGAAATTTAAGA
TTGCCTTTGCAAACCATATTGACATTGAACAATACAAACAATTTAGAGAAAAATTAGTTA
AAAGATTTGGCAGGGTTGAATTAATCTTGGCTATTGAGACAATTATAAGAAATAAACAAA
TTATTGTTGATTATTTAAATTATCTAATAGAATGTAACCCCAAGAAATATTGGCCTTTTG
TAAAATATAATTATTCATGTATAACTACTTCGGCAATTGAAATAGATGAAAAAACATTAA
CACTTTCCTTACTAACAAATGAAATTTATGAAGTTTTTAAAAGTAATAAAGATCTTTTTA
AAGAAGCGCTTGCTTCAATAGGATTTGATTTTTATAATGTAGTTTTTAATTTGGGGTTGA
ACAATAAAAAAAGCGTCGCAAGCAAGAAACTAGATGGTTGAATCGAACAATTTAACAATT
TAAAAGACAATGAAAATAACTTAAAAGAAAGCTTTTCAAAATCTAATTTTTATTCTAAAA
AAGAATCGGCAAGACCAATTGAGATGGACTTAACTACAGCAAACGAAACATTTGAAGAAA
TAAAAATAACCACAAAAGGAGAAGTTTTTTTTATTGAAAGCAAAGTGCTAAAAAATAAAA
AAATTCTATATACGCTAAAGATTTCAGATTATAAAGAAGCTATTCTTGTTAAAAAATTTT
ATGATTCCGAAAACGAAATACCTGATATAAAGGTAGGGGACACGATTATTGTTACTGGAA
AATTAAGTGATGATAATTTTACAAAATCAAAAGTTTTAATAGCAATGGGCAAGGAATGCT
TCATAAAGACAGAACCATTACAAAAGCTTATTGAAGATAATGAAGACAATAAAAGAGTTG
AATTAGCCGCAAGATCTAATATGAGTGCTCAAGATGGAATTTCAACACCTTCTGACTATA
TTGACGCTGCCAAATTTTATGGTCATAAAGCCATAGCACTGACCGACCTCGATGATGTAC
AAGGATTCCCTGAATTTTACAACTATGCTAAGAAACAAAAGGATGTTAAGCCAATATACG
GCGCAACATTAAGTACCATTGATTCAGATAAAAAATTCTTCTACAATTTTAAAAATTTCA
ACTTAAAAGAAGAAGAATATGTTGTGTTTGACCTTGAAACAACAGGATTGAGTCCAAGAT
TGGATGACATAATTGAATTTGGTGCCACTATTGTAAAAAATAATACTATTACTCAAAAAA
TTCAATTCTTTTTGCAAACAAAACGCGAACTATCAGCCTTTACCGTTGAAAGCAGTCACA
TTAATAACGAAATGTTAAAGAATGGTTATGCACAAGAAGAAGGCATTAAAAAAATTTATG
AAATATTAAAGGATAAAATAGCGGTTGCTCACAATGCAAACTTCGATATAAATTTTTGTA
AAGAAAAATTTGGCAAACTCGGCCTTGATAATTCTAAAATTTTTGGCCTTGATACATTAG
CCTTATCTTATTTTTTAAACCCTGATGAATTTCGTCATTCTTTGGGTTATGTTGCTAAAA
GATTCAACATTATTTATGATACAACTGTTGCCCACCGTGGTGATTACGACGCTAATGTTT
TGGCAAAGATTTGAATAAAAATGATTGACAAACTTGCAAAAGATTACAATGTCTTGAACT
CACAGGATTTAAACAATGTTGATAGCCAAAAAATACTTTCCCATAAGTTTACATACGAAA
CAAGAATATTAGTAAAAAATCAAGCCGGCCTTAAAAAATTATTCAAAATTATTTCGCGTT
CTTTAACTTCTCAATTTAAAAAAAATCCACAAATTTATTTTGATCAATTAGGCAATGATG
AAGATTTGTTTTTTGGATCAGCAACAAATCAATCATATGTTTGAGACCAAGTATTCACTG
GAACAAATGAAAATTTGCTAAATTCACTAAAATATTATGACTATATTGAATTGCCTCCTA
TATCATCATTTCAATATATGATTGATAGTAACCACGTTACATTAGATGAATTAAAATTTT
TGTATAAAGATTTAATTTCAAAAGCAAAAAGTTTAAACAAAATGTGCGTTGCTGTTTCTG
ATTGTAGATATATTTATAATTATCAAAGATTAATTCATGAAATTTATATTGAGGCTCCAA
CTTTGGGGGGTGGGCTTCATTGGCTTAAGAAGAGACCATCTCATCCGGAATTTAGATATT
TAACAACAAGAGAGATGTTAAAAGAATTTGCTTTTTTGAATGATAGTTATTTAATTAATG
AAATAGTAATTGAAAATCCAAACAAAATTGCTAATGAAATTTCATCTAATATTCAAGTTA
TTAAAGATAAATTGTATGTTCCAACTTTTGATAACTCACCTCAAAAATTAAGAGAAGTTG
TTTATAGGACTTTAAAAGAAAGATACGGGGATAATCCCGATCCCATCATAGTTAAAAGAA
TTGAAAAGGAATTAAATCCAATTATAAAGTATGGGTATTCTGTTATTTATTGAATAAGTC
ATAAATTAGTTAAAAGAAGTAATGAAGATGGTTACCTGGTTGGTAGTAGAGGAAGTGTTG
GTAGTTCAATCGTTGCTAATTTAGCAGGTATTTCAGAAGTAAATCCCTTACCGCCACATT
ATTTATGCAAAAATTGCAAATATTTTGAATGAAACAGTAATAAAGAAATTTATTCAGGTT
GAGATTTGCCTGACAAGCATTGTCCAAACTGCAACTCAATATTGTCAAAAGATGGGCATA
ATATCCCCTTTGAAACATTCCTAGGATTTGAAGCAGATAAAGTTCCTGATATTGATTTGA
ATTTTAGTGGTGAATATCAACCAACAATTCACAATTATGTTAAAGAATTGTTTGGAGAAG
CGCATACATATAGAGCTGGTACAATAGCAACCGTAGCAGAAAAAACAGCATATGGATTTT
GCAAAAAATATGAAGAAGAAAAGAGAGGAAATTATCAACCTTGAAGTCATTTGTTCTTGG
ACTTTTTAGCATCTAAAACACAAGGAGTAAAGAGAACAACTGGACAACATCCAGGAGGAA
TTATTATTATTCCTAAAGAATTCGATGTTGAGGATTTTACGCCTGTTAACTATCCTGCCA
ACGACACAGAAAGTTCTTGAAAAACAACACACTTCGACTTCACTTCCATTCATGATAATG
TCTTAAAATTAGATTTGTTGGGTCATGATGATCCTACCGTTATTAGAATGCTTGAAACAT
TGACAAATACAAACGCAAAGGAAATACCAAAATTTGATGCAGAAGTTATGAAACTTTTTT
ATACAACTGAATCATTGAAAATTAGTCCTTCAGACATTGGGGGCGAAACAACCGGGGCAT
ATGGGTTGCCTGAATTTGGAACAAACTTTGTAAGAAAAATGTTAAAAAAGGCTCAACCAA
GATCATTTAATGATTTAATTCTTCTTTCAGGGTTGAGTCATGGTACAGATGTTTGAACAG
ACAATGCTGAAGAGCTAGTGGCAAGAGGCAAAAAATTAATAGAATGTGTATGCTGTCGTG
ATGATATAATGCGTGGGTTGATTGAATGAAATATTGAACCATTAACAGCCTTTCAAATTA
TGGAAAAAGTTAGAAAAGGAAAGGGCTTGACACCTGAGTGAGAAGAACTTTTAAAAAGTC
ATAATGTTCCCGAATGATATATAGAGTCGTTACAAAAAATTAAATACATGTTCCCTAAGG
CACATGCTACTGCGTATGTAATTATGGCTTGAAGAATTGCTTGATATAAGTTATATTATC
CATTGCCTTTTTATGCTTCATTTTATACAAACAGGCCAGATGCCATCGATATTCAAATAA
TGAGTAGTGGCGCAGCAAGCGTTCACCAAAAACTTATTGAATTAAAAAATCGCCAAAATT
CAACTGGCGAAAAATTATCTGTAAAGGAAGAAGCATTAATTCCTGTTTTAGAAATTACTC
AGGAATTATATGCAAGGGGATTTAAAATTAAAAATGTTGATTTAAAACTTTCTTTGGCTG
ATAAATGAATAATAGATGAAAAAGATAAGGCGCTAATTCCTCCATTTAATGTTGTGGATG
GTTTGGGAATTACTGTTGCTCAAACAATTGTATCTGCAAGAAAAGAAGGCTTTTTCCTTT
CAATTGAAGACCTAGCTTCGAGAACAAAAGTCAATTCAAGAATTATTTCAGAATTAAAAA
AAATAGGTGTTTTAGATTGCTTAGATGATACCAATCAAGTAAGTTTGTTTTA
>7463 bias=522.2,bit_score=4578.8,abs_start=335852,align_strand=-,abs_end=340163,score_ratio=1.06138154845,query_name=NODE_1_length_423494_cov_19.5452_ID_878
TGCTTGATAAGACTTTTGTGCAATTATGCAAAGAAATAAAATTTGAATTTGATGAACAAC
AATTTTATGGTGCAAAAGTTTTGAGTGTTGAATCAAACTTAAATGAATGGAAATTTAAGA
TTGCCTTTGCAAACCATATTGACATTGAACAATACAAACAATTTAGAGAAAAATTAGTTA
AAAGATTTGGCAAGGTTGAATTAATCTTGGCTATTGAGACAATTATAAGAAATAAACAAA
TTATTGTTGATTATTTAAATTATCTAATAGAATGTAACCCCAAGAAATATTGGCCTTTTG
TAAAATATAATTATTCATGTATAACTACTTCGGCAATTGAAATAGATGAAAAAACATTAA
CACTTTCCTTACTAACAAATGAAATTTATGAAGTTTTTAAAAGTAATAAAAATCTTTTTA
AAGAAGCGCTTGCTTCAATAGGATTTGATTTTTATAATGTAGTTTTTAATTTGGGATTAA
ACAATAAAAAAAGCGTTGCAAGCAAAAAACTAGACGGTTGAATTGAACAATTTAACAATT
TAAAAGATAATGAAAATAACTTAAAAGAAAGCTTTTCAAAATCTAATTTTTATTCTAAAA
AAGAATCAGCAAGACCAATTGAGATGGACTTAACTACGGCAAACGAAACGTTTGAAGAAA
TAAAAATAACCACAAAAGGAGAAGTTTTTTTTATTGAAAGCAAAGTGCTAAAAAACAAAA
AAATTCTATATACGCTAAAGATTTCAGATTATAAAGAAGCTATTCTTATTAAAAAATTTT
ATGATTCTGAAAACGAAATACCTGATATAAAGGTAGGGGACACGATTATTGTTACTGGAA
AATTGAGTGATGATAATTTTACAAAATCAAAAGTTTTAATAGCAATGGGCAAGGAATGCT
TCATAAAGACAGAACCATTACAAAAACTTATTGAAGATAACGAAGACAATAAAAGAGTTG
AATTAGCCGCAAGATCTAATATGAGTGCTCAAGATGGAATTTCAACACCATCTGATTATA
TTGATGCTGCTAAATTTTATGGTCATAAGGCTATAGCATTGACCGACCTAGATGATGCGC
AAGGCTTTCCTGAATTTTATAATTATGCCAAAAAGCAAAAGGATGTTAAGCCAATATACG
GCGCAACATTAAGCACCGTTGATTCAGATAAAAAATTCTTCTACAACTTTAAAAATTTCA
ACTTAAAAGAAGAAGAATACGTTGTATTTGACCTTGAAACAACAGGATTGAGTCCAAGAT
TGGATGACATTATTGAATTTGGTGCCACTATTATAAAAAATAATACTATTACTCAAAAAA
TTCAATTCTTTTTGCAAACGAAGCGTGAACTATCAGCCTTTACTGTTGAAAGCAGCCACA
TTAATAATGAAATGTTAAAGAACGGTTATGCACAAGAAGAAGGCATTAAAAAAATTTATG
AAATATTAAAGGATAAAATAGCGGTTGCTCACAATGCAAACTTCGATATAAATTTCTGCA
AAGAAAAATTTAGCAAACTTGGCCTTGATAATTCTAAAATTTTTGGCCTTGATACATTGG
CCTTATCTTATTTTTTAAATCCCGATGAATTTCGTCATTCTTTGGGTTATGTTGCTAAAA
GATTCAATATTGTTTATGATACAACTGTTGCCCACCGTGGTGATTACGATGCTAATGTTT
TGGCAAAGATTTGAATAAAAATGATTGACAAACTTGCAAAAGATTACAATATCTTAAACT
CACAGGATTTAAACAACGTCGATAGCCAAAAAATACTTTCTCATAAATTTACATACGAAA
CAAGAATATTAGTAAAAAATCAAGCCGGCCTCAAAAAATTATTCAAAATTATTTCGCGTT
CTTTAACTTCTCAATTTAAAAAAAATCCACAAATTTACTTTGATCAATTGGGCAATGATG
AAGATTTGTTTTTTGGATCAGCAACAAATCAATCATATGTTTGAGACCAAGTATTCACTG
GAACAAATGAAAATTTGCTAAATTCACTAAAATATTATGATTATATTGAATTACCCCCTA
TATCATCATTTCAATATATGATTGATAGTAACCACGTTACATTAGATGAATTAAAATTTT
TGTATAAAGATTTAATTTCAAAAGCAAAAAGTTTAAACAAAATGTGCGTTGCTGTTTCTG
ATTGTAGATATATTTATAATTATCAAAGATTAATTCATGAAATTTATATTGAGGCTCCAA
CTTTGGGGGGTGGGCTTCATTGGCTTAAGAAGAGACCATCTCATCCAGAATTTAGATATT
TAACAACAAGAGAGATGTTAAAAGAATTTGCTTTTTTGAATGATAGTTATTTAATTAATG
AAATAGTAATTGAAAATCCAAACAAAATTGCTAATGAAATTTCATCTAATATTCAAGTTA
TTAAAGATAAATTGTATGTTCCAACTTTTGATAACTCACCTCAAAAATTAAGAGAAGTTG
TTTATAAGACTTTAAAAGAAAGATATGGGGATAATCCAGATCCCATCATAGTTAAAAGAA
TTGAAAAGGAATTAAATCCAATTATAAAGTATGGCTATTCTGTTATTTATTGAATAAGTC
ATAAATTAGTTAAAAGAAGTAATGAAGATGGTTATCTAGTAGGCAGTAGAGGAAGCGTTG
GTAGCTCAATTGTTGCCAATCTAGCGGGTATTTCAGAAGTAAACCCCCTACCTCCACATT
ATTTATGCAAAAATTGTAAATATTTTGAATGAAATAGTAATAAAGAAATTTATTCAGGTT
GAGATTTGCCAGACAAGCATTGTCCAAATTGCAATTCAATATTATCAAAAGATGGGCACA
ATATTCCATTTGAAACATTTTTGGGATTTGAAGCAGATAAGGTTCCTGATATTGATTTAA
ATTTTAGTGGTGAATATCAACCAACAATTCACAATTATGTTAAGGAATTGTTTGGTGAAG
CACATACATATAGAGCTGGTACAATAGCTACCGTAGCAGAAAAAACAGCATATGGATTTT
GTAAAAAATATGAAGAAGAAAAGAGAGGAAATTATCAACCTTGAAGTCATTTGTTCTTAG
ATTTTTTAGCATCTAAAACACAAGGTGTAAAGAGGACAACCGGACAACACCCAGGAGGAA
TTATTATTATTCCTAAAGAATTCGATGTAGAAGATTTTACGCCTGTAAACTATCCTGCCA
ACGACACAGAAAGTTCTTGAAAAACAACACACTTCGACTTCACTTCTATTCATGATAATG
TCTTAAAATTAGATTTGTTGGGTCATGATGATCCTACCGTTATTAGAATGCTTGAAACAT
TGACAAATACAAACGCAAAGGAAATACCAAAATTTGATGCAGAAGTTATGAAACTTTTCT
ATACAACTGAATCATTGAAAATTAGTCCTTCAGACATTGGAGGCGAAACAACTGGGGCTT
ACGGGTTGCCTGAATTTGGAACAAACTTTGTAAGAAAAATGTTAAAAAAAGCTCAACCAA
GATCATTTAATGATTTAATTCTTCTTTCGGGATTGAGTCATGGTACGGATGTTTGAACAG
ACAATGCTGAAGAGCTAGTGGCAAGAGGCAAAAAATTAATAGAATGTGTATGTTGTCGTG
ATGATATAATGCGTGGTTTGATTGAATGAAATATTGAGCCATTAACAGCTTTTCAAATTA
TGGAAAAAGTTAGAAAAGGAAAGGGCTTGACACCTGAGTGAGAAGAACTCTTAAAAGGTC
ATAATGTTCCTGAATGATATATAGAGTCGTTGCAAAAAATTAAATACATGTTCCCTAAGG
CCCATGCTACTGCGTATGTAATTATGGCTTGAAGAATTGCTTGATATAAGTTATATTATC
CATTGCCTTTTTATGCTTCATTTTATACAAACAGGCCAGATGCCATTGATATACAAATAA
TGAGTAGCGGCGCAGCAAGCGTTCACCAAAAACTTATTGAATTAAAAAATCGCCAAAATT
CAACTGGCGAAAAATTATCTGTAAAGGAAGAAGCATTAATTCCTGTTTTAGAAATTACTC
AAGAATTATATGCAAGGGGATTTAAAATTAAAAATGTTGATTTAAAACTTTCTTTGGCTG
ATAAATGAATAATAGATGAAAAAGATAAGGCACTAATTCCTCCATTTAATGTTGTGGATG
GTTTGGGAATTACTGTTGCTCAAACAATTGTATCCGCAAGAAAAGAAGGCTTTTTCCTTT
CAATTGAAGACCTAGCTTCGAGAACAAAAGTCAATTCAAGAATTATTTCAGAATTAAAAA
AAATAGGTGTTTTAGATTGCTTGGATGATACTAATCAAGTAAGTTTGTTTTA
>7464 bias=504.6,bit_score=4637.5,abs_start=75913,align_strand=-,abs_end=80224,score_ratio=1.07498840983,query_name=NODE_2_length_160211_cov_35.3884_ID_103
TGCTTGATAAGACTTTTGTGCAATTATGCAAAGAAATAAAATTTGAATTTGATGAACAAC
AATTTTATGGTGCAAAAGTTTTGAGTGTTGAATCAAACTTAAATGAATGGAAATTTAAGA
TTGCCTTTGCAAACCATATTGACATTGAACAATACAAACAATTTAGAGAAAAATTAGTTA
AAAGATTTGGCAAGGTTGAATTAATCTTGGCTATTGAGACAATTATAAGAAACAAACAAA
TTATTGTTGATTATTTAAATTATCTAATAGAATGTAACCCCAAGAAATATTGGCCTTTTG
TAAAATATAATTATTCATGTATAACTACTTCGGCAATTGAAATAGACGAAAAAACATTAA
CGCTTTCCTTGCTAACAAATGAAATTTATGAAGTTTTTAAAAGTAATAAAGATCTTTTTA
AAGAAGCGCTTGCTTCAATAGGATTTGATTTTTATAATGTAGTTTTTAATTTGGGATTGA
ACAATAAAAAAAGCGTTGCAAGTAAAAAATTAGATGGTTGAATTGAACAATTTAATAATT
TAAAAGATAATGAAAATAACTTAAAAGAAAGCTTTTCAAAATCTAATTTTTATTCTAAAA
AAGAATCAGCTAGACCAATTGAGATGGATTTAACTACGGCAAACGAAACATTTGAAGAAA
TAAAAATAACTACAAAAGGAGAAGTTTTTTTTATTGAAAGCAAAGTGCTAAAAAACAAAA
AAATTCTATATACGCTAAAGATTTCAGATTATAAAGAAGCTATTCTTGTTAAAAAATTTT
ATGATTCCGAAAACGAAATACCTGATATAAAGGTAGGGGACACGATTATTGTTACCGGAA
AATTAAGTGATGATAATTTTACAAAATCAAAAGTTTTAATAGCAATGGGCAAGGAATGCT
TCATAAAGACAGAACCATTACAAAAACTTATTGAAGATAACGAAGACAATAAAAGAGTTG
AATTAGCCGCAAGATCTAATATGAGTGCTCAAGATGGAATTTCAACGCCCACCGACTATA
TTAATGCTGCTAAATTTTATGGTCATAAGGCTATAGCATTGACCGACCTAGATGATGCGC
AAGGCTTTCCTGAATTTTATAATTATGCCAAAAAGCAAAAGGATGTTAAGCCAATATACG
GCGCAACATTAAGCACTGTTGATTCAGATAAAAAATTCTTCTACAACTTTAAAAATTTCA
ACTTAAAAGAAGAAGAATACGTTGTATTTGACCTTGAAACAACAGGATTGAGTCCAAGAT
TGGATGACATAATTGAATTTGGTGCCACTATTGTAAAAAATAATACTATTACTCAAAAAA
TTCAATTCTTTTTGCAAACAAAACGCGAACTATCAGCCTTTACCGTTGAAAGCAGTCACA
TTAATAACGAAATGTTAAAGAATGGTTATGCACAAGAAGAAGGTATTAAAAAAATTTATG
AAATATTAAAGGATAAAATAGCGGTTGCTCACAATGCAAACTTCGATATAAATTTCTGCA
AAGAAAAATTTGGCAAACTCGGCCTTGATAATTCTAAAATTTTTGGCCTTGATACATTAG
CCTTATCTTATTTTTTAAACCCTGATGAATTTCGTCATTCTTTGGGTTATGTTGCTAAAA
GATTCAACATTATTTATGATACAACTGTTGCCCACCGTGGTGATTACGACGCTAATGTTT
TGGCAAAGATTTGAATAAAAATGATTGACAAACTTGCAAAAGATTACAATGTCTTGAACT
CACAGGATTTAAACAATGTTGATAGCCAAAAAATACTTTCCCATAAGTTTACATACGAAA
CAAGAATATTAGTAAAAAATCAAGCCGGCCTTAAAAAATTATTCAAAATTATTTCGCGTT
CTTTAACTTCTCAATTTAAAAAAAATCCACAAATTTATTTTGATCAATTAGGCAATGATG
AAGATTTGTTTTTTGGATCAGCAACAAATCAATCATATGTTTGAGACCAAGTATTCACTG
GAACAAATGAAAATTTGCTAAATTCACTAAAATATTATGACTATATTGAATTGCCTCCTA
TATCATCATTTCAATATATGATTGATAGTAACCACGTTACATTAGATGAATTAAAATTTT
TGTATAAAGATTTAATTTCAAAAGCAAAAAGTTTAAACAAAATGTGCGTTGCTGTTTCTG
ATTGTAGATATATTTATAATTATCAAAGATTAATTCATGAAATTTATATTGAGGCTCCAA
CTTTGGGGGGTGGGCTTCATTGGCTTAAGAAGAGACCATCTCATCCGGAATTTAGATATT
TAACAACAAGAGAGATGCTAAAAGAATTTGCTTTTTTGAATGATAGTTATTTAATTAATG
AAATAGTAATTGAAAATCCAAACAAAATTGCTAATGAAATTTCATCTAATATTCAAGTTA
TTAAAGATAAATTGTATGTTCCAACTTTTGATAACTCACCTCAAAAATTAAGAGAAGTTG
TTTATAGGACTTTAAAAGAAAGATACGGGGATAATCCCGATCCCATCATAGTTAAAAGAA
TTGAAAAGGAATTAAACCCAATTATAAAGTATGGCTATTCTGTTATTTATTGAATAAGTC
ATAAATTAGTTAAAAGAAGTAATGAAGATGGTTACCTAGTTGGTAGTAGAGGAAGTGTTG
GTAGTTCAATCGTTGCCAATCTAGCGGGTATTTCAGAAGTAAACCCCCTACCTCCACATT
ATTTATGCAAAAATTGTAAATATTTTGAATGAAATAGTAATAAAGAAATTTATTCAGGTT
GAGATTTGCCAGACAAGCATTGTCCAAATTGCAACTCAATATTGTCAAAAGATGGGCATA
ATATCCCCTTTGAAACATTCTTAGGATTTGAAGCAGATAAAGTTCCTGATATTGATTTGA
ATTTTAGTGGTGAATATCAACCAACAATTCACAATTATGTTAAAGAATTGTTTGGAGAAG
CGCATACATATAGAGCTGGTACAATAGCAACCGTAGCAGAAAAAACAGCATATGGATTTT
GCAAAAAATATGAAGAAGAAAAGAGAGGAAATTATCAACCTTGAAGTCATTTGTTCTTGG
ACTTTTTAGCATCTAAAACACAAGGAGTAAAGAGAACAACTGGACAACATCCAGGAGGAA
TTATTATTATTCCTAAAGAATTCGATGTTGAGGATTTTACGCCTGTTAACTATCCTGCTA
ACGATACAGAAAGTTCTTGAAAAACAACACACTTTGACTTCACTTCTATTCATGATAATG
TCCTAAAATTAGATTTGTTGGGTCATGATGATCCTACCGTTATTAGAATGCTTGAAACAT
TGACAAATACAAACGCAAAGGAAATACCAAAATTTGATGCAGAAGTTATGAAACTTTTTT
ATACAACTGAATCATTGAAAATTAGTCCTTCAGACATTGGGGGCGAAACAACCGGGGCAT
ATGGGTTGCCTGAATTTGGAACAAACTTTGTAAGAAAAATGTTAAAAAAAGCTCAACCGA
GATCGTTTAATGATTTAATTCTTCTTTCTGGGTTGAGTCATGGTACGGATGTTTGAACAG
ACAATGCTGAAGAGCTAGTGGCAAGAGGCAAAAAATTAATAGAATGTGTATGCTGTCGTG
ATGATATAATGCGTGGGTTGATTGAATGAAATATTGAGCCATTAACAGCTTTTCAAATTA
TGGAAAAAGTTAGAAAAGGAAAAGGCTTGACACCTGAGTGAGAAGAACTCTTAAAAAGTC
ACAATGTTCCTGAATGATATATAGAGTCGTTGCAAAAAATTAAATACATGTTCCCTAAGG
CCCATGCTACTGCGTATGTAATTATGGCTTGAAGAATTGCTTGATATAAGTTATATTATC
CATTACCTTTTTATGCATCGTTTTATACAAACAGGCCAGATGCTATTGATATTCAAATAA
TGAGTAGTGGCGCAGCAAGCGTTCACCAAAAACTTATTGAATTAAAAAATCGCCAAAATT
CAACTGGCGAAAAATTATCTGTAAAGGAAGAAGCGCTAATTCCTGTTTTAGAAATTACTC
AAGAATTATATGCAAGGGGATTTAAAATTAAAAATGTTGATTTAAAACTTTCTTTGGCCG
ATAAATGAATAATAGATGAAAAAGATAAGGCACTAATTCCTCCTTTTAATGTTGTGGATG
GTTTAGGAATTACTGTTGCTCAAACAATAGTATCTGCAAGAAAAGAAGGCTTTTTCCTTT
CAATTGAAGACCTTGCTTCGAGAACAAAAGTCAATTCAAGAATTATTTCGGAATTAAAAA
AAATAGGCGTTTTAGATTGCTTAGATGATACCAATCAAGTAAGTTTGTTTTA
>7469 bias=524.5,bit_score=4625.0,abs_start=240779,align_strand=+,abs_end=245092,score_ratio=1.07209086694,query_name=NODE_1_length_644406_cov_31.3649_ID_828
ATGCTTGATAAGACTTTTGTGCAATTATGCAAAGAAATAAAATTTGAATTTGATGAACAA
CAATTTTATGGTGCAAAAGTTTTGAGTGTTGAATCAAACTTAAATGAATGGAAATTTAAG
ATTGCCTTTGCAAACCATATTGACATTGAACAATACAAACAATTTAGAGAAAAATTAGTT
AAAAGATTTGGCAAGGTTGAATTAATCTTGGCTATTGAGACAATTATAAGAAATAAACAA
ATTATTGTTGATTATTTAAATTATCTAATAGAATGTAACCCCAAGAAATATTGGCCTTTT
GTAAAATATAATTATTCATGTATAACTACTTCGGCAATTGAAATAGATGAAAAAACATTA
ACACTTTCCTTACTAACAAATGAAATTTATGAAGTTTTTAAAAGTAATAAAGATCTTTTT
AAAGAAGCGCTTGCTTCAATAGGATTTGATTTTTATAATGTAGTTTTTAATTTGGGATTA
AACAATAAAAAAAGCGTTGCAAGCAAAAAACTAGACGGTTGAATTGAACAATTTAACAAT
TTAAAAGATAATGAAAATAACTTAAAAGAAAGCTTTTCAAAATCTAATTTTTATTCTAAA
AAAGAATCAGCAAGACCAATTGAGATGGACTTAACTACTGCAAACGAAACGTTTGAAGAA
ATAAAAATAACCACAAAAGGAGAAGTTTTTTTTATTGAAAGCAAAGTGCTAAAAAACAAA
AAAATTCTATATACGCTAAAGATTTCAGATTATAAAGAAGCTATTCTTATTAAAAAATTT
TATGATTCTGAAAACGAAATACCAGATATAAAGGTAGGGGACACGATTATTGTTACTGGA
AAATTGAGTGATGATAATTTTACAAAATCAAAAGTTTTAATAGCAATGGGCAAGGAATGC
TTCATAAAGACAGAACCATTACAAAAACTTATTGAAGATAACGAAGACAATAAAAGAGTT
GAATTAGCCGCAAGATCTAATATGAGTGCTCAAGATGGAATTTCAACACCATCTGATTAT
ATTGATGCTGCTAAATTTTATGGTCATAAGGCTATAGCATTGACCGACCTAGATGATGCG
CAAGGCTTTCCTGAATTTTATAATTATGCCAAAAAGCAAAAGGATGTTAAGCCAATATAC
GGCGCAACATTAAGCACTGTTGATTCAGATAAAAAATTCTTCTACAACTTTAAAAATTTC
AACTTAAAAGAAGAAGAATACGTTGTATTTGACCTTGAAACAACAGGATTGAGTCCAAGA
TTGGATGACATTATTGAATTTGGTGCCACTATTATAAAAAATAATACTATTACTCAAAAA
ATTCAATTCTTTTTGCAAACGAAGCGTGAACTATCAGCCTTTACTGTTGAAAGCAGCCAC
ATTAATAATGAAATGTTAAAGAACGGTTATGCACAAGAAGAAGGCATTAAAAAAATTTAT
GAAATATTAAAGGATAAAATAGCGGTTGCTCACAATGCAAACTTCGATATAAATTTCTGC
AAAGAAAAATTTAGCAAACTTGGCCTTGATAATTCTAAAATTTTTGGCCTTGATACATTG
GCCTTATCTTATTTTTTAAATCCCGATGAATTTCGTCATTCTTTGGGTTATGTTGCTAAA
AGATTCAATATTATTTATGATACAACTGTTGCCCACCGTGGTGATTACGACGCTAATGTT
TTGGCTAAGATTTGAATAAAAATGATTGACAAACTTGCAAAAGATTACAATATCTTAAAC
TCACAGGATTTAAACAATGTCGATAGCCAAAAAATACTTTCTCATAAATTTACATACGAA
ACAAGAATATTAGTAAAAAATCAAGCTGGCCTTAAAAAATTATTCAAAATTATTTCGCGT
TCTTTAACTTCTCAATTTAAAAAAAATCCACAAATTTACTTTGATCAATTGGGCAATGAT
GAAGATTTGTTTTTTGGATCAGCAACAAATCAATCATATGTTTGAGATCAAGTTTTCACT
GGAACAAATGAAAATTTGCTAAATTCACTAAAATATTATGACTATATTGAATTACCCCCT
ATATCATCATTTCAATATATGATTGATAGTAACCACGTTACATTAGATGAATTAAAATTT
TTGTATAAAGATTTAATTTCAAAAGCAAAAAGTTTAAACAAAATGTGCGTTGCTGTTTCT
GATTGTAGATATATTTATAATTATCAAAGATTAATTCATGAAATTTATATTGAGGCTCCA
ACTTTGGGGGGTGGGCTTCATTGGCTTAAGAAGAGACCATCTCATCCGGAATTTAGATAT
TTAACAACAAGAGAGATGTTAAAAGAATTTGCTTTTTTGAATGATAGTTATTTAATTAAT
GAAATAGTAATTGAAAATCCAAACAAAATTGCTAATGAGATTTCATCTAATATTCAAGTT
ATTAAAGATAAATTGTATGTTCCAACTTTTGATAACTCGCCTCAAAAATTAAGAGAAGTT
GTTTATAAGACTTTAAAAGAAAGATATGGGGATAATCCAGATCCCATCATAGTTAAAAGA
ATTGAAAAGGAATTAAATCCAATTATAAAGTATGGCTATTCTGTTATTTATTGAATAAGT
CATAAATTAGTTAAAAGAAGTAATGAAGATGGTTATCTAGTAGGCAGTAGAGGAAGCGTT
GGTAGCTCAATTGTTGCCAATCTAGCGGGTATTTCAGAAGTAAATCCCCTACCTCCACAT
TATTTATGCAAAAATTGTAAATATTTTGAATGAAATAGTAACAAAGAAATTTATTCAGGT
TGAGATTTGCCAGACAAGCATTGTCCAAATTGCAACTCAATATTGTCAAAAGATGGGCAT
AATATCCCTTTTGAAACATTCTTAGGATTTGAAGCGGATAAAGTTCCTGATATTGATTTG
AATTTTAGTGGTGAATATCAACCAACAATTCACAATTATGTTAAAGAATTGTTTGGCGAA
GCACATACATATAGAGCTGGTACAATAGCAACTGTAGCAGAAAAAACAGCATATGGATTT
TGCAAAAAATATGAAGAAGAAAAGAGAGGAAATTATCAACCTTGAAGTCATTTGTTCTTG
GATTTTTTAGCATCTAAAACACAAGGAGTAAAGAGGACAACTGGACAACACCCAGGAGGA
ATTATTATTATTCCTAAAGAATTCGATGTAGAAGATTTTACGCCTGTAAACTATCCTGCC
AACGACACAGAAAGTCCTTGAAAAACAACACACTTTGACTTCACTTCTATTCATGATAAT
GTCCTAAAATTAGATTTGTTGGGTCATGATGATCCTACCGTTATTAGAATGCTTGAAACA
TTGACAAATACAAACGCAAAGGAAATACCAAAATTTGATGCAGAAGTTATGAAACTTTTC
TATACAACTGAATCATTGAAAATTAGTCCTTCAGACATTGGAGGCGAAACAACTGGAGCT
TATGGGTTGCCTGAATTTGGAACAAACTTTGTAAGAAAAATGTTAAAAAAAGCTCAACCA
AGATCATTTAATGATTTAATTCTTCTTTCGGGGTTGAGTCATGGTACGGATGTTTGAACA
GACAATGCTGAAGAGCTAGTGGCAAGAGGCAAAAAATTAATAGAATGTGTATGCTGTCGT
GATGATATAATGCGTGGGTTGATTGAATGAAATATTGAGCCCTTAACAGCTTTTCAAATT
ATGGAAAAAGTTAGAAAAGGAAAGGGCTTGACACCTGAGTGAGAAGAACTCTTAAAAAGT
CATAACGTTCCCGAATGATATATAGAGTCGTTACAAAAAATTAAATACATGTTCCCTAAG
GCACATGCTACTGCGTATGTAATTATGGCTTGAAGAATTGCTTGATATAAGTTATATTAT
CCATTACCTTTTTACGCTTCATTTTATACAAATAGGCCAGATGCTATTGATATTCAAATA
ATGAGTAGTGGCGTAGCAAGCGTTCACCAAAAACTTATTGAATTAAAAAATCGCCAAAAT
TCAAATGGTGAAAAATTATCTGTAAAGGAAGAAGCATTAATTCCTGTTTTAGAAATTACT
CAAGAATTATATGCAAGGGGATTTAAAATTAAAAATGTTGATTTAAAACTTTCTTTGGCT
GATAAATGAATAATAGATGAAAAAGATAAGGCGCTAATTCCTCCATTTAATGTTGTGGAT
GGTTTAGGAATTACTGTTGCTCAAACAATAGTATCTGCAAGAAAAGAAGGCTTTTTTCTT
TCAATTGAAGACCTTGCTTCGAGAACAAAAGTCAATTCAAGAATTATTTCGGAATTAAAA
AAAATAGGCGTTTTAGATTGCTTAGATGATACCAATCAAGTAAGTTTGTTTTAA
>20157 bias=0,e_score=0.0,bit_score=4637.5,score_ratio=1.07,align_strand=-,abs_start=75913,abs_end=80224,allele_start=75913,allele_end=80224,query_name=NODE_2_length_160211_cov_44.2436_ID_69 <unknown description>
TGCTTGATAAGACTTTTGTGCAATTATGCAAAGAAATAAAATTTGAATTTGATGAACAAC
AATTTTATGGTGCAAAAGTTTTGAGTGTTGAATCAAACTTAAATGAATGGAAATTTAAGA
TTGCCTTTGCAAACCATATTGACATTGAACAATACAAACAATTTAGAGAAAAATTAGTTA
AAAGATTTGGCAAGGTTGAATTAATCTTGGCTATTGAGACAATTATAAGAAACAAACAAA
TTATTGTTGATTATTTAAATTATCTAATAGAATGTAACCCCAAGAAATATTGGCCTTTTG
TAAAATATAATTATTCATGTATAACTACTTCGGCAATTGAAATAGACGAAAAAACATTAA
CGCTTTCCTTGCTAACAAATGAAATTTATGAAGTTTTTAAAAGTAATAAAGATCTTTTTA
AAGAAGCGCTTGCTTCAATAGGATTTGATTTTTATAATGTAGTTTTTAATTTGGGATTGA
ACAATAAAAAAAGCGTTGCAAGTAAAAAATTAGATGGTTGAATTGAACAATTTAATAATT
TAAAAGATAATGAAAATAACTTAAAAGAAAGCTTTTCAAAATCTAATTTTTATTCTAAAA
AAGAATCAGCTAGACCAATTGAGATGGATTTAACTACGGCAAACGAAACATTTGAAGAAA
TAAAAATAACTACAAAAGGAGAAGTTTTTTTTATTGAAAGCAAAGTGCTAAAAAACAAAA
AAATTCTATATACGCTAAAGATTTCAGATTATAAAGAAGCTATTCTTGTTAAAAAATTTT
ATGATTCCGAAAACGAAATACCTGATATAAAGGTAGGGGACACGATTATTGTTACCGGAA
AATTAAGTGATGATAATTTTACAAAATCAAAAGTTTTAATAGCAATGGGCAAGGAATGCT
TCATAAAGACAGAACCATTACAAAAACTTATTGAAGATAACGAAGACAATAAAAGAGTTG
AATTAGCCGCAAGATCTAATATGAGTGCTCAAGATGGAATTTCAACGCCCACCGACTATA
TTAATGCTGCTAAATTTTATGGTCATAAGGCTATAGCATTGACCGACCTAGATGATGCGC
AAGGCTTTCCTGAATTTTATAATTATGCCAAAAAGCAAAAGGATGTTAAGCCAATATACG
GCGCAACATTAAGCACTGTTGATTCAGATAAAAAATTCTTCTACAACTTTAAAAATTTCA
ACTTAAAAGAAGAAGAATACGTTGTATTTGACCTTGAAACAACAGGATTGAGTCCAAGAT
TGGATGACATAATTGAATTTGGTGCCACTATTGTAAAAAATAATACTATTACTCAAAAAA
TTCAATTCTTTTTGCAAACAAAACGCGAACTATCAGCCTTTACCGTTGAAAGCAGTCACA
TTAATAACGAAATGTTAAAGAATGGTTATGCACAAGAAGAAGGTATTAAAAAAATTTATG
AAATATTAAAGGATAAAATAGCGGTTGCTCACAATGCAAACTTCGATATAAATTTCTGCA
AAGAAAAATTTGGCAAACTCGGCCTTGATAATTCTAAAATTTTTGGCCTTGATACATTAG
CCTTATCTTATTTTTTAAACCCTGATGAATTTCGTCATTCTTTGGGTTATGTTGCTAAAA
GATTCAACATTATTTATGATACAACTGTTGCCCACCGTGGTGATTACGACGCTAATGTTT
TGGCAAAGATTTGAATAAAAATGATTGACAAACTTGCAAAAGATTACAATGTCTTGAACT
CACAGGATTTAAACAATGTTGATAGCCAAAAAATACTTTCCCATAAGTTTACATACGAAA
CAAGAATATTAGTAAAAAATCAAGCCGGCCTTAAAAAATTATTCAAAATTATTTCGCGTT
CTTTAACTTCTCAATTTAAAAAAAATCCACAAATTTATTTTGATCAATTAGGCAATGATG
AAGATTTGTTTTTTGGATCAGCAACAAATCAATCATATGTTTGAGACCAAGTATTCACTG
GAACAAATGAAAATTTGCTAAATTCACTAAAATATTATGACTATATTGAATTGCCTCCTA
TATCATCATTTCAATATATGATTGATAGTAACCACGTTACATTAGATGAATTAAAATTTT
TGTATAAAGATTTAATTTCAAAAGCAAAAAGTTTAAACAAAATGTGCGTTGCTGTTTCTG
ATTGTAGATATATTTATAATTATCAAAGATTAATTCATGAAATTTATATTGAGGCTCCAA
CTTTGGGGGGTGGGCTTCATTGGCTTAAGAAGAGACCATCTCATCCGGAATTTAGATATT
TAACAACAAGAGAGATGCTAAAAGAATTTGCTTTTTTGAATGATAGTTATTTAATTAATG
AAATAGTAATTGAAAATCCAAACAAAATTGCTAATGAAATTTCATCTAATATTCAAGTTA
TTAAAGATAAATTGTATGTTCCAACTTTTGATAACTCACCTCAAAAATTAAGAGAAGTTG
TTTATAGGACTTTAAAAGAAAGATACGGGGATAATCCCGATCCCATCATAGTTAAAAGAA
TTGAAAAGGAATTAAACCCAATTATAAAGTATGGCTATTCTGTTATTTATTGAATAAGTC
ATAAATTAGTTAAAAGAAGTAATGAAGATGGTTACCTAGTTGGTAGTAGAGGAAGTGTTG
GTAGTTCAATCGTTGCCAATCTAGCGGGTATTTCAGAAGTAAACCCCCTACCTCCACATT
ATTTATGCAAAAATTGTAAATATTTTGAATGAAATAGTAATAAAGAAATTTATTCAGGTT
GAGATTTGCCAGACAAGCATTGTCCAAATTGCAACTCAATATTGTCAAAAGATGGGCATA
ATATCCCCTTTGAAACATTCTTAGGATTTGAAGCAGATAAAGTTCCTGATATTGATTTGA
ATTTTAGTGGTGAATATCAACCAACAATTCACAATTATGTTAAAGAATTGTTTGGAGAAG
CGCATACATATAGAGCTGGTACAATAGCAACCGTAGCAGAAAAAACAGCATATGGATTTT
GCAAAAAATATGAAGAAGAAAAGAGAGGAAATTATCAACCTTGAAGTCATTTGTTCTTGG
ACTTTTTAGCATCTAAAACACAAGGAGTAAAGAGAACAACTGGACAACATCCAGGAGGAA
TTATTATTATTCCTAAAGAATTCGATGTTGAGGATTTTACGCCTGTTAACTATCCTGCTA
ACGATACAGAAAGTTCTTGAAAAACAACACACTTTGACTTCACTTCTATTCATGATAATG
TCCTAAAATTAGATTTGTTGGGTCATGATGATCCTACCGTTATTAGAATGCTTGAAACAT
TGACAAATACAAACGCAAAGGAAATACCAAAATTTGATGCAGAAGTTATGAAACTTTTTT
ATACAACTGAATCATTGAAAATTAGTCCTTCAGACATTGGGGGCGAAACAACCGGGGCAT
ATGGGTTGCCTGAATTTGGAACAAACTTTGTAAGAAAAATGTTAAAAAAAGCTCAACCGA
GATCGTTTAATGATTTAATTCTTCTTTCTGGGTTGAGTCATGGTACGGATGTTTGAACAG
ACAATGCTGAAGAGCTAGTGGCAAGAGGCAAAAAATTAATAGAATGTGTATGCTGTCGTG
ATGATATAATGCGTGGGTTGATTGAATGAAATATTGAGCCATTAACAGCTTTTCAAATTA
TGGAAAAAGTTAGAAAAGGAAAAGGCTTGACACCTGAGTGAGAAGAACTCTTAAAAAGTC
ACAATGTTCCTGAATGATATATAGAGTCGTTGCAAAAAATTAAATACATGTTCCCTAAGG
CCCATGCTACTGCGTATGTAATTATGGCTTGAAGAATTGCTTGATATAAGTTATATTATC
CATTACCTTTTTATGCATCGTTTTATACAAACAGGCCAGATGCTATTGATATTCAAATAA
TGAGTAGTGGCGCAGCAAGCGTTCACCAAAAACTTATTGAATTAAAAAATCGCCAAAATT
CAACTGGCGAAAAATTATCTGTAAAGGAAGAAGCGCTAATTCCTGTTTTAGAAATTACTC
AAGAATTATATGCAAGGGGATTTAAAATTAAAAATGTTGATTTAAAACTTTCTTTGGCCG
ATAAATGAATAATAGATGAAAAAGATAAGGCACTAATTCCTCCTTTTAATGTTGTGGATG
GTTTAGGAATTACTGTTGCTCAAACAATAGTATCTGCAAGAAAAGAAGGCTTTTTCCTTT
CAATTGAAGACCTTGCTTCGAGAACAAAAGTCAATTCAAGAATTATTTCGGAATTAAAAA
AAATAGGCGTTTTAGATTGCTTAGATGATACCAATCAAGTAAGTTTGTTTT
>20158 bias=0,e_score=0.0,bit_score=4620.2,score_ratio=1.07,align_strand=-,abs_start=422426,abs_end=426737,allele_start=422426,allele_end=426737,query_name=NODE_1_length_666248_cov_46.4332_ID_732 <unknown description>
TGCTTGATAAGACTTTTGTGCAATTATGCAAAGAAATAAAATTTGAATTTGATGAACAAC
AATTTTATGGTGCAAAAGTTTTGAGTGTTGAATCAAACTTAAATGAATGGAAATTTAAGA
TTGCCTTTGCAAACCATATTGACATTGAACAATACAAACAATTTAGAGAAAAATTAGTTA
AAAGATTTGGCAAGGTTGAATTAATCTTGGCTATTGAGACAATTATAAGAAATAAACAAA
TTATTGTTGATTATTTAAATTATCTAATAGAATGTAACCCCAAGAAATATTGGCCTTTTG
TAAAATATAATTATTCATGTATAACTACTTCGGCAATTGAAATAGATGAAAAAACATTAA
CACTTTCCTTACTAACAAATGAAATTTATGAAGTTTTTAAAAGTAATAAAGATCTTTTTA
AAGAAGCGCTTGCTTCAATAGGATTTGATTTTTATAATGTAGTTTTTAATTTGGGATTAA
ACAATAAAAAAAGCGTTGCAAGCAAAAAACTAGACGGTTGAATTGAACAATTTAACAATT
TAAAAGATAATGAAAATAACTTAAAAGAAAGCTTTTCAAAATCTAATTTTTATTCTAAAA
AAGAATCAGCAAGACCAATTGAGATGGACTTAACTACTGCAAACGAAACGTTTGAAGAAA
TAAAAATAACCACAAAAGGAGAAGTTTTTTTTATTGAAAGCAAAGTGCTAAAAAACAAAA
AAATTCTATATACGCTAAAGATTTCAGATTATAAAGAAGCTATTCTTATTAAAAAATTTT
ATGATTCTGAAAACGAAATACCAGATATAAAGGTAGGGGACACGATTATTGTTACTGGAA
AATTGAGTGATGATAATTTTACAAAATCAAAAGTTTTAATAGCAATGGGCAAGGAATGCT
TCATAAAGACAGAACCATTACAAAAACTTATTGAAGATAACGAAGACAATAAAAGAGTTG
AATTAGCCGCAAGATCTAATATGAGTGCTCAAGATGGAATTTCAACACCATCTGATTATA
TTGATGCTGCTAAATTTTATGGTCATAAGGCTATAGCATTGACCGACCTAGATGATGCGC
AAGGCTTTCCTGAATTTTATAATTATGCCAAAAAGCAAAAGGATGTTAAGCCAATATACG
GCGCAACATTAAGCACCGTTGATTCAGATAAAAAATTCTTCTACAACTTTAAAAATTTCA
ACTTAAAAGAAGAAGAATACGTTGTATTTGACCTTGAAACAACAGGATTGAGTCCAAGAT
TGGATGACATTATTGAATTTGGTGCCACTATTATAAAAAATAATACTATTACTCAAAAAA
TTCAATTCTTTTTGCAAACGAAGCGTGAACTATCAGCCTTTACTGTTGAAAGCAGCCACA
TTAATAATGAAATGTTAAAGAACGGTTATGCACAAGAAGAAGGCATTAAAAAAATTTATG
AAATATTAAAGGATAAAATAGCGGTTGCTCACAATGCAAACTTCGATATAAATTTCTGCA
AAGAAAAATTTAGCAAACTTGGCCTTGATAATTCTAAAATTTTTGGCCTTGATACATTGG
CCTTATCTTATTTTTTAAATCCCGATGAATTTCGTCATTCTTTGGGTTATGTTGCTAAAA
GATTCAATATTGTTTATGATACAACTGTTGCCCACCGTGGTGATTACGATGCTAATGTTT
TGGCAAAGATTTGAATAAAAATGATTGACAAACTTGCAAAAGATTACAATATCCTAAACT
CACAGGATTTAAACAATGTCGATAGCCAAAAAATACTTTCTCATAAATTTACATATGAAA
CAAGAATATTGGTAAAAAATCAAGCCGGACTTAAAAAATTATTCAAAATTATTTCGCGTT
CTTTAACTTCTCAATTTAAAAAAAATCCACAAATTTACTTTGATCAATTGGGCACTGATG
AAGATTTGTTTTTTGGATCAGCAACAAATCAATCATATGTTTGAGACCAAGTATTCACTG
GAACAAATGAAAATTTGCTAAATTCACTAAAATATTATGATTATATTGAATTACCCCCTA
TATCATCATTTCAATATATGATTGATAGTAACCACGTTACATTAGATGAATTAAAATTTT
TGTATAAAGATTTAATTTCAAAAGCAAAAAGTTTAAACAAAATGTGCGTTGCTGTTTCTG
ATTGTAGATATATTTATAATTATCAAAGATTAATTCATGAAATTTATATTGAGGCTCCAA
CTTTGGGGGGTGGGCTTCATTGGCTTAAGAAGAGACCATCTCATCCAGAATTTAGATATT
TAACAACAAGAGAGATGTTAAAAGAATTTGCTTTTTTGAATGATAGTTATTTAATTAATG
AAATAGTAATTGAAAATCCAAACAAAATTGCTAATGAGATTTCATCTAATATTCAAGTTA
TTAAAGATAAATTGTATGTTCCAACTTTTGATAACTCGCCTCAAAAATTAAGAGAAGTTG
TTTATAAGACTTTAAAAGAAAGATATGGGGATAATCCAGATCCCATCATAGTTAAAAGAA
TTGAAAAGGAATTAAATCCAATTATAAAGTATGGCTATTCTGTTATTTATTGAATAAGTC
ATAAATTAGTTAAAAGAAGTAATGAAGATGGTTATCTAGTAGGCAGTAGAGGAAGCGTTG
GTAGCTCAATTGTTGCCAATCTAGCGGGTATTTCAGAAGTAAATCCCCTACCTCCACATT
ATTTATGCAAAAATTGTAAATATTTTGAATGAAATAGTAACAAAGAAATTTATTCAGGTT
GAGATTTGCCAGACAAGCATTGTCCAAATTGCAACTCAATATTGTCAAAAGATGGGCATA
ATATCCCTTTTGAAACATTCTTAGGATTTGAAGCGGATAAAGTTCCTGATATTGATTTGA
ATTTTAGTGGTGAATATCAACCAACAATTCACAATTATGTTAAAGAATTGTTTGGCGAAG
CACATACATATAGAGCTGGTACAATAGCAACTGTAGCAGAAAAAACAGCATATGGATTTT
GCAAAAAATATGAAGAAGAAAAGAGAGGAAATTATCAACCTTGAAGTCATTTGTTCTTGG
ATTTTTTAGCATCTAAAACACAAGGAGTAAAGAGGACAACTGGACAACACCCTGGGGGAA
TTATTATTATTCCTAAAGAATTCGATGTTGAGGATTTTACGCCTGTAAACTATCCTGCCA
ACGACACAGAAAGTTCTTGAAAAACAACACACTTCGACTTCACTTCTATTCATGATAATG
TCTTAAAATTAGATTTGTTGGGTCATGATGATCCTACCGTTATTAGAATGCTTGAAACAT
TGACAAATACAAACGCAAAGGAAATACCAAAATTTGATGCAGAAGTTATGAAACTTTTTT
ATACAACTGAATCATTGAAAATTAGTCCTTCAGACATTGGGGGCGAAACAACTGGAGCTT
ATGGGTTGCCTGAATTTGGAACAAACTTTGTAAGAAAAATGTTAAAAAAAGCTCAACCAA
GATCATTTAATGATTTAATTCTTCTTTCGGGGTTGAGTCATGGTACGGATGTTTGAACAG
ACAATGCTGAAGAGCTAGTGGCAAGAGGCAAAAAATTAATAGAATGTGTATGCTGTCGTG
ATGATATAATGCGTGGGTTGATTGAATGAAATATTGAGCCATTAACAGCTTTTCAAATTA
TGGAAAAAGTTAGAAAAGGAAAGGGCTTGACACCTGAGTGAGAAGAACTCTTAAAAAGTC
ATAACGTTCCCGAATGATATATAGAGTCGTTGCAAAAAATTAAATACATGTTCCCTAAGG
CCCATGCTACTGCGTATGTAATTATGGCTTGAAGAATTGCTTGATATAAGTTATATTATC
CATTACCTTTTTACGCTTCATTTTATACAAACAGGCCAGATGCTATTGATATTCAAATAA
TGAGTAGTGGCGTAGCAAGCGTTCACCAAAAACTTATTGAATTAAAAAATCGCCAAAATT
CAAATGGCGAAAAATTATCTGTAAAGGAAGAAGCATTAATTCCTGTTTTAGAAATTACTC
AAGAATTATATGCAAGGGGATTTAAAATTAAAAATGTTGATTTAAAACTTTCTTTGGCTG
ATAAATGAATAATAGATGAAAAAGATAAGGCGCTAATTCCTCCATTTAATGTTGTGGATG
GTTTAGGAATTACTGTTGCTCAAACAATAGTATCTGCAAGAAAAGAAGGCTTTTTCCTTT
CAATTGAAGACCTCGCTTCGAGAACTAAAGTCAATTCAAGAATTATTTCGGAATTAAAAA
AAATAGGTGTTTTAGATTGCTTAGATGATACCAATCAAGTAAGTTTATTTT
>20159 bias=0,e_score=0.0,bit_score=4552.8,score_ratio=1.06,align_strand=-,abs_start=69224,abs_end=73535,allele_start=69224,allele_end=73535,query_name=NODE_2_length_174641_cov_50.6885_ID_2769 <unknown description>
TGCTTGATAAGACTTTTGTGCAATTATGCAAAGAAATAAAATTTGAATTTGATGAACAAC
AATTTTATGGTGCAAAAGTTTTGAGTGTTGAATCAAACTTAAATGAATGGAAATTTAAGA
TTGCCTTTGCAAACCATATTGACATTGAACAATACAAACAATTTAGAGAAAAATTAGTTA
AAAGATTTGGCAAGGTTGACTTAATCTTGGCTATTGAGACAATTATAAGAAATAAACAAA
TTATTGTTGATTATTTAAATTATCTAATAGAATGTAACCCCAAGAAATATTGGCCTTTTG
TGAAATATAATTATTCATGTATAACTACTTCAACAATTGAAATAGACGAAAAAACATTAA
CACTTTCCTTGCTAACAAATGAAATTTATGAAGTTTTTAAAAGTAATAAAGATCTTTTTA
AAGAAGCGCTTGCTTCAATAGGATTTGATTTTTATAATGTAGTTTTTAATTTGGGATTGA
ATAATAAAAAAAGCGTTGCAAGTAAAAAATTAGATGGTTGAATTGAACAATTTAATAATT
TAAAAGATAACGAAAATAACTTAAAAGAAAGCTTTTCAAAATCTAATTTTTATTCTAAAA
AAGAATCAGCTAGACCAATTGAGATGGATTTAACTACGGCAAACGAAACGTTTGAAGAAA
TAAAAATAACTACAAAAGGAGAAGTTTTTTTTATCGAAAGTAAAGTGCTAAAAAACAAAA
AAATTCTATATACGCTAAAGATTTCAGATTATAAAGAAGCTATTCTTGTTAAAAAATTTT
ATGATTCCGAAAACGAAATACCTGATATAAAGGTGGGGGACACGATTATTGTTACCGGAA
AATTGAGTGATGATAATTTTACAAAATCAAAAGTTTTAATAGCAATGGGCAAGGAATGCT
TCATAAAGACAGAACCATTACAAAAGCTTATTGAAGATAATGAAGACAATAAAAGAGTTG
AATTAGCCGCAAGATCTAACATGAGTGCTCAAGATGGAATTTCAACGCCCACCGACTATA
TTAATGCTGCTAAATTTTATGGTCATAAGGCTATAGCATTGACCGACCTAGATGATGCGC
AAGGCTTTCCCGAATTTTATAATTATGCCAAAAAGCAAAAGGATGTTAAGCCTATATACG
GCGCAACATTAAGCACCGTTGATTCAGATAAAAAATTCTTCTACAACTTTAAAAATTTCA
ACTTAAAAGAAGAAGAATACGTTGTATTTGACCTTGAAACAACAGGATTGAGTCCAAGAT
TGGATGACATTATTGAATTTGGTGCCACTATTATAAAAAATAATACTATTACTCAAAAAA
TTCAATTCTTTTTGCAAACAAAACGTGAGCTATCAGCCTTTACTGTTGAAAGCAGTCACA
TTAATAATGAAATGTTAAAGAATGGTTATGAACAAGAAGAAGGCATTAAAAAAATTTATG
AAATATTAAAGGATAAAATAGCAGTTGCTCACAATGCAAACTTCGATATAAATTTTTGCA
AAGAAAAATTTGGCAAACTCGGCCTTGATAATTCTAAAATTTTTGGCCTTGATACATTGG
CCTTATCTTATTTTTTAAACCCCGATGAATTTCGTCATTCTTTGGGTTATGTTGCTAAAA
GATTCAATATTGTTTATGATACAACTGTTGCCCACCGTGGTGATTACGACGCTAATGTTT
TGGCTAAGATTTGAATAAAAATGATTGACAAACTTGCAAAAGATTACAATATCTTAAACT
CACAGGATTTAAACAATGTCGATAGCCAAAAAATACTTTCTCATAAATTTACATATGAAA
CAAGAATATTGGTAAAAAATCAAGCCGGACTTAAAAAATTATTCAAAATAATTTCACGTT
CTTTAACTTCTCAATTTAAAAAAAATCCACAAATTTACTTTGATCAATTGGGCAATGATG
AAGATTTGTTTTTTGGATCAGCAACAAATCAATCATATGTTTGAGATCAAGTATTCACTG
GAACAAATGAAAATTTATTAAATTCACTAAAATATTATGATTATATTGAATTGCCTCCTA
TATCATCATTTCAATATATGATTGATAGTAATCACGTTACATTAGATGAATTAAAATTTT
TGTATAAAGACTTAATTTCAAAAGCAAAAAGTTTGAACAAAATGTGCGTTGCTGTTTCTG
ATTGTAGATATATTTATAATTATCAAAGATTAATTCATGAAATTTATATTGAAGCCCCAA
CCTTGGGGGGCGGACTTCACTGGCTTAAAAAGAAACCATCTCATCCGGAATTTAGATATT
TAACAACGAGAGAGATGTTGAAAGAATTTTCATTTTTAAATGATAGTTATTTAATTAATG
AAATAGTAATTGAAAATCCAAACAAAATTGCTGATGAAATTTCATCTAATATTCAAGTTA
TTAAAGATAAATTGTATGTTCCAACTTTTGACAATTCGCCTCAAAAATTAAGAGAAGTTG
TTTATAGTACTTTAAAAGAAAGATACGGAGATAATCCTGATCCCATTATAGTTAAAAGAA
TTGAAAAGGAATTAAACCCAATTATAAAGTATGGCTATTCTGTTATTTATTGAATAAGTC
ATAAATTAGTTAAAAGAAGCAATGAAGATGGTTATTTGGTTGGTAGTAGAGGAAGTGTTG
GTAGTTCAATCGTTGCTAATTTAGCAGGTATTTCAGAAGTAAATCCCTTACCGCCACATT
ATTTATGCAAAAATTGTAAATATTTTGAATGAAACAGTAATAAAGAAATTTATTCAGGTT
GAGATTTGCCAGACAAGCATTGTCCAAATTGCAACTCAATATTGTCAAAAGATGGGCATA
ATATTCCCTTTGAAACATTCTTAGGATTTGAAGCAGATAAAGTTCCTGATATTGATTTGA
ATTTTAGTGGTGAATATCAACCAACAATTCACAATTATGTTAAAGAATTGTTTGGAGAAG
CACATACATATAGAGCTGGTACAATAGCTACCGTAGCAGAAAAAACAGCATATGGATTTT
GCAAAAAATATGAAGAAGAAAAGAGAGGAAACTATCAACCTTGAAGTCATTTGTTCTTGG
ATTTTTTAGCATCTAAAACACAAGGGGTAAAGAGGACAACTGGACAACACCCAGGAGGAA
TTATTATTATTCCTAAAGAATTCGATGTAGAGGATTTTACACCTGTAAACTATCCTGCCA
ACGATACAGAAAGTCCTTGAAAAACAACACACTTTGACTTCACTTCTATTCATGATAATG
TCTTAAAATTAGATTTATTGGGTCACGATGACCCGACTGTTATTAGAATGCTTGAAACAT
TGACAAATACAAACGCAAAGGAAATACCAAAATTTGATGCAGAAGTTATGAAACTTTTCT
ATACAACTGAATCATTGAAAATTAGTCCTTCAGACATTGGAGGCGAAACAACTGGGGCTT
ATGGGTTACCTGAATTTGGAACAAACTTTGTAAGAAAAATGTTAAAAAAGGCTCAACCAA
GATCATTTAATGATTTAATTCTTCTTTCAGGGTTGAGTCATGGTACAGATGTTTGAACAG
ACAATGCTGAAGAGCTAGTGGCAAGAGGCAAAAAATTAATAGAATGTGTATGCTGTCGTG
ATGATATAATGCGTGGGTTGATTGAATGAAATATTGAGCCCTTAACAGCTTTTCAAATTA
TGGAAAAAGTTAGAAAAGGAAAGGGCTTGACACCTGAGTGAGAAGAACTCTTAAAAAGTC
ATAAGGTTCCCGAATGATATATAGAGTCGTTGCAAAAAATTAAATACATGTTCCCTAAGG
CCCATGCTACTGCGTACGTAATTATGGCTTGAAGAATTGCTTGATATAAGTTATATTATC
CATTACCTTTTTACGCTTCATTTTATACAAACAGGCCAGATGCTATTGATATTCAAATAA
TGAGTAGTGGCGTAGCAAGCGTTCACCAAAAACTCATTGAATTAAAAAATCGCCAAAATT
CAAATGGCGAAAAATTATCTGTAAAGGAAGAAGCATTAATTCCTGTTTTAGAAATTACTC
AAGAATTATATGCAAGGGGATTTAAAATTAAAAATGTTGATTTAAAACTTTCTTTGGCTG
ATAAATGAATAATAGATGAAAAAGATAAGGCGCTAATTCCTCCATTTAATGTTGTGGATG
GTTTAGGAATTACCGTTGCTCAAACAATAGTATCTGCAAGAAAAGAAGGCTTTTTCCTTT
CAATTGAAGACCTCGCTTCGAGAACTAAAGTCAATTCAAGAATTATTTCGGAATTAAAAA
AAATAGGTGTTTTAGATTGCTTAGATGATACCAATCAAGTAAGTTTGTTTT
>20160 bias=0,e_score=0.0,bit_score=4508.4,score_ratio=1.05,align_strand=-,abs_start=69476,abs_end=73787,allele_start=69476,allele_end=73787,query_name=NODE_2_length_179046_cov_45.3973_ID_251 <unknown description>
TGCTTGATAAGACTTTTGTGCAATTATGCAAAGAAATAAAATTTGAATTTGATGAACAAC
AATTTTATGGTGCAAAAGTTTTGAGTGTTGAATCAAACTTAAATGAATGGAAATTTAAGA
TTGCCTTTGCAAACCATATTGACATTGAACAATACAAACAATTTAGAGAAAAATTAGTTA
AAAGATTTGGCAAGGTTGAATTAATCTTGGCTATTGAGACAATTATAAGAAATAAACAAA
TTATTGTTGATTATTTAAATTATCTAATAGAATGTAACCCCAAGAAATATTGGCCTTTTG
TGAAATATAATTATTCATGTATAACTACTTCAACAATTGAAATAGATGAAAAAACATTAA
CACTTTCCTTGCTAACAAATGAAATTTATGAAGTTTTTAAAAGTAATAAAGATCTTTTTA
AAGAAGCGCTTGCTTCAATAGGATTTGATTTTTATAATGTAGTTTTTAATTTGGGATTAA
ACAATAAAAAAAGCGTCGCAAGCAAAAAACTAGATGGTTGAATTGAACAATTTAACAATT
TAAAAGATAATGAAAATAACTTAAAAGAAAGCTTTTCAAAATCTAATTTTTATTCTAAAA
AAGAATCGGCAAGACCAATTGAGATGGACTTAACTACAGCAAACGAAACATTTGAAGAAA
TAAAAATAACCACAAAAGGAGAAGTTTTTTTTATTGAAAGCAAAGTGCTAAAAAATAAAA
AAATTCTATATACACTAAAGATTTCAGATTATAACGAGGCTATTCTTGTTAAAAAATTCT
ATGATTCTGAAAACGAAATACCAGATATAAAGGTAGGAGACACGATTATTGTTACCGGAA
AATTAAGTGATGATAATTTTACAAAATCAAAAGTTTTAATTGCAATGGGCAAGGAATGCT
TTATAAAGACAGAACCATTACAAAAGCTTATTGAAGATAATGAAGACAATAAAAGAGTTG
AATTAGCCACAAGATCTAACATGAGCGCTCAAGATGGAATTTCAACGCCCACCGACTATA
TTAATGCTGCTAAATTTTATGGTCATAAGGCTATAGCGTTGACCGACTTAGATGATGCGC
AAGGCTTTCCTGAATTTTATAATTACGCCAAAAAACAAAAGGATGTTAAGCCAATATACG
GCGCAACATTAAGCACTATTGATTCAGATAAAAAATTCTTCTACAATTTTAAAAATTTCA
ACTTAAAAGAAGAAGAATATGTTGTGTTTGACCTTGAAACAACAGGATTGAGCCCAAGAT
TGGATGACATTATTGAATTTGGTGCCACTATTATAAAAAATAATACTATTACTCAAAAAA
TTCAATTCTTTTTACAAACAAAACGTGAGCTATCAGCCTTTACTGTTGAAAGCAGTCACA
TTAATAATGAAATGTTAAAGAATGGTTATGAACAAGAAGAAGGCATTAAAAAAATTTATG
AAATATTAAAGGATAAAATAGCAGTTGCTCACAATGCAAACTTCGATATAAATTTTTGCA
AAGAAAAATTTGGCAAACTCGGCCTTGATAATTCTAAAATTTTTGGCCTTGATACATTGG
CCTTATCTTATTTTTTAAACCCCGATGAATTTCGTCATTCTTTGGGTTATGTTGCTAAAA
GATTCAATATTATTTATGATACAACTGTTGCCCACCGTGGTGATTACGACGCTAATGTTT
TGGCTAAGATTTGAATAAAAATGATTGACAAACTTGCAAAAGATTACAATATCTTAAACT
CACAGGATTTAAACAATGTCGATAGCCAAAAAATACTTTCTCATAAATTTACATATGAAA
CAAGAATATTGGTAAAAAATCAAGCCGGACTTAAAAAATTATTCAAAATAATTTCGCGTT
CTTTAACTTCTCAATTTAAAAAAAATCCACAAATTTACTTTGATCAATTGGGCAATGATG
AAGATTTGTTTTTTGGATCAGCAACAAATCAATCATATGTTTGAGATCAAGTATTCACTG
GAACAAATGAAAATTTATTAAATTCACTAAAATATTATGATTATATTGAATTGCCTCCTA
TATCATCATTTCAATATATGATTGATAGTAATCACGTTACATTAGATGAATTAAAATTTT
TGTATAAAGACTTAATTTCAAAAGCAAAAAGTTTGAACAAAATGTGCGTTGCTGTTTCTG
ATTGTAGATATATTTATAATTATCAAAGATTAATTCATGAAATTTATATTGAAGCCCCAA
CCTTGGGGGGCGGACTTCACTGGCTTAAAAAGAAACCATCTCATCCGGAATTTAGATATT
TAACAACAAGAGAGATGTTGAAAGAATTTTCATTTTTAAATGATAGTTATTTAATTAATG
AAATAGTAATTGAAAATCCAAACAAAATTGCTAATGAAATTTCATCTAATATTCAAGTTA
TTAAAGATAAATTGTATGTTCCAACTTTTGATAACTCACCTCAAAAATTAAGAGAAGTTG
TTTATAGGACTTTAAAAGAAAGATATGGGGATAATCCCGATCCCATCATAGTTAAAAGAA
TTGAAAAGGAATTAAACCCAATTATAAAGTATGGCTATTCTGTTATTTATTGAATAAGTC
ATAAATTAGTTAAAAGAAGCAATGAAGACGGTTACCTGGTTGGTAGTAGAGGAAGTGTTG
GTAGTTCAATTGTTGCCAATCTAGCGGGTATTTCAGAAGTAAACCCCCTACCTCCACATT
ATTTATGCAAAAATTGTAAATATTTTGAATGAAACAGTAATAAAGAAATTTATTCAGGTT
GAGATTTGCCAGACAAGCATTGTCCAAACTGCAACTCAATATTGTCAAAAGATGGGCATA
ATATCCCCTTTGAAACATTCTTAGGATTTGAAGCAGATAAAGTTCCTGATATTGATTTAA
ATTTTAGTGGTGAATATCAACCAACAATTCACAATTATGTTAAAGAATTGTTTGGCGAAG
CACATACATATAGAGCTGGTACAATAGCTACCGTAGCAGAAAAAACAGCATATGGATTTT
GCAAAAAATATGAAGAAGAAAAAAGAGGAAATTATCAACCTTGAAGTCATTTGTTCTTGG
ATTTTTTAGCATCTAAAACACAGGGAGTAAAGAGAACAACTGGACAACATCCTGGAGGAA
TTATTATTATTCCTAAAGAATTCGATGTTGAGGATTTTACGCCTGTAAACTATCCTGCCA
ACGACACAGAAAGTCCTTGAAAAACAACACACTTTGACTTCACTTCTATTCATGATAATG
TCTTAAAATTAGATTTATTGGGTCATGATGATCCCACCGTTATTAGAATGCTTGAAACAT
TGACAAACACAAATGCAAAGGAAATACCAAAATTTGATGCAGAAGTTATGAAACTTTTCT
ATACAACTGAATCATTGAAAATTAGTCCTTCAGACATTGGAGGCGAAACAACTGGGGCTT
ATGGGTTACCTGAATTTGGAACAAACTTTGTAAGAAAAATGTTAAAAAAGGCTCAACCAA
GATCATTTAATGATTTAATTCTTCTTTCAGGGTTGAGTCATGGTACAGATGTTTGAACAG
ACAATGCTGAAGAGCTAGTGGCAAGAGGCAAAAAATTAATAGAATGTGTATGCTGTCGTG
ATGATATAATGCGTGGGTTGATTGAATGAAATATTGAACCATTAACAGCCTTTCAAATTA
TGGAAAAAGTTAGAAAAGGAAAGGGCTTGACACCTGAGTGAGAAGAACTTTTAAAAAGTC
ATAATGTTCCCGAATGATATATAGAGTCGTTACAAAAAATTAAATACATGTTCCCTAAGG
CACATGCTACTGCGTATGTAATTATGGCTTGAAGAATTGCTTGATATAAGTTATATTATC
CATTGCCTTTTTATGCTTCATTTTATACAAACAGGCCAGATGCCATCGATATTCAAATAA
TGAGTAGTGGCGCAGCAAGCGTTCACCAAAAACTTATTGAATTAAAAAATCGCCAAAATT
CAACTGGCGAAAAATTATCTGTAAAGGAAGAAGCATTAATTCCTGTTTTAGAAATTACTC
AGGAATTATATGCAAGGGGATTTAAAATTAAAAATGTTGATTTAAAACTTTCTTTGGCTG
ATAAATGAATAATAGATGAAAAAGATAAGGCGCTAATTCCTCCATTTAATGTTGTGGATG
GTTTGGGAATTACTGTTGCTCAAACAATTGTATCTGCAAGAAAAGAAGGCTTTTTCCTTT
CAATTGAAGACCTAGCTTCGAGAACAAAAGTCAATTCAAGAATTATTTCAGAATTAAAAA
AAATAGGTGTTTTAGATTGCTTAGATGATACCAATCAAGTAAGTTTGTTTT
>20161 bias=0,e_score=0.0,bit_score=4633.5,score_ratio=1.07,align_strand=+,abs_start=79982,abs_end=84295,allele_start=79982,allele_end=84295,query_name=NODE_2_length_147029_cov_48.4721_ID_161 <unknown description>
TGCTTGATAAGACTTTTGTGCAATTATGCAAAGAAATAAAATTTGAATTTGATGAACAAC
AATTTTATGGTGCAAAAGTTTTGAGTGTTGAATCAAACTTAAATGAATGGAAATTTAAGA
TTGCCTTTGCAAACCATATTGACATTGAACAATACAAACAATTTAGAGAAAAATTAGTTA
AAAGATTTGGCAAGGTTGAATTAATCTTGGCTATTGAGACAATTATAAGAAACAAACAAA
TTATTGTTGATTATTTAAATTATCTAATAGAATGTAACCCCAAGAAATATTGGCCTTTTG
TAAAATATAATTATTCATGTATAACTACTTCGGCAATTGAAATAGACGAAAAAACATTAA
CGCTTTCCTTGCTAACAAATGAAATTTATGAAGTTTTTAAAAGTAATAAAGATCTTTTTA
AAGAAGCGCTTGCTTCAATAGGATTTGATTTTTATAATGTAGTTTTTAATTTGGGATTGA
ACAATAAAAAAAGCGTTGCAAGTAAAAAATTAGATGGTTGAATTGAACAATTTAATAATT
TAAAAGATAATGAAAATAACTTAAAAGAAAGCTTTTCGAAATCTAATTTTTATTCTAAAA
AAGAATCAGCTAGACCAATTGAGATGGATTTAACTACGGCAAACGAAACATTTGAAGAAA
TAAAAATAACTACAAAAGGAGAAGTTTTTTTTATTGAAAGCAAAGTGCTAAAAAACAAAA
AAATTCTATATACGCTAAAGATTTCAGATTATAAAGAAGCTATTCTTGTTAAAAAATTTT
ATGATTCCGAAAACGAAATACCTGATATAAAGGTAGGGGACACGATTATTGTTACCGGAA
AATTAAGTGATGATAATTTTACAAAATCAAAAGTTTTAATAGCAATGGGCAAGGAATGCT
TCATAAAGACAGAACCATTACAAAAACTTATTGAAGATAACGAAGACAATAAAAGAGTTG
AATTAGCCGCAAGATCTAATATGAGTGCTCAAGATGGAATTTCAACGCCCACCGACTATA
TTAATGCTGCTAAATTTTATGGTCATAAGGCTATAGCATTGACCGACCTAGATGATGCGC
AAGGCTTTCCTGAATTTTATAATTATGCCAAAAAGCAAAAGGATGTTAAGCCAATATACG
GCGCAACATTAAGCACTGTTGATTCAGATAAAAAATTCTTCTACAACTTTAAAAATTTCA
ACTTAAAAGAAGAAGAATACGTTGTATTTGACCTTGAAACAACAGGATTGAGTCCAAGAT
TGGATGACATAATTGAATTTGGTGCCACTATTGTAAAAAATAATACTATTACTCAAAAAA
TTCAATTCTTTTTGCAAACAAAACGCGAACTATCAGCCTTTACCGTTGAAAGCAGTCACA
TTAATAACGAAATGTTAAAGAATGGTTATGCACAAGAAGAAGGTATTAAAAAAATTTATG
AAATATTAAAGGATAAAATAGCGGTTGCTCACAATGCAAACTTCGATATAAATTTCTGCA
AAGAAAAATTTGGCAAACTCGGCCTTGATAATTCTAAAATTTTTGGCCTTGATACATTAG
CCTTATCTTATTTTTTAAACCCTGATGAATTTCGTCATTCTTTGGGTTATGTTGCTAAAA
GATTCAACATTATTTATGATACAACTGTTGCCCACCGTGGTGATTACGACGCTAATGTTT
TGGCAAAGATTTGAATAAAAATGATTGACAAACTTGCAAAAGATTACAATGTCTTGAACT
CACAGGATTTAAACAATGTTGATAGCCAAAAAATACTTTCCCATAAGTTTACATACGAAA
CAAGAATATTAGTAAAAAATCAAGCCGGCCTTAAAAAATTATTCAAAATTATTTCGCGTT
CTTTAACTTCTCAATTTAAAAAAAATCCACAAATTTATTTTGATCAATTAGGCAATGATG
AAGATTTGTTTTTTGGATCAGCAACAAATCAATCATATGTTTGAGACCAAGTATTCACTG
GAACAAATGAAAATTTGCTAAATTCACTAAAATATTATGACTATATTGAATTGCCTCCTA
TATCATCACTTCAATATATGATTGATAGTAACCACGTTACATTAGATGAATTAAAATTTT
TGTATAAAGATTTAATTTCAAAAGCAAAAAGTTTAAACAAAATGTGCGTTGCTGTTTCTG
ATTGTAGATATATTTATAATTATCAAAGATTAATTCATGAAATTTATATTGAGGCTCCAA
CTTTGGGGGGTGGGCTTCATTGGCTTAAGAAGAGACCATCTCATCCGGAATTTAGATATT
TAACAACAAGAGAGATGCTAAAAGAATTTGCTTTTTTGAATGATAGTTATTTAATTAATG
AAATAGTAATTGAAAATCCAAACAAAATTGCTAATGAAATTTCATCTAATATTCAAGTTA
TTAAAGATAAATTGTATGTTCCAACTTTTGATAACTCACCTCAAAAATTAAGAGAAGTTG
TTTATAGGACTTTAAAAGAAAGATACGGGGATAATCCCGATCCCATCATAGTTAAAAGAA
TTGAAAAGGAATTAAACCCAATTATAAAGTATGGCTATTCTGTTATTTATTGAATAAGTC
ATAAATTAGTTAAAAGAAGTAATGAAGATGGTTACCTAGTTGGTAGTAGAGGAAGTGTTG
GTAGTTCAATCGTTGCCAATCTAGCGGGTATTTCAGAAGTAAACCCCCTACCTCCACATT
ATTTATGCAAAAATTGTAAATATTTTGAATGAAATAGTAATAAAGAAATTTATTCAGGTT
GAGATTTGCCAGACAAGCATTGTCCAAATTGCAACTCAATATTGTCAAAAGATGGGCATA
ATATCCCCTTTGAAACATTCTTAGGATTTGAAGCAGATAAAGTTCCTGATATTGATTTGA
ATTTTAGTGGTGAATATCAACCAACAATTCACAATTATGTTAAAGAATTGTTTGGAGAAG
CGCACACATATAGAGCTGGTACAATAGCAACCGTAGCAGAAAAAACAGCATATGGATTTT
GCAAAAAATATGAGGAAGAAAAGAGAGGAAATTATCAACCTTGAAGTCATTTGTTCTTGG
ACTTTTTAGCATCTAAAACACAAGGAGTAAAGAGAACAACTGGACAACATCCAGGAGGAA
TTATTATTATTCCTAAAGAATTCGATGTTGAGGATTTTACGCCTGTTAACTATCCTGCTA
ACGATACAGAAAGTTCTTGAAAAACAACACACTTTGACTTCACTTCTATTCATGATAATG
TCCTAAAATTAGATTTGTTGGGTCATGATGATCCTACCGTTATTAGAATGCTTGAAACAT
TGACAAATACAAACGCAAAGGAAATACCAAAATTTGATGCAGAAGTTATGAAACTTTTTT
ATACAACTGAATCATTGAAAATTAGTCCTTCAGACATTGGGGGCGAAACAACCGGGGCAT
ATGGGTTGCCTGAATTTGGAACAAACTTTGTAAGAAAAATGTTAAAAAAAGCTCAACCGA
GATCGTTTAATGATTTAATTCTTCTTTCTGGGTTGAGTCATGGTACGGATGTTTGAACAG
ACAATGCTGAAGAGCTAGTGGCAAGAGGCAAAAAATTAATAGAATGTGTATGCTGTCGTG
ATGATATAATGCGTGGGTTGATTGAATGAAATATTGAGCCATTAACAGCTTTTCAAATTA
TGGAAAAAGTTAGAAAAGGAAAAGGCTTGACACCTGAGTGAGAAGAACTCTTAAAAAGTC
ACAATGTTCCTGAATGATATATAGAGTCGTTGCAAAAAATTAAATACATGTTCCCTAAGG
CCCATGCTACTGCGTATGTAATTATGGCTTGAAGAATTGCTTGATATAAGTTATATTATC
CATTACCTTTTTATGCATCGTTTTATACAAACAGGCCAGATGCTATTGATATTCAAATAA
TGAGTAGTGGCGCAGCAAGCGTTCACCAAAAACTTATTGAATTAAAAAATCGCCAAAATT
CAACTGGCGAAAAATTATCTGTAAAGGAAGAAGCGCTAATTCCTGTTTTAGAAATTACTC
AAGAATTATATGCAAGGGGATTTAAAATTAAAAATGTTGATTTAAAACTTTCTTTGGCCG
ATAAATGAATAATAGATGAAAAAGATAAGGCACTAATTCCTCCTTTTAATGTTGTGGATG
GTTTAGGAATTACTGTTGCTCAAACAATAGTATCTGCAAGAAAAGAAGGCTTTTTCCTTT
CAATTGAAGACCTTGCTTCGAGAACAAAAGTCAATTCAAGAATTATTTCGGAATTAAAAA
AAATAGGCGTTTTAGATTGCTTAGATGATACCAATCAAGTAAGTTTGTTTTAA
>20162 bias=0,e_score=0.0,bit_score=4625.0,score_ratio=1.07,align_strand=-,abs_start=423563,abs_end=427874,allele_start=423563,allele_end=427874,query_name=NODE_1_length_507951_cov_41.4538_ID_1311 <unknown description>
TGCTTGATAAGACTTTTGTGCAATTATGCAAAGAAATAAAATTTGAATTTGATGAACAAC
AATTTTATGGTGCAAAAGTTTTGAGTGTTGAATCAAACTTAAATGAATGGAAATTTAAGA
TTGCCTTTGCAAACCATATTGACATTGAACAATACAAACAATTTAGAGAAAAATTAGTTA
AAAGATTTGGCAAGGTTGAATTAATCTTGGCTATTGAGACAATTATAAGAAATAAACAAA
TTATTGTTGATTATTTAAATTATCTAATAGAATGTAACCCCAAGAAATATTGGCCTTTTG
TAAAATATAATTATTCATGTATAACTACTTCGGCAATTGAAATAGATGAAAAAACATTAA
CACTTTCCTTACTAACAAATGAAATTTATGAAGTTTTTAAAAGTAATAAAGATCTTTTTA
AAGAAGCGCTTGCTTCAATAGGATTTGATTTTTATAATGTAGTTTTTAATTTGGGATTAA
ACAATAAAAAAAGCGTTGCAAGCAAAAAACTAGACGGTTGAATTGAACAATTTAACAATT
TAAAAGATAATGAAAATAACTTAAAAGAAAGCTTTTCAAAATCTAATTTTTATTCTAAAA
AAGAATCAGCAAGACCAATTGAGATGGACTTAACTACTGCAAACGAAACGTTTGAAGAAA
TAAAAATAACCACAAAAGGAGAAGTTTTTTTTATTGAAAGCAAAGTGCTAAAAAACAAAA
AAATTCTATATACGCTAAAGATTTCAGATTATAAAGAAGCTATTCTTATTAAAAAATTTT
ATGATTCTGAAAACGAAATACCAGATATAAAGGTAGGGGACACGATTATTGTTACTGGAA
AATTGAGTGATGATAATTTTACAAAATCAAAAGTTTTAATAGCAATGGGCAAGGAATGCT
TCATAAAGACAGAACCATTACAAAAACTTATTGAAGATAACGAAGACAATAAAAGAGTTG
AATTAGCCGCAAGATCTAATATGAGTGCTCAAGATGGAATTTCAACACCATCTGATTATA
TTGATGCTGCTAAATTTTATGGTCATAAGGCTATAGCATTGACCGACCTAGATGATGCGC
AAGGCTTTCCTGAATTTTATAATTATGCCAAAAAGCAAAAGGATGTTAAGCCAATATACG
GCGCAACATTAAGCACTGTTGATTCAGATAAAAAATTCTTCTACAACTTTAAAAATTTCA
ACTTAAAAGAAGAAGAATACGTTGTATTTGACCTTGAAACAACAGGATTGAGTCCAAGAT
TGGATGACATTATTGAATTTGGTGCCACTATTATAAAAAATAATACTATTACTCAAAAAA
TTCAATTCTTTTTGCAAACGAAGCGTGAACTATCAGCCTTTACTGTTGAAAGCAGCCACA
TTAATAATGAAATGTTAAAGAACGGTTATGCACAAGAAGAAGGCATTAAAAAAATTTATG
AAATATTAAAGGATAAAATAGCGGTTGCTCACAATGCAAACTTCGATATAAATTTCTGCA
AAGAAAAATTTAGCAAACTTGGCCTTGATAATTCTAAAATTTTTGGCCTTGATACATTGG
CCTTATCTTATTTTTTAAATCCCGATGAATTTCGTCATTCTTTGGGTTATGTTGCTAAAA
GATTCAATATTATTTATGATACAACTGTTGCCCACCGTGGTGATTACGACGCTAATGTTT
TGGCTAAGATTTGAATAAAAATGATTGACAAACTTGCAAAAGATTACAATATCTTAAACT
CACAGGATTTAAACAATGTCGATAGCCAAAAAATACTTTCTCATAAATTTACATACGAAA
CAAGAATATTAGTAAAAAATCAAGCTGGCCTTAAAAAATTATTCAAAATTATTTCGCGTT
CTTTAACTTCTCAATTTAAAAAAAATCCACAAATTTACTTTGATCAATTGGGCAATGATG
AAGATTTGTTTTTTGGATCAGCAACAAATCAATCATATGTTTGAGATCAAGTTTTCACTG
GAACAAATGAAAATTTGCTAAATTCACTAAAATATTATGACTATATTGAATTACCCCCTA
TATCATCATTTCAATATATGATTGATAGTAACCACGTTACATTAGATGAATTAAAATTTT
TGTATAAAGATTTAATTTCAAAAGCAAAAAGTTTAAACAAAATGTGCGTTGCTGTTTCTG
ATTGTAGATATATTTATAATTATCAAAGATTAATTCATGAAATTTATATTGAGGCTCCAA
CTTTGGGGGGTGGGCTTCATTGGCTTAAGAAGAGACCATCTCATCCGGAATTTAGATATT
TAACAACAAGAGAGATGTTAAAAGAATTTGCTTTTTTGAATGATAGTTATTTAATTAATG
AAATAGTAATTGAAAATCCAAACAAAATTGCTAATGAGATTTCATCTAATATTCAAGTTA
TTAAAGATAAATTGTATGTTCCAACTTTTGATAACTCGCCTCAAAAATTAAGAGAAGTTG
TTTATAAGACTTTAAAAGAAAGATATGGGGATAATCCAGATCCCATCATAGTTAAAAGAA
TTGAAAAGGAATTAAATCCAATTATAAAGTATGGCTATTCTGTTATTTATTGAATAAGTC
ATAAATTAGTTAAAAGAAGTAATGAAGATGGTTATCTAGTAGGCAGTAGAGGAAGCGTTG
GTAGCTCAATTGTTGCCAATCTAGCGGGTATTTCAGAAGTAAATCCCCTACCTCCACATT
ATTTATGCAAAAATTGTAAATATTTTGAATGAAATAGTAACAAAGAAATTTATTCAGGTT
GAGATTTGCCAGACAAGCATTGTCCAAATTGCAACTCAATATTGTCAAAAGATGGGCATA
ATATCCCTTTTGAAACATTCTTAGGATTTGAAGCGGATAAAGTTCCTGATATTGATTTGA
ATTTTAGTGGTGAATATCAACCAACAATTCACAATTATGTTAAAGAATTGTTTGGCGAAG
CACATACATATAGAGCTGGTACAATAGCAACTGTAGCAGAAAAAACAGCATATGGATTTT
GCAAAAAATATGAAGAAGAAAAGAGAGGAAATTATCAACCTTGAAGTCATTTGTTCTTGG
ATTTTTTAGCATCTAAAACACAAGGAGTAAAGAGGACAACTGGACAACACCCAGGAGGAA
TTATTATTATTCCTAAAGAATTCGATGTAGAAGATTTTACGCCTGTAAACTATCCTGCCA
ACGACACAGAAAGTCCTTGAAAAACAACACACTTTGACTTCACTTCTATTCATGATAATG
TCCTAAAATTAGATTTGTTGGGTCATGATGATCCTACCGTTATTAGAATGCTTGAAACAT
TGACAAATACAAACGCAAAGGAAATACCAAAATTTGATGCAGAAGTTATGAAACTTTTCT
ATACAACTGAATCATTGAAAATTAGTCCTTCAGACATTGGAGGCGAAACAACTGGAGCTT
ATGGGTTGCCTGAATTTGGAACAAACTTTGTAAGAAAAATGTTAAAAAAAGCTCAACCAA
GATCATTTAATGATTTAATTCTTCTTTCGGGGTTGAGTCATGGTACGGATGTTTGAACAG
ACAATGCTGAAGAGCTAGTGGCAAGAGGCAAAAAATTAATAGAATGTGTATGCTGTCGTG
ATGATATAATGCGTGGGTTGATTGAATGAAATATTGAGCCCTTAACAGCTTTTCAAATTA
TGGAAAAAGTTAGAAAAGGAAAGGGCTTGACACCTGAGTGAGAAGAACTCTTAAAAAGTC
ATAACGTTCCCGAATGATATATAGAGTCGTTACAAAAAATTAAATACATGTTCCCTAAGG
CACATGCTACTGCGTATGTAATTATGGCTTGAAGAATTGCTTGATATAAGTTATATTATC
CATTACCTTTTTACGCTTCATTTTATACAAATAGGCCAGATGCTATTGATATTCAAATAA
TGAGTAGTGGCGTAGCAAGCGTTCACCAAAAACTTATTGAATTAAAAAATCGCCAAAATT
CAAATGGTGAAAAATTATCTGTAAAGGAAGAAGCATTAATTCCTGTTTTAGAAATTACTC
AAGAATTATATGCAAGGGGATTTAAAATTAAAAATGTTGATTTAAAACTTTCTTTGGCTG
ATAAATGAATAATAGATGAAAAAGATAAGGCGCTAATTCCTCCATTTAATGTTGTGGATG
GTTTAGGAATTACTGTTGCTCAAACAATAGTATCTGCAAGAAAAGAAGGCTTTTTTCTTT
CAATTGAAGACCTTGCTTCGAGAACAAAAGTCAATTCAAGAATTATTTCGGAATTAAAAA
AAATAGGCGTTTTAGATTGCTTAGATGATACCAATCAAGTAAGTTTGTTTT
>20163 bias=0,e_score=0.0,bit_score=4609.7,score_ratio=1.07,align_strand=+,abs_start=188957,abs_end=193270,allele_start=188957,allele_end=193270,query_name=NODE_2_length_226046_cov_22.58_ID_866 <unknown description>
TGCTTGATAAGACTTTTGTGCAATTATGCAAAGAAATAAAATTTGAATTTGATGAACAAC
AATTTTATGGTGCAAAAGTTTTGAGTGTTGAATCAAACTTAAATGAATGGAAATTTAAGA
TTGCCTTTGCAAACCATATTGACATTGAACAATACAAACAATTTAGAGAAAAATTAGTTA
AAAGATTTGGCAGGGTTGAATTAATCTTGGCTATTGAGACAATTATAAGAAATAAACAAA
TTATTGTTGATTATTTAAATTATCTAATAGAATGTAACCCTAAGAAATATTGGCCTTTTG
TAAAATATAATTATTCATGTATAACTACTTCGGCAATTGAAATAGATGAAAAAACATTAA
CACTTTCCTTACTAACAAATGAAATTTATGAAGTTTTTAAAAGTAATAAAGATCTTTTTA
AAGAAGCGCTTGCTTCAATAGGATTTGATTTTTATAATGTAGTTTTTAATTTGGGATTGA
ACAATAAAAAAAGCGTTGCAAGTAAAAAATTAGATGGTTGAATTGAACAATTTAACAATT
TAAAAGATAATGAAAATAACTTAAAAGAAAGCTTTTCAAAATCTAATTTTTATTCTAAAA
AAGAATCAGCAAGACCAATTGAGATGGATTTAACTACGGCAAACGAAACGTTTGAAGAAA
TAAAAATAACCACAAAAGGAGAAGTTTTTTTTATTGAAAGCAAAGTGCTAAAAAACAAAA
AAATTCTATATACGCTAAAGATTTCAGATTATAAAGAAGCTATTCTTATTAAAAAATTTT
ATGATTCTGAAAACGAAATACCTGATATAAAGGTAGGGGACACGATTATTGTTACTGGAA
AATTGAGTGATGATAATTTTACAAAATCAAAAGTTTTAATAGCAATGGGCAAGGAATGCT
TCATAAAGACAGAACCATTACAAAAACTTATTGAAGATAACGAAGACAATAAAAGAGTTG
AATTAGCCGCAAGATCTAATATGAGTGCTCAAGATGGAATTTCAACACCATCTGATTATA
TTGATGCTGCTAAATTTTATGGTCATAAGGCTATAGCATTGACCGACCTAGATGATGCGC
AAGGCTTTCCTGAATTTTATAATTATGCCAAAAAGCAAAAGGATGTTAAGCCAATATACG
GCGCAACATTAAGCACCGTTGATTCAGATAAAAAATTCTTCTACAACTTTAAAAATTTCA
ACTTAAAAGAAGAAGAATACGTTGTATTTGACCTTGAAACAACAGGATTGAGTCCAAGAT
TGGATGACATTATTGAATTTGGTGCCACTATTATAAAAAATAATACTATTACTCAAAAAA
TTCAATTCTTTTTGCAAACGAAACGTGAACTATCAGCCTTTACTGTTGAAAGCAGCCACA
TTAATAATGAAATGTTAAAGAGCGGTTATGCACAAGAAGAAGGCATTAAAAAGATTTATG
AAATATTAAAGGATAAAATTGCAGTTGCTCACAATGCAAACTTCGATATAAATTTTTGCA
AAGAAAAATTTAACAAACTCGGCCTTGATAATTCTAAAATTTTTGGCCTTGATACATTAG
CCTTATCTTATTTTTTAAATCCCGATGAATTTCGTCATTCTTTGGGTTATGTTGCTAAAA
GATTCAATATTATTTATGATACAACTGTTGCCCACCGTGGTGATTACGACGCTAATGTTT
TGGCTAAGATTTGAATAAAAATGATTGACAAACTTGCAAAAGATTACAATATCTTAAACT
CACAGGATTTAAACAATGTCGATAGCCAAAAAATACTTTCTCATAAATTTACATACGAAA
CAAGAATATTAGTAAAAAATCAAGCTGGCCTTAAAAAATTATTCAAAATTATTTCGCGTT
CTTTAACTTCTCAATTTAAAAAAAATCCACAAATTTACTTTGATCAATTGGGCAATGATG
AAGATTTGTTTTTTGGATCAGCAACAAATCAATCATATGTTTGAGACCAAGTATTCACTG
GAACAAATGAAAATTTGTTAAATTCACTAAAATATTATGACTATATTGAATTACCCCCTA
TATCATCATTTCAATATATGATTGATAGTAACCATGTTACATTAGATGAATTAAAATTTT
TGTATAAAGATTTAATTTCAAAAGCAAAAAGTTTAAACAAAATGTGCGTTGCTGTTTCTG
ATTGCAGATATATTTATAATTATCAAAGATTAATTCATGAAATTTATATTGAGGCTCCAA
CTTTAGGGGGTGGGCTTCATTGGCTTAAAAAGAGACCATCTCATCCAGAATTTAGATATT
TAACAACAAGAGAGATGTTAAAAGAATTTGCTTTTTTGAATGATAGTTATTTAATTAATG
AAATAGTAATTGAAAATCCAAACAAAATTGCTAATGAAATTTCATCTAATATTCAAGTTA
TTAAAGATAAATTGTATGTTCCAACTTTTGATAACTCGCCTCAAAAATTAAGAGAAGTTG
TTTATAAGACTTTAAAAGAAAGATATGGGGATAATCCAGATCCCATCATAGTTAAAAGAA
TTGAAAAGGAATTAAATCCAATTATAAAGTATGGCTATTCTGTTATTTATTGAATAAGTC
ATAAATTAGTTAAAAGAAGTAATGAAGATGGTTATCTAGTAGGCAGTAGAGGAAGCGTTG
GTAGCTCAATTGTTGCCAATCTAGCGGGTATTTCAGAAGTAAATCCCCTACCTCCACATT
ATTTATGCAAAAATTGTAAATATTTTGAATGAAATAGTAACAAAGAAATTTATTCAGGTT
GAGATTTGCCAGACAAGCATTGTCCAAATTGCAACTCAATATTGTCAAAAGATGGGCATA
ATATCCCTTTTGAAACATTCTTAGGATTTGAAGCGGATAAAGTTCCTGATATTGATTTGA
ATTTTAGTGGTGAATATCAACCAACAATTCACAATTATGTTAAAGAATTGTTTGGCGAAG
CACATACATATAGAGCTGGTACAATAGCAACTGTAGCAGAAAAAACAGCATATGGATTTT
GCAAAAAATATGAAGAAGAAAAGAGAGGAAATTATCAACCTTGAAGTCATTTGTTCTTGG
ATTTTTTAGCATCTAAAACACAAGGAGTAAAGAGGACAACTGGACAACACCCTGGGGGAA
TTATTATTATTCCTAAAGAATTCGATGTTGAGGATTTTACGCCTGTAAACTATCCTGCCA
ACGACACAGAAAGTTCTTGAAAAACAACACACTTCGACTTCACTTCTATTCATGATAATG
TCTTAAAATTAGATTTGTTGGGTCATGATGATCCTACCGTTATTAGAATGCTTGAAACAT
TGACAAATACAAACGCAAAGGAAATACCAAAATTTGATGCAGAAGTTATGAAACTTTTTT
ATACAACTGAATCATTGAAAATTAGTCCTTCAGACATTGGGGGCGAAACAACTGGAGCTT
ATGGGTTGCCTGAATTTGGAACAAACTTTGTAAGAAAAATGTTAAAAAAAGCTCAACCAA
GATCATTTAATGATTTAATTCTTCTTTCGGGGTTGAGTCATGGTACGGATGTTTGAACAG
ACAATGCTGAAGAGCTAGTGGCAAGAGGCAAAAAATTAATAGAATGTGTATGCTGTCGTG
ATGATATAATGCGTGGGTTGATTGAATGAAATATTGAGCCATTAACAGCTTTTCAAATTA
TGGAAAAAGTTAGAAAAGGAAAGGGCTTGACACCTGAGTGAGAAGAACTCTTAAAAAGTC
ATAACGTTCCCGAATGATATATAGAGTCGTTGCAAAAAATTAAATACATGTTCCCTAAGG
CCCATGCTACTGCGTATGTAATTATGGCTTGAAGAATTGCTTGATATAAGTTATATTATC
CATTACCTTTTTACGCTTCATTTTATACAAACAGGCCAGATGCTATTGATATTCAAATAA
TGAGTAGTGGCGTAGCAAGCGTTCACCAAAAACTTATTGAATTAAAAAATCGCCAAAATT
CAAATGGCGAAAAATTATCTGTAAAGGAAGAAGCATTAATTCCTGTTTTAGAAATTACTC
AAGAATTATATGCAAGGGGATTTAAAATTAAAAATGTTGATTTAAAACTTTCTTTGGCTG
ATAAATGAATAATAGATGAAAAAGATAAGGCGCTAATTCCTCCATTTAATGTTGTGGATG
GTTTAGGAATTACTGTTGCTCAAACAATAGTATCTGCAAGAAAAGAAGGCTTTTTCCTTT
CAATTGAAGACCTCGCTTCGAGAACTAAAGTCAATTCAAGAATTATTTCGGAATTAAAAA
AAATAGGTGTTTTAGATTGCTTAGATGATACCAATCAAGTAAGTTTATTTTAA
>20164 bias=0,e_score=0.0,bit_score=4582.5,score_ratio=1.06,align_strand=-,abs_start=386892,abs_end=391203,allele_start=386892,allele_end=391203,query_name=NODE_1_length_474534_cov_38.1723_ID_792 <unknown description>
TGCTTGATAAGACTTTTGTGCAATTATGCAAAGAAATAAAATTTGAATTTGATGAACAAC
AATTTTATGGTGCAAAAGTTTTGAGTGTTGAATCAAACTTAAATGAATGGAAATTTAAGA
TTGCCTTTGCAAACCATATTGACATTGAACAATACAAACAATTTAGAGAAAAATTAGTTA
AAAGATTTGGCAAGGTTGAATTAATCTTGGCTATTGAGACAATTATAAGAAATAAACAAA
TTATTGTTGATTATTTAAATTATCTAATAGAATGTAACCCCAAGAAATATTGGCCTTTTG
TAAAATATAATTATTCATGTATAACTACTTCGGCAATTGAAATAGATGAAAAAACATTAA
CACTTTCCTTACTAACAAATGAAATTTATGAAGTTTTTAAAAGTAATAAAGATCTTTTTA
AAGAAGCGCTTGCTTCAATAGGATTTGATTTTTATAATGTAGTTTTTAATTTGGGATTAA
ACAATAAAAAAAGCGTTGCAAGCAAAAAACTAGACGGTTGAATTGAACAATTTAACAATT
TAAAAGATAATGAAAATAACTTAAAAGAAAGCTTTTCAAAATCTAATTTTTATTCTAAAA
AAGAATCAGCAAGACCAATTGAGATGGACTTAACTACGGCAAACGAAACGTTTGAAGAAA
TAAAAATAACCACAAAAGGAGAAGTTTTTTTTATTGAAAGCAAAGTGCTAAAAAACAAAA
AAATTCTATATACGCTAAAGATTTCAGATTATAAAGAAGCTATTCTTATTAAAAAATTTT
ATGATTCTGAAAACGAAATACCTGATATAAAGGTAGGGGACACGATTATTGTTACTGGAA
AATTGAGTGATGATAATTTTACAAAATCAAAAGTTTTAATAGCAATGGGCAAGGAATGCT
TCATAAAGACAGAACCATTACAAAAACTTATTGAAGATAACGAAGACAATAAAAGAGTTG
AATTAGCCGCAAGATCTAATATGAGTGCTCAAGATGGAATTTCAACACCATCTGATTATA
TTGATGCTGCTAAATTTTATGGTCATAAGGCTATAGCATTGACCGACCTAGATGATGCGC
AAGGCTTTCCTGAATTTTATAATTATGCCAAAAAGCAAAAGGATGTTAAGCCAATATACG
GCGCAACATTAAGCACCGTTGATTCAGATAAAAAATTCTTCTACAACTTTAAAAATTTCA
ACTTAAAAGAAGAAGAATACGTTGTATTTGACCTTGAAACAACAGGATTGAGTCCAAGAT
TGGATGACATTATTGAATTTGGTGCCACTATTATAAAAAATAATACTATTACTCAAAAAA
TTCAATTCTTTTTGCAAACGAAGCGTGAACTATCAGCCTTTACTGTTGAAAGCAGCCACA
TTAATAATGAAATGTTAAAGAACGGTTATGCACAAGAAGAAGGCATTAAAAAAATTTATG
AAATATTAAAGGATAAAATAGCGGTTGCTCACAATGCAAACTTCGATATAAATTTCTGCA
AAGAAAAATTTAGCAAACTTGGCCTTGATAATTCTAAAATTTTTGGCCTTGATACATTGG
CCTTATCTTATTTTTTAAATCCCGATGAATTTCGTCATTCTTTGGGTTATGTTGCTAAAA
GATTCAATATTGTTTATGATACAACTGTTGCCCACCGTGGTGATTACGATGCTAATGTTT
TGGCAAAGATTTGAATAAAAATGATTGACAAACTTGCAAAAGATTACAATATCTTAAACT
CACAGGATTTAAACAACGTCGATAGCCAAAAAATACTTTCTCATAAATTTACATACGAAA
CAAGAATATTAGTAAAAAATCAAGCCGGCCTCAAAAAATTATTCAAAATTATTTCGCGTT
CTTTAACTTCTCAATTTAAAAAAAATCCACAAATTTACTTTGATCAATTGGGCAATGATG
AAGATTTGTTTTTTGGATCAGCAACAAATCAATCATATGTTTGAGACCAAGTATTCACTG
GAACAAATGAAAATTTGCTAAATTCACTAAAATATTATGATTATATTGAATTACCCCCTA
TATCATCATTTCAATATATGATTGATAGTAACCACGTTACATTAGATGAATTAAAATTTT
TGTATAAAGATTTAATTTCAAAAGCAAAAAGTTTAAACAAAATGTGCGTTGCTGTTTCTG
ATTGTAGATATATTTATAATTATCAAAGATTAATTCATGAAATTTATATTGAGGCTCCAA
CTTTGGGGGGTGGGCTTCATTGGCTTAAGAAGAGACCATCTCATCCAGAATTTAGATATT
TAACAACAAGAGAGATGTTAAAAGAATTTGCTTTTTTGAATGATAGTTATTTAATTAATG
AAATAGTAATTGAAAATCCAAACAAAATTGCTAATGAAATTTCATCTAATATTCAAGTTA
TTAAAGATAAATTGTATGTTCCAACTTTTGATAACTCACCTCAAAAATTAAGAGAAGTTG
TTTATAAGACTTTAAAAGAAAGATATGGGGATAATCCAGATCCCATCATAGTTAAAAGAA
TTGAAAAGGAATTAAATCCAATTATAAAGTATGGCTATTCTGTTATTTATTGAATAAGTC
ATAAATTAGTTAAAAGAAGTAATGAAGATGGTTATCTAGTAGGCAGTAGAGGAAGCGTTG
GTAGCTCAATTGTTGCCAATCTAGCGGGTATTTCAGAAGTAAACCCCCTACCTCCACATT
ATTTATGCAAAAATTGTAAATATTTTGAATGAAATAGTAATAAAGAAATTTATTCAGGTT
GAGATTTGCCAGACAAGCATTGTCCAAATTGCAATTCAATATTATCAAAAGATGGGCACA
ATATTCCATTTGAAACATTTTTGGGATTTGAAGCAGATAAGGTTCCTGATATTGATTTAA
ATTTTAGTGGTGAATATCAACCAACAATTCACAATTATGTTAAGGAATTGTTTGGTGAAG
CACATACATATAGAGCTGGTACAATAGCTACCGTAGCAGAAAAAACAGCATATGGATTTT
GTAAAAAATATGAAGAAGAAAAGAGAGGAAATTATCAACCTTGAAGTCATTTGTTCTTAG
ATTTTTTAGCATCTAAAACACAAGGTGTAAAGAGGACAACCGGACAACACCCAGGAGGAA
TTATTATTATTCCTAAAGAATTCGATGTAGAAGATTTTACGCCTGTAAACTATCCTGCCA
ACGACACAGAAAGTTCTTGAAAAACAACACACTTCGACTTCACTTCTATTCATGATAATG
TCTTAAAATTAGATTTGTTGGGTCATGATGATCCTACCGTTATTAGAATGCTTGAAACAT
TGACAAATACAAACGCAAAGGAAATACCAAAATTTGATGCAGAAGTTATGAAACTTTTCT
ATACAACTGAATCATTGAAAATTAGTCCTTCAGACATTGGAGGCGAAACAACTGGGGCTT
ACGGGTTGCCTGAATTTGGAACAAACTTTGTAAGAAAAATGTTAAAAAAAGCTCAACCAA
GATCATTTAATGATTTAATTCTTCTTTCGGGATTGAGTCATGGTACGGATGTTTGAACAG
ACAATGCTGAAGAGCTAGTGGCAAGAGGCAAAAAATTAATAGAATGTGTATGTTGTCGTG
ATGATATAATGCGTGGTTTGATTGAATGAAATATTGAGCCATTAACAGCTTTTCAAATTA
TGGAAAAAGTTAGAAAAGGAAAGGGCTTGACACCTGAGTGAGAAGAACTCTTAAAAGGTC
ATAATGTTCCTGAATGATATATAGAGTCGTTGCAAAAAATTAAATACATGTTCCCTAAGG
CCCATGCTACTGCGTATGTAATTATGGCTTGAAGAATTGCTTGATATAAGTTATATTATC
CATTGCCTTTTTATGCTTCATTTTATACAAACAGGCCAGATGCCATTGATATACAAATAA
TGAGTAGCGGCGCAGCAAGCGTTCACCAAAAACTTATTGAATTAAAAAATCGCCAAAATT
CAACTGGCGAAAAATTATCTGTAAAGGAAGAAGCATTAATTCCTGTTTTAGAAATTACTC
AAGAATTATATGCAAGGGGATTTAAAATTAAAAATGTTGATTTAAAACTTTCTTTGGCTG
ATAAATGAATAATAGATGAAAAAGATAAGGCACTAATTCCTCCATTTAATGTTGTGGATG
GTTTGGGAATTACTGTTGCTCAAACAATTGTATCCGCAAGAAAAGAAGGCTTTTTCCTTT
CAATTGAAGACCTAGCTTCGAGAACAAAAGTCAATTCAAGAATTATTTCAGAATTAAAAA
AAATAGGTGTTTTAGATTGCTTGGATGATACTAATCAAGTAAGTTTGTTTT
>20165 bias=0,e_score=0.0,bit_score=4609.7,score_ratio=1.07,align_strand=-,abs_start=14499,abs_end=18810,allele_start=14499,allele_end=18810,query_name=NODE_3_length_98724_cov_39.7872_ID_265 <unknown description>
TGCTTGATAAGACTTTTGTGCAATTATGCAAAGAAATAAAATTTGAATTTGATGAACAAC
AATTTTATGGTGCAAAAGTTTTGAGTGTTGAATCAAACTTAAATGAATGGAAATTTAAGA
TTGCCTTTGCAAACCATATTGACATTGAACAATACAAACAATTTAGAGAAAAATTAGTTA
AAAGATTTGGCAGGGTTGAATTAATCTTGGCTATTGAGACAATTATAAGAAATAAACAAA
TTATTGTTGATTATTTAAATTATCTAATAGAATGTAACCCTAAGAAATATTGGCCTTTTG
TAAAATATAATTATTCATGTATAACTACTTCGGCAATTGAAATAGATGAAAAAACATTAA
CACTTTCCTTACTAACAAATGAAATTTATGAAGTTTTTAAAAGTAATAAAGATCTTTTTA
AAGAAGCGCTTGCTTCAATAGGATTTGATTTTTATAATGTAGTTTTTAATTTGGGATTGA
ACAATAAAAAAAGCGTTGCAAGTAAAAAATTAGATGGTTGAATTGAACAATTTAACAATT
TAAAAGATAATGAAAATAACTTAAAAGAAAGCTTTTCAAAATCTAATTTTTATTCTAAAA
AAGAATCAGCAAGACCAATTGAGATGGATTTAACTACGGCAAACGAAACGTTTGAAGAAA
TAAAAATAACCACAAAAGGAGAAGTTTTTTTTATTGAAAGCAAAGTGCTAAAAAACAAAA
AAATTCTATATACGCTAAAGATTTCAGATTATAAAGAAGCTATTCTTATTAAAAAATTTT
ATGATTCTGAAAACGAAATACCTGATATAAAGGTAGGGGACACGATTATTGTTACTGGAA
AATTGAGTGATGATAATTTTACAAAATCAAAAGTTTTAATAGCAATGGGCAAGGAATGCT
TCATAAAGACAGAACCATTACAAAAACTTATTGAAGATAACGAAGACAATAAAAGAGTTG
AATTAGCCGCAAGATCTAATATGAGTGCTCAAGATGGAATTTCAACACCATCTGATTATA
TTGATGCTGCTAAATTTTATGGTCATAAGGCTATAGCATTGACCGACCTAGATGATGCGC
AAGGCTTTCCTGAATTTTATAATTATGCCAAAAAGCAAAAGGATGTTAAGCCAATATACG
GCGCAACATTAAGCACCGTTGATTCAGATAAAAAATTCTTCTACAACTTTAAAAATTTCA
ACTTAAAAGAAGAAGAATACGTTGTATTTGACCTTGAAACAACAGGATTGAGTCCAAGAT
TGGATGACATTATTGAATTTGGTGCCACTATTATAAAAAATAATACTATTACTCAAAAAA
TTCAATTCTTTTTGCAAACGAAACGTGAACTATCAGCCTTTACTGTTGAAAGCAGCCACA
TTAATAATGAAATGTTAAAGAGCGGTTATGCACAAGAAGAAGGCATTAAAAAGATTTATG
AAATATTAAAGGATAAAATTGCAGTTGCTCACAATGCAAACTTCGATATAAATTTTTGCA
AAGAAAAATTTAACAAACTCGGCCTTGATAATTCTAAAATTTTTGGCCTTGATACATTAG
CCTTATCTTATTTTTTAAATCCCGATGAATTTCGTCATTCTTTGGGTTATGTTGCTAAAA
GATTCAATATTATTTATGATACAACTGTTGCCCACCGTGGTGATTACGACGCTAATGTTT
TGGCTAAGATTTGAATAAAAATGATTGACAAACTTGCAAAAGATTACAATATCTTAAACT
CACAGGATTTAAACAATGTCGATAGCCAAAAAATACTTTCTCATAAATTTACATACGAAA
CAAGAATATTAGTAAAAAATCAAGCTGGCCTTAAAAAATTATTCAAAATTATTTCGCGTT
CTTTAACTTCTCAATTTAAAAAAAATCCACAAATTTACTTTGATCAATTGGGCAATGATG
AAGATTTGTTTTTTGGATCAGCAACAAATCAATCATATGTTTGAGACCAAGTATTCACTG
GAACAAATGAAAATTTGTTAAATTCACTAAAATATTATGACTATATTGAATTACCCCCTA
TATCATCATTTCAATATATGATTGATAGTAACCATGTTACATTAGATGAATTAAAATTTT
TGTATAAAGATTTAATTTCAAAAGCAAAAAGTTTAAACAAAATGTGCGTTGCTGTTTCTG
ATTGCAGATATATTTATAATTATCAAAGATTAATTCATGAAATTTATATTGAGGCTCCAA
CTTTAGGGGGTGGGCTTCATTGGCTTAAAAAGAGACCATCTCATCCAGAATTTAGATATT
TAACAACAAGAGAGATGTTAAAAGAATTTGCTTTTTTGAATGATAGTTATTTAATTAATG
AAATAGTAATTGAAAATCCAAACAAAATTGCTAATGAAATTTCATCTAATATTCAAGTTA
TTAAAGATAAATTGTATGTTCCAACTTTTGATAACTCGCCTCAAAAATTAAGAGAAGTTG
TTTATAAGACTTTAAAAGAAAGATATGGGGATAATCCAGATCCCATCATAGTTAAAAGAA
TTGAAAAGGAATTAAATCCAATTATAAAGTATGGCTATTCTGTTATTTATTGAATAAGTC
ATAAATTAGTTAAAAGAAGTAATGAAGATGGTTATCTAGTAGGCAGTAGAGGAAGCGTTG
GTAGCTCAATTGTTGCCAATCTAGCGGGTATTTCAGAAGTAAATCCCCTACCTCCACATT
ATTTATGCAAAAATTGTAAATATTTTGAATGAAATAGTAACAAAGAAATTTATTCAGGTT
GAGATTTGCCAGACAAGCATTGTCCAAATTGCAACTCAATATTGTCAAAAGATGGGCATA
ATATCCCTTTTGAAACATTCTTAGGATTTGAAGCGGATAAAGTTCCTGATATTGATTTGA
ATTTTAGTGGTGAATATCAACCAACAATTCACAATTATGTTAAAGAATTGTTTGGCGAAG
CACATACATATAGAGCTGGTACAATAGCAACTGTAGCAGAAAAAACAGCATATGGATTTT
GCAAAAAATATGAAGAAGAAAAGAGAGGAAATTATCAACCTTGAAGTCATTTGTTCTTGG
ATTTTTTAGCATCTAAAACACAAGGAGTAAAGAGGACAACTGGACAACACCCTGGGGGAA
TTATTATTATTCCTAAAGAATTCGATGTTGAGGATTTTACGCCTGTAAACTATCCTGCCA
ACGACACAGAAAGTTCTTGAAAAACAACACACTTCGACTTCACTTCTATTCATGATAATG
TCTTAAAATTAGATTTGTTGGGTCATGATGATCCTACCGTTATTAGAATGCTTGAAACAT
TGACAAATACAAACGCAAAGGAAATACCAAAATTTGATGCAGAAGTTATGAAACTTTTTT
ATACAACTGAATCATTGAAAATTAGTCCTTCAGACATTGGGGGCGAAACAACTGGAGCTT
ATGGGTTGCCTGAATTTGGAACAAACTTTGTAAGAAAAATGTTAAAAAAAGCTCAACCAA
GATCATTTAATGATTTAATTCTTCTTTCGGGGTTGAGTCATGGTACGGATGTTTGAACAG
ACAATGCTGAAGAGCTAGTGGCAAGAGGCAAAAAATTAATAGAATGTGTATGCTGTCGTG
ATGATATAATGCGTGGGTTGATTGAATGAAATATTGAGCCATTAACAGCTTTTCAAATTA
TGGAAAAAGTTAGAAAAGGAAAGGGCTTGACACCTGAGTGAGAAGAACTCTTAAAAAGTC
ATAACGTTCCCGAATGATATATAGAGTCGTTGCAAAAAATTAAATACATGTTCCCTAAGG
CCCATGCTACTGCGTATGTAATTATGGCTTGAAGAATTGCTTGATATAAGTTATATTATC
CATTACCTTTTTACGCTTCATTTTATACAAACAGGCCAGATGCTATTGATATTCAAATAA
TGAGTAGTGGCGTAGCAAGCGTTCACCAAAAACTTATTGAATTAAAAAATCGCCAAAATT
CAAATGGCGAAAAATTATCTGTAAAGGAAGAAGCATTAATTCCTGTTTTAGAAATTACTC
AAGAATTATATGCAAGGGGATTTAAAATTAAAAATGTTGATTTAAAACTTTCTTTGGCTG
ATAAATGAATAATAGATGAAAAAGATAAGGCGCTAATTCCTCCATTTAATGTTGTGGATG
GTTTAGGAATTACTGTTGCTCAAACAATAGTATCTGCAAGAAAAGAAGGCTTTTTCCTTT
CAATTGAAGACCTCGCTTCGAGAACTAAAGTCAATTCAAGAATTATTTCGGAATTAAAAA
AAATAGGTGTTTTAGATTGCTTAGATGATACCAATCAAGTAAGTTTATTTT
>20166 bias=0,e_score=0.0,bit_score=4674.9,score_ratio=1.08,align_strand=-,abs_start=65250,abs_end=69561,allele_start=65250,allele_end=69561,query_name=NODE_1_length_497571_cov_28.1511_ID_540 <unknown description>
TGCTTGATAAGACTTTTGTGCAATTATGCAAAGAAATAAAATTTGAATTTGATGAACAAC
AATTTTATGGTGCAAAAGTTTTGAGTGTTGAATCAAACTTAAATGAATGGAAATTTAAGA
TTGCCTTTGCAAACCATATTGACATTGAACAATACAAACAATTTAGAGAAAAATTAGTTA
AAAGATTTGGCAAGGTTGAATTAATCTTGGCTATTGAGACAATTATAAGAAATAAACAAA
TTATTGTTGATTATTTGAATTATCTAATAGAATGTAACCCCAAGAAATATTGGCCTTTTG
TAAAATATAATTATTCATGTATAACTACTTCAACAATTGAAATAGATGAAAAAACATTAA
CACTTTCCTTGCTAACAAATGAAATTTATGAAGTTTTTAAAAGTAATAAAGATCTTTTTA
AAGAAGCGCTTGCTTCAATAGGATTTGATTTTTATAATGTAGTTTTTAATTTGGGGTTGA
ACAATAAAAAAAGCGTTGCAAGCAAAAAATTAGATGGTTGAATTGAACAATTTAACAATT
TAAAAGATAACGAAAATAACTTAAAAGAAAGCTTTTCAAAATCTAATTTTTATTCTAAAA
AAGAATCAGCTAGACCAATTGAGATGGATTTAACTACGGCAAACGAAACATTTGAAGAAA
TAAAAATAACTACAAAAGGAGAAGTTTTTTTTATTGAAAGCAAAGTGCTAAAAAACAAAA
AAATTCTATATACGCTAAAGATTTCAGATTATAAAGAAGCTATTCTTGTTAAAAAATTTT
ATGATTCCGAAAACGAAATACCTGATATAAAGGTAGGGGACACGATTATTGTTACCGGAA
AATTAAGTGATGATAATTTTACAAAATCAAAAGTTTTAATAGCAATGGGCAAGGAATGCT
TCATAAAGACAGAACCATTACAAAAACTTATTGAAGATAACGAAGACAATAAAAGAGTTG
AATTAGCCGCAAGATCTAATATGAGTGCTCAAGATGGAATTTCAACGCCCACCGACTATA
TTAATGCTGCTAAATTTTATGGTCATAAGGCTATAGCATTGACCGACCTAGATGATGCGC
AAGGCTTTCCTGAATTTTATAATTATGCCAAAAAGCAAAAGGATGTTAAGCCAATATACG
GCGCAACATTAAGCACTGTTGATTCAGATAAAAAATTCTTCTACAACTTTAAAAATTTCA
ACTTAAAAGAAGAAGAATACGTTGTATTTGACCTTGAAACAACAGGATTGAGTCCAAGAT
TGGATGACATTATTGAATTTGGTGCCACTATTATAAAAAATAATACTATTACTCAAAAAA
TTCAATTCTTTTTGCAAACGAAGCGTGAACTATCAGCCTTTACTGTTGAAAGCAGCCACA
TTAATAATGAAATGTTAAAGAACGGTTATGCACAAGAAGAAGGCATTAAAAAAATTTATG
AAATATTAAAGGATAAAATAGCGGTTGCTCACAATGCAAACTTCGATATAAATTTCTGCA
AAGAAAAATTTAGCAAACTTGGCCTTGATAATTCTAAAATTTTTGGCCTTGATACATTGG
CCTTATCTTATTTTTTAAATCCCGATGAATTTCGTCATTCTTTGGGTTATGTTGCTAAAA
GATTCAATATTATTTATGATACAACTGTTGCCCACCGTGGTGATTACGACGCTAATGTTT
TGGCTAAGATTTGAATAAAAATGATTGACAAACTTGCAAAAGATTACAATATCCTAAACT
CACAGGATTTAAACAATGTCGATAGCCAAAAAATACTTTCTCATAAATTTACATATGAAA
CAAGAATATTGGTAAAAAATCAAGCCGGACTTAAAAAATTATTCAAAATTATTTCGCGTT
CTTTAACTTCTCAATTTAAAAAAAATCCACAAATTTACTTTGATCAATTGGGCACTGATG
AAGATTTGTTTTTTGGATCAGCAACAAATCAATCATATGTTTGAGACCAAGTATTCACTG
GAACAAATGAAAATTTGCTAAATTCACTAAAATATTATGATTATATTGAATTACCCCCTA
TATCATCATTTCAATATATGATTGATAGTAACCACGTTACATTAGATGAATTAAAATTTT
TGTATAAAGATTTAATTTCAAAAGCAAAAAGTTTAAACAAAATGTGCGTTGCTGTTTCTG
ATTGTAGATATATTTATAATTATCAAAGATTAATTCATGAAATTTATATTGAGGCTCCAA
CTTTGGGGGGTGGGCTTCATTGGCTTAAGAAGAGACCATCTCATCCAGAATTTAGATATT
TAACAACAAGAGAGATGTTAAAAGAATTTGCTTTTTTGAATGATAGTTATTTAATTAATG
AAATAGTAATTGAAAATCCAAACAAAATTGCTAATGAAATTTCATCTAATATTCAAGTTA
TTAAAGATAAATTGTATGTTCCAACTTTTGATAACTCACCTCAAAAATTAAGAGAAGTTG
TTTATAGGACTTTAAAAGAAAGATACGGGGATAATCCCGATCCCATCATAGTTAAAAGAA
TTGAAAAGGAATTAAATCCAATTATAAAGTATGGATATTCTGTTATTTATTGAATAAGTC
ATAAATTAGTTAAAAGAAGTAATGAAGATGGTTATCTAGTAGGCAGTAGAGGAAGCGTTG
GTAGCTCAATTGTTGCCAATCTAGCGGGTATTTCAGAAGTAAACCCCCTACCTCCACATT
ATTTATGCAAAAATTGTAAATATTTTGAATGAAATAGTAATAAAGAAATTTATTCAGGTT
GAGATTTGCCAGACAAGCATTGTCCAAATTGCAACTCAATATTGTCAAAAGATGGGCATA
ATATCCCTTTTGAAACATTCTTGGGATTTGAAGCGGATAAAGTTCCTGATATTGATTTGA
ATTTTAGTGGTGAATATCAACCAACAATTCACAATTATGTTAAAGAATTGTTTGGAGAAG
CGCATACATATAGAGCTGGTACAATAGCAACCGTAGCAGAAAAAACAGCATATGGATTTT
GCAAAAAATATGAAGAAGAAAAGAGAGGAAATTATCAACCTTGAAGTCATTTGTTCTTGG
ACTTTTTAGCATCTAAAACACAAGGAGTAAAGAGAACAACTGGACAACATCCAGGAGGAA
TTATTATTATTCCTAAAGAATTCGATGTTGAGGATTTTACGCCTGTTAACTATCCTGCTA
ACGACACAGAAAGTTCTTGAAAAACAACACACTTCGACTTCACCTCTATTCATGATAATG
TCTTAAAATTAGATTTGTTGGGTCATGATGATCCTACCGTTATTAGAATGCTTGAAACAT
TGACAAATACAAACGCAAAGGAAATACCAAAATTTGATGCAGAAGTTATGAAACTTTTTT
ATACAACTGAATCATTGAAAATTAGTCCTTCAGACATTGGGGGCGAAACAACCGGGGCAT
ATGGGTTGCCTGAATTTGGAACAAACTTTGTAAGAAAAATGTTAAAAAAAGCTCAACCGA
GATCGTTTAATGATTTAATTCTTCTTTCGGGGTTGAGTCATGGTACGGATGTTTGAACGG
ACAATGCCGAAGACCTTGTAGCAAAAGGAAAAAAATTAATAGAATGTGTATGTTGTCGTG
ATGATATAATGCGTGGGTTGATTGAATGAAATATTGAGCCCTTAACAGCTTTTCAAATTA
TGGAAAAAGTTAGAAAAGGAAAAGGCTTAACGCCTGAGTGAGAAGAACTCTTAAAAAGTC
ATAACGTTCCTGAATGATATATAGAGTCGTTACAAAAAATTAAATACATGTTCCCTAAGG
CCCATGCTACTGCGTATGTAATTATGGCTTGAAGAATTGCTTGATATAAGTTATATTATC
CATTACCTTTTTATGCATCGTTTTATACAAACAGGCCAGATGCTATTGATATTCAAATAA
TGAGTAGTGGCGCAGCAAGCGTTCACCAAAAACTTATTGAATTAAAAAATCGCCAAAATT
CAACTGGCGAAAAATTATCTGTAAAGGAAGAAGCATTAATTCCTGTTTTAGAAATTACTC
AAGAATTATACGCAAGGGGATTTAAAATTAAAAATGTTGATTTAAAACTTTCTTTGGCTG
ATAAATGAATAATAGATGAAAAAGATAAGGCGCTAATTCCTCCATTTAATGTTGTGGATG
GTTTAGGAATTACTGTTGCTCAAACAATAGTATCTGCAAGAAAAGAAGGCTTTTTCCTTT
CAATTGAAGACCTTGCTTCGAGAACAAAAGTCAATTCAAGAATTATTTCGGAATTAAAAA
AAATAGGCGTTTTAGATTGCTTAGATGATACCAATCAAGTAAGTTTGTTTT
>20167 bias=0,e_score=0.0,bit_score=4603.5,score_ratio=1.07,align_strand=-,abs_start=106098,abs_end=110409,allele_start=106098,allele_end=110409,query_name=NODE_1_length_194000_cov_43.9897_ID_1724 <unknown description>
TGCTTGATAAGACTTTTGTGCAATTATGCAAAGAAATAAAATTTGAATTTGATGAACAAC
AATTTTATGGTGCAAAAGTTTTGAGTGTTGAATCAAACTTAAATGAATGGAAATTTAAGA
TTGCCTTTGCAAACCATATTGACATTGAACAATACAAACAATTTAGAGAAAAATTAGTTA
AAAGATTTGGCAAGGTTGAATTAATCTTGGCTATTGAGACAATTATAAGAAATAAACAAA
TTATTGTTGATTATTTAAATTATCTAATAGAATGTAACCCCAAGAAATATTGGCCTTTTG
TAAAATATAATTATTCATGTATAACTACTTCGGCAATTGAAATAGATGAAAAAACATTAA
CACTTTCCTTACTAACAAATGAAATTTATGAAGTTTTTAAAAGTAATAAAGATCTTTTTA
AAGAAGCGCTTGCTTCAATAGGATTTGATTTTTATAATGTAGTTTTTAATTTGGGATTAA
ACAATAAAAAAAGCGTTGCAAGCAAAAAACTAGACGGTTGAATTGAACAATTTAACAATT
TAAAAGATAATGAAAATAACTTAAAAGAAAGCTTTTCAAAATCTAATTTTTATTCTAAAA
AAGAATCAGCAAGACCAATTGAGATGGATTTAACTACTGCAAACGAAACGTTTGAAGAAA
TAAAAATAACCACAAAAGGAGAAGTTTTTTTTATTGAAAGCAAAGTGCTAAAAAACAAAA
AAATTCTATATACGCTAAAGATTTCAGATTATAAAGAAGCTATTCTTATTAAAAAATTTT
ATGATTCTGAAAACGAAATACCTGATATAAAGGTAGGGGACACGATTATTGTTACTGGAA
AATTGAGTGATGATAATTTTACAAAATCAAAAGTTTTAATAGCAATGGGCAAGGAATGCT
TCATAAAGACAGAACCATTACAAAAACTTATTGAAGATAACGAAGACAATAAAAGAGTTG
AATTAGCCGCAAGATCTAATATGAGTGCTCAAGATGGAATTTCAACACCATCTGATTATA
TTGATGCTGCTAAATTTTATGGTCATAAGGCTATAGCATTGACCGACCTAGATGATGCGC
AAGGCTTTCCTGAATTTTATAATTATGCCAAAAAGCAAAAGGATGTTAAGCCAATATACG
GCGCAACATTAAGCACCGTTGATTCAGATAAAAAATTCTTCTACAACTTTAAAAATTTCA
ACTTAAAAGAAGAAGAATACGTTGTATTTGACCTTGAAACAACAGGATTGAGTCCAAGAT
TGGATGACATTATTGAATTTGGTGCCACTATTATAAAAAATAATACTATTACTCAAAAAA
TTCAATTCTTTTTGCAAACGAAGCGTGAACTATCAGCCTTTACTGTTGAAAGCAGCCACA
TTAATAATGAAATGTTAAAGAACGGTTATGCACAAGAAGAAGGCATTAAAAAAATTTATG
AAATATTAAAGGATAAAATAGCGGTTGCTCACAATGCAAACTTCGATATAAATTTCTGCA
AAGAAAAATTTAGCAAACTTGGCCTTGATAATTCTAAAATTTTTGGCCTTGATACATTGG
CCTTATCTTATTTTTTAAATCCCGATGAATTTCGTCATTCTTTGGGTTATGTTGCTAAAA
GATTCAATATTGTTTATGATACAACTGTTGCCCACCGTGGTGATTACGATGCTAATGTTT
TGGCAAAGATTTGAATAAAAATGATTGACAAACTTGCAAAAGATTACAATATCCTAAACT
CACAGGATTTAAACAATGTCGATAGCCAAAAAATACTTTCTCATAAATTTACATATGAAA
CAAGAATATTGGTAAAAAATCAAGCCGGACTTAAAAAATTATTCAAAATTATTTCGCGTT
CTTTAACTTCTCAATTTAAAAAAAATCCACAAATTTACTTTGATCAATTGGGCACTGATG
AAGATTTGTTTTTTGGATCAGCAACAAATCAATCATATGTTTGAGACCAAGTATTCACTG
GAACAAATGAAAATTTGCTAAATTCACTAAAATATTATGATTATATTGAATTACCCCCTA
TATCATCATTTCAATATATGATTGATAGTAACCACGTTACATTAGATGAATTAAAATTTT
TGTATAAAGATTTAATTTCAAAAGCAAAAAGTTTAAACAAAATGTGCGTTGCTGTTTCTG
ATTGTAGATATATTTATAATTATCAAAGATTAATTCATGAAATTTATATTGAGGCTCCAA
CTTTGGGGGGTGGGCTTCATTGGCTTAAGAAGAGACCATCTCATCCAGAATTTAGATATT
TAACAACAAGACAGATGTTAAAAGAATTTGCTTTTTTGAATGATAGTTATTTAATTAATG
AAATAGTAATTGAAAATCCAAACAAAATTGCTGATGAAATTTCATCTAATATTCAAGTTA
TTAAAGATAAATTGTATGTTCCAACTTTTGACAATTCGCCTCAAAAATTAAGAGAAGTTG
TTTATAGTACTTTAAAAGAAAGATACGGAGATAATCCTGATCCCATTATAGTTAAAAGAA
TTGAAAAGGAATTAAACCCAATTATAAAGTATGGCTATTCTGTTATTTATTGAATAAGTC
ATAAATTAGTTAAAAGAAGCAATGAAGATGGTTATTTGGTTGGTAGTAGAGGAAGTGTTG
GTAGTTCAATCGTTGCTAATTTAGCAGGTATTTCAGAAGTAAATCCCTTACCGCCACATT
ATTTATGCAAAAATTGTAAATATTTTGAATGAAACAGTAATAAAGAAATTTATTCAGGTT
GAGATTTGCCAGACAAGCATTGTCCAAATTGCAACTCAATATTGTCAAAAGATGGGCATA
ATATTCCCTTTGAAACATTCTTAGGATTTGAAGCAGATAAAGTTCCTGATATTGATTTGA
ATTTTAGTGGTGAATATCAACCAACAATTCACAATTATGTTAAAGAATTGTTTGGAGAAG
CACATACATATAGAGCTGGTACAATAGCTACCGTAGCAGAAAAAACAGCATATGGATTTT
GCAAAAAATATGAAGAAGAAAAGAGAGGAAACTATCAACCTTGAAGTCATTTGTTCTTGG
ATTTTTTAGCATCTAAAACACAAGGGGTAAAGAGGACAACTGGACAACACCCAGGAGGAA
TTATTATTATTCCTAAAGAATTCGATGTAGAGGATTTTACACCTGTAAACTATCCTGCCA
ACGATACAGAAAGTCCTTGAAAAACAACACACTTTGACTTCACTTCTATTCATGATAATG
TCTTAAAATTAGATTTATTGGGTCACGATGACCCGACTGTTATTAGAATGCTTGAAACAT
TGACAAATACAAACGCAAAGGAAATACCAAAATTTGATGCAGAAGTTATGAAACTTTTCT
ATACAACTGAATCATTGAAAATTAGTCCTTCAGACATTGGAGGCGAAACAACTGGGGCTT
ATGGGTTACCTGAATTTGGAACAAACTTTGTAAGAAAAATGTTAAAAAAGGCTCAACCAA
GATCATTTAATGATTTAATTCTTCTTTCAGGGTTGAGTCATGGTACAGATGTTTGAACAG
ACAATGCTGAAGAGCTAGTGGCAAGAGGCAAAAAATTAATAGAATGTGTATGCTGTCGTG
ATGATATAATGCGTGGGTTGATTGAATGAAATATTGAGCCCTTAACAGCTTTTCAAATTA
TGGAAAAAGTTAGAAAAGGAAAGGGCTTGACACCTGAGTGAGAAGAACTCTTAAAAAGTC
ATAAGGTTCCCGAATGATATATAGAGTCGTTGCAAAAAATTAAATACATGTTCCCTAAGG
CCCATGCTACTGCGTACGTAATTATGGCTTGAAGAATTGCTTGATATAAGTTATATTATC
CATTACCTTTTTACGCTTCATTTTATACAAACAGGCCAGATGCTATTGATATTCAAATAA
TGAGTAGTGGCGTAGCAAGCGTTCACCAAAAACTCATTGAATTAAAAAATCGCCAAAATT
CAAATGGCGAAAAATTATCTGTAAAGGAAGAAGCATTAATTCCTGTTTTAGAAATTACTC
AAGAATTATATGCAAGGGGATTTAAAATTAAAAATGTTGATTTAAAACTTTCTTTGGCTG
ATAAATGAATAATAGATGAAAAAGATAAGGCGCTAATTCCTCCATTTAATGTTGTGGATG
GTTTAGGAATTACTGTTGCTCAAACAATAGTATCTGCAAGAAAAGAAGGCTTTTTCCTTT
CAATTGAAGACCTTGCTTCGAGAACAAAAGTCAATTCAAGAATTATTTCGGAATTAAAAA
AAATAGGCGTTTTAGATTGCTTAGATGATACCAATCAAGTAAGTTTGTTTT
>20168 bias=0,e_score=0.0,bit_score=4675.0,score_ratio=1.08,align_strand=-,abs_start=127028,abs_end=131339,allele_start=127028,allele_end=131339,query_name=NODE_2_length_211336_cov_54.0217_ID_107 <unknown description>
TGCTTGATAAGACTTTTGTGCAATTATGCAAAGAAATAAAATTTGAATTTGATGAACAAC
AATTTTATGGTGCAAAAGTTTTGAGTGTTGAATCAAACTTAAATGAATGGAAATTTAAGA
TTGCCTTTGCAAACCATATTGACATTGAACAATACAAACAATTTAGAGAAAAATTAGTTA
AAAGATTTGGCAAGGTTGAATTAATCTTGGCTATTGAGACAATTATAAGAAATAAACAAA
TTATTGTTGATTATTTAAATTATCTAATAGAATGTAACCCCAAGAAATATTGGCCTTTTG
TAAAATATAATTATTCATGTATAACTACTTCGGCAATTGAAATAGATGAAAAAACATTAA
CACTTTCCTTACTAACAAATGAAATTTATGAAGTTTTTAAAAGTAATAAAGATCTTTTTA
AAGAAGCGCTTGCTTCAATAGGATTTGATTTTTATAATGTAGTTTTTAATTTGGGATTGA
ACAATAAAAAAAGCGTTGCAAGTAAAAAATTAGATGGTTGAATTGAACAATTTAACAATT
TAAAAGATAATGAAAATAACTTAAAAGAAAGCTTTTCAAAATCTAATTTTTATTCTAAAA
AAGAATCAGCAAGACCAATTGAGATGGATTTAACTACGGCAAACGAAACGTTTGAAGAAA
TAAAAATAACCACAAAAGGAGAAGTTTTTTTTATTGAAAGCAAAGTGCTAAAAAACAAAA
AAATTCTATATACGCTAAAGATTTCAGATTATAAAGAAGCTATTCTTATTAAAAAATTTT
ATGATTCTGAAAACGAAATACCTGATATAAAGGTAGGGGACACGATTATTGTTACTGGAA
AATTGAGTGATGATAATTTTACAAAATCAAAAGTTTTAATAGCAATGGGCAAGGAATGCT
TCATAAAGACAGAACCATTACAAAAACTTATTGAAGATAACGAAGACAATAAAAGAGTTG
AATTAGCCGCAAGATCTAATATGAGTGCTCAAGATGGAATTTCAACACCATCTGATTATA
TTGATGCTGCTAAATTTTATGGTCATAAGGCTATAGCATTGACCGACCTAGATGATGCGC
AAGGCTTTCCTGAATTTTATAATTATGCCAAAAAGCAAAAGGATGTTAAGCCAATATACG
GCGCAACATTAAGCACCGTTGATTCAGATAAAAAATTCTTCTACAACTTTAAAAATTTCA
ACTTAAAAGAAGAAGAATACGTTGTATTTGACCTTGAAACAACAGGATTGAGTCCAAGAT
TGGATGACATTATTGAATTTGGTGCCACTATTATAAAAAATAATACTATTACTCAAAAAA
TTCAATTCTTTTTGCAAACGAAGCGTGAACTATCAGCCTTTACTGTTGAAAGCAGCCACA
TTAATAATGAAATGTTAAAGAACGGTTATGCACAAGAAGAAGGCATTAAAAAAATTTATG
AAATATTAAAGGATAAAATAGCGGTTGCTCACAATGCAAACTTCGATATAAATTTCTGCA
AAGAAAAATTTAGCAAACTTGGCCTTGATAATTCTAAAATTTTTGGCCTTGATACATTGG
CCTTATCTTATTTTTTAAATCCCGATGAATTTCGTCATTCTTTGGGTTATGTTGCTAAAA
GATTCAATATTATTTATGATACAACTGTTGCCCACCGTGGTGATTACGACGCTAATGTTT
TGGCTAAGATTTGAATAAAAATGATTGACAAACTTGCAAAAGATTACAATATCTTAAACT
CACAGGATTTAAACAATGTCGATAGCCAAAAAATACTTTCTCATAAATTTACATACGAAA
CAAGAATATTAGTAAAAAATCAAGCTGGCCTTAAAAAATTATTCAAAATTATTTCGCGTT
CTTTAACTTCTCAATTTAAAAAAAATCCACAAATTTACTTTGATCAATTGGGCAATGATG
AAGATTTGTTTTTTGGATCAGCAACAAATCAATCATATGTTTGAGATCAAGTTTTCACTG
GAACAAATGAAAATTTGCTAAATTCACTAAAATATTATGACTATATTGAATTACCCCCTA
TATCATCATTTCAATATATGATTGATAGTAACCACGTTACATTAGATGAATTAAAATTTT
TGTATAAAGATTTAATTTCAAAAGCAAAAAGTTTAAACAAAATGTGCGTTGCTGTTTCTG
ATTGTAGATATATTTATAATTATCAAAGATTAATTCATGAAATTTATATTGAGGCTCCAA
CTTTGGGGGGTGGGCTTCATTGGCTTAAGAAGAGACCATCTCATCCGGAATTTAGATATT
TAACAACAAGAGAGATGTTAAAAGAATTTGCTTTTTTGAATGATAGTTATTTAATTAATG
AAATAGTAATTGAAAATCCAAACAAAATTGCTAATGAAATTTCATCTAATATTCAAGTTA
TTAAAGATAAATTGTATGTTCCAACTTTTGATAACTCACCTCAAAAATTAAGAGAAGTTG
TTTATAGGACTTTAAAAGAAAGATACGGGGATAATCCCGATCCCATCATAGTTAAAAGAA
TTGAAAAGGAATTAAATCCAATTATAAAGTATGGATATTCTGTTATTTATTGAATAAGTC
ATAAATTAGTTAAAAGAAGTAATGAAGATGGTTATCTAGTAGGCAGTAGAGGAAGCGTTG
GTAGCTCAATTGTTGCCAATCTAGCGGGTATTTCAGAAGTAAACCCCCTACCTCCACATT
ATTTATGCAAAAATTGTAAATATTTTGAATGAAATAGTAATAAAGAAATTTATTCAGGTT
GAGATTTGCCAGACAAGCATTGTCCAAATTGCAACTCAATATTGTCAAAAGATGGGCATA
ATATCCCTTTTGAAACATTCTTGGGATTTGAAGCGGATAAAGTTCCTGATATTGATTTGA
ATTTTAGTGGTGAATATCAACCAACAATTCACAATTATGTTAAAGAATTGTTTGGAGAAG
CGCATACATATAGAGCTGGTACAATAGCAACCGTAGCAGAAAAAACAGCATATGGATTTT
GCAAAAAATATGAAGAAGAAAAGAGAGGAAATTATCAACCTTGAAGTCATTTGTTCTTGG
ACTTTTTAGCATCTAAAACACAAGGAGTAAAGAGAACAACTGGACAACATCCAGGAGGAA
TTATTATTATTCCTAAAGAATTCGATGTTGAGGATTTTACGCCTGTTAACTATCCTGCTA
ACGACACAGAAAGTTCTTGAAAAACAACACACTTCGACTTCACCTCTATTCATGATAATG
TCTTAAAATTAGATTTGTTGGGTCATGATGATCCTACCGTTATTAGAATGCTTGAAACAT
TGACAAATACAAACGCAAAGGAAATACCAAAATTTGATGCAGAAGTTATGAAACTTTTTT
ATACAACTGAATCATTGAAAATTAGTCCTTCAGACATTGGGGGCGAAACAACCGGGGCAT
ATGGGTTGCCTGAATTTGGAACAAACTTTGTAAGAAAAATGTTAAAAAAAGCTCAACCGA
GATCGTTTAATGATTTAATTCTTCTTTCGGGGTTGAGTCATGGTACGGATGTTTGAACGG
ACAATGCCGAAGACCTTGTAGCAAAAGGAAAAAAATTAATAGAATGTGTATGTTGTCGTG
ATGATATAATGCGTGGGTTGATTGAATGAAATATTGAGCCCTTAACAGCTTTTCAAATTA
TGGAAAAAGTTAGAAAAGGAAAAGGCTTAACGCCTGAGTGAGAAGAACTCTTAAAAAGTC
ATAACGTTCCTGAATGATATATAGAGTCGTTACAAAAAATTAAATACATGTTCCCTAAGG
CCCATGCTACTGCGTATGTAATTATGGCTTGAAGAATTGCTTGATATAAGTTATATTATC
CATTACCTTTTTATGCATCGTTTTATACAAACAGGCCAGATGCTATTGATATTCAAATAA
TGAGTAGTGGCGCAGCAAGCGTTCACCAAAAACTTATTGAATTAAAAAATCGCCAAAATT
CAACTGGCGAAAAATTATCTGTAAAGGAAGAAGCATTAATTCCTGTTTTAGAAATTACTC
AAGAATTATACGCAAGGGGATTTAAAATTAAAAATGTTGATTTAAAACTTTCTTTGGCTG
ATAAATGAATAATAGATGAAAAAGATAAGGCGCTAATTCCTCCATTTAATGTTGTGGATG
GTTTAGGAATTACTGTTGCTCAAACAATAGTATCTGCAAGAAAAGAAGGCTTTTTCCTTT
CAATTGAAGACCTTGCTTCGAGAACAAAAGTCAATTCAAGAATTATTTCGGAATTAAAAA
AAATAGGCGTTTTAGATTGCTTAGATGATACCAATCAAGTAAGTTTGTTTT
>20169 bias=0,e_score=0.0,bit_score=4598.7,score_ratio=1.07,align_strand=-,abs_start=14786,abs_end=19097,allele_start=14786,allele_end=19097,query_name=NODE_3_length_99014_cov_51.1683_ID_224 <unknown description>
TGCTTGATAAGACTTTTGTGCAATTATGCAAAGAAATAAAATTTGAATTTGATGAACAAC
AATTTTATGGTGCAAAAGTTTTGAGTGTTGAATCAAACTTAAATGAATGGAAATTTAAGA
TTGCCTTTGCAAACCATATTGACATTGAACAATACAAACAATTTAGAGAAAAATTAGTTA
AAAGATTTGGCAGGGTTGAATTAATCTTGGCTATTGAGACAATTATAAGAAATAAACAAA
TTATTGTTGATTATTTAAATTATCTAATAGAATGTAACCCCAAGAAATATTGGCCTTTTG
TAAAATATAATTATTCATGTATAACTACTTCGGCAATTGAAATAGATGAAAAAACATTAA
CACTTTCCTTACTAACAAATGAAATTTATGAAGTTTTTAAAAGTAATAAAGATCTTTTTA
AAGAAGCGCTTGCTTCAATAGGATTTGATTTTTATAATGTAGTTTTTAATTTGGGGTTGA
ACAATAAAAAAAGCGTCGCAAGCAAGAAACTAGATGGTTGAATCGAACAATTTAACAATT
TAAAAGACAATGAAAATAACTTAAAAGAAAGCTTTTCAAAATCTAATTTTTATTCTAAAA
AAGAATCGGCAAGACCAATTGAGATGGACTTAACTACAGCAAACGAAACATTTGAAGAAA
TAAAAATAACCACAAAAGGAGAAGTTTTTTTTATTGAAAGCAAAGTGCTAAAAAATAAAA
AAATTCTATATACGCTAAAGATTTCAGATTATAAAGAAGCTATTCTTGTTAAAAAATTTT
ATGATTCCGAAAACGAAATACCTGATATAAAGGTAGGGGACACGATTATTGTTACTGGAA
AATTAAGTGATGATAATTTTACAAAATCAAAAGTTTTAATAGCAATGGGCAAGGAATGCT
TCATAAAGACAGAACCATTACAAAAGCTTATTGAAGATAATGAAGACAATAAAAGAGTTG
AATTAGCCGCAAGATCTAATATGAGTGCTCAAGATGGAATTTCAACACCTTCTGACTATA
TTGACGCTGCCAAATTTTATGGTCATAAAGCCATAGCACTGACCGACCTCGATGATGTAC
AAGGATTCCCTGAATTTTACAACTATGCTAAGAAACAAAAGGATGTTAAGCCAATATACG
GCGCAACATTAAGTACCATTGATTCAGATAAAAAATTCTTCTACAATTTTAAAAATTTCA
ACTTAAAAGAAGAAGAATATGTTGTGTTTGACCTTGAAACAACAGGATTGAGTCCAAGAT
TGGATGACATAATTGAATTTGGTGCCACTATTGTAAAAAATAATACTATTACTCAAAAAA
TTCAATTCTTTTTGCAAACAAAACGCGAACTATCAGCCTTTACCGTTGAAAGCAGTCACA
TTAATAACGAAATGTTAAAGAATGGTTATGCACAAGAAGAAGGCATTAAAAAAATTTATG
AAATATTAAAGGATAAAATAGCGGTTGCTCACAATGCAAACTTCGATATAAATTTTTGTA
AAGAAAAATTTGGCAAACTCGGCCTTGATAATTCTAAAATTTTTGGCCTTGATACATTAG
CCTTATCTTATTTTTTAAACCCTGATGAATTTCGTCATTCTTTGGGTTATGTTGCTAAAA
GATTCAACATTATTTATGATACAACTGTTGCCCACCGTGGTGATTACGACGCTAATGTTT
TGGCAAAGATTTGAATAAAAATGATTGACAAACTTGCAAAAGATTACAATGTCTTGAACT
CACAGGATTTAAACAATGTTGATAGCCAAAAAATACTTTCCCATAAGTTTACATACGAAA
CAAGAATATTAGTAAAAAATCAAGCCGGCCTTAAAAAATTATTCAAAATTATTTCGCGTT
CTTTAACTTCTCAATTTAAAAAAAATCCACAAATTTATTTTGATCAATTAGGCAATGATG
AAGATTTGTTTTTTGGATCAGCAACAAATCAATCATATGTTTGAGACCAAGTATTCACTG
GAACAAATGAAAATTTGCTAAATTCACTAAAATATTATGACTATATTGAATTGCCTCCTA
TATCATCATTTCAATATATGATTGATAGTAACCACGTTACATTAGATGAATTAAAATTTT
TGTATAAAGATTTAATTTCAAAAGCAAAAAGTTTAAACAAAATGTGCGTTGCTGTTTCTG
ATTGTAGATATATTTATAATTATCAAAGATTAATTCATGAAATTTATATTGAGGCTCCAA
CTTTGGGGGGTGGGCTTCATTGGCTTAAGAAGAGACCATCTCATCCGGAATTTAGATATT
TAACAACAAGAGAGATGTTAAAAGAATTTGCTTTTTTGAATGATAGTTATTTAATTAATG
AAATAGTAATTGAAAATCCAAACAAAATTGCTAATGAAATTTCATCTAATATTCAAGTTA
TTAAAGATAAATTGTATGTTCCAACTTTTGATAACTCACCTCAAAAATTAAGAGAAGTTG
TTTATAGGACTTTAAAAGAAAGATACGGGGATAATCCCGATCCCATCATAGTTAAAAGAA
TTGAAAAGGAATTAAATCCAATTATAAAGTATGGGTATTCTGTTATTTATTGAATAAGTC
ATAAATTAGTTAAAAGAAGTAATGAAGATGGTTACCTGGTTGGTAGTAGAGGAAGTGTTG
GTAGTTCAATCGTTGCTAATTTAGCAGGTATTTCAGAAGTAAATCCCTTACCGCCACATT
ATTTATGCAAAAATTGCAAATATTTTGAATGAAACAGTAATAAAGAAATTTATTCAGGTT
GAGATTTGCCTGACAAGCATTGTCCAAACTGCAACTCAATATTGTCAAAAGATGGGCATA
ATATCCCCTTTGAAACATTCCTAGGATTTGAAGCAGATAAAGTTCCTGATATTGATTTGA
ATTTTAGTGGTGAATATCAACCAACAATTCACAATTATGTTAAAGAATTGTTTGGAGAAG
CGCATACATATAGAGCTGGTACAATAGCAACCGTAGCAGAAAAAACAGCATATGGATTTT
GCAAAAAATATGAAGAAGAAAAGAGAGGAAATTATCAACCTTGAAGTCATTTGTTCTTGG
ACTTTTTAGCATCTAAAACACAAGGAGTAAAGAGAACAACTGGACAACATCCAGGAGGAA
TTATTATTATTCCTAAAGAATTCGATGTTGAGGATTTTACGCCTGTTAACTATCCTGCCA
ACGACACAGAAAGTTCTTGAAAAACAACACACTTCGACTTCACTTCCATTCATGATAATG
TCTTAAAATTAGATTTGTTGGGTCATGATGATCCTACCGTTATTAGAATGCTTGAAACAT
TGACAAATACAAACGCAAAGGAAATACCAAAATTTGATGCAGAAGTTATGAAACTTTTTT
ATACAACTGAATCATTGAAAATTAGTCCTTCAGACATTGGGGGCGAAACAACCGGGGCAT
ATGGGTTGCCTGAATTTGGAACAAACTTTGTAAGAAAAATGTTAAAAAAGGCTCAACCAA
GATCATTTAATGATTTAATTCTTCTTTCAGGGTTGAGTCATGGTACAGATGTTTGAACAG
ACAATGCTGAAGAGCTAGTGGCAAGAGGCAAAAAATTAATAGAATGTGTATGCTGTCGTG
ATGATATAATGCGTGGGTTGATTGAATGAAATATTGAACCATTAACAGCCTTTCAAATTA
TGGAAAAAGTTAGAAAAGGAAAGGGCTTGACACCTGAGTGAGAAGAACTTTTAAAAAGTC
ATAATGTTCCCGAATGATATATAGAGTCGTTACAAAAAATTAAATACATGTTCCCTAAGG
CACATGCTACTGCGTATGTAATTATGGCTTGAAGAATTGCTTGATATAAGTTATATTATC
CATTGCCTTTTTATGCTTCATTTTATACAAACAGGCCAGATGCCATCGATATTCAAATAA
TGAGTAGTGGCGCAGCAAGCGTTCACCAAAAACTTATTGAATTAAAAAATCGCCAAAATT
CAACTGGCGAAAAATTATCTGTAAAGGAAGAAGCATTAATTCCTGTTTTAGAAATTACTC
AGGAATTATATGCAAGGGGATTTAAAATTAAAAATGTTGATTTAAAACTTTCTTTGGCTG
ATAAATGAATAATAGATGAAAAAGATAAGGCGCTAATTCCTCCATTTAATGTTGTGGATG
GTTTGGGAATTACTGTTGCTCAAACAATTGTATCTGCAAGAAAAGAAGGCTTTTTCCTTT
CAATTGAAGACCTAGCTTCGAGAACAAAAGTCAATTCAAGAATTATTTCAGAATTAAAAA
AAATAGGTGTTTTAGATTGCTTAGATGATACCAATCAAGTAAGTTTGTTTT
>20170 bias=0,e_score=0.0,bit_score=4634.9,score_ratio=1.07,align_strand=-,abs_start=9154,abs_end=13465,allele_start=9154,allele_end=13465,query_name=NODE_15_length_13609_cov_1.60188_ID_423 <unknown description>
TGCTTGATAAGACTTTTGTGCAATTATGCAAAGAAATAAAATTTGAATTTGATGAACAAC
AATTTTATGGTGCAAAAGTTTTGAGTGTTGAATCAAACTTAAATGAATGGAAATTTAAGA
TTGCCTTTGCAAACCATATTGACATTGAACAATACAAACAATTTAGAGAAAAATTAGTTA
AAAGATTTGGCAAGGTTGAATTAATCTTGGCTATTGAGACAATTATAAGAAATAAACAAA
TTATTGTTGATTATTTAAATTATCTAATAGAATGTAACCCCAAGAAATATTGGCCTTTTG
TAAAATATAATTATTCATGTATAACTACTTCGGCAATTGAAATAGATGAAAAAACATTAA
CACTTTCCTTACTAACAAATGAAATTTATGAAGTTTTTAAAAGTAATAAAGATCTTTTTA
AAGAAGCGCTTGCTTCAATAGGATTTGATTTTTATAATGTAGTTTTTAATTTGGGATTAA
ACAATAAAAAAAGCGTTGCAAGCAAAAAACTAGACGGTTGAATTGAACAATTTAACAATT
TAAAAGATAATGAAAATAACTTAAAAGAAAGCTTTTCAAAATCTAATTTTTATTCTAAAA
AAGAATCAGCAAGACCAATTGAGATGGACTTAACTACTGCAAACGAAACGTTTGAAGAAA
TAAAAATAACCACAAAAGGAGAAGTTTTTTTTATTGAAAGCAAAGTGCTAAAAAACAAAA
AAATTCTATATACGCTAAAGATTTCAGATTATAAAGAAGCTATTCTTATTAAAAAATTTT
ATGATTCTGAAAACGAAATACCTGATATAAAGGTAGGGGACACGATTATTGTTACTGGAA
AATTGAGTGATGATAATTTTACAAAATCAAAAGTTTTAATAGCAATGGGCAAGGAATGCT
TCATAAAGACAGAACCATTACAAAAACTTATTGAAGATAACGAAGACAATAAAAGAGTTG
AATTAGCCGCAAGATCTAATATGAGTGCTCAAGATGGAATTTCAACACCATCTGATTATA
TTGATGCTGCTAAATTTTATGGTCATAAGGCTATAGCATTGACCGACCTAGATGATGCGC
AAGGCTTTCCTGAATTTTATAATTATGCCAAAAAGCAAAAGGATGTTAAGCCAATATACG
GCGCAACATTAAGCACCGTTGATTCAGATAAAAAATTCTTCTACAACTTTAAAAATTTCA
ACTTAAAAGAAGAAGAATACGTTGTATTTGACCTTGAAACAACAGGATTGAGTCCAAGAT
TGGATGACATTATTGAATTTGGTGCCACTATTATAAAAAATAATACTATTACTCAAAAAA
TTCAATTCTTTTTGCAAACGAAGCGTGAACTATCAGCCTTTACTGTTGAAAGCAGCCACA
TTAATAATGAAATGTTAAAGAACGGTTATGCACAAGAAGAAGGCATTAAAAAAATTTATG
AAATATTAAAGGATAAAATAGCGGTTGCTCACAATGCAAACTTCGATATAAATTTCTGCA
AAGAAAAATTTAGCAAACTTGGCCTTGATAATTCTAAAATTTTTGGCCTTGATACATTGG
CCTTATCTTATTTTTTAAATCCCGATGAATTTCGTCATTCTTTGGGTTATGTTGCTAAAA
GATTCAATATTGTTTATGATACAACTGTTGCCCACCGTGGTGATTACGATGCTAATGTTT
TGGCAAAGATTTGAATAAAAATGATTGACAAACTTGCAAAAGATTACAATGTCTTGAACT
CACAGGATTTAAACAATGTCGATAGCCAAAAAATACTTTCTCATAAATTTACATACGAAA
CAAGAATATTAGTAAAAAATCAAGCCGGCCTCAAAAAATTATTCAAAATTATTTCGCGTT
CTTTAACTTCTCAATTTAAAAAAAATCCACAAATTTACTTTGATCAATTGGGCAATGATG
AAGATTTGTTTTTTGGATCAGCAACAAATCAATCATATGTTTGAGACCAAGTATTCACTG
GAACAAATGAAAATTTGCTAAATTCACTAAAATATTATGACTATATTGAATTACCCCCTA
TATCATCATTTCAATATATGATTGATAGTAATCACGTTACATTAGATGAATTAAAATTTT
TGTATAAAGACTTAATTTCAAAAGCAAAAAGTTTAAACAAAATGTGTGTTGCTGTTTCTG
ATTGTAGATATATTTATAATTATCAAAGATTAATTCATGAAATTTATATTGAGGCTCCAA
CTTTGGGAGGTGGGCTTCATTGGCTTAAGAAGAGACCATCTCATCCAGAATTTAGATATT
TAACAACAAGAGAGATGTTAAAAGAATTTGCTTTTTTGAATGATAGTTATTTAATTAATG
AAATAGTAATTGAAAATCCAAACAAAATTGCTAATGAGATTTCATCCAATATTCAAGTTA
TTAAAGATAAATTGTATGTTCCAACTTTTGATAACTCGCCTCAAAAATTAAGAGAAGTTG
TTTATAAGACTTTAAAAGAAAGATATGGGGATAATCCAGATCCCATCATAGTTAAAAGAA
TTGAAAAGGAATTAAATCCAATTATAAAGTATGGCTATTCTGTTATTTATTGAATAAGTC
ATAAATTAGTTAAAAGAAGTAATGAAGATGGTTATCTAGTAGGCAGTAGAGGAAGCGTTG
GTAGCTCAATTGTTGCCAATCTAGCGGGTATTTCAGAAGTAAATCCCCTACCTCCACATT
ATTTATGCAAAAATTGTAAATATTTTGAATGAAATAGTAACAAAGAAATTTATTCAGGTT
GAGATTTGCCAGACAAGCATTGTCCAAATTGCAATTCAATATTGTCAAAAGATGGGCATA
ATATCCCTTTTGAAACATTCCTAGGATTTGAAGCGGATAAAGTTCCTGATATTGATTTGA
ATTTTAGTGGTGAATATCAACCAACAATTCACAATTATGTTAAAGAATTGTTTGGCGAAG
CACATACATATAGAGCTGGTACAATAGCAACTGTAGCAGAAAAAACAGCATATGGATTTT
GCAAAAAATATGAAGAAGAAAAGAGAGGAAATTATCAACCTTGAAGTCATTTGTTCTTGG
ATTTTTTAGCATCTAAAACACAAGGAGTAAAGAGGACAACTGGACAACACCCCGGGGGAA
TTATTATTATTCCTAAAGAATTCGATGTTGAGGATTTTACGCCTGTAAACTATCCTGCCA
ACGACACAGAAAGTTCTTGAAAAACAACACACTTCGACTTCACTTCTATTCATGATAATG
TCTTAAAATTAGATTTGTTGGGTCATGATGATCCTACCGTTATTAGAATGCTTGAAACAT
TGACAAATACAAACGCAAAGGAAATACCAAAATTTGATGCAGAAGTTATGAAACTTTTTT
ATACAACTGAATCATTGAAAATTAGTCCTTCAGACATTGGGGGCGAAACAACCGGGGCAT
ATGGGTTGCCTGAATTTGGAACAAACTTTGTAAGAAAAATGTTAAAAAAAGCTCAACCGA
GATCGTTTAATGATTTAATTCTTCTTTCGGGGTTGAGTCATGGTACGGATGTTTGAACGG
ACAATGCCGAAGACCTTGTAGCAAAAGGAAAAAAATTAATAGAATGTGTATGTTGTCGTG
ATGATATAATGCGTGGGTTGATTGAATGAAATATTGAGCCCTTAACAGCTTTTCAAATTA
TGGAAAAAGTTAGAAAAGGAAAAGGCTTAACGCCTGAGTGAGAAGAACTCTTAAAAAGTC
ATAACGTTCCTGAATGATATATAGAGTCGTTACAAAAAATTAAATACATGTTCCCTAAGG
CCCATGCTACTGCGTATGTAATTATGGCTTGAAGAATTGCTTGATATAAGTTATATTATC
CATTACCTTTTTATGCATCGTTTTATACAAACAGGCCAGATGCTATTGATATTCAAATAA
TGAGTAGTGGCGCAGCAAGCGTTCACCAAAAACTTATTGAATTAAAAAATCGCCAAAATT
CAACTGGCGAAAAATTATCTGTAAAGGAAGAAGCATTAATTCCTGTTTTAGAAATTACTC
AAGAATTATACGCAAGGGGATTTAAAATTAAAAATGTTGATTTAAAACTTTCTTTGGCTG
ATAAATGAATAATAGATGAAAAAGATAAGGCGCTAATTCCTCCATTTAATGTTGTGGATG
GTTTAGGAATTACTGTTGCTCAAACAATAGTATCTGCAAGAAAAGAAGGCTTTTTCCTTT
CAATTGAAGACCTTGCTTCGAGAACAAAAGTCAATTCAAGAATTATTTCGGAATTAAAAA
AAATAGGCGTTTTAGATTGCTTAGATGATACCAATCAAGTAAGTTTGTTTT
