# Supplementary material for: Genomic determination of minimum multi-locus sequence typing schemas to represent the genomic phylogeny of Mycoplasma hominis
Source: BMC Genomics. 2016 Nov 23;17:964. doi: 10.1186/s12864-016-3284-z (PMC5120421; doi:10.1186/s12864-016-3284-z)
Supplement: Additional file 1: — FASTA sequence for all pan genomic alleles identified in this study. (ZIP 1488 kb) [file 12864_2016_3284_MOESM1_ESM.zip › pan_genome/GENE-219.fasta]

>219
ATGATTCTTAAGTTACAAAATTGGCAAATAACAGAAACTTCAAATCAAGATAGTGGCACT
AGTATACCTTTAGCTATTGGCTCTGCGTTTGTAGCATTTATTTTAATAGTTGCTGTAGTT
ATTTTTATAATAAAAAAAATAATAAATAAGCAAACAAAAACAAAAGATAATTCAACTAAT
AAAGAATTAAATAAAGACAATAAAAATGACGAATATAATAAAAAAATTACATTGCCTTTT
TTTAATTCTGAAGACCTAAAAAGAATAGATAAACTAAATTCCTTAAAAATTGAAAAACAA
ATTGCTTATTTATTTGACCCACAAAAATTTTTTAAAGAAAATTTAAATAATTTATGAGTT
AAAAAATATTACGAAATTATTAAAAAATTTAAATTAGAAAAATCGCCTACAAGTAAATTT
AATAAATTAAAAATCAATAAATATTACAAAAATTATCTTAATGAAGTGGGCCAATGAAAT
TATTGCAGACACCACATTGATGAAATAAAAATAAGTGGAGCGATTTATAGTGCTCATCCT
CAAACAAAAGAATATTATAAAACCGGTGATGTTATATTGGTAACATATGAACAACACTTA
TTTTTACATTATTTAATTGTAATGGCAAAAACTACAATGCCAAATCACGGAATGATAGTG
GGACTTAAATTTCATTTTAATGATGCTAAGAAATGTATTGAATATTGAGATAAAGTTATT
CAAAAAATGTGCGAAAAATATTTAGTAAAATATGACAAAAATTGAAGTGAAAATTTAACT
TAA
>1012
ATGATTCTTAAGTTACAAAATTGGCAAATAACAGAAACTTCAAATCAAGATAGTGGCACT
AGCATTCCTTTAGCTATTGGCTCTGCGTTTGTGGCATTTATTTTAATAGTTGCTGTAGTT
ATTTTTATAATAAAAAAAATAATAAATAAGCAATCAAAAACAAGAGATAATTCAACTAAT
AAAGAATTAAATAAAGACAATAAAAATGACGAATATAATAAAAAAATTACATTGCCTTTT
TTTAATTCTGAAGACCTAAAAAGAATAGATAAATTAAATTCCTTAAAAATTGAAAAACAA
ATCGCTTACTTATTTGACTCGCAAAAATTTTTTAAAGAAAATTTAAATAATTTATGAGTT
AAAAAATATTACGAAATTATTAAAAAATTTAAATTAGAAAAATCGCCTACAAGTAAATTT
AATAAATTAAAAATCAATAAATATTACAAAAATTATCTTAATGAAGTGGGCCAATGAAAT
TATTGCAGACACCACATTGATGAAATAAAAATAAGTGGAGCGATTTATAGTGCTCATCCT
CAAACAAAAGAATATTATAAAACTGGTGATGTTATATTGGTAACATATGAACAACACTTA
TTTTTACATTATTTAATTGTAATGGCAAAAACTACAATGCCAAACCACGGAATGATAGTG
GGACTTAAATTTCATTTTAATGATGCTAAGAAATGTATTGAATATTGAGATAAAGTTATT
CAAAAAATGTGCGAAAAATATTCAGTAAAATATGACAAAAATTGAAGTGAAAATTTAACT
TAA
>1429
ATGATTCTTAAGTTACAAAATTGGCAAATAACAGAAACTTCAAATCAAGATAGTGGCACT
AGCATACCTTTAGCTATTGGCTCTGCGTTTGTGGCATTTATTTTAATAGTTGCTGTAGTT
ATTTTTATAATAAAAAAAATAATAAATAAGCAAACAAAAACAAAAGATAATTCAACTAAT
AAAGAATTAAATAAAGACAATAAAAATGACGAATATAATAAAAAAATTACATTGCCTTTT
TTTAATTCTGAAGACCTAAAAAGAATAGATAAATTAAATTCCTTAATAATTGAAAAACAA
ATTGCTTATTTATTTGACTCGCAAAAATTTTTTAAAGAAAATTTAAATAATTTATGAGTT
AAAAAATATTACGAAATTATTAAAAGATTTAAATTAGAAAAATCGCCTGTAAGTAAATTT
AATAAATTAAAAATTAATAAATATTACAAAAACTATCTTAATGAAGTGGGCCAATGAAAT
TATTGCAGACACCACATTGATGAAATAAAAATAAGTGGAGCGATTTATAGTGCTCATCCT
CAAACAAAAGAATATTATAAAACTGGTGATGTTATATTGGTAACATATGAACAACACTTA
TTCTTACATTATTTAATTGTAATGGCAAAAACTACAATGCCAAATCACGGAATGATAGTG
GGACTTAAATTTCATTTTAATGATGCTAAAAAATGTATTGAATATTGAGATAAAGTTATT
CAAAAAATGTGCGAAAAATATTTAGTAAAATATGACAAAAATTGAAGTGAAAATTTAACT
TAA
>1703
ATGATTCTTAAGTTACAAAATTGGCAAATAACAGAAACTTCAAATCAAGATAGTGGCACT
AGCATACCTTTAGCTATTGGCTCTGCGTTTGTGGCATTTATTTTAATAGTTGCTGTAGTT
ATTTTTATAATAAAAAAAATAATAAATAAGCAATCAAAAACAAAAGATAATTCAACTAAT
AAAGAATTAAATAAAGACAATAAAAATGACGAATATAATAAAAAAATCACATTGCCTTTT
TTTAATTCTGAAGACCTAAAAAGAATAGATAAATTAAATTCCTTAAAAATTGAAAAACAA
ATCGCTTATTTATTTGACTCGCAAAAATTTTTTAAAGAAAATTTAAATAATTTATGAGTT
AAAAAATATTACGAAATTATTAAAAAATTTAAATTAGAAAAATCGCCTACAAGTAAATTT
AATAAATTAAAAATCAATAAATATTTCAAAAATTATCTTAATGAAGTGGGCCAATGAAAT
TATTGCAGACACCACATTGATGAAATAAAAATAAGTGGAGCGATTTATAGTGCTCATCCT
CAAACAAAAGAATATTATAAAACTGGTGATGTTATATTGGTAACATATGAACAACACTTA
TTTTTACATTATTTAATTGTAATGGCAAAAACTACAATGCCAAATCACGGAATGATAGTG
GGACTTAAATTTCATTTTAATGATGCTAAGAAATGTATTGAATATTGAGATAAAGTAATT
CAAAAAATGTGTGAAAAATATTCAGTAAAATATGACAAAAATTGAAGTGAAAATTTAACT
TAA
>7470 bias=184.2,bit_score=731.3,abs_start=34925,align_strand=+,abs_end=35706,score_ratio=0.933971902937,query_name=NODE_4_length_107452_cov_30.9088_ID_628
ATGATTCTTAAGTTACAAAATTGGCAAATAACAGAAACTTCAAATCAAGATAGTGGCACT
AGCATACCTTTAGCTATTGGCTCTGCGTTTGTGGCATTTATTTTAATAATTGCTGTAGTT
ATTTTTATAATAAAAAAAATAATAAATAAGCAAACAAAAACAAAAGATAATTCAACTAAT
AAAGAATTAAATAAAGACAATAAAAATGACGAATATAATAAAAAAATTACATTGCCTTTT
TTTAATTCTGAAGACCTAAAAAGAATAGATAAATTAAATTCTTTAAAAATTGAAAAACAA
ATCGCTTATTTATTTGACTCGCAAAAATTTTTTAAAGAAAATTTAAATAATTTATGAGTT
AAAAAATATTACGAAATTATTAAAAAATTTAAATTAGAAAAATCGCCTACAAGTAAATTT
AATAAATTAAAAATCAATAAATATTACAAAATTATCTTAATGAAGTGGGCCAATGAAATT
ATTGCAGACACCACATTGATGAAATAAAAATAAGTGGAGCGATTTATAGTGCTCATCCTC
AAACAAAAGAATATTATAAAACTGGTGATGTTATATTGGTAACATATGAACAACACTTAT
TTTTACATTATTTAATTGTAATGGCAAAAACTACAATGCCAAATCACGGAATGATAGTAG
GACTTAAATTTCATTTTAATGATGCTATGAAATGTATTGAATATTGAGATAAAGTAATTC
AAAAAATGTGTGAAAAATATTCAGTAAAATATGACAAAAATTGAAGTGAAAATTTAACTT
AA
>7478 bias=173.5,bit_score=752.0,abs_start=80274,align_strand=+,abs_end=81056,score_ratio=0.960408684547,query_name=NODE_2_length_111295_cov_32.5633_ID_5155
ATGATTCTTAAGTTACAAAATTGGCAAATAACAGAAACTTCAAATCAAGATAGTGGCACT
AGCATGCCTTTAGCTATTGGCTCTGCGTTTGTGGCATTTATTTTAATAGTTGCTGTAGTT
ATTTTTATAATAAAAAAAATAATAAATAAGCAATCAAAAACAAGAGATAATTCAACTAAT
AAAGAATTAAATAAAGACAATAAAAATGACGAATATAATAAAAAAATTACATTGCCTTTT
TTTAATTCTGAAGACCTAAAAAGAATAGATAAATTAAATTCCTTAAAAATTGAAAAACAA
ATCGCTTACTTATTTGACTCGCAAAAATTTTTTAAAGAAAATTTAAATAATTTATGAGTT
AAAAAATATTACGAAATTATTAAAAAATTTAAATTAGAAAAATCGCCTACAAGTAAATTT
AATAAATTAAAAATCAATAAATATTACAAAAATTATCTTAATGAAGTGGGCCAATGAAAT
TATTGCAGACACCACATTGATGAAATAAAAATAAGTGGAGCGATTTATAGTGCTCATCCT
CAAACAAAAGAATATTATAAAACTGGTGATGTTATATTGGTAGCATATGAACAACACTTA
TTTTTACATTATTTAATTGTAATGGCAAAAACTACAATGCCAAATCACGGAATGATAGTG
GGACTTAAATTTCATTTTAATGATGCTAAGAAATGTATTGAATATTGAGATAAAGTAATT
CAAAAAATGTGTGAAAAATATTCAGTAAAATATGACAAAAATTGAAGTGAAAATTTAACT
TAA
>7482 bias=185.1,bit_score=735.8,abs_start=266531,align_strand=+,abs_end=267313,score_ratio=0.939719029374,query_name=NODE_1_length_337690_cov_20.0179_ID_3593
ATGATTCTTAAGTTACAAAATTGGCAAATAACAGAAACTTCAAATCAAGATAGTGGCACT
AGCATACCTTTAGCTATTGGCTCTGCGTTTGTGGCATTTATTTTAATAATTGCTGTAGTT
ATTTTTATAATAAAAAAAATAATAAATAAGCAAACAAAAACAAAAGATAATTCAACTAAT
AAAGAATTAAATAAAGACAATAAAAATGACGAATATAATAAAAAAATTACATTGCCTTTT
TTTAATTCTGAAGACCTAAAAAGAATAGATAAATTAAATTCTTTAAAAATTGAAAAACAA
ATCGCTTATTTATTTGACTCGCAAAAATTTTTTAAAGAAAATTTAAATAATTTATGAGTT
AAAAAATATTACGAAATTATTAAAAAATTTAAATTAGAAAAATCGCCTACAAGTAAATTT
AATAAATTAAAAATCAATAAATATTACAAAAATTATCTTAATGAAGTGGGCCAATGAAAT
TATTGCAGACACCACATTGATGAAATAAAAATAAGTGGAGCGATTTATAGTGCTCATCCT
CAAACAAAAGAATATTATAAAACTGGTGATGTTATATTGGTAACATATGAACAACACTTA
TTTTTACATTATTTAATTGTAATGGCAAAAACTACAATGCCAAATCACGGAATGATAGTA
GGACTTAAATTTCATTTTAATGATGCTATGAAATGTATTGAATATTGAGATAAAGTAATT
CAAAAAATGTGTGAAAAATATTCAGTAAAATATGACAAAAATTGAAGTGAAAATTTAACT
TAA
>7483 bias=173.3,bit_score=751.3,abs_start=247728,align_strand=+,abs_end=248510,score_ratio=0.959514687101,query_name=NODE_1_length_423494_cov_19.5452_ID_878
ATGATTCTTAAGTTACAAAATTGGCAAATAACAGAAACTTCAAATCAAGATAGTGGCACT
AGCATGCCTTTAGCTATTGGCTCTGCGTTTGTGGCATTTATTTTAATAGCTGCTGTAGTT
ATTTTTATAATAAAAAAAATAATAAATAAGCAATCAAAAACAAGAGATAATTCAACTAAT
AAAGAATTAAATAAAGACAATAAAAATGACGAATATAATAAAAAAATTACATTGCCTTTT
TTTAATTCTGAAGACCTAAAAAGAATAGATAAATTAAATTCCTTAAAAATTGAAAAACAA
ATCGCTTACTTATTTGACTCGCAAAAATTTTTTAAAGAAAATTTAAATAATTTATGAGTT
AAAAAATATTACGAAATTATTAAAAAATTTAAATTAGAAAAATCGCCTACAAGTAAATTT
AATAAATTAAAAATCAATAAATATTACAAAAATTATCTTAATGAAGTGGGCCAATGAAAT
TATTGCAGACACCACATTGATGAAATAAAAATAAGTGGAGCGATTTATAGTGCTTATCCT
CAAACAAAAGAATATTATAAAACTGGTGATGTTATATTGGTAACATATGAACAACACTTA
TTTTTACATTATTTAATTGTAATGGCAAAAACTACAATGCCAAACCACGGAATGATAGTG
GGACTTAAATTTCATTTTAATGATGCTAAGAAATGTATTGAATATTGAGATAAAGTTATT
CAAAAAATGTGCGAAAAATATTTAGTAAAATATGACAAAAATTGAAGTGAAAATTTAACT
TAA
>20171 bias=0,e_score=6.1e-225,bit_score=754.4,score_ratio=0.96,align_strand=+,abs_start=284660,abs_end=285442,allele_start=284660,allele_end=285442,query_name=NODE_1_length_386744_cov_32.1807_ID_133 <unknown description>
TGATTCTTAAGTTACAAAATTGGCAAATAACAGAAACTTCAAATCAAGATAGTGGCACTA
GCATGCCTTTAGCTATTGGCTCTGCGTTTGTGGCATTTATTTTAATAGTTGCTGTAGTTA
TTTTTATAATAAAAAAAATAATAAATAAGCAATCAAAAACAAGAGATAATTCAACTAATA
AAGAATTAAATAAAGACAATAAAAATGACGAATATAATAAAAAAATTACATTGCCTTTTT
TTAATTCTGAAGACCTAAAAAGAATAGATAAATTAAATTCCTTAAAAATTGAAAAACAAA
TCGCTTACTTATTTGACTCGCAAAAATTTTTTAAAGAAAATTTAAATAATTTATGAGTTA
AAAAATATTACGAAATTATTAAAAGATTTAAATTAGAAAAATCGCCTACAAGTAAATTTA
ATAAATTAAAAATCAATAAATATTACAAAAATTATCTTAATGAAGTGGGCCAATGAAATT
ATTGCAGACACCACATTGATGAAATAAAAATAAGTGGAGCGATTTATAGTGCTCATCCTC
AAACAAAAGAATATTATAAAACTGGTGATGTTATATTGGTAACATATGAATAACACTTAT
TTTTACATTATTTAATTGTAATGGCAAAAACTACAATGCCAAACCACGGAATGATAGTGG
GACTTAAATTTCATTTTAATGATGCTAAGAAATGTATTGAATATTGAGATAAAGTTATTC
AAAAAATGTGCGAAAAATATTCAGTAAAATATGACAAAAATTGAAGTGAAAATTTAACTT
AA
>20172 bias=0,e_score=6.6e-225,bit_score=752.5,score_ratio=0.96,align_strand=+,abs_start=14077,abs_end=14859,allele_start=14077,allele_end=14859,query_name=NODE_4_length_110046_cov_29.7683_ID_1631 <unknown description>
TGATTCTTAAGTTACAAAATTGGCAAATAACAGAAACTTCAAATCAAGATAGTGGCACTA
GCATGCCTTTAGCTATTGGCTCTGCGTTTGTGGCATTTATTTTAATAGTTGCTGTAGTTA
TTTTTATAATAAAAAAAATAATAAATAAGCAATCAAAAACAAGAGATAATTCAACTAATA
AAGAATTAAATAAAGACAATAAAAATGACGAATATAATAAAAAAATTACATTGCCTTTTT
TTAATTCTGAAGACCTAAAAAGAATAGATAAATTAAATTCCTTAAAAATTGAAAAACAAA
TCGCTTACTTATTTGACTCGCAAAAATTTTTTAAAGAAAATTTAAATAATTTATGAGTTA
AAAAATATTACGAAATTATTAAAAAATTTAAATTAGAAAAATCGCCTACAAGTAAATTTA
ATAAATTAAAAATCAATAAATATTACAAAAATTATCTTAATGAAGTGGGCCAATGAAATT
ATTGCAGACACCACATTGATGAAATAAAAATAAGTGGAGCGATTTATAGTGCTCATCCTC
AAACAAAAGAATATTATAAAACTGGTGATGTTATATTGGTAACATATGAACAACACTTAT
TTTTACATTATTTAATTGTAATGGCAAAAACTACAATGCCAAATCACGGAATGATAGTGG
GACTTAAATTTCATTTTAATGATGCTAAGAAATGTATTGAATATTGAGATAAAGTAATTC
AAAAAATGTGTGAAAAATATTCAGTAAAATATGACAAAAATTGAAGTGAAAATTTAACTT
AA
>20173 bias=0,e_score=7.2e-220,bit_score=736.6,score_ratio=0.94,align_strand=+,abs_start=151932,abs_end=152714,allele_start=151932,allele_end=152714,query_name=NODE_1_length_185828_cov_1.25555_ID_69 <unknown description>
TGATTCTTAAGTTACAAAATTGGCAAATAACAGAAACTTCAAATCAAGATAGTGGCACTA
GTATACCTTTAGCTATTGGCTCTGCGTTTGTAGCATTTATTTTAATAGTTGCTGTAGTTA
TTTTTATAATAAAAAAAATAATAAATAAGCAAACAAAAACAAAAGATAATTCAACTAATA
AAGAATTAAATAAAGACAATAAAAATGACGAATATAATAAAAAAATTACATTGCCTTTTT
TTAATTCTGAAGACCTAAAAAGAATAGATAAACTAAATTCCTTAAAAATTGAAAAACAAA
TTGCTTATTTATTTGACCCACAAAAATTTTTTAAAGAAAATTTAAATAATTTATGAGTTA
AAAAATATTACGAAATTATTAAAAAATTTAAATTAGAAAAATCGCCTACAAGTAAATTTA
ATAAATTAAAAATCAATAAATATTACAAAAATTATCTTAATGAAGTGGGCCAATGAAATT
ATTGCAGACACCACATTGATGAAATAAAAATAAGTGGAGCGATTTATAGTGCTCATCCTC
AAACAAAAGAATATTATAAAACCGGTGATGTTATATTGGTAACATATGAACAACACTTAT
TTTTACATTATTTAATTGTAATGGCAAAAACTACAATGCCAAATCACGGAATGATAGTGG
GACTTAAATTTCATTTTAATGATACTAAGAAATGTATTGAATATTGAGATAAAGTAATTC
AAAAAATGTGTGAAAAATATTTAGTAAAATATGACAAAAATTGAAGTGAAAATTTAACTT
AA
>20174 bias=0,e_score=4.8e-223,bit_score=747.8,score_ratio=0.96,align_strand=+,abs_start=253087,abs_end=253869,allele_start=253087,allele_end=253869,query_name=NODE_1_length_290949_cov_36.4267_ID_342 <unknown description>
TGATTCTTAAGTTACAAAATTGGCAAATAACAGAAACTTCAAATCAAGATAGTGGCACTA
GCATACCTTTAGCTATTGGCTCTGCGTTTGTGGCATTTATTTTAATAGTTGCTGTAGTTA
TTTTTATAATAAAAAAAATAATAAATAAGCAAACAAAAACAAGAAATAATTCAACTAATA
AAGAATTAAATAAAGATAATAAAAATGACGAATATAATAAAAAAATTACATTGCCTTTTT
TTAATTCTGAAGACCTAAAAAGAATAGATAAATTAAATTCCTTAAAAATTGAAAAACAAA
TCGCTTACTTATTTGACTCGCAAAAATTTTTTAAAGAAAATTTAAATAATTTATGAGTTA
AAAAATATTACGAAATTATTAAAAAATTTAAATTAGAAAAATCGCCTACAAGTAAATTTA
ATAAATTAAAAATCAATAAATATTACAAAAATTATCTTAATGAAGTGGGCCAATGAAATT
ATTGCAGACACCACATTGATGAAATAAAAATAAGTGGAGCGATTTATAGTGCTCATCCTC
AAACAAAAGAATATTATAAAACTGGTGATGTTATATTGGTAACATATGAACAACACTTAT
TTTTACATTATTTAATTGTAATGGCAAAAACTACAATGCCAAACCACGGAATGATAGTGG
GACTTAAATTTCATTTTAATGATGCTAAGAAATGTATTGAATATTGAGATAAAGTTATTC
AAAAAATGTGCGAAAAATATTCAGTAAAATATGACAAAAATTGAAGTGAAAATTTAACTT
AA
>20175 bias=0,e_score=1.9e-221,bit_score=742.3,score_ratio=0.95,align_strand=-,abs_start=37633,abs_end=38412,allele_start=37633,allele_end=38412,query_name=NODE_1_length_253687_cov_41.2364_ID_219 <unknown description>
TGATTCTTAAGTTACAAAATTGGCAAATAACAGAAACTTCAAATCAAGATAGTAGCACTA
GCATAACTTTAGCTATTGGCTCTGCGTTTGTGGCATTTATTTTAATAGCTGCTGTAGTTA
TTTTTATAATAAAAAAAATAATAAATAAGCAATCAAAAACAAGAGATAATTCAACTAATA
AAGAATTAAATAAAGACAATAAAAATGACGAATATAATAAAAAAATTACATTGCCTTTTT
TAATTCTGAAGACCTAAAAAGAATAGATAAATTAAATTCCTTAAAAATTGAAAAACAAAT
CGCTTACTTATTTGACTCGCAAAAATTTTTTAAAGAAAATTTAAATAATTTATGAGTTAA
AAAATATTACGAAATTATTAAAAAATTTAAATTAGAAAAATCGCCTACAAGTAAATTTAA
TAAATTAAAAATCAATAAATATTACAAAAATTATCTTAATGAAGTGGGCCAATGAAATTA
TTGCAGACACCACATTGATGAAATAAAAATAAGTGGAGCGATTTATAGTGCTCATCCTCA
AACAAAAGAATATTATAAAACTGGTGATGTTATATTGGTAACATATGAACAACACTTATT
TTTACATTATTTAATTGTAATGGCAAAAACTACAATGCCAAACCACGGAATGATAGTGGG
ACTTAAATTTCATTTTAATGATGCTAAGAAATGTATTGAATATTGAGATAAAGTTATTCA
AAAAATGTGCGAAAAATATTCAGTAAAATATGACAAAAATTGAAGTGAAAATTTAACTT
>20176 bias=0,e_score=6.6e-225,bit_score=752.5,score_ratio=0.96,align_strand=-,abs_start=95173,abs_end=95953,allele_start=95173,allele_end=95953,query_name=NODE_4_length_110030_cov_30.8764_ID_291 <unknown description>
TGATTCTTAAGTTACAAAATTGGCAAATAACAGAAACTTCAAATCAAGATAGTGGCACTA
GCATGCCTTTAGCTATTGGCTCTGCGTTTGTGGCATTTATTTTAATAGTTGCTGTAGTTA
TTTTTATAATAAAAAAAATAATAAATAAGCAATCAAAAACAAGAGATAATTCAACTAATA
AAGAATTAAATAAAGACAATAAAAATGACGAATATAATAAAAAAATTACATTGCCTTTTT
TTAATTCTGAAGACCTAAAAAGAATAGATAAATTAAATTCCTTAAAAATTGAAAAACAAA
TCGCTTACTTATTTGACTCGCAAAAATTTTTTAAAGAAAATTTAAATAATTTATGAGTTA
AAAAATATTACGAAATTATTAAAAAATTTAAATTAGAAAAATCGCCTACAAGTAAATTTA
ATAAATTAAAAATCAATAAATATTACAAAAATTATCTTAATGAAGTGGGCCAATGAAATT
ATTGCAGACACCACATTGATGAAATAAAAATAAGTGGAGCGATTTATAGTGCTCATCCTC
AAACAAAAGAATATTATAAAACTGGTGATGTTATATTGGTAACATATGAACAACACTTAT
TTTTACATTATTTAATTGTAATGGCAAAAACTACAATGCCAAATCACGGAATGATAGTGG
GACTTAAATTTCATTTTAATGATGCTAAGAAATGTATTGAATATTGAGATAAAGTAATTC
AAAAAATGTGTGAAAAATATTCAGTAAAATATGACAAAAATTGAAGTGAAAATTTAACTT
>20177 bias=0,e_score=6.4e-224,bit_score=751.3,score_ratio=0.96,align_strand=-,abs_start=71806,abs_end=72586,allele_start=71806,allele_end=72586,query_name=NODE_1_length_474534_cov_38.1723_ID_792 <unknown description>
TGATTCTTAAGTTACAAAATTGGCAAATAACAGAAACTTCAAATCAAGATAGTGGCACTA
GCATGCCTTTAGCTATTGGCTCTGCGTTTGTGGCATTTATTTTAATAGCTGCTGTAGTTA
TTTTTATAATAAAAAAAATAATAAATAAGCAATCAAAAACAAGAGATAATTCAACTAATA
AAGAATTAAATAAAGACAATAAAAATGACGAATATAATAAAAAAATTACATTGCCTTTTT
TTAATTCTGAAGACCTAAAAAGAATAGATAAATTAAATTCCTTAAAAATTGAAAAACAAA
TCGCTTACTTATTTGACTCGCAAAAATTTTTTAAAGAAAATTTAAATAATTTATGAGTTA
AAAAATATTACGAAATTATTAAAAAATTTAAATTAGAAAAATCGCCTACAAGTAAATTTA
ATAAATTAAAAATCAATAAATATTACAAAAATTATCTTAATGAAGTGGGCCAATGAAATT
ATTGCAGACACCACATTGATGAAATAAAAATAAGTGGAGCGATTTATAGTGCTTATCCTC
AAACAAAAGAATATTATAAAACTGGTGATGTTATATTGGTAACATATGAACAACACTTAT
TTTTACATTATTTAATTGTAATGGCAAAAACTACAATGCCAAACCACGGAATGATAGTGG
GACTTAAATTTCATTTTAATGATGCTAAGAAATGTATTGAATATTGAGATAAAGTTATTC
AAAAAATGTGCGAAAAATATTTAGTAAAATATGACAAAAATTGAAGTGAAAATTTAACTT
>20178 bias=0,e_score=1.3e-224,bit_score=753.2,score_ratio=0.96,align_strand=-,abs_start=97284,abs_end=98064,allele_start=97284,allele_end=98064,query_name=NODE_1_length_344309_cov_36.0595_ID_85 <unknown description>
TGATTCTTAAGTTACAAAATTGGCAAATAACAGAAACTTCAAATCAAGATAGTGGCACTA
GCATGCCTTTAGCTATTGGCTCTGCGTTTGTGGCATTTATTTTAATAGTTGCTGTAGTTA
TTTTTATAATAAAAAAAATAATAAATAAGCAATCAAAAACAAGAGATAATTCAACTAATA
AAGAATTAAATAAAGACAATAAAAATGATGAATATAATAAAAAAATTACATTGCCTTTTT
TTAATTCTGAAGACCTAAAAAGAATAGATAAATTAAATTCCTTAAAAATTGAAAAACAAA
TCGCTTACTTATTTGACTCGCAAAAATTTTTTAAAGAAAATTTAAATAATTTATGAGTTA
AAAAATATTACGAAATTATTAAAAAATTTAAATTAGAAAAATCGCCTACAAGTAAATTTA
ATAAATTAAAAATCAATAAATATTACAAAAATTATCTTAATGAAGTGGGCCAATGAAATT
ATTGCAGACACCACATTGATGAAATAAAAATAAGTGGAGCGATTTATAGTGCTCATCCTC
AAACAAAAGAATATTATAAAACTGGTGATGTTATATTGGTAACATATGAACAACACTTAT
TTTTACATTATTTAATTGTAATGGCAAAAACTACAATGCCAAACCACGGAATGATAGTGG
GACTTAAATTTCATTTTAATGATGCTAAGAAATGTATTGAATATTGAGATAAAGTTATTC
AAAAAATGTGCGAAAAATATTCAGTAAAATATGACAAAAATTGAAGTGAAAATTTAACTT
>20179 bias=0,e_score=1.7e-218,bit_score=731.3,score_ratio=0.93,align_strand=+,abs_start=34925,abs_end=35706,allele_start=34925,allele_end=35706,query_name=NODE_4_length_107060_cov_28.1066_ID_600 <unknown description>
TGATTCTTAAGTTACAAAATTGGCAAATAACAGAAACTTCAAATCAAGATAGTGGCACTA
GCATACCTTTAGCTATTGGCTCTGCGTTTGTGGCATTTATTTTAATAATTGCTGTAGTTA
TTTTTATAATAAAAAAAATAATAAATAAGCAAACAAAAACAAAAGATAATTCAACTAATA
AAGAATTAAATAAAGACAATAAAAATGACGAATATAATAAAAAAATTACATTGCCTTTTT
TTAATTCTGAAGACCTAAAAAGAATAGATAAATTAAATTCTTTAAAAATTGAAAAACAAA
TCGCTTATTTATTTGACTCGCAAAAATTTTTTAAAGAAAATTTAAATAATTTATGAGTTA
AAAAATATTACGAAATTATTAAAAAATTTAAATTAGAAAAATCGCCTACAAGTAAATTTA
ATAAATTAAAAATCAATAAATATTACAAAATTATCTTAATGAAGTGGGCCAATGAAATTA
TTGCAGACACCACATTGATGAAATAAAAATAAGTGGAGCGATTTATAGTGCTCATCCTCA
AACAAAAGAATATTATAAAACTGGTGATGTTATATTGGTAACATATGAACAACACTTATT
TTTACATTATTTAATTGTAATGGCAAAAACTACAATGCCAAATCACGGAATGATAGTAGG
ACTTAAATTTCATTTTAATGATGCTATGAAATGTATTGAATATTGAGATAAAGTAATTCA
AAAAATGTGTGAAAAATATTCAGTAAAATATGACAAAAATTGAAGTGAAAATTTAACTTA
A
>20180 bias=0,e_score=1.3e-218,bit_score=734.4,score_ratio=0.94,align_strand=-,abs_start=106098,abs_end=106878,allele_start=106098,allele_end=106878,query_name=NODE_1_length_666248_cov_46.4332_ID_732 <unknown description>
TGATTCTTAAGTTACAAAATTGGCAAATAACAGAAACTTCAAATCAAGATAGTAGCACTA
GCATAACTTTAGCTATTGGCTCTGCGTTTGTGGCATTTATTTTAATAGCTGCTGTAGTTA
TTTTTATAATAAAAAAAATAATAAATAAGCAATCAAAAACAAGAGATAATTCAACTAATA
AAGAATTAAATAAAGACAATAAAAATGACGAATATAATAAAAAAATTACATTGCCTTTTT
TTAATTCTGAAGACCTAAAAAGAATAGATAAACTAAATTCCTTAAAAATTGAAAAACAAA
TTGCTTATTTATTTGACCCACAAAAATTTTTTAAAGAAAATTTAAATAATTTATGAGTTA
AAAAATATTACGAAATTATTAAAAAATTTAAATTAGAAAAATCGCCTACAAGTAAATTTA
ATAAATTAAAAATCAATAAATATTACAAAAATTATCTTAATGAAGTGGGCCAATGAAATT
ATTGCAGACACCACATTGATGAAATAAAAATAAGTGGAGCGATTTATAGTGCTCATCCTC
AAACAAAAGAATATTATAAAACCGGTGATGTTATATTGGTAACATATGAACAACACTTAT
TTTTACATTATTTAATTGTAATGGCAAAAACTACAATGCCAAATCACGGAATGATAGTGG
GACTTAAATTTCATTTTAATGATACTAAGAAATGTATTGAATATTGAGATAAAGTAATTC
AAAAAATGTGTGAAAAATATTTAGTAAAATATGACAAAAATTGAAGTGAAAATTTAACTT
>20181 bias=0,e_score=9.9e-225,bit_score=752.0,score_ratio=0.96,align_strand=+,abs_start=80274,abs_end=81056,allele_start=80274,allele_end=81056,query_name=NODE_2_length_111295_cov_32.5633_ID_5155 <unknown description>
TGATTCTTAAGTTACAAAATTGGCAAATAACAGAAACTTCAAATCAAGATAGTGGCACTA
GCATGCCTTTAGCTATTGGCTCTGCGTTTGTGGCATTTATTTTAATAGTTGCTGTAGTTA
TTTTTATAATAAAAAAAATAATAAATAAGCAATCAAAAACAAGAGATAATTCAACTAATA
AAGAATTAAATAAAGACAATAAAAATGACGAATATAATAAAAAAATTACATTGCCTTTTT
TTAATTCTGAAGACCTAAAAAGAATAGATAAATTAAATTCCTTAAAAATTGAAAAACAAA
TCGCTTACTTATTTGACTCGCAAAAATTTTTTAAAGAAAATTTAAATAATTTATGAGTTA
AAAAATATTACGAAATTATTAAAAAATTTAAATTAGAAAAATCGCCTACAAGTAAATTTA
ATAAATTAAAAATCAATAAATATTACAAAAATTATCTTAATGAAGTGGGCCAATGAAATT
ATTGCAGACACCACATTGATGAAATAAAAATAAGTGGAGCGATTTATAGTGCTCATCCTC
AAACAAAAGAATATTATAAAACTGGTGATGTTATATTGGTAGCATATGAACAACACTTAT
TTTTACATTATTTAATTGTAATGGCAAAAACTACAATGCCAAATCACGGAATGATAGTGG
GACTTAAATTTCATTTTAATGATGCTAAGAAATGTATTGAATATTGAGATAAAGTAATTC
AAAAAATGTGTGAAAAATATTCAGTAAAATATGACAAAAATTGAAGTGAAAATTTAACTT
AA
>20182 bias=0,e_score=9.2e-221,bit_score=741.0,score_ratio=0.95,align_strand=+,abs_start=399315,abs_end=400097,allele_start=399315,allele_end=400097,query_name=NODE_1_length_497571_cov_28.1511_ID_540 <unknown description>
TGATTCTTAAGTTACAAAATTGGCAAATAACAGAAACTTCAAATCAAGATAGTGGCACTA
GTATACCTTTAGCTATTGGCTCTGCGTTTGTAGCATTTATTTTAATAGTTGCTGTAGTTA
TTTTTATAATAAAAAAAATAATAAATAAGCAAACAAAAACAAAAGATAATTCAACTAATA
AAGAATTAAATAAAGACAATAAAAATGACGAATATAATAAAAAAATTACATTGCCTTTTT
TTAATTCTGAAGACCTAAAAAGAATAGATAAACTAAATTCCTTAAAAATTGAAAAACAAA
TTGCTTATTTATTTGACCCACAAAAATTTTTTAAAGAAAATTTAAATAATTTATGAGTTA
AAAAATATTACGAAATTATTAAAAAATTTAAATTAGAAAAATTGCCTACAAGTAAATTTA
ATAAATTAAAAATCAATAAATATTACAAAAATTATCTTAATGAAGTGGGCCAATGAAATT
ATTGCAGACACCACATTGATGAAATAAAAATAAGTGGAGCGATTTATAGTGCTCATCCTC
AAACAAAAGAATATTATAAAACCGGTGATGTTATATTGGTAACATATGAACAACACTTAT
TTTTACATTATTTAATTGTAATGGCAAAAACTACAATGCCAAATCACGGAATGATAGTGG
GACTTAAATTTCATTTTAATGATGCTAAGAAATGTATTGAATATTGAGATAAAGTTATTC
AAAAAATGTGCGAAAAATATTTAGTAAAATATGACAAAAATTGAAGTGAAAATTTAACTT
AA
>20183 bias=0,e_score=9.5e-222,bit_score=744.3,score_ratio=0.95,align_strand=-,abs_start=97557,abs_end=98337,allele_start=97557,allele_end=98337,query_name=NODE_1_length_507951_cov_41.4538_ID_1311 <unknown description>
TGATTCTTAAGTTACAAAATTGGCAAATAACAGAAACTTCAAATCAAGATAGTGGCACTA
GTATACCTTTAGCTATTGGCTCTGCGTTTGTAGCATTTATTTTAATAGTTGCTGTAGTTA
TTTTTATAATAAAAAAAATAATAAATAAGCAAACAAAAACAAAAGATAATTCAACTAATA
AAGAATTAAATAAAGACAATAAAAATGACGAATATAATAAAAAAATTACATTGCCTTTTT
TTAATTCTGAAGACCTAAAAAGAATAGATAAACTAAATTCCTTAAAAATTGAAAAACAAA
TTGCTTATTTATTTGACCCACAAAAATTTTTTAAAGAAAATTTAAATAATTTATGAGTTA
AAAAATATTACGAAATTATTAAAAAATTTAAATTAGAAAAATCGCCTACAAGTAAATTTA
ATAAATTAAAAATCAATAAATATTACAAAAATTATCTTAATGAAGTGGGCCAATGAAATT
ATTGCAGACACCACATTGATGAAATAAAAATAAGTGGAGCGATTTATAGTGCTCATCCTC
AAACAAAAGAATATTATAAAACCGGTGATGTTATATTGGTAACATATGAACAACACTTAT
TTTTACATTATTTAATTGTAATGGCAAAAACTACAATGCCAAATCACGGAATGATAGTGG
GACTTAAATTTCATTTTAATGATGCTAAGAAATGTATTGAATATTGAGATAAAGTTATTC
AAAAAATGTGCGAAAAATATTTAGTAAAATATGACAAAAATTGAAGTGAAAATTTAACTT
>20184 bias=0,e_score=2.4e-219,bit_score=735.8,score_ratio=0.94,align_strand=+,abs_start=266495,abs_end=267277,allele_start=266495,allele_end=267277,query_name=NODE_1_length_337655_cov_39.5735_ID_506 <unknown description>
TGATTCTTAAGTTACAAAATTGGCAAATAACAGAAACTTCAAATCAAGATAGTGGCACTA
GCATACCTTTAGCTATTGGCTCTGCGTTTGTGGCATTTATTTTAATAATTGCTGTAGTTA
TTTTTATAATAAAAAAAATAATAAATAAGCAAACAAAAACAAAAGATAATTCAACTAATA
AAGAATTAAATAAAGACAATAAAAATGACGAATATAATAAAAAAATTACATTGCCTTTTT
TTAATTCTGAAGACCTAAAAAGAATAGATAAATTAAATTCTTTAAAAATTGAAAAACAAA
TCGCTTATTTATTTGACTCGCAAAAATTTTTTAAAGAAAATTTAAATAATTTATGAGTTA
AAAAATATTACGAAATTATTAAAAAATTTAAATTAGAAAAATCGCCTACAAGTAAATTTA
ATAAATTAAAAATCAATAAATATTACAAAAATTATCTTAATGAAGTGGGCCAATGAAATT
ATTGCAGACACCACATTGATGAAATAAAAATAAGTGGAGCGATTTATAGTGCTCATCCTC
AAACAAAAGAATATTATAAAACTGGTGATGTTATATTGGTAACATATGAACAACACTTAT
TTTTACATTATTTAATTGTAATGGCAAAAACTACAATGCCAAATCACGGAATGATAGTAG
GACTTAAATTTCATTTTAATGATGCTATGAAATGTATTGAATATTGAGATAAAGTAATTC
AAAAAATGTGTGAAAAATATTCAGTAAAATATGACAAAAATTGAAGTGAAAATTTAACTT
AA
