# Supplementary material for: Genomic determination of minimum multi-locus sequence typing schemas to represent the genomic phylogeny of Mycoplasma hominis
Source: BMC Genomics. 2016 Nov 23;17:964. doi: 10.1186/s12864-016-3284-z (PMC5120421; doi:10.1186/s12864-016-3284-z)
Supplement: Additional file 1: — FASTA sequence for all pan genomic alleles identified in this study. (ZIP 1488 kb) [file 12864_2016_3284_MOESM1_ESM.zip › pan_genome/GENE-21.fasta]

>21
ATGAGCGCATTAAAAGATGCCAAGGTTTTAGTTGTTGAAGAAATTTCAAACAATTTAAAA
GAATCACAAGCATTATATGTAATTAATTATGCTACTTTGGATGTTGTTTCATTTCAAGAA
ATTAGAAAAGAATTAGCTCCAAATAATGCATTGCTAAAAGTTTACAAAAATAGACTAGTT
AAACAAGCATTAAAAAATACAGAATATGCAAATATTAATGATAGTTTAGTTTTACAAAAT
GCTTATGCCTTTGTTAAAGGCGATTCATTAGCAGCATTAAAAACCTTAGTAGGCTTAAAG
AAAAAATTCCCTGCATTAAGAATTGTAAGTGGAATTTATGAAAATAAAGTAGTTGATGAA
AAAACATTAGACGAAATATCAAAACTTCCTTCATTTACAGAATCACTTATGATTCTTGGA
AATTCATTATTGAGTCCATTGAAACAATTATCAATTGGTTTAAATGAATTAATAAAACAA
GGAAAAATTTCAGAATAA
>666
ATGAGCGCATTAAAAGATGCCAAGGTTTTAGTTGTTGAAGAAATTTCAAACAATTTAAAA
GAATCACAAGCATTATATGTAATTAATTATGCTACTTTGGATGTTGTTTCATTTCAAGAA
ATTAGAAAAGAATTAGCTCCAAATAATGCATTGCTAAAAGTTTACAAAAATAGACTAGTT
AAACAAGCATTAAAAAATACAGAATATGCAAATATTAATGATAGTTTAGTTTTACAAAAT
GCTTATGCCTTTGTTAAAGGTGATTCGTTAGCAGCATTAAAGACCTTAGTAGGCTTAAAG
AAGAAATTCCCTGCATTAAGAATTGTAAGTGGAATTTATGAAAATAAAGTAGTTGATGAA
AAAACATTAGACGAAATATCAAAACTTCCTTCATTTACAGAATCACTTATGATTCTTGGA
AATTCATTATTGAGTCCATTGAAACAATTATCAATTGGTTTAAATGAATTAATAAAACAA
GGAAAAATTTCAGAATAA
>1406
ATGAGCGCATTAAAAGATGCCAAGGTTTTAGTTGTTGAAGAAATTTCAAACAATTTAAAA
GAATCACAAGCATTATATGTAATTAATTATGCTACTTTGGATGTTGTTTCATTTCAAGAA
ATTAGAAAAGAATTAGCTCCAAATAATGCATTGCTAAAAGTTTACAAAAATAGACTAGTT
AAACAAGCATTAAAAAATACAGAATATGCAAATATTAATGATAGTTTAGTTTTACAAAAT
GCTTATGCCTTTGTTAAAGGCGATTCATTAGCAGCATTAAAAACCTTAGTAGGCTTAAAG
AAAAAATTCCCTGCATTAAGAATTGTAAGTGGAATTTATGAAAATAAAGTAGTTGATGAA
AAAACATTAGGCGAAATATCAAAACTTCCTTCATTTACAGAATCACTTATGATTCTTGGA
AATTCATTATTGAGTCCATTGAAACAATTATCAATTGGTTTAAATGAATTAATAAAACAA
GGAAAAATTTCAGAATAA
>1719
ATGAGCGCATTAAAAGATGCCAAGGTTTTAGTTGTTGAAGAAATTTCAAACAATTTAAAA
GAATCACAAGCATTATATGTAATTAATTATGCTACTTTGGATGTTGTTTCATTTCAAGAA
ATTAGAAAAGAATTAGCTCCAAATAATGCATTGCTAAAAGTTTACAAAAATAGACTAGTT
AAACAAGCATTAAAAAATACAGAATATGCAAATATTAATGATAGTTTAGTTTTACAAAAT
GCTTATGCCTTTGTTAAAGGTGATTCATTAGCAGCATTAAAAACCTTAGTAGGCTTAAAG
AAAAAATTCCCTGCATTGAGAATTGTAAGTGGAATTTATGAAAATAAAGTAGTTGATGAA
AAAACATTAGACGAAATATCAAAACTTCCTTCATTTACGGAATCACTTATGATTCTTGGA
AATTCATTATTGAGTCCATTGAAACAATTATCAATTGGTTTAAATGAATTAATAAAACAA
GGAAAAATTTCAGAATAA
>4071 bias=87.6,bit_score=499.5,abs_start=236,align_strand=+,abs_end=733,score_ratio=1.00301204819,query_name=NODE_4_length_49777_cov_39.8407_ID_520
ATGAGCGCATTAAAAGATGCCAAGGTTTTAGTTGTTGAAGAAATTTCAAACAATTTAAAA
GAATCACAAGCATTATATGTAATTAATTATGCTACTTTGGATGTTGTTTCATTTCAAGAA
ATTAGAAAAGAATTAGCTCCAAATAATGCATTGCTAAAAGTTTACAAAAATAGACTAGTT
AAACAAGCATTAAAAAATACAGAATATGCAAATATTAATGATAGTTTAGTTTTACAAAAT
GCTTATGCCTTTGTTAAAGGTGATTCATTAGCAGCATTAAAAACCTTAGTAGGCTTAAAG
AAAAAATTCCCTGCATTAAGAATTGTAAGTGGAATTTATGAAAATAAAGTAGTTGATGAA
AAAACATTAGACGAAATATCAAAACTTCCTTCATTTACAGAATCACTTATGATTCTTGGA
AATTCATTATTGAGTCCATTGAAACAATTATCAATTGGTTTAAATGAATTAATAAAACAA
GGAAAAATTTCAGAATAA
>4073 bias=83.1,bit_score=501.7,abs_start=234,align_strand=+,abs_end=731,score_ratio=1.00742971888,query_name=NODE_6_length_19770_cov_27.7014_ID_1212
ATGAGCGCATTAAAAGATGCCAAGGTTTTAGTTGTTGAAGAAATTTCAAACAATTTAAAA
GAATCACAAGCATTATATGTAATTAATTATGCTACTTTGGATGTTGTTTCATTTCAAGAA
ATTAGAAAAGAATTAGCTCCAAATAATGCATTGCTAAAAGTTTACAAAAATAGACTAGTT
AAACAAGCATTAAAAAATACAGAATATGCAAATATTAATGATAGTTTAGTTTTACAAAAT
GCTTATGCCTTTGTTAAAGGCGATTCGTTAGCAGCATTAAAGACCTTAGTAGGCTTAAAG
AATAAATTCCCTGCATTAAGAATTGTAAGTGGAATTTATGAAAATAAAGTAGTTGATGAA
AAAACATTAGACGAAATATCAAAACTTCCTTCATTTACAGAATCACTTATGATTCTTGGA
AATTCATTATTGAGTCCATTGAAACAATTATCAATTGGTTTAAATGAATTAATAAAACAA
GGAAAAATTTCAGAATAA
>4074 bias=84.8,bit_score=501.6,abs_start=17563,align_strand=-,abs_end=18058,score_ratio=1.00722891566,query_name=NODE_26_length_18292_cov_23.7193_ID_1768
TGAGCGCATTAAAAGATGCCAAGGTTTTAGTTGTTGAAGAAATTTCAAACAATTTAAAAG
AATCACAAGCATTATATGTAATTAATTATGCTACTTTGGATGTTGTTTCATTTCAAGAAA
TTAGAAAAGAATTAGCTCCAAATAATGCATTGCTAAAAGTTTACAAAAATAGACTAGTTA
AACAAGCATTAAAAAATACAGAATATGCAAATATTAATGATAGTTTAGTTTTACAAAATG
CTTATGCCTTTGTTAAAGGCGATTCATTAGCAGCATTAAAAACCTTAGTAGGCTTAAAGA
AGAAATTCCCTGCATTAAGAATTGTAAGTGGAATTTATGAAAATAAAGTAGTTGATGAAA
AAACATTAGACGAAATATCAAAACTTCCTTCATTTACAGAATCACTTATGATTCTTGGAA
ATTCATTATTGAGTCCATTGAAACAATTATCAATTGGTTTAAATGAATTAATAAAACAAG
GAAAAATTTCAGAATA
>17201 bias=0,e_score=2.8e-150,bit_score=503.4,score_ratio=1.01,align_strand=-,abs_start=19044,abs_end=19539,allele_start=19044,allele_end=19539,query_name=NODE_6_length_19773_cov_44.9859_ID_683 <unknown description>
TGAGCGCATTAAAAGATGCCAAGGTTTTAGTTGTTGAAGAAATTTCAAACAATTTAAAAG
AATCACAAGCATTATATGTAATTAATTATGCTACTTTGGATGTTGTTTCATTTCAAGAAA
TTAGAAAAGAATTAGCTCCAAATAATGCATTGCTAAAAGTTTACAAAAATAGACTAGTTA
AACAAGCATTAAAAAATACAGAATATGCAAATATTAATGATAGTTTAGTTTTACAAAATG
CTTATGCCTTTGTTAAAGGCGATTCGTTAGCAGCATTAAAGACCTTAGTAGGCTTAAAGA
AGAAATTCCCTGCATTAAGAATTGTAAGTGGAATTTATGAAAATAAAGTAGTTGATGAAA
AAACATTAGACGAAATATCAAAACTTCCTTCATTTACAGAATCACTTATGATTCTTGGAA
ATTCATTATTGAGTCCATTGAAACAATTATCAATTGGTTTAAATGAATTAATAAAACAAG
GAAAAATTTCAGAAT
>17202 bias=0,e_score=1.1e-148,bit_score=499.5,score_ratio=1.00,align_strand=+,abs_start=236,abs_end=733,allele_start=236,allele_end=733,query_name=NODE_4_length_49777_cov_39.8407_ID_520 <unknown description>
TGAGCGCATTAAAAGATGCCAAGGTTTTAGTTGTTGAAGAAATTTCAAACAATTTAAAAG
AATCACAAGCATTATATGTAATTAATTATGCTACTTTGGATGTTGTTTCATTTCAAGAAA
TTAGAAAAGAATTAGCTCCAAATAATGCATTGCTAAAAGTTTACAAAAATAGACTAGTTA
AACAAGCATTAAAAAATACAGAATATGCAAATATTAATGATAGTTTAGTTTTACAAAATG
CTTATGCCTTTGTTAAAGGTGATTCATTAGCAGCATTAAAAACCTTAGTAGGCTTAAAGA
AAAAATTCCCTGCATTAAGAATTGTAAGTGGAATTTATGAAAATAAAGTAGTTGATGAAA
AAACATTAGACGAAATATCAAAACTTCCTTCATTTACAGAATCACTTATGATTCTTGGAA
ATTCATTATTGAGTCCATTGAAACAATTATCAATTGGTTTAAATGAATTAATAAAACAAG
GAAAAATTTCAGAATAA
>17203 bias=0,e_score=1.7e-148,bit_score=501.6,score_ratio=1.01,align_strand=+,abs_start=237,abs_end=734,allele_start=237,allele_end=734,query_name=NODE_1_length_344309_cov_36.0595_ID_85 <unknown description>
TGAGCGCATTAAAAGATGCCAAGGTTTTAGTTGTTGAAGAAATTTCAAACAATTTAAAAG
AATCACAAGCATTATATGTAATTAATTATGCTACTTTGGATGTTGTTTCATTTCAAGAAA
TTAGAAAAGAATTAGCTCCAAATAATGCATTGCTAAAAGTTTACAAAAATAGACTAGTTA
AACAAGCATTAAAAAATACAGAATATGCAAATATTAATGATAGTTTAGTTTTACAAAATG
CTTATGCCTTTGTTAAAGGCGATTCATTAGCAGCATTAAAAACCTTAGTAGGCTTAAAGA
AGAAATTCCCTGCATTAAGAATTGTAAGTGGAATTTATGAAAATAAAGTAGTTGATGAAA
AAACATTAGACGAAATATCAAAACTTCCTTCATTTACAGAATCACTTATGATTCTTGGAA
ATTCATTATTGAGTCCATTGAAACAATTATCAATTGGTTTAAATGAATTAATAAAACAAG
GAAAAATTTCAGAATAA
>17204 bias=0,e_score=1.1e-148,bit_score=500.7,score_ratio=1.01,align_strand=-,abs_start=109317,abs_end=109812,allele_start=109317,allele_end=109812,query_name=NODE_4_length_110046_cov_29.7683_ID_1631 <unknown description>
TGAGCGCATTAAAAGATGCCAAGGTTTTAGTTGTTGAAGAAATTTCAAACAATTTAAAAG
AATCACAAGCATTATATGTAATTAATTATGCTACTTTGGATGTTGTTTCATTTCAAGAAA
TTAGAAAAGAATTAGCTCCAAATAATGCATTGCTAAAAGTTTACAAAAATAGACTAGTTA
AACAAGCATTAAAAAATACAGAATATGCAAATATTAATGATAGTTTAGTTTTACAAAATG
CTTATGCCTTTGTTAAAGGCGATTCATTAGCAGCATTAAAAACCTTAGTAGGCTTAAAGA
AAAAATTCCCTGCATTAAGAATTGTAAGTGGAATTTATGAAAATAAAGTAGTTGATGAAA
AAACATTAGACGAAATATCAAAACTTCCTTCATTTACAGAATCACTTATGATTCTTGGAA
ATTCATTATTGAGTCCATTGAAACAATTATCAATTGGTTTAAATGAATTAATAAAACAAG
GAAAAATTTCAGAAT
>17205 bias=0,e_score=1.3e-149,bit_score=501.6,score_ratio=1.01,align_strand=-,abs_start=25580,abs_end=26075,allele_start=25580,allele_end=26075,query_name=NODE_4_length_26312_cov_45.1597_ID_476 <unknown description>
TGAGCGCATTAAAAGATGCCAAGGTTTTAGTTGTTGAAGAAATTTCAAACAATTTAAAAG
AATCACAAGCATTATATGTAATTAATTATGCTACTTTGGATGTTGTTTCATTTCAAGAAA
TTAGAAAAGAATTAGCTCCAAATAATGCATTGCTAAAAGTTTACAAAAATAGACTAGTTA
AACAAGCATTAAAAAATACAGAATATGCAAATATTAATGATAGTTTAGTTTTACAAAATG
CTTATGCCTTTGTTAAAGGCGATTCATTAGCAGCATTAAAAACCTTAGTAGGCTTAAAGA
AGAAATTCCCTGCATTAAGAATTGTAAGTGGAATTTATGAAAATAAAGTAGTTGATGAAA
AAACATTAGACGAAATATCAAAACTTCCTTCATTTACAGAATCACTTATGATTCTTGGAA
ATTCATTATTGAGTCCATTGAAACAATTATCAATTGGTTTAAATGAATTAATAAAACAAG
GAAAAATTTCAGAAT
>17206 bias=0,e_score=1.2e-148,bit_score=499.5,score_ratio=1.00,align_strand=-,abs_start=54038,abs_end=54533,allele_start=54038,allele_end=54533,query_name=NODE_4_length_54767_cov_34.0638_ID_558 <unknown description>
TGAGCGCATTAAAAGATGCCAAGGTTTTAGTTGTTGAAGAAATTTCAAACAATTTAAAAG
AATCACAAGCATTATATGTAATTAATTATGCTACTTTGGATGTTGTTTCATTTCAAGAAA
TTAGAAAAGAATTAGCTCCAAATAATGCATTGCTAAAAGTTTACAAAAATAGACTAGTTA
AACAAGCATTAAAAAATACAGAATATGCAAATATTAATGATAGTTTAGTTTTACAAAATG
CTTATGCCTTTGTTAAAGGTGATTCATTAGCAGCATTAAAAACCTTAGTAGGCTTAAAGA
AAAAATTCCCTGCATTAAGAATTGTAAGTGGAATTTATGAAAATAAAGTAGTTGATGAAA
AAACATTAGACGAAATATCAAAACTTCCTTCATTTACAGAATCACTTATGATTCTTGGAA
ATTCATTATTGAGTCCATTGAAACAATTATCAATTGGTTTAAATGAATTAATAAAACAAG
GAAAAATTTCAGAAT
