# Supplementary material for: Genomic determination of minimum multi-locus sequence typing schemas to represent the genomic phylogeny of Mycoplasma hominis
Source: BMC Genomics. 2016 Nov 23;17:964. doi: 10.1186/s12864-016-3284-z (PMC5120421; doi:10.1186/s12864-016-3284-z)
Supplement: Additional file 1: — FASTA sequence for all pan genomic alleles identified in this study. (ZIP 1488 kb) [file 12864_2016_3284_MOESM1_ESM.zip › pan_genome/GENE-220.fasta]

>220
ATGATTGATTTAAAAGATTTAAACGAACAGCAAAAAAGTGCCGTTATATATAACGAAGGA
CCTTTAAGAATTATTGCTGGCGCTGGTTCAGGAAAAACTAGAGTTTTAACATATAAGATT
GCTTATTTAATCCAAAAATTAGGTGTTCTACCTAATCGTATTTTGGCACTAACTTTTTCA
AATAAGGCTGCAAACGAAATGAAACAAAGGGTATTTAATCTACTTGCTGAAGATAACCCT
AGCAATCTTTCTCCTTATATTTCAACATTCCATGCAATGTGTGCAAAAATATTGAGAAAA
GAAATATATAACTTTGGATATGAAAACGATTTTCAAATTCTTGATGAATTAGACCAAAAA
GAAATATTAAAAATTGTTTATTCAGAACTTGATATTTCACCAACAGAATTTACATTCTCT
TCAATAATTTCATTTATTCAAAACAAAAAGAATTCAATCGAATATTTAAACAACTCAATT
AACGATAATAACGAACATTTTAATGAAGACTCAGATTCACAAGAAACACAAGATGAAAAA
ATCAAGGCAATAAAAGAAAAAATTTACGAACGCTACCAATTACACCTTGAAAGATCTCAC
TCCCTTGATTTTGATGATTTGTTGGTGTTTGTATACAAATTATTTTATGAACCAAAATTC
AGTTTTGTAGCAGAAAGATGAAAAAAGAGATTTGATTATATTTTAATAGATGAATTTCAA
GATACCAGCATTTTGCAATATAGAATAATGCAAAAACTTGCCAATGAACATTTAACCATT
GTTTGTGATCCAGATCAAACAATTTATTCTTGAAGAAATGCTGACATAAACATTATTATG
AATTTTGATAAGGATTACCCAAATTCAGTTACAGTAAAACTTGAAGAAAATTACAGATCA
ACCAAAACTATTTTAAGAGCAGCAAACAACTTAATTTCGCATAATAAACTTAGATTAGAA
AAGAAATTATTCACCGAAAACGAAGAAGGCGAAGATATTGAGTTTTATTGCGGTTTTAAT
GACGAAGCAGAAGCCAGATGAATAGCAACAAAAATTTCTGAATTAAAAAGAAATCGAGTT
CAATTAAAAAATATTGCTATTTTATATAGAACCAATAGTTGTTCAAGAGCAATTGAAGAA
GCTTTAATCAAAGAAAATACAATATATAAATTATTTGGCTCTATTAAATTTTATCAAAGA
GAAGAAGTAAAAGATGCCCTAGCATATTTAAGAGTTATTCATGACGGAAGCGAAATTTCG
TTATTAAGAATAATTAATAAGCCTTCTCGTAAAATAGGGAATGTTACAATTGAAAAACTT
CTTTCTGCTTCTAAAAAATACAACTTAGGACTTTTTGAATATCTAGAAACTCACTTTAAC
CAAATTCAAAAAGAATTACATATTTCCGGCGATACATTGAAGAATTTAGCGAACTTTATC
AATGAAATCAGATGAGCTAGAAGAGCAATTCAAACAAATGCAATTCACTTAACCATAAAA
GAATTAATAGTGAATAAAATAAAATACTTTGATGAAATAAAAAACTCAGAAGAAGAATAT
GAAAATAAAATCGACAACTTCAATAGTTTAATTGAAGCCATTGCTGAATGAGAAAAGAAA
AACCCACAAGGTTCTATTGATGAATATTTGCAAGAAATAACTCTAATAACAGATAGAGAT
GTTGAAGATGATGCCGCAAGTTTCGTTTCACTAATGACTGTTCACAACTCAAAAGGGCTT
GAATTTGATTATGTATTTGTTGCTTGCTTAGCAGAAAATATCTTTCCATTAAAGAGGGCC
ATATCGATTTCTCCACAAGACGATTTTACTTTTTTAAATTCAAAAAATTTCAAAGAAAAC
ATAGAAGGATTAGAGGAAGAAAGGCGTTTGGCTTATGTAGCAATGACTCGTGCTAAAAAA
AGATTAATGCTTTCTTTCTCGGTTGGTAGAAATGGTATAAATAGAAAAAGTAGATTCTTG
TCTGAAGCAGGAATAAATGAAATTAGAACAATAAAGATTGCCAACAACTTCTCAATTGCA
GCAGAGCAAGAAACAAGAAATAACGATTTAATAGTCGGTGATTATATTATTCACAACACA
TATGGAAAAGGGTTGATTATAGATATGGTTGACAACGTTATTGAAGTTAAATTTGAAAAC
GATAAAAAGATTCGCAAATTATCAAAAACCCACCATTCAATTAAAAAATACGAAGATGAT
GAAAGCCTAAATAGTTAA
>627
ATGATTGATTTAAAAGATTTAAACGAACAGCAAAAAAGTGCCGTTATATATAACGAAGGA
CCTTTAAGAATTATTGCTGGCGCTGGTTCAGGAAAAACTAGAGTTTTAACATATAAGATT
GCTTATTTAATCCAAAAATTAGGTGTTCTACCTAATCGTATTTTGGCACTAACTTTTTCA
AATAAGGCTGCAAATGAAATGAAACAAAGGGTATTTAATCTACTTGCAGAAGATAACCCT
AGCAATCTTTCTCCTTATATTTCAACATTCCATGCAATGTGTGCAAAAATATTGAGAAAA
GAAATATATAACTTTGGATATGAAAACGATTTCCAAATTCTTGATGAATTAGACCAAAAA
GAAATATTAAAAATTGTTTATTCAGAACTTGATATTTCACCAACAGAATTTACATTCTCT
TCAATAATTTCATTTATTCAAAACAAAAAGAATTCAATCGAATATTTAAACAACTCAATT
AACGATAATAACGAACATTTTAATGAAGACTCAGATTCACAAGAAACACAAGATGAAAAA
ATCAAGGCAATAAAAGAAAAAATTTACGAACGCTACCAATTACACCTTGAAAGATCTCAC
TCCCTTGATTTTGATGATTTGTTGGTGTTTGTATACAAATTATTTTATGAACCAAAATTC
AGTTTTGTAGCCGAAAGATGAAAAAAGAGATTTGATTATATTTTAATAGACGAATTTCAA
GATACTAGCATTTTGCAATATAGAATAATGCAAAAACTTGCAAATGAACATTTAACCATT
GTTGGTGATCCAGATCAAACAATTTATTCTTGAAGAAATGCTGACATAAACATTATTATG
AATTTTGATAAGGATTACCCAAATTCAGTTACAGTAAAACTTGAAGAAAATTACAGATCA
ACCAAAACTATTTTAAGAGCAGCAAACAACTTAATTTCGCATAATAAACTTAGATTAGAA
AAGAAATTATTCACTGAAAACGAAGAAGGCGAAAATATTGAGTTTTATTGTGGTTTTAAT
GACGAGGCCGAAGCTAGATGAATAGCAACAAAAATTTCAGAATTAAAAAGAAATCGAGTT
CAATTAAAAAATATTGCTATTTTATATAGAACCAATAGTTGTTCAAGAGCAATTGAAGAA
GCCTTAATCAAAGAAAATACAATATATAAATTATTTGGCTCTATTAAATTTTACCAAAGA
GAAGAAGTAAAAGATGCCCTAGCATATTTAAGAGTTATTCATGATGGAAGCGAAATTTCG
TTATTAAGAATAATTAATAAGCCTTCTCGTAAAATAGGGAATGTTACAATTGAAAAACTT
CTTTCTGCTTCTAAAAAATACAACTTGGGACTTTTTGAATATCTAGAAACTCACTTTAAC
CAAATTCAAAAAGAATTGCATATTTCTGGCGATACGCTAAAAAACTTAGCAAACTTTATC
AATGAAATCAGATGAGCTAGAAGAGCAATTCAAACAAATGCAATTCACTTAACCATAAAA
GAATTAATCGTTAATAAAATAAAATACTTTGATGAAATAAAAAACTCAGAAGAAGAATAT
GAAAATAAAATCGACAACTTCAATAGTTTAATTGAAGCCATTGCTGAATGAGAAAAGAAA
AACCCACAAGGTTCTATTGATGAATATTTGCAAGAAATAACTCTAATAACAGATAGAGAT
GTTGAAGATGATGCCGCAAGTTTCGTTTCACTAATGACTGTTCACAACTCAAAAGGGCTT
GAATTTGATTATGTATTTGTTGCTTGCTTAGCAGAAAACATTTTTCCACTAAAGAGGGCC
ATATCGATTTCTCCACAAGACGATTTTACTTTTTTAAATTCAAAAAATTTCAAAGAAAAC
ATAGAAGGATTAGAGGAAGAAAGACGTTTGGCTTATGTAGCAATGACTCGTGCTAAAAAA
AGATTAATGCTTTCTTTCTCAGTTGGCAGAAATGGTATAAATAGAAAAAGTAGATTCTTG
TCTGAAGCAGGAATAAACGAAATTAGAACAATTAAGATTGCCAATAACTTCTCAATTGCA
GCAGAGCAAGAAACAAGAAATAACGATTTAATAGTCGGTGATTATATTATTCACAACACA
TATGGAAAAGGGTTGATTATAGATATGGTTGACAACGTTATTGAAGTTAAATTTGAAAAT
GATAAAAAGATTCGCAAATTATCAAAAACCCACCATTCAATTAAAAAATACGAAGATGAT
GAAAGCCTAAATAGTTAA
>1297
ATGATTGATTTAAAAGATTTAAACGAACAGCAAAAAAGTGCCGTTATATATAACGAAGGA
CCTTTAAGAATTATTGCTGGCGCTGGTTCAGGAAAAACTAGAGTTTTAACATATAAGATT
GCTTATTTAATCCAAAAATTAGGTGTTCTACCTAATCGTATTTTGGCGCTAACTTTTTCA
AATAAGGCTGCAAATGAAATGAAACAAAGGGTATTTAATCTACTTGCAGAAGATAACCCT
AGCAATCTTTCTCCTTATATTTCAACATTCCATGCAATGTGTGCAAAAATATTGAGAAAA
GAAATATATAACTTTGGATATGAAAACGATTTTCAAATTCTTGATGAATTAGACCAAAAA
GAAATATTAAAAATTGTTTATTCAGAACTTGATATTTCACCAACAGAATTTACATTCTCT
TCAATAATTTCATTTATTCAAAACAAAAAGAATTCAATCGAATATTTAAACAACTCAATT
AACGATAATAACGAACATTTTAATGAAGACTCAGATTCACAAGAAACACAAGATGAAAAA
ATCAAGGCAATAAAAGAAAAAATTTACGAACGCTACCAATTACACCTTGAAAGATCTCGC
TCCCTTGATTTTGATGATTTGTTGGTGTTTGTATACAAATTATTTTATGAACCAAAATTC
AGTTTTGTAGCCGAAAGATGAAAAAAGAGATTTGATTATATTTTAATAGATGAATTTCAA
GATACCAGCATTTTGCAATATAGAATAATGCAAAAACTTGCCAATGAACATTTAACCATT
GTTGGTGATCCAGATCAAACAATTTATTCTTGAAGAAATGCTGACATAAACATTATTATG
AATTTTGATAAGGATTACCCAAATTCAGTTACAGTAAAACTTGAAGAAAATTACAGATCA
ACCAAAACTATCTTAAGAGCAGCAAACAACTTAATTTCGCATAATAAACTTAGGTTAGAA
AAGAAATTATTCACTGAAAACGAAGAAGGCGAAGATATTGAGTTTTATTGTGGCTTTAAT
GACGAAGCAGAAGCCAGATGAATAGCAACAAAAATTTCCGAATTAAAAAGAAATCGAGTT
CAATTAAAAAATATTGCTATTTTATATAGAACCAATAGTTGTTCAAGAGCAATTGAAGAA
GCTTTAATCAAGGAAAATACAATATATAAATTATTCGGCTCTATTAAATTTTATCAAAGA
GAAGAAGTAAAAGATGCCCTAGCATATTTAAGAGTTATTCATGACGGAAGCGAAATTTCG
TTATTAAGAATAATTAATAAGCCTTCTCGTAAAATAGGGAATATTACAATCGAAAAACTT
CTTTCTGCTTCTAAAAAATACAACTTAGGACTTTTTGAATATCTAGAAACTCACTTTAAC
CAAATTCAAAAAGAATTACATATTTCCGGCGATACATTAAAGAATTTAGCAAACTTTATC
AATGAAATCAGATGAGCCAGAAGAGCAATTCAAACAAATGCAATTCACTTAACCATAAAA
GAATTAATAGTGAATAAAATAAAATACTTTGATGAAATAAAAAACTCAGAAGAAGAATAT
GAAAATAAAATCGACAACTTCAATAGTTTAATTGAAGCCATTGCTGAATGAGAAAAGAAA
AACCCACAAGGTTCTATTGATGAATATTTGCAAGAAATAACTCTAATAACAGATAGAGAT
GTTGAAGATGATGCCGCAAGTTTCGTTTCACTAATGACTGTTCACAACTCAAAAGGGCTT
GAATTTGATTATGTATTTGTTGCTTGCTTAGCAGAAAATATCTTTCCATTAAAGAGGGCC
ATATCGATTTCTCCACAAGACGATTTTACTTTTTTAAATTCAAAAAATTTCAAAGAAAAC
ATAGAAGGATTAGAGGAAGAAAGGCGTTTGGCTTATGTAGCAATGACTCGTGCTAAAAAA
AGATTAATGCTTTCTTTCTCGGTTGGTAGAAATGGTATAAATAGAAAAAGTAGATTCTTG
TCTGAAGCAGGAATAAATGAAATTAGAACAATAAAGATTGCCAACAACTTCTCAATTGCA
GCAGAGCAAGAAACAAGAAATAACGATTTAATAGTCGGTGATTATATTATTCACAACACA
TATGGAAAAGGGTTGATTATAGATATGGTTGACAACGTTATTGAAGTTAAATTTGAAAAC
GATAAAAAGATTCGCAAATTATCAAAAACCCACCATTCAATTAAAAAATACGAAGATGAT
GAAAGCCTAAATAGTTAA
>1811
ATGATTGATTTAAAAGATTTAAACGAACAGCAAAAAAGTGCTGTTATATATAACGAAGGA
CCTTTAAGAATTATTGCTGGCGCTGGTTCAGGAAAAACTAGAGTTTTAACATATAAGATT
GCTTATTTAATCCAAAAATTAGGTGTTCTACCTAATCGTATTTTGGCGCTAACTTTTTCA
AATAAGGCTGCAAATGAAATGAAACAAAGGGTATTTAATCTACTTGCAGAAGATAACCCT
AGCAATCTTTCTCCTTATATTTCAACATTCCATGCAATGTGTGCAAAAATATTGAGAAAA
GAAATATATAACTTTGGATATGAAAACGATTTTCAAATTCTTGATGAATTAGACCAAAAA
GAAATATTAAAAATTGTTTATTCAGAACTTGATATTTCACCAACAGAATTTACATTCTCT
TCAATAATTTCATTTATTCAAAACAAAAAGAATTCAATCGAATATTTAAACAACTCAATT
AACGATAATAACGAACATTTTAATGAAGACTCAGATTCACAAGAAACACAAGATGAAAAA
ATCAAGGCAATAAAAGAAAAAATTTACGAACGCTACCAATTACACCTTGAAAGATCTCAC
TCCCTTGATTTTGATGATTTGTTGGTGTTTGTATACAAATTATTTTATGAACCAAAATTC
AGTTTTGTAGCCGAAAGATGAAAAAAGAGATTTGATTATATTTTAATAGATGAATTTCAG
GATACTAGCATTTTGCAATATAGAATAATGCAAAAACTTGCAAATGAACATTTAACCATT
GTTGGTGATCCAGATCAAACAATTTATTCTTGAAGAAATGCTGACATAAACATTATTATG
AATTTTGATAAGGATTACCCGAATTCAGTTACAGTAAAACTTGAAGAAAATTACAGATCA
ACCAAAACTATCTTAAGAGCAGCTAACAACTTAATTTCGCATAATAAACTTAGGTTAGAA
AAGAAATTATTCACTGAAAACGAAGAAGGCGAAGATATTGAGTTTTATTGTGGTTTTAAT
GACGAAGCAGAAGCCAGATGAATAGCAACAAAAATTTCTGAATTAAAAAGAAATCGAGTT
CAATTAAAAAATATTGCTATTTTATATAGAACCAATAGTTGTTCAAGAGCAATTGAAGAA
GCTTTAATCAAAGAAAATACAATATATAAATTATTCGGCTCTATTAAATTTTATCAAAGA
GAAGAAGTAAAAGATGCCCTAGCATATTTAAGAGTTATTCATGACGGAAGCGAAATTTCG
TTATTAAGAATAATTAATAAGCCTTCTCGTAAAATAGGGAATGTTACAATTGAAAAACTT
CTTTCTGCTTCTAAAAAATACAACTTAGGACTTTTTGAATATCTAGAAACTCACTTTAAC
CAAATTCAAAAAGAATTACATATTTCCGGCGATACATTGAAGAATTTAGCGAACTTTATC
AATGAAATCAGATGAGCTAGAAGAGCAATTCAAACAAATGCAATTCACTTAACCATAAAA
GAATTAATCGTTAATAAAATAAAATACTTTGACGAAATAAAAAACTCAGAAGAAGAGTAT
GAAAATAAAATCGACAACTTCAATAGTTTAATTGAAGCCATTGCTGAATGAGAAAAGAAA
AACCCACAAGGTTCTATTGATGAATATTTACAAGAAATAACTCTAATAACAGATAGAGAT
GTAGAAGATGATGCCGCAAGTTTCGTTTCACTAATGACTGTTCACAACTCAAAAGGGCTT
GAATTTGATTATGTATTTGTTGCTTGCTTAGCAGAAAATATCTTTCCATTAAAGAGGGCC
ATATCGATTTCTCCACAAGATGACTTTACTTTTTTAAATTCAAAAAACTTTAAAGAAAAC
ATAGAAGGATTAGAGGAAGAAAGGCGTTTGGCTTATGTAGCAATGACTCGTGCTAAAAAA
AGATTAATGCTTTCTTTTTCAGTTGGTAGAAATGGTATAAATAGAAAAAGTAGATTCTTG
TCTGAAGCAGGAATAAACGAAATTAGAACAATTAAGATTGCCAACAACTTCTCAATTGCA
GCAGAGCAAGAAACAAGAAATAACGATTTAATAGTCGGTGATTATATTATTCACAACACA
TATGGAAAAGGGTTGATTATAGATATGGTTGACAACGTTATTGAAGTTAAATTTGAAAAT
GATAAAAAGATTCGCAAATTATCAAAAACCCACCATTCAATTAAAAAATACGAAGACGAT
GAAAGCCTAAATAGTTAA
>8564 bias=311.1,bit_score=2353.4,abs_start=85705,align_strand=-,abs_end=87940,score_ratio=1.05156389634,query_name=NODE_2_length_152465_cov_26.3989_ID_3378
TGATTGATTTAAAAGATTTAAATGAACAGCAAAAAAGTGCCGTTATATATAACGAAGGAC
CTTTAAGAATTATTGCTGGCGCTGGTTCAGGAAAAACTAGAGTTTTAACATATAAAATTG
CTTATTTAATCCAAAAATTAGGTGTTCTACCTAATCGTATTTTGGCACTAACTTTTTCAA
ATAAAGCTGCAAACGAAATGAAACAAAGGGTATTTAATCTACTTGCAGAAGATAACCCTA
GCAATCTTTCTCCTTATATTTCAACATTCCATGCAATGTGTGCAAAAATATTGAGAAAAG
AAATATATAACTTTGGATATGAAAACGATTTTCAAATTCTTGATGAATTAGACCAAAAAG
AAATATTAAAAATTGTTTATTCAGAACTTGATATTTCGCCAACAGAATTTACATTCTCTT
CAATAATTTCATTTATTCAAAACAAAAAGAATTCAATCGAATATTTAAACAACTCAATTA
ACGATAATAACGAACATTTTAATGAAGACTCAGATTCACAAGAAACACAAGATGAAAAAA
TCAAGGCAATAAAAGAAAAAATTTACGAACGCTACCAATTACACCTTGAAAGATCTCACT
CCCTTGATTTTGATGATTTGTTGGTGTTTGTATACAAATTATTTTATGAACCAAAATTCA
GTTTTGTAGCCGAAAGATGAAAAAAGAGATTTGATTATATTTTAATAGATGAATTTCAAG
ATACTAGCATTTTGCAATATAGAATAATGCAAAAACTTGCAAATGAACATTTAACCATTG
TTGGTGATCCAGATCAAACAATTTATTCTTGAAGAAATGCTGACATAAACATTATTATGA
ATTTTGATAAGGATTACCCGAATTCAGTTACAGTAAAACTTGAAGAAAATTACAGATCAA
CCAAAACTATCTTAAGAGCAGCTAACAACTTAATTTCGCATAATAAACTTAGGTTAGAAA
AGAAATTATTCACTGAAAACGAAGAAGGCGAAGATATTGAGTTTTATTGTGGTTTTAATG
ACGAAGCAGAAGCTAGATGAATAGCAACAAAAATTTCTGAATTAAAAAGGAATCGAGTTC
AATTAAAAAATATTGCTATTTTATATAGAACCAATAGTTGTTCAAGAGCAATTGAAGAAG
CTTTAATCAAAGAAAATACAATATATAAATTGTTCGGCTCTATTAAATTTTATCAAAGAG
AAGAAGTAAAAGATGCCCTAGCATATTTAAGAGTTATTCATGACGGAAGCGAAATTTCGT
TATTAAGAATAATTAATAAACCTTCTCGTAAAATAGGGAATGTTACAATCGAAAAACTTC
TTTCTGCTTCTAAAAAATACAACTTAGGACTTTTTGAATATCTAGAAACTCACTTTAACC
AAATTCAAAAAGAATTACATATTTCCGGCGATACATTGAAGAATTTAGCAAACTTTATCA
ATGAAATCAGATGAGCTAGAAGAGCAATTCAAACAAATGCAATTCACTTAACCATAAAAG
AATTAATCGTTAATAAAATAAAATACTTTGACGAAATAAAAAACTCAGAAGAAGAATATG
AAAATAAAATCGACAACTTCAATAGTTTAATTGAAGCCATTGCTGAATGAGAAAAGAAAA
ACCCACAAGGTTCTATCGATGAATATTTACAAGAAATAACTCTAATAACAGATAGAGATG
TTGAAGATGATGCCGCAAGTTTCGTTTCACTAATGACTGTTCACAACTCAAAAGGGCTTG
AATTTGATTATGTATTTGTTGCTTGCTTAGCGGAAAATATCTTCCCACTAAAGAGGGCTA
TATCGATTTCTCCACAAGATGACTTTACTTTTTTAAATTCAAAAAACTTCAAAGAAAACA
TAGAAGGATTAGAGGAAGAAAGGCGTTTGGCTTATGTAGCAATGACTCGTGCTAAAAAAA
GATTAATGCTTTCTTTCTCAGTTGGCAGAAATGGTATAAATAGAAAAAGTAGATTCTTGT
CTGAAGCAGGAATAAACGAAATTAGAACAATAAAGATTGCCAATAACTTCTCAATTGCAG
CAGAGCAAGAAACAAGAAATAACGATTTAATAGTCGGTGATTATATTATTCACAACACGT
ATGGAAAAGGGTTGATTATAGATATGGTTGACAACGTTATTGAAGTTAAATTTGAAAATG
ATAAAAAGATTCGCAAATTATCAAAAACCCACCATTCAATTAAAAAATATGAAGATGATG
AAAGCCTAAATAGTTA
>8565 bias=318.4,bit_score=2363.7,abs_start=225392,align_strand=+,abs_end=227629,score_ratio=1.05616621984,query_name=NODE_1_length_644406_cov_31.3649_ID_828
ATGATTGATTTAAAAGATTTAAACGAACAGCAAAAAAGTGCCGTTATATATAACGAAGGA
CCTTTAAGAATTATTGCTGGCGCTGGTTCAGGAAAAACTAGAGTTTTAACATATAAGATT
GCTTATTTAATCCAAAAATTAGGTGTTCTACCTAATCGTATTTTGGCACTAACTTTTTCA
AATAAGGCTGCAAACGAAATGAAACAAAGGGTATTTAATCTACTTGCTGAAGATAACCCT
AGCAATCTTTCTCCTTATATTTCAACATTCCATGCAATGTGTGCAAAAATATTGAGAAAA
GAAATATATAACTTTGGATATGAAAACGATTTTCAAATTCTTGATGAATTAGACCAAAAA
GAAATATTAAAAATTGTTTATTCAGAACTTGATATTTCACCAACAGAATTTACATTCTCT
TCAATAATTTCATTTATTCAAAACAAAAAGAATTCAATCGAATATTTAAACAACTCAATT
AACGATAATAACGAACATTTTAATGAAGACTCAGATTCACAAGAAACACAAGATGAAAAA
ATCAAGGCAATAAAAGAAAAAATTTACGAACGCTACCAATTACACCTCGAAAGATCTCAC
TCCCTTGATTTTGATGATTTGTTGGTATTTGTATACAAATTATTTTATGAACCAAAATTC
AGTTTTGTAGCTGAAAGATGAAAAAAGAGATTTGATTATATTTTAATAGATGAATTTCAA
GATACCAGCATTTTGCAATATAGAATAATGCAAAAACTTGCAAATGAACATTTAACCATT
GTTGGTGATCCAGATCAAACAATTTATTCTTGAAGAAATGCTGACATAAACATTATTATG
AATTTTGATAAGGATTACCCAAATTCAGTTACAGTAAAACTTGAAGAAAATTACAGATCA
ACCAAAACTATCTTAAGAGCAGCAAACAACTTAATTTCGCATAATAAACTTAGGTTAGAA
AAGAAATTATTCACTGAAAACGAAGAAGGCGAAGATATCGAGTTTTATTGTGGTTTTAAT
GACGAAGCAGAAGCTAGATGAATAGCAACAAAAATTTCTGAATTAAAAAGAAATCGAGTT
CAATTAAAAAATATTGCTATTTTATATAGAACCAATAGTTGTTCAAGAGCAATTGAAGAA
GCCTTAATCAAAGAAAATACAATATATAAATTATTCGGCTCTATTAAATTTTATCAAAGA
GAAGAAGTAAAAGATGCCCTAGCATATTTAAGAGTTATTCACGATGGAAGCGAAATTTCG
TTATTAAGAATAATTAATAAACCTTCTCGTAAAATAGGGAATGTTACAATCGAAAAACTT
CTTTCTGCTTCTAAAAAATACAACTTAGGACTTTTTGAATATCTAGAAACTCACTTTAAC
CAAATTCAAAAAGAATTACATATTTCCGGCGATACATTAAAGAATTTAGCAAACTTTATC
AATGAAATCAGATGAGCTAGAAGAGCAATTCAAACAAATGCAATTCACTTAACCATAAAA
GAATTAATCGTTAATAAAATAAAATACTTTGACGAAATAAAAAACTCAGAAGAAGAATAT
GAAAATAAAATCGACAACTTCAATAGTTTAATTGAAGCCATTGCTGAATGAGAAAAGAAA
AACCCACAAGGTTCTATTGATGAATATTTACAAGAAATAACTTTAATAACAGATAGAGAT
GTTGAAGATGATGCCGCAAGTTTCGTTTCACTAATGACTGTTCACAACTCAAAAGGGCTT
GAATTTGATTATGTATTTGTTGCTTGCTTAGCAGAAAATATCTTTCCATTAAAGAGGGCC
ATATCGATTTCTCCACAAGACGATTTTACTTTTTTAAATTCAAAAAATTTCAAAGAAAAC
ATAGAAGGATTAGAGGAAGAAAGGCGTTTGGCTTATGTAGCAATGACTCGTGCTAAAAAA
AGATTAATGCTTTCTTTCTCAGTTGGTAGAAATGGTATAAATAGAAAAAGTAGATTCTTG
TCTGAAGCAGGAATAAACGAAATTAGAACAATAAAGATTGCCAACAACTTCTCAATTGCA
GCAGAGCAAGAAACAAGAAATAACGATTTAATAGTCGGTGATTATATTATTCACAACACA
TATGGAAAAGGGTTGATTATAGATATGGTTGACAACGTTATTGAAGTTAAATTTGAAAAT
GATAAAAAGATTCGCAAATTATCAAAAACCCACCATTCAATTAAAAAATACGAAGATGAT
GAAAGCCTAAATAGTTAA
>8566 bias=310.6,bit_score=2375.7,abs_start=80411,align_strand=+,abs_end=82648,score_ratio=1.06152815013,query_name=NODE_1_length_171438_cov_18.2479_ID_1802
ATGATTGATTTAAAAGATTTAAACGAACAGCAAAAAAGTGCCGTTATATATAACGAAGGA
CCTTTAAGAATTATTGCTGGTGCTGGTTCAGGAAAAACTAGAGTTTTAACATATAAGATT
GCTTATTTAATCCAAAAATTAGGTGTTCTACCTAATCGTATTTTGGCACTAACTTTTTCT
AATAAGGCTGCAAACGAAATGAAACAAAGGGTATTTAATCTACTTGCAGAAGATAACCCT
AGCAATCTTTCTCCTTATATTTCAACATTCCATGCAATGTGTGCAAAAATATTGAGAAAA
GAAATATATAACTTTGGATATGAAAACGATTTTCAAATTCTTGATGAATTAGACCAAAAA
GAAATATTAAAAATTGTTTATTCAGAACTTGATATTTCACCAACAGAATTTACATTCTCT
TCAATAATTTCATTTATTCAAAACAAAAAGAATTCAATCGAATATTTAAACAACTCAATT
AACGATAATAACGAACATTTTAATGAAGACTCAGATTCACAAGAAACACAAGATGAAAAA
ATCAAGGCAATAAAAGAAAAAATTTACGAACGCTACCAATTACACCTTGAAAGATCTCAC
TCCCTTGATTTTGATGATTTGTTGGTGTTTGTATACAAATTATTTTATGAACCAAAATTC
AGTTTTGTAGCCGAAAGATGAAAAAAGAGATTTGATTATATTTTAATAGATGAATTTCAA
GATACTAGCATTTTGCAATATAGAATAATGCAAAAACTTGCAAATGAACATTTAACCATT
GTTGGTGATCCAGATCAAACAATTTATTCTTGAAGAAATGCTGACATAAACATTATTATG
AATTTTGATAAGGATTACCCGAATTCAGTTACAGTAAAACTTGAAGAAAATTACAGATCA
ACCAAAACTATCTTAAGAGCAGCAAACAACTTAATTTCGCATAATAAACTTAGGTTAGAA
AAGAAATTATTCACCGAAAACGAAGAAGGCGAAGATATTGAGTTTTATTGTGGCTTTAAT
GACGAAGCAGAAGCCAGATGAATAGCAACAAAAATTTCCGAATTAAAAAGAAATCGAGTT
CAATTAAAAAATATTGCTATTTTATATAGAACCAATAGTTGTTCAAGAGCAATTGAAGAA
GCTTTAATCAAAGAAAATACAATATATAAATTATTCGGCTCTATTAAATTTTATCAAAGA
GAAGAAGTAAAAGATGCCCTAGCATATTTAAGAGTTATTCATGACGGAAGCGAAATTTCG
TTATTAAGAATAATTAATAAGCCTTCTCGTAAAATAGGGAATGTTACAATTGAAAAACTT
CTTTCTGCTTCTAAAAAATACAACTTAGGACTTTTTGAATATCTAGAAACTCACTTTAAC
CAAATTCAAAAAGAATTACATATTTCCGGCGATACATTAAAGAATTTAGCAAACTTTATC
AATGAAATCAGATGAGCCAGAAGAGCAATTCAAACAAACGCAATTCACTTAACCATAAAA
GAATTAATAGTGAATAAAATAAAATACTTTGATGAAATTAAAAATTCAGAAGAAGAGTAT
GAAAATAAAATCGACAACTTCAATAGTTTAATTGAAGCCATTGCTGAATGAGAAAAGAAA
AACCCACAAGGTTCTATTGATGAATATTTGCAAGAAATAACTCTAATAACAGATAGAGAT
GTTGAAGATGATGCCGCAAGTTTCGTTTCACTAATGACTGTTCACAACTCAAAAGGGCTT
GAATTTGATTATGTATTTGTTGCTTGCTTAGCAGAAAATATCTTTCCATTAAAGAGGGCC
ATATCGATTTCTCCACAAGACGATTTTACTTTTTTAAATTCAAAAAACTTCAAAGAAAAC
ATAGAAGGATTAGAGGAAGAAAGGCGTTTGGCTTATGTAGCAATGACTCGTGCTAAAAAA
AGATTAATGCTTTCTTTCTCAGTTGGTAGAAATGGTATAAATAGAAAAAGTAGATTCTTG
TCTGAAGCAGGAATAAACGAAATTAGAACAATAAAGATTGCCAACAACTTCTCAATTGCA
GCAGAGCAAGAAACAAGAAATAACGATTTAATAGTCGGTGATTATATTATTCACAACACA
TATGGAAAAGGGTTGATTATAGATATGGTTGACAACGTTATTGAAGTTAAATTTGAAAAT
GATAAAAAGATTCGCAAATTATCAAAAACCCACCATTCAATTAAAAAATACGAAGATGAT
GAAAGCCTAAATAGTTAA
>8570 bias=313.0,bit_score=2368.0,abs_start=404361,align_strand=-,abs_end=406596,score_ratio=1.05808757819,query_name=NODE_1_length_474534_cov_38.1723_ID_792
TGATTGATTTAAAAGATTTAAACGAACAGCAAAAAAGTGCCGTTATATATAACGAAGGAC
CTTTAAGAATTATTGCTGGTGCTGGTTCAGGAAAAACTAGAGTTTTAACATATAAGATTG
CTTATTTAATCCAAAAATTAGGTGTTCTACCTAATCGTATTTTGGCACTAACTTTTTCTA
ATAAGGCTGCAAATGAAATGAAACAAAGGGTATTTAATCTACTTGCAGAAGATAACCCTA
GCAATCTTTCTCCTTATATTTCAACATTCCATGCAATGTGTGCAAAAATATTGAGAAAAG
AAATATATAACTTTGGATATGAAAACGATTTTCAAATTCTTGATGAATTAGACCAAAAAG
AAATATTAAAAATTGTTTATTCAGAACTTGATATTTCACCAACAGAATTTACATTCTCTT
CAATAATTTCATTTATTCAAAACAAAAAGAATTCAATCGAATATTTAAACAACTCAATTA
ACGATAATAACGAACATTTTAATGAAGACTCAGATTCACAAGAAACACAAGATGAAAAAA
TCAAGGCAATAAAAGAAAAAATTTACGAACGCTACCAATTACACCTTGAAAGATCTCACT
CCCTTGATTTTGATGATTTGTTGGTGTTTGTATACAAATTATTTTATGAACCAAAATTCA
GTTTTGTAGCCGAAAGATGAAAAAAGAGATTTGATTATATTTTAATAGATGAATTTCAAG
ATACTAGCATTTTGCAATATAGAATAATGCAAAAACTTGCAAATGAACATTTAACCATTG
TTGGTGATCCAGATCAAACAATTTATTCTTGAAGAAATGCTGACATAAACATTATTATGA
ATTTTGATAAGGATTACCCGAATTCAGTTACAGTAAAACTTGAAGAAAATTACAGATCAA
CCAAAACTATCTTAAGAGCAGCTAACAACTTAATTTCGCATAATAAACTTAGGTTAGAAA
AGAAATTATTCACTGAAAACGAAGAAGGCGAAGATATTGAGTTTTATTGTGGCTTTAATG
ACGAAGCAGAAGCTAGATGAATAGCAACAAAAATTTCCGAATTAAAAAGAAATCGAGTTC
AATTAAAAAATATTGCTATTTTATATAGAACCAATAGTTGTTCAAGAGCAATTGAAGAAG
CTTTAATCAAAGAAAATACAATATATAAATTATTTGGCTCTATTAAATTTTATCAAAGAG
AAGAAGTAAAAGATGCCCTAGCATATTTAAGAGTTATTCATGATGGAAGTGAAATTTCGT
TATTAAGAATAATTAATAAGCCTTCTCGTAAAATAGGGAATGTTACAATTGAAAAACTTC
TTTCTGCTTCTAAAAAATACAACTTAGGACTTTTTGAATATCTAGAAACTCACTTTAACC
AAATTCAAAAAGAATTACATATTTCCGGCGATACATTGAAGAATTTAGCGAACTTTATCA
ATGAAATCAGATGAGCTAGAAGAGCAATTCAAACAAATGCAATTCACTTAACCATAAAAG
AATTAATCGTTAATAAAATAAAATACTTTGATGAAATTAAAAATTCAGAAGAAGAGTATG
AAAATAAAATCGACAACTTCAATAGTTTAATTGAAGCCATTGCTGAATGAGAAAAGAAAA
ACCCACAAGGTTCTATTGATGAATATTTGCAAGAAATAACTCTAATAACAGATAGAGATG
TTGAAGATGATGCCGCAAGTTTCGTTTCACTAATGACTGTTCACAACTCAAAAGGGCTTG
AATTTGATTATGTATTTGTTGCTTGCTTAGCAGAAAACATCTTCCCACTAAAGAGGGCTA
TATCGATTTCTCCACAAGATGACTTTACTTTTTTAAATTCAAAAAACTTCAAAGAAAACA
TAGAAGGATTAGAGGAAGAAAGGCGTTTGGCTTATGTAGCAATGACTCGTGCTAAAAAAA
GATTAATGCTTTCTTTCTCAGTTGGTAGAAATGGTATAAATAGAAAAAGTAGATTCTTGT
CTGAAGCAGGAATAAACGAAATTAGAACAATAAAGATTGCCAACAACTTCTCAATTGCAG
CAGAGCAAGAAACAAGAAATAACGATTTAATAGTCGGTGATTATATTATTCACAACACAT
ATGGAAAAGGGTTGATTATAGATATGGTTGACAACGTTATTGAAGTTAAATTTGAAAATG
ATAAAAAGATTCGCAAATTATCAAAAACCCACCATTCAATTAAAAAATACGAAGATGATG
AAAGCCTAAATAGTTA
>8572 bias=305.1,bit_score=2351.3,abs_start=64524,align_strand=+,abs_end=66761,score_ratio=1.05062555853,query_name=NODE_3_length_93369_cov_17.5684_ID_566
ATGATTGATTTAAAAGATTTAAATGAACAGCAAAAAAGTGCCGTTATATATAACGAAGGA
CCTTTAAGAATTATTGCTGGGGCCGGTTCGGGAAAAACTAGAGTTTTAACATATAAGATT
GCTTATTTAATCCAAAAATTAGGTGTTCTACCTAATCGTATTTTGGCACTAACTTTTTCA
AATAAGGCTGCAAACGAAATGAAACAAAGGGTATTTAATCTACTTGCAGAAGATAACCCT
AGCAATCTTTCTCCCTATATTTCAACATTCCATGCAATGTGTGCAAAAATATTGAGAAAA
GAAATATATAACTTTGGATATGAAAACGATTTTCAAATTCTTGATGAATTAGACCAAAAA
GAAATATTAAAAATTGTTTATTCAGAACTTGATATTTCACCAACAGAATTTACATTCTCT
TCAATAATTTCATTTATTCAAAACAAAAAGAATTCAATCGAATATTTAAACAACTCAATT
AGCGATAATAGCGAACACTTTAATGAAGACTCAGATACGCAAGAAACACAAGATGAAAAA
ATCAAGGCAATAAAAGAAAAAATTTACGAACGCTACCAATTACACCTTGAAAGATCTCAC
TCCCTTGATTTTGATGATTTGTTGGTATTTGTATACAAATTATTTTATGAACCAAAATTC
AGTTTTGTAGCTGAAAGATGAAAAAAGAGATTTGATTATATTTTAATAGATGAATTTCAA
GATACCAGCATTTTGCAATATAGAATAATGCAAAAACTTGCCAATGAACACTTAACCATT
GTTGGTGATCCAGATCAAACAATTTATTCTTGAAGAAATGCTGACATAAACATTATTATG
AATTTTGATAAGGATTACCCAAATTCAGTTACAGTAAAACTTGAAGAAAATTACAGATCA
ACCAAAACTATCTTAAGAGCAGCTAACAACTTAATTTCGCATAATAAACTTAGGTTAGAA
AAGAAATTATTCACTGAAAACGAAGAAGGCGAAGATATTGAGTTTTATTGTGGTTTTAAT
GACGAAGCAGAAGCCAGATGAATAGCAACAAAAATTTCTGAATTAAAAAGAAATCGAGTT
CAATTAAAAAATATTGCTATTTTATATAGAACCAATAGTTGTTCAAGAGCAATTGAAGAA
GCTTTAATCAAAGAAAATACAATATATAAATTATTTGGCTCTATTAAATTTTATCAAAGA
GAAGAAGTAAAAGATGCCCTAGCATATTTAAGAGTTATTCATGACGGAAGCGAAATTTCG
TTATTAAGAATAATTAATAAGCCTTCTCGTAAAATAGGGAATGTTACAATCGAAAAACTT
CTTTCTGCTTCTAAAAAATACAACTTAGGACTTTTTGAATATCTAGAAACTCACTTTAAC
CAAATTCAAAAAGAATTACATATTTCCGGCGATACATTAAAGAATTTAGCAAACTTTATC
AATGAAATCAGATGAGCTAGAAGAGCAATTCAAACAAATGCAATTCACTTAACCATAAAA
GAATTAATCGTTAATAAAATAAAATACTTTGACGAAATAAAAAACTCAGAAGAAGAATAT
GAAAATAAAATCGACAACTTCAATAGTTTAATTGAAGCCATTGCTGAATGAGAAAAGAAA
AACCCACAAGGTTCTATTGATGAATATTTACAAGAAATAACTCTAATAACAGATAGAGAT
GTTGAAGATGATGCCGCAAGTTTCGTTTCACTAATGACCGTTCACAACTCAAAAGGGCTT
GAATTTGATTATGTATTTGTTGCTTGCTTAGCAGAAAACATCTTCCCACTAAAGAGGGCT
ATATCGATTTCTCCACAAGATGACTTTACTTTTTTAAATTCAAAAAACTTCAAAGAAAAC
ATAGAAGGATTAGAGGAAGAAAGGCGTTTGGCTTATGTAGCAATGACTCGTGCTAAAAAA
AGATTAATGCTTTCTTTCTCAGTTGGTAGAAATGGTATAAATAGAAAAAGTAGATTCTTG
TCTGAAGCAGGAATAAACGAAATTAGAACAATTAAGATTGCCAATAACTTCTCAATTGCA
GCAGAGCAAGAAACAAGAAATAACGATTTAATAGTTGGCGATTATATTATTCACAACACA
TATGGAAAAGGGTTGATTATAGATATGGTTGACAACGTTATTGAAGTTAAATTTGAAAAT
GATAAAAAGATTCGCAAATTATCAAAAACCCACCATTCAATTAAAAAATACGAAGACGAT
GAAAGCCTAAATAGTTAA
>8576 bias=320.2,bit_score=2369.1,abs_start=93379,align_strand=-,abs_end=95614,score_ratio=1.05857908847,query_name=NODE_2_length_160211_cov_35.3884_ID_103
TGATTGATTTAAAAGATTTAAACGAACAGCAAAAAAGTGCCGTTATATATAACGAAGGAC
CTTTAAGAATTATTGCTGGCGCTGGTTCAGGAAAAACTAGAGTTTTAACATATAAGATTG
CTTATTTAATCCAAAAATTAGGTGTTCTACCTAATCGTATTTTGGCACTAACTTTTTCAA
ATAAGGCTGCAAACGAAATGAAACAAAGGGTATTTAATCTACTTGCTGAAGATAACCCTA
GCAATCTTTCTCCTTATATTTCAACATTCCATGCAATGTGTGCAAAAATATTGAGAAAAG
AAATATATAACTTTGGATATGAAAACAATTTTCAAATTCTTGATGAATTAGACCAAAAAG
AAATATTAAAAATTGTTTATTCAGAACTTGATATTTCACCAACAGAATTTACATTCTCTT
CAATAATTTCATTTATTCAAAACAAAAAGAATTCAATCGAATATTTAAACAACTCAATTA
ACGATAATAACGAACATTTTAATGAAGACTCAGATTCACAAGAAACACAAGATGAAAAAA
TCAAGGCAATAAAAGAAAAAATTTACGAACGCTACCAATTACACCTTGAAAGATCTCACT
CCCTTGATTTTGATGATTTGTTGGTGTTTGTATACAAATTATTTTATGAACCAAAATTCA
GTTTTGTAGCAGAAAGATGAAAAAAGAGATTTGATTATATTTTAATAGATGAATTTCAAG
ATACCAGCATTTTGCAATATAGAATAATGCAAAAACTTGCCAATGAACATTTAACCATTG
TTGGTGATCCAGATCAAACAATTTATTCTTGAAGAAATGCTGACATAAACATTATTATGA
ATTTTGATAAGGATTACCCAAATTCAGTTACAGTAAAACTTGAAGAAAATTACAGATCAA
CCAAAACTATTTTAAGAGCAGCAAACAACTTAATTTCGCATAATAAACTTAGATTAGAAA
AGAAATTATTCACCGAAAACGAAGAAGGCGAAGATATTGAGTTTTATTGTGGTTTTAATG
ACGAAGCAGAAGCCAGATGAATAGCAACAAAAATTTCTGAATTAAAAAGAAATCGAGTTC
AATTAAAAAATATTGCTATTTTATATAGAACCAATAGTTGTTCAAGAGCAATTGAAGAAG
CTTTAATCAAAGAAAATACAATATATAAATTATTTGGCTCTATTAAATTTTATCAAAGAG
AAGAAGTAAAAGATGCCCTAGCATATTTAAGAGTTATTCATGATGGAAGCGAAATTTCGT
TATTAAGAATAATTAATAAGCCTTCTCGTAAAATAGGGAATGTTACAATTGAAAAACTTC
TTTCTGCTTCTAAAAAATACAACTTAGGACTTTTCGAATATCTAGAAACTCACTTTAACC
AAATTCAAAAAGAATTACATATTTCCGGCGATACATTGAAGAATTTAGCGAACTTTATCA
ATGAAATCAGATGAGCTAGAAGAGCAATTCAAACAAATGCAATTCACTTAACCATAAAAG
AATTAATCGTTAATAAAATAAAATACTTTGATGAAATAAAAAACTCAGAAGAAGAATATG
AAAATAAAATCGACAACTTCAATAGTTTAATTGAAGCCATTGCTGAATGAGAAAAGAAAA
ACCCACAAGGTTCTATAGATGAATATTTACAAGAAATAACTTTAATAACAGATAGAGATG
TTGAAGATGATGCCGCAAGTTTCGTTTCACTAATGACTGTTCACAACTCAAAAGGGCTTG
AATTTGATTATGTATTTGTTGCTTGCTTAGCAGAAAATATCTTTCCATTAAAGAGGGCCA
TATCGATTTCTCCACAAGACGATTTTACTTTTTTAAATTCAAAAAATTTCAAAGAAAACA
TAGAAGGATTAGAGGAAGAAAGGCGTTTGGCTTATGTAGCAATGACTCGTGCTAAAAAAA
GATTAATGCTTTCTTTCTCAGTTGGTAGAAATGGTATAAATAGAAAAAGTAGATTCTTGT
CTGAAGCAGGAATAAACGAAATTAGAACAATAAAGATTGCCAACAACTTCTCAATTGCAG
CAGAGCAAGAAACAAGAAATAACGATTTAATAGTCGGTGATTATATTATTCACAACACAT
ATGGAAAAGGGTTGATTATAGATATGGTTGACAACGTTATTGAAGTTAAATTTGAAAATG
ATAAAAAGATTCGCAAATTATCAAAAACCCACCATTCAATTAAAAAATACGAAGATGATG
AAAGCCTAAATAGTTA
>21102 bias=0,e_score=0.0,bit_score=2375.7,score_ratio=1.06,align_strand=-,abs_start=123566,abs_end=125801,allele_start=123566,allele_end=125801,query_name=NODE_1_length_194000_cov_43.9897_ID_1724 <unknown description>
TGATTGATTTAAAAGATTTAAACGAACAGCAAAAAAGTGCCGTTATATATAACGAAGGAC
CTTTAAGAATTATTGCTGGTGCTGGTTCAGGAAAAACTAGAGTTTTAACATATAAGATTG
CTTATTTAATCCAAAAATTAGGTGTTCTACCTAATCGTATTTTGGCACTAACTTTTTCTA
ATAAGGCTGCAAACGAAATGAAACAAAGGGTATTTAATCTACTTGCAGAAGATAACCCTA
GCAATCTTTCTCCTTATATTTCAACATTCCATGCAATGTGTGCAAAAATATTGAGAAAAG
AAATATATAACTTTGGATATGAAAACGATTTTCAAATTCTTGATGAATTAGACCAAAAAG
AAATATTAAAAATTGTTTATTCAGAACTTGATATTTCACCAACAGAATTTACATTCTCTT
CAATAATTTCATTTATTCAAAACAAAAAGAATTCAATCGAATATTTAAACAACTCAATTA
ACGATAATAACGAACATTTTAATGAAGACTCAGATTCACAAGAAACACAAGATGAAAAAA
TCAAGGCAATAAAAGAAAAAATTTACGAACGCTACCAATTACACCTTGAAAGATCTCACT
CCCTTGATTTTGATGATTTGTTGGTGTTTGTATACAAATTATTTTATGAACCAAAATTCA
GTTTTGTAGCCGAAAGATGAAAAAAGAGATTTGATTATATTTTAATAGATGAATTTCAAG
ATACTAGCATTTTGCAATATAGAATAATGCAAAAACTTGCAAATGAACATTTAACCATTG
TTGGTGATCCAGATCAAACAATTTATTCTTGAAGAAATGCTGACATAAACATTATTATGA
ATTTTGATAAGGATTACCCGAATTCAGTTACAGTAAAACTTGAAGAAAATTACAGATCAA
CCAAAACTATCTTAAGAGCAGCAAACAACTTAATTTCGCATAATAAACTTAGGTTAGAAA
AGAAATTATTCACCGAAAACGAAGAAGGCGAAGATATTGAGTTTTATTGTGGCTTTAATG
ACGAAGCAGAAGCCAGATGAATAGCAACAAAAATTTCCGAATTAAAAAGAAATCGAGTTC
AATTAAAAAATATTGCTATTTTATATAGAACCAATAGTTGTTCAAGAGCAATTGAAGAAG
CTTTAATCAAAGAAAATACAATATATAAATTATTCGGCTCTATTAAATTTTATCAAAGAG
AAGAAGTAAAAGATGCCCTAGCATATTTAAGAGTTATTCATGACGGAAGCGAAATTTCGT
TATTAAGAATAATTAATAAGCCTTCTCGTAAAATAGGGAATGTTACAATTGAAAAACTTC
TTTCTGCTTCTAAAAAATACAACTTAGGACTTTTTGAATATCTAGAAACTCACTTTAACC
AAATTCAAAAAGAATTACATATTTCCGGCGATACATTAAAGAATTTAGCAAACTTTATCA
ATGAAATCAGATGAGCCAGAAGAGCAATTCAAACAAACGCAATTCACTTAACCATAAAAG
AATTAATAGTGAATAAAATAAAATACTTTGATGAAATTAAAAATTCAGAAGAAGAGTATG
AAAATAAAATCGACAACTTCAATAGTTTAATTGAAGCCATTGCTGAATGAGAAAAGAAAA
ACCCACAAGGTTCTATTGATGAATATTTGCAAGAAATAACTCTAATAACAGATAGAGATG
TTGAAGATGATGCCGCAAGTTTCGTTTCACTAATGACTGTTCACAACTCAAAAGGGCTTG
AATTTGATTATGTATTTGTTGCTTGCTTAGCAGAAAATATCTTTCCATTAAAGAGGGCCA
TATCGATTTCTCCACAAGACGATTTTACTTTTTTAAATTCAAAAAACTTCAAAGAAAACA
TAGAAGGATTAGAGGAAGAAAGGCGTTTGGCTTATGTAGCAATGACTCGTGCTAAAAAAA
GATTAATGCTTTCTTTCTCAGTTGGTAGAAATGGTATAAATAGAAAAAGTAGATTCTTGT
CTGAAGCAGGAATAAACGAAATTAGAACAATAAAGATTGCCAACAACTTCTCAATTGCAG
CAGAGCAAGAAACAAGAAATAACGATTTAATAGTCGGTGATTATATTATTCACAACACAT
ATGGAAAAGGGTTGATTATAGATATGGTTGACAACGTTATTGAAGTTAAATTTGAAAATG
ATAAAAAGATTCGCAAATTATCAAAAACCCACCATTCAATTAAAAAATACGAAGATGATG
AAAGCCTAAATAGTT
>21103 bias=0,e_score=0.0,bit_score=2368.0,score_ratio=1.06,align_strand=-,abs_start=404361,abs_end=406596,allele_start=404361,allele_end=406596,query_name=NODE_1_length_474534_cov_38.1723_ID_792 <unknown description>
TGATTGATTTAAAAGATTTAAACGAACAGCAAAAAAGTGCCGTTATATATAACGAAGGAC
CTTTAAGAATTATTGCTGGTGCTGGTTCAGGAAAAACTAGAGTTTTAACATATAAGATTG
CTTATTTAATCCAAAAATTAGGTGTTCTACCTAATCGTATTTTGGCACTAACTTTTTCTA
ATAAGGCTGCAAATGAAATGAAACAAAGGGTATTTAATCTACTTGCAGAAGATAACCCTA
GCAATCTTTCTCCTTATATTTCAACATTCCATGCAATGTGTGCAAAAATATTGAGAAAAG
AAATATATAACTTTGGATATGAAAACGATTTTCAAATTCTTGATGAATTAGACCAAAAAG
AAATATTAAAAATTGTTTATTCAGAACTTGATATTTCACCAACAGAATTTACATTCTCTT
CAATAATTTCATTTATTCAAAACAAAAAGAATTCAATCGAATATTTAAACAACTCAATTA
ACGATAATAACGAACATTTTAATGAAGACTCAGATTCACAAGAAACACAAGATGAAAAAA
TCAAGGCAATAAAAGAAAAAATTTACGAACGCTACCAATTACACCTTGAAAGATCTCACT
CCCTTGATTTTGATGATTTGTTGGTGTTTGTATACAAATTATTTTATGAACCAAAATTCA
GTTTTGTAGCCGAAAGATGAAAAAAGAGATTTGATTATATTTTAATAGATGAATTTCAAG
ATACTAGCATTTTGCAATATAGAATAATGCAAAAACTTGCAAATGAACATTTAACCATTG
TTGGTGATCCAGATCAAACAATTTATTCTTGAAGAAATGCTGACATAAACATTATTATGA
ATTTTGATAAGGATTACCCGAATTCAGTTACAGTAAAACTTGAAGAAAATTACAGATCAA
CCAAAACTATCTTAAGAGCAGCTAACAACTTAATTTCGCATAATAAACTTAGGTTAGAAA
AGAAATTATTCACTGAAAACGAAGAAGGCGAAGATATTGAGTTTTATTGTGGCTTTAATG
ACGAAGCAGAAGCTAGATGAATAGCAACAAAAATTTCCGAATTAAAAAGAAATCGAGTTC
AATTAAAAAATATTGCTATTTTATATAGAACCAATAGTTGTTCAAGAGCAATTGAAGAAG
CTTTAATCAAAGAAAATACAATATATAAATTATTTGGCTCTATTAAATTTTATCAAAGAG
AAGAAGTAAAAGATGCCCTAGCATATTTAAGAGTTATTCATGATGGAAGTGAAATTTCGT
TATTAAGAATAATTAATAAGCCTTCTCGTAAAATAGGGAATGTTACAATTGAAAAACTTC
TTTCTGCTTCTAAAAAATACAACTTAGGACTTTTTGAATATCTAGAAACTCACTTTAACC
AAATTCAAAAAGAATTACATATTTCCGGCGATACATTGAAGAATTTAGCGAACTTTATCA
ATGAAATCAGATGAGCTAGAAGAGCAATTCAAACAAATGCAATTCACTTAACCATAAAAG
AATTAATCGTTAATAAAATAAAATACTTTGATGAAATTAAAAATTCAGAAGAAGAGTATG
AAAATAAAATCGACAACTTCAATAGTTTAATTGAAGCCATTGCTGAATGAGAAAAGAAAA
ACCCACAAGGTTCTATTGATGAATATTTGCAAGAAATAACTCTAATAACAGATAGAGATG
TTGAAGATGATGCCGCAAGTTTCGTTTCACTAATGACTGTTCACAACTCAAAAGGGCTTG
AATTTGATTATGTATTTGTTGCTTGCTTAGCAGAAAACATCTTCCCACTAAAGAGGGCTA
TATCGATTTCTCCACAAGATGACTTTACTTTTTTAAATTCAAAAAACTTCAAAGAAAACA
TAGAAGGATTAGAGGAAGAAAGGCGTTTGGCTTATGTAGCAATGACTCGTGCTAAAAAAA
GATTAATGCTTTCTTTCTCAGTTGGTAGAAATGGTATAAATAGAAAAAGTAGATTCTTGT
CTGAAGCAGGAATAAACGAAATTAGAACAATAAAGATTGCCAACAACTTCTCAATTGCAG
CAGAGCAAGAAACAAGAAATAACGATTTAATAGTCGGTGATTATATTATTCACAACACAT
ATGGAAAAGGGTTGATTATAGATATGGTTGACAACGTTATTGAAGTTAAATTTGAAAATG
ATAAAAAGATTCGCAAATTATCAAAAACCCACCATTCAATTAAAAAATACGAAGATGATG
AAAGCCTAAATAGTT
>21104 bias=0,e_score=0.0,bit_score=2322.3,score_ratio=1.04,align_strand=-,abs_start=144493,abs_end=146728,allele_start=144493,allele_end=146728,query_name=NODE_2_length_211336_cov_54.0217_ID_107 <unknown description>
TGATTGATTTAAAAGATTTAAATGAACAGCAAAAAAGTGCCGTTATATATAACGAAGGAC
CTTTAAGAATTATTGCTGGTGCTGGTTCAGGGAAAACTAGAGTTTTAACATATAAGATTG
CTTATTTAATCCAAAAATTAGGTGTTCTACCTAATCGTATTTTGGCACTAACTTTTTCAA
ATAAGGCTGCAAACGAAATGAAACAAAGGGTATTTAATCTACTTGCAGAAGATAACCCTA
GCAATCTTTCTCCTTATATTTCAACATTTCATGCAATGTGTGCAAAAATATTGAGAAAAG
AAATATATAACTTTGGATATGAAAACGATTTTCAAATTCTTGATGAATTAGACCAAAAAG
AAATATTAAAAATTGTTTATTCAGAACTTGATATTTCACCAACAGAATTTACATTCTCTT
CAATAATTTCATTTATTCAAAACAAAAAGAATTCAATCGAATATTTAAACAACTCAATTA
ACGATAATAGCGAACACTTTAACGAAGACTCAGATGCACAAGAAACACAAGATGAAAAAA
CCAAGGCAATAAAAGAAAAAATTTACGAACGCTACCAATTACACCTTGAAAGATCTCACT
CCCTCGATTTTGATGATTTGTTGGTGTTTGTATACAAATTATTTTATGAACCAAAATTCA
GTTTTGTAGCTGAAAGATGAAAAAAGAGATTTGATTATATTTTAATAGATGAATTTCAAG
ATACCAGCATTTTGCAATATAGAATAATGCAAAAACTTGCCAATGAACATTTAACCATTG
TTGGTGATCCAGATCAAACAATTTATTCTTGAAGAAATGCCGACATAAACATTATTATGA
ATTTTGATAAGGATTACCCAAATTCAGTTACAGTAAAACTTGAAGAAAATTACAGATCAA
CCAAAACTATTTTAAGAGCAGCAAACAACTTAATTTCGCATAATAAACTTAGATTAGAAA
AGAAATTATTCACCGAAAACGAAGAAGGCGAAGATATTGAATTTTATTGTGGTTTTAATG
ACGAAGCAGAAGCCAGATGAATAGCAACAAAAATTTCTGAATTAAAAAGAAATCGAGTTC
AATTAAAAAATATTGCTATTTTATATAGAACCAATAGTTGTTCAAGAGCAATTGAAGAAG
CCTTGATCAAAGAAAATACAATATATAAATTATTTGGCTCTATTAAGTTTTATCAAAGAG
AAGAAGTAAAAGATGCCCTAGCATATTTAAGAGTTATTCATGACGGAAGTGAAATTTCGT
TATTAAGAATAATTAATAAACCTTCTCGTAAAATAGGAAATGTTACAATTGAAAAACTTC
TTTCTGCTTCTAAAAAATACAACTTGGGACTTTTTGAATATCTAGAAACTCACTTTAACC
AAATTCAAAAAGAATTGCACATTTCTGGCGATACATTAAAAAACTTAGCAAACTTTATCA
ATGAAATTAGATGAGCTAGAAGAGCAATCCAAACAAATGCAATTCACTTAACCATAAAAG
AATTAATCGTTAATAAAATAAAATACTTTGACGAAATAAAAAACTCAGAAGAAGAATATG
AAAATAAAATCGACAACTTCAATAGTTTAATTGAAGCCATTGCTGAATGAGAAAAGAAAA
ACCCGCAAGGTTCTATTGATGAATATTTACAAGAAATAACTCTAATAACAGATAGAGATG
TCGAAGATGATGCTGCAAGTTTTGTTTCACTAATGACTGTTCACAACTCAAAAGGACTTG
AATTTGATTATGTATTTGTTGCTTGCTTAGCAGAAAATATCTTTCCACTAAAGAGGGCCA
TATCGATTTCTCCACAAGACGATTTTACTTTTTTAAATTCAAAAAATTTCAAAGAAAACA
TAGAAGGATTAGAGGAAGAAAGGCGTTTGGCTTATGTAGCAATGACCCGTGCTAAAAAAA
GATTAATGCTTTCTTTCTCAGTTGGTAGAAATGGCATAAATAGAAAAAGTAGATTCTTGT
CTGAAGCAGGAATAAACGAAATTAGAACAATAAAGATTGCCAACAACTTCTCAATTGCAG
CAGAGCAAGAAACAAGAAATAACGATTTAATAGTCGGTGATTATATTATTCACAACACAT
ATGGAAAAGGGTTGATTATAGATATGGTTGACAACGTTATTGAAGTTAAATTTGAAAATG
ATAAAAAGATTCGCAAATTATCAAAAACCCACCATTCAATTAAAAAATACGAAGATGACG
AAAGTCTAAATAGTT
>21105 bias=0,e_score=0.0,bit_score=2351.3,score_ratio=1.05,align_strand=+,abs_start=173568,abs_end=175805,allele_start=173568,allele_end=175805,query_name=NODE_2_length_226046_cov_22.58_ID_866 <unknown description>
TGATTGATTTAAAAGATTTAAATGAACAGCAAAAAAGTGCCGTTATATATAACGAAGGAC
CTTTAAGAATTATTGCTGGGGCCGGTTCGGGAAAAACTAGAGTTTTAACATATAAGATTG
CTTATTTAATCCAAAAATTAGGTGTTCTACCTAATCGTATTTTGGCACTAACTTTTTCAA
ATAAGGCTGCAAACGAAATGAAACAAAGGGTATTTAATCTACTTGCAGAAGATAACCCTA
GCAATCTTTCTCCCTATATTTCAACATTCCATGCAATGTGTGCAAAAATATTGAGAAAAG
AAATATATAACTTTGGATATGAAAACGATTTTCAAATTCTTGATGAATTAGACCAAAAAG
AAATATTAAAAATTGTTTATTCAGAACTTGATATTTCACCAACAGAATTTACATTCTCTT
CAATAATTTCATTTATTCAAAACAAAAAGAATTCAATCGAATATTTAAACAACTCAATTA
GCGATAATAGCGAACACTTTAATGAAGACTCAGATACGCAAGAAACACAAGATGAAAAAA
TCAAGGCAATAAAAGAAAAAATTTACGAACGCTACCAATTACACCTTGAAAGATCTCACT
CCCTTGATTTTGATGATTTGTTGGTATTTGTATACAAATTATTTTATGAACCAAAATTCA
GTTTTGTAGCTGAAAGATGAAAAAAGAGATTTGATTATATTTTAATAGATGAATTTCAAG
ATACCAGCATTTTGCAATATAGAATAATGCAAAAACTTGCCAATGAACACTTAACCATTG
TTGGTGATCCAGATCAAACAATTTATTCTTGAAGAAATGCTGACATAAACATTATTATGA
ATTTTGATAAGGATTACCCAAATTCAGTTACAGTAAAACTTGAAGAAAATTACAGATCAA
CCAAAACTATCTTAAGAGCAGCTAACAACTTAATTTCGCATAATAAACTTAGGTTAGAAA
AGAAATTATTCACTGAAAACGAAGAAGGCGAAGATATTGAGTTTTATTGTGGTTTTAATG
ACGAAGCAGAAGCCAGATGAATAGCAACAAAAATTTCTGAATTAAAAAGAAATCGAGTTC
AATTAAAAAATATTGCTATTTTATATAGAACCAATAGTTGTTCAAGAGCAATTGAAGAAG
CTTTAATCAAAGAAAATACAATATATAAATTATTTGGCTCTATTAAATTTTATCAAAGAG
AAGAAGTAAAAGATGCCCTAGCATATTTAAGAGTTATTCATGACGGAAGCGAAATTTCGT
TATTAAGAATAATTAATAAGCCTTCTCGTAAAATAGGGAATGTTACAATCGAAAAACTTC
TTTCTGCTTCTAAAAAATACAACTTAGGACTTTTTGAATATCTAGAAACTCACTTTAACC
AAATTCAAAAAGAATTACATATTTCCGGCGATACATTAAAGAATTTAGCAAACTTTATCA
ATGAAATCAGATGAGCTAGAAGAGCAATTCAAACAAATGCAATTCACTTAACCATAAAAG
AATTAATCGTTAATAAAATAAAATACTTTGACGAAATAAAAAACTCAGAAGAAGAATATG
AAAATAAAATCGACAACTTCAATAGTTTAATTGAAGCCATTGCTGAATGAGAAAAGAAAA
ACCCACAAGGTTCTATTGATGAATATTTACAAGAAATAACTCTAATAACAGATAGAGATG
TTGAAGATGATGCCGCAAGTTTCGTTTCACTAATGACCGTTCACAACTCAAAAGGGCTTG
AATTTGATTATGTATTTGTTGCTTGCTTAGCAGAAAACATCTTCCCACTAAAGAGGGCTA
TATCGATTTCTCCACAAGATGACTTTACTTTTTTAAATTCAAAAAACTTCAAAGAAAACA
TAGAAGGATTAGAGGAAGAAAGGCGTTTGGCTTATGTAGCAATGACTCGTGCTAAAAAAA
GATTAATGCTTTCTTTCTCAGTTGGTAGAAATGGTATAAATAGAAAAAGTAGATTCTTGT
CTGAAGCAGGAATAAACGAAATTAGAACAATTAAGATTGCCAATAACTTCTCAATTGCAG
CAGAGCAAGAAACAAGAAATAACGATTTAATAGTTGGCGATTATATTATTCACAACACAT
ATGGAAAAGGGTTGATTATAGATATGGTTGACAACGTTATTGAAGTTAAATTTGAAAATG
ATAAAAAGATTCGCAAATTATCAAAAACCCACCATTCAATTAAAAAATACGAAGACGATG
AAAGCCTAAATAGTTAA
>21106 bias=0,e_score=0.0,bit_score=2351.3,score_ratio=1.05,align_strand=-,abs_start=31964,abs_end=34199,allele_start=31964,allele_end=34199,query_name=NODE_3_length_98724_cov_39.7872_ID_265 <unknown description>
TGATTGATTTAAAAGATTTAAATGAACAGCAAAAAAGTGCCGTTATATATAACGAAGGAC
CTTTAAGAATTATTGCTGGGGCCGGTTCGGGAAAAACTAGAGTTTTAACATATAAGATTG
CTTATTTAATCCAAAAATTAGGTGTTCTACCTAATCGTATTTTGGCACTAACTTTTTCAA
ATAAGGCTGCAAACGAAATGAAACAAAGGGTATTTAATCTACTTGCAGAAGATAACCCTA
GCAATCTTTCTCCCTATATTTCAACATTCCATGCAATGTGTGCAAAAATATTGAGAAAAG
AAATATATAACTTTGGATATGAAAACGATTTTCAAATTCTTGATGAATTAGACCAAAAAG
AAATATTAAAAATTGTTTATTCAGAACTTGATATTTCACCAACAGAATTTACATTCTCTT
CAATAATTTCATTTATTCAAAACAAAAAGAATTCAATCGAATATTTAAACAACTCAATTA
GCGATAATAGCGAACACTTTAATGAAGACTCAGATACGCAAGAAACACAAGATGAAAAAA
TCAAGGCAATAAAAGAAAAAATTTACGAACGCTACCAATTACACCTTGAAAGATCTCACT
CCCTTGATTTTGATGATTTGTTGGTATTTGTATACAAATTATTTTATGAACCAAAATTCA
GTTTTGTAGCTGAAAGATGAAAAAAGAGATTTGATTATATTTTAATAGATGAATTTCAAG
ATACCAGCATTTTGCAATATAGAATAATGCAAAAACTTGCCAATGAACACTTAACCATTG
TTGGTGATCCAGATCAAACAATTTATTCTTGAAGAAATGCTGACATAAACATTATTATGA
ATTTTGATAAGGATTACCCAAATTCAGTTACAGTAAAACTTGAAGAAAATTACAGATCAA
CCAAAACTATCTTAAGAGCAGCTAACAACTTAATTTCGCATAATAAACTTAGGTTAGAAA
AGAAATTATTCACTGAAAACGAAGAAGGCGAAGATATTGAGTTTTATTGTGGTTTTAATG
ACGAAGCAGAAGCCAGATGAATAGCAACAAAAATTTCTGAATTAAAAAGAAATCGAGTTC
AATTAAAAAATATTGCTATTTTATATAGAACCAATAGTTGTTCAAGAGCAATTGAAGAAG
CTTTAATCAAAGAAAATACAATATATAAATTATTTGGCTCTATTAAATTTTATCAAAGAG
AAGAAGTAAAAGATGCCCTAGCATATTTAAGAGTTATTCATGACGGAAGCGAAATTTCGT
TATTAAGAATAATTAATAAGCCTTCTCGTAAAATAGGGAATGTTACAATCGAAAAACTTC
TTTCTGCTTCTAAAAAATACAACTTAGGACTTTTTGAATATCTAGAAACTCACTTTAACC
AAATTCAAAAAGAATTACATATTTCCGGCGATACATTAAAGAATTTAGCAAACTTTATCA
ATGAAATCAGATGAGCTAGAAGAGCAATTCAAACAAATGCAATTCACTTAACCATAAAAG
AATTAATCGTTAATAAAATAAAATACTTTGACGAAATAAAAAACTCAGAAGAAGAATATG
AAAATAAAATCGACAACTTCAATAGTTTAATTGAAGCCATTGCTGAATGAGAAAAGAAAA
ACCCACAAGGTTCTATTGATGAATATTTACAAGAAATAACTCTAATAACAGATAGAGATG
TTGAAGATGATGCCGCAAGTTTCGTTTCACTAATGACCGTTCACAACTCAAAAGGGCTTG
AATTTGATTATGTATTTGTTGCTTGCTTAGCAGAAAACATCTTCCCACTAAAGAGGGCTA
TATCGATTTCTCCACAAGATGACTTTACTTTTTTAAATTCAAAAAACTTCAAAGAAAACA
TAGAAGGATTAGAGGAAGAAAGGCGTTTGGCTTATGTAGCAATGACTCGTGCTAAAAAAA
GATTAATGCTTTCTTTCTCAGTTGGTAGAAATGGTATAAATAGAAAAAGTAGATTCTTGT
CTGAAGCAGGAATAAACGAAATTAGAACAATTAAGATTGCCAATAACTTCTCAATTGCAG
CAGAGCAAGAAACAAGAAATAACGATTTAATAGTTGGCGATTATATTATTCACAACACAT
ATGGAAAAGGGTTGATTATAGATATGGTTGACAACGTTATTGAAGTTAAATTTGAAAATG
ATAAAAAGATTCGCAAATTATCAAAAACCCACCATTCAATTAAAAAATACGAAGACGATG
AAAGCCTAAATAGTT
>21107 bias=0,e_score=0.0,bit_score=2373.0,score_ratio=1.06,align_strand=-,abs_start=93379,abs_end=95614,allele_start=93379,allele_end=95614,query_name=NODE_2_length_160211_cov_44.2436_ID_69 <unknown description>
TGATTGATTTAAAAGATTTAAACGAACAGCAAAAAAGTGCCGTTATATATAACGAAGGAC
CTTTAAGAATTATTGCTGGCGCTGGTTCAGGAAAAACTAGAGTTTTAACATATAAGATTG
CTTATTTAATCCAAAAATTAGGTGTTCTACCTAATCGTATTTTGGCACTAACTTTTTCAA
ATAAGGCTGCAAACGAAATGAAACAAAGGGTATTTAATCTACTTGCTGAAGATAACCCTA
GCAATCTTTCTCCTTATATTTCAACATTCCATGCAATGTGTGCAAAAATATTGAGAAAAG
AAATATATAACTTTGGATATGAAAACGATTTTCAAATTCTTGATGAATTAGACCAAAAAG
AAATATTAAAAATTGTTTATTCAGAACTTGATATTTCACCAACAGAATTTACATTCTCTT
CAATAATTTCATTTATTCAAAACAAAAAGAATTCAATCGAATATTTAAACAACTCAATTA
ACGATAATAACGAACATTTTAATGAAGACTCAGATTCACAAGAAACACAAGATGAAAAAA
TCAAGGCAATAAAAGAAAAAATTTACGAACGCTACCAATTACACCTTGAAAGATCTCACT
CCCTTGATTTTGATGATTTGTTGGTGTTTGTATACAAATTATTTTATGAACCAAAATTCA
GTTTTGTAGCAGAAAGATGAAAAAAGAGATTTGATTATATTTTAATAGATGAATTTCAAG
ATACCAGCATTTTGCAATATAGAATAATGCAAAAACTTGCCAATGAACATTTAACCATTG
TTGGTGATCCAGATCAAACAATTTATTCTTGAAGAAATGCTGACATAAACATTATTATGA
ATTTTGATAAGGATTACCCAAATTCAGTTACAGTAAAACTTGAAGAAAATTACAGATCAA
CCAAAACTATTTTAAGAGCAGCAAACAACTTAATTTCGCATAATAAACTTAGATTAGAAA
AGAAATTATTCACCGAAAACGAAGAAGGCGAAGATATTGAGTTTTATTGTGGTTTTAATG
ACGAAGCAGAAGCCAGATGAATAGCAACAAAAATTTCTGAATTAAAAAGAAATCGAGTTC
AATTAAAAAATATTGCTATTTTATATAGAACCAATAGTTGTTCAAGAGCAATTGAAGAAG
CTTTAATCAAAGAAAATACAATATATAAATTATTTGGCTCTATTAAATTTTATCAAAGAG
AAGAAGTAAAAGATGCCCTAGCATATTTAAGAGTTATTCATGATGGAAGCGAAATTTCGT
TATTAAGAATAATTAATAAGCCTTCTCGTAAAATAGGGAATGTTACAATTGAAAAACTTC
TTTCTGCTTCTAAAAAATACAACTTAGGACTTTTCGAATATCTAGAAACTCACTTTAACC
AAATTCAAAAAGAATTACATATTTCCGGCGATACATTGAAGAATTTAGCGAACTTTATCA
ATGAAATCAGATGAGCTAGAAGAGCAATTCAAACAAATGCAATTCACTTAACCATAAAAG
AATTAATCGTTAATAAAATAAAATACTTTGATGAAATAAAAAACTCAGAAGAAGAATATG
AAAATAAAATCGACAACTTCAATAGTTTAATTGAAGCCATTGCTGAATGAGAAAAGAAAA
ACCCACAAGGTTCTATAGATGAATATTTACAAGAAATAACTTTAATAACAGATAGAGATG
TTGAAGATGATGCCGCAAGTTTCGTTTCACTAATGACTGTTCACAACTCAAAAGGGCTTG
AATTTGATTATGTATTTGTTGCTTGCTTAGCAGAAAATATCTTTCCATTAAAGAGGGCCA
TATCGATTTCTCCACAAGACGATTTTACTTTTTTAAATTCAAAAAATTTCAAAGAAAACA
TAGAAGGATTAGAGGAAGAAAGGCGTTTGGCTTATGTAGCAATGACTCGTGCTAAAAAAA
GATTAATGCTTTCTTTCTCAGTTGGTAGAAATGGTATAAATAGAAAAAGTAGATTCTTGT
CTGAAGCAGGAATAAACGAAATTAGAACAATAAAGATTGCCAACAACTTCTCAATTGCAG
CAGAGCAAGAAACAAGAAATAACGATTTAATAGTCGGTGATTATATTATTCACAACACAT
ATGGAAAAGGGTTGATTATAGATATGGTTGACAACGTTATTGAAGTTAAATTTGAAAATG
ATAAAAAGATTCGCAAATTATCAAAAACCCACCATTCAATTAAAAAATACGAAGATGATG
AAAGCCTAAATAGTT
>21108 bias=0,e_score=0.0,bit_score=2363.7,score_ratio=1.06,align_strand=-,abs_start=441026,abs_end=443261,allele_start=441026,allele_end=443261,query_name=NODE_1_length_507951_cov_41.4538_ID_1311 <unknown description>
TGATTGATTTAAAAGATTTAAACGAACAGCAAAAAAGTGCCGTTATATATAACGAAGGAC
CTTTAAGAATTATTGCTGGCGCTGGTTCAGGAAAAACTAGAGTTTTAACATATAAGATTG
CTTATTTAATCCAAAAATTAGGTGTTCTACCTAATCGTATTTTGGCACTAACTTTTTCAA
ATAAGGCTGCAAACGAAATGAAACAAAGGGTATTTAATCTACTTGCTGAAGATAACCCTA
GCAATCTTTCTCCTTATATTTCAACATTCCATGCAATGTGTGCAAAAATATTGAGAAAAG
AAATATATAACTTTGGATATGAAAACGATTTTCAAATTCTTGATGAATTAGACCAAAAAG
AAATATTAAAAATTGTTTATTCAGAACTTGATATTTCACCAACAGAATTTACATTCTCTT
CAATAATTTCATTTATTCAAAACAAAAAGAATTCAATCGAATATTTAAACAACTCAATTA
ACGATAATAACGAACATTTTAATGAAGACTCAGATTCACAAGAAACACAAGATGAAAAAA
TCAAGGCAATAAAAGAAAAAATTTACGAACGCTACCAATTACACCTCGAAAGATCTCACT
CCCTTGATTTTGATGATTTGTTGGTATTTGTATACAAATTATTTTATGAACCAAAATTCA
GTTTTGTAGCTGAAAGATGAAAAAAGAGATTTGATTATATTTTAATAGATGAATTTCAAG
ATACCAGCATTTTGCAATATAGAATAATGCAAAAACTTGCAAATGAACATTTAACCATTG
TTGGTGATCCAGATCAAACAATTTATTCTTGAAGAAATGCTGACATAAACATTATTATGA
ATTTTGATAAGGATTACCCAAATTCAGTTACAGTAAAACTTGAAGAAAATTACAGATCAA
CCAAAACTATCTTAAGAGCAGCAAACAACTTAATTTCGCATAATAAACTTAGGTTAGAAA
AGAAATTATTCACTGAAAACGAAGAAGGCGAAGATATCGAGTTTTATTGTGGTTTTAATG
ACGAAGCAGAAGCTAGATGAATAGCAACAAAAATTTCTGAATTAAAAAGAAATCGAGTTC
AATTAAAAAATATTGCTATTTTATATAGAACCAATAGTTGTTCAAGAGCAATTGAAGAAG
CCTTAATCAAAGAAAATACAATATATAAATTATTCGGCTCTATTAAATTTTATCAAAGAG
AAGAAGTAAAAGATGCCCTAGCATATTTAAGAGTTATTCACGATGGAAGCGAAATTTCGT
TATTAAGAATAATTAATAAACCTTCTCGTAAAATAGGGAATGTTACAATCGAAAAACTTC
TTTCTGCTTCTAAAAAATACAACTTAGGACTTTTTGAATATCTAGAAACTCACTTTAACC
AAATTCAAAAAGAATTACATATTTCCGGCGATACATTAAAGAATTTAGCAAACTTTATCA
ATGAAATCAGATGAGCTAGAAGAGCAATTCAAACAAATGCAATTCACTTAACCATAAAAG
AATTAATCGTTAATAAAATAAAATACTTTGACGAAATAAAAAACTCAGAAGAAGAATATG
AAAATAAAATCGACAACTTCAATAGTTTAATTGAAGCCATTGCTGAATGAGAAAAGAAAA
ACCCACAAGGTTCTATTGATGAATATTTACAAGAAATAACTTTAATAACAGATAGAGATG
TTGAAGATGATGCCGCAAGTTTCGTTTCACTAATGACTGTTCACAACTCAAAAGGGCTTG
AATTTGATTATGTATTTGTTGCTTGCTTAGCAGAAAATATCTTTCCATTAAAGAGGGCCA
TATCGATTTCTCCACAAGACGATTTTACTTTTTTAAATTCAAAAAATTTCAAAGAAAACA
TAGAAGGATTAGAGGAAGAAAGGCGTTTGGCTTATGTAGCAATGACTCGTGCTAAAAAAA
GATTAATGCTTTCTTTCTCAGTTGGTAGAAATGGTATAAATAGAAAAAGTAGATTCTTGT
CTGAAGCAGGAATAAACGAAATTAGAACAATAAAGATTGCCAACAACTTCTCAATTGCAG
CAGAGCAAGAAACAAGAAATAACGATTTAATAGTCGGTGATTATATTATTCACAACACAT
ATGGAAAAGGGTTGATTATAGATATGGTTGACAACGTTATTGAAGTTAAATTTGAAAATG
ATAAAAAGATTCGCAAATTATCAAAAACCCACCATTCAATTAAAAAATACGAAGATGATG
AAAGCCTAAATAGTT
>21109 bias=0,e_score=0.0,bit_score=2370.9,score_ratio=1.06,align_strand=+,abs_start=64594,abs_end=66831,allele_start=64594,allele_end=66831,query_name=NODE_2_length_147029_cov_48.4721_ID_161 <unknown description>
TGATTGATTTAAAAGATTTAAACGAACAGCAAAAAAGTGCCGTTATATATAACGAAGGAC
CTTTAAGAATTATTGCTGGCGCCGGTTCAGGAAAAACTAGAGTTTTAACATATAAGATTG
CTTATTTAATCCAAAAATTAGGTGTTCTACCTAATCGTATTTTGGCACTAACTTTTTCAA
ATAAGGCTGCAAACGAAATGAAACAAAGGGTATTTAATCTACTTGCAGAAGATAACCCTA
GCAATCTTTCTCCTTATATTTCAACATTCCATGCAATGTGTGCAAAAATATTGAGAAAAG
AAATATATAACTTTGGATATGAAAACGATTTTCAAATTCTTGATGAATTAGACCAAAAAG
AAATATTAAAAATTGTTTATTCAGAACTTGATATTTCACCAACAGAATTTACATTCTCTT
CAATAATTTCATTTATTCAAAACAAAAAGAATTCAATCGAATATTTAAACAACTCAATTA
ACGATAATAACGAACATTTTAATGAAGACTCAGATTCACAAGAAACACAAGATGAAAAAA
TCAAGGCAATAAAAGAAAAAATTTACGAACGCTACCAATTACACCTTGAAAGATCTCACT
CCCTTGATTTTGATGATTTGTTGGTGTTTGTATACAAATTATTTTATGAACCAAAATTCA
GTTTTGTAGCCGAAAGATGAAAAAAGAGATTTGATTATATTTTAATAGATGAATTTCAAG
ATACTAGCATTTTGCAATATAGAATAATGCAAAAACTTGCAAATGAACATTTAACCATTG
TTGGTGATCCAGATCAAACAATTTATTCTTGAAGAAATGCTGACATAAACATTATTATGA
ATTTTGATAAGGATTACCCGAATTCAGTTACAGTAAAACTTGAAGAAAATTACAGATCAA
CCAAAACTATTTTAAGAGCAGCAAACAACTTAATTTCGCATAATAAACTTAGATTAGAAA
AGAAATTATTCACCGAAAACGAAGAAGGCGAAGATATTGAGTTTTATTGCGGTTTTAATG
ACGAAGCAGAAGCCAGATGAATAGCAACAAAAATTTCTGAATTAAAAAGAAATCGAGTTC
AATTAAAAAATATTGCTATTTTATATAGAACCAATAGTTGTTCAAGAGCAATTGAAGAAG
CTTTAATCAAAGAAAATACAATATATAAATTATTTGGCTCTATTAAATTTTATCAAAGAG
AAGAAGTAAAAGATGCCCTAGCATATTTAAGAGTTATTCATGATGGAAGTGAAATTTCGT
TATTAAGAATAATTAATAAGCCTTCTCGTAAAATAGGGAATGTTACAATTGAAAAACTTC
TTTCTGCTTCTAAAAAATACAACTTAGGACTTTTTGAATATCTAGAAACTCACTTTAACC
AAATTCAAAAAGAATTACATATTTCCGGCGATACATTGAAGAATTTAGCGAACTTTATCA
ATGAAATCAGATGAGCTAGAAGAGCAATTCAAACAAATGCAATTCACTTAACCATAAAAG
AATTAATCGTTAATAAAATAAAATACTTTGATGAAATTAAAAATTCAGAAGAAGAGTATG
AAAATAAAATCGACAACTTCAATAGTTTAATTGAAGCCATTGCTGAATGAGAAAAGAAAA
ACCCACAAGGTTCTATTGATGAATATTTGCAAGAAATAACTCTAATAACAGATAGAGATG
TTGAAGATGATGCCGCAAGTTTCGTTTCACTAATGACTGTTCACAACTCAAAAGGGCTTG
AATTTGATTATGTATTTGTTGCTTGCTTAGCAGAAAACATCTTCCCACTAAAGAGGGCTA
TATCGATTTCTCCACAAGATGACTTTACTTTTTTAAATTCAAAAAACTTCAAAGAAAACA
TAGAAGGATTAGAGGAAGAAAGGCGTTTGGCTTATGTAGCAATGACTCGTGCTAAAAAAA
GATTAATGCTTTCTTTCTCAGTTGGTAGAAATGGTATAAATAGAAAAAGTAGATTCTTGT
CTGAAGCAGGAATAAACGAAATTAGAACAATAAAGATTGCCAACAACTTCTCAATTGCAG
CAGAGCAAGAAACAAGAAATAACGATTTAATAGTCGGTGATTATATTATTCACAACACAT
ATGGAAAAGGGTTGATTATAGATATGGTTGACAACGTTATTGAAGTTAAATTTGAAAATG
ATAAAAAGATTCGCAAATTATCAAAAACCCACCATTCAATTAAAAAATACGAAGATGATG
AAAGCCTAAATAGTTAA
>21110 bias=0,e_score=0.0,bit_score=2357.7,score_ratio=1.05,align_strand=-,abs_start=107656,abs_end=109891,allele_start=107656,allele_end=109891,query_name=NODE_2_length_174641_cov_50.6885_ID_2769 <unknown description>
TGATTGATTTAAAAGATTTAAACGAACAGCAAAAAAGTGCCGTTATATATAACGAAGGAC
CTTTAAGAATTATTGCTGGCGCTGGTTCAGGAAAAACTAGAGTTTTAACATATAAGATTG
CTTATTTAATCCAAAAATTAGGTGTTCTACCTAATCGTATTTTGGCACTAACTTTTTCAA
ATAAGGCTGCAAATGAAATGAAACAAAGGGTATTTAATCTACTTGCAGAAGATAACCCTA
GCAATCTTTCTCCTTATATTTCAACATTCCATGCAATGTGTGCAAAAATATTGAGAAAAG
AAATATATAACTTTGGATATGAAAACGATTTTCAAATTCTTGATGAATTAGACCAAAAAG
AAATATTAAAAATTGTTTATTCGGAACTTGATATTTCACCAACAGAATTTACATTCTCTT
CAATAATTTCATTTATTCAAAACAAAAAGAATTCAATTGAATATTTAAACAACTCAATTA
ACGATAATAACGAACATTTTAATGAAGACTCAGATTCACAAGAAACACAAGATGAAAAAA
TCAAGGCAATAAAAGAAAAAATTTACGAACGCTACCAATTACACCTTGAAAGATCTCACT
CACTCGATTTTGATGATTTGTTGGTGTTTGTATACAAATTATTTTATGAACCAAAATTCA
GTTTTGTAGCCGAAAGATGAAAAAAGAGATTTGATTATATTTTAATAGATGAATTTCAAG
ATACTAGCATTTTGCAATATAGAATAATGCAAAAACTTGCAAATGAACATTTAACCATTG
TTGGTGATCCAGATCAAACAATTTATTCTTGAAGAAATGCTGACATAAACATTATTATGA
ATTTTGATAAGGATTACCCGAATTCAGTTACAGTAAAACTTGAAGAAAATTACAGATCAA
CCAAAACTATCTTAAGAGCAGCTAACAACTTAATTTCGCATAATAAACTTAGGTTAGAAA
AGAAATTATTCACTGAAAACGAAGAAGGCGAAGATATTGAGTTTTATTGTGGTTTTAATG
ACGAAGCAGAAGCCAGATGAATAGCAACAAAAATTTCTGAATTAAAAAGAAATCGAGTTC
AATTAAAAAATATTGCTATTTTATATAGAACCAATAGTTGTTCAAGAGCAATTGAAGAAG
CTTTAATCAAGGAAAATACAATATATAAATTATTCGGCTCTATTAAATTTTATCAAAGAG
AAGAAGTAAAAGATGCCCTAGCATATTTAAGAGTTATTCATGACGGAAGCGAAATTTCGT
TATTAAGAATAATTAATAAGCCTTCTCGTAAAATAGGGAATGTTACAATCGAAAAACTTC
TTTCCGCTTCTAAAAAATACAACTTAGGACTTTTTGAATATCTAGAAACTCACTTTAACC
AAATTCAAAAAGAATTACATATTTCCGGCGATACATTAAAGAATTTAGCAAACTTTATCA
ATGAAATTAGATGAGCCAGAAGAGCAATTCAAACAAACGCAATTCACTTAACCATAAAAG
AATTAATAGTGAATAAAATAAAATACTTTGATGAAATTAAAAATTCAGAAGAAGAGTATG
AAAATAAAATCGACAACTTCAATAGTTTAATTGAAGCCATTGCTGAATGAGAAAAGAAAA
ACCCACAAGGTTCTATTGATGAATATTTGCAAGAAATAACTCTAATAACAGATAGAGATG
TTGAAGATGATGCCGCAAGTTTCGTTTCACTAATGACTGTTCACAACTCAAAAGGGCTTG
AATTTGATTATGTATTTGTTGCTTGCTTAGCAGAAAATATCTTTCCATTAAAGAGGGCCA
TATCGATTTCTCCACAAGACGATTTTACTTTTTTAAATTCAAAAAACTTCAAAGAAAACA
TAGAAGGATTAGAGGAAGAAAGGCGTTTGGCTTATGTAGCAATGACTCGTGCTAAAAAAA
GATTAATGCTTTCTTTCTCAGTTGGTAGAAATGGTATAAATAGAAAAAGTAGATTCTTGT
CTGAAGCAGGAATAAACGAAATTAGAACAATAAAGATTGCAAACAACTTCTCAATTGCAG
CAGAGCAAGAAACAAGAAATAACGATCTTATAGTTGGCGATTATATTATTCACAACACAT
ATGGAAAAGGGTTGATTATAGATATGGTTGACAACGTTATTGAAGTTAAATTTGAAAATG
ATAAAAAGATTCGCAAATTATCAAAAACCCACCATTCAATTAAAAAATACGAAGACGATG
AAAGCCTAAATAGTT
>21111 bias=0,e_score=0.0,bit_score=2358.7,score_ratio=1.05,align_strand=-,abs_start=112202,abs_end=114437,allele_start=112202,allele_end=114437,query_name=NODE_2_length_179046_cov_45.3973_ID_251 <unknown description>
TGATTGATTTAAAAGATTTAAATGAACAGCAAAAAAGCGCCGTTATATATAATGAAGGAC
CTTTAAGAATTATTGCTGGCGCTGGTTCAGGAAAAACTAGAGTTTTAACATATAAGATTG
CTTATTTAATCCAAAAATTAGGTGTTCTACCTAATCGTATTTTGGCACTAACTTTTTCAA
ATAAGGCTGCAAACGAAATGAAACAAAGGGTATTTAATCTACTTGCAGAAGATAACCCTA
GCAATCTTTCTCCTTATATTTCAACATTCCATGCAATGTGTGCAAAAATATTGAGAAAAG
AAATATATAACTTTGGATATGAAAACGATTTTCAAATTCTTGATGAATTAGACCAAAAAG
AAATATTAAAAATTGTTTATTCAGAACTTGATATTTCGCCAACAGAATTTACATTCTCTT
CAATAATTTCATTTATTCAAAACAAAAAGAATTCAATCGAATATTTAAACAACTCAATTA
ACGATAATAACGAACATTTTAATGAAGACTCAGATTCACAAGAAACACAAGATGAAAAAA
TCAAGGCAATAAAAGAAAAAATTTACGAACGCTACCAATTACACCTTGAAAGATCTCACT
CCCTTGATTTTGATGATTTGTTGGTGTTTGTATACAAATTATTTTATGAACCAAAATTCA
GTTTTGTAGCCGAAAGATGAAAAAAGAGATTTGATTATATTTTAATAGATGAATTTCAAG
ATACTAGCATTTTGCAATATAGAATAATGCAAAAACTTGCAAATGAACATTTAACCATTG
TTGGTGATCCAGATCAAACAATTTATTCTTGAAGAAATGCTGACATAAACATTATTATGA
ATTTTGATAAGGATTACCCAAATTCAGTTACAGTAAAACTTGAAGAAAATTACAGATCAA
CCAAAACTATCTTAAGAGCAGCAAACAACTTAATTTCGCATAATAAACTTAGATTAGAAA
AGAAATTATTCACTGAAAACGAAGAAGGCGAAGATATTGAGTTTTATTGTGGTTTTAATG
ACGAAGCAGAAGCTAGATGAATAGCAACAAAAATTTCTGAATTAAAAAGGAATCGAGTTC
AATTAAAAAATATTGCTATTTTATATAGAACCAATAGTTGTTCAAGAGCAATTGAAGAAG
CTTTAATCAAAGAAAATACAATATATAAATTATTTGGCTCTATTAAATTTTATCAAAGAG
AAGAAGTAAAAGATGCCCTAGCATATTTAAGAGTTATTCATGATGGAAGCGAAATTTCGT
TATTAAGAATAATTAATAAGCCTTCTCGTAAAATAGGGAATGTTACAATTGAAAAACTTC
TTTCTGCTTCTAAAAAATACAACTTAGGACTTTTCGAATATCTAGAAACTCACTTTAACC
AAATTCAAAAAGAATTACATATTTCCGGCGATACATTGAAGAATTTAGCGAACTTTATCA
ATGAAATCAGATGAGCTAGAAGAGCAATTCAAACAAATGCAATTCACTTAACCATAAAAG
AATTAATCGTTAATAAAATAAAATACTTTGATGAAATAAAAAACTCAGAAGAAGAATATG
AAAATAAAATCGACAACTTCAATAGTTTAATTGAAGCCATTGCTGAATGAGAAAAGAAAA
ACCCACAAGGTTCTATTGATGAATATTTGCAAGAAATAACTCTAATAACAGATAGAGATG
TTGAAGATGATGCCGCAAGTTTCGTTTCACTAATGACCGTTCACAACTCAAAAGGGCTTG
AATTTGATTATGTATTTGTTGCTTGCTTAGCAGAAAACATCTTCCCACTAAAGAGGGCTA
TATCGATTTCTCCACAAGATGACTTTACTTTTTTAAATTCAAAAAACTTCAAAGAAAACA
TAGAAGGATTAGAGGAAGAAAGGCGTTTGGCTTATGTAGCAATGACTCGTGCTAAAAAAA
GATTAATGCTTTCTTTCTCAGTTGGTAGAAATGGTATAAATAGAAAAAGTAGATTCTTGT
CTGAAGCAGGAATAAACGAAATTAGAACAATTAAGATTGCCAATAACTTCTCAATTGCAG
CAGAGCAAGAAACAAGAAATAACGATCTTATAGTTGGCGATTATATTATTCACAACACAT
ATGGAAAAGGGTTGATTATAGATATGGTTGACAACGTTATTGAAGTTAAATTTGAAAATG
ATAAAAAGATTCGCAAATTATCAAAAACCCACCATTCAATTAAAAAATACGAAGACGATG
AAAGCCTAAATAGTT
>21112 bias=0,e_score=0.0,bit_score=2382.0,score_ratio=1.06,align_strand=-,abs_start=439890,abs_end=442125,allele_start=439890,allele_end=442125,query_name=NODE_1_length_666248_cov_46.4332_ID_732 <unknown description>
TGATTGATTTAAAAGATTTAAACGAACAGCAAAAAAGTGCCGTTATATATAACGAAGGAC
CTTTAAGAATTATTGCTGGCGCTGGTTCAGGAAAAACTAGAGTTTTAACATATAAGATTG
CTTATTTAATCCAAAAATTAGGTGTTCTACCTAATCGTATTTTGGCGCTAACTTTTTCAA
ATAAGGCTGCAAATGAAATGAAACAAAGGGTATTTAATCTACTTGCAGAAGATAACCCTA
GCAATCTTTCTCCTTATATTTCAACATTCCATGCAATGTGTGCAAAAATATTGAGAAAAG
AAATATATAACTTTGGATATGAAAACGATTTTCAAATTCTTGATGAATTAGACCAAAAAG
AAATATTAAAAATTGTTTATTCAGAACTTGATATTTCACCAACAGAATTTACATTCTCTT
CAATAATTTCATTTATTCAAAACAAAAAGAATTCAATCGAATATTTAAACAACTCAATTA
ACGATAATAACGAACATTTTAATGAAGACTCAGATTCACAAGAAACACAAGATGAAAAAA
TCAAGGCAATAAAAGAAAAAATTTACGAACGCTACCAATTACACCTTGAAAGATCTCGCT
CCCTTGATTTTGATGATTTGTTGGTGTTTGTATACAAATTATTTTATGAACCAAAATTCA
GTTTTGTAGCCGAAAGATGAAAAAAGAGATTTGATTATATTTTAATAGATGAATTTCAAG
ATACCAGCATTTTGCAATATAGAATAATGCAAAAACTTGCCAATGAACATTTAACCATTG
TTGGTGATCCAGATCAAACAATTTATTCTTGAAGAAATGCTGACATAAACATTATTATGA
ATTTTGATAAGGATTACCCAAATTCAGTTACAGTAAAACTTGAAGAAAATTACAGATCAA
CCAAAACTATCTTAAGAGCAGCAAACAACTTAATTTCGCATAATAAACTTAGGTTAGAAA
AGAAATTATTCACTGAAAACGAAGAAGGCGAAGATATTGAGTTTTATTGTGGCTTTAATG
ACGAAGCAGAAGCCAGATGAATAGCAACAAAAATTTCCGAATTAAAAAGAAATCGAGTTC
AATTAAAAAATATTGCTATTTTATATAGAACCAATAGTTGTTCAAGAGCAATTGAAGAAG
CTTTAATCAAGGAAAATACAATATATAAATTATTCGGCTCTATTAAATTTTATCAAAGAG
AAGAAGTAAAAGATGCCCTAGCATATTTAAGAGTTATTCATGACGGAAGCGAAATTTCGT
TATTAAGAATAATTAATAAGCCTTCTCGTAAAATAGGGAATATTACAATCGAAAAACTTC
TTTCTGCTTCTAAAAAATACAACTTAGGACTTTTTGAATATCTAGAAACTCACTTTAACC
AAATTCAAAAAGAATTACATATTTCCGGCGATACATTAAAGAATTTAGCAAACTTTATCA
ATGAAATCAGATGAGCCAGAAGAGCAATTCAAACAAACGCAATTCACTTAACCATAAAAG
AATTAATAGTGAATAAAATAAAATACTTTGATGAAATTAAAAATTCAGAAGAAGAGTATG
AAAATAAAATCGACAACTTCAATAGTTTAATTGAAGCCATTGCTGAATGAGAAAAGAAAA
ACCCACAAGGTTCTATTGATGAATATTTGCAAGAAATAACTCTAATAACAGATAGAGATG
TTGAAGATGATGCCGCAAGTTTCGTTTCACTAATGACTGTTCACAACTCAAAAGGGCTTG
AATTTGATTATGTATTTGTTGCTTGCTTAGCAGAAAACATCTTCCCACTAAAGAGGGCCA
TATCGATTTCTCCACAAGACGATTTTACTTTTTTAAATTCAAAAAACTTCAAAGAAAACA
TAGAAGGATTAGAGGAAGAAAGGCGTTTGGCTTATGTAGCAATGACTCGTGCTAAAAAAA
GATTAATGCTTTCTTTCTCAGTTGGTAGAAATGGTATAAATAGAAAAAGTAGATTCTTGT
CTGAAGCAGGAATAAACGAAATTAGAACAATAAAGATTGCCAACAACTTCTCAATTGCAG
CAGAGCAAGAAACAAGAAATAACGATTTAATAGTCGGTGATTATATTATTCACAACACAT
ATGGAAAAGGGTTGATTATAGATATGGTTGACAACGTTATTGAAGTTAAATTTGAAAATG
ATAAAAAGATTCGCAAATTATCAAAAACCCACCATTCAATTAAAAAATACGAAGATGATG
AAAGCCTAAATAGTT
>21113 bias=0,e_score=0.0,bit_score=2374.3,score_ratio=1.06,align_strand=-,abs_start=82710,abs_end=84945,allele_start=82710,allele_end=84945,query_name=NODE_1_length_497571_cov_28.1511_ID_540 <unknown description>
TGATTGATTTAAAAGATTTAAACGAACAGCAAAAAAGTGCCGTTATATATAACGAAGGAC
CTTTAAGAATTATTGCTGGCGCTGGTTCAGGAAAAACTAGAGTTTTAACATATAAGATTG
CTTATTTAATCCAAAAATTGGGTGTTCTACCTAATCGTATTTTGGCACTAACTTTTTCAA
ATAAGGCTGCAAACGAAATGAAACAAAGGGTATTTAATCTACTTGCAGAAGATAACCCTA
GCAATCTTTCTCCTTATATTTCAACATTCCATGCAATGTGTGCAAAAATATTGAGAAAAG
AAATATATAACTTTGGATATGAAAACGATTTTCAAATTCTTGATGAATTAGACCAAAAAG
AAATATTAAAAATTGTTTATTCAGAACTTGATATTTCACCAACAGAATTTACATTCTCTT
CAATAATTTCATTTATTCAAAACAAAAAGAATTCAATCGAATATTTAAACAACTCAATTA
ACGATAATAACGAACATTTTAATGAAGACTCAGATTCACAAGAAACACAAGATGAAAAAA
TCAAGGCAATAAAAGAAAAAATTTACGAACGCTACCAATTACACCTCGAAAGATCTCACT
CCCTTGATTTTGATGATTTGTTGGTGTTTGTATACAAATTATTTTATGAACCAAAATTCA
GTTTTGTAGCCGAAAGATGAAAAAAGAGATTTGATTATATTTTAATAGATGAATTTCAAG
ATACCAGCATTTTGCAATATAGAATAATGCAAAAACTTGCCAATGAACACTTAACCATCG
TTGGTGATCCAGATCAAACAATTTATTCTTGAAGAAATGCTGACATAAACATTATTATGA
ATTTTGATAAGGATTACCCAAATTCAGTTACAGTAAAACTTGAAGAAAATTACAGATCAA
CCAAAACTATTTTAAGAGCAGCAAACAACTTAATTTCGCATAATAAACTTAGATTAGAAA
AGAAATTATTCACCGAAAACGAAGAAGGCGAAGATATTGAGTTTTATTGCGGTTTTAATG
ACGAAGCAGAAGCCAGATGAATAGCAACAAAAATTTCTGAATTAAAAAGAAATCGAGTTC
AATTAAAAAATATTGCTATTTTATATAGAACCAATAGTTGTTCAAGAGCAATTGAAGAAG
CTTTAATCAAAGAAAATACAATATATAAATTATTTGGCTCTATTAAATTTTATCAAAGAG
AAGAAGTAAAAGATGCCCTAGCATATTTAAGAGTTATTCATGACGGAAGCGAAATTTCGT
TATTAAGAATAATTAATAAGCCTTCTCGTAAAATAGGGAATGTTACAATTGAAAAACTTC
TTTCTGCTTCTAAAAAATACAACTTAGGACTTTTCGAATATCTAGAAACTCACTTTAACC
AAATTCAAAAAGAATTACATATTTCCGGCGATACATTGAAGAATTTAGCGAACTTTATCA
ATGAAATCAGATGAGCTAGAAGAGCAATTCAAACAAATGCAATTCACTTAACCATAAAAG
AATTAATCGTTAATAAAATAAAATACTTTGATGAAATAAAAAACTCAGAAGAAGAATATG
AAAATAAAATCGACAACTTCAATAGTTTAATTGAAGCCATTGCTGAATGAGAAAAGAAAA
ACCCACAAGGTTCTATAGATGAATATTTACAAGAAATAACTTTAATAACAGATAGAGATG
TTGAAGATGATGCCGCAAGTTTCGTTTCACTAATGACTGTTCACAACTCAAAAGGGCTTG
AATTTGATTATGTATTTGTTGCTTGCTTAGCAGAAAATATCTTTCCATTAAAGAGGGCCA
TATCGATTTCTCCACAAGACGATTTTACTTTTTTAAATTCAAAAAATTTCAAAGAAAACA
TAGAAGGATTAGAGGAAGAAAGGCGTTTGGCTTATGTAGCAATGACTCGTGCTAAAAAAA
GATTAATGCTTTCTTTCTCAGTTGGTAGAAATGGTATAAATAGAAAAAGTAGATTCTTGT
CTGAAGCAGGAATAAACGAAATTAGAACAATAAAGATTGCCAACAACTTCTCAATTGCAG
CAGAGCAAGAAACAAGAAATAACGATTTAATAGTCGGTGATTATATTATTCACAACACAT
ATGGAAAAGGGTTGATTATAGATATGGTTGACAACGTTATTGAAGTTAAATTTGAAAACG
ATAAAAAGATTCGCAAATTATCAAAAACCCACCATTCAATTAAAAAATACGAAGATGATG
AAAGCCTAAATAGTT
>21114 bias=0,e_score=0.0,bit_score=2353.4,score_ratio=1.05,align_strand=-,abs_start=32254,abs_end=34489,allele_start=32254,allele_end=34489,query_name=NODE_3_length_99014_cov_51.1683_ID_224 <unknown description>
TGATTGATTTAAAAGATTTAAATGAACAGCAAAAAAGTGCCGTTATATATAACGAAGGAC
CTTTAAGAATTATTGCTGGCGCTGGTTCAGGAAAAACTAGAGTTTTAACATATAAAATTG
CTTATTTAATCCAAAAATTAGGTGTTCTACCTAATCGTATTTTGGCACTAACTTTTTCAA
ATAAAGCTGCAAACGAAATGAAACAAAGGGTATTTAATCTACTTGCAGAAGATAACCCTA
GCAATCTTTCTCCTTATATTTCAACATTCCATGCAATGTGTGCAAAAATATTGAGAAAAG
AAATATATAACTTTGGATATGAAAACGATTTTCAAATTCTTGATGAATTAGACCAAAAAG
AAATATTAAAAATTGTTTATTCAGAACTTGATATTTCGCCAACAGAATTTACATTCTCTT
CAATAATTTCATTTATTCAAAACAAAAAGAATTCAATCGAATATTTAAACAACTCAATTA
ACGATAATAACGAACATTTTAATGAAGACTCAGATTCACAAGAAACACAAGATGAAAAAA
TCAAGGCAATAAAAGAAAAAATTTACGAACGCTACCAATTACACCTTGAAAGATCTCACT
CCCTTGATTTTGATGATTTGTTGGTGTTTGTATACAAATTATTTTATGAACCAAAATTCA
GTTTTGTAGCCGAAAGATGAAAAAAGAGATTTGATTATATTTTAATAGATGAATTTCAAG
ATACTAGCATTTTGCAATATAGAATAATGCAAAAACTTGCAAATGAACATTTAACCATTG
TTGGTGATCCAGATCAAACAATTTATTCTTGAAGAAATGCTGACATAAACATTATTATGA
ATTTTGATAAGGATTACCCGAATTCAGTTACAGTAAAACTTGAAGAAAATTACAGATCAA
CCAAAACTATCTTAAGAGCAGCTAACAACTTAATTTCGCATAATAAACTTAGGTTAGAAA
AGAAATTATTCACTGAAAACGAAGAAGGCGAAGATATTGAGTTTTATTGTGGTTTTAATG
ACGAAGCAGAAGCTAGATGAATAGCAACAAAAATTTCTGAATTAAAAAGGAATCGAGTTC
AATTAAAAAATATTGCTATTTTATATAGAACCAATAGTTGTTCAAGAGCAATTGAAGAAG
CTTTAATCAAAGAAAATACAATATATAAATTGTTCGGCTCTATTAAATTTTATCAAAGAG
AAGAAGTAAAAGATGCCCTAGCATATTTAAGAGTTATTCATGACGGAAGCGAAATTTCGT
TATTAAGAATAATTAATAAACCTTCTCGTAAAATAGGGAATGTTACAATCGAAAAACTTC
TTTCTGCTTCTAAAAAATACAACTTAGGACTTTTTGAATATCTAGAAACTCACTTTAACC
AAATTCAAAAAGAATTACATATTTCCGGCGATACATTGAAGAATTTAGCAAACTTTATCA
ATGAAATCAGATGAGCTAGAAGAGCAATTCAAACAAATGCAATTCACTTAACCATAAAAG
AATTAATCGTTAATAAAATAAAATACTTTGACGAAATAAAAAACTCAGAAGAAGAATATG
AAAATAAAATCGACAACTTCAATAGTTTAATTGAAGCCATTGCTGAATGAGAAAAGAAAA
ACCCACAAGGTTCTATCGATGAATATTTACAAGAAATAACTCTAATAACAGATAGAGATG
TTGAAGATGATGCCGCAAGTTTCGTTTCACTAATGACTGTTCACAACTCAAAAGGGCTTG
AATTTGATTATGTATTTGTTGCTTGCTTAGCGGAAAATATCTTCCCACTAAAGAGGGCTA
TATCGATTTCTCCACAAGATGACTTTACTTTTTTAAATTCAAAAAACTTCAAAGAAAACA
TAGAAGGATTAGAGGAAGAAAGGCGTTTGGCTTATGTAGCAATGACTCGTGCTAAAAAAA
GATTAATGCTTTCTTTCTCAGTTGGCAGAAATGGTATAAATAGAAAAAGTAGATTCTTGT
CTGAAGCAGGAATAAACGAAATTAGAACAATAAAGATTGCCAATAACTTCTCAATTGCAG
CAGAGCAAGAAACAAGAAATAACGATTTAATAGTCGGTGATTATATTATTCACAACACGT
ATGGAAAAGGGTTGATTATAGATATGGTTGACAACGTTATTGAAGTTAAATTTGAAAATG
ATAAAAAGATTCGCAAATTATCAAAAACCCACCATTCAATTAAAAAATATGAAGATGATG
AAAGCCTAAATAGTT
>21115 bias=0,e_score=0.0,bit_score=2364.5,score_ratio=1.06,align_strand=-,abs_start=13180,abs_end=15415,allele_start=13180,allele_end=15415,query_name=NODE_6_length_36082_cov_1.44411_ID_199 <unknown description>
TGATTGATTTAAAAGATTTAAACGAACAGCAAAAAAGTGCCGTTATATATAACGAAGGAC
CTTTAAGAATTATTGCTGGTGCTGGTTCAGGAAAAACTAGAGTTTTAACATATAAGATTG
CTTATTTAATCCAAAAATTAGGTGTTCTACCTAATCGTATTTTGGCACTAACTTTTTCTA
ATAAGGCTGCAAATGAAATGAAACAAAGGGTATTTAATCTACTTGCAGAAGATAACCCTA
GCAATCTTTCTCCTTATATTTCAACATTCCATGCAATGTGTGCAAAAATATTGAGAAAAG
AAATATATAACTTTGGATATGAAAACGATTTTCAAATTCTTGATGAATTAGACCAAAAAG
AAATATTAAAAATTGTTTATTCAGAACTTGATATTTCACCAACAGAATTTACATTCTCTT
CAATAATTTCATTTATTCAAAACAAAAAGAATTCAATCGAATATTTAAACAACTCAATTA
ACGATAATAACGAACATTTTAATGAAGACTCAGATTCACAAGAAACACAAGATGAAAAAA
TCAAGGCAATAAAAGAAAAAATTTACGAACGCTACCAATTACACCTTGAAAGATCTCACT
CCCTTGATTTTGATGATTTGTTGGTGTTTGTATACAAATTATTTTATGAACCAAAATTCA
GTTTTGTAGCCGAAAGATGAAAAAAGAGATTTGATTATATTTTAATAGATGAATTTCAAG
ATACTAGCATTTTGCAATATAGAATAATGCAAAAACTTGCAAATGAACATTTAACCATTG
TTGGTGATCCAGATCAAACAATTTATTCTTGAAGAAATGCTGACATAAACATTATTATGA
ATTTTGATAAGGATTACCCGAATTCAGTTACAGTAAAACTTGAAGAAAATTACAGATCAA
CCAAAACTATCTTAAGAGCAGCAAACAACTTAATTTCGCATAATAAACTTAGGTTAGAAA
AGAAATTATTCACCGAAAACGAAGAAGGCGAAGATATTGAGTTTTATTGTGGCTTTAATG
ACGAAGCAGAAGCCAGATGAATAGCAACAAAAATTTCCGAATTAAAAAGAAATCGAGTTC
AATTAAAAAATATTGCTATTTTATATAGAACCAATAGTTGTTCAAGAGCAATTGAAGAAG
CTTTAATCAAAGAAAATACAATATATAAATTATTTGGCTCTATTAAATTTTATCAAAGAG
AAGAAGTAAAAGATGCCCTAGCATATTTAAGAGTTATTCATGACGGAAGCGAAATTTCGT
TATTAAGAATAATTAATAAGCCTTCTCGTAAAATAGGGAATGTTACAATCGAAAAACTTC
TTTCTGCTTCTAAAAAATACAACTTAGGACTTTTTGAATATCTAGAAACTCACTTTAACC
AAATTCAAAAAGAATTACATATTTCCGGCGATACATTAAAGAATTTAGCAAACTTTATCA
ATGAAATCAGATGAGCTAGAAGAGCAATTCAAACAAATGCAATTCACTTAACCATAAAAG
AATTAATCGTTAATAAAATAAAATACTTTGACGAAATAAAAAACTCAGAAGAAGAATATG
AAAATAAAATCGACAACTTCAATAGTTTAATTGAAGCCATTGCTGAATGAGAAAAGAAAA
ACCCACAAGGTTCTATTGATGAATATTTACAAGAAATAACTCTAATAACAGATAGAGATG
TTGAAGATGATGCCGCAAGTTTCGTTTCACTAATGACCGTTCACAACTCAAAAGGGCTTG
AATTTGATTATGTATTTGTTGCTTGCTTAGCAGAAAACATCTTCCCACTAAAGAGGGCTA
TATCGATTTCTCCACAAGATGACTTTACTTTTTTAAATTCAAAAAACTTCAAAGAAAACA
TAGAAGGATTAGAGGAAGAAAGGCGTTTGGCTTATGTAGCAATGACTCGTGCTAAAAAAA
GATTAATGCTTTCTTTCTCAGTTGGTAGAAATGGTATAAATAGAAAAAGTAGATTCTTGT
CTGAAGCAGGAATAAACGAAATTAGAACAATTAAGATTGCCAATAACTTCTCAATTGCAG
CAGAGCAAGAAACAAGAAATAACGATCTTATAGTTGGCGATTATATTATTCACAACACAT
ATGGAAAAGGGTTGATTATAGATATGGTTGACAACGTTATTGAAGTTAAATTTGAAAATG
ATAAAAAGATTCGCAAATTATCAAAAACCCACCATTCAATTAAAAAATACGAAGACGATG
AAAGCCTAAATAGTT
