# Supplementary material for: Genomic determination of minimum multi-locus sequence typing schemas to represent the genomic phylogeny of Mycoplasma hominis
Source: BMC Genomics. 2016 Nov 23;17:964. doi: 10.1186/s12864-016-3284-z (PMC5120421; doi:10.1186/s12864-016-3284-z)
Supplement: Additional file 1: — FASTA sequence for all pan genomic alleles identified in this study. (ZIP 1488 kb) [file 12864_2016_3284_MOESM1_ESM.zip › pan_genome/GENE-221.fasta]

>221
ATGGAAAAGAAATTTTATTTATTTATTTTTGCCGAACCACTAGAAACCGAACAATTAAGA
ATAAAATATAGCAAGCATTTAAAACAAATAAAAATTGATTTTGAAAATAATTTTCAGAAT
CTTTATGAATTAAATTGAAACAATAAACAAATTTTGTTAGCACATTGTGGAGTTGGAAAA
ACTAATTCTGCTTTAATGTTAAGTTATTTATTGACTAAGTTCAATATATTAAAAGTAATT
AACATTGGACCAGCTATATCAATTTTTAATGGTTGTGTTGGAGATATTTATTGCATACAA
AACTGCAAATATTATGATGTTAATTTAACCGCCTTGCCTAATTATAAAATAGGGCAATTG
CCTAGTTTGCAAGATGTATTTCATTGCAATCAAGATCTAAAAATTTGCAGCAATTTTAAA
AAAGCCAATATTATAACCGGTGACAGTTTTATTAATAAAAGCATAATAAATTCAAATATA
TTAGATTGAAATACAAATAATTTATTAGGCGATATGGAATGTTGTTCATTGGCACATACA
TCATTTATTTTTGGCAAACCATTTTATTCATTCAAGGTAATTTCAGATTGTTTGGAATCT
AATAATAACCTAGAATATAGGCAATCAAAAGCAATTTGGGAATTAAAAATAATTGATATT
TTTAAAGATATATTAGGAGAATTATAA
>981
ATGGAAAAGAAATTTTATTTATTTATTTTTGCTGAACCACTAGAAACTGAACAATTAAGA
CTAAAATATAGCAAGCATTTAGAACAAATAAAAATTGATTTTGAAAATAATTTTCAGAAT
CTTTATGAATTAAATTGAAACAATAAACAAATTTTGTTAGCACATTGTGGAGTTGGAAAA
ACTAATTCTGCTTTAATGTTAAGTTATTTATTGACTAAGTTCAATATATTAAAAGTAATT
AACATTGGACCTGCTATATCAATTTTCAATGGTAGCGTTGGAGATATTTATTGCATACAA
AACTGCAAATATTATGATGTTAATTTAACTGCCTTACCTAATTATAAAATCGGGCAATTG
CCTAGTTTGCAAGATGTATTTCATTGCAATCAAGATCTAAAAATTTGCAGCAATTTTAAA
AAAGCCAATATTATAACCGGTGACAGTTTTATTAATAAAAGCATAATAAATTCAGATATA
TTAGATTGAAATACAAATAATTTATTAGGCGATATGGAATGTTGTTCATTGGCACATACA
TCATTTATTTTTGGCAAACCATTTTATTCATTCAAGGTGATTTCAGATTGTTTGGAATCT
AATAATAACTTAGAATATAGGCAATCAAAAGCAATTTGGGAATTAAAAATAATTGATATT
TTTAAAGATATATTAGGAGAACTATAA
>1255
ATGGAAAAGAAATTTTATTTATTTATTTTTGCCGAACCACTAGAAACTGAACAATTAAGG
CTAAAATATAGCAAGCATTTAGAACAAATAAAAATTGATTTTGAAAACGATTTTCAGAAT
CTTTATGAATTAAGTTGAAACAATAAACAAATTTTGTTAGCACATTGTGGAGTTGGAAAA
ACTAATTCTGCTTTAATGTTAAGTTATTTATTGACTAAATTCAATATATTAAAAGTAATT
AACATTGGCCCTGCTATATCAATTTTTAATGGTTGTGTTGGAGATATTTATTGCATACAA
AACTGCAAATATTATGATGTTAATTTAACCGCCTTGCCTAATTATAAAATAGGGCAATTG
CCTAGTTTGCAAGATGTATTTCATTGCAATCAAGATCTAAAAATTTGCAGCAATTTTAAA
AAAGCCAATATTATAACCGGTGACAGTTTTATTAATAAAAGCATAATAAATTCAGATATA
TTAGATTGAAATACAAATAATTTATTAGGCGATATGGAATGTTGTTCATTGGCACATACA
TCATTTATTTTTGGCAAACCATTTTATTCATTCAAGGTAATTTCAGATTGTTTGGAATCT
AATAATAACCTAGAATATAGGCAATCGAAAGCAATTTGGGAATTAAAGATAATTGATATT
TTTAAAGATATATTAGGAGAATTATAA
>1831
ATGGAAAAGAAATTTTATTTATTTATTTTTGCCGAACCACTAGAAACCGAACAATTAAGA
CTAAAATATAACAAGCATTTAAAACAAATAAAAATTGATTTTGAAAATAATTTTCAAAAT
CTTTATGAATTAAATTGAAACAATAAGCAAATTTTGTTAGCACACTGTGGAGTTGGAAAA
ACTAATTCTGCTTTAATGTTAAGTTATTTATTGACTAAATTCAATATATTAAAAGTAATT
AACATTGGACCTGCTATATCAATTTTTAATGGTAGCGTTGGAGATATTTATTGCATACAA
AATTGCAAATATTATGACGTCAATTTAACTGCTTTACCTAATTATAAAATCGGGCAATTG
CCTAGTTTGCAAGATGTATTTCATTGCAATCAAGATCTAAAAATTTGCAGCAATTTTAAA
AAAGCCAATATTATAACCGGTGATAGTTTTATTAATAAAAGCATAATAAATTCAAATATA
TTAGATTGAAATACAAATAATTTATTAGGCGATATGGAATGTTGTTCATTGGCACATACT
TCATTTATTTTTGGCAAACCATTTTATTCATTCAAGGTGATTTCAGATTGTTTGGAATCT
AATAATAACTTAGAATATAGGCAATCAAAAGCAATTTGGGAATTAAAAATAATTGATATT
TTTAAAGATATATTAGGAGAATTATAA
>8548 bias=111.8,bit_score=684.2,abs_start=26794,align_strand=-,abs_end=27478,score_ratio=0.995924308588,query_name=NODE_6_length_46956_cov_43.1269_ID_5679
TGGAAAAGAAATTTTATTTATTTATTTTTGCCGAACCACTAGAAACTGAACAATTAAGGC
TAAAATATAGCAAGCATTTAGAACAAATAAAAATTGATTTTGAAAACGATTTTCAGAATC
TTTATGAATTAAATTGAAACAATAAACAAATTTTGTTAGCGCACTGTGGAGTTGGAAAAA
CTAATTCTGCTTTAATGCTAAGTTATTTATTGACTAAGTTCAATATATTAAAAGTAATTA
ACATTGGACCTGCTATATCAATTTTCAATGGTAGCGTTGGAGATATTTATTGCATACAAA
ATTGCAAATATTATGACGTTAATTTAACCGCCTTACCTAATTATAAAATTGGGCAATTGC
CTAGTTTGCAAGATGTATTTCATTGCAATCAAGATCTAAAAATTTGCAGCAATTTTAAAA
AAGCCAATGTTATAACCGGCGACAGTTTTATTAATAAAAGCATAATAAATTCAGATATAT
TAGATTGAAATACAAATAATTTATTAGGCGATATGGAATGTTGTTCATTGGCACATACAT
CATTTATTTTTGGCAAACCATTTTATTCATTCAAGGTAATTTCAGATTGTTTGGAATCTA
ATAATAACCTAGAATATAGGCAATCAAAAGCAATTTGGGAATTAAAAATAATTGATATTT
TTAAAGATATATTAGGAGAACTATA
>8554 bias=129.0,bit_score=638.0,abs_start=27545,align_strand=-,abs_end=28229,score_ratio=0.928675400291,query_name=NODE_5_length_88114_cov_18.365_ID_620
TGGAAAAGAAATTTTATTTATTTATTTTTGCAGAACCACTAGAAACTGAACAATTAAGAC
TAAAATATAACAAGCATTTAAAACAAATAAAAATTGATTTTGAAAACAATTTTCAAAATC
TTTATGAATTAAATTGAAACAATAAACAAATTTTGTTAGCGCACTGTGGAGTTGGAAAAA
CTAATTCTGCTTTAATGTTAAGTTATTTATTGACTAAATTCAATATATTAAAAGTAATTA
ACATTGGACCTGCTATATCAATTTTTAATGGTTGTATTGGAGATATTTATTGCATACAAA
ATTGCAAATATTATGACGTTAATTTAACTGCCTTACCTAATTATAAAATCGGGCAATTGC
CTAATCTGCAAGATGTATTTTATTGCAATCAAGATCTAAAAATTTGCAATAATTTTAAAA
AAGCCAATATTATAACCGGTGATAGTTTTATTAACAAAAGCATAATAAATTCAAGTATAT
TAAATTGAAATACAAATAATTTATTAGGCGATATGGAATGTTGTTCATTGGCACATACTT
CATTTATTTTTGGCAAACCATTTTATTCGTTCAAGGTGATTTCGGATTGTTTGGAATCAA
ACAATAACCTAGAATACAGGCAATCAAAAGCAATTTGGGAATTAAAAATAATTGATGTTT
TTAAAGATATATTAGGAGAATTATA
>8556 bias=129.0,bit_score=669.0,abs_start=344227,align_strand=-,abs_end=344911,score_ratio=0.973799126638,query_name=NODE_1_length_644406_cov_31.3649_ID_828
TGGAAAAGAAATTTTATTTATTTATTTTTGCCGAACCACTAGAAACTGAACAATTAAGAA
TAAAATATAGCAAGCATTTAAAACAAATAAAAATTGATTTTGAAAACAATTTTCAGAATC
TTTATGAATTAAATTGAAACAATAAACAAATTTTGTTAGCACATTGTGGAGTTGGAAAAA
CTAATTCTGCTTTAATGTTAAGTTATTTATTGACTAAGTTCAATATATTAAAAGTTATTA
ACATTGGCCCTGCTATATCAATTTTCAATGGTTGTGTTGGAGATATTTATTGCATACAAA
ATTGCAAATATTATGATGTTAATTTAACCGCCTTGCCTAATTATAAAATAGGGCAATTGC
CTAGTTTGCAAGATGTATTTCATTGCAATCAAGATCTAAAAATTTGCAGCAATTTTAAAA
AAGCCAATATTATAACCGGTGATAGTTTTATTAATAAAAGCATAATAAATTCAAATATAT
TAGATTGAAATACAAATAATTTATTAGGCGATATGGAATGTTGTTCATTGGCACATACAT
CATTTATTTTTAGCAAACCATTTTATTCATTCAAGGTAATTTCAGATTGTTTGGAATCTA
ATAATAACCTAGAATATAGGCAATCGAAAGCAATTTGAGAATTAAAGATAATTGATATTT
TTAAAGATATATTAGGAGAATTATA
>8557 bias=123.4,bit_score=676.6,abs_start=189210,align_strand=+,abs_end=189896,score_ratio=0.984861717613,query_name=NODE_1_length_201530_cov_37.1757_ID_177
ATGGAAAAGAAATTTTATTTATTTATTTTTGCCGAACCACTAGAAACTGAACAATTAAGA
ATAAAATATAGCAAGCATTTAAAACAAATAAAAATTGATTTTGAAAACAATTTTCAGAAT
CTTTATGAATTAAATTGAAACAATAAACAAATTTTGTTAGCGCATTGTGGAGTTGGAAAA
ACTAATTCTGCTTTAATGCTAAGTTATTTATTGACTAAGTTCAATATATTAAAAGTAATT
AACATTGGACCTGCTATATCAATTTTTAATGGTTGTGTTGGAGATATTTATTGCATACAA
AACTGCAAATATTATGATGTTAATTTAACTGCCTTACCTAATTATAAAATCGGGCAATTG
CCTAGTTTGCAAGATGTATTTCATTGCAATCAAGATCTAAAAATTTGTAGCAATTTTAAA
AAAGCCAATATTATAACCGGCGACAGTTTTATTAATAAAAGCATAATAAATTCAGATATA
TTAGATTGAAATACAAATAATTTATTAGGCGATATGGAATGTTGTTCATTGGCACATACA
TCATTTATTTTTGGCAAACCATTTTATTCATTCAAGGTAATTTCAGATTGTTTGGAATCT
AATAATAACCTAGAATATAGGCAATCGAAAGCAATTTGGGAATTAAAGATAATTGATATT
TTTAAAGATATATTAGGAGAATTATAA
>8558 bias=124.7,bit_score=647.3,abs_start=25878,align_strand=-,abs_end=26562,score_ratio=0.942212518195,query_name=NODE_1_length_337690_cov_20.0179_ID_3593
TGGAAAAGAAATTTTATTTATTTATTTTTGCCGAACCACTAGAAACTGAACAATTAAGAC
TAAAATATAGCAAGCATTTAAAACAAATAAAAATTGATTTTGAAAACAGTTTTCAGAATC
TTTATGAATTAAATTGAAACAATAAACAAATTTTGTTAGCACACTGTGGAGTTGGAAAAA
CTAATTCTGCTTTAATGTTAAGTTATTTATTGACTAAGTTCAATATATTAAAAGTAATTA
ACATTGGACCTGCTATATCAATTTTCAATGGTAGCGTTGGAGATATTTATTGCATACAAA
ATTGCAAATATTATGACGTTAATTTAACTGCCTTACCTAATTATAAAATCGGGCAATTAC
CTAATCTGCAAGATGTATTTTATTGCAATCAAGATCTAAAAATTTGCAATAATTTTAAAA
AGGTCAATATTATAACTGGTGATAGTTTTATTAATAAAAGCATAATAAATTCAGATATAT
TAGATTGAAATACAAATAATTTATTAGGCGATATGGAATGTTGTTCATTGGCACATACTT
CATTTATTTTTAGCAAACCATTTTATTCTTTCAAGGTGATTTCGGATTGTTTGGAATCAA
ATAATAACCTAGAATACAGGCAATCGAAAGCAATTTGGGAATTAAAGATAATTGATATTT
TTAAAGATATATTAGGAGAATTATA
>8559 bias=122.0,bit_score=677.1,abs_start=24517,align_strand=-,abs_end=25201,score_ratio=0.985589519651,query_name=NODE_1_length_423494_cov_19.5452_ID_878
TGGAAAAGAAATTTTATTTATTTATTTTTGCCGAACCACTAGAAACTGAACAATTAAGAA
TAAAATATAGCAAGCATTTAAAACAAATAAAAATTGATTTTGAAAACAATTTTCAGAATC
TTTATGAATTAAATTGAAACAATAAACAAATTTTGTTAGCACATTGTGGAGTTGGAAAAA
CTAATTCTGCTTTAATGTTAAGTTATTTATTGACTAAGTTCAATATATTAAAAGTAATTA
ACATTGGACCTGCTATATCAATTTTCAATGGTAGCGTTGGAGATATTTATTGCATACAAA
ACTGCAAATATTATGATGTTAATTTAACCGCCTTGCCTAATTATAAAATAGGGCAATTGC
CTAGTTTGCAAGATGTATTTCATTGCAATCAAGATCTAAAAATTTGCAGCAATTTTAAAA
AAGCCAATATTATAACCGGTGATAGTTTTATTAATAAAAGCATAATAAATTCAAATATAT
TAGATTGAAATACAAATAATTTATTAGGCGATATGGAATGCTGTTCATTGGCACATACTT
CATTTATTTTTGGCAAACCATTTTATTCATTCAAGGTGATTTCAGATTGTTTGGAATCAA
ACAATAACCTAGAATACAGGCAATCAAAAGCAATTTGGGAATTAAAAATAATTGATATTT
TTAAAGATATATTAGGAGAATTATA
>21089 bias=0,e_score=4.3e-190,bit_score=638.0,score_ratio=0.93,align_strand=+,abs_start=59987,abs_end=60673,allele_start=59987,allele_end=60673,query_name=NODE_3_length_145382_cov_20.187_ID_361 <unknown description>
TGGAAAAGAAATTTTATTTATTTATTTTTGCAGAACCACTAGAAACTGAACAATTAAGAC
TAAAATATAACAAGCATTTAAAACAAATAAAAATTGATTTTGAAAACAATTTTCAAAATC
TTTATGAATTAAATTGAAACAATAAACAAATTTTGTTAGCGCACTGTGGAGTTGGAAAAA
CTAATTCTGCTTTAATGTTAAGTTATTTATTGACTAAATTCAATATATTAAAAGTAATTA
ACATTGGACCTGCTATATCAATTTTTAATGGTTGTATTGGAGATATTTATTGCATACAAA
ATTGCAAATATTATGACGTTAATTTAACTGCCTTACCTAATTATAAAATCGGGCAATTGC
CTAATCTGCAAGATGTATTTTATTGCAATCAAGATCTAAAAATTTGCAATAATTTTAAAA
AAGCCAATATTATAACCGGTGATAGTTTTATTAACAAAAGCATAATAAATTCAAGTATAT
TAAATTGAAATACAAATAATTTATTAGGCGATATGGAATGTTGTTCATTGGCACATACTT
CATTTATTTTTGGCAAACCATTTTATTCGTTCAAGGTGATTTCGGATTGTTTGGAATCAA
ACAATAACCTAGAATACAGGCAATCAAAAGCAATTTGGGAATTAAAAATAATTGATGTTT
TTAAAGATATATTAGGAGAATTATAA
>21090 bias=0,e_score=1e-201,bit_score=678.5,score_ratio=0.99,align_strand=+,abs_start=330751,abs_end=331437,allele_start=330751,allele_end=331437,query_name=NODE_1_length_666248_cov_46.4332_ID_732 <unknown description>
TGGAAAAGAAATTTTATTTATTTATTTTTGCCGAACCACTAGAAACTGAACAATTAAGAA
TAAAATATAGCAAGCATTTAAAACAAATAAAAATTGATTTTGAAAACGATTTTCAGAATC
TTTATGAATTAAGTTGAAACAATAAACAAATTTTGTTAGCACATTGTGGAGTTGGAAAAA
CTAATTCTGCTTTAATGTTAAGTTATTTATTGACTAAGTTCAATATATTAAAAGTAATTA
ACATTGGACCAGCTATATCAATTTTTAATGGTTGTGTTGGAGATATTTATTGCATACAAA
ACTGCAAATATTATGATGTTAATTTAACTGCCTTACCTAATTATAAAATTGGGCAACTGC
CTAGTTTGCAAGATGTATTTCATTGCAATCAAGATCTAAAAATTTGCAGCAATTTTAAAA
AAGCCAATATTATAACCGGCGACAGTTTTATTAATAAAAGCATAATAAATTCAGATATAT
TAGATTGAAATACAAATAATTTATTAGGCGATATGGAATGTTGTTCATTGGCACATACAT
CATTTATTTTTGGCAAACCATTTTATTCATTCAAGGTAATTTCAGATTGTTTGGAATCTA
ATAATAACCTAGAATATAGGCAATCAAAAGCAATTTGGGAATTAAAAATAATTGATATTT
TTAAAGATATATTAGGAGAACTATAA
>21091 bias=0,e_score=1.8e-198,bit_score=664.7,score_ratio=0.97,align_strand=-,abs_start=11769,abs_end=12453,allele_start=11769,allele_end=12453,query_name=NODE_5_length_74718_cov_32.8728_ID_1892 <unknown description>
TGGAAAAGAAATTTTATTTATTTATTTTTGCTGAACCACTAGAAACTGAACAATTAAGAC
TAAAATATAGCAAGCATTTAAAACAAATAAAAATTGATTTTGAAAACAATTTTCAAAATC
TTTATGAATTAAATTGAAACAATAAACAAATTTTGTTAGCACATTGTGGAGTTGGAAAAA
CTAATTCTGCTTTAATGTTAAGTTATTTATTGACTAAATTCAATATATTAAAAGTAATTA
ACATTGGACCTGCTATATCAATTTTCAATGGTTGTGTTGGAGATATTTATTGCATACAAA
ATTGCAAATATTATGATGTTAATTTAACTGCCTTACCTAATTATAAAATCGGGCAATTGC
CTAGTTTGCAAGATGTATTTCATTGCAATCAAGATCTAAAAATTTGCAGCAATTTTAAAA
AAGCAAATATTATAACCGGTGATAGTTTTATTAATAAAAGCATAATAAATTCAGATATAT
TAGATTGAAATACAAATAATTTATTAGGCGATATGGAATGTTGTTCATTGGCACATACAT
CATTTATTTTTGGCAAACCATTTTATTCATTCAAGGTGATTTCAGATTGTTTAGAATCAA
ATAATAACCTAGAATATAGGCAATCGAAAGCAATTTGGGAATTAAAAATAATTGATATTT
TTAAAGATATATTAGGAGAATTAT
>21092 bias=0,e_score=1.1e-191,bit_score=641.2,score_ratio=0.93,align_strand=-,abs_start=25548,abs_end=26232,allele_start=25548,allele_end=26232,query_name=NODE_7_length_35098_cov_1.40234_ID_225 <unknown description>
TGGAAAAGAAATTTTATTTATTTATTTTTGCCGAACCACTAGAAACCGAACAATTAAGAC
TAAAATATAACAAGCATTTAAAACAAATAAAAATTGATTTTGAAAATAATTTTCAAAATC
TTTATGAATTAAATTGAAACAATAAGCAAATTTTGTTAGCACACTGTGGAGTTGGAAAAA
CTAATTCTGTTTTAATGTTAAGTTATTTATTGACTAAATTCAATATATTAAAAGTAATTA
ACATTGGACCTGCTATATCAATTTTTAATGGTTGTATTGGAGATATTTATTGCATACAAA
ATTGCAAATATTATGACGTTAATTTAACTGCCTTACCTAATTATAAAATCGGGCAATTGC
CTAATCTGCAAGATGTATTTTATTGCAATCAAGATCTAAAAATTTGCAATAATTTTAAAA
AAGCCAATATTATAACCGGTGATAGTTTTATTAACAAAAGCATAATAAATTCAAATATAT
TAAATTGAAATACAAATAATTTATTAGGCGATATGGAATGTTGTTCATTGGCACATACTT
CATTTATTTTTGGCAAACCATTTTATTCGTTCAAGGTGATTTCGGATTGTTTGGAATCAA
ACAATAACCTAGAATACAGGCAATCAAAAGCAATTTGGGAATTAAAAATAATTGATGTTT
TTAAAGATATATTAGGAGAATTAT
>21093 bias=0,e_score=3.9e-200,bit_score=672.6,score_ratio=0.98,align_strand=-,abs_start=23238,abs_end=23922,allele_start=23238,allele_end=23922,query_name=NODE_1_length_386744_cov_32.1807_ID_133 <unknown description>
TGGAAAAGAAATTTTATTTATTTATTTTTGCTGAACCACTAGAAACTGAACAATTAAGGC
TAAAATATAGCAAGTATTTAGAACAAATAAAAATTGATTTTGAAAACGATTTTCAGAATC
TTTATGAATTAAATTGAAACAATAAACAAATTTTGTTAGCGCACTGTGGAGTTGGAAAAA
CTAATTCTGCTTTAATGCTAAGTTATTTATTGACTAAGTTCAATATATTAAAAGTAATTA
ACATTGGACCTGCTATATCAATTTTCAATGGTAGCGTTGGAGATATTTATTGCATACAAA
ATTGCAAATATTATGACGTTAATTTAACCGCCTTACCTAATTATAAAATCGGGCAATTGC
CTAGTTTGCAAGATGTATTTCATTGCAATCAAGATCTAAAAATTTGCAGCAATTTTAAAA
AAGCCAATATTATAACCGGTGATAGTTTTATTAATAAAAGCATAATAAATTCAAATATAT
TAGATTGAAATGCAAATAATTTATTAGGCGATATGGAATGTTGTTCATTGGCACATACAT
CATTTATTTTTGGCAAACCATTTTATTCATTCAAGGTAATTTCAGATTGTTTGGAATCTA
ATAATAACCTAGAATATAGGCAATCGAAAGCAATTTGGGAATTAAAAATAATTGATATCT
TTAAAGAAATAATAGGAGAATTAT
>21094 bias=0,e_score=1.4e-204,bit_score=684.2,score_ratio=1.00,align_strand=-,abs_start=26794,abs_end=27478,allele_start=26794,allele_end=27478,query_name=NODE_6_length_46956_cov_43.1269_ID_5679 <unknown description>
TGGAAAAGAAATTTTATTTATTTATTTTTGCCGAACCACTAGAAACTGAACAATTAAGGC
TAAAATATAGCAAGCATTTAGAACAAATAAAAATTGATTTTGAAAACGATTTTCAGAATC
TTTATGAATTAAATTGAAACAATAAACAAATTTTGTTAGCGCACTGTGGAGTTGGAAAAA
CTAATTCTGCTTTAATGCTAAGTTATTTATTGACTAAGTTCAATATATTAAAAGTAATTA
ACATTGGACCTGCTATATCAATTTTCAATGGTAGCGTTGGAGATATTTATTGCATACAAA
ATTGCAAATATTATGACGTTAATTTAACCGCCTTACCTAATTATAAAATTGGGCAATTGC
CTAGTTTGCAAGATGTATTTCATTGCAATCAAGATCTAAAAATTTGCAGCAATTTTAAAA
AAGCCAATGTTATAACCGGCGACAGTTTTATTAATAAAAGCATAATAAATTCAGATATAT
TAGATTGAAATACAAATAATTTATTAGGCGATATGGAATGTTGTTCATTGGCACATACAT
CATTTATTTTTGGCAAACCATTTTATTCATTCAAGGTAATTTCAGATTGTTTGGAATCTA
ATAATAACCTAGAATATAGGCAATCAAAAGCAATTTGGGAATTAAAAATAATTGATATTT
TTAAAGATATATTAGGAGAACTAT
>21095 bias=0,e_score=6.2e-201,bit_score=672.5,score_ratio=0.98,align_strand=-,abs_start=25359,abs_end=26043,allele_start=25359,allele_end=26043,query_name=NODE_5_length_58973_cov_49.265_ID_3618 <unknown description>
TGGAAAAGAAATTTTATTTATTTATTTTTGCCGAACCACTAGAAACCGAACAATTAAGAC
TAAAATATAACAAGCATTTAAAACAAATAAAAATTGATTTTGAAAATAATTTTCAAAATC
TTTATGAATTAAATTGAAACAATAAGCAAATTTTGTTAGCACACTGTGGAGTTGGAAAAA
CTAATTCTGCTTTAATGTTAAGTTATTTATTGACTAAATTCAATATATTAAAAGTAATTA
ACATTGGACCTGCTATATCAATTTTTAATGGTAGCGTTGGAGATATTTATTGCATACAAA
ATTGCAAATATTATGACGTCAATTTAACTGCTTTACCTAATTATAAAATCGGGCAATTGC
CTAGTTTGCAAGATGTATTTCATTGCAATCAAGATCTAAAAATTTGCAGCAATTTTAAAA
AAGCCAATATTATAACCGGTGATAGTTTTATTAATAAAAGCATAATAAATTCAAATATAT
TAGATTGAAATACAAATAATTTATTAGGCGATATGGAATGTTGTTCATTGGCACATACTT
CATTTATTTTTGGCAAACCATTTTATTCATTCAAGGTGATTTCAGATTGTTTGGAATCTA
ATAATAACTTAGAATATAGGCAATCAAAAGCAATTTGGGAATTAAAAATAATTGATATTT
TTAAAGATATATTAGGAGAATTAT
>21096 bias=0,e_score=1.6e-192,bit_score=647.3,score_ratio=0.94,align_strand=-,abs_start=25877,abs_end=26561,allele_start=25877,allele_end=26561,query_name=NODE_1_length_337655_cov_39.5735_ID_506 <unknown description>
TGGAAAAGAAATTTTATTTATTTATTTTTGCCGAACCACTAGAAACTGAACAATTAAGAC
TAAAATATAGCAAGCATTTAAAACAAATAAAAATTGATTTTGAAAACAGTTTTCAGAATC
TTTATGAATTAAATTGAAACAATAAACAAATTTTGTTAGCACACTGTGGAGTTGGAAAAA
CTAATTCTGCTTTAATGTTAAGTTATTTATTGACTAAGTTCAATATATTAAAAGTAATTA
ACATTGGACCTGCTATATCAATTTTCAATGGTAGCGTTGGAGATATTTATTGCATACAAA
ATTGCAAATATTATGACGTTAATTTAACTGCCTTACCTAATTATAAAATCGGGCAATTAC
CTAATCTGCAAGATGTATTTTATTGCAATCAAGATCTAAAAATTTGCAATAATTTTAAAA
AGGTCAATATTATAACTGGTGATAGTTTTATTAATAAAAGCATAATAAATTCAGATATAT
TAGATTGAAATACAAATAATTTATTAGGCGATATGGAATGTTGTTCATTGGCACATACTT
CATTTATTTTTAGCAAACCATTTTATTCTTTCAAGGTGATTTCGGATTGTTTGGAATCAA
ATAATAACCTAGAATACAGGCAATCGAAAGCAATTTGGGAATTAAAGATAATTGATATTT
TTAAAGATATATTAGGAGAATTAT
>21097 bias=0,e_score=2e-201,bit_score=677.1,score_ratio=0.99,align_strand=+,abs_start=295585,abs_end=296271,allele_start=295585,allele_end=296271,query_name=NODE_1_length_474534_cov_38.1723_ID_792 <unknown description>
TGGAAAAGAAATTTTATTTATTTATTTTTGCCGAACCACTAGAAACTGAACAATTAAGAA
TAAAATATAGCAAGCATTTAAAACAAATAAAAATTGATTTTGAAAACAATTTTCAGAATC
TTTATGAATTAAATTGAAACAATAAACAAATTTTGTTAGCACATTGTGGAGTTGGAAAAA
CTAATTCTGCTTTAATGTTAAGTTATTTATTGACTAAGTTCAATATATTAAAAGTAATTA
ACATTGGACCTGCTATATCAATTTTCAATGGTAGCGTTGGAGATATTTATTGCATACAAA
ACTGCAAATATTATGATGTTAATTTAACCGCCTTGCCTAATTATAAAATAGGGCAATTGC
CTAGTTTGCAAGATGTATTTCATTGCAATCAAGATCTAAAAATTTGCAGCAATTTTAAAA
AAGCCAATATTATAACCGGTGATAGTTTTATTAATAAAAGCATAATAAATTCAAATATAT
TAGATTGAAATACAAATAATTTATTAGGCGATATGGAATGCTGTTCATTGGCACATACTT
CATTTATTTTTGGCAAACCATTTTATTCATTCAAGGTGATTTCAGATTGTTTGGAATCAA
ACAATAACCTAGAATACAGGCAATCAAAAGCAATTTGGGAATTAAAAATAATTGATATTT
TTAAAGATATATTAGGAGAATTATAA
>21098 bias=0,e_score=6.2e-199,bit_score=669.0,score_ratio=0.97,align_strand=+,abs_start=323384,abs_end=324070,allele_start=323384,allele_end=324070,query_name=NODE_1_length_507951_cov_41.4538_ID_1311 <unknown description>
TGGAAAAGAAATTTTATTTATTTATTTTTGCCGAACCACTAGAAACTGAACAATTAAGAA
TAAAATATAGCAAGCATTTAAAACAAATAAAAATTGATTTTGAAAACAATTTTCAGAATC
TTTATGAATTAAATTGAAACAATAAACAAATTTTGTTAGCACATTGTGGAGTTGGAAAAA
CTAATTCTGCTTTAATGTTAAGTTATTTATTGACTAAGTTCAATATATTAAAAGTTATTA
ACATTGGCCCTGCTATATCAATTTTCAATGGTTGTGTTGGAGATATTTATTGCATACAAA
ATTGCAAATATTATGATGTTAATTTAACCGCCTTGCCTAATTATAAAATAGGGCAATTGC
CTAGTTTGCAAGATGTATTTCATTGCAATCAAGATCTAAAAATTTGCAGCAATTTTAAAA
AAGCCAATATTATAACCGGTGATAGTTTTATTAATAAAAGCATAATAAATTCAAATATAT
TAGATTGAAATACAAATAATTTATTAGGCGATATGGAATGTTGTTCATTGGCACATACAT
CATTTATTTTTAGCAAACCATTTTATTCATTCAAGGTAATTTCAGATTGTTTGGAATCTA
ATAATAACCTAGAATATAGGCAATCGAAAGCAATTTGAGAATTAAAGATAATTGATATTT
TTAAAGATATATTAGGAGAATTATAA
>21099 bias=0,e_score=1.2e-201,bit_score=676.6,score_ratio=0.98,align_strand=+,abs_start=189211,abs_end=189897,allele_start=189211,allele_end=189897,query_name=NODE_1_length_201531_cov_37.8145_ID_143 <unknown description>
TGGAAAAGAAATTTTATTTATTTATTTTTGCCGAACCACTAGAAACTGAACAATTAAGAA
TAAAATATAGCAAGCATTTAAAACAAATAAAAATTGATTTTGAAAACAATTTTCAGAATC
TTTATGAATTAAATTGAAACAATAAACAAATTTTGTTAGCGCATTGTGGAGTTGGAAAAA
CTAATTCTGCTTTAATGCTAAGTTATTTATTGACTAAGTTCAATATATTAAAAGTAATTA
ACATTGGACCTGCTATATCAATTTTTAATGGTTGTGTTGGAGATATTTATTGCATACAAA
ACTGCAAATATTATGATGTTAATTTAACTGCCTTACCTAATTATAAAATCGGGCAATTGC
CTAGTTTGCAAGATGTATTTCATTGCAATCAAGATCTAAAAATTTGTAGCAATTTTAAAA
AAGCCAATATTATAACCGGCGACAGTTTTATTAATAAAAGCATAATAAATTCAGATATAT
TAGATTGAAATACAAATAATTTATTAGGCGATATGGAATGTTGTTCATTGGCACATACAT
CATTTATTTTTGGCAAACCATTTTATTCATTCAAGGTAATTTCAGATTGTTTGGAATCTA
ATAATAACCTAGAATATAGGCAATCGAAAGCAATTTGGGAATTAAAGATAATTGATATTT
TTAAAGATATATTAGGAGAATTATAA
>21100 bias=0,e_score=1.5e-196,bit_score=661.1,score_ratio=0.96,align_strand=-,abs_start=174264,abs_end=174948,allele_start=174264,allele_end=174948,query_name=NODE_1_length_497571_cov_28.1511_ID_540 <unknown description>
TGGAAAAGAAATTTTATTTATTTATTTTTGCCGAACCACTAGAAACCGAACAATTAAGAA
TAAAATATAGCAAGCATTTAAAACAAATAAAAATTGATTTTGAAAATAATTTTCAGAATC
TTTATGAATTAAATTGAAACAATAAACAAATTTTGTTAGCGCATTGTGGAGTTGGAAAAA
CTAATTCTGCTTTAATGCTAAGTTATTTATTGACTAAGTTCAATATATTAAAAGTAATTA
ACATTGGACCTGCTATATCAATTTTCAATGGTAGCGTTGGAGATATTTATTGCATACAAA
ATTGCAAATATTATGATGTTAATTTAACTGCCTTACCTAATTATAAAATAGGACAATTGC
CTAGTTTGCAAGATGTATTTCATTGCAATCAAGATCTAAAAATTTGCAGCAATTTTAAAA
AAGCAAATATTATAACCGGTGATAGTTTTATTAATAAAAGCATAATAAATTCAAATATAT
TAGATTGAAATACAAATAATTTATTAGGCGATATGGAATGTTGTTCATTGGCACATACAT
CATTTATTTTTAGCAAACCATTTTATTCATTCAAGGTAATTTCAGATTGCTTGGAATCTA
ATAATAACCTAGAATATAGGCAATCGAAAGCAATTTGGGAGTTAAAAATAATTGATATTT
TTAAAGATATATTAGGAGAATTAT
>21101 bias=0,e_score=2.6e-190,bit_score=638.0,score_ratio=0.93,align_strand=-,abs_start=27547,abs_end=28231,allele_start=27547,allele_end=28231,query_name=NODE_4_length_88116_cov_34.4059_ID_323 <unknown description>
TGGAAAAGAAATTTTATTTATTTATTTTTGCAGAACCACTAGAAACTGAACAATTAAGAC
TAAAATATAACAAGCATTTAAAACAAATAAAAATTGATTTTGAAAACAATTTTCAAAATC
TTTATGAATTAAATTGAAACAATAAACAAATTTTGTTAGCGCACTGTGGAGTTGGAAAAA
CTAATTCTGCTTTAATGTTAAGTTATTTATTGACTAAATTCAATATATTAAAAGTAATTA
ACATTGGACCTGCTATATCAATTTTTAATGGTTGTATTGGAGATATTTATTGCATACAAA
ATTGCAAATATTATGACGTTAATTTAACTGCCTTACCTAATTATAAAATCGGGCAATTGC
CTAATCTGCAAGATGTATTTTATTGCAATCAAGATCTAAAAATTTGCAATAATTTTAAAA
AAGCCAATATTATAACCGGTGATAGTTTTATTAACAAAAGCATAATAAATTCAAGTATAT
TAAATTGAAATACAAATAATTTATTAGGCGATATGGAATGTTGTTCATTGGCACATACTT
CATTTATTTTTGGCAAACCATTTTATTCGTTCAAGGTGATTTCGGATTGTTTGGAATCAA
ACAATAACCTAGAATACAGGCAATCAAAAGCAATTTGGGAATTAAAAATAATTGATGTTT
TTAAAGATATATTAGGAGAATTAT
