# Supplementary material for: Genomic determination of minimum multi-locus sequence typing schemas to represent the genomic phylogeny of Mycoplasma hominis
Source: BMC Genomics. 2016 Nov 23;17:964. doi: 10.1186/s12864-016-3284-z (PMC5120421; doi:10.1186/s12864-016-3284-z)
Supplement: Additional file 1: — FASTA sequence for all pan genomic alleles identified in this study. (ZIP 1488 kb) [file 12864_2016_3284_MOESM1_ESM.zip › pan_genome/GENE-222.fasta]

>222
ATGAAAAAAATTGAATTCATCAATGTTGATGCAAGTTATTATAAAAAAAGTCCAATAGTT
TTAAAGAACATAAATTTTTCTATTGAAGAGGGCGAATTTATAGCGATAATAGGAAAATCC
GGCGCTGGAAAATCGACAATTTTCAATGCTTTATTGAAGCAATTGTTTGTAAAAAAAGGC
AATGTAAAAATTGATGATATTGATATTTATAGTGCTTCAAAAAAACAATGAAAGGCAATA
TTAAAAAACATTGGATTTTTAAGCCAAAACAATAATTTTATTGAAAGTTTAAATTGCTAT
GAAAACATTCTACATTTTTATCCAAAATATAAAAATTTTCTTTTTTCTTGATTTCATGTT
TTAAGCAAAACTCAAAAACAAGAAATATATGAATATTTCGTAAAATTCAATATATTTGAT
AAGTTATTTACAAGAGTCGATGAATTAAGCGGGGGTCAAAGGCAAAGATTGTGGTTGATA
CTTATTTTATTACAAAAAGTTGACATTATTTTAGCAGACGAACCTACCAATAGTCTTGAT
ATAGCAAACGCAAGAGATGTTTTAGAATTATTGTCTTCAATATCACAAGAATACAAAAAA
ACAATTTTAGTAAATATTCACGACATTTCATTAATAAAAACTTATTTTAAGAAATACATT
TATGTCAAAGATGGACAGATTATTGAAATTGGTGAAACAAAAAATTTAAATGAATTAAAA
ATAAAAGATTTATATAATTTTTAA
>813
ATGAAAAAAATTGAATTCATCAATGTTGATGCAAGTTATTATAAAAAAAGTCCAATAGTT
TTAAAGAACATAAATTTTTCTATTGAAGAGGGTGAATTTATAGCGATAATAGGAAAATCC
GGCGCTGGAAAATCAACAATTTTCAATGCTTTATTGAGGCAATTGTTTGTAAAAAAAGGC
AATGTAAAAATTAATGATATTGATATTTATAGAGCTTCAAAAAAACAATGAAAGGCAATA
TTAAAAAATATTGGATTTTTAAGTCAAAACAATAATTTTATTGAAAGTTTAAATTGCTAT
GAAAACATTCTACATTTTTATCCAAAATATAAAAATTTTCTTTTTTCTTGATTTCATGTT
TTAAGCAAAACCCAAAAACAAGAAATATATGAATATTTTGTAAAATTCAATATATTTGAT
AAGTTATTTACAAGAGTCGATGAATTAAGCGGGGGTCAAAGGCAAAGATTGTGGTTGATA
CTTATTTTATTACAAAAAGTTGACATTATTTTAGCAGACGAACCTACCAATAGTCTTGAT
ATAGCAAACGCAAGAGATGTTTTGGAATTATTGTCTTCAATATCACAAGAATACAAAAAA
ACAATTTTAGTAAATATTCACGACATTTCATTAATAAAAACTTATTTTAAGAAATACATT
TATGTCAAAGATGGACAGATTATTGAAATTGGTGAAACAAAAAATTTAAATGAATTAAAA
ATAAAAGATTTATATAATTTTTAA
>1109
ATGAAAAAAATTGAATTCATCAATGTTGATGCAAGTTATTATAAAAAAAGTCCAATAGTT
TTAGAGAACATAAATTTTTCTATTGAAGAGGGTGAATTTATAGCGATAATAGGAAAATCC
GGCGCTGGAAAATCAACAATTTTCAATGCTTTGTTGAGGCAATTATTTGTAAAAAAAGGC
AATGTAAAAATTAATAATATTGATATTTATAGTGCTTCAAAAAAACAATGAAAGGCAATA
TTAAAAAACATTGGATTTTTAAGCCAAAACAATAATTTTATTGAAAGTTTAAATTGTTAT
GAAAACATTCTACATTTTTATCCAAAATATAAAAATTTTCTTTTTTCTTGATTTCATGTT
TTAACCAAAGCTCAAAAACAAGAAATATATGAATATTTCGTAAAATTCAATATATTTGAT
AAGTTATTTACAAGAGTCGATGAATTAAGCGGGGGTCAAAGGCAAAGATTGTGGTTGATA
CTTATTTTATTACAAAAAGTTGACATTATTTTAGCAGACGAACCTACCAATAGTCTTGAT
ATAGCAAACGCAAGAGATGTTTTAGAATTATTGTCTTCAATATCACAAGAATACAAAAAA
ACAATTTTAGTAAATATTCACGACATTTCATTAATAAAAACTTATTTTAAAAAATACATT
TATGTTAAAGATGGACAAATTATTGAAATTGGTGAAACAAAAAACTTAAATGAATTAAAA
ATAAAAGATTTATATAATTTTTAA
>1702
ATGAAAAAAATTGAATTCATCAATGTTGATGCTAGTTATTATAAAAAAAGCCCAATAGTT
TTAGAGAACATAAATTTTTCTATTGAAGAGGGTGAATTTATAGCGATAATAGGAAAATCC
GGCGCTGGAAAATCAACAATTTTCAATGCTTTATTGAGGCAATTGTTTGTAAAAAAAGGC
AATGTAAAAATTAATGATATTGATATTTATAGCGCTTCAAAAAAACAATGAAAGGCAATA
TTAAAAAACATTGGATTTTTAAGCCAAAACAATAATTTTATTGAAAGTTTAAATTGCTAT
GAAAACATTCTACATTTTTATCCAAAATATAAAAATTTTCTTTTTTCTTGATTTCATGTT
TTAAGCAAAACTCAAAAACAAGAAATATATGAATATTTTGTAAAATTCAATATATTTGAT
AAGTTATTTACAAGAGTCGATGAATTAAGCGGGGGTCAAAGGCAAAGATTGTGGTTGATA
CTTATTTTATTACAAAAAGTTGACATTATTTTAGCAGACGAACCTACCAATAGTCTTGAT
ATAGCAAACGCAAGAGATGTTTTAGAATTATTGTCTTCAATATCACAAGAATACAAAAAA
ACAATTTTAGTAAATATTCACGACATTTCATTAATAAAAACTTATTTTAAGAAATACATT
TATGTCAAAGATGGACAGATTATTGAAATTGGTGAAACAAAAAATTTAAATGAATTAAAA
ATAAAAGATTTATATAATTTTTAA
>8538 bias=158.7,bit_score=708.2,abs_start=56263,align_strand=+,abs_end=57006,score_ratio=0.95188172043,query_name=NODE_3_length_108407_cov_40.0256_ID_5518
ATGAAAAAAATTGAATTTATCAATGTTGATGCAAGTTATTATAAAAAAAGTCCAATAGTT
TTAAAGAACATAAATTTTTCTATTGAAGAGGGTGAATTTATAGCGATAATAGGAAAATCC
GGCGCTGGAAAATCAACAATTTTCAATGCTTTATTGAGGCAATTGTTTGTAAAAAAAGGC
AATGTAAAAATTAATGATATTGATATTTATAGTGCTTCCAAAAAACAATGAAAGGCAATA
TTAAAAAACATTGGATTTTTAAGTCAAAACAATAATTTTATTGAAAGTTTAAATTGCTAT
GAAAACATTCTACATTTTTATCCAAAATATAAAAATTTTCTTTTTTCTTGATTTCGTGTT
TTAAGCAAAACCCAAAAACAAGAAATATATGAATATTTTGTAAAATTCAATATATTTGAT
AAGTTATTTACAAGAGTCGATGAATTAAGTGGGGGTCAAAGGCAAAGATTGTGATTGATA
CTTATTTTATTACAAAAAGTTGACATTATTTTGGCAGACGAACCTACTAATAGTCTTGAT
ATAGCAAACGCAAGAGATGTTTTAGAATTATTGTCTTCAATATCACAAGAATACAAAAAA
ACAATTTTAGTAAATATTCACGACATTTCATTAATAAAAACTTATTTTAAGAAATACATT
TATGTTAAAGATGGACAGATTATTGAAATTGGTGAAACAAAAAATTTAAATGAATTAAAA
ATAAAAGATTTATATAATTTTTAA
>8539 bias=157.5,bit_score=719.6,abs_start=47486,align_strand=-,abs_end=48227,score_ratio=0.967204301075,query_name=NODE_2_length_226046_cov_22.58_ID_866
TGAAAAAAATTGAATTCATCAATGTTGATGCAAGTTATTATAAAAAAAGTCCAATAGTTT
TAAAGAACATAAATTTTTCTATTGAAGAGGGTGAATTTATAGCGATAATAGGAAAATCCG
GCGCTGGAAAATCAACAATTTTCAATGCTTTATTGAGACAATTGTTTGTAAAAAAAGGCA
ATGTAAAAATTAATGATATTGATATTTATAGAGCTTCAAAAAAACAATGAAAGGCAATAT
TAAAAAATATTGGATTTTTAAGTCAAAACAATAATTTTATTGAAAGTTTAAATTGCTATG
AAAACATTCTACATTTTTATCCAAAATATAAAAATTTTCTTTTTTCTTGATTTCATGTTT
TAAGCAAAACTCAAAAACAAGAAATATATGAATATTTTGTAAAATTCAATATATTTGATA
AGTTATTTACAAGAGTCGATGAATTAAGCGGGGGTCAAAGGCAAAGATTGTGGCTGATAC
TTATTTTATTACAAAAAGTTGACATTATTTTAGCAGACGAACCTACCAATAGTCTTGATA
TAGCAAACGCAAGAGATGTTTTAGAATTATTGTCTTCAATATCACAAGAATACAAAAAAA
CAATTTTAGTAAATATTCACGACATTTCATTAATAAAAACTTATTTTAAGAAATACATTT
ATGTCAAAGATGGACAGATTATTGAAATTGGTGAAACAAAAAACTTAAATGAATTAAAAA
TAAAAGATTTATATAATTTTTA
>8543 bias=157.5,bit_score=719.6,abs_start=19010,align_strand=+,abs_end=19753,score_ratio=0.967204301075,query_name=NODE_6_length_67671_cov_18.6945_ID_2665
ATGAAAAAAATTGAATTCATCAATGTTGATGCAAGTTATTATAAAAAAAGTCCAATAGTT
TTAAAGAACATAAATTTTTCTATTGAAGAGGGTGAATTTATAGCGATAATAGGAAAATCC
GGCGCTGGAAAATCAACAATTTTCAATGCTTTATTGAGACAATTGTTTGTAAAAAAAGGC
AATGTAAAAATTAATGATATTGATATTTATAGAGCTTCAAAAAAACAATGAAAGGCAATA
TTAAAAAATATTGGATTTTTAAGTCAAAACAATAATTTTATTGAAAGTTTAAATTGCTAT
GAAAACATTCTACATTTTTATCCAAAATATAAAAATTTTCTTTTTTCTTGATTTCATGTT
TTAAGCAAAACTCAAAAACAAGAAATATATGAATATTTTGTAAAATTCAATATATTTGAT
AAGTTATTTACAAGAGTCGATGAATTAAGCGGGGGTCAAAGGCAAAGATTGTGGCTGATA
CTTATTTTATTACAAAAAGTTGACATTATTTTAGCAGACGAACCTACCAATAGTCTTGAT
ATAGCAAACGCAAGAGATGTTTTAGAATTATTGTCTTCAATATCACAAGAATACAAAAAA
ACAATTTTAGTAAATATTCACGACATTTCATTAATAAAAACTTATTTTAAGAAATACATT
TATGTCAAAGATGGACAGATTATTGAAATTGGTGAAACAAAAAACTTAAATGAATTAAAA
ATAAAAGATTTATATAATTTTTAA
>21080 bias=0,e_score=2.8e-215,bit_score=721.2,score_ratio=0.97,align_strand=+,abs_start=56278,abs_end=57021,allele_start=56278,allele_end=57021,query_name=NODE_2_length_157878_cov_35.9168_ID_1792 <unknown description>
TGAAAAAAATTGAATTCATCAATGTTGATGCAAGTTATTATAAAAAAAGTCCAATAGTTT
TAAAGAACATAAATTTTTCTATTGAAGAGGGTGAATTTATAGCGATAATAGGAAAATCCG
GCGCTGGAAAATCAACAATTTTCAATGCTTTGTTGAGGCAATTATTTGTAAAAAAAGGCA
ATGTAAAAATTAATGATATTGATATTTATAGTGCTTCAAAAAAACAATGAAAGGCAATAT
TAAAAAACATTGGATTTTTAAGCCAAAACAATAATTTTATTGAAAGTTTAAATTGCTATG
AAAACATTCTACATTTTTATCCAAAATATAAAAATTTTCTTTTTTCTTGATTTCATGTTT
TAAGCAAAACTCAAAAACAAGAAATATATGAATATTTCGTAAAATTCAATATATTTGATA
AGTTATTTACAAGAGTCGATGAATTAAGCGGGGGTCAAAGGCAAAGATTGTGGTTGATAC
TTATTTTGTTACAAAAAGTTGACATTATTTTAGCAGACGAACCTACCAATAGTCTTGATA
TAGCAAACGCAAGAGATGTTTTAGAATTATTGTCTTCAATATCACAAGAATACAAAAAAA
CAATTTTAGTAAATATTCACGACATTTCATTAATAAAAACTTATTTTAAGAAATACATTT
ATGTCAAAGAAGGACAAATTATTGAAATTGGTGAAACAAAAAATCTAAGTGAATTAAAAA
TAAAAGATTTATATAATTTTTAA
>21081 bias=0,e_score=2e-217,bit_score=727.7,score_ratio=0.98,align_strand=+,abs_start=56264,abs_end=57007,allele_start=56264,allele_end=57007,query_name=NODE_3_length_105570_cov_41.6042_ID_404 <unknown description>
TGAAAAAAATTGAATTCATCAATGTTGATGCAAGTTATTATAAAAAAAGCCCAATAGTTT
TAGAGAACATAAATTTTTCTATTGAAGAGGGTGAATTTATAGCGATAATAGGAAAATCCG
GCGCTGGAAAATCAACAATTTTCAATGCTTTATTGAGGCAATTGTTTGTAAAAAAAGGCA
ATGTAAAAATTAATGATATTGATATTTATAGCGCTTCAAAAAAACAATGAAAGGCAATAT
TAAAAAACATTGGATTTTTAAGTCAAAACAATAATTTTATTGAAAGTTTAAATTGCTATG
AAAACATTCTACATTTTTATCCAAAATATAAAAATTTTCTTTTTTCTTGATTTCATGTTT
TAACCAAAGCTCAAAAACAAGAAATATATGAATATTTCGTAAAATTCAATATATTTGATA
AGTTATTTACAAGAGTCGATGAATTAAGCGGGGGTCAAAGACAAAGATTGTGGTTGATAC
TTATTTTATTACAAAAAGTTGACATTATTTTAGCAGACGAACCTACCAATAGTCTTGATA
TAGCAAACGCAAGAGATGTTTTAGAATTATTGTCTTCAATATCACAAGAATACAAAAAAA
CAATTTTAGTAAATATTCACGACATTTCATTAATAAAAACTTATTTTAAGAAATACATTT
ATGTCAAAGATGGACAGATTATTGAAATTGGTGAAACAAAAAATTTAAATGAATTAAAAA
TAAAAGATTTATATAATTTTTAA
>21082 bias=0,e_score=5.8e-215,bit_score=719.6,score_ratio=0.97,align_strand=+,abs_start=56273,abs_end=57016,allele_start=56273,allele_end=57016,query_name=NODE_2_length_103512_cov_40.2028_ID_705 <unknown description>
TGAAAAAAATTGAATTCATCAATGTTGATGCAAGTTATTATAAAAAAAGTCCAATAGTTT
TAAAGAACATAAATTTTTCTATTGAAGAGGGTGAATTTATAGCGATAATAGGAAAATCCG
GCGCTGGAAAATCAACAATTTTCAATGCTTTATTGAGACAATTGTTTGTAAAAAAAGGCA
ATGTAAAAATTAATGATATTGATATTTATAGAGCTTCAAAAAAACAATGAAAGGCAATAT
TAAAAAATATTGGATTTTTAAGTCAAAACAATAATTTTATTGAAAGTTTAAATTGCTATG
AAAACATTCTACATTTTTATCCAAAATATAAAAATTTTCTTTTTTCTTGATTTCATGTTT
TAAGCAAAACTCAAAAACAAGAAATATATGAATATTTTGTAAAATTCAATATATTTGATA
AGTTATTTACAAGAGTCGATGAATTAAGCGGGGGTCAAAGGCAAAGATTGTGGCTGATAC
TTATTTTATTACAAAAAGTTGACATTATTTTAGCAGACGAACCTACCAATAGTCTTGATA
TAGCAAACGCAAGAGATGTTTTAGAATTATTGTCTTCAATATCACAAGAATACAAAAAAA
CAATTTTAGTAAATATTCACGACATTTCATTAATAAAAACTTATTTTAAGAAATACATTT
ATGTCAAAGATGGACAGATTATTGAAATTGGTGAAACAAAAAACTTAAATGAATTAAAAA
TAAAAGATTTATATAATTTTTAA
>21083 bias=0,e_score=3.5e-211,bit_score=707.8,score_ratio=0.95,align_strand=-,abs_start=117257,abs_end=117998,allele_start=117257,allele_end=117998,query_name=NODE_3_length_174249_cov_45.7083_ID_381 <unknown description>
TGAAAAAAATTGAATTTATCAATGTTGATGCAAGTTATTATAAAAAAAGTCCAACAGTTT
TAAAGAACATAAATTTTTCTATTGAAGAGGGTGAATTTATAGCGATAATAGGAAAATCCG
GCGCTGGAAAATCAACAATTTTCAATGCTTTATTGAGGCAATTGTTTGTAAAAAAAGGCA
ATGTAAAAATTAATGATATTGATATTTATAGTGCTTCCAAAAAACAATGAAAGGCAATAT
TAAAAAACATTGGATTTTTAAGTCAAAACAATAATTTTATTGAAAGTTTAAATTGCTATG
AAAACATTCTACATTTTTATCCAAAATATAAAAATTTTCTTTTTTCTTGATTTCGTGTTT
TAAGCAAAACCCAAAAACAAGAAATATATGAATATTTTGTAAAATTCAATATATTTGATA
AGTTATTTACAAGAGTCGATGAATTAAGTGGGGGTCAAAGGCAAAGATTGTGATTGATAC
TTATTTTATTACAAAAAGTTGACATTATTTTGGCAGACGAACCTACTAATAGTCTTGATA
TAGCAAACGCAAGAGATGTTTTAGAATTATTGTCTTCAATATCACAAGAATACAAAAAAA
CAATTTTAGTAAATATTCACGACATTTCATTAATAAAAACTTATTTTAAGAAATACATTT
ATGTTAAAGATGGACAGATTATTGAAATTGGTGAAACAAAAAATTTAAATGAATTAAAAA
TAAAAGATTTATATAATTTTT
>21084 bias=0,e_score=6.1e-216,bit_score=725.5,score_ratio=0.98,align_strand=+,abs_start=570933,abs_end=571676,allele_start=570933,allele_end=571676,query_name=NODE_1_length_666248_cov_46.4332_ID_732 <unknown description>
TGAAAAAAATTGAATTCATCAATGTTGATGCAAGTTATTATAAAAAAAGCCCAATAGTTT
TAGAGAACATAAATTTTTCTATTGAAGAGGGTGAATTTATAGCAATAATAGGAAAATCCG
GCGCTGGAAAATCAACAATTTTCAATGCTTTGTTGAGGCAATTGTTTGTAAAAAAAGGCA
ATGTAAAAATTAATGATATTGATATTTATAGTGCTTCAAAAAAACAATGAAAGGCAATAT
TAAAAAACATTGGATTTTTAAGTCAAAACAATAATTTTATTGAAAGTTTAAATTGCTATG
AAAACATTCTACATTTTTATCCAAAATATAAAAATTTTCTTTTTTCTTGATTTCATGTTT
TAACCAAAGCTCAAAAACAAGAAATATATGAATATTTCGTAAAATTCAATATATTTGATA
AGTTATTTACAAGAGTCGATGAATTAAGCGGGGGTCAAAGACAAAGATTGTGGTTGATAC
TTATTTTATTACAAAAAGTTGACATTATTTTAGCAGACGAACCTACCAATAGTCTTGATA
TAGCAAACGCAAGAGATGTTTTGGAATTATTGTCTTCAATATCACAAGAATACAAAAAAA
CAATTTTAGTAAATATTCACGACATTTCATTAATAAAAACTTATTTTAAGAAATACATTT
ATGTCAAAGATGGACAGATTATTGAAATTGGTGAAACAAAAAACTTAAATGAATTAAAAA
TAAAAGATTTATATAATTTTTAA
>21085 bias=0,e_score=8.7e-215,bit_score=719.6,score_ratio=0.97,align_strand=-,abs_start=99221,abs_end=99962,allele_start=99221,allele_end=99962,query_name=NODE_2_length_156220_cov_38.7853_ID_1653 <unknown description>
TGAAAAAAATTGAATTCATCAATGTTGATGCAAGTTATTATAAAAAAAGTCCAATAGTTT
TAAAGAACATAAATTTTTCTATTGAAGAGGGTGAATTTATAGCGATAATAGGAAAATCCG
GCGCTGGAAAATCAACAATTTTCAATGCTTTATTGAGACAATTGTTTGTAAAAAAAGGCA
ATGTAAAAATTAATGATATTGATATTTATAGAGCTTCAAAAAAACAATGAAAGGCAATAT
TAAAAAATATTGGATTTTTAAGTCAAAACAATAATTTTATTGAAAGTTTAAATTGCTATG
AAAACATTCTACATTTTTATCCAAAATATAAAAATTTTCTTTTTTCTTGATTTCATGTTT
TAAGCAAAACTCAAAAACAAGAAATATATGAATATTTTGTAAAATTCAATATATTTGATA
AGTTATTTACAAGAGTCGATGAATTAAGCGGGGGTCAAAGGCAAAGATTGTGGCTGATAC
TTATTTTATTACAAAAAGTTGACATTATTTTAGCAGACGAACCTACCAATAGTCTTGATA
TAGCAAACGCAAGAGATGTTTTAGAATTATTGTCTTCAATATCACAAGAATACAAAAAAA
CAATTTTAGTAAATATTCACGACATTTCATTAATAAAAACTTATTTTAAGAAATACATTT
ATGTCAAAGATGGACAGATTATTGAAATTGGTGAAACAAAAAACTTAAATGAATTAAAAA
TAAAAGATTTATATAATTTTT
>21086 bias=0,e_score=6.2e-217,bit_score=726.1,score_ratio=0.98,align_strand=+,abs_start=56261,abs_end=57004,allele_start=56261,allele_end=57004,query_name=NODE_3_length_102414_cov_39.3629_ID_516 <unknown description>
TGAAAAAAATTGAATTCATCAATGTTGATGCAAGTTATTATAAAAAAAGCCCAATAGTTT
TAGAGAACATAAATTTTTCTATTGAAGAGGGTGAATTTATAGCGATAATAGGAAAATCCG
GCGCTGGAAAATCAACAATTTTCAATGCTTTATTGAGGCAATTGTTTGTAAAAAAAGGCA
ATGTAAAAATTAATGATATTGATATTTATAGAGCTTCAAAAAAACAATGAAAGGCAATAT
TAAAAAATATTGGATTTTTAAGTCAAAACAATAATTTTATTGAAAGCTTAAATTGCCATG
AAAACATTCTACATTTTTATCCAAAATATAAAAATTTTCTTTTTTCTTGATTTCATGTTT
TAAGCAAAACTCAAAAACAAGAAATATATGAATATTTCGTAAAATTCAATATATTTGATA
AGTTATTTACAAGAGTCGATGAATTAAGCGGGGGTCAAAGGCAAAGATTGTGGCTGATAC
TTATTTTATTACAAAAAGTTGACATTATTTTAGCAGACGAACCTACCAATAGTCTTGATA
TAGCAAACGCAAGAGATGTTTTAGAATTATTGTCTTCAATATCACAAGAATACAAAAAAA
CAATTTTAGTAAATATTCACGACATTTCATTAATAAAAACTTATTTTAAGAAATACATTT
ATGTCAAAGATGGACAGATTATTGAAATTGGTGAAACAAAAAATTTAAATGAATTAAAAA
TAAAAGATTTATATAATTTTTAA
>21087 bias=0,e_score=3.7e-218,bit_score=730.1,score_ratio=0.98,align_strand=-,abs_start=41596,abs_end=42337,allele_start=41596,allele_end=42337,query_name=NODE_3_length_98613_cov_35.7026_ID_1039 <unknown description>
TGAAAAAAATTGAATTCATCAATGTTGATGCAAGTTATTATAAAAAAAGTCCAATAGTTT
TAAAGAACATAAATTTTTCTATTGAAGAGGGCGAATTTATAGCGATAATAGGAAAATCCG
GCGCTGGAAAATCGACAATTTTCAATGCTTTATTGAAGCAATTGTTTGTAAAAAAAGGCA
ATGTAAAAATTGATGATATTGATATTTATAGTGCTTCAAAAAAACAATGAAAGGCAATAT
TAAAAAACATTGGATTTTTAAGCCAAAACAATAATTTTATTGAAAGTTTAAATTGCTATG
AAAACATTCTACATTTTTATCCAAAATATAAAAATTTTCTTTTTTCTTGATTTCATGTTT
TAAGCAAAACTCAAAAACAAGAAATATATGAATATTTCGTAAAATTCAATATATTTGATA
AGTTATTTACAAGAGTCGATGAATTAAGCGGGGGTCAAAGGCAAAGATTGTGGTTGATAC
TTATTTTATTACAAAAAGTTGACATTATTTTAGCAGACGAACCTACCAATAGTCTTGATA
TAGCAAACGCAAGAGATGTTTTAGAATTATTGTCTTCAATATCACAAGAATACAAAAAAA
CAATTTTAGTAAATATTCACGACATTTCATTAATAAAAACTTATTTTAAGAAATACATTT
ATGTCAAAGATGGACAGATTATTGAAATTGGTGAAACAAAAAATTTAAATGAATTAAAAA
TAAAAGATTTATATAATTTTT
>21088 bias=0,e_score=1.7e-211,bit_score=708.2,score_ratio=0.95,align_strand=+,abs_start=56263,abs_end=57006,allele_start=56263,allele_end=57006,query_name=NODE_3_length_108407_cov_40.0256_ID_5518 <unknown description>
TGAAAAAAATTGAATTTATCAATGTTGATGCAAGTTATTATAAAAAAAGTCCAATAGTTT
TAAAGAACATAAATTTTTCTATTGAAGAGGGTGAATTTATAGCGATAATAGGAAAATCCG
GCGCTGGAAAATCAACAATTTTCAATGCTTTATTGAGGCAATTGTTTGTAAAAAAAGGCA
ATGTAAAAATTAATGATATTGATATTTATAGTGCTTCCAAAAAACAATGAAAGGCAATAT
TAAAAAACATTGGATTTTTAAGTCAAAACAATAATTTTATTGAAAGTTTAAATTGCTATG
AAAACATTCTACATTTTTATCCAAAATATAAAAATTTTCTTTTTTCTTGATTTCGTGTTT
TAAGCAAAACCCAAAAACAAGAAATATATGAATATTTTGTAAAATTCAATATATTTGATA
AGTTATTTACAAGAGTCGATGAATTAAGTGGGGGTCAAAGGCAAAGATTGTGATTGATAC
TTATTTTATTACAAAAAGTTGACATTATTTTGGCAGACGAACCTACTAATAGTCTTGATA
TAGCAAACGCAAGAGATGTTTTAGAATTATTGTCTTCAATATCACAAGAATACAAAAAAA
CAATTTTAGTAAATATTCACGACATTTCATTAATAAAAACTTATTTTAAGAAATACATTT
ATGTTAAAGATGGACAGATTATTGAAATTGGTGAAACAAAAAATTTAAATGAATTAAAAA
TAAAAGATTTATATAATTTTTAA
