# Supplementary material for: Genomic determination of minimum multi-locus sequence typing schemas to represent the genomic phylogeny of Mycoplasma hominis
Source: BMC Genomics. 2016 Nov 23;17:964. doi: 10.1186/s12864-016-3284-z (PMC5120421; doi:10.1186/s12864-016-3284-z)
Supplement: Additional file 1: — FASTA sequence for all pan genomic alleles identified in this study. (ZIP 1488 kb) [file 12864_2016_3284_MOESM1_ESM.zip › pan_genome/GENE-223.fasta]

>223
ATGTTTGGTAAATATTATCGCCAAATTGATGATAAAAATAGAGTTGTTGTTCCGCCTAAA
TTACTACAAGAATTAGGCAAGGAATTCTATATCACAATTGGAATAGATAAAAACTTAGTA
TTAAGAACGGTTTCTGAGTTTCAAAAAATGAAAACTAAATTGGAAGAAGGAAACACACTT
AACAAAAACGTAAGAGATTTTATTCGCTACATTTTTGGAAATACTGAAGTTGTATCTCCT
GATAAAAATAACAGAATCATGATTCCCAAACATCTTTTAAATAAAGCCGCTATCGACAAA
GAAGTTGTTTTCCTAGGAACTGGTGATACTTGTGAATTATTTGCTAAAGAAGTTTATGAT
GAACAAGAAAGCTACTATGAAAATGATGATAATGTAAATGACTTGGCTCAAAAATTATTT
GAAGCAGGAGTTAAGTTCTAA
>584
ATGTTTGGTAAATATTATCGCCAAATTGATGATAAAAATAGAGTTGTTGTTCCACCTAAA
TTACTACAAGAATTAGGCAAGGAATTCTATATCACAATTGGAATAGATAAAAACTTAGTA
TTAAGAACGGTTTCTGAGTTTCAAAAAATGAAAACTAAATTGGAAGAAGGAAACACACTT
AACAAAAACGTAAGAGATTTTATTCGCTACATTTTTGGAAATACTGAAGTTGTATCTCCT
GATAAAAATAACAGAATCATGATTCCCAAACATCTTTTAAATAAAGCCGCTATCGACAAA
GAAGTTGTTTTCCTAGGAACTGGTGATACTTGTGAATTATTTGCTAAAGAAGTTTATGAT
GAACAAGAAAGCTACTATGAAAATGATGATAATGTAAATGACTTGGCTCAAAAATTATTT
GAAGCAGGAGTTAAGTTCTAA
>1716
ATGTTTGGTAAATATTATCGCCAAATTGATGATAAAAATAGAGTTGTTGTTCCGCCTAAA
TTACTACAAGAATTAGGCAAAGAATTCTATATCACAATTGGAATAGATAAAAACTTAGTA
TTAAGAACGGTTTCTGAGTTTCAAAAAATGAAAACTAAATTAGAAGAAGGAAACACACTT
AACAAAAACGTAAGAGATTTTATTCGCTACATTTTTGGAAATACTGAAGTTGTATCTCCT
GATAAAAATAACAGAATCATGATTCCCAAACATCTTTTAAATAAAGCCGCTATCGACAAA
GAAGTTGTTTTCCTAGGAACTGGTGATACTTGTGAATTATTTGCTAAAGAAGTTTATGAT
GAACAAGAAAGCTACTATGAAAATGATGATAATGTAAATGACTTGGCTCAAAAATTATTT
GAAGCAGGAGTTAAGTTCTAA
>8523 bias=56.8,bit_score=461.7,abs_start=20047,align_strand=-,abs_end=20485,score_ratio=1.04693877551,query_name=NODE_10_length_51759_cov_17.7443_ID_1028
TGTTTGGTAAATATTATCGCCAAATTGATGATAAAAATAGAGTTGTTGTTCCACCTAAAT
TACTACAAGAATTAGGCAAGGAATTCTATATCACAATTGGAATAGATAAAAACTTAGTAT
TAAGAACGGTTTCTGAGTTTCAAAAAATGAAAACTAAATTGGAAGAAGGAAACACACTTA
ACAAAAACGTAAGAGATTTTATTCGCTACATTTTTGGAAATACTGAAGTTGTATCTCCTG
ATAAAAATAACAGAATCATGATTCCCAAACATCTTTTAAATAAAGCCGCTATCGACAAAG
AAGTTGTTTTCCTAGGAACTGGTGATACTTGTGAATTATTTGCTAAAGAAGTTTATGATG
AACAAGAAAGCTACTATGAAAATGATGATAATGTAAATGACTTGGCTCAAAAATTATTTG
AAGCAGGAGTTAAGTTCTA
>8527 bias=56.8,bit_score=461.7,abs_start=49558,align_strand=+,abs_end=49998,score_ratio=1.04693877551,query_name=NODE_5_length_65338_cov_34.5_ID_5307
ATGTTTGGTAAATATTATCGCCAAATTGATGATAAAAATAGAGTTGTTGTTCCGCCTAAA
TTACTACAAGAATTAGGCAAGGAATTCTATATCACAATTGGAATAGATAAAAACTTAGTA
TTAAGAACGGTTTCTGAGTTTCAAAAAATGAAAACTAAATTAGAAGAAGGAAACACACTT
AACAAAAACGTAAGAGATTTTATTCGCTACATTTTTGGAAATACTGAAGTTGTATCTCCT
GATAAAAATAACAGAATCATGATTCCCAAACATCTTTTAAATAAAGCCGCTATCGACAAA
GAAGTTGTTTTCCTAGGAACTGGTGATACTTGTGAATTATTTGCTAAAGAAGTTTATGAT
GAACAAGAAAGCTACTATGAAAATGATGATAATGTAAATGACTTGGCTCAAAAATTATTT
GAAGCAGGAGTTAAGTTCTAA
>8531 bias=54.5,bit_score=462.9,abs_start=614667,align_strand=-,abs_end=615105,score_ratio=1.04965986395,query_name=NODE_1_length_644406_cov_31.3649_ID_828
TGTTTGGTAAATATTATCGCCAAATCGATGATAAAAATAGAGTTGTTGTTCCGCCTAAAT
TACTACAAGAATTAGGCAAGGAATTCTATATCACAATTGGAATAGATAAAAACTTAGTAT
TAAGAACGGTTTCTGAGTTTCAAAAAATGAAAACTAAATTGGAAGAAGGAAACACACTTA
ACAAAAACGTAAGAGATTTTATTCGCTACATTTTTGGAAATACTGAAGTTGTATCTCCTG
ATAAAAATAACAGAATCATGATTCCCAAACATCTTTTAAATAAAGCCGCTATCGACAAAG
AAGTTGTTTTCCTAGGAACTGGTGATACTTGTGAATTATTTGCTAAAGAAGTTTATGATG
AACAAGAAAGCTACTATGAAAATGATGATAATGTAAATGACTTGGCTCAAAAATTATTTG
AAGCAGGAGTTAAGTTCTA
>8532 bias=59.1,bit_score=455.1,abs_start=307604,align_strand=-,abs_end=308042,score_ratio=1.03197278912,query_name=NODE_1_length_337690_cov_20.0179_ID_3593
TGTTTGGTAAATATTATCGCCAAATTGATGATAAAAATAGAGTTGTTGTTCCGCCTAAAT
TACTACAAGAATTAGGCAAAGAATTCTATATCACAATTGGAATAGATAAAAATTTAGTAT
TAAGAACGGTTTCTGAGTTTCAAAAAATGAAAACTAAATTGGAAGAAGGAAACACACTTA
ACAAAAACGTAAGAGATTTTATTCGCTACATTTTTGGAAATACTGAAGTTGTATCTCCTG
ATAAAAATAACAGAATCATGATTCCCAAACATCTTTTAAATAAAGCCACTATCGACAAAG
AAGTTGTTTTCCTAGGAACTGGTGATACTTGTGAATTATTTGCTAAAGAAGTTTATGATG
AACAAGAAAGCTACTATGAAAATGATGATAATGTAAATGACTTGGCTCAAAAATTATTTG
AAGCAGGAGTTAAGTTCTA
>8534 bias=55.6,bit_score=463.7,abs_start=77305,align_strand=-,abs_end=77743,score_ratio=1.0514739229,query_name=NODE_4_length_107452_cov_30.9088_ID_628
TGTTTGGTAAATATTATCGCCAAATTGATGATAAAAATAGAGTTGTTGTTCCGCCTAAAT
TACTACAAGAATTAGGCAAGGAATTCTATATCACAATTGGAATAGATAAAAACTTAGTAT
TAAGAACGGTTTCTGAGTTTCAAAAAATGAAAACTAAATTGGAAGAAGGAAACACACTTA
ACAAAAACGTAAGAGATTTTATTCGCTACATTTTTGGAAATACTGAAGTTGTATCTCCTG
ATAAAAATAACAGAATCATGATTCCCAAACATCTTTTAAATAAAGCCGCTATCGACAAAG
AAGTTGTTTTCCTAGGAACTGGTGATACTTGTGAATTATTTGCTAAAGAAGTTTATGATG
AACAAGAAAGCTACTATGAAAATGATGATAATGTAAATGACTTGGCTCAAAAATTATTTG
AAGCAGGAGTTAAGTTCTA
>8535 bias=54.5,bit_score=459.1,abs_start=290426,align_strand=-,abs_end=290864,score_ratio=1.0410430839,query_name=NODE_1_length_423494_cov_19.5452_ID_878
TGTTTGGTAAATATTATCGCCAAATTGATGATAAAAATAGAGTTGTTGTTCCGCCTAAAT
TACTACAAGAATTAGGCAAGGAATTCTATATCACAATTGGAATAGATAAAAACTTAGTAT
TAAGAACGGTTTCTGAGTTTCAAAAAATGAAAACTAAATTGGAAGAAGGAAACACACTTA
ACAAAAACGTAAGAGATTTCATTCGCTACATTTTTGGAAATACTGAAGTTGTATCTCCTG
ATAAAAATAACAGAATCATGATTCCCAAACATCTTTTAAACAAAGCCGCTATCGACAAAG
AAGTTGTTTTCCTAGGAACTGGTGATACTTGTGAATTATTTGCTAAAGAAGTTTATGATG
AACAAGAAAGTTACTATGAAAATGATGATAATGTAAATGACTTGGCTCAAAAATTATTTG
AAGCAGGAGTTAAGTTCTA
>21069 bias=0,e_score=1.1e-135,bit_score=458.9,score_ratio=1.04,align_strand=+,abs_start=55871,abs_end=56311,allele_start=55871,allele_end=56311,query_name=NODE_1_length_344309_cov_36.0595_ID_85 <unknown description>
TGTTTGGTAAATATTATCGCCAAATTGATGATAAAAATAGAGTTGTTGTTCCGCCTAAAT
TACTACAAGAATTAGGCAAAGAATTCTATATCACAATTGGAATAGATAAAAACTTAGTAT
TAAGAACGGTTTCTGAGTTTCAAAAAATGAAAACTAAATTAGAAGAAGGAAACACACTTA
ACAAAAACGTAAGAGATTTCATTCGCTACATTTTTGGAAATACTGAAGTTGTATCTCCTG
ATAAAAATAACAGAATCATGATTCCCAAACATCTTTTAAATAAAGCCGCTATCGACAAAG
AAGTTGTTTTCCTAGGAACTGGTGATACTTGTGAATTATTTGCTAAAGAAGTTTATGATG
AACAAGAAAGCTACTATGAAAATGATGATAATGTAAATGACTTGGCTCAAAAATTATTTG
AAGCAGGAGTTAAGTTCTAA
>21070 bias=0,e_score=1e-136,bit_score=462.9,score_ratio=1.05,align_strand=+,abs_start=52581,abs_end=53021,allele_start=52581,allele_end=53021,query_name=NODE_1_length_507951_cov_41.4538_ID_1311 <unknown description>
TGTTTGGTAAATATTATCGCCAAATCGATGATAAAAATAGAGTTGTTGTTCCGCCTAAAT
TACTACAAGAATTAGGCAAGGAATTCTATATCACAATTGGAATAGATAAAAACTTAGTAT
TAAGAACGGTTTCTGAGTTTCAAAAAATGAAAACTAAATTGGAAGAAGGAAACACACTTA
ACAAAAACGTAAGAGATTTTATTCGCTACATTTTTGGAAATACTGAAGTTGTATCTCCTG
ATAAAAATAACAGAATCATGATTCCCAAACATCTTTTAAATAAAGCCGCTATCGACAAAG
AAGTTGTTTTCCTAGGAACTGGTGATACTTGTGAATTATTTGCTAAAGAAGTTTATGATG
AACAAGAAAGCTACTATGAAAATGATGATAATGTAAATGACTTGGCTCAAAAATTATTTG
AAGCAGGAGTTAAGTTCTAA
>21071 bias=0,e_score=1.2e-137,bit_score=463.7,score_ratio=1.05,align_strand=-,abs_start=77304,abs_end=77742,allele_start=77304,allele_end=77742,query_name=NODE_4_length_107060_cov_28.1066_ID_600 <unknown description>
TGTTTGGTAAATATTATCGCCAAATTGATGATAAAAATAGAGTTGTTGTTCCGCCTAAAT
TACTACAAGAATTAGGCAAGGAATTCTATATCACAATTGGAATAGATAAAAACTTAGTAT
TAAGAACGGTTTCTGAGTTTCAAAAAATGAAAACTAAATTGGAAGAAGGAAACACACTTA
ACAAAAACGTAAGAGATTTTATTCGCTACATTTTTGGAAATACTGAAGTTGTATCTCCTG
ATAAAAATAACAGAATCATGATTCCCAAACATCTTTTAAATAAAGCCGCTATCGACAAAG
AAGTTGTTTTCCTAGGAACTGGTGATACTTGTGAATTATTTGCTAAAGAAGTTTATGATG
AACAAGAAAGCTACTATGAAAATGATGATAATGTAAATGACTTGGCTCAAAAATTATTTG
AAGCAGGAGTTAAGTTCT
>21072 bias=0,e_score=4.3e-137,bit_score=460.9,score_ratio=1.05,align_strand=-,abs_start=2915,abs_end=3353,allele_start=2915,allele_end=3353,query_name=NODE_4_length_54767_cov_34.0638_ID_558 <unknown description>
TGTTTGGTAAATATTATCGCCAAATTGATGATAAAAATAGAGTTGTTGTTCCACCTAAAT
TACTACAAGAATTAGGCAAGGAATTCTATATCACAATTGGAATAGATAAAAACTTAGTAT
TAAGAACGGTTTCTGAGTTTCAAAAAATGAAAACTAAATTGGAAGAAGGAAACACACTTA
ACAAAAACGTAAGAGATTTTATTCGCTACATTTTTGGAAATACTGAAGTTGTATCTCCTG
ATAAAAATAACAGAATCATGATTCCCAAACATCTTTTAAACAAAGCCGCTATCGACAAAG
AAGTTGTTTTCCTAGGAACTGGTGATACTTGTGAATTATTTGCTAAAGAAGTTTATGATG
AACAAGAAAGCTACTATGAAAATGATGATAATGTAAATGACTTGGCTCAAAAATTATTTG
AAGCAGGAGTTAAGTTCT
>21073 bias=0,e_score=1.3e-135,bit_score=459.1,score_ratio=1.04,align_strand=+,abs_start=29450,abs_end=29890,allele_start=29450,allele_end=29890,query_name=NODE_1_length_474534_cov_38.1723_ID_792 <unknown description>
TGTTTGGTAAATATTATCGCCAAATTGATGATAAAAATAGAGTTGTTGTTCCGCCTAAAT
TACTACAAGAATTAGGCAAGGAATTCTATATCACAATTGGAATAGATAAAAACTTAGTAT
TAAGAACGGTTTCTGAGTTTCAAAAAATGAAAACTAAATTGGAAGAAGGAAACACACTTA
ACAAAAACGTAAGAGATTTCATTCGCTACATTTTTGGAAATACTGAAGTTGTATCTCCTG
ATAAAAATAACAGAATCATGATTCCCAAACATCTTTTAAACAAAGCCGCTATCGACAAAG
AAGTTGTTTTCCTAGGAACTGGTGATACTTGTGAATTATTTGCTAAAGAAGTTTATGATG
AACAAGAAAGTTACTATGAAAATGATGATAATGTAAATGACTTGGCTCAAAAATTATTTG
AAGCAGGAGTTAAGTTCTAA
>21074 bias=0,e_score=1.6e-134,bit_score=455.1,score_ratio=1.03,align_strand=-,abs_start=307569,abs_end=308007,allele_start=307569,allele_end=308007,query_name=NODE_1_length_337655_cov_39.5735_ID_506 <unknown description>
TGTTTGGTAAATATTATCGCCAAATTGATGATAAAAATAGAGTTGTTGTTCCGCCTAAAT
TACTACAAGAATTAGGCAAAGAATTCTATATCACAATTGGAATAGATAAAAATTTAGTAT
TAAGAACGGTTTCTGAGTTTCAAAAAATGAAAACTAAATTGGAAGAAGGAAACACACTTA
ACAAAAACGTAAGAGATTTTATTCGCTACATTTTTGGAAATACTGAAGTTGTATCTCCTG
ATAAAAATAACAGAATCATGATTCCCAAACATCTTTTAAATAAAGCCACTATCGACAAAG
AAGTTGTTTTCCTAGGAACTGGTGATACTTGTGAATTATTTGCTAAAGAAGTTTATGATG
AACAAGAAAGCTACTATGAAAATGATGATAATGTAAATGACTTGGCTCAAAAATTATTTG
AAGCAGGAGTTAAGTTCT
>21075 bias=0,e_score=7.1e-136,bit_score=460.1,score_ratio=1.04,align_strand=-,abs_start=440566,abs_end=441004,allele_start=440566,allele_end=441004,query_name=NODE_1_length_497571_cov_28.1511_ID_540 <unknown description>
TGTTTGGTAAATATTATCGCCAAATTGATGATAAAAACAGAGTTGTTGTTCCGCCTAAAT
TACTACAAGAATTAGGCAAAGAATTCTATATCACAATTGGAATAGATAAAAACTTAGTAT
TAAGAACGGTTTCTGAGTTTCAAAAAATGAAAACTAAATTGGAAGAAGGAAACACACTTA
ACAAAAACGTAAGAGATTTTATTCGCTACATTTTTGGAAATACTGAAGTTGTATCTCCTG
ATAAAAATAACAGAATCATGATTCCCAAACATCTTTTAAACAAAGCCGCTATCGACAAAG
AAGTTGTTTTCCTAGGAACTGGTGATACTTGTGAATTATTTGCTAAAGAAGTTTATGATG
AACAAGAAAGCTACTATGAAAATGATGATAATGTAAATGACTTGGCTCAAAAATTATTTG
AAGCAGGAGTTAAGTTCT
>21076 bias=0,e_score=2e-136,bit_score=459.7,score_ratio=1.04,align_strand=-,abs_start=58255,abs_end=58693,allele_start=58255,allele_end=58693,query_name=NODE_4_length_110046_cov_29.7683_ID_1631 <unknown description>
TGTTTGGTAAATATTATCGCCAAATTGATGATAAAAATAGAGTTGTTGTTCCGCCTAAAT
TACTACAAGAATTAGGCAAAGAATTCTATATCACAATTGGAATAGATAAAAACTTAGTAT
TAAGAACGGTTTCTGAGTTTCAAAAAATGAAAACTAAATTAGAAGAAGGAAACACACTTA
ACAAAAACGTAAGAGATTTTATTCGCTACATTTTTGGAAATACTGAAGTTGTATCTCCTG
ATAAAAATAACAGAATCATGATTCCCAAACATCTTTTAAATAAAGCCGCTATCGACAAAG
AAGTTGTTTTCCTAGGAACTGGTGATACTTGTGAATTATTTGCTAAAGAAGTTTATGATG
AACAAGAAAGCTACTATGAAAATGATGATAATGTAAATGACTTGGCTCAAAAATTATTTG
AAGCAGGAGTTAAGTTCT
>21077 bias=0,e_score=1.2e-136,bit_score=461.7,score_ratio=1.05,align_strand=-,abs_start=210818,abs_end=211256,allele_start=210818,allele_end=211256,query_name=NODE_1_length_264014_cov_18.1843_ID_149 <unknown description>
TGTTTGGTAAATATTATCGCCAAATTGATGATAAAAATAGAGTTGTTGTTCCACCTAAAT
TACTACAAGAATTAGGCAAGGAATTCTATATCACAATTGGAATAGATAAAAACTTAGTAT
TAAGAACGGTTTCTGAGTTTCAAAAAATGAAAACTAAATTGGAAGAAGGAAACACACTTA
ACAAAAACGTAAGAGATTTTATTCGCTACATTTTTGGAAATACTGAAGTTGTATCTCCTG
ATAAAAATAACAGAATCATGATTCCCAAACATCTTTTAAATAAAGCCGCTATCGACAAAG
AAGTTGTTTTCCTAGGAACTGGTGATACTTGTGAATTATTTGCTAAAGAAGTTTATGATG
AACAAGAAAGCTACTATGAAAATGATGATAATGTAAATGACTTGGCTCAAAAATTATTTG
AAGCAGGAGTTAAGTTCT
>21078 bias=0,e_score=2.9e-137,bit_score=461.7,score_ratio=1.05,align_strand=+,abs_start=49558,abs_end=49998,allele_start=49558,allele_end=49998,query_name=NODE_5_length_65338_cov_34.5_ID_5307 <unknown description>
TGTTTGGTAAATATTATCGCCAAATTGATGATAAAAATAGAGTTGTTGTTCCGCCTAAAT
TACTACAAGAATTAGGCAAGGAATTCTATATCACAATTGGAATAGATAAAAACTTAGTAT
TAAGAACGGTTTCTGAGTTTCAAAAAATGAAAACTAAATTAGAAGAAGGAAACACACTTA
ACAAAAACGTAAGAGATTTTATTCGCTACATTTTTGGAAATACTGAAGTTGTATCTCCTG
ATAAAAATAACAGAATCATGATTCCCAAACATCTTTTAAATAAAGCCGCTATCGACAAAG
AAGTTGTTTTCCTAGGAACTGGTGATACTTGTGAATTATTTGCTAAAGAAGTTTATGATG
AACAAGAAAGCTACTATGAAAATGATGATAATGTAAATGACTTGGCTCAAAAATTATTTG
AAGCAGGAGTTAAGTTCTAA
>21079 bias=0,e_score=3.6e-136,bit_score=460.7,score_ratio=1.04,align_strand=-,abs_start=320612,abs_end=321050,allele_start=320612,allele_end=321050,query_name=NODE_1_length_386744_cov_32.1807_ID_133 <unknown description>
TGTTTGGTAAATATTATCGCCAAATTGATGATAAAAATAGAGTTGTTGTTCCGCCTAAAT
TACTACAAGAATTAGGCAAGGAATTCTATATCACAATTGGAATAGATAAAAACTTAGTAT
TAAGAACGGTTTCTGAGTTTCAAAAAATGAAAACTAAATTGGAAGAAGGAAACACACTTA
ACAAAAACGTAAGAGATTTTATTCGCTACATTTTTGGAAATACTGAAGTTGTATCTCCTG
ATAAAAATAACAGAATCATGATTCCCAAACATCTTTTAAATAAAGCTGCTATCGACAAAG
AAGTTGTTTTCCTAGGAACTGGTGATACTTGTGAATTATTTGCTAAAGAAGTTTATGATG
AACAAGAAAGCTACTATGAAAATGATGATAATGTAAATGACTTGGCTCAAAAATTATTTG
AAGCAGGAGTTAAGTTCT
