# Supplementary material for: Genomic determination of minimum multi-locus sequence typing schemas to represent the genomic phylogeny of Mycoplasma hominis
Source: BMC Genomics. 2016 Nov 23;17:964. doi: 10.1186/s12864-016-3284-z (PMC5120421; doi:10.1186/s12864-016-3284-z)
Supplement: Additional file 1: — FASTA sequence for all pan genomic alleles identified in this study. (ZIP 1488 kb) [file 12864_2016_3284_MOESM1_ESM.zip › pan_genome/GENE-224.fasta]

>224
ATGAAGAAAATACAAAAAATTACATATAAAGAATTAGTAGCAGAAAAAGTATCAGATTTT
AATACAACATTTGTTATTGAACCACTAATGCGTGGTTATGGTAACACAATAGGAACTGTA
ATAAGAAGAACATTACTTTCTTCAATTACTTCTGTTGCTCCATTTGCAATAAAAATTAGT
CATGTTGAACATGAATTTACTGCAATTGAAGGATTAAGAGAAGATGCTATTACATTAGTT
GCAAACATAAGAAAAATTCGCTTTGCATATGACCCAGAATTATTTGAAAAAGATAATTTA
GCTAAAATTTCATTTAAATCAACAAAAGAAGGGGAAGTTCATGCTTCGGATATTGAAACT
ATCCCTGGACTTGACATTGTTAATAAAGATCAATACATAGCAACAATATCAAAAAATGGT
TCATTGGAATTTGAATTATATTTAAGAACCGGTAGAGGCTATGTTTCATTTGAAGACAAT
AAAAAAACCATTCTAGAATATGGTCCAAAATTAGAATCAAAAATCAAAAATGGTCAATTT
TTGGCAATGGATAGTGACTTCAGTCCTATTAAAAAAGTTGCGATTTTATTTGAAGAATTA
AATTCTACTTCTAACATAATTGAAGAAAGATTAAAAATTAAAGTTGAAACCGATGGAACT
GTTGAAGCTAAAAACGTTATGGAAGAAGCAGCAAAGATTATAGTTGCTCATTTCCAAATC
ATTGGAAACATTGACGCATTAGGAACAATTGATTTATTCGATGATCAAAAAGAAAAACAT
GAAAAAACTCCAAAAGTTTCAGTTTCTATTGATAAATTGAATTTGACAATTCGTTCATTG
AATGCCTTAAGACGTGCTGGATTTAATAATGTTGATGAAATAATGAAATTAAGCGATGAA
GAACTTTCGAATATTAAAAATTTGGGTAAAAAATCAGTACAAGATATTATTGACCGTCGT
AGAGAATGACTTGATAGTCAATTAAATAATGAAGATTCTAACAAAGAATATGCTGCTAAC
GAAGAAGGAGAATAA
>856
ATGAAGAAAATACAAAAAATTACATATAAAGAATTAGTAGCAGAAAAAGTATCAGATTTT
AATACAACATTCGTTATTGAACCACTAATGCGTGGTTATGGTAACACAATAGGAACTGTA
ATAAGAAGAACATTACTTTCTTCAATTACTTCTGTTGCTCCATTTGCAATAAAAATTAGT
CATGTTGAACATGAATTTACTGCAATTGAAGGATTAAGAGAAGATGCTATTACATTAGTT
GCAAACATAAGAAAAATTCGCTTTGCATATGACCCAGAATTATTTGAAAAAGATAATTTA
GCTAAAATTTCATTTAAATCAACAAAAGAAGGGGAAGTTCATGCTTCGGATATTGAAACT
ATCCCTGGACTTGACATTGTTAATAAAGATCAATACATAGCAACAATATCAAAAAATGGT
TCATTGGAATTTGAATTATATTTAAGAACCGGTAGAGGCTATGTTTCATTTGAAGACAAT
AAAAAGACCATTCTAGAATATGGTCCAAAATTAGAATCAAAAATCAAAAATGGTCAATTT
TTAGCAATGGATAGTGACTTCAGTCCTATTAAAAAAGTTGCGATTTTATTTGAAGAATTA
AATTCTACTTCTAACATAATTGAAGAAAGATTAAAAATTAAAGTTGAAACCGATGGAACT
GTTGAAGCTAAAAACGTTATGGAAGAAGCAGCAAAGATTATAGTTGCTCATTTCCAAATC
ATTGGAAACATTGACGCATTAGGAACAATTGATTTATTCGATGATCAAAAAGAAAAACAT
GAAAAAACTCCAAAAGTTTCAGTTTCTATTGATAAATTGAATTTGACAATTCGTTCATTG
AATGCCTTAAGACGTGCTGGATTTAATAATGTTGATGAAATAATGAAATTAAGCGATGAA
GAACTTTCAAATATTAAAAATTTGGGTAAAAAATCAGTACAAGATATTATTGACCGTCGT
AGAGAATGACTTGATAGTCAATTAAATAATGAAGATTCTAACAAAGAATATGCTGCTAAC
GAAGAAGGAGAATAA
>1099
ATGAAGAAAATACAAAAAATTACATATAAAGAATTAGTAGCAGAAAAAGTATCAGATTTT
AATACAACATTCGTTATTGAACCACTAATGCGTGGTTATGGTAATACAATAGGAACTGTA
ATAAGAAGAACATTACTTTCTTCAATTACTTCTGTTGCTCCATTTGCAATAAAAATTAGT
CATGTTGAACATGAATTTACTGCAATTGAAGGATTAAGAGAAGATGCTATTACATTAGTT
GCAAACATAAGAAAAATTCGCTTTGCATATGACCCAGAATTATTTGAAAAAGATAATTTA
GCTAAAATTTCATTTAAATCAACAAAAGAAGGGGAAGTTCATGCTTCGGATATTGAAACT
ATCCCTGGACTTGACATTGTTAATAAAGATCAATACATAGCAACAATATCAAAAAATGGT
TCATTGGAATTTGAATTATATTTAAGAACCGGTAGAGGCTATGTTTCATTTGAAGACAAT
AAAAAGACCATTCTAGAATATGGTCCAAAATTAGAATCAAAAATCAAAAATGGTCAATTT
TTAGCAATGGATAGTGACTTCAGTCCTATTAAAAAAGTTGCGATTTTATTTGAAGAATTA
AATTCTACTTCTAACATAATTGAAGAAAGATTAAAAATTAAAGTTGAAACCGATGGAACT
GTTGAAGCTAAAAACGTTATGGAAGAAGCAGCAAAGATTATAGTTGCTCATTTCCAAATC
ATTGGAAACATTGACGCATTAGGAACAATTGATTTATTCGATGATCAAAAAGAAAAACAT
GAAAAAACTCCAAAAGTTTCAGTTTCTATTGATAAATTGAATTTGACAATTCGTTCATTG
AATGCTTTAAGACGTGCTGGATTTAATAATGTTGATGAAATAATGAAATTAAGCGATGAA
GAACTTTCAAATATTAAAAATTTGGGTAAAAAATCAGTACAAGATATTATTGACCGTCGT
AGAGAATGACTTGATAGTCAATTAAATAATGAAGATTCTAACAAAGAATATGCTGCTAAC
GAAGAAGGAGAATAA
>1687
ATGAAGAAAATACAAAAAATTACATATAAAGAATTAGTAGCAGAAAAAGTATCAGATTTT
AATACAACATTCGTTATCGAACCACTAATGCGTGGTTATGGTAACACAATAGGAACTGTA
ATAAGAAGAACATTACTTTCTTCAATTACTTCTGTTGCTCCATTTGCAATAAAAATTAGT
CATGTTGAACATGAATTTACTGCAATTGAGGGATTAAGAGAAGATGCTATTACATTAGTT
GCAAACATAAGAAAAATTCGCTTTGCATATGACCCAGAATTATTTGAAAAAGATAATTTA
GCTAAAATTTCATTTAAATCAACAAAAGAAGGGGAAGTTCATGCTTCGGATATTGAAACT
ATCCCTGGACTTGACATTGTTAATAAAGATCAATACATAGCAACAATATCAAAAAATGGT
TCATTGGAATTTGAATTATATTTAAGAACCGGTAGAGGCTATGTTTCATTTGAAGACAAT
AAAAAGACCATTCTAGAATATGGTCCAAAATTAGAATCAAAAATCAAAAATGGTCAATTT
TTAGCAATGGATAGTGACTTCAGTCCTATTAAAAAAGTTGCGATTTTATTTGAAGAATTA
AATTCTACTTCTAACATAATTGAAGAAAGATTAAAAATTAAAGTTGAAACCGATGGAACT
GTTGAAGCTAAAAACGTTATGGAAGAAGCAGCAAAGATTATAGTTGCTCATTTCCAAATC
ATTGGAAACATTGACGCATTAGGAACAATTGATTTATTCGATGATCAAAAAGAAAAACAT
GAAAAAACTCCAAAAGTTTCAGTTTCTATTGATAAATTGAATTTGACAATTCGTTCATTG
AATGCTTTAAGACGTGCTGGATTTAATAATGTTGATGAAATAATGAAATTAAGCGATGAA
GAACTTTCAAATATTAAAAATTTGGGTAAAAAATCAGTACAAGATATTATTGACCGTCGT
AGAGAATGACTTGATAGTCAATTAAATAATGAAGATTCTAACAAAGAATATGCTGCTAAC
GAAGAAGGAGAATAA
>8509 bias=148.4,bit_score=1089.4,abs_start=15647,align_strand=+,abs_end=16681,score_ratio=1.05256038647,query_name=NODE_27_length_17666_cov_23.8602_ID_1950
ATGAAGAAAATACAAAAAATTACATATAAAGAATTAGTAGCAGAAAAAGTATCAGATTTT
AATACAACATTCGTTATTGAACCACTAATGCGTGGTTATGGTAACACAATAGGAACTGTA
ATAAGAAGAACATTACTTTCTTCGATTACTTCTGTTGCTCCATTTGCAATAAAAATTAGT
CATGTTGAACATGAATTTACTGCAATTGAAGGATTAAGAGAAGATGCTATTACATTAGTT
GCAAACATAAGAAAAATTCGCTTTGCATATGACCCAGAATTATTTGAAAAAGATAATTTA
GCTAAAATTTCATTTAAATCAACAAAAGAAGGGGAAGTTCATGCTTCGGATATTGAAACT
ATCCCTGGACTTGACATTGTTAATAAAGATCAATACATAGCAACAATATCAAAAAATGGT
TCATTGGAATTTGAATTATATTTAAGAACCGGTAGAGGCTATGTTTCATTTGAAGACAAT
AAAAAGACCATTCTAGAATATGGTCCAAAATTAGAATCAAAAATCAAAAATGGTCAATTT
TTAGCAATGGATAGTGACTTCAGTCCTATTAAAAAAGTTGCGATTTTATTTGAAGAATTA
AATTCTACTTCTAACATAATTGAAGAAAGATTAAAAATTAAAGTTGAAACCGATGGAACT
GTTGAAGCTAAAAACGTTATGGAAGAAGCAGCAAAGATTATAGTTGCTCATTTCCAAATC
ATTGGAAACATTGACGCATTAGGAACAATTGATTTATTCGATGATCAAAAAGAAAAACAT
GAAAAAACTCCAAAAGTTTCAGTTTCTATTGATAAATTGAATTTGACAATTCGTTCATTG
AATGCTTTAAGACGTGCTGGATTTAATAATGTTGATGAAATAATGAAATTAAGCGATGAG
GAACTTTCAAATATTAAAAATTTGGGTAAAAAATCAGTACAAGATATTATTGACCGTCGT
AGAGAATGACTTGATAGTCAATTAAATAATGAAGATTCTAACAAAGAATATGCTGCTAAC
GAAGAAGGAGAATAA
>8510 bias=150.9,bit_score=1088.8,abs_start=59570,align_strand=+,abs_end=60604,score_ratio=1.05198067633,query_name=NODE_4_length_61590_cov_21.7453_ID_18413
ATGAAGAAAATACAAAAAATTACATATAAAGAATTAGTAGCAGAAAAAGTATCAGATTTT
AATACAACATTCGTTATCGAACCACTAATGCGTGGTTATGGTAACACAATAGGAACTGTA
ATAAGAAGAACATTACTTTCTTCAATTACTTCTGTTGCTCCATTTGCAATAAAAATTAGT
CATGTTGAACATGAATTTACTGCAATTGAAGGATTAAGAGAAGATGCTATTACATTAGTT
GCAAACATAAGAAAAATTCGCTTTGCATATGACCCAGAATTATTTGAAAAAGATAATTTA
GCTAAAATTTCATTTAAATCAACAAAAGAAGGGGAAGTTCATGCTTCGGATATTGAAACT
ATCCCTGGACTTGACATTGTTAATAAAGATCAATACATAGCAACAATATCAAAAAATGGT
TCATTGGAATTTGAATTATATTTAAGAACCGGTAGAGGCTATGTTTCATTTGAAGACAAT
AAAAAGACCATTCTAGAATATGGTCCAAAATTAGAATCAAAAATCAAAAATGGTCAATTT
TTAGCAATGGATAGTGACTTCAGTCCTATTAAAAAAGTTGCGATTTTATTTGAAGAATTA
AATTCTACTTCTAATATAATTGAAGAAAGATTAAAAATTAAAGTTGAAACCGATGGAACT
GTTGAAGCTAAAAACGTTATGGAAGAAGCAGCAAAGATTATAGTTGCTCATTTCCAAATC
ATTGGAAACATTGACGCATTAGGAACAATTGATTTATTCGATGATCAAAAAGAAAAACAT
GAAAAAACTCCAAAAGTTTCAGTTTCTATTGATAAATTGAATTTGACAATTCGTTCATTG
AATGCTTTAAGACGTGCTGGATTTAATAATGTTGATGAAATAATGAAATTAAGCGATGAA
GAACTTTCAAATATTAAAAATTTGGGTAAAAAATCAGTACAAGATATTATTGACCGTCGT
AGAGAATGACTTGATAGTCAATTAAATAATGAAGATTCTAACAAAGAATATGCTGCTAAC
GAAGAAGGAGAATAA
>8512 bias=153.6,bit_score=1065.8,abs_start=987,align_strand=-,abs_end=2019,score_ratio=1.02975845411,query_name=NODE_3_length_56296_cov_39.9706_ID_615
TGAAGAAAATACAAAAAATTACATATAAAGAATTAGTAGCAGAAAAAGTATCAGATTTTA
ATACAACATTTGTTATTGAACCACTAATGCGTGGTTATGGTAATACAATAGGAACTGTAA
TAAGAAGAACATTACTTTCTTCAATTACTTCTGTTGCTCCATTTGCAATAAAAATTAGTC
ATGTTGAACATGAATTTACTGCAATTGAAGGATTAAGAGAAGATGCTATTACATTAGTTG
CAAACATAAGAAAAATTCGCTTTGCATATAACCCAGAATTATTTGAAAAAGATAATCTAG
CTAAAATTTCATTTAAATCAACAAAAGAAGGGGAGGTTCATGCTTCAGATATTGAAACTA
TCCCTGGACTTGACATTGTTAATAAAGATCAATACATAGCAACAATATCAAAAAATGGTT
CATTGGAATTTGAATTATATTTAAGAACCGGTAGAGGCTATGTTTCATTTGAAGACAATA
AAAAGACCATTCTAGAATATGGCCCAAAATTAGAATCAAAAATCAAAAATGGTCAATTTT
TAGCAATGGATAGTGACTTCAGTCCTATTAAAAAAGTTGCAATTTTATTTGAAGAATTAA
ATTCTACTTCTAACATAATTGAAGAAAGATTAAAAATTAAAGTTGAAACTGATGGAACTG
TTGAAGCTAAAAACGTTATGGAAGAAGCAGCAAAGATTATAGTTGCCCATTTCCAAATCA
TTGGAAACATTGACGCATTAGGAACAATTGATTTATTCGATGATCAAAAAGAAAAACATG
AAAAAACTCCAAAAGTTTCAGTTTCTATTGATAAATTGAATTTGACAATTCGTTCATTGA
ATGCTTTAAGACGTGCCGGATTTAATAATGTTGATGAAATAATGAAATTAAGCGATGAAG
AACTTTCAAATATTAAAAATTTAGGTAAAAAATCAGTACAAGATATTATTGACCGTCGTA
GAGAATGACTTGATAGTCAATTAAATAATGAAGATTCTAACAAAGAATATGCTGCTAACG
AAGAAGGAGAATA
>8514 bias=150.9,bit_score=1091.4,abs_start=14903,align_strand=+,abs_end=15937,score_ratio=1.05449275362,query_name=NODE_10_length_16660_cov_54.0461_ID_6063
ATGAAGAAAATACAAAAAATTACATATAAAGAATTAGTAGCAGAAAAAGTATCAGATTTT
AATACAACATTCGTTATTGAACCACTAATGCGTGGTTATGGTAACACAATAGGAACTGTA
ATAAGAAGAACATTACTTTCTTCAATTACTTCTGTTGCTCCATTTGCAATAAAAATTAGT
CATGTTGAACATGAATTTACTGCAATTGAAGGATTAAGAGAAGATGCTATTACATTAGTT
GCAAACATAAGAAAAATTCGCTTTGCATATGACCCAGAATTATTTGAAAAAGATAATTTA
GCTAAAATTTCATTTAAATCAACAAAAGAAGGGGAAGTTCATGCTTCGGATATTGAAACT
ATCCCTGGACTTGACATTGTTAATAAAGATCAATACATAGCAACAATATCAAAAAATGGT
TCATTGGAATTTGAATTATATTTAAGAACCGGTAGAGGCTATGTTTCATTTGAAGACAAT
AAAAAGACCATTCTAGAATATGGTCCAAAATTAGAATCAAAAATCAAAAATGGTCAATTT
TTAGCAATGGATAGTGACTTCAGTCCTATTAAAAAAGTTGCGATTTTATTTGAAGAATTA
AATTCTACTTCTAACATAATTGAAGAAAGATTAAAAATTAAAGTTGAAACCGATGGAACT
GTTGAAGCTAAAAACGTTATGGAAGAAGCAGCAAAGATTATAGTTGCTCATTTCCAAATC
ATTGGAAACATTGACGCATTAGGAACAATTGATTTATTCGATGATCAAAAAGAAAAACAT
GAAAAAACTCCAAAAGTTTCAGTTTCTATTGATAAATTGAATTTGACAATTCGTTCATTG
AATGCTTTAAGACGTGCTGGATTTAATAATGTTGATGAAATAATGAAATTAAGCGATGAA
GAACTTTCAAATATTAAAAATTTGGGTAAAAAATCAGTACAAGATATTATTGACCGTCGT
AGAGAATGACTTGATAGTCAATTAAATAATGAAGATTCTAACAAAGAATATGCTGCTAAC
GAAGAAGGAGAATAA
>8516 bias=149.7,bit_score=1090.4,abs_start=987,align_strand=-,abs_end=2019,score_ratio=1.05352657005,query_name=NODE_1_length_644406_cov_31.3649_ID_828
TGAAGAAAATACAAAAAATTACATATAAAGAATTAGTAGCAGAAAAAGTATCAGATTTTA
ATACAACATTCGTTATTGAACCACTAATGCGTGGTTATGGTAACACAATAGGAACTGTAA
TAAGAAGAACATTACTTTCTTCGATTACTTCTGTTGCTCCATTTGCAATAAAAATTAGTC
ATGTTGAACATGAATTTACTGCAATTGAAGGATTAAGAGAAGATGCTATTACATTAGTTG
CAAACATAAGAAAAATTCGCTTTGCATATGACCCAGAATTATTTGAAAAAGATAATTTAG
CTAAAATTTCATTTAAATCAACAAAAGAAGGGGAAGTTCATGCTTCGGATATTGAAACTA
TCCCTGGACTTGACATTGTTAATAAAGATCAATACATAGCAACAATATCAAAAAATGGTT
CATTGGAATTTGAATTATATTTAAGAACCGGTAGAGGCTATGTTTCATTTGAAGACAATA
AAAAGACCATTCTAGAATATGGTCCAAAATTAGAATCAAAAATCAAAAATGGTCAATTTT
TAGCAATGGATAGTGACTTCAGTCCTATTAAAAAAGTTGCGATTTTATTTGAAGAATTAA
ATTCTACTTCTAACATAATTGAAGAAAGATTAAAAATTAAAGTTGAAACCGATGGAACTG
TTGAAGCTAAAAACGTTATGGAAGAAGCAGCAAAGATTATAGTTGCTCATTTCCAAATCA
TTGGAAACATTGACGCATTAGGAACAATTGATTTATTCGATGATCAAAAAGAAAAACATG
AAAAAACTCCAAAAGTTTCAGTTTCTATTGATAAATTGAATTTGACAATTCGTTCATTGA
ATGCTTTAAGACGTGCTGGATTTAATAATGTTGATGAAATAATGAAATTAAGCGATGAAG
AACTTTCAAATATTAAAAATTTGGGTAAAAAATCAGTACAAGATATTATTGACCGTCGTA
GAGAATGACTTGATAGTCAATTAAATAATGAAGATTCTAACAAAGAATATGCTGCTAACG
AAGAAGGAGAATA
>8519 bias=152.1,bit_score=1085.8,abs_start=57551,align_strand=+,abs_end=58585,score_ratio=1.0490821256,query_name=NODE_5_length_59660_cov_41.0828_ID_401
ATGAAGAAAATACAAAAAATTACATATAAAGAATTAGTAGCAGAAAAAGTATCAGATTTT
AATACAACATTTGTTATTGAACCACTAATGCGTGGTTATGGTAACACAATAGGAACTGTA
ATAAGAAGAACATTACTTTCTTCAATTACTTCTGTTGCTCCATTTGCAATAAAAATTAGT
CATGTTGAACATGAATTTACTGCAATTGAAGGATTAAGAGAAGATGCTATTACATTAGTT
GCAAACATAAGAAAAATTCGCTTTGCATATGACCCAGAATTATTTGAAAAAGATAATTTA
GCTAAAATTTCATTTAAATCAACAAAAGAAGGGGAAGTTCATGCTTCGGATATTGAAACT
ATCCCTGGACTTGACATTGTTAATAAAGATCAATACATAGCAACAATATCAAAAAATGGT
TCATTGGAATTTGAATTATATTTAAGAACCGGTAGAGGCTATGTTTCATTTGAAGACAAT
AAAAAGACCATTCTAGAATATGGTCCAAAATTAGAATCAAAAATCAAAAATGGTCAATTT
TTAGCAATGGATAGTGACTTCAGTCCTATTAAAAAAGTTGCGATTTTATTTGAAGAATTA
AATTCTACTTCTAACATAATTGAAGAAAGATTAAAAATTAAAGTTGAAACCGATGGAACT
GTTGAAGCTAAAAACGTTATGGAAGAAGCAGCAAAGATTATAGTTGCTCATTTCCAAATC
ATTGGAAACATTGACGCATTAGGAACAATTGATTTATTTGATGATCAAAAAGAAAAACAT
GAAAAAACTCCAAAAGTTTCAGTTTCTATTGATAAATTGAATTTGACAATTCGTTCATTG
AATGCTTTAAGACGTGCCGGATTTAATAATGTTGATGAAATAATGAAATTAAGCGATGAA
GAACTTTCAAATATTAAAAATTTGGGTAAAAAATCAGTACAAGATATTATTGACCGTCGT
AGAGAATGACTTGATAGTCAATTAAATAATGAAGATTCTAACAAAGAATATGCTGCTAAC
GAAGAAGGAGAATAA
>21056 bias=0,e_score=0.0,bit_score=1090.4,score_ratio=1.05,align_strand=-,abs_start=987,abs_end=2019,allele_start=987,allele_end=2019,query_name=NODE_2_length_156220_cov_38.7853_ID_1653 <unknown description>
TGAAGAAAATACAAAAAATTACATATAAAGAATTAGTAGCAGAAAAAGTATCAGATTTTA
ATACAACATTCGTTATTGAACCACTAATGCGTGGTTATGGTAACACAATAGGAACTGTAA
TAAGAAGAACATTACTTTCTTCGATTACTTCTGTTGCTCCATTTGCAATAAAAATTAGTC
ATGTTGAACATGAATTTACTGCAATTGAAGGATTAAGAGAAGATGCTATTACATTAGTTG
CAAACATAAGAAAAATTCGCTTTGCATATGACCCAGAATTATTTGAAAAAGATAATTTAG
CTAAAATTTCATTTAAATCAACAAAAGAAGGGGAAGTTCATGCTTCGGATATTGAAACTA
TCCCTGGACTTGACATTGTTAATAAAGATCAATACATAGCAACAATATCAAAAAATGGTT
CATTGGAATTTGAATTATATTTAAGAACCGGTAGAGGCTATGTTTCATTTGAAGACAATA
AAAAGACCATTCTAGAATATGGTCCAAAATTAGAATCAAAAATCAAAAATGGTCAATTTT
TAGCAATGGATAGTGACTTCAGTCCTATTAAAAAAGTTGCGATTTTATTTGAAGAATTAA
ATTCTACTTCTAACATAATTGAAGAAAGATTAAAAATTAAAGTTGAAACCGATGGAACTG
TTGAAGCTAAAAACGTTATGGAAGAAGCAGCAAAGATTATAGTTGCTCATTTCCAAATCA
TTGGAAACATTGACGCATTAGGAACAATTGATTTATTCGATGATCAAAAAGAAAAACATG
AAAAAACTCCAAAAGTTTCAGTTTCTATTGATAAATTGAATTTGACAATTCGTTCATTGA
ATGCTTTAAGACGTGCTGGATTTAATAATGTTGATGAAATAATGAAATTAAGCGATGAAG
AACTTTCAAATATTAAAAATTTGGGTAAAAAATCAGTACAAGATATTATTGACCGTCGTA
GAGAATGACTTGATAGTCAATTAAATAATGAAGATTCTAACAAAGAATATGCTGCTAACG
AAGAAGGAGAAT
>21057 bias=0,e_score=0.0,bit_score=1091.8,score_ratio=1.05,align_strand=-,abs_start=726,abs_end=1758,allele_start=726,allele_end=1758,query_name=NODE_2_length_89362_cov_1.42066_ID_95 <unknown description>
TGAAGAAAATACAAAAAATTACATATAAAGAATTAGTAGCAGAAAAAGTATCAGATTTTA
ATACAACATTCGTTATCGAACCACTAATGCGTGGTTATGGTAACACAATAGGAACTGTAA
TAAGAAGAACATTACTTTCTTCAATTACTTCTGTTGCTCCATTTGCAATAAAAATTAGTC
ATGTTGAACATGAATTTACTGCAATTGAAGGATTAAGAGAAGATGCTATTACATTAGTTG
CAAACATAAGAAAAATTCGCTTTGCATATGACCCAGAATTATTTGAAAAAGATAATTTAG
CTAAAATTTCATTTAAATCAACAAAAGAAGGGGAAGTTCATGCTTCGGATATTGAAACTA
TCCCTGGACTTGACATTGTTAATAAAGATCAATACATAGCAACAATATCAAAAAATGGTT
CATTGGAATTTGAATTATATTTAAGAACCGGTAGAGGCTATGTTTCATTTGAAGACAATA
AAAAGACCATTCTAGAATATGGTCCAAAATTAGAATCAAAAATCAAAAATGGTCAATTTT
TAGCAATGGATAGTGACTTCAGTCCTATTAAAAAAGTTGCGATTTTATTTGAAGAATTAA
ATTCTACTTCTAACATAATTGAAGAAAGATTAAAAATTAAAGTTGAAACCGATGGAACTG
TTGAAGCTAAAAACGTTATGGAAGAAGCAGCAAAGATTATAGTTGCTCATTTCCAAATCA
TTGGAAACATTGACGCATTAGGAACAATTGATTTATTCGATGATCAAAAAGAAAAACATG
AAAAAACTCCAAAAGTTTCAGTTTCTATTGATAAATTGAATTTGACAATTCGTTCATTGA
ATGCTTTAAGACGTGCTGGATTTAATAATGTTGATGAAATAATGAAATTAAGCGATGAAG
AACTTTCAAATATTAAAAATTTGGGTAAAAAATCAGTACAAGATATTATTGACCGTCGTA
GAGAATGACTTGATAGTCAATTAAATAATGAAGATTCTAACAAAGAATATGCTGCTAACG
AAGAAGGAGAAT
>21058 bias=0,e_score=0.0,bit_score=1088.6,score_ratio=1.05,align_strand=+,abs_start=664147,abs_end=665181,allele_start=664147,allele_end=665181,query_name=NODE_1_length_666248_cov_46.4332_ID_732 <unknown description>
TGAAGAAAATACAAAAAATTACATATAAAGAATTAGTAGCAGAAAAAGTATCAGATTTTA
ATACAACATTCGTTATTGAACCACTAATGCGTGGTTATGGTAATACAATAGGAACTGTAA
TAAGAAGAACATTACTTTCTTCGATTACTTCTGTTGCTCCATTTGCAATAAAAATTAGTC
ATGTTGAACATGAATTTACTGCAATTGAAGGATTAAGAGAAGATGCTATTACATTAGTTG
CAAACATAAGAAAAATTCGCTTTGCATATGACCCAGAATTATTTGAAAAAGATAATTTAG
CTAAAATTTCATTTAAATCAACAAAAGAAGGGGAAGTTCATGCTTCGGATATTGAAACTA
TCCCTGGACTTGACATTGTTAATAAAGATCAATACATAGCAACAATATCAAAAAATGGTT
CATTGGAATTTGAATTATATTTAAGAACCGGTAGAGGCTATGTTTCATTTGAAGACAATA
AAAAGACCATTCTAGAATATGGTCCAAAATTAGAATCAAAAATCAAAAATGGTCAATTTT
TAGCAATGGATAGTGACTTCAGTCCTATTAAAAAAGTTGCGATTTTATTTGAAGAATTAA
ATTCTACTTCTAACATAATTGAAGAAAGATTAAAAATTAAAGTTGAAACCGATGGAACTG
TTGAAGCTAAAAACGTTATGGAAGAAGCAGCAAAGATTATAGTTGCTCATTTCCAAATCA
TTGGAAACATTGACGCATTAGGAACAATTGATTTATTCGATGATCAAAAAGAAAAACATG
AAAAAACTCCAAAAGTTTCAGTTTCTATTGATAAATTGAATTTGACAATTCGTTCATTGA
ATGCTTTAAGACGTGCTGGATTTAATAATGTTGATGAAATAATGAAATTAAGCGATGAAG
AACTTTCAAATATTAAAAATTTGGGTAAAAAATCAGTACAAGATATTATTGACCGTCGTA
GAGAATGACTTGATAGTCAATTAAATAATGAAGATTCTAACAAAGAATATGCTGCTAACG
AAGAAGGAGAATAA
>21059 bias=0,e_score=0.0,bit_score=1090.4,score_ratio=1.05,align_strand=+,abs_start=59580,abs_end=60614,allele_start=59580,allele_end=60614,query_name=NODE_3_length_61680_cov_30.2945_ID_333 <unknown description>
TGAAGAAAATACAAAAAATTACATATAAAGAATTAGTAGCAGAAAAAGTATCAGATTTTA
ATACAACATTCGTTATTGAACCACTAATGCGTGGTTATGGTAACACAATAGGAACTGTAA
TAAGAAGAACATTACTTTCTTCGATTACTTCTGTTGCTCCATTTGCAATAAAAATTAGTC
ATGTTGAACATGAATTTACTGCAATTGAAGGATTAAGAGAAGATGCTATTACATTAGTTG
CAAACATAAGAAAAATTCGCTTTGCATATGACCCAGAATTATTTGAAAAAGATAATTTAG
CTAAAATTTCATTTAAATCAACAAAAGAAGGGGAAGTTCATGCTTCGGATATTGAAACTA
TCCCTGGACTTGACATTGTTAATAAAGATCAATACATAGCAACAATATCAAAAAATGGTT
CATTGGAATTTGAATTATATTTAAGAACCGGTAGAGGCTATGTTTCATTTGAAGACAATA
AAAAGACCATTCTAGAATATGGTCCAAAATTAGAATCAAAAATCAAAAATGGTCAATTTT
TAGCAATGGATAGTGACTTCAGTCCTATTAAAAAAGTTGCGATTTTATTTGAAGAATTAA
ATTCTACTTCTAACATAATTGAAGAAAGATTAAAAATTAAAGTTGAAACCGATGGAACTG
TTGAAGCTAAAAACGTTATGGAAGAAGCAGCAAAGATTATAGTTGCTCATTTCCAAATCA
TTGGAAACATTGACGCATTAGGAACAATTGATTTATTCGATGATCAAAAAGAAAAACATG
AAAAAACTCCAAAAGTTTCAGTTTCTATTGATAAATTGAATTTGACAATTCGTTCATTGA
ATGCTTTAAGACGTGCTGGATTTAATAATGTTGATGAAATAATGAAATTAAGCGATGAAG
AACTTTCAAATATTAAAAATTTGGGTAAAAAATCAGTACAAGATATTATTGACCGTCGTA
GAGAATGACTTGATAGTCAATTAAATAATGAAGATTCTAACAAAGAATATGCTGCTAACG
AAGAAGGAGAATAA
>21060 bias=0,e_score=0.0,bit_score=1065.8,score_ratio=1.03,align_strand=-,abs_start=987,abs_end=2019,allele_start=987,allele_end=2019,query_name=NODE_3_length_56296_cov_39.9706_ID_615 <unknown description>
TGAAGAAAATACAAAAAATTACATATAAAGAATTAGTAGCAGAAAAAGTATCAGATTTTA
ATACAACATTTGTTATTGAACCACTAATGCGTGGTTATGGTAATACAATAGGAACTGTAA
TAAGAAGAACATTACTTTCTTCAATTACTTCTGTTGCTCCATTTGCAATAAAAATTAGTC
ATGTTGAACATGAATTTACTGCAATTGAAGGATTAAGAGAAGATGCTATTACATTAGTTG
CAAACATAAGAAAAATTCGCTTTGCATATAACCCAGAATTATTTGAAAAAGATAATCTAG
CTAAAATTTCATTTAAATCAACAAAAGAAGGGGAGGTTCATGCTTCAGATATTGAAACTA
TCCCTGGACTTGACATTGTTAATAAAGATCAATACATAGCAACAATATCAAAAAATGGTT
CATTGGAATTTGAATTATATTTAAGAACCGGTAGAGGCTATGTTTCATTTGAAGACAATA
AAAAGACCATTCTAGAATATGGCCCAAAATTAGAATCAAAAATCAAAAATGGTCAATTTT
TAGCAATGGATAGTGACTTCAGTCCTATTAAAAAAGTTGCAATTTTATTTGAAGAATTAA
ATTCTACTTCTAACATAATTGAAGAAAGATTAAAAATTAAAGTTGAAACTGATGGAACTG
TTGAAGCTAAAAACGTTATGGAAGAAGCAGCAAAGATTATAGTTGCCCATTTCCAAATCA
TTGGAAACATTGACGCATTAGGAACAATTGATTTATTCGATGATCAAAAAGAAAAACATG
AAAAAACTCCAAAAGTTTCAGTTTCTATTGATAAATTGAATTTGACAATTCGTTCATTGA
ATGCTTTAAGACGTGCCGGATTTAATAATGTTGATGAAATAATGAAATTAAGCGATGAAG
AACTTTCAAATATTAAAAATTTAGGTAAAAAATCAGTACAAGATATTATTGACCGTCGTA
GAGAATGACTTGATAGTCAATTAAATAATGAAGATTCTAACAAAGAATATGCTGCTAACG
AAGAAGGAGAAT
>21061 bias=0,e_score=0.0,bit_score=1079.5,score_ratio=1.04,align_strand=-,abs_start=1067,abs_end=2099,allele_start=1067,allele_end=2099,query_name=NODE_3_length_174249_cov_45.7083_ID_381 <unknown description>
TGAAGAAAATACAAAAAATTACATATAAAGAATTAGTAGCAGAAAAAGTATCAGATTTTA
ATACAACATTTGTTATTGAACCACTAATGCGTGGTTATGGTAATACAATAGGAACTGTAA
TAAGAAGAACATTACTTTCTTCAATTACTTCTGTTGCTCCATTTGCAATAAAAATTAGTC
ATGTTGAACATGAATTTACTGCAATTGAAGGATTAAGAGAAGATGCTATTACATTAGTTG
CAAACATAAGAAAAATTCGCTTTGCATATGACCCAGAATTATTTGAAAAAGATAATTTAG
CTAAAATTTCATTTAAATCAACAAAAGAAGGGGAAGTTCATGCTTCAGATATTGAAACTA
TCCCTGGACTTGACATTGTTAATAAAGATCAATACATAGCAACAATATCAAAAAATGGTT
CATTGGAATTTGAATTATATTTAAGAACCGGTAGAGGTTATGTTTCATTTGAAGACAATA
AAAAGACCATTCTAGAATATGGTCCAAAATTAGAATCAAAAATCAAAAATGGTCAATTTT
TGGCAATGGATAGTGACTTCAGTCCTATTAAAAAAGTTGCGATTTTATTTGAAGAATTAA
ATTCTACTTCTAACATAATTGAAGAAAGATTAAAAATTAAAGTTGAAACCGATGGAACTG
TTGAAGCTAAAAACGTTATGGAAGAAGCAGCAAAGATTATAGTTGCTCATTTCCAAATCA
TTGGAAACATTGACGCATTAGGAACAATTGATTTATTTGATGATCAAAAAGAAAAACATG
AAAAAACTCCAAAAGTTTCAGTTTCTATTGATAAATTGAATTTGACAATTCGTTCATTGA
ATGCTTTAAGACGTGCTGGATTTAATAATGTTGATGAAATAATGAAATTAAGCGATGAAG
AACTTTCGAATATTAAAAATTTGGGTAAAAAATCAGTACAAGATATTATTGACCGTCGTA
GAGAATGACTTGATAGTCAATTAAATAATGAAGATTCTAACAAAGAATATGCTGCTAACG
AAGAAGGAGAAT
>21062 bias=0,e_score=0.0,bit_score=1091.4,score_ratio=1.05,align_strand=+,abs_start=14903,abs_end=15937,allele_start=14903,allele_end=15937,query_name=NODE_10_length_16660_cov_54.0461_ID_6063 <unknown description>
TGAAGAAAATACAAAAAATTACATATAAAGAATTAGTAGCAGAAAAAGTATCAGATTTTA
ATACAACATTCGTTATTGAACCACTAATGCGTGGTTATGGTAACACAATAGGAACTGTAA
TAAGAAGAACATTACTTTCTTCAATTACTTCTGTTGCTCCATTTGCAATAAAAATTAGTC
ATGTTGAACATGAATTTACTGCAATTGAAGGATTAAGAGAAGATGCTATTACATTAGTTG
CAAACATAAGAAAAATTCGCTTTGCATATGACCCAGAATTATTTGAAAAAGATAATTTAG
CTAAAATTTCATTTAAATCAACAAAAGAAGGGGAAGTTCATGCTTCGGATATTGAAACTA
TCCCTGGACTTGACATTGTTAATAAAGATCAATACATAGCAACAATATCAAAAAATGGTT
CATTGGAATTTGAATTATATTTAAGAACCGGTAGAGGCTATGTTTCATTTGAAGACAATA
AAAAGACCATTCTAGAATATGGTCCAAAATTAGAATCAAAAATCAAAAATGGTCAATTTT
TAGCAATGGATAGTGACTTCAGTCCTATTAAAAAAGTTGCGATTTTATTTGAAGAATTAA
ATTCTACTTCTAACATAATTGAAGAAAGATTAAAAATTAAAGTTGAAACCGATGGAACTG
TTGAAGCTAAAAACGTTATGGAAGAAGCAGCAAAGATTATAGTTGCTCATTTCCAAATCA
TTGGAAACATTGACGCATTAGGAACAATTGATTTATTCGATGATCAAAAAGAAAAACATG
AAAAAACTCCAAAAGTTTCAGTTTCTATTGATAAATTGAATTTGACAATTCGTTCATTGA
ATGCTTTAAGACGTGCTGGATTTAATAATGTTGATGAAATAATGAAATTAAGCGATGAAG
AACTTTCAAATATTAAAAATTTGGGTAAAAAATCAGTACAAGATATTATTGACCGTCGTA
GAGAATGACTTGATAGTCAATTAAATAATGAAGATTCTAACAAAGAATATGCTGCTAACG
AAGAAGGAGAATAA
>21063 bias=0,e_score=0.0,bit_score=1089.4,score_ratio=1.05,align_strand=-,abs_start=987,abs_end=2019,allele_start=987,allele_end=2019,query_name=NODE_4_length_54458_cov_20.9254_ID_471 <unknown description>
TGAAGAAAATACAAAAAATTACATATAAAGAATTAGTAGCAGAAAAAGTATCAGATTTTA
ATACAACATTCGTTATTGAACCACTAATGCGTGGTTATGGTAACACAATAGGAACTGTAA
TAAGAAGAACATTACTTTCTTCGATTACTTCTGTTGCTCCATTTGCAATAAAAATTAGTC
ATGTTGAACATGAATTTACTGCAATTGAAGGATTAAGAGAAGATGCTATTACATTAGTTG
CAAACATAAGAAAAATTCGCTTTGCATATGACCCAGAATTATTTGAAAAAGATAATTTAG
CTAAAATTTCATTTAAATCAACAAAAGAAGGGGAAGTTCATGCTTCGGATATTGAAACTA
TCCCTGGACTTGACATTGTTAATAAAGATCAATACATAGCAACAATATCAAAAAATGGTT
CATTGGAATTTGAATTATATTTAAGAACCGGTAGAGGCTATGTTTCATTTGAAGACAATA
AAAAGACCATTCTAGAATATGGTCCAAAATTAGAATCAAAAATCAAAAATGGTCAATTTT
TAGCAATGGATAGTGACTTCAGTCCTATTAAAAAAGTTGCGATTTTATTTGAAGAATTAA
ATTCTACTTCTAACATAATTGAAGAAAGATTAAAAATTAAAGTTGAAACCGATGGAACTG
TTGAAGCTAAAAACGTTATGGAAGAAGCAGCAAAGATTATAGTTGCTCATTTCCAAATCA
TTGGAAACATTGACGCATTAGGAACAATTGATTTATTCGATGATCAAAAAGAAAAACATG
AAAAAACTCCAAAAGTTTCAGTTTCTATTGATAAATTGAATTTGACAATTCGTTCATTGA
ATGCTTTAAGACGTGCTGGATTTAATAATGTTGATGAAATAATGAAATTAAGCGATGAGG
AACTTTCAAATATTAAAAATTTGGGTAAAAAATCAGTACAAGATATTATTGACCGTCGTA
GAGAATGACTTGATAGTCAATTAAATAATGAAGATTCTAACAAAGAATATGCTGCTAACG
AAGAAGGAGAAT
>21064 bias=0,e_score=0.0,bit_score=1088.8,score_ratio=1.05,align_strand=+,abs_start=59571,abs_end=60605,allele_start=59571,allele_end=60605,query_name=NODE_4_length_61591_cov_42.5651_ID_1123 <unknown description>
TGAAGAAAATACAAAAAATTACATATAAAGAATTAGTAGCAGAAAAAGTATCAGATTTTA
ATACAACATTCGTTATCGAACCACTAATGCGTGGTTATGGTAACACAATAGGAACTGTAA
TAAGAAGAACATTACTTTCTTCAATTACTTCTGTTGCTCCATTTGCAATAAAAATTAGTC
ATGTTGAACATGAATTTACTGCAATTGAAGGATTAAGAGAAGATGCTATTACATTAGTTG
CAAACATAAGAAAAATTCGCTTTGCATATGACCCAGAATTATTTGAAAAAGATAATTTAG
CTAAAATTTCATTTAAATCAACAAAAGAAGGGGAAGTTCATGCTTCGGATATTGAAACTA
TCCCTGGACTTGACATTGTTAATAAAGATCAATACATAGCAACAATATCAAAAAATGGTT
CATTGGAATTTGAATTATATTTAAGAACCGGTAGAGGCTATGTTTCATTTGAAGACAATA
AAAAGACCATTCTAGAATATGGTCCAAAATTAGAATCAAAAATCAAAAATGGTCAATTTT
TAGCAATGGATAGTGACTTCAGTCCTATTAAAAAAGTTGCGATTTTATTTGAAGAATTAA
ATTCTACTTCTAATATAATTGAAGAAAGATTAAAAATTAAAGTTGAAACCGATGGAACTG
TTGAAGCTAAAAACGTTATGGAAGAAGCAGCAAAGATTATAGTTGCTCATTTCCAAATCA
TTGGAAACATTGACGCATTAGGAACAATTGATTTATTCGATGATCAAAAAGAAAAACATG
AAAAAACTCCAAAAGTTTCAGTTTCTATTGATAAATTGAATTTGACAATTCGTTCATTGA
ATGCTTTAAGACGTGCTGGATTTAATAATGTTGATGAAATAATGAAATTAAGCGATGAAG
AACTTTCAAATATTAAAAATTTGGGTAAAAAATCAGTACAAGATATTATTGACCGTCGTA
GAGAATGACTTGATAGTCAATTAAATAATGAAGATTCTAACAAAGAATATGCTGCTAACG
AAGAAGGAGAATAA
>21065 bias=0,e_score=0.0,bit_score=1077.8,score_ratio=1.04,align_strand=+,abs_start=155776,abs_end=156813,allele_start=155776,allele_end=156813,query_name=NODE_2_length_157878_cov_35.9168_ID_1792 <unknown description>
TGAAGAAAATACAAAAAATTACATATAAAGAATTAGTAGCAGAAAAAGTATCAGATTTTA
ATACAACATTTGTTATTGAACCACTAATGCGTGGTTATGGTAACACAATAGGAACTGTAA
TAAGAAGAACATTACTTTCTTCAATTACTTCTGTTGCTCCATTTGCAATAAAAATTAGTC
ATGTTGAACATGAATTTACTGCAATTGAAGGATTAAGAGAAGATGCTATTACATTAGTTG
CAAACATAAGAAAAATTCGCTTTGCATATGACCCAGAATTATTTGAAAAAGATAATTTAG
CTAAAATTTCATTTAAATCAACAAAAGAAGGGGAAGTTCATGCTTCTGATATTGAAACTA
TCCCTGGACTTGACATTGTTAATAAAGATCAATACATAGCAACAATATCAAAAAATGGTT
CATTAGAATTTGAATTATATTTAAGAACCGGTAGAGGTTATGTTTCATTTGAAGACAATA
AAAAAACCATTCTAGAATATGGTCCAAAATTAGAATCAAAAATCAAAAATGGTCAATTTT
TGGCAATGGATAGTGACTTCAGTCCTATTAAAAAAGTTGCGATTTTATTTGAAGAATTAA
ATTCTACTTCTAACATAATTGAAGAAAGATTAAAAATTAAAGTTGAAACCGATGGAACTG
TTGAAGCTAAAAACGTTATGGAAGAAGCAGCAAAGATTATAGTTGCTCATTTCCAAATCA
TTGGAAACATTGACGCATTAGGAACAATTGATTTATTCGATGATCAAAAAGAAAAACATG
AAAAAACTCCAAAAGTTTCAGTTTCTATTGATAAATTGAATTTGACAATTCGTTCATTGA
ATGCTTTAAGACGTGCTGGATTTAATAATGTTGATGAAATAATGAAATTAAGCGATGAAG
AACTTTCAAATATTAAAAATTTGGGTAAAAAATCAGTACAAGATATTATTGACCGTCGTA
GAGAATGACTTGATAGTCAATTAAATAATGAAGATTCTAACAAAGAATATGCTGCTAACG
AAGAAGGAGAATAACAA
>21066 bias=0,e_score=0.0,bit_score=1085.8,score_ratio=1.05,align_strand=+,abs_start=32168,abs_end=33202,allele_start=32168,allele_end=33202,query_name=NODE_5_length_34277_cov_41.537_ID_355 <unknown description>
TGAAGAAAATACAAAAAATTACATATAAAGAATTAGTAGCAGAAAAAGTATCAGATTTTA
ATACAACATTTGTTATTGAACCACTAATGCGTGGTTATGGTAACACAATAGGAACTGTAA
TAAGAAGAACATTACTTTCTTCAATTACTTCTGTTGCTCCATTTGCAATAAAAATTAGTC
ATGTTGAACATGAATTTACTGCAATTGAAGGATTAAGAGAAGATGCTATTACATTAGTTG
CAAACATAAGAAAAATTCGCTTTGCATATGACCCAGAATTATTTGAAAAAGATAATTTAG
CTAAAATTTCATTTAAATCAACAAAAGAAGGGGAAGTTCATGCTTCGGATATTGAAACTA
TCCCTGGACTTGACATTGTTAATAAAGATCAATACATAGCAACAATATCAAAAAATGGTT
CATTGGAATTTGAATTATATTTAAGAACCGGTAGAGGCTATGTTTCATTTGAAGACAATA
AAAAGACCATTCTAGAATATGGTCCAAAATTAGAATCAAAAATCAAAAATGGTCAATTTT
TAGCAATGGATAGTGACTTCAGTCCTATTAAAAAAGTTGCGATTTTATTTGAAGAATTAA
ATTCTACTTCTAACATAATTGAAGAAAGATTAAAAATTAAAGTTGAAACCGATGGAACTG
TTGAAGCTAAAAACGTTATGGAAGAAGCAGCAAAGATTATAGTTGCTCATTTCCAAATCA
TTGGAAACATTGACGCATTAGGAACAATTGATTTATTTGATGATCAAAAAGAAAAACATG
AAAAAACTCCAAAAGTTTCAGTTTCTATTGATAAATTGAATTTGACAATTCGTTCATTGA
ATGCTTTAAGACGTGCCGGATTTAATAATGTTGATGAAATAATGAAATTAAGCGATGAAG
AACTTTCAAATATTAAAAATTTGGGTAAAAAATCAGTACAAGATATTATTGACCGTCGTA
GAGAATGACTTGATAGTCAATTAAATAATGAAGATTCTAACAAAGAATATGCTGCTAACG
AAGAAGGAGAATAA
>21067 bias=0,e_score=0.0,bit_score=1089.9,score_ratio=1.05,align_strand=-,abs_start=1069,abs_end=2101,allele_start=1069,allele_end=2101,query_name=NODE_4_length_53175_cov_35.6143_ID_704 <unknown description>
TGAAGAAAATACAAAAAATTACATATAAAGAATTAGTAGCAGAAAAAGTATCAGATTTTA
ATACAACATTTGTTATTGAACCACTAATGCGTGGTTATGGTAACACAATAGGAACTGTAA
TAAGAAGAACATTACTTTCTTCAATTACTTCTGTTGCTCCATTTGCAATAAAAATTAGTC
ATGTTGAACATGAATTTACTGCAATTGAAGGATTAAGAGAAGATGCTATTACATTAGTTG
CAAACATAAGAAAAATTCGCTTTGCATATGACCCAGAATTATTTGAAAAAGATAATTTAG
CTAAAATTTCATTTAAATCAACAAAAGAAGGGGAAGTTCATGCTTCGGATATTGAAACTA
TCCCTGGACTTGACATTGTTAATAAAGATCAATACATAGCAACAATATCAAAAAATGGTT
CATTGGAATTTGAATTATATTTAAGAACCGGTAGAGGCTATGTTTCATTTGAAGACAATA
AAAAAACCATTCTAGAATATGGTCCAAAATTAGAATCAAAAATCAAAAATGGTCAATTTT
TGGCAATGGATAGTGACTTCAGTCCTATTAAAAAAGTTGCGATTTTATTTGAAGAATTAA
ATTCTACTTCTAACATAATTGAAGAAAGATTAAAAATTAAAGTTGAAACCGATGGAACTG
TTGAAGCTAAAAACGTTATGGAAGAAGCAGCAAAGATTATAGTTGCTCATTTCCAAATCA
TTGGAAACATTGACGCATTAGGAACAATTGATTTATTCGATGATCAAAAAGAAAAACATG
AAAAAACTCCAAAAGTTTCAGTTTCTATTGATAAATTGAATTTGACAATTCGTTCATTGA
ATGCCTTAAGACGTGCTGGATTTAATAATGTTGATGAAATAATGAAATTAAGCGATGAAG
AACTTTCGAATATTAAAAATTTGGGTAAAAAATCAGTACAAGATATTATTGACCGTCGTA
GAGAATGACTTGATAGTCAATTAAATAATGAAGATTCTAACAAAGAATATGCTGCTAACG
AAGAAGGAGAAT
>21068 bias=0,e_score=0.0,bit_score=1081.9,score_ratio=1.05,align_strand=+,abs_start=49966,abs_end=51003,allele_start=49966,allele_end=51003,query_name=NODE_5_length_51986_cov_40.4955_ID_482 <unknown description>
TGAAGAAAATACAAAAAATTACATATAAAGAATTAGTAGCAGAAAAAGTATCAGATTTTA
ATACAACATTTGTTATTGAACCACTAATGCGTGGTTATGGTAATACAATAGGAACTGTAA
TAAGAAGAACATTACTTTCTTCAATTACTTCTGTTGCTCCATTTGCAATAAAAATTAGTC
ATGTTGAACATGAATTTACTGCAATTGAAGGATTAAGAGAAGATGCTATTACATTAGTTG
CAAACATAAGAAAAATTCGCTTTGCATATGACCCAGAATTATTTGAAAAAGATAATTTAG
CTAAAATTTCATTTAAATCAACAAAAGAAGGGGAAGTTCATGCTTCAGATATTGAAACTA
TCCCTGGACTTGACATTGTTAATAAAGATCAATACATAGCAACAATATCAAAAAATGGTT
CATTGGAATTTGAATTATATTTAAGAACCGGTAGAGGTTATGTTTCATTTGAAGACAATA
AAAAGACCATTCTAGAATATGGTCCAAAATTAGAATCAAAAATCAAAAATGGTCAATTTT
TGGCAATGGATAGTGACTTCAGTCCTATTAAAAAAGTTGCGATTTTATTTGAAGAATTAA
ATTCTACTTCTAACATAATTGAAGAAAGATTAAAAATTAAAGTTGAAACCGATGGAACTG
TTGAAGCTAAAAACGTTATGGAAGAAGCAGCAAAGATTATAGTTGCTCATTTCCAAATCA
TTGGAAACATTGACGCATTAGGAACAATTGATTTATTCGATGATCAAAAAGAAAAACATG
AAAAAACTCCAAAAGTTTCAGTTTCTATTGATAAATTGAATTTGACAATTCGTTCATTGA
ATGCTTTAAGACGTGCTGGATTTAATAATGTTGATGAAATAATGAAATTAAGCGATGAAG
AACTTTCAAATATTAAAAATTTGGGTAAAAAATCAGTACAAGATATTATTGACCGTCGTA
GAGAATGACTTGATAGTCAATTAAATAATGAAGATTCTAACAAAGAATATGCTGCTAACG
AAGAAGGAGAATAACAA
