# Supplementary material for: Genomic determination of minimum multi-locus sequence typing schemas to represent the genomic phylogeny of Mycoplasma hominis
Source: BMC Genomics. 2016 Nov 23;17:964. doi: 10.1186/s12864-016-3284-z (PMC5120421; doi:10.1186/s12864-016-3284-z)
Supplement: Additional file 1: — FASTA sequence for all pan genomic alleles identified in this study. (ZIP 1488 kb) [file 12864_2016_3284_MOESM1_ESM.zip › pan_genome/GENE-225.fasta]

>225
ATGGCTAAAGAAATTTTACAAAATTCAGCACATGCATCAGTTCGCATGCAAAGAATTTCA
CCACGTAAAGCAAGATTAGTAGCAGATTTAATTAGATATAAATCAGCAACTCAAGCAATA
GTTATTCTAAAACATACACACAAAAAAGCGTCAGAAATTATTCTAAAACTTCTAAATTCA
GCAATTGCTAATGCAACAAATAATGCTGGACTTGATGCAACTAAACTTTATGTAACTACC
ATTTTAGTAAATGATGGACCTACACTAAAAAGATTCCAACCTCACTCACGTGGACGTGCT
TATGCAATTTTAAAAAGAACAAGTCATTTCTTTATTGAATTAACAGAAATCAATAATGTT
GAAGAAATCAACAAAAAAGGAGATAAATAA
>1105
ATGGCTAAAGAAATTTTACAAAATTCAGCACACGCATCAGTTCGCATGCAAAGAATTTCA
CCACGTAAAGCAAGATTAGTAGCAGATTTAATTAGATATAAATCAGCAACTCAAGCAATA
GTTATTCTAAAACATACACACAAAAAAGCGTCAGAAATTATTTTAAAACTTCTAAATTCA
GCAATTGCTAATGCAACAAATAATGCTGGACTTGATGCAACTAAACTTTATGTAACTACC
ATTTTAGTAAATGATGGACCTACACTAAAAAGATTCCAACCTCACTCACGTGGACGTGCT
TATGCAATTTTAAAAAGAACAAGTCATTTCTTTATTGAATTAACAGAAATCAATAATGTT
GAAGAAATCAACAAAAAAGGAGATAAATAA
>1568
ATGGCTAAAGAAATTTTACAAAATTCAGCACATGCATCAGTTCGCATGCAAAGAATTTCA
CCACGTAAAGCAAGATTAGTAGCAGATTTAATTAGATATAAATCAGCAACTCAAGCAATA
GTTATTCTAAAACATACACACAAAAAAGCGTCAGAAATTATTCTAAAACTTCTAAATTCA
GCAATTGCTAATGCAACAAATAATGCTGGACTTGATGCAACTAAACTTTATGTAACTACC
ATTTTAGTAAATGATGGACCTACACTAAAAAGATTCCAACCTCACTCACGTGGACGTGCT
TATGCAATTTTAAAAAGAACAAGTCATTTCTTTATTGAATTGACAGAAATTAATAATATT
GAAGAAATCAATAAAAAAGGAGATAAATAA
>8504 bias=51.5,bit_score=403.0,abs_start=11617,align_strand=-,abs_end=12004,score_ratio=1.03333333333,query_name=NODE_4_length_54458_cov_20.9254_ID_471
TGGCTAAAGAAATTTTACAAAATTCAGCACATGCATCAGTTCGCATGCAAAGAATTTCAC
CACGTAAAGCAAGATTAGTAGCAGATTTAATTAGATATAAATCAGCAACTCAAGCAATAG
TTATTCTAAAACATACACACAAAAAAGCGTCAGAAATTATTCTAAAACTTCTAAATTCAG
CAATTGCTAACGCAACAAATAATGCTGGACTTGATGCAACTAAACTTTATGTAACTACCA
TTTTAGTAAATGATGGACCTACACTAAAAAGATTCCAACCTCACTCACGTGGACGTGCTT
ATGCAATTTTAAAAAGAACAAGTCATTTCTTTATTGAATTAACAGAAATCAATAATGTTG
AAGAAATCAACAAAAAAGGAGATAAATA
>8505 bias=52.1,bit_score=404.4,abs_start=11697,align_strand=-,abs_end=12084,score_ratio=1.03692307692,query_name=NODE_3_length_174249_cov_45.7083_ID_381
TGGCTAAAGAAATTTTACAAAATTCAGCACATGCATCAGTTCGCATGCAAAGAATTTCAC
CACGTAAAGCAAGATTAGTAGCAGATTTAATTAGATATAAATCAGCAACTCAAGCAATAG
TTATTCTAAAACATACACACAAAAAAGCGTCAGAAATTATTCTAAAACTTCTAAATTCAG
CAATTGCTAATGCAACAAATAATGCTGGACTTGATGCAACTAAACTTTATGTAACTACCA
TTTTAGTAAATGATGGACCTACACTAAAAAGATTCCAACCTCACTCACGTGGACGTGCTT
ATGCAATTTTAAAAAGAACAAGTCATTTCTTTATTGAATTAACAGAAATCAATAATGTTG
AAGAAATCAACAAAAAAGGAGATAAATA
>8506 bias=54.1,bit_score=398.8,abs_start=47566,align_strand=+,abs_end=47955,score_ratio=1.02256410256,query_name=NODE_5_length_59660_cov_41.0828_ID_401
ATGGCTAAAGAAATTTTACAAAATTCAGCACATGCATCAGTTCGTATGCAAAGAATTTCA
CCACGTAAAGCAAGATTAGTAGCAGATTTAATTAGATATAAATCAGCAACTCAAGCAATA
GTTATTCTAAAACATACACACAAAAAAGCGTCAGAAATTATTCTAAAACTTCTAAATTCA
GCAATTGCTAATGCAACAAATAATGCTGGACTTGATGCAACTAAACTTTATGTAACTACC
ATTTTAGTAAATGATGGACCTACACTAAAAAGATTCCAACCTCACTCACGTGGACGTGCT
TATGCAATTTTAAAAAGAACAAGTCATTTCTTTATTGAATTGACAGAAATTAATAATATT
GAAGAAATCAATAAAAAAGGAGATAAATAA
>8507 bias=51.5,bit_score=403.0,abs_start=654162,align_strand=+,abs_end=654551,score_ratio=1.03333333333,query_name=NODE_1_length_666248_cov_46.4332_ID_732
ATGGCTAAAGAAATTTTACAAAATTCAGCACATGCATCAGTTCGCATGCAAAGAATTTCA
CCACGTAAAGCAAGATTAGTAGCAGATTTAATTAGATATAAATCAGCAACTCAAGCAATA
GTTATTCTAAAACATACACACAAAAAAGCGTCAGAAATTATTCTAAAACTTCTAAATTCA
GCAATTGCTAACGCAACAAATAATGCTGGACTTGATGCAACTAAACTTTATGTAACTACC
ATTTTAGTAAATGATGGACCTACACTAAAAAGATTCCAACCTCACTCACGTGGACGTGCT
TATGCAATTTTAAAAAGAACAAGTCATTTCTTTATTGAATTAACAGAAATCAATAATGTT
GAAGAAATCAACAAAAAAGGAGATAAATAA
>21050 bias=0,e_score=1.5e-118,bit_score=398.8,score_ratio=1.02,align_strand=+,abs_start=22183,abs_end=22572,allele_start=22183,allele_end=22572,query_name=NODE_5_length_34277_cov_41.537_ID_355 <unknown description>
TGGCTAAAGAAATTTTACAAAATTCAGCACATGCATCAGTTCGTATGCAAAGAATTTCAC
CACGTAAAGCAAGATTAGTAGCAGATTTAATTAGATATAAATCAGCAACTCAAGCAATAG
TTATTCTAAAACATACACACAAAAAAGCGTCAGAAATTATTCTAAAACTTCTAAATTCAG
CAATTGCTAATGCAACAAATAATGCTGGACTTGATGCAACTAAACTTTATGTAACTACCA
TTTTAGTAAATGATGGACCTACACTAAAAAGATTCCAACCTCACTCACGTGGACGTGCTT
ATGCAATTTTAAAAAGAACAAGTCATTTCTTTATTGAATTGACAGAAATTAATAATATTG
AAGAAATCAATAAAAAAGGAGATAAATAA
>21051 bias=0,e_score=1.5e-118,bit_score=403.0,score_ratio=1.03,align_strand=+,abs_start=654162,abs_end=654551,allele_start=654162,allele_end=654551,query_name=NODE_1_length_666248_cov_46.4332_ID_732 <unknown description>
TGGCTAAAGAAATTTTACAAAATTCAGCACATGCATCAGTTCGCATGCAAAGAATTTCAC
CACGTAAAGCAAGATTAGTAGCAGATTTAATTAGATATAAATCAGCAACTCAAGCAATAG
TTATTCTAAAACATACACACAAAAAAGCGTCAGAAATTATTCTAAAACTTCTAAATTCAG
CAATTGCTAACGCAACAAATAATGCTGGACTTGATGCAACTAAACTTTATGTAACTACCA
TTTTAGTAAATGATGGACCTACACTAAAAAGATTCCAACCTCACTCACGTGGACGTGCTT
ATGCAATTTTAAAAAGAACAAGTCATTTCTTTATTGAATTAACAGAAATCAATAATGTTG
AAGAAATCAACAAAAAAGGAGATAAATAA
>21052 bias=0,e_score=1.5e-119,bit_score=404.4,score_ratio=1.04,align_strand=-,abs_start=11697,abs_end=12084,allele_start=11697,allele_end=12084,query_name=NODE_3_length_174249_cov_45.7083_ID_381 <unknown description>
TGGCTAAAGAAATTTTACAAAATTCAGCACATGCATCAGTTCGCATGCAAAGAATTTCAC
CACGTAAAGCAAGATTAGTAGCAGATTTAATTAGATATAAATCAGCAACTCAAGCAATAG
TTATTCTAAAACATACACACAAAAAAGCGTCAGAAATTATTCTAAAACTTCTAAATTCAG
CAATTGCTAATGCAACAAATAATGCTGGACTTGATGCAACTAAACTTTATGTAACTACCA
TTTTAGTAAATGATGGACCTACACTAAAAAGATTCCAACCTCACTCACGTGGACGTGCTT
ATGCAATTTTAAAAAGAACAAGTCATTTCTTTATTGAATTAACAGAAATCAATAATGTTG
AAGAAATCAACAAAAAAGGAGATAAAT
>21053 bias=0,e_score=4.1e-118,bit_score=398.7,score_ratio=1.02,align_strand=-,abs_start=11357,abs_end=11744,allele_start=11357,allele_end=11744,query_name=NODE_2_length_89362_cov_1.42066_ID_95 <unknown description>
TGGCTAAAGAAATTTTACAAAATTCAGCACATGCATCAGTTCGCATGCAAAGAATTTCAC
CACGTAAAGCAAGATTAGTAGCAGATTTAATTAGATATAAATCAGCAACTCAAGCAATAG
TTATTCTAAAACACACACACAAAAAAGCGTCAGAAATTATTCTAAAACTTCTAAATTCAG
CAATTGCTAATGCAACAAATAATGCTGGACTTGATGCAACCAAACTTTATGTAACTACCA
TTTTAGTAAATGATGGACCTACACTAAAAAGATTCCAACCTCACTCACGTGGACGTGCTT
ATGCAATTTTAAAAAGAACAAGTCATTTCTTTATTGAATTGACAGAAATTAATAATATTG
AAGAAATCAATAAAAAAGGAGATAAAT
>21054 bias=0,e_score=1.6e-118,bit_score=399.3,score_ratio=1.02,align_strand=-,abs_start=11699,abs_end=12086,allele_start=11699,allele_end=12086,query_name=NODE_4_length_53175_cov_35.6143_ID_704 <unknown description>
TGGCTAAAGAAATTTTACAAAATTCAGCACATGCATCAGTTCGCATGCAAAGAATTTCAC
CACGTAAAGCAAGATTAGTAGCGGATTTAATTAGATATAAATCAGCAACTCAAGCAATAG
TTATTCTAAAACACACACACAAAAAAGCGTCAGAAATTATTCTAAAACTTCTAAATTCAG
CAATTGCTAATGCAACAAATAATGCTGGACTTGATGCAACTAAACTTTATGTAACTACCA
TTTTAGTAAATGATGGACCTACACTAAAAAGATTCCAACCTCACTCACGTGGACGTGCTT
ATGCAATTTTAAAAAGAACAAGTCATTTCTTTATTGAATTGACAGAAATTAATAATATTG
AAGAAATCAATAAAAAAGGAGATAAAT
>21055 bias=0,e_score=1.3e-119,bit_score=403.0,score_ratio=1.03,align_strand=-,abs_start=11617,abs_end=12004,allele_start=11617,allele_end=12004,query_name=NODE_3_length_56296_cov_39.9706_ID_615 <unknown description>
TGGCTAAAGAAATTTTACAAAATTCAGCACATGCATCAGTTCGCATGCAAAGAATTTCAC
CACGTAAAGCAAGATTAGTAGCAGATTTAATTAGATATAAATCAGCAACTCAAGCAATAG
TTATTCTAAAACATACACACAAAAAAGCGTCAGAAATTATTCTAAAACTTCTAAATTCAG
CAATTGCTAACGCAACAAATAATGCTGGACTTGATGCAACTAAACTTTATGTAACTACCA
TTTTAGTAAATGATGGACCTACACTAAAAAGATTCCAACCTCACTCACGTGGACGTGCTT
ATGCAATTTTAAAAAGAACAAGTCATTTCTTTATTGAATTAACAGAAATCAATAATGTTG
AAGAAATCAACAAAAAAGGAGATAAAT
