# Supplementary material for: Genomic determination of minimum multi-locus sequence typing schemas to represent the genomic phylogeny of Mycoplasma hominis
Source: BMC Genomics. 2016 Nov 23;17:964. doi: 10.1186/s12864-016-3284-z (PMC5120421; doi:10.1186/s12864-016-3284-z)
Supplement: Additional file 1: — FASTA sequence for all pan genomic alleles identified in this study. (ZIP 1488 kb) [file 12864_2016_3284_MOESM1_ESM.zip › pan_genome/GENE-226.fasta]

>226
ATGTGAAAATTTTTAAAAAGTTGTAAGAGCCACGATGATTTTATTAATTCTGACAATATA
CAATATGTATTTTGAGGAAGATCCAATGTTGGAAAATCATCATTAATTAATTCTCTGGCT
TCTTGCAATATTGCAAAAACATCATCTTATCCAGGAAGAACACAATTAATTAATTACTTT
GAAAGTAACAAAAATAAAATAATTATTGATTTACCGGGCTATGGTTATGCAAAAATCTCA
AAGAAATTGCAAGATAAAATTTCTTTTATGATTGACTTTTATTTTAAAAATGATAAAAAC
AATAAAAAAGTGTTGCTATTAATTGATGCTAAAATTGGTTTTAGCGCTAGTGATTTAGAA
ATAATAGAATATCTTAACGATCTTAAAATAAAATTTGATATAGTTGTTACAAAAATCGAC
AAGGCAAATCAATCTCAACGTTATTGCGTTAAAAATCAAGCCTTGTCTTTAAAAACAGTT
GAAAATATTTTTTTGGTATCATCTGAAAAAAAACAAGGTATTGAAGAAATAATGCAATTT
TATGACTTGTAG
>804
ATGTGAAAATTCTTAAAAAGTTGTAAGAGCCACGATGATTTTATTAATTCTGACAATATA
CAATATGTATTTTGAGGAAGATCTAATGTTGGAAAATCATCATTAATTAATTCTCTGGCT
TCTTGCAATATTGCAAAAACATCATCTTATCCAGGAAGAACACAATTAATTAATTACTTT
GAAAGTAACAAAAATAAAATAATTATTGATTTACCAGGCTATGGTTATGCAAAAATATCA
AAGAAATTGCAAGATAAAATTTCTTTTATGATTGACTTTTATTTTAAAAATGATAAAAAC
AATAAAAAAGTGTTGCTATTAATTGATGCTAAAATTGGTTTTAGCGCTAGTGATTTAGAA
ATAATAGAATATCTTAACGATCTTAAAATAAAATTTGATATAGTTGTTACAAAAATCGAC
AAGGCAAATCAATCTCAACGTTATTGCGTTAAAAATCAAGCCTTGTCTTTAAAAACAGTT
GAAAATATTTTTTTAGTATCATCTGAAAAAAAACAAGGTATTGAAGAAATAATGCAATTT
TATGACTTGTAG
>1465
ATGTGAAAATTCTTAAAAAGTTGTAAGAGCCACGATGATTTTATTAATTCTGACAATATA
CAATATGTATTTTGAGGAAGATCTAATGTTGGAAAATCATCATTAATTAATTCACTGGCT
TCTTGCAATATTGCAAAAACATCATCTTATCCAGGAAGAACTCAATTAATTAATTACTTT
GAAAGTAACAAAAATAAAATAATTATTGATTTACCAGGCTATGGCTATGCAAAAATCTCA
AAGAAATTGCAAGATAAAATTTCTTTTATGATTGACTTTTATTTTAAAAATGATAAAAAC
AATAAAAAAGTGTTGCTATTGATTGATGCTAAAATTGGTTTTAGCGCTAGTGATTTAGAA
ATAATAGAATATCTTAACGATCTTAAAATAAAATTTGATATAGTTGTTACAAAAATCGAC
AAGGCAAATCAATCTCAACGTTATTGCGTTAAAAATCAAGCCTTGTCTTTAAAAACAGCT
GAAAATATTTTTTTGGTATCATCTGAAAAAAAACAAGGTATTGAAGAAATAATGCAATTT
TATGACTTGTAG
>1789
ATGTGAAAATTCTTAAAAAGTTGTAAGAGCCACGATGATTTTATTAATTCTGACAATATA
CAGTATGTATTTTGAGGAAGATCTAATGTTGGAAAATCTTCATTAATTAATTCTCTGGCT
TCTTGCAATATTGCAAAAACATCATCTTATCCAGGAAGAACACAATTAATTAATTACTTT
GAAAGTAACAAAAATAAAATAATTATTGATTTACCGGGCTATGGTTATGCAAAAATATCA
AAGAAATTGCAAGATAAAATTTCTTTTATGATTGACTTTTATTTCAAAAATGATAAAAAC
AATAAAAAAGTGTTGCTATTGATTGATGCTAAAATTGGTTTTAGCGCTAGTGATTTAGAA
ATAATAGAATATCTTAACGATCTTAAAATAAAATTTGATATAGTTGTTACAAAAATCGAC
AAGGCAAATCAATCTCAACGTTATTGCGTTAAAAATCAAGCCTTGTCTTTAAAAACAGCT
GAAAATATTTTTTTGGTATCATCTGAAAAAAAACAAGGTATTGAAGAAATAATGCAATTT
TATGACTTGTAG
>8488 bias=99.7,bit_score=549.6,abs_start=3273,align_strand=+,abs_end=3824,score_ratio=0.995652173913,query_name=NODE_3_length_108567_cov_21.4029_ID_3453
ATGTGAAAATTTTTAAAAAGTTGTAAGAGCCACGATGATTTTATTAATTCTGACAATATA
CAATATGTATTTTGAGGAAGATCCAATGTTGGAAAATCATCATTAATTAATTCTCTGGCT
TCTTGCAATATTGCAAAAACATCATCTTATCCAGGAAGAACACAATTAATTAATTACTTT
GAAAGTAACAAAAATAAAATAATTATTGATTTACCGGGCTATGGTTATGCAAAAATCTCA
AAGAAATTGCAAGATAAAATTTCTTTTATGATTGACTTTTATTTTAAAAATGATAAAAAC
AATAAAAAAGTGTTGCTATTAATTGATGCTAAAATTGGTTTTAGCGCTAGTGATTTAGAA
ATAATAGAATATCTTAACGATCTTAAAATAAAATTTGATATAGTTGTTACAAAAATCGAC
AAGGCAAATCAATCTCAACGTTATTGCGTTAAAAATCAAGCCTTGTCTTTAAAAACAGCT
GAAAATATTTTTTTAGTATCATCTGAAAAAAAACAAGGTATTGAAGAAATAATGCAATTT
TATGACTTGTAG
>8495 bias=99.7,bit_score=548.6,abs_start=3275,align_strand=+,abs_end=3826,score_ratio=0.99384057971,query_name=NODE_2_length_108164_cov_27.4012_ID_251
ATGTGAAAATTCTTAAAAAGTTGTAAGAGCCACGATGATTTTATTAATTCTGACAATATA
CAATATGTATTTTGAGGAAGATCTAATGTTGGAAAATCATCATTAATTAATTCTCTGGCT
TCTTGCAATATTGCAAAAACATCATCTTATCCAGGAAGAACACAATTAATTAATTACTTT
GAAAGTAACAAAAATAAAATAATTATTGATTTACCAGGCTATGGTTATGCAAAAATCTCA
AAGAAATTGCAAGATAAAATTTCTTTTATGATTGACTTTTATTTTAAAAACGATAAAAAC
AATAAAAAAGTGTTGCTATTAATTGATGCTAAAATTGGTTTTAGCGCTAGTGATTTAGAA
ATAATAGAATATCTTAACGATCTTAAAATAAAATTTGATATAGTTGTTACAAAAATCGAC
AAGGCAAATCAATCTCAACGTTATTGCGTTAAAAATCAAGCCTTGTCTTTAAAAACAGCT
GAAAATATTTTTTTAGTATCATCTGAAAAAAAACAAGGTATTGAAGAAATAATGCAATTT
TATGACTTGTAG
>8496 bias=97.1,bit_score=549.0,abs_start=9052,align_strand=-,abs_end=9602,score_ratio=0.994565217391,query_name=NODE_4_length_70395_cov_30.1043_ID_1225
TGTGAAAATTCTTAAAAAGTTGTAAGAGCCACGATGATTTTATTAATTCTGACAATATAC
AATATGTATTTTGAGGAAGATCTAATGTTGGAAAATCATCATTAATTAATTCACTGGCTT
CTTGCAATATTGCAAAAACATCATCTTATCCAGGAAGAACACAATTAATTAATTACTTTG
AAAGTAACAAAAATAAAATAATTATTGATTTGCCAGGCTATGGTTATGCAAAAATCTCAA
GGAAATTGCAAGATAAAATTTCTTTTATGATTGACTTTTATTTTAAAAATGATAAAAACA
ATAAAAAAGTGTTGCTATTAATTGATGCTAAAATTGGTTTTAGCGCTAGTGATTTAGAAA
TAATAGAATATCTTAACGATCTTAAAATAAAATTTGATATAGTTGTTACAAAAATCGACA
AGGCAAATCAATCTCAACGTTATTGCGTTAAAAATCAAGCCTTGTCTTTAAAAACAGCTG
AAAATATTTTTTTGGTATCATCTGAAAAAAAACAAGGTATTGAAGAAATAATGCAATTTT
ATGACTTGTAG
>8498 bias=98.5,bit_score=538.9,abs_start=7940,align_strand=+,abs_end=8491,score_ratio=0.976268115942,query_name=NODE_15_length_41830_cov_53.7599_ID_6759
ATGTGAAAATTCTTAAAAAGTTGTAAGAGCCACGATGATTTTATTAATTCAGACAATATA
CAATATGTATTTTGGGGAAGATCTAATGTTGGAAAATCATCATTAATTAATTCTCTGGCT
TCTTGCAATATTGCAAAAACATCATCTTATCCAGGAAGAACACAATTAATTAATTACTTT
GAAAGCAATACAAACAAAATAATTATTGATTTACCAGGCTATGGTTATGCAAAAATATCA
AAGAAATTGCAAGATAAAATTTCTTTTATGATTGACTTTTATTTTAAAAATGATAAAAAC
AATAAAAAAGTGTTGCTATTAATTGATGCTAAAATTGGTTTTAGCGCTAGTGATTTAGAA
ATAATAGAATATCTTAACGATCTTAAAATAAAATTTGATATAGTTGTTACAAAAATCGAC
AAGGCAAATCAATCTCAACGTTATTGCGTTAAAAATCAAGCCTTGTCTTTAAAAACAGCT
GAAAATATTTTTTTAGTATCATCTGAAAAAAAACAAGGTATTGAAGAAATAATGCAATTT
TATGACTTGTAG
>8500 bias=96.8,bit_score=548.6,abs_start=152299,align_strand=-,abs_end=152849,score_ratio=0.99384057971,query_name=NODE_1_length_644406_cov_31.3649_ID_828
TGTGAAAATTTTTAAAAAGTTGTAAGAGCCACGATGATTTTATTAATTCTGACAATATAC
AATATGTATTTTGAGGAAGATCCAATGTTGGAAAATCATCATTAATTAATTCTCTGGCTT
CTTGCAATATTGCAAAAACATCATCTTATCCAGGAAGAACACAATTAATTAATTACTTTG
AAAGTAACAAAAATAAAATAATTATTGATTTGCCAGGCTATGGTTATGCAAAAATCTCAA
GGAAATTGCAAGATAAAATTTCTTTTATGATTGACTTTTATTTTAAAAATGATAAAAACA
ATAAAAAAGTGTTGCTATTAATTGATGCTAAAATTGGTTTTAGCGCTAGTGATTTAGAAA
TAATAGAATATCTTAACGATCTTAAAATAAAATTTGATATAGTTGTTACAAAAATCGACA
AGGCAAATCAATCTCAACGTTATTGCGTTAAAAATCAAGCCTTGTCTTTAAAAACAGCTG
AAAATATTTTTTTGGTATCATCTGAAAAAAAACAAGGTATTGAAGAAATAATGCAATTTT
ATGACTTGTAG
>8501 bias=102.7,bit_score=537.4,abs_start=3274,align_strand=+,abs_end=3825,score_ratio=0.973550724638,query_name=NODE_3_length_108407_cov_40.0256_ID_5518
ATGTGAAAATTCTTAAAAAGTTGTAAGAGCCACGATGATTTTATTAATTCTGACAATATA
CAATATGTATTTTGAGGAAGATCTAATGTTGGAAAATCTTCATTAATTAATTCACTGGCT
TCTTGCAATATTGCAAAAACATCATCTTATCCAGGAAGAACACAATTAATTAATTACTTT
GAAAGCAACAAAAATAAAATAATTATTGATTTACCAGGCTATGGTTATGCAAAAATTTCA
AAGAAATTGCAAGATAAAATTTCCTTTATGATTGACTTTTATTTTAAAAATGATAAAAAC
AATAAAAAAGTGTTGCTATTAATTGATGCTAAAATTGGTTTTAGCGCTAGTGATTTAGAA
ATAATAGAATATCTTAACGATCTTAAAATAAAATTTGATATAGTTGTTACAAAAATTGAC
AAGGCAAATCAATCTCAACGTTATTGCGTTAAAAATCAAGCCTTATCTTTAAAAACAGCT
GAAAATATTTTTTTAGTATCATCTGAAAAAAAACAAGGTATTGAAGAAATAATGCAATTT
TATGACTTGTAG
>21038 bias=0,e_score=3.3e-163,bit_score=548.6,score_ratio=0.99,align_strand=+,abs_start=3275,abs_end=3826,allele_start=3275,allele_end=3826,query_name=NODE_2_length_108164_cov_27.4012_ID_251 <unknown description>
TGTGAAAATTCTTAAAAAGTTGTAAGAGCCACGATGATTTTATTAATTCTGACAATATAC
AATATGTATTTTGAGGAAGATCTAATGTTGGAAAATCATCATTAATTAATTCTCTGGCTT
CTTGCAATATTGCAAAAACATCATCTTATCCAGGAAGAACACAATTAATTAATTACTTTG
AAAGTAACAAAAATAAAATAATTATTGATTTACCAGGCTATGGTTATGCAAAAATCTCAA
AGAAATTGCAAGATAAAATTTCTTTTATGATTGACTTTTATTTTAAAAACGATAAAAACA
ATAAAAAAGTGTTGCTATTAATTGATGCTAAAATTGGTTTTAGCGCTAGTGATTTAGAAA
TAATAGAATATCTTAACGATCTTAAAATAAAATTTGATATAGTTGTTACAAAAATCGACA
AGGCAAATCAATCTCAACGTTATTGCGTTAAAAATCAAGCCTTGTCTTTAAAAACAGCTG
AAAATATTTTTTTAGTATCATCTGAAAAAAAACAAGGTATTGAAGAAATAATGCAATTTT
ATGACTTGTAG
>21039 bias=0,e_score=8.1e-159,bit_score=534.0,score_ratio=0.97,align_strand=+,abs_start=3273,abs_end=3824,allele_start=3273,allele_end=3824,query_name=NODE_3_length_97159_cov_18.0381_ID_750 <unknown description>
TGTGAAAATTCTTAAAAAGTTGTAAGAGCCACGATGATTTTATTAATTCAGACAATATTC
AATATGTATTTTGAGGAAGATCTAATGTTGGAAAATCATCATTAATTAATTCTCTGGCTT
CTTGCAATATTGCAAAAACATCATCTTATCCAGGAAGAACACAATTAATTAATTACTTTG
AAAGTAACAAAAATAAAATAATTATTGATTTACCAGGCTATGGTTATGCAAAAATCTCAA
AGAAATTGCAAGATAAAATTTCTTTTATGATTGATTTTTATTTTAAAAATGATAAAAACA
ATAAAAAAGTGTTGCTATTAATTGATGCTAAAATTGGTTTTAGTGCTAGTGATTTAGAAA
TAATAGAATATCTTAACGATCTTAAAATAAAATTTGATATAGTTGTTACAAAAATCGACA
AGGCAAATCAATCTCAACGTTATTGCGTTAAAAATCAAGCCTTATCTTTAAAAACAGCTG
AAAATATTTTTTTAGTATCATCTGAAAAAAAACAAGGTATTGAAGAAATAATGCAATTTT
ATGACTTGTAG
>21040 bias=0,e_score=8.2e-160,bit_score=537.4,score_ratio=0.97,align_strand=+,abs_start=3274,abs_end=3825,allele_start=3274,allele_end=3825,query_name=NODE_3_length_108407_cov_40.0256_ID_5518 <unknown description>
TGTGAAAATTCTTAAAAAGTTGTAAGAGCCACGATGATTTTATTAATTCTGACAATATAC
AATATGTATTTTGAGGAAGATCTAATGTTGGAAAATCTTCATTAATTAATTCACTGGCTT
CTTGCAATATTGCAAAAACATCATCTTATCCAGGAAGAACACAATTAATTAATTACTTTG
AAAGCAACAAAAATAAAATAATTATTGATTTACCAGGCTATGGTTATGCAAAAATTTCAA
AGAAATTGCAAGATAAAATTTCCTTTATGATTGACTTTTATTTTAAAAATGATAAAAACA
ATAAAAAAGTGTTGCTATTAATTGATGCTAAAATTGGTTTTAGCGCTAGTGATTTAGAAA
TAATAGAATATCTTAACGATCTTAAAATAAAATTTGATATAGTTGTTACAAAAATTGACA
AGGCAAATCAATCTCAACGTTATTGCGTTAAAAATCAAGCCTTATCTTTAAAAACAGCTG
AAAATATTTTTTTAGTATCATCTGAAAAAAAACAAGGTATTGAAGAAATAATGCAATTTT
ATGACTTGTAG
>21041 bias=0,e_score=6.3e-164,bit_score=550.9,score_ratio=1.00,align_strand=+,abs_start=3273,abs_end=3824,allele_start=3273,allele_end=3824,query_name=NODE_3_length_105570_cov_41.6042_ID_404 <unknown description>
TGTGAAAATTCTTAAAAAGTTGTAAGAGCCACGATGATTTTATTAATTCTGACAATATAC
AATATGTATTTTGAGGAAGATCTAATGTTGGAAAATCATCATTAATTAATTCTCTGGCTT
CTTGCAATATTGCAAAAACATCATCTTATCCAGGAAGAACACAATTAATTAATTACTTTG
AAAGTAACAAAAATAAAATAATTATTGATTTACCGGGCTATGGTTATGCAAAAATCTCAA
AGAAATTGCAAGATAAAATTTCTTTTATGATTGACTTTTATTTTAAAAATGATAAAAACA
ATAAAAAAGTGTTGCTATTAATTGATGCTAAAATTGGTTTTAGCGCTAGTGATTTAGAAA
TAATAGAATATCTTAACGATCTTAAAATAAAATTTGATATAGTTGTTACAAAAATCGACA
AGGCAAATCAATCTCAACGTTATTGCGTTAAAAATCAAGCCTTGTCTTTAAAAACAGCTG
AAAATATTTTTTTAGTATCATCTGAAAAAAAACAAGGTATTGAAGAAATAATGCAATTTT
ATGACTTGTAG
>21042 bias=0,e_score=1.9e-163,bit_score=549.9,score_ratio=1.00,align_strand=+,abs_start=3272,abs_end=3823,allele_start=3272,allele_end=3823,query_name=NODE_2_length_157878_cov_35.9168_ID_1792 <unknown description>
TGTGAAAATTCTTAAAAAGTTGTAAGAGCCACGATGATTTTATTAATTCTGACAATATAC
AGTATGTATTTTGAGGAAGATCTAATGTTGGAAAATCTTCATTAATTAATTCTCTGGCTT
CTTGCAATATTGCAAAAACATCATCTTATCCAGGAAGAACACAATTAATTAATTACTTTG
AAAGTAACAAAAATAAAATAATTATTGATTTACCGGGCTATGGTTATGCAAAAATATCAA
AGAAATTGCAAGATAAAATTTCTTTTATGATTGACTTTTATTTTAAAAATGATAAAAACA
ATAAAAAAGTGTTGCTATTAATTGATGCTAAAATTGGTTTTAGCGCTAGTGATTTAGAAA
TAATAGAATATCTTAACGATCTTAAAATAAAATTTGATATAGTTGTTACAAAAATCGACA
AGGCAAATCAATCTCAACGTTATTGCGTTAAAAATCAAGCCTTGTCTTTAAAAACAGCTG
AAAATATTTTTTTAGTATCATCTGAAAAAAAACAAGGTATTGAAGAAATAATGCAATTTT
ATGACTTGTAG
>21043 bias=0,e_score=4.6e-163,bit_score=548.6,score_ratio=0.99,align_strand=-,abs_start=152389,abs_end=152939,allele_start=152389,allele_end=152939,query_name=NODE_2_length_156220_cov_38.7853_ID_1653 <unknown description>
TGTGAAAATTTTTAAAAAGTTGTAAGAGCCACGATGATTTTATTAATTCTGACAATATAC
AATATGTATTTTGAGGAAGATCCAATGTTGGAAAATCATCATTAATTAATTCTCTGGCTT
CTTGCAATATTGCAAAAACATCATCTTATCCAGGAAGAACACAATTAATTAATTACTTTG
AAAGTAACAAAAATAAAATAATTATTGATTTGCCAGGCTATGGTTATGCAAAAATCTCAA
GGAAATTGCAAGATAAAATTTCTTTTATGATTGACTTTTATTTTAAAAATGATAAAAACA
ATAAAAAAGTGTTGCTATTAATTGATGCTAAAATTGGTTTTAGCGCTAGTGATTTAGAAA
TAATAGAATATCTTAACGATCTTAAAATAAAATTTGATATAGTTGTTACAAAAATCGACA
AGGCAAATCAATCTCAACGTTATTGCGTTAAAAATCAAGCCTTGTCTTTAAAAACAGCTG
AAAATATTTTTTTGGTATCATCTGAAAAAAAACAAGGTATTGAAGAAATAATGCAATTTT
ATGACTTGTA
>21044 bias=0,e_score=3.7e-164,bit_score=549.3,score_ratio=1.00,align_strand=+,abs_start=10008,abs_end=10559,allele_start=10008,allele_end=10559,query_name=NODE_12_length_19664_cov_1.71376_ID_305 <unknown description>
TGTGAAAATTCTTAAAAAGTTGTAAGAGCCACGATGATTTTATTAATTCTGACAATATAC
AATATGTATTTTGAGGAAGATCTAATGTTGGAAAATCATCATTAATTAATTCACTGGCTT
CTTGCAATATTGCAAAAACATCATCTTATCCAGGAAGAACACAATTAATTAATTACTTTG
AAAGTAACAAAAATAAAATAATTATTGATTTACCAGGCTATGGTTATGCAAAAATCTCAA
AGAAATTGCAAGATAAAATTTCTTTTATGATTGACTTTTATTTTAAAAATGATAAAAACA
ATAAAAAAGTGTTGCTATTAATTGATGCTAAAATTGGTTTTAGCGCTAGTGATTTAGAAA
TAATAGAATATCTTAACGATCTTAAAATAAAATTTGATATAGTTGTTACAAAAATCGACA
AGGCAAATCAATCTCAACGTTATTGCGTTAAAAATCAAGCCTTGTCTTTAAAAACAGTTG
AAAATATTTTTTTGGTATCATCTGAAAAAAAACAAGGTATTGAAGAAATAATGCAATTTT
ATGACTTGTAG
>21045 bias=0,e_score=8.2e-159,bit_score=534.0,score_ratio=0.97,align_strand=-,abs_start=94790,abs_end=95340,allele_start=94790,allele_end=95340,query_name=NODE_3_length_98613_cov_35.7026_ID_1039 <unknown description>
TGTGAAAATTCTTAAAAAGTTGTAAGAGCCACGATGATTTTATTAATTCAGACAATATTC
AATATGTATTTTGAGGAAGATCTAATGTTGGAAAATCATCATTAATTAATTCTCTGGCTT
CTTGCAATATTGCAAAAACATCATCTTATCCAGGAAGAACACAATTAATTAATTACTTTG
AAAGTAACAAAAATAAAATAATTATTGATTTACCAGGCTATGGTTATGCAAAAATCTCAA
AGAAATTGCAAGATAAAATTTCTTTTATGATTGATTTTTATTTTAAAAATGATAAAAACA
ATAAAAAAGTGTTGCTATTAATTGATGCTAAAATTGGTTTTAGTGCTAGTGATTTAGAAA
TAATAGAATATCTTAACGATCTTAAAATAAAATTTGATATAGTTGTTACAAAAATCGACA
AGGCAAATCAATCTCAACGTTATTGCGTTAAAAATCAAGCCTTATCTTTAAAAACAGCTG
AAAATATTTTTTTAGTATCATCTGAAAAAAAACAAGGTATTGAAGAAATAATGCAATTTT
ATGACTTGTA
>21046 bias=0,e_score=6.3e-163,bit_score=548.4,score_ratio=0.99,align_strand=-,abs_start=170424,abs_end=170974,allele_start=170424,allele_end=170974,query_name=NODE_3_length_174249_cov_45.7083_ID_381 <unknown description>
TGTGAAAATTCTTAAAAAGTTGTAAGAGCCACGATGATTTTATTAATTCTGACAATATAC
AATATGTATTTTGAGGAAGATCTAATGTTGGAAAATCATCATTAATTAATTCTCTGGCTT
CTTGCAATATTGCAAAAACATCATCTTATCCAGGAAGAACTCAATTAATTAATTACTTTG
AAAGTAACAAAAATAAAATAATTATTGATTTACCAGGCTATGGTTATGCAAAAATATCAA
AGAAATTGCAAGATAAAATTTCTTTTATGATTGACTTTTATTTTAAAAATGATAAAAACA
ATAAAAAAGTGTTGCTATTAATTGATGCTAAAATTGGTTTTAGCGCTAGTGATTTAGAAA
TAATAGAATATCTTAACGATCTTAAAATAAAATTTGATATAGTTGTTACAAAAATCGACA
AGGCAAATCAATCTCAACGTTATTGCGTTAAAAATCAAGCCTTGTCTTTAAAAACAGTTG
AAAATATTTTTTTGGTATCATCTGAAAAAAAACAAGGTATTGAAGAAATAATGCAATTTT
ATGACTTGTA
>21047 bias=0,e_score=6e-160,bit_score=538.9,score_ratio=0.98,align_strand=-,abs_start=100646,abs_end=101196,allele_start=100646,allele_end=101196,query_name=NODE_2_length_226046_cov_22.58_ID_866 <unknown description>
TGTGAAAATTCTTAAAAAGTTGTAAGAGCCACGATGATTTTATTAATTCAGACAATATAC
AATATGTATTTTGGGGAAGATCTAATGTTGGAAAATCATCATTAATTAATTCTCTGGCTT
CTTGCAATATTGCAAAAACATCATCTTATCCAGGAAGAACACAATTAATTAATTACTTTG
AAAGCAATACAAACAAAATAATTATTGATTTACCAGGCTATGGTTATGCAAAAATATCAA
AGAAATTGCAAGATAAAATTTCTTTTATGATTGACTTTTATTTTAAAAATGATAAAAACA
ATAAAAAAGTGTTGCTATTAATTGATGCTAAAATTGGTTTTAGCGCTAGTGATTTAGAAA
TAATAGAATATCTTAACGATCTTAAAATAAAATTTGATATAGTTGTTACAAAAATCGACA
AGGCAAATCAATCTCAACGTTATTGCGTTAAAAATCAAGCCTTGTCTTTAAAAACAGCTG
AAAATATTTTTTTAGTATCATCTGAAAAAAAACAAGGTATTGAAGAAATAATGCAATTTT
ATGACTTGTA
>21048 bias=0,e_score=3e-162,bit_score=548.0,score_ratio=0.99,align_strand=+,abs_start=517925,abs_end=518476,allele_start=517925,allele_end=518476,query_name=NODE_1_length_666248_cov_46.4332_ID_732 <unknown description>
TGTGAAAATTCTTAAAAAGTTGTAAGAGCCACGATGATTTTATTAATTCTGACAATATAC
AATATGTATTTTGAGGAAGATCTAATGTTGGAAAATCATCATTAATTAATTCTCTGGCTT
CTTGCAATATTGCAAAAACATCATCTTATCCAGGAAGAACACAATTAATTAATTACTTTG
AAAGTAACAAAAATAAAATAATTATTGATTTACCAGGCTATGGTTATGCAAAAATCTCAA
AGAAATTGCAAGATAAAATTTCTTTTATGATTGACTTTTATTTTAAAAACGATAAAAACA
ATAAAAAAGTGTTGCTATTAATTGATGCTAAAATTGGTTTTAGCGCTAGTGATTTAGAAA
TAATAGAATATCTTAACGATCTTAAAATAAAATTTGATATAGTTGTTACAAAAATCGACA
AGGCAAATCAATCTCAACGTTATTGCGTTAAAAATCAAGCCTTGTCTCTAAAAACAGCTG
AAAATATTTTTTTAGTATCATCTGAAAAAAAACAAGGTATTGAAGAAATAATGCAATTTT
ATGACTTGTAG
>21049 bias=0,e_score=1.7e-163,bit_score=549.6,score_ratio=1.00,align_strand=+,abs_start=3273,abs_end=3824,allele_start=3273,allele_end=3824,query_name=NODE_2_length_111520_cov_43.0702_ID_357 <unknown description>
TGTGAAAATTTTTAAAAAGTTGTAAGAGCCACGATGATTTTATTAATTCTGACAATATAC
AATATGTATTTTGAGGAAGATCCAATGTTGGAAAATCATCATTAATTAATTCTCTGGCTT
CTTGCAATATTGCAAAAACATCATCTTATCCAGGAAGAACACAATTAATTAATTACTTTG
AAAGTAACAAAAATAAAATAATTATTGATTTACCGGGCTATGGTTATGCAAAAATCTCAA
AGAAATTGCAAGATAAAATTTCTTTTATGATTGACTTTTATTTTAAAAATGATAAAAACA
ATAAAAAAGTGTTGCTATTAATTGATGCTAAAATTGGTTTTAGCGCTAGTGATTTAGAAA
TAATAGAATATCTTAACGATCTTAAAATAAAATTTGATATAGTTGTTACAAAAATCGACA
AGGCAAATCAATCTCAACGTTATTGCGTTAAAAATCAAGCCTTGTCTTTAAAAACAGCTG
AAAATATTTTTTTAGTATCATCTGAAAAAAAACAAGGTATTGAAGAAATAATGCAATTTT
ATGACTTGTAG
