# Supplementary material for: Genomic determination of minimum multi-locus sequence typing schemas to represent the genomic phylogeny of Mycoplasma hominis
Source: BMC Genomics. 2016 Nov 23;17:964. doi: 10.1186/s12864-016-3284-z (PMC5120421; doi:10.1186/s12864-016-3284-z)
Supplement: Additional file 1: — FASTA sequence for all pan genomic alleles identified in this study. (ZIP 1488 kb) [file 12864_2016_3284_MOESM1_ESM.zip › pan_genome/GENE-227.fasta]

>227
ATGAAATTTATAGATGAAACAAATGTAATAGTAATAGCTGGCAAAGGTGGCGATGGCATA
ATTAGTTTCAGAAGAGAAGCTAATGTTGACAAAGGCGGTCCTGATGGTGGCGACGGTGGC
GACGGTGGCGATGTTTATTTTGTAGGTGATCCTGGCCAAAATACACTTCTACCATTTTAT
TATCAAAATAAATTGGTCGCTGAATCAGGAGAAAATGGAAGGCCAAAAAATCAATATGGG
GCTGATGGCCAAGATTTAATTGTAAAAGTTCCACTTGGAACAATGGTTTATAATGGCGAT
GATTTAATAGCCGATGTAGTTAGCCAAGAAAAATACTTAATAGCAAAAGGTGGACACGGT
GGCAAAGGAAATCCTAGATTTAAATCTAGTACTAACACTGCTCCTAGAATATGTGAAAAT
GGCACACCTGGTCAAAAATTTGAACTTCACTTAGTTTTAAAAGTTTTAGCAGATGTTGGC
TTTGTTGGAAAACCTAGTGCTGGCAAGAGCACTATTTTAGGCGAAATATCTAATGCAAAG
CCTAAAATTGCAGATTATGATTTTACTACATTGGTTCCTCAACTAGGCTTGGTAAAATAT
TTTAACAACTCATACGTTGTAGCAGATTTGCCAGGACTTATTGAAAATGCTCATTTGGGC
AAGGGCCTTGGAATTCAATTTTTAAAGCACATTGAAAGATGCAAAATTATTGCTCATGTT
ATTGATTTTGGTAGCGAAGAAAAGAATCCAATAGATGATTATGAAATAATTAACAATGAA
TTAAAATCATATAATTTGTTGCTTGAAAAATTACCACAAGTAGTAATAGCAAACAAAAAA
GATCTACCGGCTTTTTCACTAAACTTATCAAAATTTAAAGAAAAATATCCAAATATAAAA
GTATTTGAATATTCAGCATTAATGGCTGAAAATTTAGATGAATTAAAAGGCTGCTTGTTT
GAAACATTGCAATCTGCTAAAGATTCAATCGCTGTTCAACAAATTCATGAAAGTCAAAAC
ATTGTAAAAATAACATTAAATAAAAAGCCTATTCAAATTAAAAAAATTGATAATGAAACA
TACGAATTGTTTGGTGATGATATAGATAATATATATAATAAAATACCAGTGATTTCATTA
GATAATTTATGAAGATTTAATGCCAAATTAAAAGCATTAGGTGTATTTGAGTTAATAAAA
CAAAATAATATTAAAGATGGTTCTACAATAAAAATTCATGATTATGAATTTATTTGGAAT
GCTGAAGAATTTTAA
>988
ATGAAATTTATAGATGAAACAAATGTAATAGTAATAGCTGGCAAAGGTGGCGACGGCATA
ATTAGTTTTAGAAGAGAAGCTAATGTTGACAAAGGTGGTCCTGATGGTGGCGATGGTGGC
GATGGTGGCGATGTTTATTTTGTAGGTGATCCTGGCCAAAATACACTTCTACCATTTTAT
TATCAAAATAAATTGGTCGCTGAATCAGGAGAAAATGGAAGGCCAAAAAATCAATATGGG
GCTGATGGCCAAGATTTAATTGTAAAAGTTCCACTTGGAACAATGGTTTATAATGGCGAT
GATTTAATAGCCGATGTAGTTAGCCAAGAGAAATACTTAATAGCAAAAGGTGGACACGGT
GGCAAAGGAAATCCTAGATTTAAATCTAGTACTAACACTGCTCCTAGAATATGTGAAAAT
GGTACACCTGGTCAAAAATTTGAACTTCACTTAGTTTTAAAGGTTTTAGCAGATGTTGGC
TTTGTTGGAAAACCTAGTGCTGGCAATAGCACTATTTTAGGCGAAATATCTAATGCAAAG
CCTAAAATTGCAGATTATGATTTTACTACATTGGTTCCTCAACTAGGTTTGGTAAAATAT
TTTGACAACTCATACGTTGTAGCCGATTTACCAGGACTTATTGAAAATGCTCATTTGGGC
AAGGGCCTTGGAATTCAATTTTTAAAGCATATTGAAAGATGTAAAATTATTGCTCATGTT
ATTGATTTTGGTAGCGAAGAAAAGAATCCAATAGATGATTATGAAATAATTAATAATGAA
TTAAAATCATATAATTTGTTGCTTGAAAAATTACCACAAGTAGTAATAGCAAACAAAAAA
GATCTACCGGCTTTTTCACTAAACTTATCAAAATTTAAAGAAAAATATCCAAATATAAAT
GTATTTGAATATTCAGCATTAATGGCTGAAAATTTAGATGAATTAAAAGGCTACTTGTTT
GAAACATTGCAATCTGCTAAAGATTCAATCGCTGTTCAACAAATTCATGAAAGTCAAAAC
ATTGTAAAAATAACATTAAATAAAAAACCTATTCAAATTAAAAAAATTGATAATGAAACA
TATGAATTGTTTGGTGATGATATAGATAATATATATAATAAGATACCAGTGATTTCATTA
GATAATTTATGAAGATTTAATGCCAAATTAAAAGCATTAGGTGTATTTGAATTAATAAAA
CAAAATAATATTAAAGATGGTTCTACAATAAAAATTCATGATTATGAATTTATTTGGAAT
GCTGAAGAATTTTAA
>1163
ATGAAATTTATAGATGAAACAAATGTAATAGTAATAGCTGGCAAAGGTGGCGATGGCATA
ATTAGTTTCAGAAGAGAAGCTAATGTTGACAAAGGCGGTCCTGATGGTGGCGATGGTGGC
GATGGTGGCGATGTTTATTTTGTAGGTGATCCTGGCCAAAATACACTTCTACCATTTTAT
TATCAAAATAAATTGGTCGCTGAATCAGGAGAAAATGGAAGGCCAAAAAATCAATATGGG
GCTGATGGCCAAGATTTAATTGTAAAAGTTCCACTTGGAACAATGGTTTATAATGGCGAT
GATTTAATAGCCGATGTAGTTAGCCAAGAGAAATACTTAATAGCAAAAGGTGGACACGGT
GGCAAAGGAAATCCTAGATTTAAATCTAGTACTAACACTGCTCCTAGAATATGTGAAAAT
GGTACACCTGGTCAAAAATTTGAACTTCACTTAGTTTTAAAGGTTTTAGCAGATGTTGGC
TTTGTTGGAAAGCCTAGTGCTGGCAAGAGCACTATTTTAGGTGAAATATCTAATGCAAAG
CCTAAAATTGCAGATTATGATTTTACTACATTGGTTCCTCAACTAGGTTTGGTAAAATAT
TTTGACAACTCATACGTTGTAGCCGATTTACCAGGACTTATTGAAAATGCTCATTTGGGC
AAGGGCCTTGGAATTCAATTTTTAAAGCATATTGAAAGATGTAAAATTATTGCTCATGTT
ATTGATTTTGGTAGCGAAGAAAAGAACCCAATAGATGATTATGAAATAATTAACAATGAA
TTAAAATCATATAATTTGTTGCTTGAAAAATTACCACAAGTAGTAATAGCAAACAAAAAA
GATCTACCGGCTTTTTCACTAAACTTATCAAAATTTAAAGAAAAATATCCAAATATAAAA
GTATTTGAATATTCAGCATTAATGGCTGAAAATTTAGATGAATTAAAAGGATGCTTGTTT
GAAACATTGCAATTTGCTAAAGATTCAATTGCTGTTCAACAAATTCATGAAAGTCAAAAC
ATTGTAAAAATAACATTAAATAAAAAGCCTATTCAAATTAAAAAAATTGATAATGAAACA
TATGAATTGTTTGGTGATGATATAGATAATATATATAATAAGATACCAGTGATTTCATTA
GATAATTTATGAAGATTTAATGCCAAATTAAAAGCATTAGGTGTATTTGAATTAATAAAA
CAAAATAATATTAAAGATGGTTCTACAATAAAAATTCATGATTATGAATTTATTTGGAAT
GCTGAAGAATTTTAA
>1889
ATGAAATTTATAGATGAAACAAATGTAATAGTAATAGCTGGCAAAGGTGGCGACGGCATA
ATTAGTTTCAGAAGAGAAGCTAATGTTGACAAAGGCGGTCCTGATGGTGGCGATGGTGGC
GATGGTGGCGATGTTTATTTTGTAGGTGATCCTGGCCAAAATACACTTCTACCATTTTAT
TATCAAAATAAATTGGTCGCTGAATCAGGAGAAAATGGAAGGCCAAAAAATCAATATGGG
GCTGATGGCCAAGATTTAATTGTAAAAGTTCCACTTGGAACAATGGTTTATAATGGCGAT
GATTTAATAGCTGATGTAGTTAGCCAAGAAAAATACTTAATAGCAAAAGGTGGGCATGGT
GGCAAAGGAAATCCTAGATTTAAATCTAGTACTAACACCGCTCCTAGAATATGCGAAAAT
GGCACACCTGGTCAAAAATTTGAACTTCACTTAGTTTTAAAAGTTTTAGCAGATGTTGGC
TTTGTTGGAAAACCTAGTGCTGGCAAGAGCACTATTTTAGGCGAAATATCTAATGCAAAG
CCTAAAATTGCAGATTATGATTTTACTACATTGGTTCCTCAACTAGGTTTGGTAAAATAT
TTTAACAACTCATACGTTGTAGCAGATCTACCAGGACTTATTGAAAATGCTCATTTGGGC
AAGGGTCTTGGAATTCAATTTTTAAAGCATATTGAAAGATGTAAAATTATTGCTCATGTT
ATTGATTTTGGTAGCGAAGAAAAGAATCCAATAGATGATTATGAAATAATTAACAATGAA
TTAAAATCATATAATTTGTTGCTTGAAAGATTGCCACAAGTAGTAATAGCAAACAAAAAA
GATCTACCGGCTTTTTCACTAAACTTATCAAAATTTAAAGAAAAATATCCAAATATAAAA
GTATTTGAATATTCAGCATTAATGGCTGAAAATTTAGATGAATTAAAAGGTTGCTTGTTT
GAAACATTACAATCTGCTAAAGATTCAATCGCTGTTCAACAAATTCATGAAAGTCAAAAC
ATTGTAAAAATAACATTAAATAAAAAGCCTATTCAAATTAAAAAAATTGATAATGAAACA
TATGAATTGTTTGGTGATGATATAGATAATATATATAATAAGATACCAGTGATTTCATTA
GATAATTTATGAAGATTTAATGCCAAATTAAAAGCATTAGGTGTATTTGAGTTAATAAAA
CAAAATAATATTAAAGATGGTTCTACAATAAAAATTCATGATTATGAATTTATTTGGAAT
GCTGAAGAATTTTAA
>8473 bias=146.6,bit_score=1366.8,abs_start=497616,align_strand=+,abs_end=498890,score_ratio=1.072,query_name=NODE_1_length_644406_cov_31.3649_ID_828
ATGAAATTTATAGATGAAACAAATGTAATAGTAATAGCTGGAAAAGGTGGCGACGGCATA
ATTAGTTTCAGAAGAGAAGCTAATGTTGACAAAGGTGGTCCTGACGGTGGCGACGGTGGC
GACGGTGGCGATGTTTATTTTGTAGGTGATCCTGGCCAAAATACACTTCTACCATTTTAT
TATCAAAATAAATTGGTCGCTGAATCAGGAGAAAATGGAAGGCCAAAAAATCAATATGGG
GCTGATGGCCAAGATTTAATTGTAAAAGTTCCACTTGGAACAATGGTTTATAATGGCGAT
GATTTAATAGCCGATGTAGTTAGCCAAGAGAAATACTTAATAGCAAAAGGTGGACACGGT
GGCAAAGGAAATCCTAGATTTAAATCTAGTACTAACACTGCTCCTAGAATATGTGAAAAT
GGTACACCTGGTCAAAAATTTGAACTTCACTTAGTTTTAAAGGTTTTAGCAGATGTTGGC
TTTGTTGGAAAACCTAGTGCTGGCAAGAGCACTATTTTAGGCGAAATATCTAATGCAAAG
CCTAAAATTGCAGATTATGATTTTACTACATTGGTTCCTCAACTGGGTTTGGTAAAATAT
TTTGACAACTCATACGTTGTAGCCGATTTACCAGGACTTATTGAAAATGCTCATTTGGGC
AAGGGCCTTGGAATTCAATTTTTAAAGCATATTGAAAGATGTAAAATTATTGCTCATGTT
ATTGATTTTGGTAGCGAAGAAAAGAATCCAATAGATGATTATGAAATAATTAATAATGAA
TTAAAATCATATAATTTGTTGCTTGAAAAATTACCACAAGTAGTAATAGCAAACAAAAAA
GATCTACCGGCTTTTTCACTAAACTTATCAAAATTTAAAGAAAAATATCCAAATATAAAA
GTATTTGAATATTCAGCATTAATGGCTGAAAATTTAGATGAATTAAAAGGATGCTTGTTT
GAAACATTGCAATCTGCTAAAGATTCAATTGCTGTTCAACAAATTCACGAAAGTCAAAAC
ATTGTAAAAATAACATTAAATAAAAAGCCTATTCAAATTAAAAAAATTGATAATGAAACA
TATGAATTGTTTGGTGATGATATAGATAATATATATAATAAGATACCAGTGATTTCATTA
GATAATTTATGAAGATTTAATGCCAAATTAAAAGCATTAGGTGTATTTGAATTAATAAAA
CAAAATAATATTAAAGACGGTTCCACAATAAAAATTCATGATTATGAATTTATTTGGAAT
GCTGAAGAATTTTAA
>8475 bias=144.5,bit_score=1368.3,abs_start=35388,align_strand=-,abs_end=36660,score_ratio=1.07317647059,query_name=NODE_1_length_201530_cov_37.1757_ID_177
TGAAATTTATAGATGAAACAAATGTAATAGTAATAGCTGGCAAAGGTGGCGACGGCATAA
TTAGTTTCAGAAGAGAAGCTAATGTTGACAAAGGCGGTCCTGACGGTGGCGACGGTGGCG
ACGGTGGCGATGTTTATTTTGTAGGTGATCCTGGCCAAAATACACTTCTACCATTTTATT
ATCAAAATAAATTGGTCGCTGAATCAGGAGAAAATGGAAGGCCAAAAAATCAATATGGGG
CTGATGGCCAAGATTTAATTGTAAAAGTTCCACTTGGAACAATGGTTTATAATGGCGATG
ATTTAATAGCCGATGTAGTTAGCCAAGAAAAATACTTAATAGCAAAAGGTGGACACGGTG
GCAAAGGAAATCCTAGATTTAAATCTAGTACTAACACTGCTCCTAGAATATGTGAAAATG
GCACACCTGGTCAAAAATTTGAACTTCACTTAGTTTTAAAAGTTTTAGCAGATGTTGGCT
TTGTTGGAAAACCTAGTGCTGGCAAGAGCACTATTTTAGGCGAAATATCTAATGCAAAGC
CTAAAATTGCAGATTATGATTTTACTACATTGGTTCCTCAACTAGGTTTGGTAAAATATT
TTGACAACTCATACGTTGTAGCAGATTTACCAGGACTTATTGAAAATGCTCATTTGGGCA
AGGGTCTTGGAATACAATTTTTAAAGCACATTGAAAGATGCAAAATTATTGCTCATGTTA
TTGATTTTGGTAGCGAAGAAAAGAATCCAATAGATGATTATGAAATAATTAATAATGAAT
TAAAATCATATAATTTGTTGCTTGAAAAATTACCACAAGTAGTAATAGCAAACAAAAAAG
ATCTACCGGCTTTTTCACTAAACTTATCAAAATTTAAAGAAAAATATCCAAATATAAATG
TATTTGAATATTCAGCATTAATGGCTGAAAATTTAGATGAATTAAAAGGCCGCTTGTTTG
AAACATTGCAATCTGCTAAAGATTCAATCGCTGTTCAACAAATTCATGAAAGCCAAAACA
TTGTAAAAATAACATTAAATAAAAAACCTATTCAAATTAAAAAAATTGATAATGAAACAT
ATGAATTGTTTGGTGATGATATAGATAATATATATAATAAGATACCAGTGATTTCATTAG
ATAATTTATGAAGATTTAATGCCAAATTAAAAGCATTAGGTGTATTTGAATTAATAAAAC
AAAATAATATTAAAGATGGTTCTACAATAAAAATTCATGATTATGAATTTATTTGGAACG
CTGAAGAATTTTA
>8476 bias=146.4,bit_score=1373.1,abs_start=37360,align_strand=+,abs_end=38635,score_ratio=1.07694117647,query_name=NODE_7_length_67344_cov_18.7618_ID_828
ATGAAATTTATAGATGAAACAAATGTAATAGTAATAGCTGGAAAAGGTGGCGACGGCATA
ATTAGTTTCAGAAGAGAAGCTAATGTTGACAAAGGTGGTCCTGACGGTGGCGACGGTGGC
GACGGTGGCGATGTTTATTTTGTAGGTGATCCTGGCCAAAATACACTTCTACCATTTTAT
TATCAAAATAAATTGGTCGCTGAATCAGGAGAAAATGGAAGGCCAAAAAATCAATATGGG
GCTGATGGCCAAGATTTAATTGTAAAAGTTCCACTTGGAACAATGGTTTATAATGGCGAT
GATTTAATAGCCGATGTAGTTAGCCAAGAGAAATACTTAATAGCAAAAGGTGGACACGGT
GGCAAAGGAAATCCTAGATTTAAATCTAGTACTAACACTGCTCCTAGAATATGTGAAAAT
GGTACACCTGGTCAAAAATTTGAACTTCACTTAGTTTTAAAGGTTTTAGCAGATGTTGGC
TTTGTTGGAAAACCTAGTGCTGGCAAGAGCACTATTTTAGGCGAAATATCTAATGCAAAG
CCTAAAATTGCAGATTATGATTTTACTACATTGGTTCCTCAACTAGGTTTGGTAAAATAT
TTTGACAACTCATACGTTGTAGCGGATCTACCAGGACTTATTGAAAATGCTCATTTGGGC
AAGGGTCTTGGAATTCAATTTTTAAAGCACATTGAAAGATGTAAAATTATTGCTCATGTT
ATTGATTTTGGTAGCGAAGAAAAGAATCCAATAGATGATTATGAAATAATTAACAATGAA
TTAAAATCATATAATTTGTTGCTTGAAAAATTACCACAAGTAGTAATAGCAAACAAAAAA
GATCTACCGGCTTTTTCACTAAACTTATCAAAATTTAAAGAAAAATATCCAAATATAAAT
GTATTTGAATATTCAGCATTAATGGCTGAAAATTTAGATGAATTAAAAGGCTGCTTGTTT
GAAACATTGCAATCTGCTAAAGATTCAATCGCTGTTCAACAAATTCATGAAAGTCAAAAC
ATTGTAAAAATAACATTAAATAAAAAGCCTATTCAAATTAAAAAAATTGATAATGAAACA
TATGAATTGTTTGGTGATGATATAGATAATATATATAATAAGATACCAGTGATTTCATTA
GATAATTTATGAAGATTTAATGCCAAATTAAAAGCATTAGGTGTATTTGAATTAATAAAA
CAAAATAATATTAAAGATGGTTCTACAATAAAAATTCATGATTATGAATTTATTTGGAAT
GCTGAAGAATTTTAAA
>8483 bias=148.0,bit_score=1353.0,abs_start=179198,align_strand=+,abs_end=180472,score_ratio=1.06117647059,query_name=NODE_1_length_337690_cov_20.0179_ID_3593
ATGAAATTTATAGATGAAACAAATGTAATAGTAATAGCTGGCAAAGGTGGCGACGGCATA
ATTAGTTTCAGAAGAGAAGCTAATGTTGACAAAGGCGGTCCTGATGGTGGCGATGGTGGC
GATGGTGGCGATGTTTATTTTGTAGGTGATCCTGGCCAAAATACACTTCTACCATTTTAT
TATCAAAATAAATTGGTCGCTGAATCAGGAGAAAATGGAAGGCCAAAAAATCAATATGGG
GCTGATGGCCAAGATTTAATTGTAAAAGTTCCACTTGGAACAATGGTTTATAATGGCGAT
GATTTAATAGCTGATGTAGTTAGCCAAGAAAAATACTTAATAGCAAAAGGTGGGCATGGT
GGCAAAGGAAATCCTAGATTTAAATCTAGTACTAACACCGCTCCTAGAATATGCGAAAAT
GGCACACCTGGTCAAAAATTTGAACTTCACTTGGTTTTAAAGGTTTTAGCAGACGTTGGC
TTTGTTGGAAAACCTAGTGCTGGCAAGAGCACTATTTTAGGTGAAATATCTAATGCAAAA
CCTAAAATTGCAGATTACGATTTTACTACATTGGTTCCTCAACTAGGTTTGGTAAAATAT
TTTAACAACTCATACGTTGTAGCAGATCTACCAGGACTTATTGAAAATGCTCATTTGGGC
AAGGGCCTTGGAATACAATTTTTAAAGCATATTGAAAGATGTAAAATTATTGCTCATGTT
ATTGATTTTGGTAGCGAAGAAAAGAATCCAATAGATGATTATGAAATAATTAACAATGAA
TTAAAATCATATAATTTGTTGCTTGAAAAATTACCACAAGTAGTAATAGCAAACAAAAAA
GATCTACCGGCTTTTTCACTAAACTTATCAAAATTTAAAGAAAAATATCCAAATATAAAT
GTATTTGAATATTCAGCGTTAATGGCTGAAAATTTAGATGAATTAAAAGGATGCTTGTTT
GAAACATTGCAATTTGCTAAAGATTCAATCGCTGTTCAACAAATTCATGAAAGTCAAAAC
ATTGTAAAAATAACATTAAATAAAAATCCTATTCAAATTAAAAAAATTGATAATGAAACA
TATGAATTGTTTGGTGATGATATAGATAATATATATAATAAGATACCAGTGATTTCATTA
GATAATTTATGAAGATTTAATGCCAAGCTAAAATCATTAGGTGTATTTGAATTAATAAAA
CAAAATAATATTAAAGATGGTTCTACAATAAAAATTCATGATTATGAATTTATTTGGAAT
GCTGAAGAATTTTAA
>8484 bias=147.0,bit_score=1380.3,abs_start=8388,align_strand=+,abs_end=9662,score_ratio=1.08258823529,query_name=NODE_2_length_111295_cov_32.5633_ID_5155
ATGAAATTTATAGATGAAACAAATGTAATAGTAATAGCTGGCAAAGGTGGCGATGGCATA
ATTAGTTTCAGAAGAGAAGCTAATGTTGACAAAGGCGGTCCTGATGGTGGCGACGGTGGC
GACGGTGGCGATGTTTATTTTGTAGGTGATCCTGGCCAAAATACACTTCTACCATTTTAT
TATCAAAATAAATTGGTCGCTGAATCAGGAGAAAATGGAAGGCCAAAAAATCAATATGGG
GCTGATGGCCAAGATTTAATTGTAAAAGTTCCACTTGGAACAATGGTTTATAATGGCGAT
GATTTAATAGCCGATGTAGTTAGCCAAGAGAAATACTTAATAGCAAAAGGTGGACACGGT
GGCAAAGGAAATCCTAGATTTAAATCTAGTACTAACACTGCTCCTAGAATATGTGAAAAT
GGTACACCTGGTCAAAAATTTGAACTTCACTTAGTTTTAAAAGTTTTAGCAGATGTTGGC
TTTGTTGGAAAGCCTAGTGCTGGCAAGAGCACTATTTTAGGCGAAATATCTAATGCAAAG
CCTAAAATTGCAGATTATGATTTTACTACATTGGTTCCTCAACTAGGTTTGGTAAAATAT
TTTGACAACTCATACGTTGTAGCCGATTTACCAGGACTTATTGAAAATGCTCATTTGGGC
AAGGGCCTTGGAATTCAATTTTTAAAGCATATTGAAAGATGTAAAATTATTGCTCATGTT
ATTGATTTTGGTAGCGAAGAAAAGAATCCAATAGATGATTATGAAATAATTAACAATGAA
TTAAAATCATATAATTTGTTGCTTGAAAAATTACCACAAGTAGTAATAGCAAACAAAAAA
GATCTACCGGCTTTTTCACTAAACTTATCAAAATTTAAAGAAAAATATCCAAATATAAAA
GTATTTGAATATTCAGCATTAATGGCTGAAAATTTAGATGAATTAAAAGGCTGCTTGTTT
GAAACATTGCAATCTGCTAAAGATTCAATCGCTGTTCAACAAATTCATGAAAGTCAAAAC
ATTGTAAAAATAACATTAAATAAAAAGCCTATTCAAATTAAAAAAATTGATAATGAAACA
TATGAATTGTTTGGTGATGATATAGATAATATATATAATAAGATACCAGTGATTTCATTA
GATAATTTATGAAGATTTAATGCCAAATTAAAAGCATTAGGTGTATTTGAATTAATAAAA
CAAAATAATATTAAAGATGGTTCTACAATAAAAATTCATGATTATGAATTTATTTGGAAT
GCTGAAGAATTTTAA
>8485 bias=145.8,bit_score=1378.4,abs_start=176285,align_strand=+,abs_end=177559,score_ratio=1.08109803922,query_name=NODE_1_length_423494_cov_19.5452_ID_878
ATGAAATTTATAGATGAAACAAATGTAATAGTAATAGCTGGCAAAGGTGGCGATGGCATA
ATTAGTTTCAGAAGAGAAGCTAATGTTGACAAAGGCGGTCCTGATGGTGGCGACGGTGGC
GACGGTGGCGATGTTTATTTTGTAGGTGATCCTGGCCAAAATACACTTCTACCATTTTAT
TATCAAAATAAATTGGTCGCTGAATCAGGAGAAAATGGAAGGCCAAAAAATCAATATGGG
GCTGATGGCCAAGATTTAATTGTAAAAGTTCCACTTGGAACAATGGTTTATAATGGCGAT
GATTTAATAGCCGATGTAGTTAGCCAAGAAAAATACTTAATAGCAAAAGGTGGACACGGT
GGCAAAGGAAATCCTAGATTTAAATCTAGTACTAACACTGCTCCTAGAATATGTGAAAAT
GGCACACCTGGTCAAAAATTTGAACTTCACTTAGTTTTAAAAGTTTTAGCAGATGTTGGC
TTTGTTGGAAAACCTAGTGCTGGCAAGAGCACTATTTTAGGCGAAATATCTAATGCAAAG
CCTAAAATTGCAGATTATGATTTTACTACATTGGTTCCTCAACTAGGCTTGGTAAAATAT
TTTAACAACTCATACGTTGTAGCAGATTTGCCAGGACTTATTGAAAATGCTCATTTGGGC
AAGGGCCTTGGAATTCAATTTTTAAAGCACATTGAAAGATGCAAAATTATTGCTCATGTT
ATTGATTTTGGTAGCGAAGAAAAGAATCCAATAGATGATTATGAAATAATTAACAATGAA
TTAAAATCATATAATTTGTTGCTTGAAAAATTACCACAAGTAGTAATAGCAAACAAAAAA
GATCTACCGGCTTTTTCACTAAACTTATCAAAATTTAAAGAAAAATATCCAAATATAAAA
GTATTTGAATATTCAGCATTAATGGCTGAAAATTTAGATGAATTAAAAGGCTGCTTGTTT
GAAACATTGCAATCTGCTAAAGATTCAATCGCTGTTCAACAAATTCATGAAAGTCAAAAC
ATTGTAAAAATAACATTAAATAAAAAGCCTATTCAAATTAAAAAAATTGATAATGAAACA
TATGAATTGTTTGGTGATGATATAGATAATATATATAATAAGATACCAGTGATTTCATTA
GATAATTTATGAAGATTTAATGCCAAATTAAAAGCATTAGGTGTATTTGAATTAATAAAA
CAAAATAATATTAAAGATGGTTCTACAATAAAAATTCATGATTATGAATTTATTTGGAAT
GCTGAAGAATTTTAA
>21025 bias=0,e_score=0.0,bit_score=1375.3,score_ratio=1.08,align_strand=-,abs_start=177058,abs_end=178330,allele_start=177058,allele_end=178330,query_name=NODE_1_length_666248_cov_46.4332_ID_732 <unknown description>
TGAAATTTATAGATGAAACAAATGTAATAGTAATAGCTGGCAAAGGTGGCGATGGCATAA
TTAGTTTCAGAAGAGAAGCTAATGTTGACAAAGGCGGTCCTGACGGTGGCGATGGTGGCG
ATGGTGGCGATGTTTATTTTGTAGGTGATCCTGGCCAAAATACACTTCTACCATTTTATT
ATCAAAATAAATTGGTCGCTGAATCAGGAGAAAATGGAAGGCCAAAAAATCAATATGGGG
CTGATGGCCAAGATTTAATTGTAAAAGTTCCACTTGGAACAATGGTTTATAATGGCGATG
ATTTAATAGCCGATGTAGTTAGCCAAGAGAAATACTTAATAGCAAAAGGTGGACACGGTG
GCAAAGGAAATCCTAGATTTAAATCTAGTACTAACACTGCTCCTAGAATATGTGAAAATG
GTACACCTGGTCAAAAATTTGAACTTCACTTAGTTTTAAAGGTTTTAGCAGATGTTGGCT
TTGTTGGAAAACCTAGTGCTGGCAAGAGCACTATTTTAGGCGAAATATCTAATGCAAAGC
CTAAAATTGCAGATTATGATTTTACTACATTGGTTCCTCAACTAGGTTTGGTAAAATATT
TTGACAACTCATACGTTGTAGCCGATTTACCAGGACTTATTGAAAATGCTCATTTGGGCA
AGGGCCTTGGAATTCAATTTTTAAAGCATATTGAAAGATGTAAAATTATTGCTCATGTTA
TTGATTTTGGTAGCGAAGAAAAGAATCCAATAGATGATTATGAAATAATTAATAATGAAT
TAAAATCATATAATTTGTTGCTTGAAAAATTACCACAAGTAGTAATAGCAAACAAAAAAG
ATCTACCGGCTTTTTCACTAAACTTATCAAAATTTAAAGAAAAATATCCAAATATAAATG
TATTTGAATATTCAGCATTAATGGCTGAAAATTTAGATGAATTAAAAGGCTGCTTGTTTG
AAACATTGCAATCTGCTAAAGATTCAATCGCTGTTCAACAAATTCATGAAAGTCAAAACA
TTGTAAAAATAACATTAAATAAAAAACCTATTCAAATTAAAAAAATTGATAATGAAACAT
ATGAATTGTTTGGTGATGATATAGATAATATATATAATAAGATACCAGTGATTTCATTAG
ATAATTTATGAAGATTTAATGCCAAATTAAAAGCATTAGGTGTATTTGAATTAATAAAAC
AAAATAATATTAAAGATGGTTCTACAATAAAAATTCATGATTATGAATTTATTTGGAATG
CTGAAGAATTTT
>21026 bias=0,e_score=0.0,bit_score=1370.1,score_ratio=1.07,align_strand=+,abs_start=95528,abs_end=96802,allele_start=95528,allele_end=96802,query_name=NODE_3_length_132017_cov_31.7138_ID_1553 <unknown description>
TGAAATTTATAGATGAAACAAATGTAATAGTAATAGCTGGCAAAGGTGGCGATGGCATAA
TTAGTTTCAGAAGAGAAGCTAATGTTGACAAAGGCGGTCCTGACGGTGGCGACGGTGGCG
ACGGTGGCGATGTTTATTTTGTAGGTGATCCTGGCCAAAATACACTTCTACCATTTTATT
ATCAAAATAAATTGGTCGCTGAATCAGGAGAAAATGGAAGGCCAAAAAATCAATATGGGG
CTGATGGCCAAGATTTAATTGTAAAAGTTCCACTTGGAACAATGGTTTATAATGGCGATG
ATTTAATAGCTGATGTAGTGAGCCAAGAGAAATACTTAATAGCAAAAGGTGGACACGGTG
GCAAAGGAAATCCTAGATTTAAATCTAGTACTAACACTGCTCCTAGAATATGTGAAAATG
GCACACCTGGTCAAAAATTTGAACTTCACTTAGTTTTAAAGGTTTTAGCAGATGTTGGCT
TTGTTGGAAAACCTAGTGCTGGCAAGAGCACTATTTTAGGCGAAATATCTAATGCAAAGC
CTAAAATTGCAGATTATGATTTTACTACATTGGTTCCTCAACTAGGTTTGGTAAAATATT
TTGACAACTCATACGTTGTAGCAGATTTACCAGGACTTATTGAAAATGCTCATTTGGGCA
AGGGTCTTGGAATACAATTTTTAAAGCATATTGAAAGATGCAAAATTATTGCTCATGTTA
TTGATTTTGGTAGCGAAGAAAAGAATCCAATAGATGATTATGAAATAATTAACAATGAAT
TAAAATCATATAATTTGTTGCTTGAAAAATTACCACAAGTAGTAATAGCAAACAAAAAAG
ATCTACCGGCTTTTTCACTAAACTTATCAAAATTTAAAGAAAAATACCCAAATATAAATG
TATTTGAATATTCAGCATTAATGGCTGAAAATTTAGATGAATTAAAAGGCCGCTTGTTTG
AAACATTGCAATCTGCTAAAGATTCAATCGCTGTTCAACAAATTCATGAAAGCCAAAACA
TTGTAAAAATAACATTAAATAAAAAGCCTATTCAAATTAAAAAAATTGATAATGAAACAT
ATGAATTGTTTGGTGATGATATAGATAATATATATAATAAGATACCAGTGATTTCATTAG
ATAATTTATGAAGATTTAATGCCAAATTAAAAGCATTAGGTGTATTTGAATTAATAAAAC
AAAATAATATTAAAGATGGTTCTACAATAAAAATTCATGATTATGAATTTATTTGGAATG
CTGAAGAATTTTAA
>21027 bias=0,e_score=0.0,bit_score=1367.5,score_ratio=1.07,align_strand=-,abs_start=168263,abs_end=169535,allele_start=168263,allele_end=169535,query_name=NODE_1_length_344309_cov_36.0595_ID_85 <unknown description>
TGAAATTTATAGATGAAACAAATGTAATAGTAATAGCTGGCAAAGGTGGCGATGGCATAA
TTAGTTTCAGAAGAGAAGCTAATGTTGACAAAGGCGGTCCTGATGGTGGCGACGGTGGCG
ACGGTGGCGATGTTTATTTTGTAGGTGATCCTGGCCAAAATACACTTCTACCATTTTATT
ATCAAAATAAATTGGTCGCTGAATCAGGAGAAAATGGAAGGCCAAAAAATCAATATGGGG
CTGATGGCCAAGATTTAATTGTAAAAGTTCCACTTGGAACAATGGTTTATAATGGCGATG
ATTTAATAGCCGATGTAGTTAGCCAAGAAAAATACTTAATAGCAAAAGGTGGACACGGTG
GCAAAGGAAATCCTAGATTTAAATCTAGTACTAACACTGCTCCTAGAATATGTGAAAATG
GCACACCTGGTCAAAAATTTGAACTTCACTTAGTTTTAAAAGTTTTAGCAGATGTTGGCT
TTGTTGGAAAACCTAGTGCTGGCAAGAGCACTATTTTAGGCGAAATATCTAATGCAAAGC
CTAAAATTGCAGATTACGATTTTACTACATTGGTTCCTCAACTAGGTTTGGTAAAATATT
TTAACAACTCATACGTTGTAGCCGATTTGCCAGGACTTATTGAAAATGCTCATTTGGGCA
AGGGCCTTGGAATTCAATTTTTAAAGCATATTGAAAGATGTAAAATTATTGCTCATGTTA
TTGATTTTGGTAGCGAAGAAAAGAACCCAATAGATGATTATGAAATAATTAATAATGAAT
TAAAATCATATAATTTGTTGCTTGAAAAATTACCACAAGTAGTAATAGCAAACAAAAAAG
ATCTACCGGCTTTTTCACTAAACTTATCAAAATTTAAAGAAAAATATCCAAATATAAAAG
TATTTGAATATTCAGCATTAATGGCTGAAAATTTAGATGAATTAAAAGGATGCTTGTTTG
AAACATTGCAATTTGCTAAAGATTCAATTGCTGTTCAACAAATTCATGAAAGTCAAAACA
TTGTAAAAATAACATTAAATAAAAAACCTATTCAAATTAAAAAAATTGATAATGAAACAT
ATGAATTGTTTGGTGATGATATAGATAATATATATAATAAGATACCAGTGATTTCATTAG
ATAATTTATGAAGATTTAATGCCAAATTAAAAGCATTAGGTGTATTTGAATTAATAAAAC
AAAATAATATTAAAGACGGTTCCACAATAAAAATTCATGATTATGAATTTATTTGGAATG
CTGAAGAATTTT
>21028 bias=0,e_score=0.0,bit_score=1373.1,score_ratio=1.08,align_strand=+,abs_start=98098,abs_end=99373,allele_start=98098,allele_end=99373,query_name=NODE_1_length_264014_cov_18.1843_ID_149 <unknown description>
TGAAATTTATAGATGAAACAAATGTAATAGTAATAGCTGGAAAAGGTGGCGACGGCATAA
TTAGTTTCAGAAGAGAAGCTAATGTTGACAAAGGTGGTCCTGACGGTGGCGACGGTGGCG
ACGGTGGCGATGTTTATTTTGTAGGTGATCCTGGCCAAAATACACTTCTACCATTTTATT
ATCAAAATAAATTGGTCGCTGAATCAGGAGAAAATGGAAGGCCAAAAAATCAATATGGGG
CTGATGGCCAAGATTTAATTGTAAAAGTTCCACTTGGAACAATGGTTTATAATGGCGATG
ATTTAATAGCCGATGTAGTTAGCCAAGAGAAATACTTAATAGCAAAAGGTGGACACGGTG
GCAAAGGAAATCCTAGATTTAAATCTAGTACTAACACTGCTCCTAGAATATGTGAAAATG
GTACACCTGGTCAAAAATTTGAACTTCACTTAGTTTTAAAGGTTTTAGCAGATGTTGGCT
TTGTTGGAAAACCTAGTGCTGGCAAGAGCACTATTTTAGGCGAAATATCTAATGCAAAGC
CTAAAATTGCAGATTATGATTTTACTACATTGGTTCCTCAACTAGGTTTGGTAAAATATT
TTGACAACTCATACGTTGTAGCGGATCTACCAGGACTTATTGAAAATGCTCATTTGGGCA
AGGGTCTTGGAATTCAATTTTTAAAGCACATTGAAAGATGTAAAATTATTGCTCATGTTA
TTGATTTTGGTAGCGAAGAAAAGAATCCAATAGATGATTATGAAATAATTAACAATGAAT
TAAAATCATATAATTTGTTGCTTGAAAAATTACCACAAGTAGTAATAGCAAACAAAAAAG
ATCTACCGGCTTTTTCACTAAACTTATCAAAATTTAAAGAAAAATATCCAAATATAAATG
TATTTGAATATTCAGCATTAATGGCTGAAAATTTAGATGAATTAAAAGGCTGCTTGTTTG
AAACATTGCAATCTGCTAAAGATTCAATCGCTGTTCAACAAATTCATGAAAGTCAAAACA
TTGTAAAAATAACATTAAATAAAAAGCCTATTCAAATTAAAAAAATTGATAATGAAACAT
ATGAATTGTTTGGTGATGATATAGATAATATATATAATAAGATACCAGTGATTTCATTAG
ATAATTTATGAAGATTTAATGCCAAATTAAAAGCATTAGGTGTATTTGAATTAATAAAAC
AAAATAATATTAAAGATGGTTCTACAATAAAAATTCATGATTATGAATTTATTTGGAATG
CTGAAGAATTTTAAA
>21029 bias=0,e_score=0.0,bit_score=1368.9,score_ratio=1.07,align_strand=+,abs_start=181425,abs_end=182699,allele_start=181425,allele_end=182699,query_name=NODE_1_length_290949_cov_36.4267_ID_342 <unknown description>
TGAAATTTATAGATGAAACAAATGTAATAGTAATAGCTGGCAAAGGTGGCGATGGCATAA
TTAGTTTCAGAAGAGAAGCTAATGTTGACAAAGGCGGTCCTGATGGTGGCGATGGTGGCG
ATGGTGGCGATGTTTATTTTGTAGGTGATCCTGGCCAAAATACACTTCTACCATTTTATT
ATCAAAATAAATTGGTCGCTGAATCAGGAGAAAATGGAAGGCCAAAAAATCAATATGGGG
CTGATGGCCAAGATTTAATTGTAAAAGTTCCACTTGGAACAATGGTTTATAATGGCGATG
ATTTAATAGCCGATGTAGTTAGCCAAGAGAAATACTTAATAGCAAAAGGTGGACACGGTG
GCAAAGGAAATCCTAGATTTAAATCTAGTACTAACACTGCTCCTAGAATATGTGAAAATG
GTACACCTGGTCAAAAATTTGAACTTCACTTAGTTTTAAAGGTTTTAGCAGATGTTGGCT
TTGTTGGAAAACCTAGTGCTGGCAAGAGCACTATTTTAGGCGAAATATCTAATGCAAAGC
CTAAAATTGCAGATTATGATTTTACTACATTGGTTCCTCAACTAGGTTTGGTAAAATATT
TTGACAACTCATACGTTGTAGCAGATTTACCAGGACTTATTGAAAATGCTCATTTGGGCA
AGGGTCTTGGAATACAATTTTTAAAGCACATTGAAAGATGCAAAATTATTGCTCATGTTA
TTGATTTTGGTAGCGAAGAAAAGAATCCAATAGATGATTATGAAATAATTAATAATGAAT
TAAAATCATATAATTTGTTGCTTGAAAAATTACCACAAGTAGTAATAGCAAACAAAAAAG
ATCTACCGGCTTTTTCACTAAACTTATCAAAATTTAAAGAAAAATACCCAAATATAAATG
TATTTGAATATTCAGCATTAATGGCTGAAAATTTAGATGAATTAAAAGGCCGCTTGTTTG
AAACATTGCAATCTGCTAAAGATTCAATCGCTGTTCAACAAATTCATGAAAGCCAAAACA
TTGTAAAAATAACATTAAATAAAAAACCTATTCAAATTAAAAAAATTGATAATGAAACAT
ATGAATTGTTTGGTGATGATATAGATAATATATATAATAAGATACCAGTGATTTCATTAG
ATAATTTATGAAGATTTAATGCCAAATTAAAAGCATTAGGTGTATTTGAATTAATAAAAC
AAAATAATATTAAAGATGGTTCTACAATAAAAATTCATGATTATGAATTTATTTGGAATG
CTGAAGAATTTTAA
>21030 bias=0,e_score=0.0,bit_score=1335.4,score_ratio=1.05,align_strand=+,abs_start=212790,abs_end=214064,allele_start=212790,allele_end=214064,query_name=NODE_1_length_386744_cov_32.1807_ID_133 <unknown description>
TGAAATTTATAGATGAAACAAATGTAATAGTAATAGCTGGCAAAGGTGGCGACGGAATAA
TTAGTTTCAGAAGAGAAGCTAATGTTGACAAAGGCGGTCCTGATGGTGGCGATGGTGGCG
ATGGTGGCGATGTTTATTTTGTAGGTGATCCTGGCCAAAATACACTTCTACCATTTTATT
ATCAAAATAAATTGGTCGCTGAATCAGGAGAGAATGGAAGGCCAAAAAATCAATATGGTG
CTGATGGCCAAGATTTAATTGTAAAAGTTCCACTTGGAACAATGGTTTATAATGGCGATG
ATTTAATAGCTGATGTAGTTAGCCAAGAAAAATACTTAATAGCAAAAGGCGGACATGGAG
GCAAAGGAAATCCTAGATTTAAATCTAGTACTAACACTGCTCCTAGAATATGCGAAAATG
GCACACCTGGTCAAAAATTTGAACTTCACTTGGTTTTAAAGGTTTTGGCAGATGTTGGTT
TTGTTGGAAAACCTAGTGCTGGCAAGAGCACTATTTTAGGTGAAATATCTAATGCAAAGC
CTAAAATTGCAGATTACGATTTTACTACATTGGTTCCTCAACTAGGTTTGGTAAAATATT
TTAACAACTCATACGTTGTAGCAGATCTACCAGGACTTATTGAAAATGCTCATTTGGGCA
AGGGGCTTGGAATACAATTTTTAAAGCATATTGAAAGATGCAAAATTATTGCTCATGTTA
TTGATTTTGGTAGCGAAGAAAAGAACCCAATAGATGATTATGAAATAATTAACAATGAAT
TAAAATCATATAATTTGTTGCTTGAAAAATTACCACAAGTAGTAATAGCAAACAAAAAAG
ATCTATCGGCTTTTTCACTAAACTTATCAAAATTTAAAGAAAAATATCCAAATATAAAAG
TATTTGAATATTCAGCATTAATGGCTGAAAATTTAGATGAATTAAAAGGATGCTTGTTTG
AAACATTGCAATTTGCTAAAGATTCAATCGCTGTTCAACAAATTCATGAAAGTCAAAACA
TTGTAAAAATAACATTAAATAAAAAACCTATTCAAATTAAAAAAATTGATAATGAAACAT
ATGAATTGTCAGGTGATGATATAGACAATATATATAATAAGATACCAGTGATTTCATTAG
ATAATTTATGAAGATTTAATGCCAAACTAAAAGCATTAGGTGTATTTGAATTAATAAAGC
AAAATAATATTAAAGACGGTTCCACAATAAAAATTCATGATTATGAATTTATTTGGAATG
CTGAAGAATTTTAA
>21031 bias=0,e_score=0.0,bit_score=1368.2,score_ratio=1.07,align_strand=-,abs_start=105903,abs_end=107175,allele_start=105903,allele_end=107175,query_name=NODE_1_length_253687_cov_41.2364_ID_219 <unknown description>
TGAAATTTATAGATGAAACAAATGTAATAGTAATAGCTGGCAAAGGTGGCGATGGCATAA
TTAGTTTCAGAAGAGAAGCTAATGTTGACAAAGGCGGTCCTGATGGTGGCGATGGTGGCG
ATGGTGGCGATGTTTATTTTGTAGGTGATCCTGGCCAAAATACACTTCTACCATTTTATT
ATCAAAATAAATTGGTCGCTGAATCAGGAGAAAATGGAAGGCCAAAAAATCAATATGGGG
CTGATGGCCAAGATTTAATTGTAAAAGTTCCACTTGGAACAATGGTTTATAATGGCGATG
ATTTAATAGCCGATGTAGTTAGTCAAGAGAAATACTTAATAGCAAAAGGTGGACACGGTG
GCAAAGGAAATCCTAGATTTAAATCTAGTACTAACACTGCTCCTAGAATATGTGAAAATG
GTACACCTGGTCAAAAATTTGAACTTCACTTAGTTTTAAAGGTTTTAGCAGATGTTGGCT
TTGTTGGAAAACCTAGTGCTGGCAAGAGCACTATTTTAGGCGAAATATCTAATGCAAAGC
CTAAAATTGCAGATTATGATTTTACTACATTGGTTCCTCAACTGGGTTTGGTAAAATATT
TTGACAACTCATACGTTGTAGCCGATTTACCAGGACTTATTGAAAATGCTCATTTGGGCA
AGGGCCTTGGAATTCAATTTTTAAAGCATATTGAAAGATGTAAAATTATTGCTCATGTTA
TTGATTTTGGTAGCGAAGAAAAGAATCCAATAGATGATTATGAAATAATTAATAATGAAT
TAAAATCATATAATTTGTTGCTTGAAAAATTACCACAAGTAGTAATAGCAAACAAAAAAG
ATCTACCGGCTTTTTCACTAAACTTATCAAAATTTAAAGAAAAATATCCAAATATAAAAG
TATTTGAATATTCAGCATTAATGGCTGAAAATTTAGATGAATTAAAAGGATGCTTGTTTG
AAACATTGCAATCTGCTAAAGATTCAATTGCTGTTCAACAAATTCACGAAAGTCAAAACA
TTGTAAAAATAACATTAAATAAAAAGCCTATTCAAATTAAAAAAATTGATAATGAAACAT
ATGAATTGTTTGGTGATGATATAGATAATATATATAATAAGATACCAGTGATTTCATTAG
ATAATTTATGAAGATTTAATGCCAAATTAAAAGCATTAGGTGTATTTGAATTAATAAAAC
AAAATAATATTAAAGACGGTTCCACAATAAAAATTCATGATTATGAATTTATTTGGAATG
CTGAAGAATTTT
>21032 bias=0,e_score=0.0,bit_score=1380.3,score_ratio=1.08,align_strand=+,abs_start=8388,abs_end=9662,allele_start=8388,allele_end=9662,query_name=NODE_2_length_111295_cov_32.5633_ID_5155 <unknown description>
TGAAATTTATAGATGAAACAAATGTAATAGTAATAGCTGGCAAAGGTGGCGATGGCATAA
TTAGTTTCAGAAGAGAAGCTAATGTTGACAAAGGCGGTCCTGATGGTGGCGACGGTGGCG
ACGGTGGCGATGTTTATTTTGTAGGTGATCCTGGCCAAAATACACTTCTACCATTTTATT
ATCAAAATAAATTGGTCGCTGAATCAGGAGAAAATGGAAGGCCAAAAAATCAATATGGGG
CTGATGGCCAAGATTTAATTGTAAAAGTTCCACTTGGAACAATGGTTTATAATGGCGATG
ATTTAATAGCCGATGTAGTTAGCCAAGAGAAATACTTAATAGCAAAAGGTGGACACGGTG
GCAAAGGAAATCCTAGATTTAAATCTAGTACTAACACTGCTCCTAGAATATGTGAAAATG
GTACACCTGGTCAAAAATTTGAACTTCACTTAGTTTTAAAAGTTTTAGCAGATGTTGGCT
TTGTTGGAAAGCCTAGTGCTGGCAAGAGCACTATTTTAGGCGAAATATCTAATGCAAAGC
CTAAAATTGCAGATTATGATTTTACTACATTGGTTCCTCAACTAGGTTTGGTAAAATATT
TTGACAACTCATACGTTGTAGCCGATTTACCAGGACTTATTGAAAATGCTCATTTGGGCA
AGGGCCTTGGAATTCAATTTTTAAAGCATATTGAAAGATGTAAAATTATTGCTCATGTTA
TTGATTTTGGTAGCGAAGAAAAGAATCCAATAGATGATTATGAAATAATTAACAATGAAT
TAAAATCATATAATTTGTTGCTTGAAAAATTACCACAAGTAGTAATAGCAAACAAAAAAG
ATCTACCGGCTTTTTCACTAAACTTATCAAAATTTAAAGAAAAATATCCAAATATAAAAG
TATTTGAATATTCAGCATTAATGGCTGAAAATTTAGATGAATTAAAAGGCTGCTTGTTTG
AAACATTGCAATCTGCTAAAGATTCAATCGCTGTTCAACAAATTCATGAAAGTCAAAACA
TTGTAAAAATAACATTAAATAAAAAGCCTATTCAAATTAAAAAAATTGATAATGAAACAT
ATGAATTGTTTGGTGATGATATAGATAATATATATAATAAGATACCAGTGATTTCATTAG
ATAATTTATGAAGATTTAATGCCAAATTAAAAGCATTAGGTGTATTTGAATTAATAAAAC
AAAATAATATTAAAGATGGTTCTACAATAAAAATTCATGATTATGAATTTATTTGGAATG
CTGAAGAATTTTAA
>21033 bias=0,e_score=0.0,bit_score=1366.8,score_ratio=1.07,align_strand=-,abs_start=168933,abs_end=170205,allele_start=168933,allele_end=170205,query_name=NODE_1_length_507951_cov_41.4538_ID_1311 <unknown description>
TGAAATTTATAGATGAAACAAATGTAATAGTAATAGCTGGAAAAGGTGGCGACGGCATAA
TTAGTTTCAGAAGAGAAGCTAATGTTGACAAAGGTGGTCCTGACGGTGGCGACGGTGGCG
ACGGTGGCGATGTTTATTTTGTAGGTGATCCTGGCCAAAATACACTTCTACCATTTTATT
ATCAAAATAAATTGGTCGCTGAATCAGGAGAAAATGGAAGGCCAAAAAATCAATATGGGG
CTGATGGCCAAGATTTAATTGTAAAAGTTCCACTTGGAACAATGGTTTATAATGGCGATG
ATTTAATAGCCGATGTAGTTAGCCAAGAGAAATACTTAATAGCAAAAGGTGGACACGGTG
GCAAAGGAAATCCTAGATTTAAATCTAGTACTAACACTGCTCCTAGAATATGTGAAAATG
GTACACCTGGTCAAAAATTTGAACTTCACTTAGTTTTAAAGGTTTTAGCAGATGTTGGCT
TTGTTGGAAAACCTAGTGCTGGCAAGAGCACTATTTTAGGCGAAATATCTAATGCAAAGC
CTAAAATTGCAGATTATGATTTTACTACATTGGTTCCTCAACTGGGTTTGGTAAAATATT
TTGACAACTCATACGTTGTAGCCGATTTACCAGGACTTATTGAAAATGCTCATTTGGGCA
AGGGCCTTGGAATTCAATTTTTAAAGCATATTGAAAGATGTAAAATTATTGCTCATGTTA
TTGATTTTGGTAGCGAAGAAAAGAATCCAATAGATGATTATGAAATAATTAATAATGAAT
TAAAATCATATAATTTGTTGCTTGAAAAATTACCACAAGTAGTAATAGCAAACAAAAAAG
ATCTACCGGCTTTTTCACTAAACTTATCAAAATTTAAAGAAAAATATCCAAATATAAAAG
TATTTGAATATTCAGCATTAATGGCTGAAAATTTAGATGAATTAAAAGGATGCTTGTTTG
AAACATTGCAATCTGCTAAAGATTCAATTGCTGTTCAACAAATTCACGAAAGTCAAAACA
TTGTAAAAATAACATTAAATAAAAAGCCTATTCAAATTAAAAAAATTGATAATGAAACAT
ATGAATTGTTTGGTGATGATATAGATAATATATATAATAAGATACCAGTGATTTCATTAG
ATAATTTATGAAGATTTAATGCCAAATTAAAAGCATTAGGTGTATTTGAATTAATAAAAC
AAAATAATATTAAAGACGGTTCCACAATAAAAATTCATGATTATGAATTTATTTGGAATG
CTGAAGAATTTT
>21034 bias=0,e_score=0.0,bit_score=1378.4,score_ratio=1.08,align_strand=-,abs_start=142757,abs_end=144029,allele_start=142757,allele_end=144029,query_name=NODE_1_length_474534_cov_38.1723_ID_792 <unknown description>
TGAAATTTATAGATGAAACAAATGTAATAGTAATAGCTGGCAAAGGTGGCGATGGCATAA
TTAGTTTCAGAAGAGAAGCTAATGTTGACAAAGGCGGTCCTGATGGTGGCGACGGTGGCG
ACGGTGGCGATGTTTATTTTGTAGGTGATCCTGGCCAAAATACACTTCTACCATTTTATT
ATCAAAATAAATTGGTCGCTGAATCAGGAGAAAATGGAAGGCCAAAAAATCAATATGGGG
CTGATGGCCAAGATTTAATTGTAAAAGTTCCACTTGGAACAATGGTTTATAATGGCGATG
ATTTAATAGCCGATGTAGTTAGCCAAGAAAAATACTTAATAGCAAAAGGTGGACACGGTG
GCAAAGGAAATCCTAGATTTAAATCTAGTACTAACACTGCTCCTAGAATATGTGAAAATG
GCACACCTGGTCAAAAATTTGAACTTCACTTAGTTTTAAAAGTTTTAGCAGATGTTGGCT
TTGTTGGAAAACCTAGTGCTGGCAAGAGCACTATTTTAGGCGAAATATCTAATGCAAAGC
CTAAAATTGCAGATTATGATTTTACTACATTGGTTCCTCAACTAGGCTTGGTAAAATATT
TTAACAACTCATACGTTGTAGCAGATTTGCCAGGACTTATTGAAAATGCTCATTTGGGCA
AGGGCCTTGGAATTCAATTTTTAAAGCACATTGAAAGATGCAAAATTATTGCTCATGTTA
TTGATTTTGGTAGCGAAGAAAAGAATCCAATAGATGATTATGAAATAATTAACAATGAAT
TAAAATCATATAATTTGTTGCTTGAAAAATTACCACAAGTAGTAATAGCAAACAAAAAAG
ATCTACCGGCTTTTTCACTAAACTTATCAAAATTTAAAGAAAAATATCCAAATATAAAAG
TATTTGAATATTCAGCATTAATGGCTGAAAATTTAGATGAATTAAAAGGCTGCTTGTTTG
AAACATTGCAATCTGCTAAAGATTCAATCGCTGTTCAACAAATTCATGAAAGTCAAAACA
TTGTAAAAATAACATTAAATAAAAAGCCTATTCAAATTAAAAAAATTGATAATGAAACAT
ATGAATTGTTTGGTGATGATATAGATAATATATATAATAAGATACCAGTGATTTCATTAG
ATAATTTATGAAGATTTAATGCCAAATTAAAAGCATTAGGTGTATTTGAATTAATAAAAC
AAAATAATATTAAAGATGGTTCTACAATAAAAATTCATGATTATGAATTTATTTGGAATG
CTGAAGAATTTT
>21035 bias=0,e_score=0.0,bit_score=1368.3,score_ratio=1.07,align_strand=-,abs_start=35388,abs_end=36660,allele_start=35388,allele_end=36660,query_name=NODE_1_length_201531_cov_37.8145_ID_143 <unknown description>
TGAAATTTATAGATGAAACAAATGTAATAGTAATAGCTGGCAAAGGTGGCGACGGCATAA
TTAGTTTCAGAAGAGAAGCTAATGTTGACAAAGGCGGTCCTGACGGTGGCGACGGTGGCG
ACGGTGGCGATGTTTATTTTGTAGGTGATCCTGGCCAAAATACACTTCTACCATTTTATT
ATCAAAATAAATTGGTCGCTGAATCAGGAGAAAATGGAAGGCCAAAAAATCAATATGGGG
CTGATGGCCAAGATTTAATTGTAAAAGTTCCACTTGGAACAATGGTTTATAATGGCGATG
ATTTAATAGCCGATGTAGTTAGCCAAGAAAAATACTTAATAGCAAAAGGTGGACACGGTG
GCAAAGGAAATCCTAGATTTAAATCTAGTACTAACACTGCTCCTAGAATATGTGAAAATG
GCACACCTGGTCAAAAATTTGAACTTCACTTAGTTTTAAAAGTTTTAGCAGATGTTGGCT
TTGTTGGAAAACCTAGTGCTGGCAAGAGCACTATTTTAGGCGAAATATCTAATGCAAAGC
CTAAAATTGCAGATTATGATTTTACTACATTGGTTCCTCAACTAGGTTTGGTAAAATATT
TTGACAACTCATACGTTGTAGCAGATTTACCAGGACTTATTGAAAATGCTCATTTGGGCA
AGGGTCTTGGAATACAATTTTTAAAGCACATTGAAAGATGCAAAATTATTGCTCATGTTA
TTGATTTTGGTAGCGAAGAAAAGAATCCAATAGATGATTATGAAATAATTAATAATGAAT
TAAAATCATATAATTTGTTGCTTGAAAAATTACCACAAGTAGTAATAGCAAACAAAAAAG
ATCTACCGGCTTTTTCACTAAACTTATCAAAATTTAAAGAAAAATATCCAAATATAAATG
TATTTGAATATTCAGCATTAATGGCTGAAAATTTAGATGAATTAAAAGGCCGCTTGTTTG
AAACATTGCAATCTGCTAAAGATTCAATCGCTGTTCAACAAATTCATGAAAGCCAAAACA
TTGTAAAAATAACATTAAATAAAAAACCTATTCAAATTAAAAAAATTGATAATGAAACAT
ATGAATTGTTTGGTGATGATATAGATAATATATATAATAAGATACCAGTGATTTCATTAG
ATAATTTATGAAGATTTAATGCCAAATTAAAAGCATTAGGTGTATTTGAATTAATAAAAC
AAAATAATATTAAAGATGGTTCTACAATAAAAATTCATGATTATGAATTTATTTGGAACG
CTGAAGAATTTT
>21036 bias=0,e_score=0.0,bit_score=1353.0,score_ratio=1.06,align_strand=+,abs_start=179162,abs_end=180436,allele_start=179162,allele_end=180436,query_name=NODE_1_length_337655_cov_39.5735_ID_506 <unknown description>
TGAAATTTATAGATGAAACAAATGTAATAGTAATAGCTGGCAAAGGTGGCGACGGCATAA
TTAGTTTCAGAAGAGAAGCTAATGTTGACAAAGGCGGTCCTGATGGTGGCGATGGTGGCG
ATGGTGGCGATGTTTATTTTGTAGGTGATCCTGGCCAAAATACACTTCTACCATTTTATT
ATCAAAATAAATTGGTCGCTGAATCAGGAGAAAATGGAAGGCCAAAAAATCAATATGGGG
CTGATGGCCAAGATTTAATTGTAAAAGTTCCACTTGGAACAATGGTTTATAATGGCGATG
ATTTAATAGCTGATGTAGTTAGCCAAGAAAAATACTTAATAGCAAAAGGTGGGCATGGTG
GCAAAGGAAATCCTAGATTTAAATCTAGTACTAACACCGCTCCTAGAATATGCGAAAATG
GCACACCTGGTCAAAAATTTGAACTTCACTTGGTTTTAAAGGTTTTAGCAGACGTTGGCT
TTGTTGGAAAACCTAGTGCTGGCAAGAGCACTATTTTAGGTGAAATATCTAATGCAAAAC
CTAAAATTGCAGATTACGATTTTACTACATTGGTTCCTCAACTAGGTTTGGTAAAATATT
TTAACAACTCATACGTTGTAGCAGATCTACCAGGACTTATTGAAAATGCTCATTTGGGCA
AGGGCCTTGGAATACAATTTTTAAAGCATATTGAAAGATGTAAAATTATTGCTCATGTTA
TTGATTTTGGTAGCGAAGAAAAGAATCCAATAGATGATTATGAAATAATTAACAATGAAT
TAAAATCATATAATTTGTTGCTTGAAAAATTACCACAAGTAGTAATAGCAAACAAAAAAG
ATCTACCGGCTTTTTCACTAAACTTATCAAAATTTAAAGAAAAATATCCAAATATAAATG
TATTTGAATATTCAGCGTTAATGGCTGAAAATTTAGATGAATTAAAAGGATGCTTGTTTG
AAACATTGCAATTTGCTAAAGATTCAATCGCTGTTCAACAAATTCATGAAAGTCAAAACA
TTGTAAAAATAACATTAAATAAAAATCCTATTCAAATTAAAAAAATTGATAATGAAACAT
ATGAATTGTTTGGTGATGATATAGATAATATATATAATAAGATACCAGTGATTTCATTAG
ATAATTTATGAAGATTTAATGCCAAGCTAAAATCATTAGGTGTATTTGAATTAATAAAAC
AAAATAATATTAAAGATGGTTCTACAATAAAAATTCATGATTATGAATTTATTTGGAATG
CTGAAGAATTTTAA
>21037 bias=0,e_score=0.0,bit_score=1368.8,score_ratio=1.07,align_strand=+,abs_start=81343,abs_end=82617,allele_start=81343,allele_end=82617,query_name=NODE_1_length_185828_cov_1.25555_ID_69 <unknown description>
TGAAATTTATAGATGAAACAAATGTAATAGTAATAGCTGGCAAAGGTGGCGACGGCATAA
TTAGTTTTAGAAGAGAAGCTAATGTTGACAAAGGTGGTCCTGATGGTGGCGATGGTGGCG
ATGGTGGCGATGTTTATTTTGTAGGTGATCCTGGCCAAAATACACTTCTACCATTTTATT
ATCAAAATAAATTGGTCGCTGAATCAGGAGAAAATGGAAGGCCAAAAAATCAATATGGGG
CTGATGGCCAAGATTTAATTGTAAAAGTTCCACTTGGAACAATGGTTTATAATGGCGATG
ATTTAATAGCCGATGTAGTTAGCCAAGAGAAATACTTAATAGCAAAAGGTGGACACGGTG
GCAAAGGAAATCCTAGATTTAAATCTAGTACTAACACTGCTCCTAGAATATGTGAAAATG
GTACACCTGGTCAAAAATTTGAACTTCACTTAGTTTTAAAGGTTTTAGCAGATGTTGGCT
TTGTTGGAAAACCTAGTGCTGGCAAGAGCACTATTTTAGGCGAAATATCTAATGCAAAGC
CTAAAATTGCAGATTATGATTTTACTACATTGGTTCCTCAACTAGGTTTGGTAAAATATT
TTGACAACTCATACGTTGTAGCAGATCTACCAGGACTTATTGAAAATGCTCATTTGGGCA
AGGGTCTTGGAATTCAATTTTTAAAGCATATTGAAAGATGTAAAATTATTGCTCATGTTA
TTGATTTTGGTAGCGAAGAAAAGAATCCAATAGATGATTATGAAATAATTAATAATGAAT
TAAAATCATATAATTTGTTGCTTGAAAAATTACCACAAGTAGTAATAGCAAACAAAAAAG
ATCTACCGGCTTTTTCATTAAACTTATCAAAATTTAAAGAAAAATATCCAAATATAAATG
TATTTGAATATTCAGCATTAATGGCTGAAAATTTAGATGAATTAAAAGGCTGCTTGTTTG
AAACATTGCAATCTGCTAAAGATTCAATCGCTGTTCAACAAATTCATGAAAGTCAAAACA
TTGTAAAAATAACATTAAATAAAAAACCTATTCAAATTAAAAAAATTGATAATGAAACAT
ATGAATTGTTTGGTGATGATATAGATAATATATATAATAAGATACCAGTGATTTCATTAG
ATAATTTATGAAGATTTAATGCCAAATTAAAAGCATTAGGTGTATTTGAGTTAATAAAAC
AAAATAATATTAAAGATGGTTCTACAATAAAAATTCATGATTATGAATTTATTTGGAATG
CTGAAGAATTTTAA
