# Supplementary material for: Genomic determination of minimum multi-locus sequence typing schemas to represent the genomic phylogeny of Mycoplasma hominis
Source: BMC Genomics. 2016 Nov 23;17:964. doi: 10.1186/s12864-016-3284-z (PMC5120421; doi:10.1186/s12864-016-3284-z)
Supplement: Additional file 1: — FASTA sequence for all pan genomic alleles identified in this study. (ZIP 1488 kb) [file 12864_2016_3284_MOESM1_ESM.zip › pan_genome/GENE-228.fasta]

>228
ATGCTAAAATTTAAAAAATATTTGCTTATAGGGGCAGCGGTATTGCCTGCAATGGTTGGC
GCATCAGTTTTATCTTCATCATGCGTTGATAAAATTTCAAACAATACTAAAACTTACGAA
AATTTAAAATTTTCAATTAACAAGCCTTGAGGTGAAGCAAGCAATAAAGATAATTTCTTT
TATGAAGTTATTAATAAAATTAATGAAAATAAAAAAGGTTATAAAGTCAACAACGCAACG
TTACATTATTTAGATGATAATGTTGATTTTATAAAAGAATTGCAAAAAGGAACTGCCGAT
ATTGCATGTTTAACACCAACGGTGTACAATCTAGAAAAAGATAAATCAAATATTCATCCA
TTTTTGCAAACAATGACAAGAGCGTTTGTTTTTGATCAAGATTTTAACGCTCAATATTCA
AATGGGTTAGATGACGATCCACTAAGAAAAATAGCTCAATCAGCATTTGATTTATTTAAC
AAAAAACCTTTTGAAAATTGAGATGATAAGGAATATAAATGAAATGGTTCAATCTATGAA
TCATTCTATGCAAAAAAAGACAAATTAGTTGATTATTATAGAGGGTTGGTTGCTATTTGA
GGAACACAAGAAGAACTTAAAGCAATAAAAGAAGCTTGAAATAAAAAAGATTGAAAAACA
TTTAGAAATTTTGGAATAATGCACGGAAGTAGTTCTAGTGGTTCAAAATACTTGCTTCAA
GAAGCATTATTTAAAAAACATTTTAATTTAAAAGGAAATGAATTTAAATCATTTTTAGAA
GATAAACAAGGAAACGAAACAAAATACATCAAAGGTAAGATTAAAAATATTGGAAAAGGT
GCATTTTCTAAATACCATATTGTTTTTGATGACCTTGGATCTTTTGCATATACTCATAGT
AAAGGCAGCGCAATCTATAAATTGGATGACAAAAATTCAAAAATTGAATTTTTAACAGTT
ACCGAACCTTTAAAATATAACATTTTTGCTACATCATCAAATATTCCAAAAGAATTAAGG
GAAATAATTGCAAATGCAATGGTCGAAGTTTGAAAGGAAGGCAAAGATACATATGGGCCT
ACTGTTGGATTCAATGGTTACAAGATAATAAATGATCCAATGAAGGAAGTTATATTGCCT
TATAAAAATGTATTCAATATAAATTAG
>746
ATGCTAAAATTTAAAAAATATTTGCTTATAGGGGCAGCGGTATTGCCTGCAATGGTTGGA
GCATCAGTTTTATCTTCATCATGCGTTGATAAAATTTCAAACAATGCTAAAACTTACCAA
AATTTAAAATTTTCAATTAACAAGCCTTGAAGTGAAGCAAGCAATAAAGATAATTTCTTT
TATGAAGTTATTAATAAAATTAATGAAAATAAAAAAGGTTATAAAGTCAACAACGCAACG
TTACATTATTTAGATGATAATGTTGATTTTATAAAAGAATTACAAAAAGGAACTGCTGAT
ATCGCATGTTTAACACCAACGGTGTACAATCTAGAAAAAGATAAATCAAATATTCATCCA
TTTTTGCAAACAATGACAAGAGCGTTTGTTTTTGATCAAGATTTTAACGCTCAATATTCA
AATGGTCTAGATGATGATCCACTAAGAAAAATAGCTCAATCAGCATTTGATTTATTTAAC
AAAAAACCTTTTGAAAATTGAGATGATAAGGAATATAAATGAAATGGTTCAATCTATGAA
TCGTTCTATGCAAAAAAAGACAAATTAGTTGATTATTATAGAGGGTTGGTTGCTATTTGA
GGAACACAAGAAGAACTTAAAGCAATAAAAGAAGCTTGGAATAAAAAAGATTGAAAAACA
TTTAGAAATTTTGGAATAATGCATGGAAGTAGTTCTAGTGGTTCAAAATACTTGCTTCAA
GAAGCATTATTTAAAAAACATTTTAATTTAAAAGGAAATGAATTTAAATCATTTTTAGAA
GATAAACAAGGAAACGAAACAAAATACATCAAAGGTAAGATTAAAAATATTGGAAAAGGT
GCATTTTCTAAATACCATATTGTTTTTGATGACCTTGGATCTTTTGCATATACTCATAGT
AAAGGCAGCGCAATCTATAAATTGGATGACAAAAATTCAAAAATTGAATTTTTAACAGTT
ACCGAACCTTTAAAATATAACATTTTTGCTACATCATCAAATATTCCAAAAGAATTAAGG
GAAATAATTGCAAATGCAATGGTCGAAGTTTGAAAGGAAGGCAAAGATACATATGGGCCT
ACTGTTGGATTCAATGGTTACAAGATAATAAATGATCCAATGAAGGAAGTTATATTGCCT
TATAAAAATGTATTCAATATAAATTAG
>1096
ATGCTAAAATTTAAAAAATATTTGCTTATAGGGGCAGCGGTATTGCCTGCAATGGTTGGC
GCATCAGTTTTATCTTCATCATGCGTTGATAAAATTTCAAACAATACTAAAACTTACGAA
AATTTAAAATTTTCAATTAACAAGCCTTGAAGTGAAGCAAGCAATAAAGATAATTTCTTT
TATGAATTTATTAATAAAATTAATGAAAATAAAAAAGGTTATAAAGTCAACAACGCAACG
TTACATTATTTAGATGATAATGTTGATTTTATAAAAGAATTACAAAAAGGAACTGCTGAT
ATCGCATGTTTAACACCAACGGTGTACAATCTAGAAAAAGATAAATCAAATATTCATCCA
TTTTTGCAAACAATGACAAGAGCGTTTGTTTTTGATCAAGATTTTAACGCTCAATATTCA
AATGGTCTAGATGACGATCCGCTAAGAAAAATAGCTCAATCAGCATTTGATTTATTTAAC
AAAAAACCTTTTGAAAATTGAGATGATAAGGAATATAAATGAAATGGTTCGATCTATGAA
TCATTCTATGCAAACAAAGACAAATTGGTTGATTATTATAGAGGATTGGTTGCTATTTGA
GGAACACAAGAAGAACTTAAAGCAATAAAAGAAGCTTGGAATAAAAAAGATTGAAAAACA
TTTAGAAATTTTGGAATAATGCATGGAAGTAGTTCTAGTGGTTCAAAATACTTGCTTCAA
GAAGCATTATTTAAAAAACATTTTAATTTGAAAGGAAATGAATTTAAATCATTTTTAGAA
GATAAACAAGGAAACGAAACAAAATATATCAAAGGTAAGATTAAAAATATTGGAAAAGGT
GCATTTTCTAAATACCATATTGTTTTTGATGACCTTGGATCTTTTGCATATACTCATAGT
AAAGGCAGCGCAATCTATAAATTGGATGACAAAAATTCAAAAATTGAATTTTTAACAGTT
ACCGAACCTTTAAAATATAACATTTTTGCTACATCATCAAATATTCCAAAAGAATTAAGG
GAAATAATTGCAAATGCAATGGTCGAAGTTTGAAAGGAAGGCAAAGATACATATGGGCCT
ACTGTTGGATTCAATGGTTACAAGATAATAAATGATCCAATGAAGGAAGTTATATTGCCT
TATAAAAATGTATTCAATATAAATTAG
>8456 bias=185.2,bit_score=1190.8,abs_start=104075,align_strand=+,abs_end=105241,score_ratio=1.02039417309,query_name=NODE_1_length_644406_cov_31.3649_ID_828
ATGCTAAAATTTAAAAAATATTTACTTATAGGGGCAGCGGTATTGCCTGCAATGGTTGGC
GCATCAGTTTTATCTTCATCATGCGTTGATAAAATTTCAAACAATACTAAAACTTACGAA
AATTTAAAATTTTCAATTAACAAGCCTTGAAGTGAAGCAAGCAATAAAGATAATTTCTTT
TATGAAGTTATTAATAAAATTAATGAAAATAAAAAAGGTTATAAAGTCAACAACGCAACG
TTACATTATTTAGATGATAATGTTGATTTTATAAAAGAATTGCAAAAAGGAACTGCCGAT
ATTGCATGTTTAACACCAACGGTGTACAATCTAGAAAAAGATAAATCAAATATTCATCCA
TTTTTGCAAACAATGACAAGAGCGTTTGTTTTTGATCAAGATTTTAACGCTCAATATTCA
AATGGGTTAGATGATGATCCACTAAGAAAAATAGCTCAATCAGCATTTGATTTATTTAAC
AAAAAACCTTTTGAAAATTGAGATGATAAGGAATATAAATGAAATGGTTCAATCTATGAA
TCATTCTATGCAAAAAAAGACAAATTAGTTGATTATTATAGAGGGTTGGTTGCTATTTGA
GGAACACAAGAAGAACTTAAAGCAATAAAAGAAGCTTGAAATAAAAAAGATTGAAAAACA
TTTAAAAATTTTGGAATAATGCACGGAAGTAGTTCTAGTGGTTCAAAATACTTGCTCCAA
GAAGCATTATTTAAAAAACATTTTAATTTAAAAGGAAATGAATTTAAATCATTTTTAGAA
GATAAACAAGGAAACGAAGCAAAATACATCAAAGGTAAGATTAAAAATATTGGAAAGGGT
GCATTTTCTAAATACCATATTGTTTTTGATGACCTTGGATCTTTTGCATATACTCATAGT
AAAGGCAGCGCAATCTATAAATTGGATGACAAAAATTCAAAAATTGAATTTTTAACAGTT
ACCGAACCTTTAAAATATAACATTTTTGCTACATCATCAAATATTCCAAAAGAATTAAGG
GAAATAATTGCAAATGCAATGGTCGAAGTTTGAAAAGAAGGCAAAGATACATATGGACCT
ACTGTTGGATTCAATGGTTACAAAATAATAAATGATCCAATGAAGGAAGTTATATTGCCT
TATAAAAATGTATTTAATATAAATTAG
>8457 bias=183.2,bit_score=1195.5,abs_start=50893,align_strand=-,abs_end=52058,score_ratio=1.02442159383,query_name=NODE_3_length_108407_cov_40.0256_ID_5518
TGCTAAAATTTAAAAAATATTTACTTATAGGGGCAGCGGTATTGCCTGCAATGGTTGGCG
CATCAGTTTTATCTTCATCATGCGTTGATAAAATTTCAAACAATACTAAAACTTACGAAA
ATTTAAAATTTTCAATTAACAAGCCTTGAAGTGAAGCAAGCAATAAAGATAATTTCTTTT
ATGAAGTTATTAATAAAATTAATGAAAATAAAAAAGGTTATAAACTCAACAACGCAACGT
TACATTATTTAGATGATAATGTTGATTTTATAAAAGAATTACAAAAAGGAACTGCTGATA
TTGCATGTTTAACACCAACGGTGTACAATCTAGAAAAAGATAAATCAAATATTCATCCAT
TTTTGCAAACAATGACAAGAGCGTTTGTTTTTGATCAAGATTTTAACGCTCAATATTCAA
ATGGTCTAGATGATGATCCGCTAAGAAAAATAGCTCAATCAGCATTTGATTTATTTAACA
AAAAACCTTTTGAAAATTGAGATGATAAGGAATATAAATGAAATGGTTCAATCTATGAAT
CATTCTATGCAAAAAAAGACAAATTAGTTGATTATTATAGAGGGTTGGTTGCTATTTGAG
GAACACAAGAAGAACTTAAAGCAATAAAAGAAGCTTGAAATAAAAAAGATTGAAAAACAT
TTAGAAATTTTGGAATAATGCACGGAAGTAGTTCTAGTGGTTCAAAATACTTGCTCCAAG
AAGCATTATTTAAAAAACATTTTAATTTAAAAGGAAATGAATTTAAATCATTTTTAGAAG
ATAAACAAGGAAACGAAGCAAAATACATCAAAGGTAAGATTAAAAATATTGGAAAGGGTG
CATTTTCTAAATACCATATTGTTTTTGATGACCTTGGATCTTTTGCATATACTCATAGTA
AAGGCAGCGCAATCTATAAATTGGATGACAAAAATTCAAAAATTGAATTTTTAACAGTTA
CCGAACCTTTAAAATATAACATTTTTGCTACATCATCAAATATTCCAAAAGAATTAAGGG
AAATAATTGCAAATGCAATGGTCGAAGTTTGAAAAGAAGGCAAAGATACATATGGACCTA
CTGTTGGATTCAATGGTTACAAAATAATAAATGATCCAATGAAGGAAGTTATATTGCCTT
ATAAAAATGTATTCAATATAAATTAG
>8460 bias=181.9,bit_score=1205.9,abs_start=51093,align_strand=-,abs_end=52258,score_ratio=1.03333333333,query_name=NODE_3_length_108567_cov_21.4029_ID_3453
TGCTAAAATTTAAAAAATATTTGCTTATAGGGGCAGCGGTATTGCCTACCATGGTTGGCG
CATCAGTTTTATCTTCATCATGCGTTGATAAAATTTCAAACAATACTAAAACTTACGAAA
ATTTAAAATTTTCAATTAACAAGCCTTGAAGTGAAGCAAGCAATAAAGATAATTTCTTTT
ATGAAGTTATTAATAAAATTAATGAAAATAAAAAAGACTATAAAGTCAACAACGCAACGT
TACATTATTTAGATGATAATGTTGATTTTATAAAAGAATTACAAAAAGGAACTGCTGATA
TCGCATGTTTAACACCAACGGTGTACAATCTAGAAAAAGATAAATCAAATATTCATCCAT
TTTTACAAACAATGACAAGAGCGTTTGTTTTTGATCAAGATTTTAACGCTCAATATTCAA
ATGGTCTAGATGATGATCCACTAAGAAAAATAGCTCAATCAGCATTTGATTTATTTAACA
AAAAACCTTTTGAAAATTGAGATGATAAGGAATATAAATGAAATGGTTCAATCTATGAAT
CGTTCTATGCAAAAAAAGACAAATTAGTTGATTATTATAGAGGGTTGGTTGCTATTTGAG
GAACACAAGAAGAACTTAAAGCAATAAAAGAAGCTTGGAATAAAAAAGATTGAAAAACAT
TTAGAAATTTTGGAATAATGCATGGAAGTAGTTCTAGTGGTTCAAAATACTTGCTTCAAG
AAGCATTATTTAAAAAACATTTTAATTTAAAAGGAAATGAATTTAAATCATTTTTAGAAG
ATAAACAAGGAAACGAAACAAAATACATCAAAGGTAAGATTAAAAATATTGGAAAAGGTG
CATTTTCTAAATACCATATTGTTTTTGATGACCTTGGATCTTTTGCATATACTCATAGTA
AAGGCAGCGCAATCTATAAATTGGATGACAAAAATTCAAAAATTGAATTTTTAACAGTTA
CCGAACCTTTAAAATATAACATTTTTGCTACATCATCAAATATTCCAAAAGAATTAAGGG
AAATAATTGCAAATGCAATGGTCGAAGTTTGAAAGGAAGGCAAAGATACATATGGGCCTA
CTGTTGGATTCAATGGTTACAAGATAATAAATGATCCAATGAAGGAAGTTATATTGCCTT
ATAAAAATGTATTCAATATAAATTAG
>8462 bias=183.4,bit_score=1193.6,abs_start=13640,align_strand=-,abs_end=14805,score_ratio=1.02279348757,query_name=NODE_6_length_67671_cov_18.6945_ID_2665
TGCTAAAATTTAAAAAATATTTGCTTATAGGGGCAGCGGTATTGCCTGCAATGGTTGGAG
CATCAGTTTTATCTTCATCATGCGTTGATAAAATTTCAAACAATACTAAAACTTACGAAA
ATTTAAAATTTTCAATTAACAAGCCTTGAAGTGAAGCAAGCAATAAAGATAATTTCTTTT
ATGAAGTTATTAATAAAATTAATGAAAATAAAAAAGGTTATAAAGTCAACAACGCAACGT
TACATTATTTAGATGATAATGTTGATTTTATAAAAGAATTGCAAAAAGGAACTGCTGATA
TCGCATGTCTAACACCAACGGTGTACAATCTAGAAAAAGATAAATCGAATATTCATCCAT
TTTTGCAAACAATGACAAGAGCGTTTGTTTTTGATCAAGATTTTAACGCTCAATATTCAA
ATGGTTTAGATGATGATCCACTAAGAAAAATAGCTCAATCAGCATTTGATTTATTTAACA
AAAAACCTTTTGAAAATTGAGATAATAAGGAATATAAATGAAATGGTTCAATCTATGAAT
CATTCTATGCAAACAAAGACAAATTGGTTGATTATTATAGAGGATTGGTTGCTATTTGGG
GAACACAAGAAGAACTTAAAGCAATAAAAGAAGCTTGGAATAAAAAAGATTGAAAAACAT
TTAGAAATTTTGGAATAATGCATGGAAGTAGTTCTAGTGGTTCAAAATACTTGCTTCAAG
AAGCATTATTTAAAAAACATTTTAATTTAAAAGGAAATGAATTTAAATCATTTTTAGAAG
ATAAACAAGGAAACGAAACAAAATACATCAAAGGTAAGATTAAAAATATTGGAAAAGGTG
CATTTTCTAAATACCATATTGTTTTTGATGACCTTGGATCTTTTGCATATACTCATAGTA
AAGGCAGCGCAATCTATAAATTGGATGACAAAAATTCAAAAATTGAATTTTTAACAGTTA
CCGAACCTTTAAAATATAACATTTTTGCTACATCATCAAATATTCCAAAAGAATTAAGGG
AAATAATTGCAAATGCAATGGTCGAAGTTTGAAAAGAAGGCAAAGATACATATGGACCTG
CTGTTGGATTCAATGGTTACAAAATAATAAATGATCCAATGAAGGAAGTTATATTGCCTT
ATAAAAATGTATTTAATATAAATTAG
>8469 bias=187.3,bit_score=1163.2,abs_start=66874,align_strand=-,abs_end=68039,score_ratio=0.996743787489,query_name=NODE_3_length_120284_cov_36.4395_ID_569
TGCTAAAATTTAAAAAATATTTACTTATAGGGGCAGCGGTATTGCCTGCAATGGTTGGCG
CATCAGTTTTATCTTCATCATGCGTTGATAAAATTTCAAACAATACTAAAACTTACGAAA
ATTTAAAATTTTCAATTAACAAGCCTTGAAGTGAAACAAGCAATAAAGATAATTTCTTTT
ATGAAGTTATTAATAAAATTAATGAAAATAAAAAAGACTATAAAGTCAACAACGCAACGC
TACATTATTTAGATGATAATGTTGATTTTATAAAAGAATTGCAAAAAGGAACTGCTGATA
TTGCATGTTTAACACCAACAGTGTACAATCTAGAAAAAGATAAATCAAATATTCATCCAT
TTTTGCAAACAATGACAAGAGCGTTTGTTTTTGATCAAGATTTTAACGCTCAATATTCAA
ACGGGTTAGATGATGATCCACTAAGAAAAATAGCTCAATCAGCATTTGATTTATTTAACA
AAAAACCTTTTGAAAATTGAAATGATAAAGAATATAAATGAAATGGTTCAATCTATGAAT
CTTTCTATGCAAATAAAGACAAATTAGTTGATTATTATAGAGGATTGGTTGCCATTTGAG
GAACACAAGAAGAACTTAAAGCAATAAAAGAAGCTTGAAATAAAAAAGATTGAAAAACAT
TTAGAAATTTTGGAATAATGCATGGAAGTAGTTCTAGTGGCTCAAAATACTTGCTTCAAG
AAGCATTATTTAAAAAACATTTTAATTTAAAAGGAAATGAATTTAAATCGTTTTTAGAAG
ATAAACAAGGAAACGAAGTAAAATACATCAAAGGTAAGATTAAAAATATTGGAAAGGGCG
CATTTTCTAAATACCATATTGTTTTTGATGACCTTGGATCTTTTGCATATACTCATAGTA
AAGGCAGCGCAATCTATAAATTGGATGACAAAAATTCAAAAATTGAATTTTTAACAGTTA
CCGAACCTTTAAAATATAACATTTTTGCTACATCATCAAATATTCCAAAAGAATTAAGGG
AAATAATTGCAAATGCAATGGTCGAAGTTTGAAAAGAAGGCAAAGATACATATGGACCTA
CTGTTGGATTCAATGGTTACAAAATAATAAATGATCCAATGAAGGAAGTTATATTGCCTT
ATAAAAATGTATTTAATATAAATTAG
>8471 bias=178.6,bit_score=1219.6,abs_start=55524,align_strand=+,abs_end=56690,score_ratio=1.04507283633,query_name=NODE_6_length_64791_cov_19.5552_ID_3632
ATGCTAAAATTTAAAAAATATTTGCTTATAGGGGCAGCGGTATTGCCTGCAATGGTTGGC
GCATCAGTTTTATCTTCATCATGCGTTGATAAAATTTCAAACAATACTAAAACTTACGAA
AATTTAAAATTTTCAATTAACAAGCCTTGAAGTGAAGCAAGCAATAAAGATAATTTCTTT
TATGAAGTTATTAATAAAATTAATGAAAATAAAAAAGGTTATAAAGTCAACAACGCAACG
TTACATTATTTAGATGATAATGTTGATTTTATAAAAGAATTGCAAAAAGGAACTGCCGAT
ATTGCATGTTTAACACCAACGGTGTACAATCTAGAAAAAGATAAATCAAATATTCATCCA
TTTTTGCAAACAATGACAAGAGCGTTTGTTTTTGATCAAGATTTTAACGCTCAATATTCA
AATGGGTTAGATGACGATCCACTAAGAAAAATAGCTCAATCAGCATTTGATTTATTTAAC
AAAAAACCTTTTGAAAATTGAGATGATAAGGAATATAAATGAAATGGTTCAATCTATGAA
TCGTTCTATGCAAAAAAAGACAAATTAGTTGATTATTATAGAGGGTTGGTTGCTATTTGA
GGAACACAAGAAGAACTTAAAGCAATAAAAGAAGCTTGGAATAAAAAAGATTGAAAAACA
TTTAGAAATTTTGGAATAATGCATGGAAGTAGTTCTAGTGGTTCAAAATACTTGCTTCAA
GAAGCATTATTTAAAAAACATTTTAATTTAAAAGGAAATGAATTTAAATCATTTTTAGAA
GATAAACAAGGAAACGAAACAAAATACATCAAAGGTAAGATTAAAAATATTGGAAAAGGT
GCATTTTCTAAATACCATATTGTTTTTGATGACCTTGGATCTTTTGCATATACTCATAGT
AAAGGCAGCGCAATCTATAAATTGGATGACAAAAATTCAAAAATTGAATTTTTAACAGTT
ACCGAACCTTTAAAATATAACATTTTTGCTACATCATCAAATATTCCAAAAGAATTAAGG
GAAATAATTGCAAATGCAATGGTCGAAGTTTGAAAGGAAGGCAAAGATACATATGGGCCT
ACTGTTGGATTCAATGGTTACAAGATAATAAATGATCCAATGAAGGAAGTTATATTGCCT
TATAAAAATGTATTCAATATAAATTAG
>21011 bias=0,e_score=0.0,bit_score=1194.6,score_ratio=1.02,align_strand=-,abs_start=50872,abs_end=52037,allele_start=50872,allele_end=52037,query_name=NODE_2_length_108164_cov_27.4012_ID_251 <unknown description>
TGCTAAAATTTAAAAAATATTTACTTATAGGGGCAGCGGTATTGCCTGCAATGGTTGGCG
CATCAGTTTTATCTTCATCATGCGTTGATAAAATTTCAAACAATACTAAAACTTACGAAA
ATTTAAAATTTTCAATTAACAAGCCTTGAAGTGAAGCAAGCAATAAAGATAATTTCTTTT
ATGAAGTTATTAATAAAATTAATGAAAATAAAAAAGGTTATAAAGTCAACAACGCAACGT
TACATTATTTAGATGATAATGTTGATTTTATAAAAGAATTGCAAAAAGGAACTGCCGATA
TTGCATGTTTAACACCAACGGTGTACAATCTAGAAAAAGATAAATCAAATATTCATCCAT
TTTTGCAAACAATGACAAGAGCGTTTGTTTTTGATCAAGATTTTAACGCTCAATATTCAA
ATGGGTTAGATGATGATCCACTAAGAAAAATAGCTCAATCAGCATTTGATTTATTTAACA
AAAAACCTTTTGAAAATTGAGATGATAAGGAATATAAATGAAATGGTTCAATCTATGAAT
CATTCTATGCAAAAAAAGACAAATTAGTTGATTATTATAGAGGGTTGGTTGCTATTTGAG
GAACACAAGAAGAACTTAAAGCAATAAAAGAAGCTTGAAATAAAAAAGATTGAAAAACAT
TTAGAAATTTTGGAATAATGCACGGAAGTAGTTCTAGTGGTTCAAAATACTTGCTCCAAG
AAGCATTATTTAAAAAACATTTTAATTTAAAAGGAAATGAATTTAAATCATTTTTAGAAG
ATAAACAAGGAAACGAAGCAAAATACATCAAAGGTAAGATTAAAAATATTGGAAAGGGTG
CATTTTCTAAATACCATATTGTTTTTGATGACCTTGGATCTTTTGCATATACTCATAGTA
AAGGCAGCGCAATCTATAAATTGGATGACAAAAATTCAAAAATTGAATTTTTAACAGTTA
CCGAACCTTTAAAATATAACATTTTTGCTACATCATCAAATATTCCAAAAGAATTAAGGG
AAATAATTGCAAATGCAATGGTCGAAGTTTGAAAAGAAGGCAAAGATACATATGGACCTA
CTGTTGGATTCAATGGTTACAAAATAATAAATGATCCAATGAAGGAAGTTATATTGCCTT
ATAAAAATGTATTTAATATAAATTA
>21012 bias=0,e_score=0.0,bit_score=1219.6,score_ratio=1.05,align_strand=-,abs_start=50903,abs_end=52068,allele_start=50903,allele_end=52068,query_name=NODE_2_length_103512_cov_40.2028_ID_705 <unknown description>
TGCTAAAATTTAAAAAATATTTGCTTATAGGGGCAGCGGTATTGCCTGCAATGGTTGGCG
CATCAGTTTTATCTTCATCATGCGTTGATAAAATTTCAAACAATACTAAAACTTACGAAA
ATTTAAAATTTTCAATTAACAAGCCTTGAAGTGAAGCAAGCAATAAAGATAATTTCTTTT
ATGAAGTTATTAATAAAATTAATGAAAATAAAAAAGGTTATAAAGTCAACAACGCAACGT
TACATTATTTAGATGATAATGTTGATTTTATAAAAGAATTGCAAAAAGGAACTGCCGATA
TTGCATGTTTAACACCAACGGTGTACAATCTAGAAAAAGATAAATCAAATATTCATCCAT
TTTTGCAAACAATGACAAGAGCGTTTGTTTTTGATCAAGATTTTAACGCTCAATATTCAA
ATGGGTTAGATGACGATCCACTAAGAAAAATAGCTCAATCAGCATTTGATTTATTTAACA
AAAAACCTTTTGAAAATTGAGATGATAAGGAATATAAATGAAATGGTTCAATCTATGAAT
CGTTCTATGCAAAAAAAGACAAATTAGTTGATTATTATAGAGGGTTGGTTGCTATTTGAG
GAACACAAGAAGAACTTAAAGCAATAAAAGAAGCTTGGAATAAAAAAGATTGAAAAACAT
TTAGAAATTTTGGAATAATGCATGGAAGTAGTTCTAGTGGTTCAAAATACTTGCTTCAAG
AAGCATTATTTAAAAAACATTTTAATTTAAAAGGAAATGAATTTAAATCATTTTTAGAAG
ATAAACAAGGAAACGAAACAAAATACATCAAAGGTAAGATTAAAAATATTGGAAAAGGTG
CATTTTCTAAATACCATATTGTTTTTGATGACCTTGGATCTTTTGCATATACTCATAGTA
AAGGCAGCGCAATCTATAAATTGGATGACAAAAATTCAAAAATTGAATTTTTAACAGTTA
CCGAACCTTTAAAATATAACATTTTTGCTACATCATCAAATATTCCAAAAGAATTAAGGG
AAATAATTGCAAATGCAATGGTCGAAGTTTGAAAGGAAGGCAAAGATACATATGGGCCTA
CTGTTGGATTCAATGGTTACAAGATAATAAATGATCCAATGAAGGAAGTTATATTGCCTT
ATAAAAATGTATTCAATATAAATTA
>21013 bias=0,e_score=0.0,bit_score=1217.5,score_ratio=1.04,align_strand=-,abs_start=50908,abs_end=52073,allele_start=50908,allele_end=52073,query_name=NODE_2_length_157878_cov_35.9168_ID_1792 <unknown description>
TGCTAAAATTTAAAAAATATTTGCTTATAGGGGCAGCGGTATTGCCTGCAATGGTTGGAG
CATCAGTTTTATCTTCATCATGCGTTGATAAAATTTCAAACAATGCTAAAACTTACCAAA
ATTTAAAATTTTCAATTAACAAGCCTTGAAGTGAAGCAAGCAATAAAGATAATTTCTTTT
ATGAAGTTATTAATAAAATTAATGAAAATAAAAAAGGTTATAAAGTCAACAACGCAACGT
TACATTATTTAGATGATAATGTTGATTTTATAAAAGAATTACAAAAAGGAACTGCTGATA
TCGCATGTTTAACACCAACGGTGTACAATCTAGAAAAAGATAAATCAAATATTCATCCAT
TTTTGCAAACAATGACAAGAGCGTTTGTTTTTGATCAAGATTTTAACGCTCAATATTCAA
ATGGTCTAGATGATGATCCACTAAGAAAAATAGCTCAATCAGCATTTGATTTATTTAACA
AAAAACCTTTTGAAAATTGAGATGATAAGGAATATAAATGAAATGGTTCAATCTATGAAT
CGTTCTATGCAAAAAAAGACAAATTAGTTGATTATTATAGAGGGTTGGTTGCTATTTGAG
GAACACAAGAAGAACTTAAAGCAATAAAAGAAGCTTGGAATAAAAAAGATTGAAAAACAT
TTAGAAATTTTGGAATAATGCATGGAAGTAGTTCTAGTGGTTCAAAATACTTGCTTCAAG
AAGCATTATTTAAAAAACATTTTAATTTAAAAGGAAATGAATTTAAATCATTTTTAGAAG
ATAAACAAGGAAACGAAACAAAATACATCAAAGGTAAGATTAAAAATATTGGAAAAGGTG
CATTTTCTAAATACCATATTGTTTTTGATGACCTTGGATCTTTTGCATATACTCATAGTA
AAGGCAGCGCAATCTATAAATTGGATGACAAAAATTCAAAAATTGAATTTTTAACAGTTA
CCGAACCTTTAAAATATAACATTTTTGCTACATCATCAAATATTCCAAAAGAATTAAGGG
AAATAATTGCAAATGCAATGGTCGAAGTTTGAAAGGAAGGCAAAGATACATATGGGCCTA
CTGTTGGATTCAATGGTTACAAGATAATAAATGATCCAATGAAGGAAGTTATATTGCCTT
ATAAAAATGTATTCAATATAAATTA
>21014 bias=0,e_score=0.0,bit_score=1195.5,score_ratio=1.02,align_strand=-,abs_start=50893,abs_end=52058,allele_start=50893,allele_end=52058,query_name=NODE_3_length_108407_cov_40.0256_ID_5518 <unknown description>
TGCTAAAATTTAAAAAATATTTACTTATAGGGGCAGCGGTATTGCCTGCAATGGTTGGCG
CATCAGTTTTATCTTCATCATGCGTTGATAAAATTTCAAACAATACTAAAACTTACGAAA
ATTTAAAATTTTCAATTAACAAGCCTTGAAGTGAAGCAAGCAATAAAGATAATTTCTTTT
ATGAAGTTATTAATAAAATTAATGAAAATAAAAAAGGTTATAAACTCAACAACGCAACGT
TACATTATTTAGATGATAATGTTGATTTTATAAAAGAATTACAAAAAGGAACTGCTGATA
TTGCATGTTTAACACCAACGGTGTACAATCTAGAAAAAGATAAATCAAATATTCATCCAT
TTTTGCAAACAATGACAAGAGCGTTTGTTTTTGATCAAGATTTTAACGCTCAATATTCAA
ATGGTCTAGATGATGATCCGCTAAGAAAAATAGCTCAATCAGCATTTGATTTATTTAACA
AAAAACCTTTTGAAAATTGAGATGATAAGGAATATAAATGAAATGGTTCAATCTATGAAT
CATTCTATGCAAAAAAAGACAAATTAGTTGATTATTATAGAGGGTTGGTTGCTATTTGAG
GAACACAAGAAGAACTTAAAGCAATAAAAGAAGCTTGAAATAAAAAAGATTGAAAAACAT
TTAGAAATTTTGGAATAATGCACGGAAGTAGTTCTAGTGGTTCAAAATACTTGCTCCAAG
AAGCATTATTTAAAAAACATTTTAATTTAAAAGGAAATGAATTTAAATCATTTTTAGAAG
ATAAACAAGGAAACGAAGCAAAATACATCAAAGGTAAGATTAAAAATATTGGAAAGGGTG
CATTTTCTAAATACCATATTGTTTTTGATGACCTTGGATCTTTTGCATATACTCATAGTA
AAGGCAGCGCAATCTATAAATTGGATGACAAAAATTCAAAAATTGAATTTTTAACAGTTA
CCGAACCTTTAAAATATAACATTTTTGCTACATCATCAAATATTCCAAAAGAATTAAGGG
AAATAATTGCAAATGCAATGGTCGAAGTTTGAAAAGAAGGCAAAGATACATATGGACCTA
CTGTTGGATTCAATGGTTACAAAATAATAAATGATCCAATGAAGGAAGTTATATTGCCTT
ATAAAAATGTATTCAATATAAATTA
>21015 bias=0,e_score=0.0,bit_score=1192.4,score_ratio=1.02,align_strand=+,abs_start=122203,abs_end=123369,allele_start=122203,allele_end=123369,query_name=NODE_3_length_174249_cov_45.7083_ID_381 <unknown description>
TGCTAAAATTTAAAAAATATTTACTTATAGGGGCAGCGGTATTGCCTGCAATGGTTGGCG
CATCAGTTTTATCTTCATCATGCGTTGATAAAATTTCAAACAATACTAAAACTTACGAAA
ATTTAAAATTTTCAATTAACAAGCCTTGAAGTGAAGCAAGCAATAAAGATAATTTCTTTT
ATGAAGTTATTAATAAAATTAATGAAAATAAAAAAGGTTATAAACTCAACAACGCAACGT
TACATTATTTAGATGATAATGTTGATTTTATAAAAGAATTACAAAAAGGAACTGCTGATA
TTGCATGTTTAACACCAACGGTGTACAATCTAGAAAAAGATAAATCAAATATTCATCCAT
TTTTGCAAACAATGACAAGAGCGTTTGTTTTTGATCAAGATTTTAACGCTCAATATTCAA
ATGGTCTAGATGATGATCCGCTAAGAAAAATAGCTCAATCAGCATTTGATTTATTTAACA
AAAAACCTTTTGAAAATTGAGATGATAAGGAATATAAATGAAATGGTTCAATCTATGAAT
CATTCTATGCAAAAAAAGACAAATTAGTTGATTATTATAGAGGGTTGGTTGCTATTTGAG
GAACACAAGAAGAACTTAAAGCAATAAAAGAAGCTTGAAATAAAAAAGATTGAAAAACAT
TTAGAAATTTTGGAATAATGCACGGAAGTAGTTCTAGTGGTTCAAAATACTTGCTCCAAG
AAGCATTATTTAAAAAACATTTTAATTTAAAAGGAAATGAATTTAAATCATTTTTAGAAG
ATAAACAAGGAAACGAAGCAAAATACATCAAAGGTAAGATTAAAAATATTGGAAAGGGTG
CATTTTCTAAATACCATATTGTTTTTGATGACCTTGGATCTTTTGCATATACTCATAGTA
AAGGCAGCGCAATCTATAAATTGGATGACAAAAATTCAAAAATTGAATTTTTAACAGTTA
CCGAACCTTTAAAATATAACATTTTTGCTACATCATCAAATATTCCAAAAGAATTAAGGG
AAATAATTGCAAATGCAATGGTCGAAGTTTGAAAAGAAGGCAAAGATACATATGGACCTA
CTGTTGGATTCAATGGTTACAAAATAATAAATGATCCAATGAAGGAAGTTATATTGCCTT
ATAAAAATGTATTTAATATAAATTAG
>21016 bias=0,e_score=0.0,bit_score=1163.2,score_ratio=1.00,align_strand=-,abs_start=66873,abs_end=68038,allele_start=66873,allele_end=68038,query_name=NODE_3_length_122945_cov_38.6883_ID_537 <unknown description>
TGCTAAAATTTAAAAAATATTTACTTATAGGGGCAGCGGTATTGCCTGCAATGGTTGGCG
CATCAGTTTTATCTTCATCATGCGTTGATAAAATTTCAAACAATACTAAAACTTACGAAA
ATTTAAAATTTTCAATTAACAAGCCTTGAAGTGAAACAAGCAATAAAGATAATTTCTTTT
ATGAAGTTATTAATAAAATTAATGAAAATAAAAAAGACTATAAAGTCAACAACGCAACGC
TACATTATTTAGATGATAATGTTGATTTTATAAAAGAATTGCAAAAAGGAACTGCTGATA
TTGCATGTTTAACACCAACAGTGTACAATCTAGAAAAAGATAAATCAAATATTCATCCAT
TTTTGCAAACAATGACAAGAGCGTTTGTTTTTGATCAAGATTTTAACGCTCAATATTCAA
ACGGGTTAGATGATGATCCACTAAGAAAAATAGCTCAATCAGCATTTGATTTATTTAACA
AAAAACCTTTTGAAAATTGAAATGATAAAGAATATAAATGAAATGGTTCAATCTATGAAT
CTTTCTATGCAAATAAAGACAAATTAGTTGATTATTATAGAGGATTGGTTGCCATTTGAG
GAACACAAGAAGAACTTAAAGCAATAAAAGAAGCTTGAAATAAAAAAGATTGAAAAACAT
TTAGAAATTTTGGAATAATGCATGGAAGTAGTTCTAGTGGCTCAAAATACTTGCTTCAAG
AAGCATTATTTAAAAAACATTTTAATTTAAAAGGAAATGAATTTAAATCGTTTTTAGAAG
ATAAACAAGGAAACGAAGTAAAATACATCAAAGGTAAGATTAAAAATATTGGAAAGGGCG
CATTTTCTAAATACCATATTGTTTTTGATGACCTTGGATCTTTTGCATATACTCATAGTA
AAGGCAGCGCAATCTATAAATTGGATGACAAAAATTCAAAAATTGAATTTTTAACAGTTA
CCGAACCTTTAAAATATAACATTTTTGCTACATCATCAAATATTCCAAAAGAATTAAGGG
AAATAATTGCAAATGCAATGGTCGAAGTTTGAAAAGAAGGCAAAGATACATATGGACCTA
CTGTTGGATTCAATGGTTACAAAATAATAAATGATCCAATGAAGGAAGTTATATTGCCTT
ATAAAAATGTATTTAATATAAATTA
>21017 bias=0,e_score=0.0,bit_score=1206.2,score_ratio=1.03,align_strand=+,abs_start=46542,abs_end=47708,allele_start=46542,allele_end=47708,query_name=NODE_3_length_98613_cov_35.7026_ID_1039 <unknown description>
TGCTAAAATTTAAAAAATATTTGCTTATAGGGGCAGCGGTATTGCCTGCAATGGTTGGAG
CATCAGTTTTATCTTCATCATGCGTTGATAAAATTTCAAACAATGCTAAAACTTACCAAA
ATTTAAAATTTTCAATTAACAAGCCTTGAAGTGAAACAAGCAATAAAGATAATTTCTTTT
ATGAAGTTATTAATAAAATTAATGAAAATAAAAAAGGTTATAAAGTCAACAACGCAACGT
TACATTATTTAGATGATAATGTTGATTTTATAAAAGAATTACAAAAAGGAACTGCTGATA
TTGCATGTTTAACACCAACGGTGTACAATCTAGAAAAAGATAAATCGAATATTCATCCAT
TTTTGCAAACAATGACAAGAGCGTTTGTTTTTGATCAAGATTTTAACGCTCAATATTCAA
ATGGTCTAGATGATGATCCACTAAGAAAAATAGCTCAATCGGCATTTGATTTATTTAACA
AAAAACCTTTTGAAAATTGAGATGATAAGGAATATAAATGAAATGGTTCAATCTATGAAT
CGTTCTATGCAAACAAAGACAAATTAGTTGATTATTATAGAGGATTGGTTGCTATTTGAG
GAACACAAGAAGAACTTAAAGCAATAAAAGAAGCTTGGAATAAAAAAGATTGAAAAACAT
TTAGAAATTTTGGAATAATGCATGGAAGTAGTTCTAGTGGTTCAAAATACTTGCTTCAAG
AAGCATTATTTAAAAAACATTTTAATTTAAAAGGAAATGAATTTAAATCATTTTTAGAAG
ATAAACAAGGAAACGAAACAAAATACATCAAAGGTAAGATTAAAAATATTGGAAAAGGTG
CATTTTCTAAATACCATATTGTTTTTGATGACCTTGGATCTTTTGCATATACTCATAGTA
AAGGCAGCGCAATCTATAAATTGGATGACAAAAATTCAAAAATTGAATTTTTAACAGTTA
CCGAACCTTTAAAATATAACATTTTTGCTACATCATCAAATATTCCAAAAGAATTAAGGG
AAATAATTGCAAATGCAATGGTCGAAGTTTGAAAGGAAGGCAAAGATACATATGGGCCTA
CTGTTGGATTCAATGGTTACAAGATAATAAATGATCCAATGAAGGAAGTTATATTGCCTT
ATAAAAATGTATTTAATATAAATTAG
>21018 bias=0,e_score=0.0,bit_score=1187.7,score_ratio=1.02,align_strand=-,abs_start=50894,abs_end=52059,allele_start=50894,allele_end=52059,query_name=NODE_3_length_105570_cov_41.6042_ID_404 <unknown description>
TGCTAAAATTTAAAAAATATTTGCTTATAGGGGCAACGGTATTGCCTGCAATGGTTGGCG
TATCAGTTTTATCTTCATCATGCGTTGATAAAATTTCAAACAATACTAAAACTTACGAAA
ATTTAAAATTTTCAATTAACAAGCCTTGAAGTGAAGCAAGCAATAAAGATAATTTCTTTT
ATGAAGTTATTAATAAAATTAATGAAAATAAAAAAGGTTATAAAGTCAACAACGCAACGT
TACATTATTTAGATGATAATGTTGATTTTATAAAAGAATTACAAAAAGGAACTGCTGATA
TTGCATGTTTAACACCAACGGTGTACAATCTAGAAAAAGATAAATCGAATATTCATCCAT
TTTTGCAAACAATGACAAGAGCGTTTGTTTTTGATCAAGATTTTAACGCTCAATATTCAA
ATGGTCTAGATGATGATCCACTAAGAAAAATAGCTCAATCGGCATTTGATTTATTTAACA
AAAAACCTTTTGAAAATTGAGATGATAAGGAATATAAATGAAATGGTTCAATCTATGAAT
CATTCTATGCAAACAAAGACAAATTGGTTGATTATTATAGAGGATTGGTTGCTATTTGGG
GAACACAAGAAGAGCTTAAAGCAATAAAAGAAGCTTGGAATAAAAAAGATTGAAAAACAT
TTAGAAATTTTGGAATAATGCATGGAAGTAGTTCTAGTGGTTCAAAATACTTGCTTCAAG
AAGCATTATTTAAAAAACATTTTAATTTAAAAGGAAATGAATTTAAATCATTTTTAGAAG
ATAAACAAGGAAACGAAGCAAAATACATCAAAGGTAAGATTAAAAATATTGGAAAGGGTG
CATTTTCTAAATACCATATTGTTTTTGATGACCTTGGATCTTTTGCATATACTCATAGTA
AAGGCAGCGCAATCTATAAATTGGATGACAAAAATTCAAAAATTGAATTTTTAACAGTTA
CCGAACCTTTAAAATATAACATTTTTGCTACATCATCAAATATCCCAAAAGAATTAAGGG
AAATAATTGCAAATGCAATGGTCGAAGTTTGAAAAGAAGGCAAAGATACATATGGACCTA
CTGTTGGATTCAATGGTTACAAAATAATAAATGATCCAATGGAGGAAGTTATATTGCCTT
ATAAAAATGTATTTAATATAAATTA
>21019 bias=0,e_score=0.0,bit_score=1191.6,score_ratio=1.02,align_strand=-,abs_start=565563,abs_end=566728,allele_start=565563,allele_end=566728,query_name=NODE_1_length_666248_cov_46.4332_ID_732 <unknown description>
TGCTAAAATTTAAAAAATATTTGTTTATAGGGGCAGCGGTATTGCCTGCAATGGTTGGCG
CATCAGTTTTATCTTCATCATGCGTTGATAAAATTTCAAACAATACTAAAACTTACGAAA
ATTTAAAATTTTCAATTAACAAGCCTTGAGGTGAAGCAAGCAATAAAGATAATTTCTTTT
ATGAAGTTATTAATAAAATTAATGAAAATAAAAAAGGTTATAAAGTCAACAACGCAACGT
TACATTATTTAGATGATAATGTTGATTTTATAAAAGAATTGCAAAAAGGAACTGCCGATA
TTGCATGTTTAACACCAACGGTGTACAATCTAGAAAAAGATAAATCAAATATTCATCCAT
TTTTGCAAACAATGACAAGAGCGTTTGTTTTTGATCAAGATTTTAACGCTCAATATTCAA
ATGGGTTAGATGATGATCCACTAAGAAAAATAGCTCAATCAGCATTTGATTTATTTAACA
AAAAACCTTTTGAAAATTGAGATGATAAAGAATATAAATGAAATGGTTCAATCTATGAAT
CTTTCTATGCAAACAAAGACAAATTAGTTGATTATTATAGAGGGTTGGTTGCTATTTGAG
GAACACAAGAAGAACTTAAAGCAATAAAAGAAGCCTGAGATAAAAAAGATTGAAAAACAT
TTAGAAATTTTGGAATAATGCACGGAAGTAGTTCTAGTGGTTCAAAATACTTGCTTCAAG
AAGCATTATTTAAAAAACATTTTAATTTAAAAGGAAATGAATTTAAATCATTTTTAGAAG
ATAAACAAGGAAACGAAACAAAATACATCAAAGGTAAGATTAAAAATATTGGAAAAGGTG
CATTTTCTAAATACCATATTGTTTTTGATGACCTTGGATCTTTTGCATATACTCATAGTA
AAGGCAGCGCAATCTATAAATTGGATGACAAAAATTCAAAAATTGAATTTTTAACTGTTA
CCGAACCTTTAAAATATAACATTTTTGCCACATCATCAAATATTCCAAAAGAATTAAGGG
AAATAATTGCAAATGCAATGGTCGAAGTTTGAAAAGAAGGCAAAGATACATATGGACCTA
CTGTTGGATTCAATGGTTACAAAATAATAAATGATCCAATGAAGGAAGTTATATTGCCTT
ATAAAAATGTATTTAATATAAATTA
>21020 bias=0,e_score=0.0,bit_score=1190.8,score_ratio=1.02,align_strand=+,abs_start=104167,abs_end=105333,allele_start=104167,allele_end=105333,query_name=NODE_2_length_156220_cov_38.7853_ID_1653 <unknown description>
TGCTAAAATTTAAAAAATATTTACTTATAGGGGCAGCGGTATTGCCTGCAATGGTTGGCG
CATCAGTTTTATCTTCATCATGCGTTGATAAAATTTCAAACAATACTAAAACTTACGAAA
ATTTAAAATTTTCAATTAACAAGCCTTGAAGTGAAGCAAGCAATAAAGATAATTTCTTTT
ATGAAGTTATTAATAAAATTAATGAAAATAAAAAAGGTTATAAAGTCAACAACGCAACGT
TACATTATTTAGATGATAATGTTGATTTTATAAAAGAATTGCAAAAAGGAACTGCCGATA
TTGCATGTTTAACACCAACGGTGTACAATCTAGAAAAAGATAAATCAAATATTCATCCAT
TTTTGCAAACAATGACAAGAGCGTTTGTTTTTGATCAAGATTTTAACGCTCAATATTCAA
ATGGGTTAGATGATGATCCACTAAGAAAAATAGCTCAATCAGCATTTGATTTATTTAACA
AAAAACCTTTTGAAAATTGAGATGATAAGGAATATAAATGAAATGGTTCAATCTATGAAT
CATTCTATGCAAAAAAAGACAAATTAGTTGATTATTATAGAGGGTTGGTTGCTATTTGAG
GAACACAAGAAGAACTTAAAGCAATAAAAGAAGCTTGAAATAAAAAAGATTGAAAAACAT
TTAAAAATTTTGGAATAATGCACGGAAGTAGTTCTAGTGGTTCAAAATACTTGCTCCAAG
AAGCATTATTTAAAAAACATTTTAATTTAAAAGGAAATGAATTTAAATCATTTTTAGAAG
ATAAACAAGGAAACGAAGCAAAATACATCAAAGGTAAGATTAAAAATATTGGAAAGGGTG
CATTTTCTAAATACCATATTGTTTTTGATGACCTTGGATCTTTTGCATATACTCATAGTA
AAGGCAGCGCAATCTATAAATTGGATGACAAAAATTCAAAAATTGAATTTTTAACAGTTA
CCGAACCTTTAAAATATAACATTTTTGCTACATCATCAAATATTCCAAAAGAATTAAGGG
AAATAATTGCAAATGCAATGGTCGAAGTTTGAAAAGAAGGCAAAGATACATATGGACCTA
CTGTTGGATTCAATGGTTACAAAATAATAAATGATCCAATGAAGGAAGTTATATTGCCTT
ATAAAAATGTATTTAATATAAATTAG
>21021 bias=0,e_score=0.0,bit_score=1180.6,score_ratio=1.01,align_strand=-,abs_start=50891,abs_end=52056,allele_start=50891,allele_end=52056,query_name=NODE_3_length_102414_cov_39.3629_ID_516 <unknown description>
TGCTAAAATTTAAAAAATATTTACTTATAGGGGCAGCGATATTGCCTGCAATGGTTGGCG
CATCAGTTTTATCTTCATCATGCGTTGATAAAATTTCAAACAATACTAAAACTTACGAAA
ATTTAAAATTTTCAATTAACAAGCCTTGAAGTGATGCAGACAATAAAGATAATTTCTTTT
ATGAAGTTATTAATAAAATTAATGAAAATAAAAAAGGTTATAAAGTCAACAACGCAACGT
TACATTATTTAGATGATAATGTTGATTTTATAAAAGAATTACAAAAAGGAACTGCTGATA
TTGCATGTTTAACACCAACGGTGTACAATCTAGAAAAAGATAAATCGAATATTCATCCAT
TTTTGCAAACAATGACAAGAGCGTTTGTTTTTGATCAAGATTTTAACGCTCAATATTCAA
ATGGTCTAGATGATGATCCACTAAGAAAAATAGCTCAATCGGCATTTGATTTATTTAACA
AAAAACCTTTTGAAAATTGAGATGATAAGGAATATAAATGAAATGGTTCAATCTATGAAT
CATTCTATGCAAACAAAGACAAATTGGTTGATTATTATAGAGGGTTGGTTGCTATTTGGG
GAACACAAGAAGAGCTTAAAGCAATAAAAGAAGCTTGGAATAAAAAAGATTGAAAAACAT
TTAGAAATTTTGGAATAATGCATGGAAGTAGTTCTAGTGGTTCAAAATACTTGCTTCAAG
AAGCATTATTTAAAAAACATTTTAATTTAAAAGGAAATGAATTTAAATCATTTTTAGAAG
ATAAACAAGGAAACGAAGCAAAATACATCAAAGGTAAGATTAAAAATATTGGAAAGGGTG
CATTTTCTAAATACCATATTGTTTTTGACGACCTTGGATCTTTTGCATATACTCATAGTA
AGGGCAGCACAATCTATAAATTAGATGACAAGAATTCAAAAATTGAATTTTTAACAGTTA
CCGAACCTTTAAAATATAACATTTTTGCTACATCATCAAATATTCCAAAAGAATTAAGGG
AAATAATTGCAAATGCAATGGTCGAAGTTTGAAGGGAAGGCAAAGATACATATGGGCCTA
TTGTTGGATTCAATGGTTACAAAATAATAAATGATCCAATGAAGGAAGTTATATTGCCTT
ATAAAAATGTATTCAATATAAATTA
>21022 bias=0,e_score=0.0,bit_score=1205.9,score_ratio=1.03,align_strand=-,abs_start=51094,abs_end=52259,allele_start=51094,allele_end=52259,query_name=NODE_2_length_111520_cov_43.0702_ID_357 <unknown description>
TGCTAAAATTTAAAAAATATTTGCTTATAGGGGCAGCGGTATTGCCTACCATGGTTGGCG
CATCAGTTTTATCTTCATCATGCGTTGATAAAATTTCAAACAATACTAAAACTTACGAAA
ATTTAAAATTTTCAATTAACAAGCCTTGAAGTGAAGCAAGCAATAAAGATAATTTCTTTT
ATGAAGTTATTAATAAAATTAATGAAAATAAAAAAGACTATAAAGTCAACAACGCAACGT
TACATTATTTAGATGATAATGTTGATTTTATAAAAGAATTACAAAAAGGAACTGCTGATA
TCGCATGTTTAACACCAACGGTGTACAATCTAGAAAAAGATAAATCAAATATTCATCCAT
TTTTACAAACAATGACAAGAGCGTTTGTTTTTGATCAAGATTTTAACGCTCAATATTCAA
ATGGTCTAGATGATGATCCACTAAGAAAAATAGCTCAATCAGCATTTGATTTATTTAACA
AAAAACCTTTTGAAAATTGAGATGATAAGGAATATAAATGAAATGGTTCAATCTATGAAT
CGTTCTATGCAAAAAAAGACAAATTAGTTGATTATTATAGAGGGTTGGTTGCTATTTGAG
GAACACAAGAAGAACTTAAAGCAATAAAAGAAGCTTGGAATAAAAAAGATTGAAAAACAT
TTAGAAATTTTGGAATAATGCATGGAAGTAGTTCTAGTGGTTCAAAATACTTGCTTCAAG
AAGCATTATTTAAAAAACATTTTAATTTAAAAGGAAATGAATTTAAATCATTTTTAGAAG
ATAAACAAGGAAACGAAACAAAATACATCAAAGGTAAGATTAAAAATATTGGAAAAGGTG
CATTTTCTAAATACCATATTGTTTTTGATGACCTTGGATCTTTTGCATATACTCATAGTA
AAGGCAGCGCAATCTATAAATTGGATGACAAAAATTCAAAAATTGAATTTTTAACAGTTA
CCGAACCTTTAAAATATAACATTTTTGCTACATCATCAAATATTCCAAAAGAATTAAGGG
AAATAATTGCAAATGCAATGGTCGAAGTTTGAAAGGAAGGCAAAGATACATATGGGCCTA
CTGTTGGATTCAATGGTTACAAGATAATAAATGATCCAATGAAGGAAGTTATATTGCCTT
ATAAAAATGTATTCAATATAAATTA
>21023 bias=0,e_score=0.0,bit_score=1206.2,score_ratio=1.03,align_strand=-,abs_start=50906,abs_end=52071,allele_start=50906,allele_end=52071,query_name=NODE_3_length_97159_cov_18.0381_ID_750 <unknown description>
TGCTAAAATTTAAAAAATATTTGCTTATAGGGGCAGCGGTATTGCCTGCAATGGTTGGAG
CATCAGTTTTATCTTCATCATGCGTTGATAAAATTTCAAACAATGCTAAAACTTACCAAA
ATTTAAAATTTTCAATTAACAAGCCTTGAAGTGAAACAAGCAATAAAGATAATTTCTTTT
ATGAAGTTATTAATAAAATTAATGAAAATAAAAAAGGTTATAAAGTCAACAACGCAACGT
TACATTATTTAGATGATAATGTTGATTTTATAAAAGAATTACAAAAAGGAACTGCTGATA
TTGCATGTTTAACACCAACGGTGTACAATCTAGAAAAAGATAAATCGAATATTCATCCAT
TTTTGCAAACAATGACAAGAGCGTTTGTTTTTGATCAAGATTTTAACGCTCAATATTCAA
ATGGTCTAGATGATGATCCACTAAGAAAAATAGCTCAATCGGCATTTGATTTATTTAACA
AAAAACCTTTTGAAAATTGAGATGATAAGGAATATAAATGAAATGGTTCAATCTATGAAT
CGTTCTATGCAAACAAAGACAAATTAGTTGATTATTATAGAGGATTGGTTGCTATTTGAG
GAACACAAGAAGAACTTAAAGCAATAAAAGAAGCTTGGAATAAAAAAGATTGAAAAACAT
TTAGAAATTTTGGAATAATGCATGGAAGTAGTTCTAGTGGTTCAAAATACTTGCTTCAAG
AAGCATTATTTAAAAAACATTTTAATTTAAAAGGAAATGAATTTAAATCATTTTTAGAAG
ATAAACAAGGAAACGAAACAAAATACATCAAAGGTAAGATTAAAAATATTGGAAAAGGTG
CATTTTCTAAATACCATATTGTTTTTGATGACCTTGGATCTTTTGCATATACTCATAGTA
AAGGCAGCGCAATCTATAAATTGGATGACAAAAATTCAAAAATTGAATTTTTAACAGTTA
CCGAACCTTTAAAATATAACATTTTTGCTACATCATCAAATATTCCAAAAGAATTAAGGG
AAATAATTGCAAATGCAATGGTCGAAGTTTGAAAGGAAGGCAAAGATACATATGGGCCTA
CTGTTGGATTCAATGGTTACAAGATAATAAATGATCCAATGAAGGAAGTTATATTGCCTT
ATAAAAATGTATTTAATATAAATTA
>21024 bias=0,e_score=0.0,bit_score=1191.9,score_ratio=1.02,align_strand=-,abs_start=8059,abs_end=9224,allele_start=8059,allele_end=9224,query_name=NODE_3_length_63120_cov_1.34169_ID_121 <unknown description>
TGCTAAAATTTAAAAAATATTTACTTATAGGGGCAGCGGTATTGCCTGCAATGGTTGGCG
CATCAGTTTTATCTTCATCATGCGTTGATAAAATTTCAAACAATACTAAAACTTACGAAA
ATTTAAAATTTTCAATTAACAAGCCTTGAAGTGAAGCAAGCAATAAAGATAATTTCTTTT
ATGAAGTTATTAATAAAATTAATGAAAATAAAAAAGGTTATAAAGTCAACAACGCAATGT
TACATTATTTAGATGATAATGTTGATTTTATAAAAGAATTACAAAAAGGAACTGCTGATA
TTGCATGTTTAACACCAACGGTGTACAATCTAGAAAAAGATAAATCAAATATTCATCCAT
TTTTGCAAACAATGACAAGAGCGTTTGTTTTTGATCAAGATTTTAACGCTCAATATTCAA
ATGGTCTAGATGATGATCCGCTAAGAAAAATAGCTCAATCAGCATTTGATTTATTTAACA
AAAAACCTTTTGAAAATTGAGATGATAAGGAATATAAATGAAATGGTTCAATCTATGAAT
CATTCTATGCAAAAAAAGACAAATTAGTTGATTATTATAGAGGGTTGGTTGCTATTTGAG
GAACACAAGAAGAACTTAAAGCAATAAAAGAAGCTTGAAATAAAAAAGATTGAAAAACAT
TTAGAAATTTTGGAATAATGCACGGAAGTAGTTCTAGTGGTTCAAAATACTTGCTCCAAG
AAGCATTATTTAAAAAACATTTTAATTTAAAAGGAAATGAATTTAAATCATTTTTAGAAG
ATAAACAAGGAAACGAAGCAAAATACATCAAAGGTAAGATTAAAAATATTGGAAAGGGTG
CATTTTCTAAATACCATATTGTTTTTGATGACCTTGGATCTTTTGCATATACTCATAGTA
AAGGCAGCGCAATCTATAAATTGGATGACAAAAATTCAAAAATTGAATTTTTAACAGTTA
CCGAACCTTTAAAATATAACATTTTTGCTACATCATCAAATATTCCAAAAGAATTAAGGG
AAATAATTGCAAATGCAATGGTCGAAGTTTGAAAAGAAGGCAAAGATACATATGGACCTA
CTGTTGGATTCAATGGTTACAAAATAATAAATGATCCAATGAAGGAAGTTATATTGCCTT
ATAAAAATGTATTTAATATAAATTA
