# Supplementary material for: Genomic determination of minimum multi-locus sequence typing schemas to represent the genomic phylogeny of Mycoplasma hominis
Source: BMC Genomics. 2016 Nov 23;17:964. doi: 10.1186/s12864-016-3284-z (PMC5120421; doi:10.1186/s12864-016-3284-z)
Supplement: Additional file 1: — FASTA sequence for all pan genomic alleles identified in this study. (ZIP 1488 kb) [file 12864_2016_3284_MOESM1_ESM.zip › pan_genome/GENE-229.fasta]

>229
ATGAAAGACATTATAAATAAACGATTTTGATTTCTATTTTTATTTATAAATGTTGCTACG
CTTTGCATTTTTTTAGGAATTGCTTATCTAAACTGAGCTCTACTAACAGGATATTTGGTA
GGAGTAATCAGTTTTCTTATTTTTTTAAGTGGCTTACATTTAGTATTTAAAAAAATGAAT
GATTGAAAAGAAAACGCTAGTATTAAAAAAAACAAAAACCTCGCAGTTATTATTTTTTTA
ATTTTAAATTTTCTTGCTTTATTGATTATTGCCTTATTTGTAATCTTTAACTTACTTTAT
AAAAACAAACATTCAAATGCAAATGTTGCATTTGTACCTTTTAACGTAATCACAATGGCT
ATTCCATATACATTATTTAGTTTACAAATAATAGTTATGGAATTAATTAAAAAAATTACC
ACTAAAAGGAATTTAAAGAGAAGGGAGGAAAATGGATAG
>593
ATGAAAGACATTATAAATAAACGATTTTGATTTCTATTTTTATTTATAAATGTTGCTACG
CTTTGCATTTTTTTAGGAATTGCTTATCTAAACTGAGCTCTACTAACAGGATATTTGGTA
GGAGTAATCAGTTTTCTTATTTTTTTAAGTGGCTTACATTTAGTATTTAAAAAAATGAAT
GATTGAAAAGAAAACGCTAGTATTAAAAAAAACAAGAACCTCGCAGTTATTATTTTTTTA
ATTTTAAATTTTCTTGCTTTATTGATTATTGCCTTATTTGTAATCTTTAACTTACTTTAT
AAAAACAAACATTCAAATGCAAATGTTGCATTTGTACCTTTTAACGTAATCACAATGGCT
ATTCCATATACATTATTTAGTTTACAAATAATAGTTATGGAATTAATTAAAAAAATTACC
ACTAAAAGGAATTTAAAGAGAAGGGAGGAAAATGGATAG
>8446 bias=87.8,bit_score=448.3,abs_start=37677,align_strand=+,abs_end=38135,score_ratio=0.976688453159,query_name=NODE_1_length_423494_cov_19.5452_ID_878
ATGAAAGACATTATAAATAAACGATTTTGATTTCTATTTTTATTTATAAATGTTGCTACA
CTTTGCATTTTTTTAGGAATTGCTTATCTAAACTGAGCTCTACTAACAGGATATTTGGTA
GGAGTAATCAGTTTTCTTATTTTTTTAAGTGGCTTACATTTAGTATTTAAAAAAATGAAT
GATTGAAAAGAAAACGCTAGTATTAAAAAAAACAAAAACCTCGCAGTTATTATTTTTTTA
ATTTTAAATTTTCTTGCTTTATTGATTATTGCCTTATTTGTAATCTTTAACTTACTTTAT
AAAAACAAACATTCAAATGCAAATGTTGCATTTGTACCTTTTAACGTAATCACAATGGCT
ATTCCATATACATTATTTAGTTTACAAATAATAGTTGTGGAATTAATTAAAAAAATTACC
ACTAAAAGGAATTTAAAGAGAAGGGAGGAAAATGGATAG
>8449 bias=86.5,bit_score=452.2,abs_start=24821,align_strand=+,abs_end=25279,score_ratio=0.985185185185,query_name=NODE_5_length_74718_cov_32.8728_ID_1892
ATGAAAGACATTATAAATAAACGATTTTGATTTCTATTTTTATTTATAAATGTTGCTACG
CTTTGCATTTTTTTAGGAATTGCTTATCTAAACTGAGCTCTACTAACAGGATATTTGGTA
GGAGTAATCAGTTTTCTTATTTTTTTAAGTGGCTTACATTTAGTATTTAAAAAAATGAAT
GATTGAAAAGAAAACGCTAGTATTAAAAAAAACAAAAACCTCGCAGTTATTATTTTTTTA
ATTTTAAATTTTCTTGCTTTATTGATTATTGCCTTATTTGTAATCTTTAACTTACTTTAT
AAAAACAAACATTCAAATGCAAATGTTGCATTTGTACCTTTTAACGTAATCACAATGGCT
ATTCCATATACATTATTTAGTTTACAAATAATAGTTGTGGAATTAATTAAAAAAATTACC
ACTAAAAGGAATTTAAAGAGAAGGGAGGAAAATGGATAG
>8452 bias=87.8,bit_score=448.3,abs_start=310284,align_strand=-,abs_end=310741,score_ratio=0.976688453159,query_name=NODE_1_length_344309_cov_36.0595_ID_85
TGAAAGACATTATAAATAAACGATTTTGATTTCTATTTTTATTTATAAATGTTGCTACAC
TTTGCATTTTTTTAGGAATTGCTTATCTAAACTGAGCTCTACTAACAGGATATTTGGTAG
GAGTAATCAGTTTTCTTATTTTTTTAAGTGGCTTACATTTAGTATTTAAAAAAATGAATG
ATTGAAAAGAAAACGCTAGTATTAAAAAAAACAAAAACCTCGCAGTTATTATTTTTTTAA
TTTTAAATTTTCTTGCTTTATTGATTATTGCCTTATTTGTAATCTTTAACTTACTTTATA
AAAACAAACATTCAAATGCAAATGTTGCATTTGTACCTTTTAACGTAATCACAATGGCTA
TTCCATATACATTATTTAGTTTACAAATAATAGTTGTGGAATTAATTAAAAAAATTACCA
CTAAAAGGAATTTAAAGAGAAGGGAGGAAAATGGATAG
>8453 bias=89.5,bit_score=449.6,abs_start=39103,align_strand=+,abs_end=39561,score_ratio=0.979520697168,query_name=NODE_1_length_337690_cov_20.0179_ID_3593
ATGAAAGACATTATAAATAAACGATTTTGATTTCTATTTTTATTTATAAATGTTGCTACG
CTTTGCATTTTTTTAGGAATTGCTTATCTAAACTGAGCTCTACTAACAGGATATTTGGTA
GGAGTAATCAGTTTTCTTATTTTTTTAAGTGGCTTACATTTAGTATTTAAAAAAATGAAT
GATTGAAAAGAAAACGCTAGTATTAAAAAAAACAAAAACCTCGCAGTTATTATTTTTTTA
ATTTTAAATTTTCTTGCTTTATTGATTATTGCCTTATTTGTAATCTTTAACTTACTTTAT
AAAAACAAACATTCAAATGCAAATGTTGCATTTGTACCTTTTAACGTAATCACAATGGCT
ATTCCATATACATTATTTAGTTTACAAATAATAGTTATGGAATTAATTAAAAAAATTACT
ACTAAAAGGAATTTAAAGAGAAGGGAGGAAAATGGATAG
>8454 bias=86.4,bit_score=452.2,abs_start=36262,align_strand=+,abs_end=36720,score_ratio=0.985185185185,query_name=NODE_1_length_386744_cov_32.1807_ID_133
ATGAAAGACATTATAAATAAACGATTTTGATTTCTATTTTTATTTATAAATGTTGCTACG
CTTTGCATTTTTTTAGGAATTGCTTATCTAAACTGAGCTCTACTAACAGGATATTTGGTA
GGAGTAATCAGTTTTCTTATTTTTTTAAGTGGCTTACATTTAGTATTTAAAAAAATGAAT
GATTGAAAAGAAAACGCTAGTATTAAAAAAAACAAAAACCTCGCAGTTATTATTTTTTTA
ATTTTAAATTTTCTTGCTTTATTGATTATTGCCTTATTTGTAATCTTTAACTTACTTTAT
AAAAACAAACATTCAAATGCAAATGTTGCATTTGTACCTTTTAACGTAATCACAATGGCT
ATTCCATATACATTATTTAGTTTACAAATAATAGTTATGGAAGTAATTAAAAAAATTACC
ACTAAAAGGAATTTAAAGAGAAGGGAGGAAAATGGATAG
>21002 bias=0,e_score=2.8e-135,bit_score=453.1,score_ratio=0.99,align_strand=-,abs_start=10247,abs_end=10704,allele_start=10247,allele_end=10704,query_name=NODE_14_length_14503_cov_1.48494_ID_789 <unknown description>
TGAAAGACATTATAAATAAACGATTTTGATTTCTATTTTTATTTATAAATGTTGCTACGC
TTTGCATTTTTTTAGGAATTGCTTATCTAAACTGAGCTCTACTAACAGGATATTTGGTAG
GAGTAATCAGTTTTCTTATTTTTTTAAGTGGCTTACATTTAGTATTTAAAAAAATGAATG
ATTGAAAAGAAAACGCTAGTATTAAAAAAAACAAAAACCTCGCAGTTATTATTTTTTTAA
TTTTAAATTTTCTTGCTTTATTGATTATTGCCTTATTTGTAATCTTTAACTTACTTTATA
AAAACAAACATTCAAATGCAAATGTTGCATTTGTACCTTTTAACGTAATCACAATGGCTA
TTCCATATACATTATTTAGTTTACAAATAATAGTTATGGAATTAATTAAAAAAATTACCA
CTAAAAGGAATTTAAAGAGAAGGGAGGAAAATGGATA
>21003 bias=0,e_score=1.3e-133,bit_score=452.2,score_ratio=0.99,align_strand=+,abs_start=36262,abs_end=36720,allele_start=36262,allele_end=36720,query_name=NODE_1_length_386744_cov_32.1807_ID_133 <unknown description>
TGAAAGACATTATAAATAAACGATTTTGATTTCTATTTTTATTTATAAATGTTGCTACGC
TTTGCATTTTTTTAGGAATTGCTTATCTAAACTGAGCTCTACTAACAGGATATTTGGTAG
GAGTAATCAGTTTTCTTATTTTTTTAAGTGGCTTACATTTAGTATTTAAAAAAATGAATG
ATTGAAAAGAAAACGCTAGTATTAAAAAAAACAAAAACCTCGCAGTTATTATTTTTTTAA
TTTTAAATTTTCTTGCTTTATTGATTATTGCCTTATTTGTAATCTTTAACTTACTTTATA
AAAACAAACATTCAAATGCAAATGTTGCATTTGTACCTTTTAACGTAATCACAATGGCTA
TTCCATATACATTATTTAGTTTACAAATAATAGTTATGGAAGTAATTAAAAAAATTACCA
CTAAAAGGAATTTAAAGAGAAGGGAGGAAAATGGATAG
>21004 bias=0,e_score=3.3e-133,bit_score=449.6,score_ratio=0.98,align_strand=-,abs_start=47754,abs_end=48211,allele_start=47754,allele_end=48211,query_name=NODE_3_length_145382_cov_20.187_ID_361 <unknown description>
TGAAAGACATTATAAATAAACGATTTTGATTTCTATTTTTATTTATAAATGTTGCTACGC
TTTGCATTTTTTTAGGAATTGCTTATCTAAACTGAGCTCTACTAACAGGATATTTGGTAG
GAGTAATCAGTTTTCTTATTTTTTTAAGTGGCTTACATTTAGTATTTAAAAAAATGAATG
ATTGAAAAGAAAACGCTAGTATTAAAAAAAACAAAAACCTCGCAGTTATTATTTTTTTAA
TTTTAAATTTTCTTGCTTTATTGATTATTGCCTTATTTGTAATCTTTAACTTACTTTATA
AAAACAAACATTCAAATGCAAATGTTGCATTTGTACCTTTTAACGTAATCACAATGGCTA
TTCCATATACATTATTTAGTTTACAAATAATAGTTATGGAATTAATTAAAAAAATTACTA
CTAAAAGGAATTTAAAGAGAAGGGAGGAAAATGGATA
>21005 bias=0,e_score=1.7e-133,bit_score=452.2,score_ratio=0.99,align_strand=-,abs_start=310424,abs_end=310881,allele_start=310424,allele_end=310881,query_name=NODE_1_length_507951_cov_41.4538_ID_1311 <unknown description>
TGAAAGACATTATAAATAAACGATTTTGATTTCTATTTTTATTTATAAATGTTGCTACGC
TTTGCATTTTTTTAGGAATTGCTTATCTAAACTGAGCTCTACTAACAGGATATTTGGTAG
GAGTAATCAGTTTTCTTATTTTTTTAAGTGGCTTACATTTAGTATTTAAAAAAATGAATG
ATTGAAAAGAAAACGCTAGTATTAAAAAAAACAAAAACCTCGCAGTTATTATTTTTTTAA
TTTTAAATTTTCTTGCTTTATTGATTATTGCCTTATTTGTAATCTTTAACTTACTTTATA
AAAACAAACATTCAAATGCAAATGTTGCATTTGTACCTTTTAACGTAATCACAATGGCTA
TTCCATATACATTATTTAGTTTACAAATAATAGTTATGGAAGTAATTAAAAAAATTACCA
CTAAAAGGAATTTAAAGAGAAGGGAGGAAAATGGATA
>21006 bias=0,e_score=2.5e-132,bit_score=448.3,score_ratio=0.98,align_strand=-,abs_start=282651,abs_end=283108,allele_start=282651,allele_end=283108,query_name=NODE_1_length_474534_cov_38.1723_ID_792 <unknown description>
TGAAAGACATTATAAATAAACGATTTTGATTTCTATTTTTATTTATAAATGTTGCTACAC
TTTGCATTTTTTTAGGAATTGCTTATCTAAACTGAGCTCTACTAACAGGATATTTGGTAG
GAGTAATCAGTTTTCTTATTTTTTTAAGTGGCTTACATTTAGTATTTAAAAAAATGAATG
ATTGAAAAGAAAACGCTAGTATTAAAAAAAACAAAAACCTCGCAGTTATTATTTTTTTAA
TTTTAAATTTTCTTGCTTTATTGATTATTGCCTTATTTGTAATCTTTAACTTACTTTATA
AAAACAAACATTCAAATGCAAATGTTGCATTTGTACCTTTTAACGTAATCACAATGGCTA
TTCCATATACATTATTTAGTTTACAAATAATAGTTGTGGAATTAATTAAAAAAATTACCA
CTAAAAGGAATTTAAAGAGAAGGGAGGAAAATGGATA
>21007 bias=0,e_score=2.7e-134,bit_score=452.2,score_ratio=0.99,align_strand=+,abs_start=24821,abs_end=25279,allele_start=24821,allele_end=25279,query_name=NODE_5_length_74718_cov_32.8728_ID_1892 <unknown description>
TGAAAGACATTATAAATAAACGATTTTGATTTCTATTTTTATTTATAAATGTTGCTACGC
TTTGCATTTTTTTAGGAATTGCTTATCTAAACTGAGCTCTACTAACAGGATATTTGGTAG
GAGTAATCAGTTTTCTTATTTTTTTAAGTGGCTTACATTTAGTATTTAAAAAAATGAATG
ATTGAAAAGAAAACGCTAGTATTAAAAAAAACAAAAACCTCGCAGTTATTATTTTTTTAA
TTTTAAATTTTCTTGCTTTATTGATTATTGCCTTATTTGTAATCTTTAACTTACTTTATA
AAAACAAACATTCAAATGCAAATGTTGCATTTGTACCTTTTAACGTAATCACAATGGCTA
TTCCATATACATTATTTAGTTTACAAATAATAGTTGTGGAATTAATTAAAAAAATTACCA
CTAAAAGGAATTTAAAGAGAAGGGAGGAAAATGGATAG
>21008 bias=0,e_score=7.6e-133,bit_score=449.6,score_ratio=0.98,align_strand=+,abs_start=39071,abs_end=39529,allele_start=39071,allele_end=39529,query_name=NODE_1_length_337655_cov_39.5735_ID_506 <unknown description>
TGAAAGACATTATAAATAAACGATTTTGATTTCTATTTTTATTTATAAATGTTGCTACGC
TTTGCATTTTTTTAGGAATTGCTTATCTAAACTGAGCTCTACTAACAGGATATTTGGTAG
GAGTAATCAGTTTTCTTATTTTTTTAAGTGGCTTACATTTAGTATTTAAAAAAATGAATG
ATTGAAAAGAAAACGCTAGTATTAAAAAAAACAAAAACCTCGCAGTTATTATTTTTTTAA
TTTTAAATTTTCTTGCTTTATTGATTATTGCCTTATTTGTAATCTTTAACTTACTTTATA
AAAACAAACATTCAAATGCAAATGTTGCATTTGTACCTTTTAACGTAATCACAATGGCTA
TTCCATATACATTATTTAGTTTACAAATAATAGTTATGGAATTAATTAAAAAAATTACTA
CTAAAAGGAATTTAAAGAGAAGGGAGGAAAATGGATAG
>21009 bias=0,e_score=1.8e-134,bit_score=454.5,score_ratio=0.99,align_strand=-,abs_start=246847,abs_end=247304,allele_start=246847,allele_end=247304,query_name=NODE_1_length_253687_cov_41.2364_ID_219 <unknown description>
TGAAAGACATTATAAATAAACGATTTTGATTTCTATTTTTATTTATAAATGTTGCTACGC
TTTGCATTTTTTTAGGAATTGCTTATCTAAACTGAGCTCTACTAACAGGATATTTGGTAG
GAGTAATCAGTTTTCTTATTTTTTTAAGTGGCTTACATTTAGTATTTAAAAAAATGAATG
ATTGAAAAGAAAACGCTAGTATTAAAAAAAACAAGAACCTCGCAGTTATTATTCTTTTAA
TTTTAAATTTTCTTGCTTTATTGATTATTGCCTTATTTGTAATCTTTAACTTACTTTATA
AAAACAAACATTCAAATGCAAATGTTGCATTTGTACCTTTTAACGTAATCACAATGGCTA
TTCCATATACATTATTTAGTTTACAAATAATAGTTATGGAATTAATTAAAAAAATTACCA
CTAAAAGGAATTTAAAGAGAAGGGAGGAAAATGGATA
>21010 bias=0,e_score=3.8e-134,bit_score=454.8,score_ratio=0.99,align_strand=-,abs_start=317988,abs_end=318445,allele_start=317988,allele_end=318445,query_name=NODE_1_length_666248_cov_46.4332_ID_732 <unknown description>
TGAAAGACATTATAAATAAACGATTTTGATTTCTATTTTTATTTATAAATGTTGCTACGC
TTTGCATTTTTTTAGGAATTGCTTATCTAAACTGAGCTCTACTAACAGGATATTTGGTAG
GAGTAATCAGTTTTCTTATTTTTTTAAGTGGCTTACATTTAGTATTTAAAAAAATGAATG
ATTGAAAAGAAAACGCTAGTATTAAAAAAAACAAGAACCTCGCAGTTATTATTTTTTTAA
TTTTAAATTTTCTTGCTTTATTGATTATTGCCTTATTTGTAATCTTTAACTTACTTTATA
AAAACAAACATTCAAATGCAAATGTTGCATTTGTACCTTTTAACGTAATCACAATGGCTA
TTCCATATACATTATTTAGTTTACAAATAATAGTTATGGAATTAATTAAAAAAATTACCA
CTAAAAGGAATTTAAAGAGAAGGGAGGAAAATGGATA
