# Supplementary material for: Genomic determination of minimum multi-locus sequence typing schemas to represent the genomic phylogeny of Mycoplasma hominis
Source: BMC Genomics. 2016 Nov 23;17:964. doi: 10.1186/s12864-016-3284-z (PMC5120421; doi:10.1186/s12864-016-3284-z)
Supplement: Additional file 1: — FASTA sequence for all pan genomic alleles identified in this study. (ZIP 1488 kb) [file 12864_2016_3284_MOESM1_ESM.zip › pan_genome/GENE-22.fasta]

>22
ATGAAAACATATTATTTAAAATGCAAAAACAAGATTTGTTTAAGTTTTGAAGCAGATGAA
AAATTAACAACATTGAGCAATGTTAAATTGCTTGATGATTTTATTTTTATAAAGCAAAAA
TATAATGAATATTCGCCAAGACAATGACTTGAATTCATTTTAAATATTTCATTAATTCCA
ATGCAAAGGCCTAATTACAAGGGATTAATTGAAAACTTTTTAAATTATAAGAAATTAATT
TTAAATAATAATTATCTGAATCTGTGCAATTCATTTTGAATATGTAGCCAGGAAGAAAGC
AATAAATTAAATTGAGAAGATGTAAATTATTTTGATCATTTCAATAATGATTCTTGCAAT
TATTTTTTAGATTATAAAGCAAAATTAACAGAAACTAACAGACTACAAATTAAAAGCCCT
AGTTGATTTATTGATGGCGACATGTTAAAAGCATGAGTTGAGGTGGATGGCGAAATTCAT
TTATATAAACGAAATTCAAAATTTGCAAATAAAAACTTATACGATGTTTATAGTGAGTAT
TTTGCAAGTCAAGTTGCCAAATTTTTGAATTTACCGGCAGTTGAATATAAAATTACTAAG
TACGGAAAGCATTTTGCTAGTGATTGCAAATTGTTTACAAACAAAGATTTTTCATTCATC
CCATTTTCTAAAATCATAGATCCCAATAGTATTGATAATAATTTAAAACTATGTAGTCAG
ATTGCTTTTTATTATGGCAAAGAGTTATTTGAAGATTTAATGGTTTTTGATGCTTTAATT
TGCAATGGGGATAGACATTTAAATAATTTTGGCATGATGTTGGACAATAATAGCGGAATT
TTAACAAAGCCAGCCCCTATATTTGATTTCAACAATAGTTTAATATTTGATTATCCTATT
TATTTAAAATCAATTGCAAAAACTGCATTTTTAAATGACTATGAGAATCGCAAGACTAGG
TTTTTTGAAAGTTTTAATCAACAACTAAAAATTTTTATTAGAAAAAGACATTTAGATTGA
ATCAAACAACTTAAAAAATTTAAATTTAGGCAACCTAATAAAATTAAAATGGATATGAAA
TACTTAAAATTCATTAATAAATTTTTTAAAAAAAGAATAAAGAAAGCAGAACAATATTTA
ATAGAAAAGGGTTATATCAAAGAAAATGAACGATAA
>731
ATGAAGACGTATTATTTAAAATGTAAAAACAAGATTTGTTTAAGTTTTGAAGCAGATGAA
AAATTAACAACATTGAGCAATATTAAATTGCTTGATGATTTTATTTTTATAAAGCAAAAA
TATAATGAATATTCACCAAGACAATGACTTGAATTCATTTTAAATATTTCATTAATTCCA
ATGCAAAGACCTAATTACAAGGGATTAATTGAAAACTTTTTAAATTATAAGAAATTAATT
TTAAATAATAATTATTTGAATTTGTGCAATTCATTTTGGATATGTAGCCAAGAAGAAAGC
AATAAATTAAATTGAGAAGATGTAAATTATTTTGATCATTTCAATAATGATTCTTGCAAT
TATTTTTTAGATTATAAAGCAAAATTAACAGAAACTAACAGACTACAAATTAAAAGCCCT
AGTTGATTTATTGATGGCGACATGTTAAAAACATTAGTTGAGGTGGATGGCGAAATTCAT
TTATATAAACGAAATTCAAAATTTGCAAATAAAAACTTATACGATGTTTATAGTGAATAT
TTTGCAAGTCAAGTTGCCAAATTTTTGAATTTGCCGGCGGTTGAATATAAAATTACTAAG
TATGGAAAGCATTTTGTTAGTGATTGCAAATTGTTTACAAACAAAGATTTTTCATTCATC
CCATTTTCTAAAATCATAGATCCCAATAGTATTGATAATAATTTAAAACTATGTAGTCAG
ATTGCTTTTTATTATGGTAAAGAGCTATTTGAAGATTTAATGGTTTTTGATGCTTTAATT
TGCAATGGGGATAGGCATTTAAATAATTTTGGCATGATGTTGGACAATAATAGCGGAATT
TTAACAAAGCCAGCTCCAATATTTGATTTTAATAATAGTTTAATATTTGATTATCCTATT
TATTTAAAATCAATTGCAAAAACTGCATTTTTAAATGACTATGAGAATCGCAAAACTAGG
TTTTTTGAAAGTTTTAATCAACAACTAAAAATTTTTATTAGAAAAAGACATTTAGATTGA
ATCAAACAACTTAAAAAATTCAAATTTAGGCAACCTAATAAGATTAAAATGGATATGAAA
TACTTAAAATTCATTAATAAATTTTTTAAAAAAAGAATAAAGAAAGCAGAACAATATTTA
ATAGAAAAGGGTTATATCAAAGAAAATGAACGATAA
>1461
ATGAAAACATATTATTTAAAATGTAAAAACAAGATTTGTTTAAGTTTTGAAGCAGATGAA
AAATTAACAACATTGAGCAATGTTAAATTGCTTGATGATTTTATTTTTATAAAGCAAAAA
TATAATGAATATTCACCAAGACAATGACTTGAATTCATTTTAAATATTTCATTAATTCCA
ATGCAAAGGCCTAATTACAAAGGATTAATTGAAAACTTTTTAAATTATAAGAAATTAATT
TTAAATAATAATTATCTGAATTTGTGCAATTCATTTTGGATATGTAGCCAAGAAGAAAGT
TGCAAATTAAATTGAGAAGATGTAAATTATTTTGATCATTTCAATAATGATTCTTGCAAT
TATTTTTTAGATTATAAAGCAAAATTAACAGAAACTAACAGACTACAAATTAAAAGCCCT
AGTTGATTTATTGATGGCGACATGTTAAAAGCATGAGTTGAGGTGGATGGCGAAATTCAT
TTATATAAACGAAACTCAAAATTTGCAAATAAAAACTTATACGATGTTTATAGTGAATAT
TTTGCAAGTCAAGTTGCCAAATTTTTGAATTTATCGGCGGTTGATTATAAAATTACTAAG
TATGGAAAGCATTTTGTTAGTGATTGCAAATTGTTTACAAACAAAGATTTTTCATTCATC
CCATTTTCTAAAATCATAGATCCCAATAGTATTGATAATAATTTAAAACTATGTAGTCAA
ATTGCTTTTTATTATGGCAAAGAGTTATTTGAAGATTTAATGGTTTTTGATGCTTTAATT
TGCAATGGGGATAGGCATCTAAATAATTTTGGCATGATGTTGGACAATAATAGCGGAATT
TTAACAAAGCCAGCCCCTATATTTGATTTCAACAATAGTTTAATATTTGATTATCCTATT
TATTTAAAATCAATTGCAAAAACTGCTTTTTTAAATGACTATGAAAATCGCAAGACTAGG
TTTTTTGAAAGTTTTAATCAACAACTAAAAATTTTTATTAGAAAAAGACATTTAGATTGA
ATCAAGAAACTTAAAAAATTTAAATTTAAGCAACCTAATAAGATTAAAATGGATATGAAA
TACTTAAAATTCATTAATAAATTTTTTAAAAAAAGGATAAAGAAAGCAGAACAATATTTA
ATAGAAAAGGGTTATATCAAAGAAAATGAACGATAA
>1510
ATGAAAACATATTATTTAAAATGTAAAAACAAGATTTGTTTAAGTTTTGAAGCAGATGAA
AAATTAACAACATTGAGCAATGTTAAATTGCTTGATGATTTTATTTTTATAAAGCAAAAA
TATAATGAATATTCGCCAAGACAATGACTTGAATTCATTTTAAATATTTCATTAATTCCA
ATGCAAAGGCCTAATTACAAGGGATTAATTGAAAACTTTTTAAATTATAAGAAATTAATT
TTAAATAATAATTATCTGAATCTGTGCAATTCATTTTGAATATGTAGCCAGGAAGAAAGC
AATAAATTAAATTGAGAAGATGTAAATTATTTTGATCATTTCAATAATGATTCTTGCAAT
TATTTTTTAGATTATAAAGCAAAATTAACAGAAACTAACAGACTACAAATTAAAAGCCCT
AGTTGATTTATTGATGGCGACATGTTAAAAGCATGAGTTGAGGTGGATGGCGAAATTCAT
TTATATAAACGAAATTCAAAATTTGCAAATAAAAACTTATACGATGTTTATAGTGAGTAT
TTTGCAAGTCAAGTTGCCAAATTTTTGAATTTACCGGCAGTTGAATATAAAATTACTAAG
TACGGAAAGCATTTTGCTAGTGATTGCAAATTGTTTACAAACAAAGATTTTTCATTCATC
CCATTTTCTAAAATCATAGATCCCAATAGTATTGATAATAATTTAAAACTATGTAGTCAG
ATTGCTTTTTATTATGGCAAAGAGTTATTTGAAGATTTAATGGTTTTTGATGCTTTAATT
TGCAATGGGGATAGACATTTAAATAATTTTGGCATGATGTTGGACAATAATAGCGGAATT
TTAACAAAGCCAGCCCCTATATTTGATTTCAACAATAGTTTAATATTTGATTATCCTATT
TATTTAAAATCAATTGCAAAAACTGCATTTTTAAATGACTATGAGAATCGCAAGACTAGG
TTTTTTGAAAGTTTTAATCAACAACTAAAAATTTTTATTAGAAAAAGACATTTAGATTGA
ATCAAACAACTTAAAAAATTTAAATTTAGGCAACCTAATAAAATTAAAATGGATATGAAA
TACTTAAAATTCATTAATAAATTTTTTAAAAAAAGAATAAAGAAAGCAGAACAATATTTA
ATAGAAAAGGGTTATATCAAAGAAAATGAACGATAA
>4079 bias=226.7,bit_score=1142.4,abs_start=44783,align_strand=+,abs_end=45958,score_ratio=0.971428571429,query_name=NODE_6_length_67671_cov_18.6945_ID_2665
ATGAAAACGTATTATTTAAAATGTAAAAACAAGATTTGTTTAAGTTTTGAAGCAGATGAA
AAATTAACAACATTGAGCAATATTAAATTGCTTGATGATTTTATTTTTATAAAGCAAAAA
TATAATGAATATTCGCCAAGACAATGACTTGAATTCATTTTAAATATTTCATTAATTCCA
ATGCAAAGGCCTAATTACAAGGGATTAATTGAAAACTTTTTAAATTATAAGAAATTAATT
TTAAATAATAATTATCTGAATCTGTGCAATTCATTTTGAATATGCAGCCAGGAAGAAAGC
AATAAATTAAATTGAGAAGATGTAAACTATTTTGATCATTTCAATAATGATTCTTGCAAT
TATTTTTTAGATTATAAAGCAAAATTAACAGAAACTAACAGACTACAAATTAAAAGCCCT
AGTTGATTTATTGATGGCGACATGTTAAAGGCATGAGTTGAAGTGGATGGCGAAATTCAT
TTATATAAACGAAACTCAAAATTTGCAAATAAAAACTTATACGATGTTTATAGTGAATAT
TTTGCAAGTCAAGTTGCCAAATTTTTGAATTTGCCGGCGGTTGATTATAAAATTACTAAA
TATGGAAAGCATTTTGTTAGTGATTGCAAATTATTTACAAACAAAGATTTTTCATTCATT
CCATTTTCTAAAATCATAGATCCCAATATTAATGGTAATAATTTAAAATTATGTAGTCAG
ATTGCTTTTTATTATGGCAAAGAGTTATTTGAAGATTTAATGGTTTTTGATGCTTTAATT
TGTAATGGGGATAGGCATTTAAATAATTTTGGCATGATGTTGGACAATAATAGCGGAATT
TTAACAAAGCCAGCCCCTATATTTGATTTCAACAATAGTTTAATATTTGATTATCCTATT
TATTTAAAATCAATTGCAAAAACTGCATTTTTAAATGACTATGAGAATCGCAAGACTAGG
TTTTTTGAAAGTTTTAATCAACAACTAAAAATTTTTATTAGAAAAAGACATTTAGATTGA
ATTAAACAACTTAAGAAATTTAAATTTAGGCAACCCAACAAGATTAAAATGGATATGAAA
TACTTAAAATTCATTAATAAATTTTTTAAAAAAAGAATAAAGAAAGCAGAACAATATTTA
ATAGAAAAGGGTTATATCAAAGAAAATGAACGATAA
>4083 bias=230.6,bit_score=1131.9,abs_start=17922,align_strand=-,abs_end=19095,score_ratio=0.9625,query_name=NODE_6_length_64791_cov_19.5552_ID_3632
TGAAAACGTATTATTTAAAATGTAAAAACAAGATTTGTTTAAGTTTTGAAGCAGATGAAA
AATTAACAACATTGAGCAATATTAAATTGCTTGATGATTTTATTTTTATAAAGCAAAAAT
ATAATGAATATTCACCAAGACAATGACTTGAATTCATTTTAAATATTTCATTAATTCCAA
TGCAAAGGCCTAATTACAAAGGATTAATTGAAAACTTTTTAAATTATAAGAAATTAATTT
TAAATAATAATTATCTGAATTTGTGCAATTCATTTTGAATATGCAGCCAGGAAGAAAGCA
ATAAATTAAATTGAGAAGATGTAAACTATTTTGATCATTTCAATAATGATTCTTGCAATT
ATTTTTTAGATTATAAAGCAAAATTAACAGAAACTAACAGACTACAAATTAAAAGCCCTA
ATTGATTTATTGATGGCGACATGTTAAAGGCATGAGTTGAAGTGGATGGCGAAATTCATT
TATATAAACGAAACTCAAAATTTGCAAATAAAAACTTATACGATGTTTATAGTGAATATT
TTGCAAGTCAAGTTGCCAAATTTTTGAATTTGCCGGCGGTTGATTATAAAATTACTAAAT
ATGGAAAGCATTTTGTTAGTGATTGCAAATTATTTACAAACATAGATTTTTCATTCATCC
CATTTTCTAAAATCATAGATCCCAATATTAATGGTAATAATTTAAAACTATGTAGTCAGA
TTGCTTTTTATTATGGCAAAGAGTTATTTGAAGATTTAATGGTTTTTGATGCTTTAATTT
GTAATGGGGATAGGCATTTAAATAATTTTGGCATGATGTTGGACAATAATAGCGGAATTT
TAACAAAGCCAGCCCCTATATTTGATTTCAACAATAGTTTAATTTTTGATTATCCTATTT
ATTTAAAATCAATTGCAAAAACTGCATTTTTAAATGACTATGAGAATCGCAAGACTAGGT
TTTTTGAAAGTTTTAATCAACAACTAAAAATTTTTATTAGAAAAAGACATTTAGATTGAA
TTAAACAACTTAAGAAATTTAAATTTAGGCAACCCAACAAGATTAAAATGGATATGAAAT
ACTTAAAATTCATTAATAAATTTTTTAAAAAAAGAATAAAGAAAGCAGAACAATATTTAA
TAGAAAAGGGTTATATTAAAGAAAATGAACGATA
>4084 bias=227.7,bit_score=1170.3,abs_start=89482,align_strand=+,abs_end=90657,score_ratio=0.995153061224,query_name=NODE_3_length_108567_cov_21.4029_ID_3453
ATGAAAACATATTATTTAAAATGTAAAAACAAGATTTGTTTAAGTTTTGAAGCAGATGAA
AAATTAACAACATTGAGCAATGTTAAATTGCTTGATGATTTTATTTTTATAAAGCAAAAA
TATAATGAATATTCACCAAGACAATGACTTGAATTCATTTTAAATATTTCATTAATTCCA
ATGCAAAGGCCTAATTACAAAGGATTAATTGAAAACTTTTTAAATTATAAGAAATTAATT
TTAAATAATAATTATCTGAATTTGTGCAATTCATTTTGGATATGTAGCCAAGAAGAAAGT
TGCAAATTAAATTGAGAAGATGTAAATTATTTTGATCATTTCAATAATGATTCTTGCAAT
TATTTTTTAGATTATAAAGCAAAATTAACAGAAACTAACAGACTACAAATTAAAAGCCCT
AGTTGATTTATTGATGGCGACATGTTAAAAGCATGAGTTGAGGTGGATGGCGAAATTCAT
TTATATAAACGAAACTCAAAATTTGCAAATAAAAACTTATACGATGTTTATAGTGAATAT
TTTGCAAGTCAAGTTGCCAAATTTTTGAATTTATCGGCGGTTGATTATAAAATTACTAAG
TATGGAAAGCATTTTGTTAGTGATTGCAAATTGTTTACAAACAAAGATTTTTCATTCATC
CCATTTTCTAAAATCATAGATCCCAATAGTATTGATAATAATTTAAAACTATGTAGTCAA
ATTGCTTTTTATTATGGCAAAGAGTTATTTGAAGATTTAATGGTTTTTGATGCTTTAATT
TGCAATGGGGATAGGCATCTAAATAATTTTGGCATGATGTTGGACAATAATAGCGGAATT
TTAACAAAGCCAGCCCCTATATTTGATTTCAACAATAGTTTAATATTTGATTATCCTATT
TATTTAAAATCAATTGCAAAAACTGCTTTTTTAAATGACTATGAGAATCGCAAGACTAGG
TTTTTTGAAAGTTTTAATCAACAACTAAAAATTTTTATTAGAAAAAGACATTTAGATTGA
ATCAAGCAACTTAAAAAATTCAAATTTAGGCAACCTAATAAGATTAAAATGGATATGAAA
TACTTAAAATTCATTAATAAATTTTTTAAAAAAAGAATAAAGAAAGCAGAACAATATTTA
ATAGAAAAGGGTTATATCAAAGAAAATGAACGATAA
>4086 bias=234.4,bit_score=1116.6,abs_start=88311,align_strand=+,abs_end=89488,score_ratio=0.949489795918,query_name=NODE_3_length_108407_cov_40.0256_ID_5518
ATGAAAACGTATTATTTAAAATGTAAAAACAAGATTTGTTTAAGTTTTGAAGCGGATGAA
AAATTAACAACATTGAGCAATATTAAATTGCTTGATGATTTTATTTTTATAAAGCAAAAA
TACAATGAATATTCGCCAAGACAATGACTTGAATTCATTTTAAATATTTCATTAATTCCA
ATGCAAAGGCCTAATTACAAAGGATTAATTGAAAACTTTTTAAATTATAAGAAATTAATT
TTAAATAATAATTATCTGAATCTGTGCAATTCATTTTGAATATGTAGCCAGGAAGAAAGC
AATAAATTAAATTGAGAAGATGTAAATTATTTTGATCATTTCAATAATGATTCTTGCAAT
TATTTTTTAGATTATAAAGCAAAATTAATAGAAACTAATAGACTACAAATTAAAAGCCCT
AGTTGATTTATTGATGGCGACATGTTAAAGGCATGAGTTGCAGTGGATGGCGAAATTCAT
TTATATAAACGAAACTCAAAATTTGCAAATAAAAACTTATATGATGTTTATAGTGAATAT
TTTGCAAGTCAAGTTGCCAAATTTTTGAATTTGCCGGCGGTTGATTATAAAATTACTAAA
TATGGAAAGCATTTTGTTAGTGATTGCAAATTATTTACAAACAAAGATTTTTCATTCATC
CCATTTTCTAAAATCATAGATCCCAATATTAATGGTAATAATTTAAAATTATGTAGTCAG
ATTGCTTTTTATTATGGCAAAGAATTATTTGAAGATTTAATGGTTTTTGATGCTTTAATT
TGCAATGGGGATAGACATTTAAATAATTTTGGCATGATGTTGGATAATAATAGCGGAATT
TTAACAAAGCCAGCTCCAATATTTGATTTCAACAATAGTTTAATTTTTGATTATCCTATT
TATTTAAAATCAATTGCAAAAACTGCATTTTTAAATGACTATGAGAATCGCAAGACCAGG
TTTTTTGAAAGTTTTAATCAACAACTAAAAATTTTTATTAGAAAAAGACATTTAGATTGA
ATTAAACAACTTAAGAAATTTAAATTTAGGCAACCCAACAAGATTAAAATGGATATGAAA
TACTTAAAATTCATTAATAAATTTTTTAAAAAAAGAATAAAGAAAGCAGAACAATATTTA
ATAGAAAAGGGTTATATTAAAGAAAATGAACGATAAAA
>4089 bias=222.3,bit_score=1136.0,abs_start=72843,align_strand=-,abs_end=74016,score_ratio=0.965986394558,query_name=NODE_1_length_644406_cov_31.3649_ID_828
TGAAGACGTATTATTTAAAATGTAAAAACAAGATTTGTTTAAGTTTTGAAGCAGATGAAA
AATTAACAACATTGAGCAATGTTAAATTGCTTGATGATTTTATTTTTATAAAGCTAAAAT
ATAATGAATATTCGCCAAGACAATGACTTGAATTCATTTTAAATGTTTCATTAATTCCAA
TGCAAAGGCCTAATTACAAAGGATTAATTGAAAACTTTTTAAATTATAAGAAATTAATTT
TAAATAATAATTATCTGAATTTGTGCAATTCATTTTGAATATGCAGCCAGGAAGAAAGCA
ATAAATTAAATTGAGAAGATGTAAATTATTTTGATCATTTCAATAATGATTCTTGCAATT
ATTTTTTAGATTATAAAGCAAAATTAACAGAAACTAACAGACTACAAATTAAAAGCCCTA
GTTGATTTATTGATGGCGACATGTTAAAAGCATGAGTTGAGGTGGATGGCGAAATTCATT
TATATAAACGAAACTCAAAATTTGCAAATAAAAACTTATACGATGTTTATAGCGAATATT
TCGCAAGCGAAGTTGCCAAATTTTTGAATTTGCCTGCGGTTGATTATAAAATTACTAAAT
ATGGAAAGCATTTTGTTAGTGATTGCAAATTATTTACAAACAAAGATTTTTCATTCATCC
CATTTTCTAAAATCATAGATCCCAATATTAATGGTAATAATTTAAAACTATGTAGCCAGA
TTGCTTTTTATTATGGCAAAGAGTTATTTGAAGATTTAATGGTTTTTGATGCTTTAATTT
GCAATGGGGATAGGCATTTAAATAATTTTGGCATGATGTTGGATAATAATAGCGGAATTT
TAACAAAGCCAGCTCCAATATTTGATTTCAACAATAGTTTAATATTTGATTATCCTATTT
ATTTAAAATCAATTGCAAAAACTGCATTTTTAAATGACTATGAGAATCGCAAGACTAGGT
TTTTTGAAAGTTTTAATCAACAACTAAAAATTTTTATTAGAAAAAGACATTTAGATTGAA
TTAAACAACTTAAGAAATTTAAATTTAGGCAACCCAACAAGATTAAAATGGATATGAAAT
ACTTAAAATTCATTAATAAATTTTTTAAAAAAAGAATAAAGAAAGCAGAACAATATTTAA
TAGAAAAGGGTTATATTAAAGAAAATGAACGATA
>17207 bias=0,e_score=0.0,bit_score=1162.7,score_ratio=0.99,align_strand=-,abs_start=15351,abs_end=16524,allele_start=15351,allele_end=16524,query_name=NODE_3_length_98613_cov_35.7026_ID_1039 <unknown description>
TGAAAACATATTATTTAAAATGTAAAAACAAGATTTGTTTAAGTTTTGAAGCAGATGAAA
AATTAACAACATTGAGCAATGTTAAATTGCTTGATGATTTTATTTTTATAAAGCAAAAAT
ATAATGAATATTCACCAAGACAATGACTTGAATTCATTTTAAATATTTCATTAATTCCAA
TGCAAAGGCCTAATTACAAAGGATTAATTGAAAACTTTTTAAATTATAAGAAATTAATTT
TAAATAATAATTATCTGAATTTGTGCAATTCATTTTGGATATGTAGCCAAGAAGAAAGTT
GCAAATTAAATTGAGAAGATGTAAATTATTTTGATCATTTCAATAATGATTCTTGCAATT
ATTTTTTAGATTATAAAGCAAAATTAACAGAAACTAACAGACTACAAATTAAAAGCCCTA
GTTGATTTATTGATGGCGACATGTTAAAAGCATGAGTTGAGGTGGATGGCGAAATTCATT
TATATAAACGAAACTCAAAATTTGCAAATAAAAACTTATACGATGTTTATAGTGAATATT
TTGCAAGTCAAGTTGCCAAATTTTTGAATTTATCGGCGGTTGATTATAAAATTACTAAGT
ATGGAAAGCATTTTGTTAGTGATTGCAAATTGTTTACAAACAAAGATTTTTCATTCATCC
CATTTTCTAAAATCATAGATCCCAATAGTATTGATAATAATTTAAAACTATGTAGTCAAA
TTGCTTTTTATTATGGCAAAGAGTTATTTGAAGATTTAATGGTTTTTGATGCTTTAATTT
GCAATGGGGATAGGCATCTAAATAATTTTGGCATGATGTTGGACAATAATAGCGGAATTT
TAACAAAGCCAGCCCCTATATTTGATTTCAACAATAGTTTAATATTTGATTATCCTATTT
ATTTAAAATCAATTGCAAAAACTGCTTTTTTAAATGACTATGAAAATCGCAAGACTAGGT
TTTTTGAAAGTTTTAATCAACAACTAAAAATTTTTATTAGAAAAAGACATTTAGATTGAA
TCAAGAAACTTAAAAAATTTAAATTTAAGCAACCTAATAAGATTAAAATGGATATGAAAT
ACTTAAAATTCATTAATAAATTTTTTAAAAAAAGGATAAAGAAAGCAGAACAATATTTAA
TAGAAAAGGGTTATATCAAAGAAAATGAACGAT
>17208 bias=0,e_score=0.0,bit_score=1146.8,score_ratio=0.98,align_strand=+,abs_start=86860,abs_end=88035,allele_start=86860,allele_end=88035,query_name=NODE_3_length_105570_cov_41.6042_ID_404 <unknown description>
TGAAAACATATTATTTAAAATGTAAAAACAAGATTTGTTTAAGTTTTGAAGCAGATGAAA
AATTAACAACATTGAGCAATGTTAAATTGCTTGATGATTTTATTTTTATAAAGCAAAAAT
ATAATGAATATTCACCAAGACAATGACTTGAATTCATTTTAAATATTTCATTAATTCCAA
TGCAAAGGCCTAATTACAAAGGATTAATTGAAAACTTTTTAAATTATAAGAAATTAATTT
TAAATAATAATTATCTAAATTTGTGCAATTCATTTTGGATATGTAGCCGAGAAGAAAGTT
GCAAATTAAATTGAGAAGATGTAAATTATTTTGATCATTTCAATAATGATTCTTGCAATT
ATTTTTTAGATTATAAAGCAAAATTAACAGAAACTAACAGACTACAAATTAAAAGCCCTA
GTTGATTTATTGATGGCGACATGTTAAAAGCATGAGTTGAGGTGGATGGCGAAATTCATT
TATATAAACGAAATTCAAAATTTGCAAATAAAAACTTATACGATGTTTATAGTGAATATT
TTGCAAGTCAAGTTGCCAAATTTTTGAATTTACCGGCAGTTGAATATAAAATTACTAAGT
ATGGAAAGCATTTTGTTAGTGATTGCAAATTGTTTACAAACAAAGATTTTTCATTCATCC
CATTTTCTAAAATCATAGATCCCAATAGTATTGATAATAATTTAAAACTATGTAGTCAGA
TTGCTTTTTATTATGGCAAAGAGTTATTTGAAGATTTAATGGTTTTTGATGCTTTAATTT
GCAATGGGGATAGACATTTAAATAATTTTGGCATGATGTTGGATAATAATAGCGGAATTT
TAACAAGGCCAGCTCCAATATTTGATTTCAACAATAGTTTAATTTTTGATTATCCTATTT
ATTTAAAATCAATTGCGAAAACTGCATTTTTAAATGACTATGAGAATCGCAAGACTAGGT
TTTTTGAAAGTTTTAATCAACAACTAAAAATTTTTATTAGAAAAAGACATTTAGATTGAA
TCAAGCAACTTAAAAAATTCAAATTTAGGCAACCTAATAAGATTAAAATGGATATGAAAT
ACTTGAAATTTATTAATAAATTTTTTAAAAAAAGAATAAAAAAAGCAGAACAATATTTAA
TAGAAAAGGGTTATATCAAAGAAAATGAACGATAA
>17209 bias=0,e_score=0.0,bit_score=1142.4,score_ratio=0.97,align_strand=-,abs_start=21281,abs_end=22454,allele_start=21281,allele_end=22454,query_name=NODE_2_length_226046_cov_22.58_ID_866 <unknown description>
TGAAAACGTATTATTTAAAATGTAAAAACAAGATTTGTTTAAGTTTTGAAGCAGATGAAA
AATTAACAACATTGAGCAATATTAAATTGCTTGATGATTTTATTTTTATAAAGCAAAAAT
ATAATGAATATTCGCCAAGACAATGACTTGAATTCATTTTAAATATTTCATTAATTCCAA
TGCAAAGGCCTAATTACAAGGGATTAATTGAAAACTTTTTAAATTATAAGAAATTAATTT
TAAATAATAATTATCTGAATCTGTGCAATTCATTTTGAATATGCAGCCAGGAAGAAAGCA
ATAAATTAAATTGAGAAGATGTAAACTATTTTGATCATTTCAATAATGATTCTTGCAATT
ATTTTTTAGATTATAAAGCAAAATTAACAGAAACTAACAGACTACAAATTAAAAGCCCTA
GTTGATTTATTGATGGCGACATGTTAAAGGCATGAGTTGAAGTGGATGGCGAAATTCATT
TATATAAACGAAACTCAAAATTTGCAAATAAAAACTTATACGATGTTTATAGTGAATATT
TTGCAAGTCAAGTTGCCAAATTTTTGAATTTGCCGGCGGTTGATTATAAAATTACTAAAT
ATGGAAAGCATTTTGTTAGTGATTGCAAATTATTTACAAACAAAGATTTTTCATTCATTC
CATTTTCTAAAATCATAGATCCCAATATTAATGGTAATAATTTAAAATTATGTAGTCAGA
TTGCTTTTTATTATGGCAAAGAGTTATTTGAAGATTTAATGGTTTTTGATGCTTTAATTT
GTAATGGGGATAGGCATTTAAATAATTTTGGCATGATGTTGGACAATAATAGCGGAATTT
TAACAAAGCCAGCCCCTATATTTGATTTCAACAATAGTTTAATATTTGATTATCCTATTT
ATTTAAAATCAATTGCAAAAACTGCATTTTTAAATGACTATGAGAATCGCAAGACTAGGT
TTTTTGAAAGTTTTAATCAACAACTAAAAATTTTTATTAGAAAAAGACATTTAGATTGAA
TTAAACAACTTAAGAAATTTAAATTTAGGCAACCCAACAAGATTAAAATGGATATGAAAT
ACTTAAAATTCATTAATAAATTTTTTAAAAAAAGAATAAAGAAAGCAGAACAATATTTAA
TAGAAAAGGGTTATATCAAAGAAAATGAACGAT
>17210 bias=0,e_score=0.0,bit_score=1170.3,score_ratio=1.00,align_strand=+,abs_start=89849,abs_end=91024,allele_start=89849,allele_end=91024,query_name=NODE_2_length_111520_cov_43.0702_ID_357 <unknown description>
TGAAAACATATTATTTAAAATGTAAAAACAAGATTTGTTTAAGTTTTGAAGCAGATGAAA
AATTAACAACATTGAGCAATGTTAAATTGCTTGATGATTTTATTTTTATAAAGCAAAAAT
ATAATGAATATTCACCAAGACAATGACTTGAATTCATTTTAAATATTTCATTAATTCCAA
TGCAAAGGCCTAATTACAAAGGATTAATTGAAAACTTTTTAAATTATAAGAAATTAATTT
TAAATAATAATTATCTGAATTTGTGCAATTCATTTTGGATATGTAGCCAAGAAGAAAGTT
GCAAATTAAATTGAGAAGATGTAAATTATTTTGATCATTTCAATAATGATTCTTGCAATT
ATTTTTTAGATTATAAAGCAAAATTAACAGAAACTAACAGACTACAAATTAAAAGCCCTA
GTTGATTTATTGATGGCGACATGTTAAAAGCATGAGTTGAGGTGGATGGCGAAATTCATT
TATATAAACGAAACTCAAAATTTGCAAATAAAAACTTATACGATGTTTATAGTGAATATT
TTGCAAGTCAAGTTGCCAAATTTTTGAATTTATCGGCGGTTGATTATAAAATTACTAAGT
ATGGAAAGCATTTTGTTAGTGATTGCAAATTGTTTACAAACAAAGATTTTTCATTCATCC
CATTTTCTAAAATCATAGATCCCAATAGTATTGATAATAATTTAAAACTATGTAGTCAAA
TTGCTTTTTATTATGGCAAAGAGTTATTTGAAGATTTAATGGTTTTTGATGCTTTAATTT
GCAATGGGGATAGGCATCTAAATAATTTTGGCATGATGTTGGACAATAATAGCGGAATTT
TAACAAAGCCAGCCCCTATATTTGATTTCAACAATAGTTTAATATTTGATTATCCTATTT
ATTTAAAATCAATTGCAAAAACTGCTTTTTTAAATGACTATGAGAATCGCAAGACTAGGT
TTTTTGAAAGTTTTAATCAACAACTAAAAATTTTTATTAGAAAAAGACATTTAGATTGAA
TCAAGCAACTTAAAAAATTCAAATTTAGGCAACCTAATAAGATTAAAATGGATATGAAAT
ACTTAAAATTCATTAATAAATTTTTTAAAAAAAGAATAAAGAAAGCAGAACAATATTTAA
TAGAAAAGGGTTATATCAAAGAAAATGAACGATAA
>17211 bias=0,e_score=0.0,bit_score=1136.0,score_ratio=0.97,align_strand=-,abs_start=72935,abs_end=74108,allele_start=72935,allele_end=74108,query_name=NODE_2_length_156220_cov_38.7853_ID_1653 <unknown description>
TGAAGACGTATTATTTAAAATGTAAAAACAAGATTTGTTTAAGTTTTGAAGCAGATGAAA
AATTAACAACATTGAGCAATGTTAAATTGCTTGATGATTTTATTTTTATAAAGCTAAAAT
ATAATGAATATTCGCCAAGACAATGACTTGAATTCATTTTAAATGTTTCATTAATTCCAA
TGCAAAGGCCTAATTACAAAGGATTAATTGAAAACTTTTTAAATTATAAGAAATTAATTT
TAAATAATAATTATCTGAATTTGTGCAATTCATTTTGAATATGCAGCCAGGAAGAAAGCA
ATAAATTAAATTGAGAAGATGTAAATTATTTTGATCATTTCAATAATGATTCTTGCAATT
ATTTTTTAGATTATAAAGCAAAATTAACAGAAACTAACAGACTACAAATTAAAAGCCCTA
GTTGATTTATTGATGGCGACATGTTAAAAGCATGAGTTGAGGTGGATGGCGAAATTCATT
TATATAAACGAAACTCAAAATTTGCAAATAAAAACTTATACGATGTTTATAGCGAATATT
TCGCAAGCGAAGTTGCCAAATTTTTGAATTTGCCTGCGGTTGATTATAAAATTACTAAAT
ATGGAAAGCATTTTGTTAGTGATTGCAAATTATTTACAAACAAAGATTTTTCATTCATCC
CATTTTCTAAAATCATAGATCCCAATATTAATGGTAATAATTTAAAACTATGTAGCCAGA
TTGCTTTTTATTATGGCAAAGAGTTATTTGAAGATTTAATGGTTTTTGATGCTTTAATTT
GCAATGGGGATAGGCATTTAAATAATTTTGGCATGATGTTGGATAATAATAGCGGAATTT
TAACAAAGCCAGCTCCAATATTTGATTTCAACAATAGTTTAATATTTGATTATCCTATTT
ATTTAAAATCAATTGCAAAAACTGCATTTTTAAATGACTATGAGAATCGCAAGACTAGGT
TTTTTGAAAGTTTTAATCAACAACTAAAAATTTTTATTAGAAAAAGACATTTAGATTGAA
TTAAACAACTTAAGAAATTTAAATTTAGGCAACCCAACAAGATTAAAATGGATATGAAAT
ACTTAAAATTCATTAATAAATTTTTTAAAAAAAGAATAAAGAAAGCAGAACAATATTTAA
TAGAAAAGGGTTATATTAAAGAAAATGAACGAT
>17212 bias=0,e_score=0.0,bit_score=1131.9,score_ratio=0.96,align_strand=+,abs_start=88497,abs_end=89672,allele_start=88497,allele_end=89672,query_name=NODE_2_length_103512_cov_40.2028_ID_705 <unknown description>
TGAAAACGTATTATTTAAAATGTAAAAACAAGATTTGTTTAAGTTTTGAAGCAGATGAAA
AATTAACAACATTGAGCAATATTAAATTGCTTGATGATTTTATTTTTATAAAGCAAAAAT
ATAATGAATATTCACCAAGACAATGACTTGAATTCATTTTAAATATTTCATTAATTCCAA
TGCAAAGGCCTAATTACAAAGGATTAATTGAAAACTTTTTAAATTATAAGAAATTAATTT
TAAATAATAATTATCTGAATTTGTGCAATTCATTTTGAATATGCAGCCAGGAAGAAAGCA
ATAAATTAAATTGAGAAGATGTAAACTATTTTGATCATTTCAATAATGATTCTTGCAATT
ATTTTTTAGATTATAAAGCAAAATTAACAGAAACTAACAGACTACAAATTAAAAGCCCTA
ATTGATTTATTGATGGCGACATGTTAAAGGCATGAGTTGAAGTGGATGGCGAAATTCATT
TATATAAACGAAACTCAAAATTTGCAAATAAAAACTTATACGATGTTTATAGTGAATATT
TTGCAAGTCAAGTTGCCAAATTTTTGAATTTGCCGGCGGTTGATTATAAAATTACTAAAT
ATGGAAAGCATTTTGTTAGTGATTGCAAATTATTTACAAACATAGATTTTTCATTCATCC
CATTTTCTAAAATCATAGATCCCAATATTAATGGTAATAATTTAAAACTATGTAGTCAGA
TTGCTTTTTATTATGGCAAAGAGTTATTTGAAGATTTAATGGTTTTTGATGCTTTAATTT
GTAATGGGGATAGGCATTTAAATAATTTTGGCATGATGTTGGACAATAATAGCGGAATTT
TAACAAAGCCAGCCCCTATATTTGATTTCAACAATAGTTTAATTTTTGATTATCCTATTT
ATTTAAAATCAATTGCAAAAACTGCATTTTTAAATGACTATGAGAATCGCAAGACTAGGT
TTTTTGAAAGTTTTAATCAACAACTAAAAATTTTTATTAGAAAAAGACATTTAGATTGAA
TTAAACAACTTAAGAAATTTAAATTTAGGCAACCCAACAAGATTAAAATGGATATGAAAT
ACTTAAAATTCATTAATAAATTTTTTAAAAAAAGAATAAAGAAAGCAGAACAATATTTAA
TAGAAAAGGGTTATATTAAAGAAAATGAACGATAA
>17213 bias=0,e_score=0.0,bit_score=1116.6,score_ratio=0.95,align_strand=+,abs_start=88311,abs_end=89488,allele_start=88311,allele_end=89488,query_name=NODE_3_length_108407_cov_40.0256_ID_5518 <unknown description>
TGAAAACGTATTATTTAAAATGTAAAAACAAGATTTGTTTAAGTTTTGAAGCGGATGAAA
AATTAACAACATTGAGCAATATTAAATTGCTTGATGATTTTATTTTTATAAAGCAAAAAT
ACAATGAATATTCGCCAAGACAATGACTTGAATTCATTTTAAATATTTCATTAATTCCAA
TGCAAAGGCCTAATTACAAAGGATTAATTGAAAACTTTTTAAATTATAAGAAATTAATTT
TAAATAATAATTATCTGAATCTGTGCAATTCATTTTGAATATGTAGCCAGGAAGAAAGCA
ATAAATTAAATTGAGAAGATGTAAATTATTTTGATCATTTCAATAATGATTCTTGCAATT
ATTTTTTAGATTATAAAGCAAAATTAATAGAAACTAATAGACTACAAATTAAAAGCCCTA
GTTGATTTATTGATGGCGACATGTTAAAGGCATGAGTTGCAGTGGATGGCGAAATTCATT
TATATAAACGAAACTCAAAATTTGCAAATAAAAACTTATATGATGTTTATAGTGAATATT
TTGCAAGTCAAGTTGCCAAATTTTTGAATTTGCCGGCGGTTGATTATAAAATTACTAAAT
ATGGAAAGCATTTTGTTAGTGATTGCAAATTATTTACAAACAAAGATTTTTCATTCATCC
CATTTTCTAAAATCATAGATCCCAATATTAATGGTAATAATTTAAAATTATGTAGTCAGA
TTGCTTTTTATTATGGCAAAGAATTATTTGAAGATTTAATGGTTTTTGATGCTTTAATTT
GCAATGGGGATAGACATTTAAATAATTTTGGCATGATGTTGGATAATAATAGCGGAATTT
TAACAAAGCCAGCTCCAATATTTGATTTCAACAATAGTTTAATTTTTGATTATCCTATTT
ATTTAAAATCAATTGCAAAAACTGCATTTTTAAATGACTATGAGAATCGCAAGACCAGGT
TTTTTGAAAGTTTTAATCAACAACTAAAAATTTTTATTAGAAAAAGACATTTAGATTGAA
TTAAACAACTTAAGAAATTTAAATTTAGGCAACCCAACAAGATTAAAATGGATATGAAAT
ACTTAAAATTCATTAATAAATTTTTTAAAAAAAGAATAAAGAAAGCAGAACAATATTTAA
TAGAAAAGGGTTATATTAAAGAAAATGAACGATAAAA
>17214 bias=0,e_score=0.0,bit_score=1144.3,score_ratio=0.97,align_strand=-,abs_start=84017,abs_end=85190,allele_start=84017,allele_end=85190,query_name=NODE_3_length_174249_cov_45.7083_ID_381 <unknown description>
TGAAAACGTATTATTTAAAATGTAAAAACAAGATTTGTTTAAGTTTTGAAGTAGATGAAA
AATTAACAACATTGAGCAATGTTAAATTGCTTGATGATTTTATTTTTATAAAGCAAAAAT
ATAATGAATATTCGCCAAGACAATGACTTGAATTCATTTTAAATATTTCATTAATTCCAA
TGCAAAGGCCTAATTACAAAGGATTAATTGAAAACTTTTTAAATTATAAGAAATTAATTT
TAAATAATAATTATCTGAATCTGTGCAATTCATTTTGAATATGCAGCCAAGAAGAAAGTT
GCAAATTAAATTGAGAAGATGTAAACTATTTTGATCATTTCAATAATGATTCTTGCAATT
ATTTTTTAGATTATAAAGCAAAATTAACAGAAACTAACAGACTACAAATTAAAAGCCCTA
GTTGATTTATTGATGGCGACATGTTAAAGGCATGAGTTGAAGTGGATGGCGAAATTCATT
TATATAAACGAAACTCAAAATTTGCAAATAAAAACTTATACGATGTTTATAGTGAATATT
TTGCAAGTCAAGTTGCCAAATTTTTGAATTTACCGGCGGTTGATTATAAAATTACTAAAT
ATGGAAAGCATTTTGTTAGTGATTGCAAATTATTTACAAACAAAGATTTTTCATTCATTC
CATTTTCTAAAATCATAGATCCCAATAGTATTGATAATAATTTAAAACTATGTAGTCAGA
TTGCTTTTTATTATGGCAAAGAGTTATTTGAAGATTTAATGGTTTTTGATGCTTTAATTT
GCAATGGGGATAGACATTTAAATAATTTTGGCATGATGTTGGACAATAATAGCGGAATTT
TAACAAAGCCAGCCCCTATATTTGATTTCAACAATAGTTTAATATTTGATTATCCTATTT
ATTTAAAATCAATTGCAAAAACTGCATTTTTAAATGACTATGAGAATCGCAAAACTAGGT
TTTTTGAAAGTTTTAATCAACAACTAAAAATTTTTATTAGAAAAAGACATTTAGATTGAA
TCAAACAACTTAAAAAATTTAAATTTAAGCAACCTAATAAGATTAAAATGGATATGAAAT
ACTTAAAATTCATTAATAAATTTTTTAAAAAAAGAATAAAGAAAGCAGAACAATATTTAA
TAGAAAAGGGTTATATTAAAGAAAATGAACGAT
>17215 bias=0,e_score=0.0,bit_score=1166.0,score_ratio=0.99,align_strand=+,abs_start=89206,abs_end=90381,allele_start=89206,allele_end=90381,query_name=NODE_2_length_108164_cov_27.4012_ID_251 <unknown description>
TGAAAACGTATTATTTAAAATGTAAAAACAAGATTTGTTTAAGTTTTGAAGCAGATGAAA
AATTAACAACATTGAGCAATGTTAAATTGCTTGATGATTTTATTTTTATAAAGCAAAAAT
ATAATGAATATTCGCCAAGACAATGACTTGAATTCATTTTAAATATTTCATTAATTCCAA
TGCAAAGGCCTAATTACAAGGGATTAATTGAAAACTTTTTAAATTATAAGAAATTAATTT
TAAATAATAATTATCTGAATCTGTGCAATTCATTTTGAATATGCAGCCAAGAAGAAAGTT
GCAAATTAAATTGAGAAGATGTAAACTATTTTGATCATTTCAATAATGATTCTTGCAATT
ATTTTTTAGATTATAAAGCAAAATTAACAGAAACTAACAGACTACAAATTAAAAGCCCTA
GTTGATTTATTGATGGCGACATGTTAAAAGCATGAGTTGAGGTGGATGGCGAAATTCATT
TATATAAACGAAATTCAAAATTTGCAAATAAAAACTTATACGATGTTTATAGTGAATATT
TTGCAAGTCAAGTTGCCAAATTTTTGAATTTACCGGCAGTTGAATATAAAATTACTAAGT
ATGGAAAGCATTTTGTTAGTGATTGCAAATTGTTTACAAACAAAGATTTTTCATTCATCC
CATTTTCTAAAATCATAGATCCCAATAGTATTGATAATAATTTAAAACTATGTAGTCAGA
TTGCTTTTTATTATGGCAAAGAGTTATTTGAAGATTTAATGGTTTTTGATGCTTTAATTT
GCAATGGGGATAGGCATCTAAATAATTTTGGCATGATGTTGGACAATAATAGCGGAATTT
TAACAAAGCCAGCCCCTATATTTGATTTCAACAATAGTTTAATTTTTGATTATCCTATTT
ATTTAAAATCAATTGCAAAAACTGCATTTTTAAATGACTATGAGAATCGCAAGACTAGGT
TTTTTGAAAGTTTTAATCAACAACTAAAAATTTTTATTAGAAAAAGACATTTAGATTGAA
TCAAGCAACTTAAAAAATTCAAATTTAAGCAACCTAATAAGATTAAAATGAATATGAAAT
ACTTAAAATTTATTAATAAATTTTTTAAAAAAAGGATAAAGAAAGCAGAACAATATTTAA
TAGAAAAGGGTTATATCAAAGAAAATGAACGATAA
>17216 bias=0,e_score=0.0,bit_score=1143.2,score_ratio=0.97,align_strand=+,abs_start=82436,abs_end=83611,allele_start=82436,allele_end=83611,query_name=NODE_3_length_102414_cov_39.3629_ID_516 <unknown description>
TGAAAACGTATTATTTAAAATGTAAAAACAGGATTTGTTTAAGTTTTGAAGCGGATGAAA
AATTAACAACATTGAGCAATATTAAATTGCTTGATGATTTTATTTTTATAAAGCAAAAAT
ACAATGAATATTCGCCAAGGCAATGACTTGAATTCATTTTAAATATTTCATTAATTCCAA
TGCAAAGGCCTAATTACAAAGGATTAATTGAAAACTTTTTAAATTATAAGAAATTAATTT
TAAATAATAATTATTTGAATCTATGCAATTCATTTTGAATATGTAGCCAGGAAGAAAGCA
ATAAATTAAATTGAGAAGATGTAAACTATTTTGATCATTTCAATAATGATTCTTGCAATT
ATTTTTTAGATTATAAAGCAAAATTAACAGAAACTAACAGACTACAAATTAAAAGCCCTA
GTTGATTTATTGATGGCGACATGTTAAAGGCATGAGTTGAAGTGGATGGCGAAATTCATT
TATATAAACGAAACTCAAAATTTGCAAATAAAAACTTATACGATGTTTATAGTGAATATT
TTGCAAGTCAAGTTGCCAAATTTTTGAATTTGCCGGCGGTTGATTATAAAATTACTAAAT
ATGGAAAGCATTATGTTAGTGATTGCAAATTGTTTACAAACAAAGATTTTTCATTCATCC
CATTTTCTAAAATCATAGATCCTAATAGTATTGATAATAATTTAAAACTATGTAGTCAGA
TTGCTTTTTATTATGGCAAAGAGTTATTTGAAGATTTAATGGTTTTTGATGCTTTAATTT
GCAATGGGGATAGGCATTTAAATAATTTTGGCATGATGTTGGATAATAATAGTGGAATTT
TAACAAAGCCAGCTCCAATATTTGATTTCAACAATAGTTTAATATTTGATTATCCTATTT
ATTTAAAATCAATTGCAAAAACTGCTTTTTTAAATGACTATGAGAATCGCAAGACTAGGT
TTTTTGAAAGTTTTAATCAACAACTAAAAATTTTTATTAGAAAAAGACATTTAGATTGAA
TCAAGCAACTTAAAAAATTCAAATTTAGGCAACCTAATAAGATTAAAATGGATATGAAAT
ACTTAAAATTCATTAATAAATTTTTTAAAAAAAGAATAAAGAAAGCAGAACAATATTTAA
TAGAAAAGGGTTATATCAAAGAAAATGAACGATAA
>17217 bias=0,e_score=0.0,bit_score=1156.6,score_ratio=0.98,align_strand=+,abs_start=596449,abs_end=597624,allele_start=596449,allele_end=597624,query_name=NODE_1_length_666248_cov_46.4332_ID_732 <unknown description>
TGAAAACATATTATTTAAAATGTAAAAACAAGATTTGTTTAAGTTTTGAAGCAGATGAAA
AATTAACAACATTGAGCAATATTAAATTGCTTGATGATTTTATTTTTATAAAGCAAAAAT
ATAATGAATATTCACCAAGACAATGACTTGAATTCATTTTAAATATTTCATTAATTCCAA
TGCAAAGGCCTAATTACAAAGGATTAATTGAAAACTTTTTAAATTATAAGAAATTAATTT
TAAATAATAATTATCTGAATTTGTGCAATTCATTTTGGATATGTAGCCAAGAAGAAAGTT
GCAAATTAAATTGAGAAGATGTAAATTATTTTGATCATTTCAATAATGATTCTTGCAATT
ATTTTTTAGATTATAAAGCAAAATTAACAGAAACTAACAGACTACAAATTAAAAGCCCTA
GTTGATTTATTGATGGCGACATGTTAAAAGCATGAGTTGAGGTGGATGGCGAAATTCATT
TATATAAACGAAACTCAAAATTTGCAAATAAAAACTTATACGATGTTTATAGTGAATATT
TTGCAAGTCAAGTTGCCAAATTTTTGAATTTATCGGCGGTTGATTATAAAATTACTAAGT
ATGGAAAGCATTTTGTTAGTGATTGCAAATTGTTTACAAACAAAGATTTTTCATTCATCC
CATTTTCTAAAATCATAGATCCCAATAGTATTGATAATAATTTAAAACTATGTAGTCAAA
TTGCTTTTTATTATGGCAAAGAGTTATTTGAAGATTTAATGGTTTTTGATGCTTTAATTT
GCAATGGGGATAGGCATCTAAATAATTTTGGCATGATGTTGGACAATAATAGTGGAATTT
TAACAAAGCCAGCCCCTATATTTGATTTCAACAATAGTTTAATATTTGATTATCCTATTT
ATTTAAAATCAATTGCAAAAACTGCTTTTTTAAATGACTATGAAAATCGCAAGACTAGGT
TTTTTGAAAGTTTTAATCAACAACTAAAAATTTTTATTAGAAAAAGACATTTAGATTGAA
TCAAGAAACTTAAAAAATTTAAATTTAAGCAACCTAATAAGATTAAAATGGATATGAAAT
ACTTAAAATTCATTAATAAATTTTTTAAAAAAAGGATAAAGAAAGCAGAACAATATTTAA
TAGAAAAGGGTTATATCAAAGAAAATGAACGATAA
