# Supplementary material for: Genomic determination of minimum multi-locus sequence typing schemas to represent the genomic phylogeny of Mycoplasma hominis
Source: BMC Genomics. 2016 Nov 23;17:964. doi: 10.1186/s12864-016-3284-z (PMC5120421; doi:10.1186/s12864-016-3284-z)
Supplement: Additional file 1: — FASTA sequence for all pan genomic alleles identified in this study. (ZIP 1488 kb) [file 12864_2016_3284_MOESM1_ESM.zip › pan_genome/GENE-230.fasta]

>230
ATGAAAAAAATTTCAAAATACGAATCATTAGATGAAGAAAAAATTTCAAAAATTTCATTA
GCATTAGCAACTCCTCAAGATGTTGAAACTTGGTCTCATGGTGAAGTTACTAAGCCAGAA
ACTATTAACTATAAATCATATAAGCCAGAACGTGGTGGATTATTTGATGAAATAATTTTT
GGACCAATGATTGATTATCGTTGCCCTGTATGTGGTTTCAAATACAAAAAAGTTAATGAA
GGAAGCTATTGTACAAGAACTGAATTATGTAAACAAGAACATGTTCAAATATTGCCTAAA
ATAGCACGTAGAACCCATATGGGACATATAAAACTAAATAGTCCAGTTGTTCACTTTTGA
TACTTCAAAGTTGATCACTCAATTATTTATAAATTGCTTGGTTTAAAATCTTCAAATGGT
TCTGACGTGGTTAAACGTGAAGAACTAGAAAATTTAATTTATTACAAAAATCATATTGTT
TTAGAAGATGGTGGCTTAAAATCATTACCTAAAAATCAAATTATTGAAATTAATGAAGCA
GCAATTATTTACCGCAATGCTCTAGAAGAATTGCTTGAAAGATTTCAAGAAGGTACAGAG
GAATATGATGATATTAAAGAAACCCTAGATTCTTTAATTGAAAAAGCAACATCAAAAATC
GGTCAAGAATATGGAATTGATTTTTATGAATTAAACGAAGTAATTGAACATTATTCAGAC
GCTAAAATAGGCACTGGTGCTTTAGCTATTGAATATTTATTAAAAAACATAAATTTAGCT
GAAGAAAAGCAAAAAGTAACTGATGAAATTAATCGTTTAAATGCAGAAGAAATTAATAAT
CCTGAACGTTTTGCCACAACTGCAAAACAAACAAGAGAAAAACTTTATAAACGTTTGCAA
GTAATTAATGCATTTATTGAATCTAAACAAGATCCAACTAGCATGTTAATTTATAATTTG
CCTGTTATTCCAGCAGATTTAAGACCTTTAATTCAATTAGATGGTGGTAGACACTCAACT
AGCGATATTAATGAATTGTATCGTAGAGTAATTATTAGAAACAATAGATTGCAACAATGA
CAAGAAAAAGATGCCCCTACATTGGTTATTCAAAACGAACTAAGAATGATTCAAGAAGCA
GTAGATGCTTTAATTGATAACCAAAGAAGAACACCTAACCCTGTTTTATCAAAAGACAAT
CGTCCATTTAAATCAATTTCAGATGCATTAACTGGTAAAAAAGGTCGTTTTAGACAAAAT
TTACTAGGAAAACGTGTTGACTATTCTGGACGTTCAGTTATTGCCGTAGGGCCTTCATTA
AAAATGCACCAATGTGGTATACCAAGAGAAATGGCTGCTAAATTATTTGAACCATGAATA
ATTGAAAGGCTAATTGAAAAAGAAGTAGCTACAACAATTAAAAGTGCTAAAAAAATTATT
GAAGACCAAAACCCAGTAATTTGACCTCATGTTGCTGAAGCGATTAAGGGCAGACTAGTA
TTATTAAACCGTGCACCTACATTACACCGTTTATCTATTCAAGCCTTTGAACCTGTTTTA
GTAAGAGGCAAGGCTATTAGATTACACCCATTAGTATGTACTCCATTTAATGCTGACTTC
GATGGTGACCAAATGGCTGTTCACGTTCCTGTTTCTGAACAAGCATTGCTTGAAAGTCGT
GAATTAATGTTGGCTAATAAAAACATTCTAGGACCTAAAGATGGTGAACCTATTATTAAC
CCTTCTCAAGATATGGTTTTAGGTATTTATTATCTAACTATTGAAGAACCAGGAGCTAAA
GGTGAAGGACGTGTTTTTGATAACTATGAACACATGCTTAGAGCATTAGAAAATAAAGTA
GTTACATTGCACACTAGAATAGCATTACCTGCTTCAGAAGTTAAAACTCCAAAACTTATT
TTCCCATTTGATGGTCCTCAATATATAATTTCAACAGTAGGTAAATTTATTTTTAATAAT
ATATTCCCTAAAACATTTCCATTTATTTACGACAATAAAGTTGCCAAGGCAAATTCATTG
GAAGATTATAATCAAACATTCAATGCAAAATATGTCGTTCAAGCAGGTACTAATATTCCT
GAATATATCAAAAATATGCCTATTGAAGAAGCATTTAACAAAAAGAATATTTCTAAAATA
ATACGTTATGTTTTTGATAAATATGTTGCTCAAATTTCAATGTCTGATATTGCAGAAGTT
ATTAATAATTTAACTGAATCAAGTGATGCTAATGATTCAATAATTCAATTCTTGCATGTT
AAAAATTATGAAAATAGAAAAATTGATTATGAACATGCAATGTTGCTAGCTCAATTTACA
AGTCAAGAAAAGCAAAAGATTGAAATGTTAAATCCTGCTAGGGCAAATGGACAAGAAGTT
CCACTTAGTCCAGCTGAAAAAGCAGAAATTCTAGACACTGTATGATTTAGATATACAAAC
ATTGTTGCTTCAATATTGGATAGTATTAAACAATTAGGTTTTGACTATTCAACATATTCT
GGAATTTCTATTTCGTTTAGTGATATTCTAGAAACTAATAAAAAGCAAGAATATATTGCT
CAAGGTGATGAATATATTGCTAAATTAAAACACTATTATGAACAAGGTTGAATAACTGAT
GATGATCGTTACTCTTTAACTATTAAAAAATGAGCAGAAGTTAAGGATTTAATTCAAGAA
GACCTACAAAAAATAATTAAAGAAAATCCTCAAAACCCAGTTATTACCATGATTAACTCA
GGTGCTCGTGGTAACATTTCTAACTATGTTCAATTAGCAGGTATGCGTGGATTAATGGCT
AACAATACTAAAACTACTAAGGCCGATGCTAAAAACGACCGTGTTGTTAGATCAACAGTT
GAAGTTCCTGTTAAGTCTTCATTTATTGAAGGACTTACTGCATTTGAATTCTATTCATCA
ACTCACGGTGCTAGAAAAGGTTTAACCGATACTGCTTTGAACACTGCAAAATCTGGTTAT
TTAACAAGACGTTTAGTTGATGTTGCTCAAAATATTGTTGTTAGAGAAGAAAACTGTGGT
ACTGACTATGGTTATAAAGCAAGAAACATAGTTGATACAAAAACTAAACAAATTATTGTT
CCTTTGAAAGAAAGAATTGTTGGAAGATTTGCAAACAAACCTGTTGTTACAAGTGCGGGT
ATAGAAATTTGTTCTAGAAATGAATTAATTACTGAAAAAATTGCTCAACGAATAATAGCA
AGTGGTATTGAAGAAGTCGAAATTAGATCAATCTTAGGCTGCAATACACGTAACGGTGTA
TGTAAGATGTGTTTTGGTAAAGACCTTGCAACAAATAGAATTGTTAATATCGGTGAAGCA
GTAGGTATTATTGCAGCTCAATCTATTGGGGAACCAGGAACTCAATTAACTATGCGTACA
TTCCACACTGGTGGTGTTGCTGGGGTTGAAGATATTACTGGTGGTTTCACTAGATTGATT
GAATTAATTGATGCCCACGAACAACCATGAGGACGTCCTGCTGTTATTTCACCATATAAA
GGTATTGTTACAAAGATTGAAGTTGATGAAAAAGACAATACAAACTATTTAGTAACAATT
GAAAGCAAAGGATCTTCAAACACAACAGTTTCTCACAAAATTTTTGTTAACACAACCAAA
AAATTACGTGTTCAAGAAGGCGATGAATTAAGAATTGGTCAAAAGATTTCTGAAGGACCA
ATTATCTTAAAAGAATTATTAGCTTTAACAGACGTAATTACTGTTCAAAATTATTTATTA
AAAGAAATTCAAAGAATTTATCGTATTCAAGGTATTGCAATTAGCGACAAGTATATTGAA
ATTATAATTCGTCAAATGATGTCTAAATTAGTAATTTCTGAACCCGGAGATTCTAAATTC
TTCGCTGGTGCTATTGTAGATATTTTTGACTATCAAGAAGAAAATGCTATTCTACTTTCA
AAAGGTTTGAAGCCAGCATATGGTAAAGTTGTTATTAAAGGTGCAAAACAAGTTCCATTG
TTGTCTGATTCATTCCTTGCTGCCGCTTCTTATCAAGAAACAAGCAAGATATTAGTTCAC
GCTGCTATTTCATCAAGAATTGACAATTTATCTGGCTTAAAAGAAAATATTATTCTTGGT
AAAAAGATTCCATCAGGAACAGCATTATTCCCATTTGAAGAACATTCAAAATATGATATA
AAACCATCAATTAATTACTTTACAACAACTCCTATTGACGGCACAGAAATTTCTGAACCT
ATTGATATTGATTCAGTTGTTAATACAGCGCAAGAATATGACAATGATAAACAATCAGTT
GAAGAAGATTATTCTCCAAACGACGAAGAACTTGTTGCTGAAGAAGAAACATTTGATGAT
GAAGAAAATCAAAACGATTTTGAATAA
>718
ATGAAAAAAATTTCAAAATACGAATCATTAGATGAAGAAAAAATTTCAAAAATTTCATTA
GCATTAGCAACTCCTCAAGATGTTGAAACTTGGTCTCATGGTGAAGTTACTAAGCCAGAA
ACTATTAACTATAAATCATATAAGCCAGAACGTGGTGGATTATTTGATGAAATAATTTTT
GGACCAATGATTGATTATCGTTGCCCTGTATGTGGTTTCAAATACAAAAAAGTTAATGAA
GGAAGCTATTGTACAAGAACTGAATTATGTAAACAAGAACATGTTCAAATATTGCCTAAA
ATAGCACGTAGAACCCATATGGGACACATAAAACTAAATAGTCCAGTTGTTCACTTTTGA
TATTTCAAAGTTGATCACTCAATTATTTATAAATTGCTTGGTTTAAAATCTTCAAATGGT
TCTGACGTTGTTAAACGTGAAGAACTAGAAAATTTAATTTATTACAAAAATCATATTGTT
CTAGAAGATGGTGGCTTAAAATCATTACCTAAAAATCAAATTATTGAAATCAATGAAGCA
GCAATCATTTACCGCAATGCTCTAGAAGAATTACTTGAAAGATTTCAAGAAGGCACAGAA
GAATATGATGATATTAAAGAAACCCTAGATTCTTTAATTGAAAAAGCAACATCAAAAATC
GGCCAAGAATATGGAATTGATTTTTATGAATTAAACGAAGTAATTGAACATTATTCAGAT
GCTAAAATAGGTACTGGTGCTTTAGCTATTGAATATTTATTAAAAAATATAAATTTAGCT
GAAGAAAAGCAAAAAGTAACTGATGAAATTAATCGTTTAAATGCAGAAGAAATTAATAAT
CCTGAACGTTTTGCCACAACTGCAAAACAAACAAGAGAAAAACTTTATAAACGTTTACAA
GTAATTAATGCATTTATTGAATCTAAACAAGATCCAACTAGCATGTTAATTTATAATTTG
CCTGTTATTCCAGCAGATTTAAGACCTTTAATTCAATTAGATGGTGGTAGACACTCAACT
AGTGATATTAATGAATTGTATCGTAGAGTAATTATTAGAAATAATAGATTGCAACAATGA
CAAGAAAAAGATGCCCCTACATTGGTTATTCAAAACGAACTAAGAATGATTCAAGAAGCA
GTAGATGCTTTAATTGATAACCAAAGAAGAACACCTAACTCTGTTTTATCAAAAGACAAT
TGTCCATTTAAATCAATTTCAGATGCATTAACTGGTAAAAAAGGTCGTTTTAGACAAAAT
TTACTAGGAAAACGTGTTGACTATTCTGGACGTTCAGTTATTGCCGTAGGGCCTTCATTA
AAAATGCACCAATGTGGTATACCAAGAGAAATGGCTGCTAAATTATTTGAACCATGAATA
ATTGAAAGGCTAATTGAAAAAGAAGTAGCTACAACAATTAAAAGTGCTAAAAAAATTATT
GAAGACCAAAACCCAGTAATTTGACCTCATGTTGCTGAAGCAATTAAGGGCAGACTAGTA
TTGTTAAACCGTGCACCTACATTACACCGTTTATCTATTCAAGCCTTTGAACCTGTTTTA
GTAAGGGGCAAGGCTATTAGATTACACCCATTAGTATGTACTCCATTTAATGCTGACTTC
GATGGTGACCAAATGGCTGTTCACGTTCCTGTTTCTGAACAAGCATTGCTTGAAAGTCGT
GAATTAATGTTGGCTAATAAAAACATTCTAGGACCTAAAGATGGTGAACCTATTATTAAC
CCTTCTCAAGATATGGTTTTAGGTATTTATTATCTAACTATTGAAGAACCAGGGGCTAAA
GGTGAAGGACGTGTTTTTGATAACTATGAACACATGCTTAGAGCATTAGAAAATAAAGTA
GTTACATTGCACACTAGAATAGCATTACCTGCTTCAGAAGTTAAAACTCCAAAACTTATT
TTCCCATTTGATGGTCCTCAATATATAATTTCAACAGTAGGTAAATTTATTTTTAATAAT
ATATTCCCTAAAACATTTCCATTTATTTACGACAATAAAGTTGCTAAGGCAAATTCATTG
GAAGATTATAATCAAACATTCAATGCAAAATATGTTGTTCAAGCAGGTACTAATATTCCT
GAATATATCAAAAATATGCCTATTGAAGAAGCATTTAACAAAAAGAATATTTCTAAAATA
ATACGTTATGTTTTTGATAAATATGTTGCTCAAATTTCAATGTCTGATATTGCAGAAGTT
ATTAATAATTTAACTGAATCAAGTGATGCTAATGATTCAATAATTCAATTCTTGCATGTT
AAAAATTATGAAAATAGAAAAATTGATTATGAACATGCAATGTTGCTAGCTCAATTTACA
AGTCAAGAAAAGCAAAAGATTGAAATGTTAAATCCTGCTAGGGCAAATGGACAAGAAGTT
CCACTTAGTCCAGCTGAAAAAGCAGAAATTCTAGACACTGTATGATTTAGATATACAAAC
ATTGTTGCTTCAATATTGGATAGTATTAAACAATTAGGTTTTGACTATTCAACATATTCT
GGAATTTCTATTTCGTTTAGTGATATTCTAGAAACTAATAAAAAGCAAGAATATATTGCT
CAAGGTGATGAATATATTGCTAAATTAAAACACTACTATGAACAATGTTGAATAACTGAT
GATGATCGTTACTCTTTAACTATTAAAAAATGAGCAGAAGTTAAGGATTTAATTCAAGAA
GACCTACAAAAAATAATTAAAGAAAATCCTCAAAACCCAGTTATTACCATGATTAATTCA
GGTGCTCGTGGTAACATTTCTAACTATGTTCAATTAGCAGGTATGCGTGGATTGATGGCT
AACAATACTAAAACTACTAAGGCCGATGCTAAAAACGACCGTGTTGTTAGATCAACAGTT
GAAGTTCCTGTTAAGTCTTCATTTATTGAAGGACTTACTGCATTTGAATTCTATTCATCA
ACTCACGGTGCTAGAAAAGGTTTAACCGATACTGCCTTGAACACTGCAAAATCTGGTTAT
TTAACAAGACGTTTAGTTGATGTTGCTCAAAATATTGTTGTTAGAGAAGAAAACTGTGGT
ACTGACTATGGTTATAAAGCAAGAAACATAGTTGATACAAAAACTAAACAAATTATTGTT
CCTTTGAAAGAAAGAATTGTTGGAAGATTTGCAAACAAACCTGTTGTTACAAGTGCGGGT
ATAGAAATTTGTTCTAGAAATGAATTAATTACTGAAAAAATTGCTCAACGAATAATAGCA
AGCGGTATTGAAGAAGTCGAAATTAGATCAATCTTAGGCTGCAATACACGTAACGGTGTA
TGTAAGATGTGTTTTGGTAAAGACCTTGCAACAAATAGAATTGTTAATATCGGTGAAGCA
GTAGGTATTATTGCAGCTCAATCTATTGGGGAACCAGGAACTCAATTAACTATGCGTACA
TTCCACACTGGTGGTGTTGCCGGGGTTGAAGATATTACTGGTGGTTTCACTAGATTGATT
GAATTAATTGATGCCCACGAACAACCATGAGGACGTCCTGCCGTTATTTCACCATATAAA
GGTATTGTTACAAAGATTGAAGTTGATGAAAAAGACAATACAAACTATTTAGTAACAATT
GAAAGCAAAGGATCTTCAAACACAACAGTTTCTCACAAAATTTTTGTTAATACAACCAAA
AAATTACGTGTTCAAGAAGGCGATGAATTAAGAATTGGTCAAAAGATTTCTGAAGGACCA
ATTATCTTAAAAGAATTATTAGCTTTAACAGACGTAATTACTGTTCAAAATTATTTATTG
AAAGAAATTCAAAGAATTTATCGTATTCAAGGTATTGCAATTAGCGATAAGTATATTGAA
ATTATAATTCGTCAAATGATGTCTAAATTAGTAATTTCTGAACCAGGAGATTCTAAATTC
TTCGCTGGTGCTATTGTAGATATTTTTGACTATCAAGAAGAAAATGCTATTCTACTTTCA
AAAGGTTTGAAGCCAGCATATGGTAAAGTTGTTATTAAAGGTGCAAAACAAGTTCCATTG
TTATCTGATTCATTCCTTGCCGCTGCTTCTTATCAAGAAACAAGCAAGATATTAGTTCAC
GCCGCTATTTCATCAAGAATTGACAATTTATCTGGCTTAAAAGAAAATATTATTCTTGGT
AAAAAGATTCCATCAGGAACAGCATTATTCCCATTTGAAGAACATTCAAAATATGATATA
AAACCATCAATTAATTACTTTACAACAACTCCTATTGACGGCACAGAAATTTCTGAACCT
ATTGATATTGATTCAGTTGTTAATACAGCGCAAGAATATGACAATGATAAACAATCAGTT
GAAGAAGATTATTCTCCAAACGACGAAGAACTTGTTGCCGAAGAAGAAACATTTGATGAT
GAAGAAAATCAAAACGATTTTGAATAA
>1108
ATGAAAAAAATTTCAAAATACGAATCATTAGATGAAGAAAAAATTTCAAAAATTTCATTA
GCATTAGCAACTCCTCAAGATGTTGAAACTTGGTCTCATGGTGAAGTTACTAAGCCGGAA
ACTATTAACTATAAATCATATAAGCCAGAACGTGGTGGATTATTTGATGAAATAATTTTT
GGACCAATGATTGATTATCGTTGCCCTGTATGTGGTTTCAAATACAAAAAAGTTAATGAA
GGAAGCTATTGTACAAGAACTGAATTATGTAAACAAGAACATGTTCAAATATTGCCTAAA
ATAGCACGTAGAACCCATATGGGACATATAAAACTAAATAGTCCAGTTGTTCACTTTTGA
TACTTCAAAGTTGATCACTCAATTATTTATAAATTGCTTGGTTTAAAATCTTCAAATGGT
TCTGACGTTGTTAAACGTGAAGAACTAGAAAATTTAATTTATTACAAAAATCATATTGTT
CTAGAAGATGGTGGATTAAAATCATTACCTAAAAATCAAATTATTGAAATCAATGAAGCA
GCAATCATTTACCGCAATGCTCTAGAAGAATTGCTTGAAAGATTTCAAGAAGGTACAGAA
GAATATGATGATATTAAAGAAACCCTAGATTCTTTAATTGAAAAAGCAACATCAAAAATC
GGTCAAGAATATGGAATTGATTTTTATGAATTAAATGAAGTAATTGAACATTATTCAGAC
GCTAAAATAGGTACTGGTGCTTTAGCTATTGAATATTTATTAAAAAACATAAATTTAGTT
GAAGAAAAGCAAAAAGTAACTGATGAAATTAATCGTTTAAATGCAGAAGAAATTAATAAT
CCTGAACGTTTTGCCACAACTGCAAAACAAACAAGAGAAAAACTTTATAAACGTTTGCAA
GTAATTAATGCATTTATTGAATCTAAACAAGATCCAACTAGCATGTTAATTTATAATTTG
CCTGTTATTCCAGCAGATTTAAGACCTTTAATTCAATTAGATGGTGGTAGACACTCAACT
AGCGATATTAATGAATTGTATCGTAGAGTAATTATTAGAAACAATAGATTGCAACAATGA
CAAGAAAAAGATGCCCCTACATTGGTTATTCAAAACGAACTAAGAATGATTCAAGAAGCA
GTAGATGCTTTAATTGATAACCAAAGAAGAACACCTAACCCTGTTTTATCAAAAGACAAT
CGTCCATTTAAATCAATTTCAGATGCATTAACTGGTAAAAAAGGTCGTTTTAGACAAAAT
TTACTAGGAAAACGTGTTGACTATTCTGGACGTTCAGTTATTGCCGTAGGGCCTTCATTA
AAAATGCACCAATGTGGTATACCAAGAGAAATGGCTGCTAAATTATTTGAACCATGAATA
ATTGAAAGGCTAATTGAAAAAGAAGTAGCTACAACAATTAAAAGTGCTAAAAAAATTATT
GAAGACCAAAACCCAGTAATTTGACCTCATGTTGCTGAAGCAATTAAGGGCAGACTAGTA
TTATTAAACCGTGCACCTACATTACACCGTTTATCTATTCAAGCCTTTGAACCTGTTTTA
GTAAGAGGCAAGGCTATTAGATTACACCCATTAGTATGTACTCCATTTAATGCTGACTTC
GATGGTGACCAAATGGCTGTTCACGTTCCCGTTTCTGAACAAGCATTGCTTGAAAGTCGT
GAATTAATGTTGGCTAATAAAAACATTCTAGGACCTAAAGATGGTGAACCTATTATTAAC
CCTTCTCAAGATATGGTTTTAGGTATTTATTATCTAACTATTGAAGAACCAGGAGCTAAA
GGTGAAGGACGTGTTTTTGATAACTATGAACACATGCTTAGAGCATTAGAAAATAAAGTA
GTTACATTGCACACTAGAATAGCATTACCTGCTTCAGAAGTTAAAACTCCAAAACTTATT
TTCCCATTTGATGGTCCTCAATATATAATTTCAACAGTAGGTAAATTTATTTTTAATAAT
ATATTCCCTAAAACATTTCCATTTATTTACGACAATAAAGTTGCTAAGGCAAATTCATTG
GAAGATTATAATCAAACATTCAATGCAAAATATGTCGTTCAAGCAGGTACTAATATTCCT
GAATATATCAAAAATATGCCTATTGAAGAAGCATTTAACAAAAAGAATATTTCTAAAATA
ATACGTTATGTTTTTGATAAATATGTTGCTCAAATTTCAATGTCTGATATTGCAGAAGTT
ATTAATAATTTAACTGAATCAAGTGATGCTAATGATTCAATAATTCAATTCTTGCATGTT
AAAAATTATGAAAATAGAAAAATTGATTATGAACATGCAATGTTGCTAGCTCAATTTACA
AGTCAAGAAAAGCAAAAGATCGAAATGTTAAATCCTGCTAGGGCAAATGGACAAGAAGTT
CCACTTAGTCCAGCTGAAAAAGCAGAAATTCTAGACACTGTATGATTTAGATATACAAAC
ATTGTTGCTTCAATATTGGATAGTATTAAACAATTAGGTTTTGACTATTCAACATATTCT
GGAATTTCTATTTCGTTTAGTGATATTCTAGAAACTAATAAAAAGCAAGAATATATTGCT
CAAGGTGATGAATATATTGCTAAATTAAAACACTATTATGAACAAGGTTGAATAACTGAT
GATGATCGTTACTCTTTAACTATTAAAAAATGAGCAGAAGTTAAGGATTTAATTCAAGAA
GACCTACAAAAAATAATTAAAGAAAATCCTCAAAACCCAGTTATTACCATGATTAACTCA
GGTGCTCGTGGTAACATTTCTAACTATGTTCAATTAGCAGGTATGCGTGGATTGATGGCT
AACAATACTAAAACTACTAAGGCCGATGCTAAAAACGACCGTGTTGTTAGATCAACAGTT
GAAGTTCCTGTTAAGTCTTCATTTATTGAAGGACTTACTGCATTTGAATTCTATTCATCA
ACTCACGGTGCTAGAAAAGGTTTAACCGATACTGCTTTGAACACTGCAAAATCTGGTTAT
TTAACAAGACGTTTAGTTGATGTTGCTCAAAATATTGTTGTTAGAGAAGAAAACTGTGGT
ACTGACTATGGTTATAAAGCAAGAAACATAGTTGATACAAAAACTAAACAAATTATTGTT
CCTTTGAAAGAAAGAATTGTTGGAAGATTTGCAAACAAACCTGTTGTTACAAGTGCGGGT
ATAGAAATTTGTTCTAGAAATGAATTAATTACTGAAAAAATTGCTCAACGAATAATAGCA
AGTGGTATTGAAGAAGTCGAAATTAGATCAATCTTAGGCTGCAATACACGTAACGGTGTA
TGTAAGATGTGTTTTGGTAAAGACCTTGCAACAAATAGAATTGTTAATATCGGTGAAGCA
GTAGGTATTATTGCAGCTCAATCTATTGGGGAACCAGGAACTCAATTAACTATGCGTACA
TTCCACACTGGTGGTGTTGCCGGGGTTGAAGATATTACTGGTGGTTTCACTAGATTGATC
GAATTAATTGATGCCCACGAACAACCATGAGGACGTCCTGCTGTTATTTCACCATATAAA
GGTGTTGTTACAAAGATTGAAGTTGATGAAAAAGACAATACAAACTATTTAGTAACAATT
GAAAGCAAAGGATCTTCAAACACAACAGTTTCTCACAAAATTTTTGTTAATACAACCAAA
AAATTACGTGTTCAAGAAGGCGATGAATTAAGAATTGGTCAAAAGATTTCTGAAGGACCA
ATTATCTTAAAAGAATTATTAGCTTTAACAGACGTAATTACTGTTCAAAATTATTTATTG
AAAGAAATTCAAAGAATTTATCGTATTCAAGGTATTGCAATTAGCGATAAGTATATTGAA
ATTATAATTCGTCAAATGATGTCTAAATTAGTAATTTCTGAACCCGGAGATTCTAAATTC
TTCGCTGGTGCTATTGTAGATATTTTTGACTATCAAGAAGAAAATGCTATTCTACTTTCA
AAAGGTTTGAAGCCAGCATATGGTAAAGTTGTTATTAAAGGTGCAAAACAAGTTCCATTG
TTATCTGATTCATTCCTTGCCGCTGCTTCTTATCAAGAAACAAGCAAGATATTAGTTCAT
GCTGCTATTTCATCAAGAATTGACAATTTATCTGGCTTAAAAGAAAATATTATTCTTGGT
AAAAAGATTCCATCAGGAACAGCATTATTCCCATTTGAAGAACATTCAAAATATGATATA
AAACCATCAATTAATTACTTTACAACAACTCCTATTGACGGCACAGAAATTTCTGAACCT
ATTGATATTGATTCGGTTGTTAATACAGCGCAAGAATATGACAATAAACAATCAGTTGAA
GAAGATTATTCTCCAAACGACGAAGAACTTGTTGCTGAAGAAGAAACATTTGATGATGAA
GAAAATCAAAACGATTTTGAATAA
>1543
ATGAAAAAAATTTCAAAATACGAATCATTAGATGAAGAAAAAATTTCAAAAATTTCATTA
GCATTAGCAACTCCTCAAGATGTTGAAACTTGGTCTCATGGTGAAGTTACTAAGCCAGAA
ACTATTAACTATAAATCATATAAGCCAGAACGTGGTGGATTATTTGATGAAATAATTTTT
GGGCCTATGATTGATTATCGTTGCCCTGTGTGTGGTTTTAAATACAAAAAAGTTAATGAA
GGAAGCTATTGTACAAGAACTGAATTATGTAAACAAGAACATGTTCAAATATTGCCTAAA
ATAGCACGTAGAACCCATATGGGACACATAAAACTAAATAGTCCAGTTGTTCACTTTTGA
TATTTCAAAGTTGATCACTCAATTATTTATAAATTGCTTGGTTTAAAATCTTCAAATGGT
TCTGACGTTGTTAAACGTGAAGAACTAGAAAATTTAATTTATTACAAAAATCATATTGTT
CTAGAAGATGGTGGCTTAAAATCATTACCTAAAAATCAAATTATTGAAATCAATGAAGCA
GCAATTATTTACCGCAATGCTCTAGAAGAATTGCTTGAAAGATTTCAAGAAGGTACAGAA
GAATATGATGATATTAAAGAAACCCTAGATTCTTTAATTGAAAAAGCAACATCAAAAATC
GGCCAAGAATATGGAATTGATTTTTATGAATTAAACGAAGTAATTGAACATTATTCAGAT
GCTAAAATAGGTACTGGTGCTTTAGCTATTGAATATTTATTAAAAAACATAAATTTAGCT
GAAGAAAAGCAAAAAGTAACTGATGAAATTAATCGTTTAAATGCAGAAGAAATTAATAAT
CCTGAACGTTTTGCCACAACTGCAAAACAAACAAGAGAAAAACTTTATAAACGTTTGCAA
GTAATTAATGCATTTATTGAATCTAAACAAGATCCAACTAGCATGTTGATTTATAATTTG
CCTGTTATTCCAGCGGATTTAAGACCTTTAATTCAATTAGATGGTGGTAGACACTCAACT
AGTGATATTAATGAATTGTATCGTAGAGTAATTATTAGAAACAATAGATTGCAACAATGA
CAAGAAAAAGATGCCCCTACATTGGTTATTCAAAACGAACTTAGAATGATTCAAGAAGCA
GTAGATGCTTTAATTGATAACCAAAGAAGAACACCTAACCCTGTTTTATCAAAAGACAAT
CGTCCATTTAAATCAATTTCAGATGCATTAACTGGTAAAAAAGGTCGTTTTAGACAAAAT
TTACTAGGAAAACGTGTTGACTATTCTGGACGTTCAGTTATTGCCGTAGGGCCTTCATTA
AAAATGCACCAATGTGGTATACCAAGAGAAATGGCTGCCAAATTATTTGAACCATGAATA
ATTGAAAGGCTAATCGAAAAAGAAGTAGCAACAACAATTAAAAGTGCTAAAAAAATTATT
GAAGACCAAAATCCAGTAATTTGACCTCATGTTGCTGAAGCAATTAAAGGTAGACTAGTA
TTATTAAACCGTGCACCTACATTACACCGTTTATCTATTCAAGCTTTTGAACCCGTTTTA
GTAAGAGGTAAGGCTATTAGATTACACCCATTAGTATGTACCCCATTTAATGCTGACTTC
GATGGTGACCAAATGGCTGTTCACGTTCCTGTTTCTGAACAAGCATTGCTTGAAAGTCGT
GAATTGATGTTGGCTAATAAAAACATTCTAGGACCTAAAGATGGTGAACCTATTATTAAC
CCTTCTCAAGATATGGTTTTAGGTATTTATTATCTAACTATTGAAGAACCAGGAGCCAAA
GGTGAAGGACGTGTTTTTGATAACTACGAACACATGCTTAGAGCATTAGAAAATAAAGTA
GTTACATTGCACACTAGAATAGCATTACCTGCTTCAGAAGTTAAAACTCCAAAACTTATT
TTCCCATTTGATGGTCCTCAATATATAATTTCAACAGTAGGTAAATTTATTTTTAATAAT
ATATTCCCTAAAACATTTCCATTTATTTACGACAATAAAGTTGCTAAGGCAAATTCATTG
GAAGATTATAATCAAACATTCAATGCAAAATATGTTGTTCAAGCAGGTACTAATATTCCT
GAATATATCAAAAATATGCCTATTGAAGAAGCATTTAACAAAAAGAATATTTCTAAAATA
ATACGTTATGTTTTTGATAAATATGTTGCTCAAATTTCAATGTCTGATATTGCAGAAGTT
ATTAATAATTTAACTGAATCAAGTGATGCTAATGATTCAATAATTCAATTCTTGCATGTT
AAAAATTATGAAAATAGAAAAATTGATTATGAACATGCAATGTTGCTAGCTCAATTTACA
AGTCAAGAAAAGCAAAAGATTGAAATGTTAAATCCTGCTAGGGCAAATGGACAAGAAGTT
CCACTTAGTCCAGCTGAAAAAGCAGAAATTCTAGACACTGTATGATTTAGATATACAAAC
ATTGTTGCTTCAATATTGGATAGTATTAAACAATTAGGTTTTGACTATTCAACATATTCT
GGAATTTCTATTTCGTTTAGTGATATTCTAGAAACTAATAAAAAGCAAGAATATATTGCT
CAAGGTGATGAATATATTGCTAAATTAAAACACTACTATGAACAAGGTTGAATAACTGAT
GATGATCGTTACTCTTTAACTATTAAAAAATGAGCAGAAGTTAAGGATTTAATTCAAGAA
GACCTACAAAAAATAATTAAAGAAAATCCTCAAAACCCAGTTATTACCATGATTAATTCA
GGTGCTCGTGGTAACATTTCTAACTATGTTCAATTAGCAGGTATGCGTGGATTGATGGCT
AACAATACTAAAACTACTAAGGCCGATGCTAAAAACGACCGTGTTGTTAGATCAACAGTT
GAAGTTCCTGTTAAGTCTTCATTTATTGAAGGACTTACTGCATTTGAATTCTATTCATCA
ACTCACGGTGCTAGAAAAGGTTTAACCGATACTGCCTTGAACACTGCAAAATCTGGTTAT
TTAACAAGACGTTTAGTTGATGTTGCTCAAAATATTGTTGTTAGAGAAGAAAACTGTGGT
ACTGACTATGGTTATAAAGCAAGAAACATTATTGATACAAAAACTAAACAAATTATTGTT
CCTTTGAAAGAAAGAATTGTTGGAAGATTTGCAAACAAACCTGTTGTTACAAGTGCGGGT
ATAGAAATTTGTTCTAGAAATGAATTAATTACTGAAAAAATTGCTCAACGAATAATAGCA
AGTGGTATTGAAGAAGTCGAAATTAGATCAATCTTAGGCTGCAATACACGTAACGGTGTA
TGTAAGATGTGTTTTGGTAAAGACCTTGCAACAAATAGAATTGTTAATATCGGTGAAGCA
GTAGGTATTATTGCAGCTCAATCTATTGGGGAACCAGGAACTCAATTAACTATGCGTACA
TTCCACACTGGTGGTGTTGCCGGGGTTGAAGATATTACTGGTGGTTTCACTAGATTGATT
GAATTAATTGATGCCCACGAACAACCATGAGGACGTCCTGCTGTTATTTCACCATATAAA
GGTATTGTTACAAAGATTGAAGTTGATGAAAAAGACAATACAAACTATTTAGTAACAATT
GAAAGTAAAGGATCTTCAAACACAACAGTTTCTCACAAAATTTTTGTTAATACAACCAAA
AAATTACGTGTTCAAGAAGGCGATGAATTAAGAATTGGTCAAAAGATTTCTGAAGGACCA
ATTATCTTAAAAGAATTATTAGCTTTAACAGACGTAATTACTGTTCAAAATTATTTATTG
AAAGAAATTCAAAGAATTTATCGTATTCAAGGTATTGCAATTAGCGATAAGTATATTGAA
ATTATAATTCGTCAAATGATGTCTAAATTAGTAATTTCTGAACCCGGAGATTCTAAATTC
TTCGCTGGTGCTATTGTAGATATTTTTGACTATCAAGAAGAAAATGCTATTCTACTTTCA
AAAGGTTTGAAGCCAGCATATGGTAAAGTTGTTATTAAAGGTGCAAAACAAGTTCCATTG
TTATCTGATTCATTCCTTGCCGCTGCTTCTTATCAAGAAACAAGCAAGATATTAGTTCAC
GCTGCTATTTCATCAAGAATTGACAATTTATCTGGCTTAAAAGAAAATATTATTCTTGGT
AAAAAGATTCCATCAGGAACAGCATTATTCCCATTTGAAGAACATTCAAAATATGATATA
AAACCATCAATTAATTACTTTACAACAACTCCTATTGACGGCACAGAAATTTCTGAACCT
ATTGATATTGATTCAGTTGTTAATACAGCGCAAGAATATGACAATGATAAACAATCAGTT
GAAGAAGATTATTCTCCAAACGACGAAGAACTTGTTGCCGAAGAAGAAACATTTGATGAT
GAAGAAAATCAAAACGATTTTGAATAA
>3518 bias=464.5,bit_score=4883.8,abs_start=4860,align_strand=+,abs_end=9266,score_ratio=1.1081915135,query_name=NODE_15_length_19862_cov_24.0237_ID_897
AATATGAAAAAAATTTCAAAATACGAATCATTAGATGAAGAAAAAATTTCAAAAATTTCA
TTAGCATTAGCAACTCCTCAAGATGTTGAAACTTGGTCTCATGGTGAAGTTACTAAGCCA
GAAACTATTAACTATAAATCATATAAGCCAGAACGTGGTGGATTATTTGATGAAATAATT
TTTGGACCAATGATTGATTATCGTTGCCCTGTATGTGGTTTCAAATACAAAAAAGTTAAT
GAAGGAAGCTATTGTACAAGAACTGAATTATGTAAACAAGAACATGTTCAAATATTGCCT
AAAATAGCACGTAGAACCCATATGGGACATATAAAACTAAATAGTCCAGTTGTTCACTTT
TGATACTTCAAAGTTGATCACTCAATTATTTATAAATTGCTTGGTTTAAAATCTTCAAAT
GGTTCTGACGTTGTTAAACGTGAAGAACTAGAAAATTTAATTTATTACAAAAATCATATT
GTTCTAGAAGATGGTGGCTTAAAATCATTACCTAAAAATCAAATTATTGAAATCAATGAA
GCAGCAATCATTTACCGCAACGCTCTAGAAGAATTGCTTGAAAGATTTCAAGAAGGTACA
GAAGAATATGATGATATTAAAGAAACCCTAGATTCTTTAATTGAAAAAGCAACATCAAAA
ATCGGTCAAGAATATGGAATTGATTTTTATGAATTAAACGAAGTAATTGAACATTATTCA
GACGCTAAAATAGGTACTGGTGCTTTGGCTATTGAATATTTATTAAAAAACATAAATTTA
GCTGAAGAAAAGCAAAAAGTAACTGATGAAATTAATCGTTTAAATGCAGAAGAAATTAAT
AATCCTGAACGTTTTGCCACAACTGCAAAACAAACAAGAGAAAAACTTTATAAACGTTTA
CAAGTAATTAATGCATTTATTGAATCTAAACAAGATCCAACTAGCATGTTAATTTATAAT
TTGCCTGTTATTCCAGCAGATTTAAGACCTTTAATTCAATTAGATGGTGGTAGACACTCA
ACTAGTGATATTAATGAATTGTATCGTAGAGTAATTATTAGAAATAATAGATTGCAACAA
TGACAAGAAAAAGATGCCCCTACATTGGTTATTCAAAACGAACTAAGAATGATTCAAGAA
GCAGTAGATGCTTTAATTGATAACCAAAGAAGAACACCTAACCCTGTTTTATCAAAAGAC
AATCGTCCATTTAAATCAATTTCAGATGCATTAACTGGTAAAAAAGGTCGTTTTAGACAA
AATTTACTAGGAAAACGTGTTGACTATTCTGGACGTTCAGTTATTGCCGTAGGGCCTTCA
TTAAAAATGCACCAATGTGGTATACCAAGAGAAATGGCTGCTAAATTATTTGAACCATGA
ATAATTGAAAGGCTAATTGAAAAAGAAGTAGCTACAACAATTAAAAGTGCTAAAAAAATT
ATTGAAGACCAAAACCCAGTAATTTGACCTCATGTTGCTGAAGCAATTAAGGGCAGACTA
GTATTATTAAACCGTGCACCTACATTACACCGTTTATCTATTCAAGCCTTTGAACCTGTT
TTAGTAAGAGGCAAGGCTATTAGATTACACCCATTAGTATGTACTCCATTTAATGCTGAC
TTCGATGGTGACCAAATGGCTGTTCACGTTCCCGTTTCTGAACAAGCATTGCTTGAAAGT
CGTGAATTAATGTTGGCTAATAAAAACATTCTAGGACCTAAAGATGGTGAACCTATTATT
AACCCTTCTCAAGATATGGTTTTAGGTATTTATTATCTAACTATTGAAGAACCAGGAGCT
AAAGGTGAAGGACGTGTTTTTGATAACTATGAACACATGCTTAGAGCATTAGAAAATAAA
GTAGTTACATTGCACACTAGAATAGCATTACCTGCTTCAGAAGTTAAAACTCCAAAACTT
ATTTTCCCATTTGATGGTCCTCAATATATAATTTCAACAGTAGGTAAATTTATTTTTAAT
AATATATTCCCTAAAACATTTCCATTTATTTACGACAATAAAGTTGCTAAGGCAAATTCA
TTGGAAGATTATAATCAAACATTCAATGCAAAATATGTCGTTCAAGCAGGTACTAATATT
CCTGAATATATCAAAAATATGCCTATTGAAGAAGCATTTAACAAAAAGAATATTTCTAAA
ATAATACGTTATGTTTTTGATAAATATGTTGCTCAAATTTCAATGTCTGATATTGCAGAA
GTTATTAATAATTTAACTGAATCAAGTGATGCTAATGATTCAATAATTCAATTCTTGCAT
GTTAAAAATTATGAAAATAGAAAAATTGATTATGAACATGCAATGTTGCTAGCTCAATTT
ACAAGTCAAGAAAAGCAAAAGATCGAAATGTTAAATCCTGCTAGGGCAAATGGACAAGAA
GTTCCACTTAGTCCAGCTGAAAAAGCAGAAATTCTAGACACTGTATGATTTAGATATACA
AACATTGTTGCTTCAATATTGGATAGTATTAAACAATTAGGTTTTGACTATTCAACATAT
TCTGGAATTTCTATTTCGTTTAGTGATATTCTAGAAACTAATAAAAAGCAAGAATATATT
GCTCAAGGTGATGAATATATTGCTAAATTAAAACACTACTATGAACAAGGTTGAATAACT
GATGATGATCGTTACTCTTTAACTATTAAAAAATGAGCAGAAGTTAAGGATTTAATTCAA
GAAGACCTACAAAAAATAATTAAAGAAAATCCTCAAAACCCAGTTATTACCATGATTAAC
TCAGGTGCTCGTGGTAACATTTCTAACTATGTTCAATTAGCAGGTATGCGTGGATTGATG
GCTAACAATACTAAAACTACTAAGGCCGATGCTAAAAACGACCGTGTTGTTAGATCAACA
GTTGAAGTTCCTGTTAAGTCTTCATTTATTGAAGGACTTACTGCATTTGAATTCTATTCA
TCAACTCACGGTGCTAGAAAAGGTTTAACCGATACTGCTTTGAACACTGCAAAATCTGGT
TATTTAACAAGACGTTTAGTTGATGTTGCTCAAAATATTGTTGTTAGAGAAGAAAACTGT
GGTACTGACTATGGTTATAAAGCAAGAAACATAGTTGATACAAAAACTAAACAAATTATT
GTTCCTTTGAAAGAAAGAATTGTTGGAAGATTTGCAAACAAACCTGTTGTTACAAGTGCG
GGTATAGAAATTTGTTCTAGAAATGAATTAATTACTGAAAAAATTGCTCAACGAATAATA
GCAAGTGGTATTGAAGAAGTCGAAATTAGATCAATCTTAGGCTGCAATACACGTAACGGT
GTATGTAAGATGTGTTTTGGTAAAGACCTTGCAACAAATAGAATTGTTAATATCGGTGAA
GCAGTAGGTATTATTGCAGCTCAATCTATTGGGGAACCAGGAACTCAATTAACTATGCGT
ACATTCCACACTGGTGGTGTTGCCGGGGTTGAAGATATTACTGGTGGTTTCACTAGATTG
ATTGAATTAATTGATGCCCACGAACAACCATGAGGACGTCCTGCCGTTATTTCACCATAT
AAAGGTATTGTTACAAAGATTGAAGTTGATGAAAAAGACAATACAAACTATTTAGTAACA
ATTGAAAGCAAAGGATCTTCAAACACAACAGTTTCTCACAAAATTTTTGTTAATACAACC
AAAAAATTACGTGTTCAAGAAGGTGATGAATTAAGAATTGGTCAAAAGATTTCTGAAGGA
CCAATTATCTTAAAAGAATTATTAGCTTTAACAGACGTAATTACTGTTCAAAATTATTTA
TTAAAAGAAATTCAAAGAATTTATCGTATTCAAGGTATTGCAATTAGCGATAAGTATATT
GAAATTATAATTCGTCAAATGATGTCTAAATTAGTAATTTCTGAACCCGGAGATTCTAAA
TTCTTCGCTGGTGCTATTGTAGATATTTTTGACTATCAAGAAGAAAATGCTATTCTACTT
TCAAAAGGTTTGAAGCCAGCATATGGTAAAGTTGTTATTAAAGGTGCAAAACAAGTTCCA
TTGTTGTCTGATTCATTCCTTGCTGCCGCTTCTTATCAAGAAACAAGCAAGATATTAGTT
CATGCTGCTATTTCATCAAGAATTGACAATTTATCTGGCTTAAAAGAAAATATTATTCTT
GGTAAAAAGATTCCATCAGGAACAGCATTATTCCCATTTGAAGAACATTCAAAATATGAT
ATAAAACCATCAATTAATTACTTTACAACAACTCCTATTGACGGCACAGAAATTTCTGAA
CCTATTGATATTGATTCAGTTGTTAATACAGCGCAAGAATATGACAATGATAAACAATCA
GTTGAAGAAGATTATTCTCCAAACGACGAAGAACTTGTTGCCGAAGAAGAAACATTTGAT
GATGAAGAAAATCAAAACGATTTTGAATAATTA
>3522 bias=460.1,bit_score=4868.4,abs_start=4866,align_strand=+,abs_end=9272,score_ratio=1.10469707284,query_name=NODE_5_length_65338_cov_34.5_ID_5307
AATATGAAAAAAATTTCAAAATACGAATCATTAGATGAAGAAAAAATTTCAAAAATTTCA
TTAGCATTAGCAACTCCTCAAGATGTTGAAACTTGGTCTCATGGTGAAGTTACTAAGCCA
GAAACTATTAACTATAAATCATATAAGCCAGAACGTGGTGGATTATTTGATGAAATAATT
TTTGGGCCTATGATTGATTATCGTTGCCCTGTGTGTGGTTTTAAATACAAAAAAGTTAAT
GAAGGAAGCTATTGTACAAGAACTGAATTATGTAAACAAGAACATGTTCAAATATTGCCT
AAAATAGCACGTAGAACCCATATGGGACACATAAAACTAAATAGTCCAGTTGTTCACTTT
TGATATTTCAAAGTTGATCACTCAATTATTTATAAATTGCTTGGTTTAAAATCTTCAAAT
GGTTCTGACGTGGTTAAACGTGAAGAACTTGAAAATTTAATTTATTACAAAAATCATATT
GTTCTAGAAGATGGTGGCTTAAAATCATTACCTAAAAATCAAATTATTGAAATCAATGAA
GCAGCAATCATTTACCGCAATGCTCTAGAAGAATTGCTTGAAAGATTTCAAGAAGGTACA
GAAGAATATGATGATATTAAAGAAACCCTAGATTCTTTAATTGAAAAAGCAACATCAAAA
ATCGGTCAAGAATATGGAATTGATTTTTATGAATTAAACGAAGTAATTGAACATTATTCA
GACGCTAAAATAGGTACTGGTGCTTTAGCTATTGAATATTTATTAAAAAACATAAATTTA
GCTGAAGAAAAGCAAAAAGTAACTGATGAAATTAATCGTTTAAATGCAGAAGAAATTAAT
AATCCTGAACGTTTTGCCACAACTGCAAAACAAACAAGAGAAAAACTTTATAAACGTTTG
CAAGTAATTAATGCATTTATTGAATCTAAACAAGATCCAACTAGCATGTTGATTTATAAT
TTGCCTGTTATTCCAGCAGATTTAAGACCTTTAATTCAATTAGATGGCGGTAGACACTCA
ACTAGTGATATTAATGAATTGTATCGTAGAGTAATTATTAGAAACAATAGATTGCAACAA
TGACAAGAAAAAGATGCCCCTACATTGGTTATTCAAAACGAACTAAGAATGATTCAAGAA
GCAGTAGATGCTTTAATTGATAATCAAAGAAGAACACCTAACCCTGTTTTATCAAAAGAC
AATCGTCCATTTAAATCAATTTCAGATGCATTAACTGGTAAAAAAGGTCGTTTTAGACAA
AATTTACTAGGAAAACGTGTTGACTATTCTGGACGTTCAGTTATTGCCGTAGGGCCTTCA
TTAAAAATGCACCAATGTGGTATACCAAGAGAAATGGCTGCTAAATTATTTGAACCATGA
ATAATTGAAAGGTTAATTGAAAAAGAAGTAGCTACAACAATTAAAAGTGCTAAAAAAATT
ATTGAAGACCAAAACCCAGTAATTTGACCTCATGTTGCTGAAGCAATTAAAGGCAGACTA
GTATTATTAAACCGTGCACCTACATTACACCGTTTATCTATTCAAGCCTTTGAACCTGTT
TTAGTAAGAGGCAAGGCTATTAGATTACACCCATTAGTATGTACTCCATTTAATGCTGAC
TTCGATGGTGACCAAATGGCTGTTCACGTTCCTGTTTCTGAACAAGCATTGCTTGAAAGT
CGTGAATTAATGTTGGCTAATAAAAACATTCTAGGACCTAAAGATGGTGAACCTATTATT
AACCCTTCTCAAGATATGGTTTTAGGTATTTATTATCTAACTATTGAAGAACCAGGAGCT
AAAGGTGAAGGACGTGTTTTTGATAACTATGAACACATGCTTAGAGCATTAGAAAATAAA
GTAGTTACATTGCACACTAGAATAGCATTACCTGCTTCAGAAGTTAAAACTCCAAAACTT
ATTTTCCCATTTGATGGTCCTCAATATATAATTTCAACAGTAGGTAAATTTATTTTTAAT
AATATATTCCCTAAAACATTTCCATTTATTTACGACAATAAAGTTGCTAAGGCAAATTCA
TTGGAAGATTATAATCAAACATTCAATGCAAAATATGTCGTTCAAGCAGGTACTAATATT
CCTGAATATATCAAAAATATGCCTATTGAAGAAGCATTTAACAAAAAGAATATTTCTAAA
ATAATACGTTATGTTTTTGATAAATATGTTGCTCAAATTTCAATGTCTGATATTGCAGAA
GTTATTAATAATTTAACTGAATCAAGTGATGCTAATGATTCAATAATTCAATTCTTGCAT
GTTAAAAATTATGAAAATAGAAAAATTGATTATGAACATGCAATGTTGCTAGCTCAATTT
ACAAGTCAAGAAAAGCAAAAGATTGAAATGTTAAATCCTGCTAGGGCAAACGGACAAGAA
GTTCCACTTAGTCCAGCTGAAAAAGCAGAAATTCTAGACACTGTATGATTTAGATATACA
AACATTGTTGCTTCAATATTGGATAGCATTAAACAATTAGGTTTTGACTATTCAACATAT
TCTGGAATTTCTATTTCGTTTAGTGATATTCTAGAAACTAATAAAAAGCAAGAATATATT
GCACAAGGTGATGAATATATTGCCAAATTAAAACACTACTATGAACAAGGTTGAATAACT
GATGATGACCGTTACTCTTTAACTATTAAAAAATGAGCAGAAGTTAAGGATTTAATTCAA
GAAGACCTACAAAAAATAATTAAAGAAAATCCTCAAAACCCAGTTATTACCATGATTAAC
TCAGGTGCTCGTGGTAACATTTCTAACTATGTTCAATTAGCAGGTATGCGTGGATTGATG
GCTAACAATACTAAAACTACTAAGGCCGATGCTAAAAACGACCGTGTTGTTAGATCAACA
GTTGAAGTTCCTGTTAAGTCTTCATTTATTGAAGGACTTACTGCATTTGAATTCTATTCA
TCAACTCACGGTGCTAGAAAAGGTTTAACCGATACTGCTTTGAACACTGCAAAATCTGGT
TATTTAACAAGACGTTTAGTTGATGTTGCTCAAAATATTGTTGTTAGAGAAGAAAACTGT
GGTACTGACTATGGTTATAAAGCAAGAAACATAGTTGATACAAAAACTAAACAAATTATT
GTTCCTTTGAAAGAAAGAATTGTTGGAAGATTTGCAAACAAACCTGTTGTTACAAGTGCG
GGTATAGAAATTTGTTCTAGAAATGAATTAATTACTGAAAAAATTGCTCAACGAATAATA
GCAAGTGGTATTGAAGAAGTCGAAATTAGATCAATCTTAGGCTGCAATACACGTAACGGT
GTATGTAAGATGTGTTTTGGTAAAGACCTTGCAACAAATAGAATTGTTAATATCGGTGAA
GCAGTAGGTATTATTGCAGCTCAATCTATTGGGGAACCAGGAACTCAATTAACTATGCGT
ACATTCCACACTGGTGGTGTTGCCGGGGTTGAAGATATTACTGGTGGTTTCACTAGATTG
ATCGAATTAATTGATGCCCACGAACAACCATGAGGACGTCCTGCCGTTATTTCACCATAT
AAAGGTATTGTTACAAAGATTGAAGTTGATGAAAAAGACAATACAAACTATTTAGTAACA
ATTGAAAGCAAAGGATCTTCAAACACAACAGTTTCTCACAAAATTTTTGTTAACACAACC
AAGAAATTACGTGTTCAAGAAGGTGACGAATTAAGAATTGGTCAAAAGATTTCTGAAGGA
CCAATTATCTTAAAAGAATTATTAGCTTTAACAGACGTAATTACTGTTCAAAATTATTTA
TTAAAAGAAATTCAAAGAATTTATCGTATTCAAGGTATTGCAATTAGCGATAAGTATATT
GAAATTATAATTCGTCAAATGATGTCTAAATTAGTAATTTCTGAACCTGGAGATTCTAAA
TTCTTCGCTGGTGCTATTGTAGATATTTTTGACTATCAAGAAGAAAATGCTATTCTACTT
TCAAAAGGTTTGAAGCCAGCATATGGTAAAGTTGTTATTAAAGGTGCAAAACAAGTTCCA
TTGTTATCTGATTCATTCCTTGCCGCTGCTTCTTATCAAGAAACAAGCAAGATATTAGTT
CATGCTGCTATTTCATCAAGAATTGACAATTTATCTGGCTTAAAAGAAAATATTATTCTT
GGTAAAAAGATTCCATCAGGAACAGCATTATTCCCATTTGAAGAACATTCAAAATATGAT
ATAAAACCATCAATTAATTACTTTACAACAACTCCTATTGACGGCACAGAAATTTCTGAA
CCTATTGATATTGATTCAGTTGTTAATACAGCGCAAGAATATGACAATGATAAACAATCA
GTTGAAGAAGATTATTCTCCAAACGACGAAGAACTTGTTGCTGAAGAAGAAACATTTGAT
GATGAAGAAAATCAAAACGATTTTGAATAATTA
>3528 bias=466.3,bit_score=4874.5,abs_start=17060,align_strand=-,abs_end=21464,score_ratio=1.1060812344,query_name=NODE_4_length_26312_cov_45.1597_ID_476
ATATGAAAAAAATTTCAAAATACGAATCATTAGATGAAGAAAAAATTTCAAAAATTTCAT
TAGCATTAGCAACTCCTCAAGATGTTGAAACTTGGTCTCATGGTGAAGTTACTAAGCCAG
AAACTATTAACTATAAATCATATAAGCCAGAACGTGGTGGATTATTTGATGAAATAATTT
TTGGACCAATGATTGATTATCGTTGCCCTGTATGTGGTTTCAAATACAAAAAAGTTAATG
AAGGAAGCTATTGTACAAGAACTGAATTATGTAAACAAGAACATGTTCAAATATTGCCTA
AAATAGCACGTAGAACCCATATGGGACATATAAAACTAAATAGTCCAGTTGTTCACTTTT
GATACTTCAAAGTTGATCACTCAATTATTTATAAATTGCTTGGTTTAAAATCTTCAAATG
GTTCTGACGTTGTTAAACGTGAAGAACTAGAAAATTTAATTTATTACAAAAATCATATTG
TTCTAGAAGATGGTGGCTTAAAATCATTACCTAAAAATCAAATTATTGAAATCAATGAAG
CAGCAATCATTTACCGCAATGCTCTAGAAGAATTGCTTGAAAGATTTCAAGAAGGTACAG
AAGAATATGATGATATTAAAGAAACCCTAGATTCTTTAATTGAAAAAGCAACATCAAAAA
TCGGTCAAGAATATGGAATTGATTTTTATGAATTAAACGAAGTAATTGAACATTATTCAG
ACGCTAAAATAGGTACTGGTGCTTTGGCTATTGAATATTTATTAAAAAACATAAATTTAG
CTGAAGAAAAGCAAAAAGTAACTGATGAAATTAATCGTTTAAATGCAGAAGAAATTAATA
ATCCTGAACGTTTTGCCACAACTGCAAAACAAACAAGAGAAAAACTTTATAAACGTTTAC
AAGTAATTAATGCATTTATTGAATCTAAGCAAGATCCAACTAGCATGTTAATTTATAATT
TGCCTGTTATTCCAGCAGATTTAAGACCTTTAATTCAATTAGATGGTGGTAGACACTCAA
CTAGTGATATTAATGAATTGTATCGTAGAGTAATTATTAGAAACAATAGATTGCAACAAT
GACAAGAAAAAGATGCCCCTACATTGGTTATTCAAAACGAACTAAGAATGATTCAAGAAG
CAGTAGATGCTTTAATTGATAACCAAAGAAGAACACCTAACCCTGTTTTATCAAAAGACA
ATCGTCCATTTAAATCAATTTCAGATGCATTAACTGGTAAAAAAGGTCGTTTTAGACAAA
ATTTACTAGGAAAACGTGTTGACTATTCTGGACGTTCAGTTATTGCCGTAGGGCCTTCAT
TAAAAATGCACCAATGTGGTATACCAAGAGAAATGGCTGCTAAATTATTTGAACCATGAA
TAATTGAAAGGCTAATTGAAAAAGAAGTAGCTACAACAATTAAAAGTGCTAAAAAAATTA
TTGAAGACCAAAACCCAGTAATTTGACCTCATGTTGCTGAAGCAATTAAAGGCAGACTAG
TATTGTTAAACCGTGCACCTACATTACACCGTTTATCTATTCAAGCCTTTGAACCTGTTT
TAGTAAGAGGCAAGGCTATTAGATTACACCCATTAGTATGTACTCCATTTAATGCTGACT
TCGATGGTGACCAAATGGCTGTTCACGTTCCTGTTTCTGAACAAGCATTGCTTGAAAGTC
GTGAATTAATGTTGGCTAATAAAAACATTCTAGGACCTAAAGATGGTGAACCTATTATTA
ACCCTTCTCAAGATATGGTTTTAGGTATTTATTATCTAACTATTGAAGAACCAGGAGCTA
AAGGCGAAGGACGTGTTTTTGATAACTATGAACACATGCTTAGAGCATTAGAAAATAAAG
TAGTTACATTGCACACTAGAATAGCATTACCTGCTTCAGAAGTTAAAACTCCAAAACTTA
TTTTCCCATTTGATGGTCCTCAATATATAATTTCAACAGTAGGTAAATTTATTTTTAATA
ATATATTCCCTAAAACATTTCCATTTATTTACGACAATAAAGTTGCTAAGGCAAATTCAT
TGGAAGATTATAATCAAACATTCAATGCAAAATATGTCGTTCAAGCAGGTACTAATATTC
CTGAATATATCAAAAATATGCCTATTGAAGAAGCATTTAACAAAAAGAATATTTCTAAAA
TAATACGTTATGTTTTTGATAAATATGTTGCTCAAATTTCAATGTCTGATATTGCAGAAG
TTATTAATAATTTAACTGAATCAAGTGATGCTAATGATTCAATAATTCAATTCTTGCATG
TTAAAAATTATGAAAATAGAAAAATTGATTATGAACATGCAATGTTGCTAGCTCAATTTA
CAAGTCAAGAAAAGCAAAAGATTGAAATGTTAAATCCTGCTAGGGCAAATGGACAAGAAG
TTCCACTTAGTCCAGCTGAAAAAGCAGAAATTCTAGACACTGTATGATTTAGATATACAA
ACATTGTTGCTTCAATATTGGATAGTATTAAACAATTAGGTTTTGACTATTCAACATATT
CTGGAATTTCTATTTCGTTTAGTGATATTCTAGAAACTAATAAAAAGCAAGAATATATTG
CTCAAGGTGATGAATATATTGCTAAATTAAAACACTATTATGAACAAGGTTGAATAACTG
ATGATGATCGTTACTCTTTAACTATTAAAAAATGAGCAGAAGTTAAGGATTTAATTCAAG
AAGACCTACAAAAAATAATTAAAGAAAATCCTCAAAACCCAGTTATTACCATGATTAACT
CAGGTGCTCGTGGTAACATTTCTAACTATGTTCAATTAGCAGGTATGCGTGGATTGATGG
CTAACAATACTAAAACTACTAAGGCCGATGCTAAAAACGACCGTGTTGTTAGATCAACAG
TTGAAGTTCCTGTTAAGTCTTCATTTATTGAAGGACTTACTGCATTTGAATTCTATTCAT
CAACTCACGGTGCTAGAAAAGGTTTAACCGATACTGCTTTGAACACTGCAAAATCTGGTT
ATTTAACAAGACGTTTAGTTGATGTTGCTCAAAATATTGTTGTTAGAGAAGAAAACTGTG
GTACTGACTATGGTTATAAAGCAAGAAACATAGTTGATACAAAAACTAAACAAATTATTG
TTCCTTTGAAAGAAAGAATTGTTGGAAGATTTGCAAACAAACCTGTTGTTACAAGTGCGG
GTATAGAAATTTGTTCTAGAAATGAATTAATTACTGAAAAAATTGCTCAACGAATAATAG
CAAGTGGTATTGAAGAAGTCGAAATTAGATCGATCTTAGGCTGCAATACACGTAACGGTG
TATGTAAGATGTGTTTTGGTAAAGACCTTGCAACAAATAGAATTGTTAATATCGGTGAAG
CAGTAGGTATTATTGCAGCTCAATCTATTGGGGAACCAGGAACTCAATTAACTATGCGTA
CATTCCACACTGGTGGTGTTGCTGGGGTTGAAGATATTACTGGTGGTTTCACTAGATTGA
TTGAATTAATTGATGCCCACGAACAACCATGAGGACGTCCTGCTGTTATTTCACCATATA
AAGGTATTGTTACAAAGATTGAAGTTGATGAAAAAGACAATACAAACTATTTAGTAACAA
TTGAAAGCAAAGGATCTTCAAACACAACAGTTTCTCACAAAATTTTTGTTAATACAACCA
AAAAATTACGTGTTCAAGAAGGTGATGAATTAAGAATTGGTCAAAAGATTTCTGAAGGAC
CAATTATCTTAAAAGAATTATTAGCTTTAACAGACGTAATTACTGTTCAAAATTATTTAT
TAAAAGAAATTCAAAGAATTTATCGTATTCAAGGTATTGCAATTAGCGATAAGTATATTG
AAATTATAATTCGTCAAATGATGTCTAAATTAGTAATTTCTGAACCCGGAGATTCTAAAT
TCTTCGCTGGTGCTATTGTAGATATTTTTGACTATCAAGAAGAAAATGCTATTCTACTTT
CAAAAGGTTTGAAGCCAGCATATGGTAAAGTTGTTATTAAAGGTGCAAAACAAGTTCCAT
TGTTGTCTGATTCATTCCTTGCTGCCGCTTCTTATCAAGAAACAAGCAAGATATTAGTTC
ATGCTGCTATTTCATCAAGAATTGACAATTTATCTGGCTTAAAAGAAAATATTATTCTTG
GTAAAAAGATTCCATCAGGAACAGCATTATTCCCATTTGAAGAACATTCAAAATATGATA
TAAAACCATCAATTAATTACTTTACAACAACTCCTATTGATGGCACAGAAATTTCTGAAC
CTATTGATATCGATTCAGTTGTTAATACAGCGCAAGAATATGACAATGATAAACAATCAG
TTGAAGAAGATTATTCTCCAAACGACGAAGAACTTGTTGCCGAAGAAGAAACATTTGATG
ATGAAGAAAATCAAAACGATTTTGAATAATT
>3532 bias=474.9,bit_score=4851.0,abs_start=9025,align_strand=-,abs_end=13429,score_ratio=1.10074880871,query_name=NODE_26_length_18292_cov_23.7193_ID_1768
ATATGAAAAAAATTTCAAAATACGAATCATTAGATGAAGAAAAAATTTCAAAAATTTCAT
TAGCATTAGCAACTCCTCAAGATGTTGAAACTTGGTCTCATGGTGAAGTTACTAAGCCAG
AAACTATTAACTATAAATCATATAAGCCAGAACGTGGTGGATTATTTGATGAAATAATTT
TTGGGCCTATGATTGATTATCGTTGCCCTGTGTGTGGTTTTAAATACAAAAAAGTTAATG
AAGGAAGCTATTGTACAAGAACTGAATTATGTAAACAAGAACATGTTCAAATATTGCCTA
AAATAGCACGTAGAACCCATATGGGACACATAAAACTAAATAGTCCTGTTGTTCACTTTT
GATATTTCAAAGTTGATCACTCAATTATTTATAAATTGCTTGGTTTAAAATCTTCAAATG
GTTCTGACGTGGTTAAACGTGAAGAACTAGAAAATTTAATTTATTACAAAAATCATATTG
TCTTAGAAGATGGTGGATTAAAATCATTACCTAAAAATCAAATTATTGAAATCAATGAAG
CGGCAATCATTTACCGCAATGCTCTAGAAGAATTACTTGAAAGATTTCAAGAAGGTACAG
AAGAATATGATGATATTAAAGAAACCCTAGATTCTTTAATTGAAAAAGCAACATCAAAAA
TTGGCCAAGAATATGGAATTGATTTTTATGAATTAAATGAAGTAATTGAACATTATTCAG
ATGCTAAAATAGGTACTGGTGCTTTGGCTATTGAATATTTATTAAAAAATATAAATTTAG
CTGAAGAAAAGCAAAAAGTAACTGATGAAATTAATCGTTTAAATGCAGAAGAAATTAATA
ATCCTGAACGTTTTGCCACAACTGCAAAACAAACAAGAGAAAAACTTTATAAACGTTTGC
AAGTAATTAATGCATTTATTGAATCTAAACAAGATCCAACTAGCATGTTGATTTATAATT
TGCCTGTTATTCCAGCAGATTTAAGACCTTTAATTCAATTAGATGGTGGTAGACACTCAA
CTAGTGATATTAATGAATTGTATCGTAGAGTAATTATTAGAAACAATAGATTGCAACAAT
GACAAGAAAAAGATGCTCCTACATTGGTTATTCAAAACGAACTAAGAATGATTCAAGAAG
CAGTAGATGCTTTAATTGATAATCAAAGAAGAACACCTAACCCTGTTTTATCAAAAGACA
ATCGTCCATTTAAATCAATTTCAGATGCATTAACTGGTAAAAAAGGTCGTTTTAGACAAA
ATTTACTAGGAAAACGTGTTGACTATTCTGGACGTTCAGTTATTGCCGTAGGGCCTTCAT
TAAAAATGCACCAATGTGGTATACCAAGAGAAATGGCTGCTAAATTATTTGAACCATGAA
TAATTGAAAGGCTAATTGAAAAAGAAGTAGCAACAACAATTAAAAGTGCTAAAAAAATTA
TTGAAGACCAAAATCCAGTAATTTGACCTCATGTTGCTGAAGCAATTAAAGGCAGACTAG
TATTATTAAACCGTGCACCTACATTACACCGTTTATCTATTCAAGCCTTTGAACCTGTTT
TAGTAAGAGGCAAGGCTATTAGATTACACCCATTAGTATGTACTCCATTTAATGCTGACT
TCGATGGTGACCAAATGGCTGTTCACGTTCCTGTTTCTGAACAAGCATTGCTTGAAAGTC
GTGAATTAATGTTAGCTAATAAAAACATTCTAGGACCTAAAGATGGTGAACCTATTATTA
ACCCTTCTCAAGATATGGTTTTAGGTATTTATTATCTAACTATTGAAGAACCAGGAGCTA
AAGGCGAAGGACGTGTTTTTGATAACTATGAACACATGCTTAGAGCATTAGAAAATAAAG
TAGTTACATTGCACACTAGAATAGCATTACCTGCTTCAGAAGTTAAAACTCCAAAACTTA
TTTTCCCATTTGATGGTCCTCAATATATAATTTCAACAGTAGGTAAATTTATTTTTAATA
ATATATTCCCTAAAACATTTCCATTTATTTACGACAATAAAGTTGCTAAGGCAAATTCAT
TGGAAGATTATAATCAAACATTCAATGCAAAATATGTCGTTCAAGCAGGTACTAATATTC
CTGAATATATCAAAAATATGCCTATTGAAGAAGCATTTAACAAAAAGAATATTTCTAAAA
TAATACGTTATGTTTTTGATAAATATGTTGCTCAAATTTCAATGTCTGATATTGCAGAAG
TTATTAATAATTTAACTGAATCAAGTGATGCTAATGATTCAATAATTCAATTCTTGCATG
TTAAAAATTATGAAAATAGAAAAATTGATTATGAACATGCAATGTTGCTAGCTCAATTTA
CAAGTCAAGAAAAGCAAAAGATTGAAATGTTAAATCCTGCTAGGGCAAATGGACAAGAAG
TTCCACTTAGTCCAGCTGAAAAAGCAGAAATTCTAGACACTGTATGATTTAGATATACAA
ACATTGTTGCTTCAATATTGGATAGTATTAAACAATTAGGTTTTGACTATTCAACATATT
CTGGAATTTCTATTTCGTTTAGTGATATTCTAGAAACTAATAAAAAGCAAGAATATATTG
CTCAAGGTGATGAATATATTGCTAAATTAAAACACTATTATGAACAAGGTTGAATAACTG
ATGATGATCGTTACTCTTTAACTATTAAAAAATGAGCAGAAGTTAAGGATTTAATTCAAG
AAGACCTACAAAAAATAATTAAAGAAAATCCTCAAAACCCAGTTATTACCATGATTAACT
CAGGTGCTCGTGGTAACATTTCTAACTATGTTCAATTAGCAGGTATGCGTGGATTAATGG
CTAACAATACTAAAACTACTAAGGCCGATGCTAAAAACGACCGTGTTGTTAGATCAACAG
TTGAAGTTCCTGTTAAGTCTTCATTTATTGAAGGACTTACTGCATTTGAATTCTATTCAT
CAACTCACGGTGCTAGAAAAGGTTTAACCGATACTGCTTTGAACACTGCAAAATCTGGTT
ATTTAACAAGACGTTTAGTTGATGTTGCTCAAAATATTGTTGTTAGAGAAGAAAACTGTG
GTACTGACTATGGTTATAAAGCAAGAAACATAGTTGATACAAAAACTAAACAAATTATTG
TTCCTTTGAAAGAAAGAATTGTTGGAAGATTTGCAAACAAACCTGTTGTTACAAGTGCGG
GTATAGAAATTTGTTCTAGAAATGAATTAATTACTGAAAAAATTGCTCAACGAATAATAG
CAAGTGGTATTGAAGAAGTCGAAATTAGATCAATCTTAGGCTGCAATACACGTAACGGTG
TATGTAAGATGTGTTTTGGTAAAGACCTTGCAACAAATAGAATTGTTAATATCGGTGAAG
CAGTAGGTATTATTGCAGCTCAATCTATTGGGGAACCAGGAATTCAATTAACTATGCGTA
CATTCCACACTGGTGGTGTTGCTGGGGTTGAAGATATTACTGGTGGTTTCACTAGATTGA
TTGAATTAATTGATGCCCACGAACAACCATGAGGACGTCCTGCTGTTATTTCACCATATA
AAGGTATTGTTACAAAGATTGAAGTTGATGAAAAAGACAATACAAACTATTTAGTAACAA
TTGAAAGCAAAGGATCTTCAAACACAACAGTTTCTCACAAAATTTTTGTTAACACAACCA
AAAAATTACGTGTTCAAGAAGGCGATGAATTAAGAATTGGTCAAAAGATTTCTGAAGGAC
CAATTATCTTAAAAGAATTATTAGCTTTAACAGACGTAATTACTGTTCAAAATTATTTAT
TAAAAGAAATTCAAAGAATTTATCGTATTCAAGGTATTGCAATTAGCGACAAGTATATTG
AAATTATAATTCGTCAAATGATGTCTAAATTAGTAATTTCTGAACCCGGAGATTCTAAAT
TCTTCGCTGGTGCTATTGTAGATATTTTTGACTATCAAGAAGAAAATGCTATTCTACTTT
CAAAAGGTTTGAAGCCAGCATATGGTAAAGTTGTTATTAAAGGTGCAAAACAAGTTCCAT
TGTTATCTGATTCATTCCTTGCCGCTGCTTCTTATCAAGAAACAAGTAAGATATTAGTTC
ACGCTGCTATTTCATCAAGAATTGACAATTTATCTGGCTTAAAAGAAAATATTATTCTTG
GTAAAAAGATTCCATCAGGAACAGCATTATTCCCATTTGAAGAACATTCAAAATATGATA
TAAAACCATCAATTAATTACTTTACAACAACTCCTATTGACGGCACAGAAATTTCTGAAC
CTATTGATATTGATTCAGTTGTTAATACAGCGCAAGAATATGACAATGATAAACAATCAG
TTGAAGAAGATTATTCTCCAAACGACGAAGAACTTGTTGCTGAAGAAGAAACATTTGATG
ATGAAGAAAATCAAAACGATTTTGAATAATT
>3535 bias=461.3,bit_score=4875.7,abs_start=4934,align_strand=+,abs_end=9340,score_ratio=1.10635352848,query_name=NODE_6_length_22809_cov_35.7546_ID_495
AATATGAAAAAAATTTCAAAATACGAATCATTAGATGAAGAAAAAATTTCAAAAATTTCA
TTAGCATTAGCAACTCCTCAAGATGTTGAAACTTGGTCTCATGGTGAAGTTACTAAGCCA
GAAACTATTAACTATAAATCATATAAGCCAGAACGTGGTGGATTATTTGATGAAATAATT
TTTGGACCAATGATTGATTATCGTTGCCCTGTATGTGGTTTCAAATACAAAAAAGTTAAT
GAAGGAAGCTATTGTACAAGAACTGAATTATGTAAACAAGAACATGTTCAAATATTGCCT
AAAATAGCACGTAGAACCCATATGGGACACATAAAACTAAATAGTCCAGTTGTTCACTTT
TGATATTTCAAAGTTGATCACTCAATTATTTATAAATTGCTTGGTTTAAAATCTTCAAAT
GGTTCTGACGTGGTTAAACGTGAAGAACTAGAAAATTTAATTTATTACAAAAATCATATT
GTTCTAGAAGATGGTGGCTTAAAATCATTACCTAAAAATCAAATTATTGAAATCAATGAA
GCAGCAATCATTTACCGCAACGCTCTAGAAGAATTGCTTGAAAGATTTCAAGAAGGTACA
GAAGAATATGATGATATTAAAGAAACCCTAGATTCTTTAATTGAAAAAGCAACATCAAAA
ATCGGTCAAGAATATGGAATTGATTTTTATGAATTAAACGAAGTAATTGAACATTATTCA
GACGCTAAAATAGGCACTGGTGCTTTAGCTATTGAATATTTATTAAAAAACATAAATTTA
GCTGAAGAAAAGCAAAAAGTAACTGATGAAATTAATCGTTTAAATGCAGAAGAAATTAAT
AATCCTGAACGTTTTGCCACAACTGCAAAACAAACAAGAGAAAAACTTTATAAACGTTTG
CAAGTAATTAATGCATTTATTGAATCTAAACAAGATCCAACTAGCATGTTGATTTATAAT
TTGCCTGTTATTCCAGCGGATTTAAGACCTTTAATTCAATTAGATGGTGGTAGACACTCA
ACTAGTGATATTAATGAATTGTATCGTAGAGTAATTATTAGAAACAATAGATTGCAACAA
TGACAAGAAAAAGATGCCCCTACATTGGTTATTCAAAACGAACTAAGAATGATTCAAGAA
GCAGTAGATGCTTTAATTGATAACCAAAGAAGAACACCTAACCCTGTTTTATCAAAAGAC
AATCGTCCATTTAAATCAATTTCAGATGCATTAACTGGTAAAAAAGGTCGTTTTAGACAA
AATTTACTAGGAAAACGTGTTGACTATTCTGGACGTTCAGTTATTGCCGTAGGACCTTCA
TTAAAAATGCACCAATGTGGTATACCAAGAGAAATGGCTGCTAAATTATTTGAACCATGA
ATAATTGAAAGGCTAATTGAAAAAGAAGTAGCTACAACAATTAAAAGTGCTAAAAAAATT
ATTGAAGACCAAAACCCAGTAATTTGACCTCATGTTGCTGAAGCAATTAAAGGCAGACTA
GTATTGTTAAACCGTGCACCTACATTACACCGTTTATCTATTCAAGCCTTTGAACCTGTT
TTAGTAAGAGGCAAGGCTATTAGATTACACCCATTAGTATGTACTCCATTTAATGCTGAC
TTCGATGGTGACCAAATGGCTGTTCACGTTCCTGTTTCTGAACAAGCATTGCTTGAAAGT
CGTGAATTAATGTTGGCTAATAAAAACATTCTAGGACCTAAAGATGGTGAACCTATTATT
AACCCTTCTCAAGATATGGTTTTAGGTATTTATTATCTAACTATTGAAGAACCAGGAGCT
AAAGGCGAAGGACGTGTTTTTGATAACTATGAACACATGCTTAGAGCATTAGAAAATAAA
GTAGTTACATTGCACACTAGAATAGCATTACCTGCTTCAGAAGTTAAAACTCCAAAACTT
ATTTTCCCATTTGATGGTCCTCAATATATAATTTCAACAGTAGGTAAATTTATTTTTAAT
AATATATTCCCTAAAACATTTCCATTTATTTACGACAATAAAGTTGCTAAGGCAAATTCA
TTGGAAGATTATAATCAAACATTCAATGCAAAATATGTCGTTCAAGCAGGTACTAATATT
CCTGAATATATCAAAAATATGCCTATTGAAGAAGCATTTAACAAAAAGAATATTTCTAAA
ATAATACGTTATGTTTTTGATAAATATGTTGCTCAAATTTCAATGTCTGATATTGCAGAA
GTTATTAATAATTTAACTGAATCAAGTGATGCTAATGATTCAATAATTCAATTCTTGCAT
GTTAAAAATTATGAAAATAGAAAAATTGATTATGAACATGCAATGTTGCTAGCTCAATTT
ACAAGTCAAGAAAAGCAAAAGATTGAAATGTTAAATCCTGCTAGGGCAAATGGACAAGAA
GTTCCACTTAGTCCAGCTGAAAAAGCAGAAATTCTAGACACTGTATGATTTAGATATACA
AACATTGTTGCTTCAATATTGGATAGTATTAAACAATTAGGTTTTGACTATTCAACATAT
TCTGGAATTTCTATTTCGTTTAGTGATATTCTAGAAACTAATAAAAAGCAAGAATATATT
GCTCAAGGTGATGAATATATTGCTAAATTAAAACACTATTATGAACAAGGTTGAATAACT
GATGATGATCGTTACTCTTTAACTATTAAAAAATGAGCAGAAGTTAAGGATTTAATTCAA
GAAGACCTACAAAAAATAATTAAAGAAAATCCTCAAAACCCAGTTATTACCATGATTAAC
TCAGGTGCTCGTGGTAACATTTCTAACTATGTTCAATTAGCAGGTATGCGTGGATTGATG
GCTAACAATACTAAAACTACTAAGGCCGATGCTAAAAACGACCGTGTTGTTAGATCAACA
GTTGAAGTTCCTGTTAAGTCTTCATTTATTGAAGGACTTACTGCATTTGAATTCTATTCA
TCAACTCACGGTGCTAGAAAAGGTTTAACCGATACTGCTTTGAACACTGCAAAATCTGGT
TATTTAACAAGACGTTTAGTTGATGTTGCTCAAAATATTGTTGTTAGAGAAGAAAACTGT
GGTACTGACTATGGTTATAAAGCAAGAAACATAGTTGATACAAAAACTAAACAAATTATT
GTTCCTTTGAAAGAAAGAATTGTTGGAAGATTTGCAAACAAACCTGTTGTTACAAGTGCG
GGTATAGAAATTTGTTCTAGAAATGAATTAATTACTGAAAAAATTGCTCAACGAATAATA
GCAAGTGGTATTGAAGAAGTCGAAATTAGATCGATCTTAGGCTGCAATACACGTAACGGT
GTATGTAAGATGTGTTTTGGTAAAGACCTTGCAACAAATAGAATTGTTAATATCGGTGAA
GCAGTAGGTATTATTGCAGCTCAATCTATTGGGGAACCAGGAACTCAATTAACTATGCGT
ACATTCCACACTGGTGGTGTTGCTGGGGTTGAAGATATTACTGGTGGTTTCACTAGATTG
ATTGAATTAATTGATGCCCACGAACAACCATGAGGACGTCCTGCTGTTATTTCACCATAT
AAAGGTATTGTTACAAAGATTGAAGTTGATGAAAAAGACAATACAAACTATTTAGTAACA
ATTGAAAGCAAAGGATCTTCAAACACAACAGTTTCTCACAAAATTTTTGTTAATACAACC
AAAAAATTACGTGTTCAAGAAGGTGATGAATTAAGAATCGGTCAAAAGATTTCTGAAGGA
CCAATTATCTTAAAAGAATTATTAGCTTTAACAGACGTAATTACTGTTCAAAATTATTTA
TTGAAAGAAATTCAAAGAATTTATCGTATTCAAGGTATTGCAATTAGCGATAAGTATATT
GAAATTATAATTCGTCAAATGATGTCTAAATTAGTAATTTCTGAACCCGGAGATTCTAAA
TTCTTCGCTGGTGCTATTGTAGATATTTTTGACTATCAAGAAGAAAATGCTATTCTACTT
TCAAAAGGTTTGAAGCCAGCATATGGTAAAGTTGTTATTAAAGGTGCAAAACAAGTTCCA
TTGTTATCTGATTCATTCCTTGCCGCTGCTTCTTATCAAGAAACAAGTAAGATATTAGTT
CACGCTGCTATTTCATCAAGAATTGACAATTTATCTGGCTTAAAAGAAAATATTATTCTT
GGTAAAAAGATTCCATCAGGAACAGCATTATTCCCATTTGAAGAACATTCAAAATATGAT
ATAAAACCATCAATTAATTACTTTACAACAACTCCTATTGATGGCACAGAAATTTCTGAA
CCTATTGATATCGATTCAGTTGTTAATGCAGCGCAAGAATATGACAATGATAAACAATCA
GTTGAAGAAGATTATTCTCCAAACGACGAAGAACTTGTTGCCGAAGAAGAAACATTTGAT
GATGAAGAAAATCAAAACGATTTTGAATAATTA
>3536 bias=464.4,bit_score=4883.8,abs_start=4863,align_strand=+,abs_end=9269,score_ratio=1.1081915135,query_name=NODE_6_length_19770_cov_27.7014_ID_1212
AATATGAAAAAAATTTCAAAATACGAATCATTAGATGAAGAAAAAATTTCAAAAATTTCA
TTAGCATTAGCAACTCCTCAAGATGTTGAAACTTGGTCTCATGGTGAAGTTACTAAGCCA
GAAACTATTAACTATAAATCATATAAGCCAGAACGTGGTGGATTATTTGATGAAATAATT
TTTGGACCAATGATTGATTATCGTTGCCCTGTATGTGGTTTCAAATACAAAAAAGTTAAT
GAAGGAAGCTATTGTACAAGAACTGAATTATGTAAACAAGAACATGTTCAAATATTGCCT
AAAATAGCACGTAGAACCCATATGGGACATATAAAACTAAATAGTCCAGTTGTTCACTTT
TGATACTTCAAAGTTGATCACTCAATTATTTATAAATTGCTTGGTTTAAAATCTTCAAAT
GGTTCTGACGTTGTTAAACGTGAAGAACTAGAAAATTTAATTTATTACAAAAATCATATT
GTTCTAGAAGATGGTGGCTTAAAATCATTACCTAAAAATCAAATTATTGAAATCAATGAA
GCAGCAATCATTTACCGCAATGCTCTAGAAGAATTGCTTGAAAGATTTCAAGAAGGTACA
GAAGAATATGATGATATTAAAGAAACCCTAGATTCTTTAATTGAAAAAGCAACATCAAAA
ATCGGTCAAGAATATGGAATTGATTTTTATGAATTAAACGAAGTAATTGAACATTATTCA
GATGCTAAAATAGGTACTGGTGCTTTAGCTATTGAATATTTATTAAAAAACATAAATTTA
GCTGAAGAAAAGCAAAAAGTAACTGATGAAATTAATCGTTTAAATGCAGAAGAAATTAAT
AATCCTGAACGTTTTGCCACAACTGCAAAACAAACAAGAGAAAAACTTTATAAACGTTTG
CAAGTAATTAATGCATTTATTGAATCTAAACAAGATCCAACTAGCATGTTAATTTATAAT
TTGCCTGTTATTCCAGCGGATTTAAGACCTTTAATTCAATTAGATGGTGGTAGACACTCA
ACTAGCGATATTAATGAATTGTATCGTAGAGTAATTATTAGAAACAATAGATTGCAACAA
TGACAAGAAAAAGATGCCCCTACATTGGTTATTCAAAACGAACTAAGAATGATTCAAGAA
GCAGTAGATGCTTTAATTGATAACCAAAGAAGAACACCTAACCCTGTTTTATCAAAAGAC
AATCGTCCATTTAAATCAATTTCAGATGCATTAACTGGTAAAAAAGGTCGTTTTAGACAA
AATTTACTAGGAAAACGTGTTGACTATTCTGGACGTTCAGTTATTGCCGTAGGGCCTTCA
TTAAAAATGCACCAATGTGGTATACCAAGAGAAATGGCTGCTAAATTATTTGAACCATGA
ATAATTGAAAGGCTAATTGAAAAAGAAGTAGCTACAACAATTAAAAGTGCTAAAAAAATT
ATTGAAGACCAAAACCCAGTAATTTGACCTCATGTTGCTGAAGCAATTAAGGGCAGACTA
GTATTGTTAAACCGTGCACCTACATTACACCGTTTATCTATTCAAGCCTTTGAACCTGTT
TTAGTAAGAGGCAAGGCTATTAGATTACACCCATTAGTATGTACTCCATTTAATGCTGAC
TTCGATGGTGACCAAATGGCTGTTCACGTTCCTGTTTCTGAACAAGCATTGCTTGAAAGT
CGTGAATTAATGTTGGCTAATAAAAACATTCTAGGACCTAAAGATGGTGAACCTATTATT
AACCCTTCTCAAGATATGGTTTTAGGTATTTATTATCTAACTATTGAAGAACCAGGAGCC
AAAGGTGAAGGACGTGTTTTTGATAACTATGAACACATGCTTAGAGCATTAGAAAATAAA
GTAGTTACATTGCACACTAGAATAGCATTACCTGCTTCAGAAGTTAAAACTCCAAAACTT
ATTTTTCCATTTGATGGTCCTCAATATATAATTTCAACAGTAGGTAAATTTATTTTTAAT
AATATATTCCCTAAAACATTTCCATTTATTTACGACAATAAAGTTGCTAAGGCAAATTCA
TTGGAAGATTATAATCAAACATTCAATGCAAAATATGTCGTTCAAGCAGGTACTAATATT
CCTGAATATATCAAAAATATGCCTATTGAAGAAGCATTTAACAAAAAGAATATTTCTAAA
ATAATACGTTATGTTTTTGATAAATATGTTGCTCAAATTTCAATGTCTGATATTGCAGAA
GTTATTAATAATTTAACTGAATCAAGTGATGCTAATGATTCAATAATTCAATTCTTGCAT
GTTAAAAATTATGAAAATAGAAAAATTGATTATGAACATGCAATGTTGCTAGCTCAATTT
ACAAGTCAAGAAAAGCAAAAGATTGAAATGTTAAATCCTGCTAGGGCAAATGGACAAGAA
GTTCCACTTAGTCCAGCTGAAAAAGCAGAAATTCTAGACACTGTATGATTTAGATATACA
AACATTGTTGCTTCAATATTGGATAGTATTAAACAATTAGGTTTTGACTATTCAACATAT
TCTGGAATTTCTATTTCGTTTAGTGATATTCTAGAAACTAATAAAAAGCAAGAATATATT
GCTCAAGGTGATGAATATATTGCTAAATTAAAACACTATTATGAACAAGGTTGAATAACT
GATGATGATCGTTACTCTTTAACTATTAAAAAATGAGCAGAAGTTAAGGATTTAATTCAA
GAAGACCTACAAAAAATAATTAAAGAAAATCCTCAAAACCCAGTTATTACCATGATTAAC
TCAGGTGCTCGTGGTAACATTTCTAACTATGTTCAATTAGCAGGTATGCGTGGATTAATG
GCTAACAATACTAAAACTACTAAGGCCGATGCTAAAAACGACCGTGTTGTTAGATCAACA
GTTGAAGTTCCTGTTAAGTCTTCATTTATTGAAGGACTTACTGCATTTGAATTCTATTCA
TCAACTCACGGTGCTAGAAAAGGTTTAACCGATACTGCTTTGAACACTGCAAAATCTGGT
TATTTAACAAGACGTTTAGTTGATGTTGCTCAAAATATTGTTGTTAGAGAAGAAAACTGT
GGTACTGACTATGGTTATAAAGCAAGAAACATAGTTGATACAAAAACTAAACAAATTATT
GTTCCTTTGAAAGAAAGAATTGTTGGAAGATTTGCAAACAAACCTGTTGTTACAAGTGCG
GGTATAGAAATTTGTTCTAGAAATGAATTAATTACTGAAAAAATTGCTCAACGAATAATA
GCAAGTGGTATTGAAGAAGTCGAAATTAGATCAATCTTAGGCTGCAATACACGTAACGGT
GTATGTAAGATGTGTTTTGGTAAAGACCTTGCAACAAATAGAATTGTTAATATCGGTGAA
GCAGTAGGTATTATTGCAGCTCAATCTATTGGGGAACCAGGAACTCAATTAACTATGCGT
ACATTCCACACTGGTGGTGTTGCCGGGGTTGAAGATATTACTGGTGGTTTCACTAGATTG
ATTGAATTAATTGATGCCCACGAACAACCATGAGGACGTCCCGCTGTTATTTCACCATAT
AAAGGTATTGTTACAAAGATTGAAGTTGATGAAAAAGACAATACAAACTATTTAGTAACA
ATTGAAAGCAAAGGATCTTCAAACACAACAGTTTCTCACAAAATTTTTGTTAATACAACC
AAAAAATTACGTGTTCAAGAAGGCGATGAATTAAGAATTGGTCAAAAGATTTCTGAAGGA
CCAATTATCTTAAAAGAATTATTAGCTTTAACAGACGTAATTACTGTTCAAAATTATTTA
TTAAAAGAAATTCAAAGAATTTATCGTATTCAAGGTATTGCAATTAGCGATAAGTATATT
GAAATTATAATTCGTCAAATGATGTCTAAATTAGTAATTTCTGAACCCGGAGATTCTAAA
TTCTTCGCTGGTGCTATTGTAGATATTTTTGACTATCAAGAGGAAAATGCTATTCTACTT
TCAAAAGGTTTGAAGCCAGCATATGGTAAAGTTGTTATTAAAGGTGCAAAACAAGTTCCA
TTGTTATCTGATTCATTCCTTGCCGCTGCTTCTTATCAAGAAACAAGCAAGATATTAGTT
CACGCTGCTATTTCATCAAGAATTGACAATTTATCTGGCTTAAAAGAAAATATTATTCTT
GGTAAAAAGATTCCATCAGGAACAGCATTATTCCCATTTGAAGAACATTCAAAATATGAT
ATAAAACCATCAATTAATTACTTTACAACAACTCCTATTGATGGCACAGAAATTTCTGAA
CCTATTGATATCGATTCAGTTGTTAATACAGCGCAAGAATATGACAATGATAAACAATCA
GTTGAAGAAGATTATTCTCCAAACGACGAAGAACTTGTTGCCGAAGAAGAAACATTTGAT
GATGAAGAAAATCAAAACGATTTTGAATAATTA
>16724 bias=0,e_score=0.0,bit_score=4847.6,score_ratio=1.10,align_strand=-,abs_start=378002,abs_end=382406,allele_start=378002,allele_end=382406,query_name=NODE_1_length_387269_cov_17.2252_ID_2199 <unknown description>
TGAAAAAAATTTCAAAATACGAATCATTAGATGAAGAAAAAATTTCAAAAATTTCATTAG
CATTAGCAACTCCTCAAGATGTTGAAACTTGGTCTCATGGTGAAGTTACTAAGCCAGAAA
CTATTAACTATAAATCATATAAGCCAGAACGTGGTGGATTATTTGATGAAATAATTTTTG
GACCAATGATTGATTATCGTTGCCCTGTATGTGGTTTCAAATACAAAAAAGTTAATGAAG
GAAGCTATTGTACAAGAACTGAATTATGTAAACAAGAACATGTTCAAATATTGCCTAAAA
TAGCACGTAGAACCCATATGGGACACATAAAACTAAATAGTCCAGTTGTTCACTTTTGAT
ATTTCAAAGTTGATCACTCAATTATTTATAAATTGCTTGGTTTAAAATCTTCAAATGGTT
CTGACGTGGTTAAACGTGAAGAACTAGAAAATTTAATTTATTACAAAAATCATATTGTCT
TAGAAGATGGTGGATTAAAATCATTACCTAAAAATCAAATTATTGAAATCAATGAAGCAG
CAATTATTTACCGCAATGCTCTAGAAGAATTACTTGAAAGATTTCAAGAAGGTACAGAAG
AATATGATGATATTAAAGAAACCCTAGATTCTTTAATTGAAAAAGCAACATCAAAAATCG
GCCAAGAATATGGAATTGATTTTTATGAATTAAACGAAGTAATTGAACATTATTCAGATG
CTAAAATAGGTACTGGTGCTTTAGCTATTGAATATTTATTAAAAAATATAAATTTAGCTG
AAGAAAAGCAAAAAGTAACTGATGAAATTAATCGTTTAAATGCAGAAGAAATTAATAATC
CTGAACGTTTTGCCACAACTGCAAAACAAACAAGAGAAAAACTTTATAAACGTTTGCAAG
TAATTAATGCATTTATTGAATCTAAACAAGATCCAACTAGCATGTTAATTTATAATTTGC
CTGTTATTCCAGCGGATTTAAGACCTTTAATTCAATTAGATGGTGGTAGACACTCAACTA
GTGATATTAATGAATTGTATCGTAGAGTAATTATTAGAAACAATAGATTGCAACAATGAC
AAGAAAAAGATGCTCCTACATTGGTTATTCAAAACGAACTAAGAATGATTCAAGAAGCAG
TAGATGCTTTAATTGATAACCAAAGAAGAACACCTAACCCTGTTTTATCAAAAGACAATC
GTCCATTTAAATCAATTTCAGATGCATTAACTGGTAAAAAAGGTCGTTTTAGACAAAATT
TACTAGGAAAACGTGTTGACTATTCTGGACGTTCAGTTATTGCCGTAGGGCCTTCATTAA
AAATGCACCAATGTGGTATACCAAGAGAAATGGCTGCTAAATTATTTGAACCATGAATAA
TTGAAAGGCTAATTGAAAAAGAAGTAGCAACAACAATTAAAAGTGCTAAAAAAATTATTG
AAGACCAAAATCCAGTAATTTGACCTCATGTTGCTGAAGCAATTAAAGGCAGACTAGTAT
TATTAAACCGTGCACCTACATTACACCGTTTATCTATTCAAGCCTTTGAACCTGTTTTAG
TAAGAGGCAAGGCTATTAGATTACACCCATTAGTATGTACTCCATTCAATGCTGACTTCG
ATGGTGACCAAATGGCTGTTCACGTTCCTGTTTCTGAACAAGCATTGCTTGAAAGTCGTG
AATTAATGTTGGCTAATAAAAACATTCTAGGACCTAAAGATGGTGAACCTATTATTAACC
CTTCTCAAGATATGGTTTTAGGTATTTATTATCTAACTATTGAAGAACCAGGCGCTAAAG
GCGAAGGACGTGTTTTTGATAACTATGAACACATGCTTAGAGCATTAGAAAATAAAGTAG
TTACATTGCACACTAGAATAGCATTACCTGCTTCAGAAGTTAAAACTCCAAAACTTATTT
TCCCATTTGATGGTCCTCAATATATAATTTCAACAGTAGGTAAATTTATTTTTAATAATA
TATTCCCTAAAACATTTCCATTTATTTACGACAATAAAGTTGCTAAGGCAAATTCATTGG
AAGATTATAATCAAACATTCAATGCAAAATATGTTGTTCAAGCAGGTACTAATATTCCTG
AATATATCAAAAATATGCCTATTGAAGAAGCATTTAACAAAAAGAATATTTCTAAAATAA
TACGTTATGTTTTTGATAAATATGTTGCTCAAATTTCAATGTCTGATATTGCAGAAGTTA
TTAATAATTTAACTGAATCAAGTGATGCTAATGATTCAATAATTCAATTCTTGCATGTTA
AAAATTATGAAAATAGAAAAATTGATTATGAACATGCAATGTTGCTAGCTCAATTTACAA
GTCAAGAAAAGCAAAAAATTGAAATGTTAAATCCTGCTAGGGCAAATGGACAAGAAGTTC
CACTTAGTCCAGCTGAAAAAGCAGAAATTCTAGACACTGTATGATTTAGATATACAAACA
TTGTTGCTTCAATATTGGATAGTATTAAACAATTAGGTTTTGACTATTCAACATATTCTG
GAATTTCTATTTCGTTTAGTGATATTCTAGAAACTAATAAAAAGCAAGAATATATTGCAC
AAGGTGATGAATATATTGCCAAATTAAAACACTATTATGAACAAGGTTGAATAACTGATG
ATGATCGTTACTCTTTAACTATTAAAAAATGAGCAGAAGTTAAGGATTTAATTCAAGAAG
ACCTACAAAAAATAATTAAAGAAAATCCTCAAAACCCAGTTATTACCATGATTAACTCAG
GTGCTCGTGGTAACATTTCTAACTATGTTCAATTAGCAGGTATGCGTGGATTGATGGCTA
ACAATACTAAAACTACTAAGGCCGATGCTAAAAACGACCGTGTTGTTAGATCAACAGTTG
AAGTCCCTGTTAAGTCTTCATTTATTGAAGGACTTACTGCATTTGAATTCTATTCATCAA
CTCACGGTGCTAGAAAAGGTTTAACCGATACTGCTTTGAACACTGCAAAATCTGGTTATT
TAACAAGACGTTTAGTTGATGTTGCTCAAAATATTGTTGTTAGAGAAGAAAACTGTGGTA
CTGACTATGGTTATAAAGCAAGAAACATAGTTGATACAAAAACTAAACAAATTATTGTTC
CTTTGAAAGAAAGAATTGTTGGAAGATTTGCAAACAAACCTGTTGTTACAAGTGCAGGTA
TAGAAATTTGTTCTAGAAATGAATTAATTACTGAAAAAATTGCTCAACGAATAATAGCAA
GTGGTATTGAAGAAGTCGAAATTAGATCAATCTTAGGCTGCAATACACGTAACGGTGTAT
GTAAGATGTGTTTTGGTAAAGACCTTGCAACAAATAGAATTGTTAATATCGGTGAAGCAG
TAGGTATTATTACAGCTCAATCTATTGGGGAACCAGGAACTCAATTAACTATGCGTACAT
TCCACACTGGTGGTGTTGCTGGGGTTGAAGATATTACTGGTGGTTTCACTAGATTGATTG
AATTAATTGATGCCCACGAACAACCATGAGGACGTCCTGCCGTTATTTCACCATATAAAG
GTATTGTTACAAAGATTGAAGTTGATGAAAAAGACAATACAAACTATTTAGTAACAATTG
AAAGCAAAGGATCTTCAAACACAACAGTTTCTCACAAAATTTTTGTTAATACAACCAAAA
AATTACGTGTTCAAGAAGGTGATGAATTAAGAATTGGTCAAAAGATTTCTGAAGGACCAA
TTATCTTAAAAGAATTATTAGCTTTAACAGACGTAATTACTGTTCAAAATTATTTATTAA
AAGAAATTCAAAGAATTTATCGTATTCAAGGTATTGCAATTAGCGATAAGTATATTGAAA
TTATAATTCGTCAAATGATGTCTAAATTAGTAATTTCTGAACCCGGAGATTCTAAATTCT
TCGCTGGTGCTATTGTAGATATTTTTGACTATCAAGAAGAAAATGCTATTCTACTTTCAA
AAGGTTTGAAGCCAGCATATGGTAAAGTTGTTATTAAAGGTGCAAAACAAGTTCCATTGT
TATCTGATTCATTCCTTGCTGCCGCTTCTTATCAAGAAACAAGCAAGATATTAGTTCATG
CTGCTATTTCATCAAGAATTGACAATTTATCTGGCTTAAAAGAAAATATTATTCTTGGTA
AAAAGATTCCATCAGGAACAGCATTATTCCCATTTGAAGAACATTCAAAATATGATATAA
AACCATCAATTAATTACTTTACAACAACTCCTATTGACGGCACAGAAATTTCTGAACCTA
TTGATATTGATTCAGTTGTTAATACAGCGCAAGAATATGACAATGATAAACAATCAGTTG
AAGAAGATTATTCTCCAAACGATGAAGAACTTGTTGCTGAAGAAGAAACATTTGATGATG
AAGAAAATCAAAACGATTTTGAAT
>16725 bias=0,e_score=0.0,bit_score=4888.5,score_ratio=1.11,align_strand=+,abs_start=4863,abs_end=9269,allele_start=4863,allele_end=9269,query_name=NODE_1_length_666248_cov_46.4332_ID_732 <unknown description>
TGAAAAAAATTTCAAAATACGAATCATTAGATGAAGAAAAAATTTCAAAAATTTCATTAG
CATTAGCAACTCCTCAAGATGTTGAAACTTGGTCTCATGGTGAAGTTACTAAGCCGGAAA
CTATTAACTATAAATCATATAAGCCAGAACGTGGTGGATTATTTGATGAAATAATTTTTG
GACCAATGATTGATTATCGTTGCCCTGTATGTGGTTTCAAATACAAAAAAGTTAATGAAG
GAAGCTATTGTACAAGAACTGAATTATGTAAACAAGAACATGTTCAAATATTGCCTAAAA
TAGCACGTAGAACCCATATGGGACATATAAAACTAAATAGTCCAGTTGTTCACTTTTGAT
ACTTCAAAGTTGATCACTCAATTATTTATAAATTGCTTGGTTTAAAATCTTCAAATGGTT
CTGACGTTGTTAAACGTGAAGAACTAGAAAATTTAATTTATTACAAAAATCATATTGTTC
TAGAAGATGGTGGATTAAAATCATTACCTAAAAATCAAATTATTGAAATCAATGAAGCAG
CAATCATTTACCGCAATGCTCTAGAAGAATTGCTTGAAAGATTTCAAGAAGGTACAGAAG
AATATGATGATATTAAAGAAACCCTAGATTCTTTAATTGAAAAAGCAACATCAAAAATCG
GTCAAGAATATGGAATTGATTTTTATGAATTAAATGAAGTAATTGAACATTATTCAGACG
CTAAAATAGGTACTGGTGCTTTAGCTATTGAATATTTATTAAAAAACATAAATTTAGTTG
AAGAAAAGCAAAAAGTAACTGATGAAATTAATCGTTTAAATGCAGAAGAAATTAATAATC
CTGAACGTTTTGCCACAACTGCAAAACAAACAAGAGAAAAACTTTATAAACGTTTGCAAG
TAATTAATGCATTTATTGAATCTAAACAAGATCCAACTAGCATGTTAATTTATAATTTGC
CTGTTATTCCAGCAGATTTAAGACCTTTAATTCAATTAGATGGTGGTAGACACTCAACTA
GCGATATTAATGAATTGTATCGTAGAGTAATTATTAGAAACAATAGATTGCAACAATGAC
AAGAAAAAGATGCCCCTACATTGGTTATTCAAAACGAACTAAGAATGATTCAAGAAGCAG
TAGATGCTTTAATTGATAACCAAAGAAGAACACCTAACCCTGTTTTATCAAAAGACAATC
GTCCATTTAAATCAATTTCAGATGCATTAACTGGTAAAAAAGGTCGTTTTAGACAAAATT
TACTAGGAAAACGTGTTGACTATTCTGGACGTTCAGTTATTGCCGTAGGGCCTTCATTAA
AAATGCACCAATGTGGTATACCAAGAGAAATGGCTGCTAAATTATTTGAACCATGAATAA
TTGAAAGGCTAATTGAAAAAGAAGTAGCTACAACAATTAAAAGTGCTAAAAAAATTATTG
AAGACCAAAACCCAGTAATTTGACCTCATGTTGCTGAAGCAATTAAGGGCAGACTAGTAT
TATTAAACCGTGCACCTACATTACACCGTTTATCTATTCAAGCCTTTGAACCTGTTTTAG
TAAGAGGCAAGGCTATTAGATTACACCCATTAGTATGTACTCCATTTAATGCTGACTTCG
ATGGTGACCAAATGGCTGTTCACGTTCCTGTTTCTGAACAAGCATTGCTTGAAAGTCGTG
AATTAATGTTGGCTAATAAAAACATTCTAGGACCTAAAGATGGTGAACCTATTATTAACC
CTTCTCAAGATATGGTTTTAGGTATTTATTATCTAACTATTGAAGAACCAGGAGCTAAAG
GCGAAGGACGTGTTTTTGATAACTATGAACACATGCTTAGAGCATTAGAAAATAAAGTAG
TTACATTGCACACTAGAATAGCATTACCTGCTTCAGAAGTTAAAACTCCAAAACTTATTT
TCCCATTTGATGGTCCTCAATATATAATTTCAACAGTAGGTAAATTTATTTTTAATAATA
TATTCCCTAAAACATTTCCATTTATTTACGACAATAAAGTTGCTAAGGCAAATTCATTGG
AAGATTATAATCAAACATTCAATGCAAAATATGTCGTTCAAGCAGGTACTAATATTCCTG
AATATATCAAAAATATGCCTATTGAAGAAGCATTTAACAAAAAGAATATTTCTAAAATAA
TACGTTATGTTTTTGATAAATATGTTGCTCAAATTTCAATGTCTGATATTGCAGAAGTTA
TTAATAATTTAACTGAATCAAGTGATGCTAATGATTCAATAATTCAATTCTTGCATGTTA
AAAATTATGAAAATAGAAAAATTGATTATGAACATGCAATGTTGCTAGCTCAATTTACAA
GTCAAGAAAAGCAAAAGATCGAAATGTTAAATCCTGCTAGGGCAAATGGACAAGAAGTTC
CACTTAGTCCAGCTGAAAAAGCAGAAATTCTAGACACTGTATGATTTAGATATACAAACA
TTGTTGCTTCAATATTGGATAGTATTAAACAATTAGGTTTTGACTATTCAACATATTCTG
GAATTTCTATTTCGTTTAGTGATATTCTAGAAACTAATAAAAAGCAAGAATATATTGCTC
AAGGTGATGAATATATTGCTAAATTAAAACACTACTATGAACAAGGTTGAATAACTGATG
ATGATCGTTACTCTTTAACTATTAAAAAATGAGCAGAAGTTAAGGATTTAATTCAAGAAG
ACCTACAAAAAATAATTAAAGAAAATCCTCAAAACCCAGTTATTACCATGATTAACTCAG
GTGCTCGTGGTAACATTTCTAACTATGTTCAATTAGCAGGTATGCGTGGATTGATGGCTA
ACAATACTAAAACTACTAAGGCCGATGCTAAAAACGACCGTGTTGTTAGATCAACAGTTG
AAGTTCCTGTTAAGTCTTCATTTATTGAAGGACTTACTGCATTTGAATTCTATTCATCAA
CTCACGGTGCTAGAAAAGGTTTAACCGATACTGCTTTGAACACTGCAAAATCTGGTTATT
TAACAAGACGTTTAGTTGATGTTGCTCAAAATATTGTTGTTAGAGAAGAAAACTGTGGTA
CTGACTATGGTTATAAAGCAAGAAACATAGTTGATACAAAAACTAAACAAATTATTGTTC
CTTTGAAAGAAAGAATTGTTGGAAGATTTGCAAACAAACCTGTTGTTACAAGTGCGGGTA
TAGAAATTTGTTCTAGAAATGAATTAATTACTGAAAAAATTGCTCAACGAATAATAGCAA
GTGGTATTGAAGAAGTCGAAATTAGATCAATCTTAGGCTGCAATACACGTAACGGTGTAT
GTAAGATGTGTTTTGGTAAAGACCTTGCAACAAATAGAATTGTTAATATCGGTGAAGCAG
TAGGTATTATTGCAGCTCAATCTATTGGGGAACCAGGAACTCAATTAACTATGCGTACAT
TCCACACTGGTGGTGTTGCCGGGGTTGAAGATATTACTGGTGGTTTCACTAGATTGATTG
AATTAATTGATGCCCACGAACAACCATGAGGACGTCCTGCCGTTATTTCACCATATAAAG
GTATTGTTACAAAGATTGAAGTTGATGAAAAAGACAATACAAACTATTTAGTAACAATTG
AAAGCAAAGGATCTTCAAACACAACAGTTTCTCACAAAATTTTTGTTAATACAACCAAAA
AATTACGTGTTCAAGAAGGTGATGAATTAAGAATTGGTCAAAAGATTTCTGAAGGACCAA
TTATCTTAAAAGAATTATTAGCTTTAACAGACGTAATTACTGTTCAAAATTATTTATTGA
AAGAAATTCAAAGAATTTATCGTATTCAAGGTATTGCAATTAGCGATAAGTATATTGAAA
TTATAATTCGTCAAATGATGTCTAAATTAGTAATTTCTGAACCCGGAGATTCTAAATTCT
TCGCTGGTGCTATTGTAGATATTTTTGACTATCAAGAAGAAAATGCTATTCTACTTTCAA
AAGGTTTGAAGCCAGCATATGGTAAAGTTGTTATTAAAGGTGCAAAACAAGTTCCATTGT
TATCTGATTCATTCCTTGCCGCTGCTTCTTATCAAGAAACAAGCAAGATATTAGTTCACG
CTGCTATTTCATCAAGAATTGACAATTTATCTGGCTTAAAAGAAAATATTATTCTTGGTA
AAAAGATTCCATCAGGAACAGCATTATTCCCATTTGAAGAACATTCAAAATATGATATAA
AACCATCAATTAATTACTTTACAACAACTCCTATTGACGGCACAGAAATTTCTGAACCTA
TTGATATTGATTCAGTTGTTAATACAGCGCAAGAATATGACAATGATAAACAATCAGTTG
AAGAAGATTATTCTCCAAACGACGAAGAACTTGTTGCTGAAGAAGAAACATTTGATGATG
AAGAAAATCAAAACGATTTTGAATAA
>16726 bias=0,e_score=0.0,bit_score=4871.3,score_ratio=1.11,align_strand=-,abs_start=100779,abs_end=105183,allele_start=100779,allele_end=105183,query_name=NODE_4_length_110046_cov_29.7683_ID_1631 <unknown description>
TGAAAAAAATTTCAAAATACGAATCATTAGATGAAGAAAAAATTTCAAAAATTTCATTAG
CATTAGCAACTCCTCAAGATGTTGAAACTTGGTCTCATGGTGAAGTTACTAAGCCAGAAA
CTATTAACTATAAATCATATAAGCCAGAACGTGGTGGATTATTTGATGAAATAATTTTTG
GACCAATGATTGATTATCGTTGCCCTGTATGTGGTTTCAAATACAAAAAAGTTAATGAAG
GAAGCTATTGTACAAGAACTGAATTATGTAAACAAGAACATGTTCAAATATTGCCTAAAA
TAGCACGTAGAACCCATATGGGACATATAAAACTAAATAGTCCAGTTGTTCACTTTTGAT
ACTTCAAAGTTGATCACTCAATTATTTATAAATTGCTTGGTTTAAAATCTTCAAATGGTT
CTGACGTTGTTAAACGTGAAGAACTAGAAAATTTAATTTATTACAAAAATCATATTGTTT
TAGAAGATGGTGGCTTAAAATCATTACCTAAAAATCAAATTATTGAAATCAATGAAGCAG
CAATCATTTACCGCAATGCTCTAGAAGAATTGCTTGAAAGATTTCAAGAAGGTACAGAAG
AATATGATGATATTAAAGAAACCCTAGATTCTTTAATTGAAAAAGCAACATCAAAAATCG
GTCAAGAATATGGAATTGATTTTTATGAATTAAACGAAGTAATTGAACATTATTCAGACG
CTAAAATAGGTACTGGTGCTTTAGCTATTGAATATTTATTAAAAAACATAAATTTAGTTG
AAGAAAAGCAAAAAGTAACTGATGAAATTAATCGTTTAAATGCAGAAGAAATTAATAATC
CTGAACGTTTTGCCACAACTGCAAAACAAACAAGAGAAAAACTTTATAAACGTTTGCAAG
TAATTAATGCATTTATTGAATCTAAGCAAGATCCAACTAGCATGTTAATTTATAATTTGC
CTGTTATTCCAGCGGATTTAAGACCTTTAATTCAATTAGATGGTGGTAGACACTCAACTA
GCGATATTAATGAATTGTATCGTAGAGTAATTATTAGAAACAATAGATTGCAACAATGAC
AAGAAAAAGATGCCCCTACATTGGTTATTCAAAACGAACTAAGAATGATTCAAGAAGCAG
TAGATGCTTTAATTGATAACCAAAGAAGAACACCTAACCCTGTTTTATCAAAAGACAATC
GTCCATTTAAATCAATTTCAGATGCATTAACTGGTAAAAAAGGTCGTTTTAGACAAAATT
TACTAGGAAAACGTGTTGACTATTCTGGACGTTCAGTTATTGCCGTAGGACCTTCATTAA
AAATGCACCAATGTGGTATACCAAGAGAAATGGCTGCTAAATTATTTGAACCATGAATAA
TTGAAAGGCTAATTGAAAAAGAAGTAGCTACAACAATTAAAAGTGCTAAAAAAATTATTG
AAGACCAAAACCCAGTAATTTGACCTCATGTTGCTGAAGCAATTAAAGGCAGACTAGTAT
TGTTAAACCGTGCACCTACATTACACCGTTTATCTATTCAAGCCTTTGAACCTGTTTTAG
TAAGAGGCAAGGCTATTAGATTACACCCATTAGTATGTACTCCATTTAATGCTGACTTCG
ATGGTGACCAAATGGCTGTTCACGTTCCTGTTTCTGAACAAGCATTGCTTGAAAGTCGTG
AATTAATGTTGGCTAATAAAAACATTCTAGGACCTAAAGATGGTGAACCTATTATTAACC
CTTCTCAAGATATGGTTTTAGGTATTTATTATCTAACTATTGAAGAACCAGGAGCTAAAG
GCGAAGGACGTGTTTTTGATAACTATGAACACATGCTTAGAGCATTAGAAAATAAAGTAG
TTACATTGCACACTAGAATAGCATTACCTGCTTCAGAAGTTAAAACTCCAAAACTTATTT
TCCCATTTGATGGTCCTCAATATATAATTTCAACAGTAGGTAAATTTATTTTTAATAATA
TATTCCCTAAAACATTTCCATTTATTTACGACAATAAAGTTGCTAAGGCAAATTCATTGG
AAGATTATAATCAAACATTCAATGCAAAATATGTCGTTCAAGCAGGTACTAATATTCCTG
AATATATCAAAAATATGCCTATTGAAGAAGCATTTAACAAAAAGAATATTTCTAAAATAA
TACGTTATGTTTTTGATAAATATGTTGCTCAAATTTCAATGTCTGATATTGCAGAAGTTA
TTAATAATTTAACTGAATCAAGTGATGCTAATGATTCAATAATTCAATTCTTGCATGTTA
AAAATTATGAAAATAGAAAAATTGATTATGAACATGCAATGTTGCTAGCTCAATTTACAA
GTCAAGAAAAGCAAAAGATTGAAATGTTAAATCCTGCTAGGGCAAATGGACAAGAAGTTC
CACTTAGTCCAGCTGAAAAAGCAGAAATTCTAGACACTGTATGATTTAGATATACAAACA
TTGTTGCTTCAATATTGGATAGTATTAAACAATTAGGTTTTGACTATTCAACATATTCTG
GAATTTCTATTTCGTTTAGTGATATTCTAGAAACTAATAAAAAGCAAGAATATATTGCTC
AAGGTGATGAATATATTGCTAAATTAAAACACTATTATGAACAAGGTTGAATAACTGATG
ATGATCGTTACTCTTTAACTATTAAAAAATGAGCAGAAGTTAAGGATTTAATTCAAGAAG
ACCTACAAAAAATAATTAAAGAAAATCCTCAAAACCCAGTTATTACCATGATTAACTCAG
GTGCTCGTGGTAACATTTCTAACTATGTTCAATTAGCAGGTATGCGTGGATTGATGGCTA
ACAATACTAAAACTACTAAGGCCGATGCTAAAAACGACCGTGTTGTTAGATCAACAGTTG
AAGTTCCTGTTAAGTCTTCATTTATTGAAGGACTTACTGCATTTGAATTCTATTCATCAA
CTCACGGTGCTAGAAAAGGTTTAACCGATACTGCTTTGAACACTGCAAAATCTGGTTATT
TAACAAGACGTTTAGTTGATGTTGCTCAAAATATTGTTGTTAGAGAAGAAAACTGTGGTA
CTGACTATGGTTATAAAGCAAGAAACATAGTTGATACAAAAACTAAACAAATTATTGTTC
CTTTGAAAGAAAGAATTGTTGGAAGATTTGCAAACAAACCTGTTGTTACAAGTGCGGGTA
TAGAAATTTGTTCTAGAAATGAATTAATTACTGAAAAAATTGCTCAACGAATAATAGCAA
GTGGTATTGAAGAAGTCGAAATTAGATCGATCTTAGGCTGCAATACACGTAACGGTGTAT
GTAAGATGTGTTTTGGTAAAGACCTTGCAACAAATAGAATTGTTAATATCGGTGAAGCAG
TAGGTATTATTGCAGCTCAATCTATTGGGGAACCAGGAACTCAATTAACTATGCGTACAT
TCCACACTGGTGGTGTTGCTGGGGTTGAAGATATTACTGGTGGTTTCACTAGATTGATTG
AATTAATTGATGCCCACGAACAACCATGAGGACGTCCTGCTGTTATTTCACCATATAAAG
GTATTGTTACAAAGATTGAAGTTGATGAAAAAGACAATACAAACTATTTAGTAACAATTG
AAAGCAAAGGATCTTCAAACACAACAGTTTCTCACAAAATTTTTGTTAATACAACCAAAA
AATTACGTGTTCAAGAAGGTGATGAATTAAGAATCGGTCAAAAGATTTCTGAAGGACCAA
TTATCTTAAAAGAATTATTAGCTTTAACAGACGTAATTACTGTTCAAAATTATTTATTGA
AAGAAATTCAAAGAATTTATCGTATTCAAGGTATTGCAATTAGCGATAAGTATATTGAAA
TTATAATTCGTCAAATGATGTCTAAATTAGTAATTTCTGAACCCGGAGATTCTAAATTCT
TCGCTGGTGCTATTGTAGATATTTTTGACTATCAAGAAGAAAATGCTATTCTACTTTCAA
AAGGTTTGAAGCCAGCATATGGTAAAGTTGTTATTAAAGGTGCAAAACAAGTTCCATTGT
TATCTGATTCATTCCTTGCCGCTGCTTCTTATCAAGAAACAAGTAAGATATTAGTTCACG
CTGCTATTTCATCAAGAATTGACAATTTATCTGGCTTAAAAGAAAATATTATTCTTGGTA
AAAAGATTCCATCAGGAACAGCATTATTCCCATTTGAAGAACATTCAAAATATGATATAA
AACCATCAATTAATTACTTTACAACAACTCCTATTGATGGCACAGAAATTTCTGAACCTA
TTGATATCGATTCAGTTGTTAATGCAGCGCAAGAATATGACAATGATAAACAATCAGTTG
AAGAAGATTATTCTCCAAACGACGAAGAACTTGTTGCTGAAGAAGAAACATTTGATGATG
AAGAAAATCAAAACGATTTTGAAT
>16727 bias=0,e_score=0.0,bit_score=4855.7,score_ratio=1.10,align_strand=+,abs_start=4865,abs_end=9271,allele_start=4865,allele_end=9271,query_name=NODE_4_length_49777_cov_39.8407_ID_520 <unknown description>
TGAAAAAAATTTCAAAATACGAATCATTAGATGAAGAAAAAATTTCAAAAATTTCATTAG
CATTAGCAACTCCTCAAGATGTTGAAACTTGGTCTCATGGTGAAGTTACTAAGCCAGAAA
CTATTAACTATAAATCATATAAGCCAGAACGTGGTGGATTATTTGATGAAATAATTTTTG
GACCAATGATTGATTATCGTTGCCCTGTATGTGGTTTCAAATACAAAAAAGTTAATGAAG
GAAGCTATTGTACAAGAACTGAATTATGTAAACAAGAACATGTTCAAATATTGCCTAAAA
TAGCACGTAGAACCCATATGGGACATATAAAACTAAATAGTCCAGTTGTTCACTTTTGAT
ACTTCAAAGTTGATCACTCAATTATTTATAAATTGCTTGGTTTAAAATCTTCAAATGGTT
CTGACGTTGTTAAACGTGAAGAACTAGAAAATTTAATTTATTACAAAAATCATATTGTTC
TAGAAGATGGTGGCTTAAAATCATTACCTAAAAATCAAATTATTGAAATCAATGAAGCGG
CAATCATTTACCGCAATGCTCTAGAAGAATTGCTTGAAAGATTTCAAGAAGGTACAGAAG
AATATGATGATATTAAAGAAACCCTAGATTCTTTAATTGAAAAAGCAACATCAAAAATCG
GTCAAGAATATGGAATTGATTTTTATGAATTAAACGAAGTAATTGAACATTATTCAGAGG
CTAAAATAGGTACTGGTGCTTTAGCTATTGAATATTTATTAAAAAACATAAATTTAGTTG
AAGAAAAGCAAAAAGTAACTGATGAAATTAATCGTTTAAACGCAGAAGAAATTAATAATC
CTGAACGTTTTGCCACAACTGCAAAACAAACAAGAGAAAAACTTTATAAACGTTTGCAAG
TAATTAATGCATTTATTGAATCTAAACAAGATCCAACTAGCATGTTAATTTATAATTTAC
CTGTTATTCCAGCAGATTTAAGACCTTTAATTCAATTAGATGGTGGTAGACACTCAACTA
GTGATATTAATGAATTGTATCGTAGAGTAATTATTAGAAACAATAGATTGCAACAGTGAC
AAGAAAAAGATGCCCCTACATTGGTAATTCAAAACGAACTAAGAATGATTCAAGAAGCAG
TAGATGCTTTAATTGATAACCAAAGAAGAACACCTAACCCTGTTTTATCAAAAGACAATC
GTCCATTTAAATCAATTTCAGATGCATTAACTGGTAAAAAAGGTCGTTTTAGACAAAATT
TACTAGGAAAACGTGTTGACTATTCTGGACGTTCAGTTATTGCCGTAGGGCCTTCATTAA
AAATGCACCAATGTGGTATACCAAGAGAAATGGCTGCTAAATTATTTGAACCATGAATAA
TTGAAAGGCTAATTGAAAAAGAAGTAGCTACAACAATTAAAAGTGCTAAAAAAATTATTG
AAGACCAAAACCCAGTAATTTGACCTCATGTTGCTGAAGCAATTAAGGGCAGACTAGTAT
TGTTAAACCGTGCACCTACATTACACCGTTTATCTATTCAAGCCTTTGAACCTGTTTTAG
TAAGAGGCAAGGCTATTAGATTACATCCATTAGTATGTACTCCATTTAATGCTGACTTCG
ATGGTGACCAAATGGCTGTTCACGTTCCTGTTTCTGAACAAGCATTGCTTGAAAGTCGTG
AATTAATGTTGGCTAATAAAAACATTCTAGGACCTAAAGATGGTGAACCTATTATTAACC
CTTCTCAAGATATGGTTTTAGGTATTTATTATCTAACTATTGAAGAACCGGGAGCTAAAG
GCGAAGGACGTGTTTTTGATAACTATGAACACATGCTTAGAGCATTAGAAAATAAAGTAG
TTACATTGCACACTAGAATAGCATTACCTGCTTCAGAAGTTAAAACTCCAAAACTTATTT
TCCCATTTGATGGTCCTCAATATATAATTTCAACAGTAGGTAAATTTATTTTTAATAATA
TATTCCCTAAAACATTTCCATTTATTTACGACAATAAAGTTGCTAAGGCAAATTCATTGG
AAGATTATAATCAAACATTCAATGCAAAATATGTTGTTCAAGCAGGTACTAATATTCCTG
AATATATCAAAAATATGCCTATTGAAGAAGCATTTAACAAAAAGAATATTTCTAAAATAA
TACGTTATGTTTTTGATAAATATGTTGCTCAAATTTCAATGTCTGATATTGCAGAAGTTA
TTAATAATTTAACTGAATCAAGTGATGCTAATGATTCAATAATTCAATTCTTGCATGTTA
AAAATTATGAAAATAGAAAAATTGATTATGAACATGCAATGTTGCTAGCTCAATTTACAA
GTCAAGAAAAGCAAAAAATTGAAATGTTAAATCCTGCTAGGGCAAATGGACAAGAAGTTC
CACTTAGTCCAGCTGAAAAAGCAGAAATTCTAGACACTGTATGATTTAGATATACAAACA
TTGTTGCTTCAATATTGGATAGTATTAAACAATTAGGTTTTGACTATTCAACATATTCTG
GAATTTCTATTTCGTTTAGTGATATTCTAGAAACTAATAAAAAGCAAGAATATATTGCTC
AAGGTGATGAATATATTGCCAAATTAAAACACTATTATGAACAAGGTTGAATAACTGATG
ATGATCGTTACTCTTTAACTATTAAAAAATGAGCAGAAGTTAAGGATTTAATTCAAGAAG
ACCTACAAAAAATAATTAAAGAAAATCCTCAAAACCCAGTTATTACCATGATTAACTCAG
GTGCTCGTGGTAACATTTCTAACTATGTTCAATTAGCAGGTATGCGTGGATTGATGGCTA
ACAATACTAAAACTACTAAGGCCGATGCTAAAAACGACCGTGTTGTTAGATCAACAGTTG
AAGTTCCTGTTAAGTCTTCATTTATTGAAGGACTTACTGCATTTGAATTCTATTCATCAA
CTCACGGTGCTAGAAAAGGTTTAACCGATACCGCCTTGAACACTGCAAAATCTGGTTATT
TAACAAGACGTTTAGTTGATGTTGCTCAAAATATTGTTGTTAGAGAAGAAAACTGTGGTA
CTGACTATGGTTATAAAGCAAGAAACATAGTTGATACAAAAACTAAACAAATTATTGTTC
CCTTAAAAGAAAGAATTGTTGGAAGATTTGCAAACAAACCTGTTGTTACAAGTGCAGGTA
TAGAAATTTGTTCTAGAAATGAATTAATTACTGAAAAAATTGCTCAACGAATAATAGCAA
GTGGTATTGAAGAAGTCGAAATTAGATCAATCTTAGGCTGCAATACACGTAACGGTGTAT
GTAAGATGTGTTTTGGTAAAGACCTTGCAACAAATAGAATTGTTAATATCGGTGAAGCAG
TAGGTATTATTGCAGCTCAATCTATTGGGGAACCAGGAACTCAATTAACTATGCGTACAT
TCCACACTGGTGGTGTTGCTGGGGTTGAAGATATTACTGGTGGTTTCACTAGATTGATTG
AATTAATTGATGCCCACGAACAACCATGAGGACGTCCTGCCGTTATTTCACCATATAAAG
GTATTGTTACAAAGATTGAAGTTGATGAAAAAGACAATACAAACTATTTAGTAACAATTG
AAAGCAAAGGATCTTCAAACACAACAGTTTCTCACAAAATTTTTGTTAATACAACCAAAA
AATTACGTGTTCAAGAAGGCGATGAATTAAGAATTGGTCAAAAGATTTCTGAAGGACCAA
TTATCTTAAAAGAATTATTAGCTTTAACAGACGTAATTACTGTTCAAAATTATTTATTGA
AAGAAATTCAAAGAATTTATCGTATTCAAGGTATTGCAATTAGCGACAAGTATATTGAAA
TTATAATTCGTCAAATGATGTCTAAATTAGTAATTTCTGAACCCGGAGATTCTAAATTCT
TCGCTGGTGCTATTGTAGATATTTTTGACTATCAAGAAGAAAATGCTATTCTACTTTCAA
AAGGTTTGAAGCCAGCATATGGTAAAGTTGTTATTAAAGGTGCAAAACAAGTTCCATTGT
TATCTGATTCATTCCTTGCTGCCGCTTCTTATCAAGAAACAAGCAAGATATTAGTTCATG
CTGCTATTTCATCAAGAATTGACAATTTATCTGGCTTAAAAGAAAATATTATTCTTGGTA
AAAAGATTCCATCAGGAACAGCATTATTCCCATTTGAAGAACACTCAAAATATGATATAA
AACCATCAATTAATTACTTTACAACAACTCCTATTGACGGCACAGAAATTTCTGAACCTA
TTGATATTGATTCAGTTGTTAATACAGCGCAAGAATATGACAATGATAAACAATCAATTG
AAGAAGATTATTCTCCAAACGACGAAGAACTTGTTGCTGAAGAAGAAACATTTGATGATG
AAGAAAATCAAAACGATTTTGAATAA
>16728 bias=0,e_score=0.0,bit_score=4868.4,score_ratio=1.10,align_strand=+,abs_start=4866,abs_end=9272,allele_start=4866,allele_end=9272,query_name=NODE_5_length_65338_cov_34.5_ID_5307 <unknown description>
TGAAAAAAATTTCAAAATACGAATCATTAGATGAAGAAAAAATTTCAAAAATTTCATTAG
CATTAGCAACTCCTCAAGATGTTGAAACTTGGTCTCATGGTGAAGTTACTAAGCCAGAAA
CTATTAACTATAAATCATATAAGCCAGAACGTGGTGGATTATTTGATGAAATAATTTTTG
GGCCTATGATTGATTATCGTTGCCCTGTGTGTGGTTTTAAATACAAAAAAGTTAATGAAG
GAAGCTATTGTACAAGAACTGAATTATGTAAACAAGAACATGTTCAAATATTGCCTAAAA
TAGCACGTAGAACCCATATGGGACACATAAAACTAAATAGTCCAGTTGTTCACTTTTGAT
ATTTCAAAGTTGATCACTCAATTATTTATAAATTGCTTGGTTTAAAATCTTCAAATGGTT
CTGACGTGGTTAAACGTGAAGAACTTGAAAATTTAATTTATTACAAAAATCATATTGTTC
TAGAAGATGGTGGCTTAAAATCATTACCTAAAAATCAAATTATTGAAATCAATGAAGCAG
CAATCATTTACCGCAATGCTCTAGAAGAATTGCTTGAAAGATTTCAAGAAGGTACAGAAG
AATATGATGATATTAAAGAAACCCTAGATTCTTTAATTGAAAAAGCAACATCAAAAATCG
GTCAAGAATATGGAATTGATTTTTATGAATTAAACGAAGTAATTGAACATTATTCAGACG
CTAAAATAGGTACTGGTGCTTTAGCTATTGAATATTTATTAAAAAACATAAATTTAGCTG
AAGAAAAGCAAAAAGTAACTGATGAAATTAATCGTTTAAATGCAGAAGAAATTAATAATC
CTGAACGTTTTGCCACAACTGCAAAACAAACAAGAGAAAAACTTTATAAACGTTTGCAAG
TAATTAATGCATTTATTGAATCTAAACAAGATCCAACTAGCATGTTGATTTATAATTTGC
CTGTTATTCCAGCAGATTTAAGACCTTTAATTCAATTAGATGGCGGTAGACACTCAACTA
GTGATATTAATGAATTGTATCGTAGAGTAATTATTAGAAACAATAGATTGCAACAATGAC
AAGAAAAAGATGCCCCTACATTGGTTATTCAAAACGAACTAAGAATGATTCAAGAAGCAG
TAGATGCTTTAATTGATAATCAAAGAAGAACACCTAACCCTGTTTTATCAAAAGACAATC
GTCCATTTAAATCAATTTCAGATGCATTAACTGGTAAAAAAGGTCGTTTTAGACAAAATT
TACTAGGAAAACGTGTTGACTATTCTGGACGTTCAGTTATTGCCGTAGGGCCTTCATTAA
AAATGCACCAATGTGGTATACCAAGAGAAATGGCTGCTAAATTATTTGAACCATGAATAA
TTGAAAGGTTAATTGAAAAAGAAGTAGCTACAACAATTAAAAGTGCTAAAAAAATTATTG
AAGACCAAAACCCAGTAATTTGACCTCATGTTGCTGAAGCAATTAAAGGCAGACTAGTAT
TATTAAACCGTGCACCTACATTACACCGTTTATCTATTCAAGCCTTTGAACCTGTTTTAG
TAAGAGGCAAGGCTATTAGATTACACCCATTAGTATGTACTCCATTTAATGCTGACTTCG
ATGGTGACCAAATGGCTGTTCACGTTCCTGTTTCTGAACAAGCATTGCTTGAAAGTCGTG
AATTAATGTTGGCTAATAAAAACATTCTAGGACCTAAAGATGGTGAACCTATTATTAACC
CTTCTCAAGATATGGTTTTAGGTATTTATTATCTAACTATTGAAGAACCAGGAGCTAAAG
GTGAAGGACGTGTTTTTGATAACTATGAACACATGCTTAGAGCATTAGAAAATAAAGTAG
TTACATTGCACACTAGAATAGCATTACCTGCTTCAGAAGTTAAAACTCCAAAACTTATTT
TCCCATTTGATGGTCCTCAATATATAATTTCAACAGTAGGTAAATTTATTTTTAATAATA
TATTCCCTAAAACATTTCCATTTATTTACGACAATAAAGTTGCTAAGGCAAATTCATTGG
AAGATTATAATCAAACATTCAATGCAAAATATGTCGTTCAAGCAGGTACTAATATTCCTG
AATATATCAAAAATATGCCTATTGAAGAAGCATTTAACAAAAAGAATATTTCTAAAATAA
TACGTTATGTTTTTGATAAATATGTTGCTCAAATTTCAATGTCTGATATTGCAGAAGTTA
TTAATAATTTAACTGAATCAAGTGATGCTAATGATTCAATAATTCAATTCTTGCATGTTA
AAAATTATGAAAATAGAAAAATTGATTATGAACATGCAATGTTGCTAGCTCAATTTACAA
GTCAAGAAAAGCAAAAGATTGAAATGTTAAATCCTGCTAGGGCAAACGGACAAGAAGTTC
CACTTAGTCCAGCTGAAAAAGCAGAAATTCTAGACACTGTATGATTTAGATATACAAACA
TTGTTGCTTCAATATTGGATAGCATTAAACAATTAGGTTTTGACTATTCAACATATTCTG
GAATTTCTATTTCGTTTAGTGATATTCTAGAAACTAATAAAAAGCAAGAATATATTGCAC
AAGGTGATGAATATATTGCCAAATTAAAACACTACTATGAACAAGGTTGAATAACTGATG
ATGACCGTTACTCTTTAACTATTAAAAAATGAGCAGAAGTTAAGGATTTAATTCAAGAAG
ACCTACAAAAAATAATTAAAGAAAATCCTCAAAACCCAGTTATTACCATGATTAACTCAG
GTGCTCGTGGTAACATTTCTAACTATGTTCAATTAGCAGGTATGCGTGGATTGATGGCTA
ACAATACTAAAACTACTAAGGCCGATGCTAAAAACGACCGTGTTGTTAGATCAACAGTTG
AAGTTCCTGTTAAGTCTTCATTTATTGAAGGACTTACTGCATTTGAATTCTATTCATCAA
CTCACGGTGCTAGAAAAGGTTTAACCGATACTGCTTTGAACACTGCAAAATCTGGTTATT
TAACAAGACGTTTAGTTGATGTTGCTCAAAATATTGTTGTTAGAGAAGAAAACTGTGGTA
CTGACTATGGTTATAAAGCAAGAAACATAGTTGATACAAAAACTAAACAAATTATTGTTC
CTTTGAAAGAAAGAATTGTTGGAAGATTTGCAAACAAACCTGTTGTTACAAGTGCGGGTA
TAGAAATTTGTTCTAGAAATGAATTAATTACTGAAAAAATTGCTCAACGAATAATAGCAA
GTGGTATTGAAGAAGTCGAAATTAGATCAATCTTAGGCTGCAATACACGTAACGGTGTAT
GTAAGATGTGTTTTGGTAAAGACCTTGCAACAAATAGAATTGTTAATATCGGTGAAGCAG
TAGGTATTATTGCAGCTCAATCTATTGGGGAACCAGGAACTCAATTAACTATGCGTACAT
TCCACACTGGTGGTGTTGCCGGGGTTGAAGATATTACTGGTGGTTTCACTAGATTGATCG
AATTAATTGATGCCCACGAACAACCATGAGGACGTCCTGCCGTTATTTCACCATATAAAG
GTATTGTTACAAAGATTGAAGTTGATGAAAAAGACAATACAAACTATTTAGTAACAATTG
AAAGCAAAGGATCTTCAAACACAACAGTTTCTCACAAAATTTTTGTTAACACAACCAAGA
AATTACGTGTTCAAGAAGGTGACGAATTAAGAATTGGTCAAAAGATTTCTGAAGGACCAA
TTATCTTAAAAGAATTATTAGCTTTAACAGACGTAATTACTGTTCAAAATTATTTATTAA
AAGAAATTCAAAGAATTTATCGTATTCAAGGTATTGCAATTAGCGATAAGTATATTGAAA
TTATAATTCGTCAAATGATGTCTAAATTAGTAATTTCTGAACCTGGAGATTCTAAATTCT
TCGCTGGTGCTATTGTAGATATTTTTGACTATCAAGAAGAAAATGCTATTCTACTTTCAA
AAGGTTTGAAGCCAGCATATGGTAAAGTTGTTATTAAAGGTGCAAAACAAGTTCCATTGT
TATCTGATTCATTCCTTGCCGCTGCTTCTTATCAAGAAACAAGCAAGATATTAGTTCATG
CTGCTATTTCATCAAGAATTGACAATTTATCTGGCTTAAAAGAAAATATTATTCTTGGTA
AAAAGATTCCATCAGGAACAGCATTATTCCCATTTGAAGAACATTCAAAATATGATATAA
AACCATCAATTAATTACTTTACAACAACTCCTATTGACGGCACAGAAATTTCTGAACCTA
TTGATATTGATTCAGTTGTTAATACAGCGCAAGAATATGACAATGATAAACAATCAGTTG
AAGAAGATTATTCTCCAAACGACGAAGAACTTGTTGCTGAAGAAGAAACATTTGATGATG
AAGAAAATCAAAACGATTTTGAATAA
>16729 bias=0,e_score=0.0,bit_score=4875.7,score_ratio=1.11,align_strand=+,abs_start=4934,abs_end=9340,allele_start=4934,allele_end=9340,query_name=NODE_7_length_19847_cov_41.9573_ID_483 <unknown description>
TGAAAAAAATTTCAAAATACGAATCATTAGATGAAGAAAAAATTTCAAAAATTTCATTAG
CATTAGCAACTCCTCAAGATGTTGAAACTTGGTCTCATGGTGAAGTTACTAAGCCAGAAA
CTATTAACTATAAATCATATAAGCCAGAACGTGGTGGATTATTTGATGAAATAATTTTTG
GACCAATGATTGATTATCGTTGCCCTGTATGTGGTTTCAAATACAAAAAAGTTAATGAAG
GAAGCTATTGTACAAGAACTGAATTATGTAAACAAGAACATGTTCAAATATTGCCTAAAA
TAGCACGTAGAACCCATATGGGACACATAAAACTAAATAGTCCAGTTGTTCACTTTTGAT
ATTTCAAAGTTGATCACTCAATTATTTATAAATTGCTTGGTTTAAAATCTTCAAATGGTT
CTGACGTGGTTAAACGTGAAGAACTAGAAAATTTAATTTATTACAAAAATCATATTGTTC
TAGAAGATGGTGGCTTAAAATCATTACCTAAAAATCAAATTATTGAAATCAATGAAGCAG
CAATCATTTACCGCAACGCTCTAGAAGAATTGCTTGAAAGATTTCAAGAAGGTACAGAAG
AATATGATGATATTAAAGAAACCCTAGATTCTTTAATTGAAAAAGCAACATCAAAAATCG
GTCAAGAATATGGAATTGATTTTTATGAATTAAACGAAGTAATTGAACATTATTCAGACG
CTAAAATAGGCACTGGTGCTTTAGCTATTGAATATTTATTAAAAAACATAAATTTAGCTG
AAGAAAAGCAAAAAGTAACTGATGAAATTAATCGTTTAAATGCAGAAGAAATTAATAATC
CTGAACGTTTTGCCACAACTGCAAAACAAACAAGAGAAAAACTTTATAAACGTTTGCAAG
TAATTAATGCATTTATTGAATCTAAACAAGATCCAACTAGCATGTTGATTTATAATTTGC
CTGTTATTCCAGCGGATTTAAGACCTTTAATTCAATTAGATGGTGGTAGACACTCAACTA
GTGATATTAATGAATTGTATCGTAGAGTAATTATTAGAAACAATAGATTGCAACAATGAC
AAGAAAAAGATGCCCCTACATTGGTTATTCAAAACGAACTAAGAATGATTCAAGAAGCAG
TAGATGCTTTAATTGATAACCAAAGAAGAACACCTAACCCTGTTTTATCAAAAGACAATC
GTCCATTTAAATCAATTTCAGATGCATTAACTGGTAAAAAAGGTCGTTTTAGACAAAATT
TACTAGGAAAACGTGTTGACTATTCTGGACGTTCAGTTATTGCCGTAGGACCTTCATTAA
AAATGCACCAATGTGGTATACCAAGAGAAATGGCTGCTAAATTATTTGAACCATGAATAA
TTGAAAGGCTAATTGAAAAAGAAGTAGCTACAACAATTAAAAGTGCTAAAAAAATTATTG
AAGACCAAAACCCAGTAATTTGACCTCATGTTGCTGAAGCAATTAAAGGCAGACTAGTAT
TGTTAAACCGTGCACCTACATTACACCGTTTATCTATTCAAGCCTTTGAACCTGTTTTAG
TAAGAGGCAAGGCTATTAGATTACACCCATTAGTATGTACTCCATTTAATGCTGACTTCG
ATGGTGACCAAATGGCTGTTCACGTTCCTGTTTCTGAACAAGCATTGCTTGAAAGTCGTG
AATTAATGTTGGCTAATAAAAACATTCTAGGACCTAAAGATGGTGAACCTATTATTAACC
CTTCTCAAGATATGGTTTTAGGTATTTATTATCTAACTATTGAAGAACCAGGAGCTAAAG
GCGAAGGACGTGTTTTTGATAACTATGAACACATGCTTAGAGCATTAGAAAATAAAGTAG
TTACATTGCACACTAGAATAGCATTACCTGCTTCAGAAGTTAAAACTCCAAAACTTATTT
TCCCATTTGATGGTCCTCAATATATAATTTCAACAGTAGGTAAATTTATTTTTAATAATA
TATTCCCTAAAACATTTCCATTTATTTACGACAATAAAGTTGCTAAGGCAAATTCATTGG
AAGATTATAATCAAACATTCAATGCAAAATATGTCGTTCAAGCAGGTACTAATATTCCTG
AATATATCAAAAATATGCCTATTGAAGAAGCATTTAACAAAAAGAATATTTCTAAAATAA
TACGTTATGTTTTTGATAAATATGTTGCTCAAATTTCAATGTCTGATATTGCAGAAGTTA
TTAATAATTTAACTGAATCAAGTGATGCTAATGATTCAATAATTCAATTCTTGCATGTTA
AAAATTATGAAAATAGAAAAATTGATTATGAACATGCAATGTTGCTAGCTCAATTTACAA
GTCAAGAAAAGCAAAAGATTGAAATGTTAAATCCTGCTAGGGCAAATGGACAAGAAGTTC
CACTTAGTCCAGCTGAAAAAGCAGAAATTCTAGACACTGTATGATTTAGATATACAAACA
TTGTTGCTTCAATATTGGATAGTATTAAACAATTAGGTTTTGACTATTCAACATATTCTG
GAATTTCTATTTCGTTTAGTGATATTCTAGAAACTAATAAAAAGCAAGAATATATTGCTC
AAGGTGATGAATATATTGCTAAATTAAAACACTATTATGAACAAGGTTGAATAACTGATG
ATGATCGTTACTCTTTAACTATTAAAAAATGAGCAGAAGTTAAGGATTTAATTCAAGAAG
ACCTACAAAAAATAATTAAAGAAAATCCTCAAAACCCAGTTATTACCATGATTAACTCAG
GTGCTCGTGGTAACATTTCTAACTATGTTCAATTAGCAGGTATGCGTGGATTGATGGCTA
ACAATACTAAAACTACTAAGGCCGATGCTAAAAACGACCGTGTTGTTAGATCAACAGTTG
AAGTTCCTGTTAAGTCTTCATTTATTGAAGGACTTACTGCATTTGAATTCTATTCATCAA
CTCACGGTGCTAGAAAAGGTTTAACCGATACTGCTTTGAACACTGCAAAATCTGGTTATT
TAACAAGACGTTTAGTTGATGTTGCTCAAAATATTGTTGTTAGAGAAGAAAACTGTGGTA
CTGACTATGGTTATAAAGCAAGAAACATAGTTGATACAAAAACTAAACAAATTATTGTTC
CTTTGAAAGAAAGAATTGTTGGAAGATTTGCAAACAAACCTGTTGTTACAAGTGCGGGTA
TAGAAATTTGTTCTAGAAATGAATTAATTACTGAAAAAATTGCTCAACGAATAATAGCAA
GTGGTATTGAAGAAGTCGAAATTAGATCGATCTTAGGCTGCAATACACGTAACGGTGTAT
GTAAGATGTGTTTTGGTAAAGACCTTGCAACAAATAGAATTGTTAATATCGGTGAAGCAG
TAGGTATTATTGCAGCTCAATCTATTGGGGAACCAGGAACTCAATTAACTATGCGTACAT
TCCACACTGGTGGTGTTGCTGGGGTTGAAGATATTACTGGTGGTTTCACTAGATTGATTG
AATTAATTGATGCCCACGAACAACCATGAGGACGTCCTGCTGTTATTTCACCATATAAAG
GTATTGTTACAAAGATTGAAGTTGATGAAAAAGACAATACAAACTATTTAGTAACAATTG
AAAGCAAAGGATCTTCAAACACAACAGTTTCTCACAAAATTTTTGTTAATACAACCAAAA
AATTACGTGTTCAAGAAGGTGATGAATTAAGAATCGGTCAAAAGATTTCTGAAGGACCAA
TTATCTTAAAAGAATTATTAGCTTTAACAGACGTAATTACTGTTCAAAATTATTTATTGA
AAGAAATTCAAAGAATTTATCGTATTCAAGGTATTGCAATTAGCGATAAGTATATTGAAA
TTATAATTCGTCAAATGATGTCTAAATTAGTAATTTCTGAACCCGGAGATTCTAAATTCT
TCGCTGGTGCTATTGTAGATATTTTTGACTATCAAGAAGAAAATGCTATTCTACTTTCAA
AAGGTTTGAAGCCAGCATATGGTAAAGTTGTTATTAAAGGTGCAAAACAAGTTCCATTGT
TATCTGATTCATTCCTTGCCGCTGCTTCTTATCAAGAAACAAGTAAGATATTAGTTCACG
CTGCTATTTCATCAAGAATTGACAATTTATCTGGCTTAAAAGAAAATATTATTCTTGGTA
AAAAGATTCCATCAGGAACAGCATTATTCCCATTTGAAGAACATTCAAAATATGATATAA
AACCATCAATTAATTACTTTACAACAACTCCTATTGATGGCACAGAAATTTCTGAACCTA
TTGATATCGATTCAGTTGTTAATGCAGCGCAAGAATATGACAATGATAAACAATCAGTTG
AAGAAGATTATTCTCCAAACGACGAAGAACTTGTTGCCGAAGAAGAAACATTTGATGATG
AAGAAAATCAAAACGATTTTGAATAA
>16730 bias=0,e_score=0.0,bit_score=4882.5,score_ratio=1.11,align_strand=-,abs_start=488302,abs_end=492706,allele_start=488302,allele_end=492706,query_name=NODE_1_length_497571_cov_28.1511_ID_540 <unknown description>
TGAAAAAAATTTCAAAATACGAATCATTAGATGAAGAAAAAATTTCAAAAATTTCATTAG
CATTAGCAACTCCTCAAGATGTTGAAACTTGGTCTCATGGTGAAGTTACTAAGCCGGAAA
CTATTAACTATAAATCATATAAGCCAGAACGTGGTGGATTATTTGATGAAATAATTTTTG
GACCAATGATTGATTATCGTTGCCCTGTATGTGGTTTCAAATACAAAAAAGTTAATGAAG
GAAGCTATTGTACAAGAACTGAATTATGTAAACAAGAACATGTTCAAATATTGCCTAAAA
TAGCACGTAGAACCCATATGGGACATATAAAACTAAATAGTCCAGTTGTTCACTTTTGAT
ACTTCAAAGTTGATCACTCAATTATTTATAAATTGCTTGGTTTAAAATCTTCAAATGGTT
CTGACGTTGTTAAACGTGAAGAACTAGAAAATTTAATTTATTACAAAAATCATATTGTTC
TAGAAGATGGTGGATTAAAATCATTACCTAAAAATCAAATTATTGAAATCAATGAAGCAG
CAATCATTTACCGCAATGCTCTAGAAGAATTGCTTGAAAGATTTCAAGAAGGTACAGAAG
AATATGATGATATTAAAGAAACCCTAGATTCTTTAATTGAAAAAGCAACATCAAAAATCG
GTCAAGAATATGGAATTGATTTTTATGAATTAAATGAAGTAATTGAACATTATTCAGACG
CTAAAATAGGTACTGGTGCTTTAGCTATTGAATATTTATTAAAAAACATAAATTTAGTTG
AAGAAAAGCAAAAAGTAACTGATGAAATTAATCGTTTAAATGCAGAAGAAATTAATAATC
CTGAACGTTTTGCCACAACTGCAAAACAAACAAGAGAAAAACTTTATAAACGTTTGCAAG
TAATTAATGCATTTATTGAATCTAAACAAGATCCAACTAGCATGTTAATTTATAATTTGC
CTGTTATTCCAGCAGATTTAAGACCTTTAATTCAATTAGATGGTGGTAGACACTCAACTA
GCGATATTAATGAATTGTATCGTAGAGTAATTATTAGAAACAATAGATTGCAACAATGAC
AAGAAAAAGATGCCCCTACATTGGTTATTCAAAACGAACTAAGAATGATTCAAGAAGCAG
TAGATGCTTTAATTGATAACCAAAGAAGAACACCTAACCCTGTTTTATCAAAAGACAATC
GTCCATTTAAATCAATTTCAGATGCATTAACTGGTAAAAAAGGTCGTTTTAGACAAAATT
TACTAGGAAAACGTGTTGACTATTCTGGACGTTCAGTTATTGCCGTAGGGCCTTCATTAA
AAATGCACCAATGTGGTATACCAAGAGAAATGGCTGCTAAATTATTTGAACCATGAATAA
TTGAAAGGCTAATTGAAAAAGAAGTAGCTACAACAATTAAAAGTGCTAAAAAAATTATTG
AAGACCAAAACCCAGTAATTTGACCTCATGTTGCTGAAGCAATTAAGGGCAGACTAGTAT
TATTAAACCGTGCACCTACATTACACCGTTTATCTATTCAAGCCTTTGAACCTGTTTTAG
TAAGAGGCAAGGCTATTAGATTACACCCATTAGTATGTACTCCATTTAATGCTGACTTCG
ATGGTGACCAAATGGCTGTTCACGTTCCCGTTTCTGAACAAGCATTGCTTGAAAGTCGTG
AATTAATGTTGGCTAATAAAAACATTCTAGGACCTAAAGATGGTGAACCTATTATTAACC
CTTCTCAAGATATGGTTTTAGGTATTTATTATCTAACTATTGAAGAACCAGGAGCTAAAG
GTGAAGGACGTGTTTTTGATAACTATGAACACATGCTTAGAGCATTAGAAAATAAAGTAG
TTACATTGCACACTAGAATAGCATTACCTGCTTCAGAAGTTAAAACTCCAAAACTTATTT
TCCCATTTGATGGTCCTCAATATATAATTTCAACAGTAGGTAAATTTATTTTTAATAATA
TATTCCCTAAAACATTTCCATTTATTTACGACAATAAAGTTGCTAAGGCAAATTCATTGG
AAGATTATAATCAAACATTCAATGCAAAATATGTCGTTCAAGCAGGTACTAATATTCCTG
AATATATCAAAAATATGCCTATTGAAGAAGCATTTAACAAAAAGAATATTTCTAAAATAA
TACGTTATGTTTTTGATAAATATGTTGCTCAAATTTCAATGTCTGATATTGCAGAAGTTA
TTAATAATTTAACTGAATCAAGTGATGCTAATGATTCAATAATTCAATTCTTGCATGTTA
AAAATTATGAAAATAGAAAAATTGATTATGAACATGCAATGTTGCTAGCTCAATTTACAA
GTCAAGAAAAGCAAAAGATCGAAATGTTAAATCCTGCTAGGGCAAATGGACAAGAAGTTC
CACTTAGTCCAGCTGAAAAAGCAGAAATTCTAGACACTGTATGATTTAGATATACAAACA
TTGTTGCTTCAATATTGGATAGTATTAAACAATTAGGTTTTGACTATTCAACATATTCTG
GAATTTCTATTTCGTTTAGTGATATTCTAGAAACTAATAAAAAGCAAGAATATATTGCTC
AAGGTTATGAATATATTGCTAAATTAAAACACTACTATGAACAAGGTTGAATAACTGATG
ATGATCGTTACTCTTTAACTATTAAAAAATGAGCAGAAGTTAAGGATTTAATTCAAGAAG
ACCTACAAAAAATAATTAAAGAAAATCCTCAAAACCCAGTTATTACCATGATTAACTCAG
GTGCTCGTGGTAACATTTCTAACTATGTTCAATTAGCAGGTATGCGTGGATTGATGGCTA
ACAATACTAAAACTACTAAGGCCGATGCTAAAAACGACCGTGTTGTTAGATCAACAGTTG
AAGTTCCTGTTAAGTCTTCATTTATTGAAGGACTTACTGCATTTGAATTCTATTCATCAA
CTCACGGTGCTAGAAAAGGTTTAACCGATACTGCTTTGAACACTGCAAAATCTGGTTATT
TAACAAGACGTTTAGTTGATGTTGCTCAAAATATTGTTGTTAGAGAAGAAAACTGTGGTA
CTGACTATGGTTATAAAGCAAGAAACATAGTTGATACAAAAACTAAACAAATTATTGTTC
CTTTGAAAGAAAGAATTGTTGGAAGATTTGCAAACAAACCTGTTGTTACAAGTGCGGGTA
TAGAAATTTGTTCTAGAAATGAATTAATTACTGAAAAAATTGCTCAACGAATAATAGCAA
GTGGTATTGAAGAAGTCGAAATTAGATCAATCTTAGGCTGCAATACACGTAACGGTGTAT
GTAAGATGTGTTTTGGTAAAGACCTTGCAACAAATAGAATTGTTAATATCGGTGAAGCAG
TAGGTATTATTGCAGCTCAATCTATTGGGGAACCAGGAACTCAATTAACTATGCGTACAT
TCCACACTGGTGGTGTTGCCGGGGTTGAAGATATTACTGGTGGTTTCACTAGATTGATTG
AATTAATTGATGCCCACGAACAACCATGAGGACGTCCTGCCGTTATTTCACCATATAAAG
GTATTGTTACAAAGATTGAAGTTGATGAAAAAGACAATACAAACTATTTAGTAACAATTG
AAAGCAAAGGATCTTCAAACACAACAGTTTCTCACAAAATTTTTGTTAATACAACCAAAA
AATTACGTGTTCAAGAAGGTGATGAATTAAGAATTGGTCAAAAGATTTCTGAAGGACCAA
TTATCTTAAAAGAATTATTAGCTTTAACAGACGTAATTACTGTTCAAAATTATTTATTAA
AAGAAATTCAAAGAATTTATCGTATTCAAGGTATTGCAATTAGCGATAAGTATATTGAAA
TTATAATTCGTCAAATGATGTCTAAATTAGTAATTTCTGAACCCGGAGATTCTAAATTCT
TCGCTGGTGCTATTGTAGATATTTTTGACTATCAAGAAGAAAATGCTATTCTACTTTCAA
AAGGTTTGAAGCCAGCATATGGTAAAGTTGTTATTAAAGGTGCAAAACAAGTTCCATTGT
TGTCTGATTCATTCCTTGCTGCCGCTTCTTATCAAGAAACAAGCAAGATATTAGTTCATG
CTGCTATTTCATCAAGAATTGACAATTTATCTGGCTTAAAAGAAAATATTATTCTTGGTA
AAAAGATTCCATCAGGAACAGCATTATTCCCATTTGAAGAACATTCAAAATATGATATAA
AACCATCAATTAATTACTTTACAACAACTCCTATTGACGGCACAGAAATTTCTGAACCTA
TTGATATTGATTCAGTTGTTAATACAGCGCAAGAATATGACAATGATAAACAATCAGTTG
AAGAAGATTATTCTCCAAACGACGAAGAACTTGTTGCCGAAGAAGAAACATTTGATGATG
AAGAAAATCAAAACGATTTTGAAT
>16731 bias=0,e_score=0.0,bit_score=4883.8,score_ratio=1.11,align_strand=+,abs_start=4866,abs_end=9272,allele_start=4866,allele_end=9272,query_name=NODE_1_length_507951_cov_41.4538_ID_1311 <unknown description>
TGAAAAAAATTTCAAAATACGAATCATTAGATGAAGAAAAAATTTCAAAAATTTCATTAG
CATTAGCAACTCCTCAAGATGTTGAAACTTGGTCTCATGGTGAAGTTACTAAGCCAGAAA
CTATTAACTATAAATCATATAAGCCAGAACGTGGTGGATTATTTGATGAAATAATTTTTG
GACCAATGATTGATTATCGTTGCCCTGTATGTGGTTTCAAATACAAAAAAGTTAATGAAG
GAAGCTATTGTACAAGAACTGAATTATGTAAACAAGAACATGTTCAAATATTGCCTAAAA
TAGCACGTAGAACCCATATGGGACATATAAAACTAAATAGTCCAGTTGTTCACTTTTGAT
ACTTCAAAGTTGATCACTCAATTATTTATAAATTGCTTGGTTTAAAATCTTCAAATGGTT
CTGACGTTGTTAAACGTGAAGAACTAGAAAATTTAATTTATTACAAAAATCATATTGTTC
TAGAAGATGGTGGCTTAAAATCATTACCTAAAAATCAAATTATTGAAATCAATGAAGCAG
CAATCATTTACCGCAACGCTCTAGAAGAATTGCTTGAAAGATTTCAAGAAGGTACAGAAG
AATATGATGATATTAAAGAAACCCTAGATTCTTTAATTGAAAAAGCAACATCAAAAATCG
GTCAAGAATATGGAATTGATTTTTATGAATTAAACGAAGTAATTGAACATTATTCAGACG
CTAAAATAGGTACTGGTGCTTTGGCTATTGAATATTTATTAAAAAACATAAATTTAGCTG
AAGAAAAGCAAAAAGTAACTGATGAAATTAATCGTTTAAATGCAGAAGAAATTAATAATC
CTGAACGTTTTGCCACAACTGCAAAACAAACAAGAGAAAAACTTTATAAACGTTTACAAG
TAATTAATGCATTTATTGAATCTAAACAAGATCCAACTAGCATGTTAATTTATAATTTGC
CTGTTATTCCAGCAGATTTAAGACCTTTAATTCAATTAGATGGTGGTAGACACTCAACTA
GTGATATTAATGAATTGTATCGTAGAGTAATTATTAGAAATAATAGATTGCAACAATGAC
AAGAAAAAGATGCCCCTACATTGGTTATTCAAAACGAACTAAGAATGATTCAAGAAGCAG
TAGATGCTTTAATTGATAACCAAAGAAGAACACCTAACCCTGTTTTATCAAAAGACAATC
GTCCATTTAAATCAATTTCAGATGCATTAACTGGTAAAAAAGGTCGTTTTAGACAAAATT
TACTAGGAAAACGTGTTGACTATTCTGGACGTTCAGTTATTGCCGTAGGGCCTTCATTAA
AAATGCACCAATGTGGTATACCAAGAGAAATGGCTGCTAAATTATTTGAACCATGAATAA
TTGAAAGGCTAATTGAAAAAGAAGTAGCTACAACAATTAAAAGTGCTAAAAAAATTATTG
AAGACCAAAACCCAGTAATTTGACCTCATGTTGCTGAAGCAATTAAGGGCAGACTAGTAT
TATTAAACCGTGCACCTACATTACACCGTTTATCTATTCAAGCCTTTGAACCTGTTTTAG
TAAGAGGCAAGGCTATTAGATTACACCCATTAGTATGTACTCCATTTAATGCTGACTTCG
ATGGTGACCAAATGGCTGTTCACGTTCCCGTTTCTGAACAAGCATTGCTTGAAAGTCGTG
AATTAATGTTGGCTAATAAAAACATTCTAGGACCTAAAGATGGTGAACCTATTATTAACC
CTTCTCAAGATATGGTTTTAGGTATTTATTATCTAACTATTGAAGAACCAGGAGCTAAAG
GTGAAGGACGTGTTTTTGATAACTATGAACACATGCTTAGAGCATTAGAAAATAAAGTAG
TTACATTGCACACTAGAATAGCATTACCTGCTTCAGAAGTTAAAACTCCAAAACTTATTT
TCCCATTTGATGGTCCTCAATATATAATTTCAACAGTAGGTAAATTTATTTTTAATAATA
TATTCCCTAAAACATTTCCATTTATTTACGACAATAAAGTTGCTAAGGCAAATTCATTGG
AAGATTATAATCAAACATTCAATGCAAAATATGTCGTTCAAGCAGGTACTAATATTCCTG
AATATATCAAAAATATGCCTATTGAAGAAGCATTTAACAAAAAGAATATTTCTAAAATAA
TACGTTATGTTTTTGATAAATATGTTGCTCAAATTTCAATGTCTGATATTGCAGAAGTTA
TTAATAATTTAACTGAATCAAGTGATGCTAATGATTCAATAATTCAATTCTTGCATGTTA
AAAATTATGAAAATAGAAAAATTGATTATGAACATGCAATGTTGCTAGCTCAATTTACAA
GTCAAGAAAAGCAAAAGATCGAAATGTTAAATCCTGCTAGGGCAAATGGACAAGAAGTTC
CACTTAGTCCAGCTGAAAAAGCAGAAATTCTAGACACTGTATGATTTAGATATACAAACA
TTGTTGCTTCAATATTGGATAGTATTAAACAATTAGGTTTTGACTATTCAACATATTCTG
GAATTTCTATTTCGTTTAGTGATATTCTAGAAACTAATAAAAAGCAAGAATATATTGCTC
AAGGTGATGAATATATTGCTAAATTAAAACACTACTATGAACAAGGTTGAATAACTGATG
ATGATCGTTACTCTTTAACTATTAAAAAATGAGCAGAAGTTAAGGATTTAATTCAAGAAG
ACCTACAAAAAATAATTAAAGAAAATCCTCAAAACCCAGTTATTACCATGATTAACTCAG
GTGCTCGTGGTAACATTTCTAACTATGTTCAATTAGCAGGTATGCGTGGATTGATGGCTA
ACAATACTAAAACTACTAAGGCCGATGCTAAAAACGACCGTGTTGTTAGATCAACAGTTG
AAGTTCCTGTTAAGTCTTCATTTATTGAAGGACTTACTGCATTTGAATTCTATTCATCAA
CTCACGGTGCTAGAAAAGGTTTAACCGATACTGCTTTGAACACTGCAAAATCTGGTTATT
TAACAAGACGTTTAGTTGATGTTGCTCAAAATATTGTTGTTAGAGAAGAAAACTGTGGTA
CTGACTATGGTTATAAAGCAAGAAACATAGTTGATACAAAAACTAAACAAATTATTGTTC
CTTTGAAAGAAAGAATTGTTGGAAGATTTGCAAACAAACCTGTTGTTACAAGTGCGGGTA
TAGAAATTTGTTCTAGAAATGAATTAATTACTGAAAAAATTGCTCAACGAATAATAGCAA
GTGGTATTGAAGAAGTCGAAATTAGATCAATCTTAGGCTGCAATACACGTAACGGTGTAT
GTAAGATGTGTTTTGGTAAAGACCTTGCAACAAATAGAATTGTTAATATCGGTGAAGCAG
TAGGTATTATTGCAGCTCAATCTATTGGGGAACCAGGAACTCAATTAACTATGCGTACAT
TCCACACTGGTGGTGTTGCCGGGGTTGAAGATATTACTGGTGGTTTCACTAGATTGATTG
AATTAATTGATGCCCACGAACAACCATGAGGACGTCCTGCCGTTATTTCACCATATAAAG
GTATTGTTACAAAGATTGAAGTTGATGAAAAAGACAATACAAACTATTTAGTAACAATTG
AAAGCAAAGGATCTTCAAACACAACAGTTTCTCACAAAATTTTTGTTAATACAACCAAAA
AATTACGTGTTCAAGAAGGTGATGAATTAAGAATTGGTCAAAAGATTTCTGAAGGACCAA
TTATCTTAAAAGAATTATTAGCTTTAACAGACGTAATTACTGTTCAAAATTATTTATTAA
AAGAAATTCAAAGAATTTATCGTATTCAAGGTATTGCAATTAGCGATAAGTATATTGAAA
TTATAATTCGTCAAATGATGTCTAAATTAGTAATTTCTGAACCCGGAGATTCTAAATTCT
TCGCTGGTGCTATTGTAGATATTTTTGACTATCAAGAAGAAAATGCTATTCTACTTTCAA
AAGGTTTGAAGCCAGCATATGGTAAAGTTGTTATTAAAGGTGCAAAACAAGTTCCATTGT
TGTCTGATTCATTCCTTGCTGCCGCTTCTTATCAAGAAACAAGCAAGATATTAGTTCATG
CTGCTATTTCATCAAGAATTGACAATTTATCTGGCTTAAAAGAAAATATTATTCTTGGTA
AAAAGATTCCATCAGGAACAGCATTATTCCCATTTGAAGAACATTCAAAATATGATATAA
AACCATCAATTAATTACTTTACAACAACTCCTATTGACGGCACAGAAATTTCTGAACCTA
TTGATATTGATTCAGTTGTTAATACAGCGCAAGAATATGACAATGATAAACAATCAGTTG
AAGAAGATTATTCTCCAAACGACGAAGAACTTGTTGCCGAAGAAGAAACATTTGATGATG
AAGAAAATCAAAACGATTTTGAATAA
>16732 bias=0,e_score=0.0,bit_score=4872.3,score_ratio=1.11,align_strand=+,abs_start=4866,abs_end=9272,allele_start=4866,allele_end=9272,query_name=NODE_1_length_344309_cov_36.0595_ID_85 <unknown description>
TGAAAAAAATTTCAAAATACGAATCATTAGATGAAGAAAAAATTTCAAAAATTTCATTAG
CATTAGCAACTCCTCAAGATGTTGAAACTTGGTCTCATGGTGAAGTTACTAAGCCAGAAA
CTATTAACTATAAATCATATAAGCCAGAACGTGGTGGATTATTTGATGAAATAATTTTTG
GACCAATGATTGATTATCGTTGCCCTGTATGTGGTTTCAAATACAAAAAAGTTAATGAAG
GAAGCTATTGTACAAGAACTGAATTATGTAAACAAGAACATGTTCAAATATTGCCTAAAA
TAGCACGTAGAACCCATATGGGACATATAAAACTAAATAGTCCAGTTGTTCACTTTTGAT
ACTTCAAAGCTGATCACTCAATTATTTATAAATTGCTTGGTTTAAAATCTTCAAATGGTT
CTGACGTTGTTAAACGTGAAGAACTAGAAAATTTAATTTATTACAAAAATCATATTGTTC
TAGAAGATGGTGGCTTAAAATCATTACCTAAAAATCAAATTATTGAAATCAATGAAGCAG
CAATCATTTACCGCAATGCTCTAGAAGAATTGCTTGAAAGATTTCAAGAAGGTACAGAAG
AATATGATGATATTAAAGAAACCCTAGATTCTTTAATTGAAAAAGCAACATCAAAAATCG
GTCAAGAATATGGAATTGATTTTTATGAATTAAACGAAGTAATTGAACATTATTCAGACG
CTAAAATAGGTACTGGTGCTTTGGCTATTGAATATTTATTAAAAAACATAAATTTAGCTG
AAGAAAAGCAAAAAGTAACTGATGAAATTAATCGTTTAAATGCAGAAGAAATTAATAATC
CTGAACGTTTTGCCACAACTGCAAAACAAACAAGAGAAAAACTTTATAAACGTTTACAAG
TAATTAATGCATTTATTGAATCTAAGCAAGATCCAACTAGCATGTTAATTTATAATTTGC
CTGTTATTCCAGCAGATTTAAGACCTTTAATTCAATTAGATGGTGGTAGACACTCAACTA
GTGATATTAATGAATTGTATCGTAGAGTAATTATTAGAAACAATAGATTGCAACAATGAC
AAGAAAAAGATGCCCCTACATTGGTTATTCAAAACGAACTAAGAATGATTCAAGAAGCAG
TAGATGCTTTAATTGATAACCAAAGAAGAACACCTAACCCTGTTTTATCAAAAGACAATC
GTCCATTTAAATCAATTTCAGATGCATTAACTGGTAAAAAAGGTCGTTTTAGACAAAATT
TACTAGGAAAACGTGTTGACTATTCTGGACGTTCAGTTATTGCCGTAGGGCCTTCATTAA
AAATGCACCAATGTGGTATACCAAGAGAAATGGCTGCTAAATTATTTGAACCATGAATAA
TTGAAAGGCTAATTGAAAAAGAAGTAGCTACAACAATTAAAAGTGCTAAAAAAATTATTG
AAGACCAAAACCCAGTAATTTGACCTCATGTTGCTGAAGCAATTAAAGGCAGACTAGTAT
TGTTAAACCGTGCACCTACATTACACCGTTTATCTATTCAAGCCTTTGAACCTGTTTTAG
TAAGAGGCAAGGCTATTAGATTACACCCATTAGTATGTACTCCATTTAATGCTGACTTCG
ATGGTGACCAAATGGCTGTTCACGTTCCTGTTTCTGAACAAGCATTGCTTGAAAGTCGTG
AATTAATGTTGGCTAATAAAAACATTCTAGGACCTAAAGATGGTGAACCTATTATTAACC
CTTCTCAAGATATGGTTTTAGGTATTTATTATCTAACTATTGAAGAACCAGGAGCTAAAG
GCGAAGGACGTGTTTTTGATAACTATGAACACATGCTTAGAGCATTAGAAAATAAAGTAG
TTACATTGCACACTAGAATAGCATTACCTGCTTCAGAAGTTAAAACTCCAAAACTTATTT
TCCCATTTGATGGTCCTCAATATATAATTTCAACAGTAGGTAAATTTATTTTTAATAATA
TATTCCCTAAAACATTTCCATTTATTTACGACAATAAAGTTGCTAAGGCAAATTCATTGG
AAGATTATAATCAAACATTCAATGCAAAATATGTCGTTCAAGCAGGTACTAATATTCCTG
AATATATCAAAAATATGCCTATTGAAGAAGCATTTAACAAAAAGAATATTTCTAAAATAA
TACGTTATGTTTTTGATAAATATGTTGCTCAAATTTCAATGTCTGATATTGCAGAAGTTA
TTAATAATTTAACTGAATCAAGTGATGCTAATGATTCAATAATTCAATTCTTGCATGTTA
AAAATTATGAAAATAGAAAAATTGATTATGAACATGCAATGTTGCTAGCTCAATTTACAA
GTCAAGAAAAGCAAAAGATTGAAATGTTAAATCCTGCTAGGGCAAATGGACAAGAAGTTC
CACTTAGTCCAGCTGAAAAAGCAGAAATTCTAGACACTGTATGATTTAGATATACAAACA
TTGTTGCTTCAATATTGGATAGTATTAAACAATTAGGTTTTGACTATTCAACATATTCTG
GAATTTCTATTTCGTTTAGTGATATTCTAGAAACTAATAAAAAGCAAGAATATATTGCTC
AAGGTGATGAATATATTGCTAAATTAAAACACTATTATGAACAAGGTTGAATAACTGATG
ATGATCGTTACTCTTTAACTATTAAAAAATGAGCAGAAGTTAAGGATTTAATTCAAGAAG
ACCTACAAAAAATAATTAAAGAAAATCCTCAAAACCCAGTTATTACCATGATTAACTCAG
GTGCTCGTGGTAACATTTCTAACTATGTTCAATTAGCAGGTATGCGTGGATTGATGGCTA
ACAATACTAAAACTACTAAGGCCGATGCTAAAAACGACCGTGTTGTTAGATCAACAGTTG
AAGTTCCTGTTAAGTCTTCATTTATTGAAGGACTTACTGCATTTGAATTCTATTCATCAA
CTCACGGTGCTAGAAAAGGTTTAACCGATACTGCTTTGAACACTGCAAAATCTGGTTATT
TAACAAGACGTTTAGTTGATGTTGCTCAAAATATTGTTGTTAGAGAAGAAAACTGTGGTA
CTGACTATGGTTATAAAGCAAGAAACATAGTTGATACAAAAACTAAACAAATTATTGTTC
CTTTGAAAGAAAGAATTGTTGGAAGATTTGCAAACAAACCTGTTGTTACAAGTGCGGGTA
TAGAAATTTGTTCTAGAAATGAATTAATTACTGAAAAAATTGCTCAACGAATAATAGCAA
GTGGTATTGAAGAAGTCGAAATTAGATCGATCTTAGGCTGCAATACACGTAACGGTGTAT
GTAAGATGTGTTTTGGTAAAGACCTTGCAACAAATAGAATTGTTAATATCGGTGAAGCAG
TAGGTATTATTGCAGCTCAATCTATTGGGGAACCAGGAACTCAATTAACTATGCGTACAT
TCCACACTGGTGGTGTTGCTGGGGTTGAAGATATTACTGGTGGTTTCACTAGATTGATTG
AATTAATTGATGCCCACGAACAACCATGAGGACGTCCTGCTGTTATTTCACCATATAAAG
GTATTGTTACAAAGATTGAAGTTGATGAAAAAGACAATACAAACTATTTAGTAACAATTG
AAAGCAAAGGATCTTCAAACACAACAGTTTCTCACAAAATTTTTGTTAATACAACCAAAA
AATTACGTGTTCAAGAAGGTGATGAATTAAGAATCGGTCAAAAGATTTCTGAAGGACCAA
TTATCTTAAAAGAATTATTAGCTTTAACAGACGTAATTACTGTTCAAAATTATTTATTGA
AAGAAATTCAAAGAATTTATCGTATTCAAGGTATTGCAATTAGCGATAAGTATATTGAAA
TTATAATTCGTCAAATGATGTCTAAATTAGTAATTTCTGAACCCGGAGATTCTAAATTCT
TCGCTGGTGCTATTGTAGATATTTTTGACTATCAAGAAGAAAATGCTATTCTACTTTCAA
AAGGTTTGAAGCCAGCATATGGTAAAGTTGTTATTAAAGGTGCAAAACAAGTTCCATTGT
TATCTGATTCATTCCTTGCCGCTGCTTCTTATCAAGAAACAAGTAAGATATTAGTTCACG
CTGCTATTTCATCAAGAATTGACAATTTATCTGGCTTAAAAGAAAATATTATTCTTGGTA
AAAAGATTCCATCAGGAACAGCATTATTCCCATTTGAAGAACATTCAAAATATGATATAA
AACCATCAATTAATTACTTTACAACAACTCCTATTGATGGCACAGAAATTTCTGAACCTA
TTGATATCGATTCAGTTGTTAATGCAGCGCAAGAATATGACAATGATAAACAATCAGTTG
AAGAAGATTATTCTCCAAACGACGAAGAACTTGTTGCTGAAGAAGAAACATTTGATGATG
AAGAAAATCAAAACGATTTTGAATAA
>16733 bias=0,e_score=0.0,bit_score=4852.6,score_ratio=1.10,align_strand=-,abs_start=11645,abs_end=16049,allele_start=11645,allele_end=16049,query_name=NODE_7_length_20915_cov_36.6532_ID_701 <unknown description>
TGAAAAAAATTTCAAAATACGAATCATTAGATGAAGAAAAAATTTCAAAAATTTCATTAG
CATTAGCAACTCCTCAAGATGTTGAAACTTGGTCTCATGGTGAAGTTACTAAGCCAGAAA
CTATTAACTATAAATCATATAAGCCAGAACGTGGTGGATTATTTGATGAAATAATTTTTG
GGCCTATGATTGATTATCGTTGCCCTGTGTGTGGTTTTAAATACAAAAAAGTTAATGAAG
GAAGCTATTGTACAAGAACTGAATTATGTAAACAAGAACATGTTCAAATATTGCCTAAAA
TAGCACGTAGAACCCATATGGGACACATAAAACTAAATAGTCCTGTTGTTCACTTTTGAT
ATTTCAAAGTTGATCACTCAATTATTTATAAATTGCTTGGTTTAAAATCTTCAAATGGTT
CTGACGTGGTTAAACGTGAAGAACTAGAAAATTTAATTTATTACAAAAATCATATTGTCT
TAGAAGATGGTGGATTAAAATCATTACCTAAAAATCAAATTATTGAAATCAATGAAGCGG
CAATCATTTACCGCAATGCTCTAGAAGAATTACTTGAAAGATTTCAAGAAGGTACAGAAG
AATATGATGATATTAAAGAAACCCTAGATTCTTTAATTGAAAAAGCAACATCAAAAATTG
GCCAAGAATATGGAATTGATTTTTATGAATTAAATGAAGTAATTGAACATTATTCAGATG
CTAAAATAGGTACTGGTGCTTTGGCTATTGAATATTTATTAAAAAATATAAATTTAGCTG
AAGAAAAGCAAAAAGTAACTGATGAAATTAATCGTTTAAATGCAGAAGAAATTAATAATC
CTGAACGTTTTGCCACAACTGCAAAACAAACAAGAGAAAAACTTTATAAACGTTTGCAAG
TAATTAATGCATTTATTGAATCTAAACAAGATCCAACTAGCATGTTGATTTATAATTTGC
CTGTTATTCCAGCAGATTTAAGACCTTTAATTCAATTAGATGGTGGTAGACACTCAACTA
GTGATATTAATGAATTGTATCGTAGAGTAATTATTAGAAACAATAGATTGCAACAATGAC
AAGAAAAAGATGCTCCTACATTGGTTATTCAAAACGAACTAAGAATGATTCAAGAAGCAG
TAGATGCTTTAATTGATAATCAAAGAAGAACACCTAACCCTGTTTTATCAAAAGACAATC
GTCCATTTAAATCAATTTCAGATGCATTAACTGGTAAAAAAGGTCGTTTTAGACAAAATT
TACTAGGAAAACGTGTTGACTATTCTGGACGTTCAGTTATTGCCGTAGGGCCTTCATTAA
AAATGCACCAATGTGGTATACCAAGAGAAATGGCTGCTAAATTATTTGAACCATGAATAA
TTGAAAGGCTAATTGAAAAAGAAGTAGCAACAACAATTAAAAGTGCTAAAAAAATTATTG
AAGACCAAAATCCAGTAATTTGACCTCATGTTGCTGAAGCAATTAAAGGCAGACTAGTAT
TATTAAACCGTGCACCTACATTACACCGTTTATCTATTCAAGCCTTTGAACCTGTTTTAG
TAAGAGGCAAGGCTATTAGATTACACCCATTAGTATGTACTCCATTTAATGCTGACTTCG
ATGGTGACCAAATGGCTGTTCACGTTCCTGTTTCTGAACAAGCATTGCTTGAAAGTCGTG
AATTAATGTTAGCTAATAAAAACATTCTAGGACCTAAAGATGGTGAACCTATTATTAACC
CTTCTCAAGATATGGTTTTAGGTATTTATTATCTAACTATTGAAGAACCAGGAGCTAAAG
GCGAAGGACGTGTTTTTGATAACTATGAACACATGCTTAGAGCATTAGAAAATAAAGTAG
TTACATTGCACACTAGAATAGCATTACCTGCTTCAGAAGTTAAAACTCCAAAACTTATTT
TCCCATTTGATGGTCCTCAATATATAATTTCAACAGTAGGTAAATTTATTTTTAATAATA
TATTCCCTAAAACATTTCCATTTATTTACGACAATAAAGTTGCTAAGGCAAATTCATTGG
CAGATTATAATCAAACATTCAATGCAAAATATGTCGTTCAAGCAGGTACTAATATTCCTG
AATATATCAAAAATATGCCTATTGAAGAAGCATTTAACAAAAAGAATATTTCTAAAATAA
TACGTTATGTTTTTGATAAATATGTTGCTCAAATTTCAATGTCTGATATTGCAGAAGTTA
TTAATAATTTAACTGAATCAAGTGATGCTAATGATTCAATAATTCAATTCTTGCATGTTA
AAAATTATGAAAATAGAAAAATTGATTATGAACATGCAATGTTGCTAGCTCAATTTACAA
GTCAAGAAAAGCAAAAGATTGAAATGTTAAATCCTGCTAGGGCAAATGGACAAGAAGTTC
CACTTAGTCCAGCTGAAAAAGCAGAAATTCTAGACACTGTATGATTTAGATATACAAACA
TTGTTGCTTCAATATTGGATAGTATTAAACAATTAGGTTTTGACTATTCAACATATTCTG
GAATTTCTATTTCGTTTAGTGATATTCTAGAAACTAATAAAAAGCAAGAATATATTGCTC
AAGGTGATGAATATATTGCTAAATTAAAACACTATTATGAACAAGGTTGAATAACTGATG
ATGATCGTTACTCTTTAACTATTAAAAAATGAGCAGAAGTTAAGGATTTAATTCAAGAAG
ACCTACAAAAAATAATTAAAGAAAATCCTCAAAACCCAGTTATTACCATGATTAACTCAG
GTGCTCGTGGTAACATTTCTAACTATGTTCAATTAGCAGGTATGCGTGGATTAATGGCTA
ACAATACTAAAACTACTAAGGCCGATGCTAAAAACGACCGTGTTGTTAGATCAACAGTTG
AAGTTCCTGTTAAGTCTTCATTTATTGAAGGACTTACTGCATTTGAATTCTATTCATCAA
CTCACGGTGCTAGAAAAGGTTTAACCGATACTGCTTTGAACACTGCAAAATCTGGTTATT
TAACAAGACGTTTAGTTGATGTTGCTCAAAATATTGTTGTTAGAGAAGAAAACTGTGGTA
CTGACTATGGTTATAAAGCAAGAAACATAGTTGATACAAAAACTAAACAAATTATTGTTC
CTTTGAAAGAAAGAATTGTTGGAAGATTTGCAAACAAACCTGTTGTTACAAGTGCGGGTA
TAGAAATTTGTTCTAGAAATGAATTAATTACTGAAAAAATTGCTCAACGAATAATAGCAA
GTGGTATTGAAGAAGTCGAAATTAGATCAATCTTAGGCTGCAATACACGTAACGGTGTAT
GTAAGATGTGTTTTGGTAAAGACCTTGCAACAAATAGAATTGTTAATATCGGTGAAGCAG
TAGGTATTATTGCAGCTCAATCTATTGGGGAACCAGGAACTCAATTAACTATGCGTACAT
TCCACACTGGTGGTGTTGCTGGGGTTGAAGATATTACTGGTGGTTTCACTAGATTGATTG
AATTAATTGATGCCCACGAACAACCATGAGGACGTCCTGCTGTTATTTCACCATATAAAG
GTATTGTTACAAAGATTGAAGTTGATGAAAAAGACAATACAAACTATTTAGTAACAATTG
AAAGCAAAGGATCTTCAAACACAACAGTTTCTCACAAAATTTTTGTTAACACAACCAAAA
AATTACGTGTTCAAGAAGGCGATGAATTAAGAATTGGTCAAAAGATTTCTGAAGGACCAA
TTATCTTAAAAGAATTATTAGCTTTAACAGACGTAATTACTGTTCAAAATTATTTATTAA
AAGAAATTCAAAGAATTTATCGTATTCAAGGTATTGCAATTAGCGACAAGTATATTGAAA
TTATAATTCGTCAAATGATGTCTAAATTAGTAATTTCTGAACCCGGAGATTCTAAATTCT
TCGCTGGTGCTATTGTAGATATTTTTGACTATCAAGAAGAAAATGCTATTCTACTTTCAA
AAGGTTTGAAGCCAGCATATGGTAAAGTTGTTATTAAAGGTGCAAAACAAGTTCCATTGT
TATCTGATTCATTCCTTGCCGCTGCTTCTTATCAAGAAACAAGTAAGATATTAGTTCACG
CTGCTATTTCATCAAGAATTGACAATTTATCTGGCTTAAAAGAAAATATTATTCTTGGTA
AAAAGATTCCATCAGGAACAGCATTATTCCCATTTGAAGAACATTCAAAATATGATATAA
AACCATCAATTAATTACTTTACAACAACTCCTATTGACGGCACAGAAATTTCTGAACCTA
TTGATATTGATTCAGTTGTTAATACAGCGCAAGAATATGACAATGATAAACAATCAGTTG
AAGAAGATTATTCTCCAAACGACGAAGAACTTGTTGCTGAAGAAGAAACATTTGATGATG
AAGAAAATCAAAACGATTTTGAAT
>16734 bias=0,e_score=0.0,bit_score=4871.3,score_ratio=1.11,align_strand=+,abs_start=4848,abs_end=9254,allele_start=4848,allele_end=9254,query_name=NODE_4_length_110030_cov_30.8764_ID_291 <unknown description>
TGAAAAAAATTTCAAAATACGAATCATTAGATGAAGAAAAAATTTCAAAAATTTCATTAG
CATTAGCAACTCCTCAAGATGTTGAAACTTGGTCTCATGGTGAAGTTACTAAGCCAGAAA
CTATTAACTATAAATCATATAAGCCAGAACGTGGTGGATTATTTGATGAAATAATTTTTG
GACCAATGATTGATTATCGTTGCCCTGTATGTGGTTTCAAATACAAAAAAGTTAATGAAG
GAAGCTATTGTACAAGAACTGAATTATGTAAACAAGAACATGTTCAAATATTGCCTAAAA
TAGCACGTAGAACCCATATGGGACATATAAAACTAAATAGTCCAGTTGTTCACTTTTGAT
ACTTCAAAGTTGATCACTCAATTATTTATAAATTGCTTGGTTTAAAATCTTCAAATGGTT
CTGACGTTGTTAAACGTGAAGAACTAGAAAATTTAATTTATTACAAAAATCATATTGTTT
TAGAAGATGGTGGCTTAAAATCATTACCTAAAAATCAAATTATTGAAATCAATGAAGCAG
CAATCATTTACCGCAATGCTCTAGAAGAATTGCTTGAAAGATTTCAAGAAGGTACAGAAG
AATATGATGATATTAAAGAAACCCTAGATTCTTTAATTGAAAAAGCAACATCAAAAATCG
GTCAAGAATATGGAATTGATTTTTATGAATTAAACGAAGTAATTGAACATTATTCAGACG
CTAAAATAGGTACTGGTGCTTTAGCTATTGAATATTTATTAAAAAACATAAATTTAGTTG
AAGAAAAGCAAAAAGTAACTGATGAAATTAATCGTTTAAATGCAGAAGAAATTAATAATC
CTGAACGTTTTGCCACAACTGCAAAACAAACAAGAGAAAAACTTTATAAACGTTTGCAAG
TAATTAATGCATTTATTGAATCTAAGCAAGATCCAACTAGCATGTTAATTTATAATTTGC
CTGTTATTCCAGCGGATTTAAGACCTTTAATTCAATTAGATGGTGGTAGACACTCAACTA
GCGATATTAATGAATTGTATCGTAGAGTAATTATTAGAAACAATAGATTGCAACAATGAC
AAGAAAAAGATGCCCCTACATTGGTTATTCAAAACGAACTAAGAATGATTCAAGAAGCAG
TAGATGCTTTAATTGATAACCAAAGAAGAACACCTAACCCTGTTTTATCAAAAGACAATC
GTCCATTTAAATCAATTTCAGATGCATTAACTGGTAAAAAAGGTCGTTTTAGACAAAATT
TACTAGGAAAACGTGTTGACTATTCTGGACGTTCAGTTATTGCCGTAGGACCTTCATTAA
AAATGCACCAATGTGGTATACCAAGAGAAATGGCTGCTAAATTATTTGAACCATGAATAA
TTGAAAGGCTAATTGAAAAAGAAGTAGCTACAACAATTAAAAGTGCTAAAAAAATTATTG
AAGACCAAAACCCAGTAATTTGACCTCATGTTGCTGAAGCAATTAAAGGCAGACTAGTAT
TGTTAAACCGTGCACCTACATTACACCGTTTATCTATTCAAGCCTTTGAACCTGTTTTAG
TAAGAGGCAAGGCTATTAGATTACACCCATTAGTATGTACTCCATTTAATGCTGACTTCG
ATGGTGACCAAATGGCTGTTCACGTTCCTGTTTCTGAACAAGCATTGCTTGAAAGTCGTG
AATTAATGTTGGCTAATAAAAACATTCTAGGACCTAAAGATGGTGAACCTATTATTAACC
CTTCTCAAGATATGGTTTTAGGTATTTATTATCTAACTATTGAAGAACCAGGAGCTAAAG
GCGAAGGACGTGTTTTTGATAACTATGAACACATGCTTAGAGCATTAGAAAATAAAGTAG
TTACATTGCACACTAGAATAGCATTACCTGCTTCAGAAGTTAAAACTCCAAAACTTATTT
TCCCATTTGATGGTCCTCAATATATAATTTCAACAGTAGGTAAATTTATTTTTAATAATA
TATTCCCTAAAACATTTCCATTTATTTACGACAATAAAGTTGCTAAGGCAAATTCATTGG
AAGATTATAATCAAACATTCAATGCAAAATATGTCGTTCAAGCAGGTACTAATATTCCTG
AATATATCAAAAATATGCCTATTGAAGAAGCATTTAACAAAAAGAATATTTCTAAAATAA
TACGTTATGTTTTTGATAAATATGTTGCTCAAATTTCAATGTCTGATATTGCAGAAGTTA
TTAATAATTTAACTGAATCAAGTGATGCTAATGATTCAATAATTCAATTCTTGCATGTTA
AAAATTATGAAAATAGAAAAATTGATTATGAACATGCAATGTTGCTAGCTCAATTTACAA
GTCAAGAAAAGCAAAAGATTGAAATGTTAAATCCTGCTAGGGCAAATGGACAAGAAGTTC
CACTTAGTCCAGCTGAAAAAGCAGAAATTCTAGACACTGTATGATTTAGATATACAAACA
TTGTTGCTTCAATATTGGATAGTATTAAACAATTAGGTTTTGACTATTCAACATATTCTG
GAATTTCTATTTCGTTTAGTGATATTCTAGAAACTAATAAAAAGCAAGAATATATTGCTC
AAGGTGATGAATATATTGCTAAATTAAAACACTATTATGAACAAGGTTGAATAACTGATG
ATGATCGTTACTCTTTAACTATTAAAAAATGAGCAGAAGTTAAGGATTTAATTCAAGAAG
ACCTACAAAAAATAATTAAAGAAAATCCTCAAAACCCAGTTATTACCATGATTAACTCAG
GTGCTCGTGGTAACATTTCTAACTATGTTCAATTAGCAGGTATGCGTGGATTGATGGCTA
ACAATACTAAAACTACTAAGGCCGATGCTAAAAACGACCGTGTTGTTAGATCAACAGTTG
AAGTTCCTGTTAAGTCTTCATTTATTGAAGGACTTACTGCATTTGAATTCTATTCATCAA
CTCACGGTGCTAGAAAAGGTTTAACCGATACTGCTTTGAACACTGCAAAATCTGGTTATT
TAACAAGACGTTTAGTTGATGTTGCTCAAAATATTGTTGTTAGAGAAGAAAACTGTGGTA
CTGACTATGGTTATAAAGCAAGAAACATAGTTGATACAAAAACTAAACAAATTATTGTTC
CTTTGAAAGAAAGAATTGTTGGAAGATTTGCAAACAAACCTGTTGTTACAAGTGCGGGTA
TAGAAATTTGTTCTAGAAATGAATTAATTACTGAAAAAATTGCTCAACGAATAATAGCAA
GTGGTATTGAAGAAGTCGAAATTAGATCGATCTTAGGCTGCAATACACGTAACGGTGTAT
GTAAGATGTGTTTTGGTAAAGACCTTGCAACAAATAGAATTGTTAATATCGGTGAAGCAG
TAGGTATTATTGCAGCTCAATCTATTGGGGAACCAGGAACTCAATTAACTATGCGTACAT
TCCACACTGGTGGTGTTGCTGGGGTTGAAGATATTACTGGTGGTTTCACTAGATTGATTG
AATTAATTGATGCCCACGAACAACCATGAGGACGTCCTGCTGTTATTTCACCATATAAAG
GTATTGTTACAAAGATTGAAGTTGATGAAAAAGACAATACAAACTATTTAGTAACAATTG
AAAGCAAAGGATCTTCAAACACAACAGTTTCTCACAAAATTTTTGTTAATACAACCAAAA
AATTACGTGTTCAAGAAGGTGATGAATTAAGAATCGGTCAAAAGATTTCTGAAGGACCAA
TTATCTTAAAAGAATTATTAGCTTTAACAGACGTAATTACTGTTCAAAATTATTTATTGA
AAGAAATTCAAAGAATTTATCGTATTCAAGGTATTGCAATTAGCGATAAGTATATTGAAA
TTATAATTCGTCAAATGATGTCTAAATTAGTAATTTCTGAACCCGGAGATTCTAAATTCT
TCGCTGGTGCTATTGTAGATATTTTTGACTATCAAGAAGAAAATGCTATTCTACTTTCAA
AAGGTTTGAAGCCAGCATATGGTAAAGTTGTTATTAAAGGTGCAAAACAAGTTCCATTGT
TATCTGATTCATTCCTTGCCGCTGCTTCTTATCAAGAAACAAGTAAGATATTAGTTCACG
CTGCTATTTCATCAAGAATTGACAATTTATCTGGCTTAAAAGAAAATATTATTCTTGGTA
AAAAGATTCCATCAGGAACAGCATTATTCCCATTTGAAGAACATTCAAAATATGATATAA
AACCATCAATTAATTACTTTACAACAACTCCTATTGATGGCACAGAAATTTCTGAACCTA
TTGATATCGATTCAGTTGTTAATGCAGCGCAAGAATATGACAATGATAAACAATCAGTTG
AAGAAGATTATTCTCCAAACGACGAAGAACTTGTTGCTGAAGAAGAAACATTTGATGATG
AAGAAAATCAAAACGATTTTGAATAA
>16735 bias=0,e_score=0.0,bit_score=4874.5,score_ratio=1.11,align_strand=-,abs_start=17060,abs_end=21464,allele_start=17060,allele_end=21464,query_name=NODE_4_length_26312_cov_45.1597_ID_476 <unknown description>
TGAAAAAAATTTCAAAATACGAATCATTAGATGAAGAAAAAATTTCAAAAATTTCATTAG
CATTAGCAACTCCTCAAGATGTTGAAACTTGGTCTCATGGTGAAGTTACTAAGCCAGAAA
CTATTAACTATAAATCATATAAGCCAGAACGTGGTGGATTATTTGATGAAATAATTTTTG
GACCAATGATTGATTATCGTTGCCCTGTATGTGGTTTCAAATACAAAAAAGTTAATGAAG
GAAGCTATTGTACAAGAACTGAATTATGTAAACAAGAACATGTTCAAATATTGCCTAAAA
TAGCACGTAGAACCCATATGGGACATATAAAACTAAATAGTCCAGTTGTTCACTTTTGAT
ACTTCAAAGTTGATCACTCAATTATTTATAAATTGCTTGGTTTAAAATCTTCAAATGGTT
CTGACGTTGTTAAACGTGAAGAACTAGAAAATTTAATTTATTACAAAAATCATATTGTTC
TAGAAGATGGTGGCTTAAAATCATTACCTAAAAATCAAATTATTGAAATCAATGAAGCAG
CAATCATTTACCGCAATGCTCTAGAAGAATTGCTTGAAAGATTTCAAGAAGGTACAGAAG
AATATGATGATATTAAAGAAACCCTAGATTCTTTAATTGAAAAAGCAACATCAAAAATCG
GTCAAGAATATGGAATTGATTTTTATGAATTAAACGAAGTAATTGAACATTATTCAGACG
CTAAAATAGGTACTGGTGCTTTGGCTATTGAATATTTATTAAAAAACATAAATTTAGCTG
AAGAAAAGCAAAAAGTAACTGATGAAATTAATCGTTTAAATGCAGAAGAAATTAATAATC
CTGAACGTTTTGCCACAACTGCAAAACAAACAAGAGAAAAACTTTATAAACGTTTACAAG
TAATTAATGCATTTATTGAATCTAAGCAAGATCCAACTAGCATGTTAATTTATAATTTGC
CTGTTATTCCAGCAGATTTAAGACCTTTAATTCAATTAGATGGTGGTAGACACTCAACTA
GTGATATTAATGAATTGTATCGTAGAGTAATTATTAGAAACAATAGATTGCAACAATGAC
AAGAAAAAGATGCCCCTACATTGGTTATTCAAAACGAACTAAGAATGATTCAAGAAGCAG
TAGATGCTTTAATTGATAACCAAAGAAGAACACCTAACCCTGTTTTATCAAAAGACAATC
GTCCATTTAAATCAATTTCAGATGCATTAACTGGTAAAAAAGGTCGTTTTAGACAAAATT
TACTAGGAAAACGTGTTGACTATTCTGGACGTTCAGTTATTGCCGTAGGGCCTTCATTAA
AAATGCACCAATGTGGTATACCAAGAGAAATGGCTGCTAAATTATTTGAACCATGAATAA
TTGAAAGGCTAATTGAAAAAGAAGTAGCTACAACAATTAAAAGTGCTAAAAAAATTATTG
AAGACCAAAACCCAGTAATTTGACCTCATGTTGCTGAAGCAATTAAAGGCAGACTAGTAT
TGTTAAACCGTGCACCTACATTACACCGTTTATCTATTCAAGCCTTTGAACCTGTTTTAG
TAAGAGGCAAGGCTATTAGATTACACCCATTAGTATGTACTCCATTTAATGCTGACTTCG
ATGGTGACCAAATGGCTGTTCACGTTCCTGTTTCTGAACAAGCATTGCTTGAAAGTCGTG
AATTAATGTTGGCTAATAAAAACATTCTAGGACCTAAAGATGGTGAACCTATTATTAACC
CTTCTCAAGATATGGTTTTAGGTATTTATTATCTAACTATTGAAGAACCAGGAGCTAAAG
GCGAAGGACGTGTTTTTGATAACTATGAACACATGCTTAGAGCATTAGAAAATAAAGTAG
TTACATTGCACACTAGAATAGCATTACCTGCTTCAGAAGTTAAAACTCCAAAACTTATTT
TCCCATTTGATGGTCCTCAATATATAATTTCAACAGTAGGTAAATTTATTTTTAATAATA
TATTCCCTAAAACATTTCCATTTATTTACGACAATAAAGTTGCTAAGGCAAATTCATTGG
AAGATTATAATCAAACATTCAATGCAAAATATGTCGTTCAAGCAGGTACTAATATTCCTG
AATATATCAAAAATATGCCTATTGAAGAAGCATTTAACAAAAAGAATATTTCTAAAATAA
TACGTTATGTTTTTGATAAATATGTTGCTCAAATTTCAATGTCTGATATTGCAGAAGTTA
TTAATAATTTAACTGAATCAAGTGATGCTAATGATTCAATAATTCAATTCTTGCATGTTA
AAAATTATGAAAATAGAAAAATTGATTATGAACATGCAATGTTGCTAGCTCAATTTACAA
GTCAAGAAAAGCAAAAGATTGAAATGTTAAATCCTGCTAGGGCAAATGGACAAGAAGTTC
CACTTAGTCCAGCTGAAAAAGCAGAAATTCTAGACACTGTATGATTTAGATATACAAACA
TTGTTGCTTCAATATTGGATAGTATTAAACAATTAGGTTTTGACTATTCAACATATTCTG
GAATTTCTATTTCGTTTAGTGATATTCTAGAAACTAATAAAAAGCAAGAATATATTGCTC
AAGGTGATGAATATATTGCTAAATTAAAACACTATTATGAACAAGGTTGAATAACTGATG
ATGATCGTTACTCTTTAACTATTAAAAAATGAGCAGAAGTTAAGGATTTAATTCAAGAAG
ACCTACAAAAAATAATTAAAGAAAATCCTCAAAACCCAGTTATTACCATGATTAACTCAG
GTGCTCGTGGTAACATTTCTAACTATGTTCAATTAGCAGGTATGCGTGGATTGATGGCTA
ACAATACTAAAACTACTAAGGCCGATGCTAAAAACGACCGTGTTGTTAGATCAACAGTTG
AAGTTCCTGTTAAGTCTTCATTTATTGAAGGACTTACTGCATTTGAATTCTATTCATCAA
CTCACGGTGCTAGAAAAGGTTTAACCGATACTGCTTTGAACACTGCAAAATCTGGTTATT
TAACAAGACGTTTAGTTGATGTTGCTCAAAATATTGTTGTTAGAGAAGAAAACTGTGGTA
CTGACTATGGTTATAAAGCAAGAAACATAGTTGATACAAAAACTAAACAAATTATTGTTC
CTTTGAAAGAAAGAATTGTTGGAAGATTTGCAAACAAACCTGTTGTTACAAGTGCGGGTA
TAGAAATTTGTTCTAGAAATGAATTAATTACTGAAAAAATTGCTCAACGAATAATAGCAA
GTGGTATTGAAGAAGTCGAAATTAGATCGATCTTAGGCTGCAATACACGTAACGGTGTAT
GTAAGATGTGTTTTGGTAAAGACCTTGCAACAAATAGAATTGTTAATATCGGTGAAGCAG
TAGGTATTATTGCAGCTCAATCTATTGGGGAACCAGGAACTCAATTAACTATGCGTACAT
TCCACACTGGTGGTGTTGCTGGGGTTGAAGATATTACTGGTGGTTTCACTAGATTGATTG
AATTAATTGATGCCCACGAACAACCATGAGGACGTCCTGCTGTTATTTCACCATATAAAG
GTATTGTTACAAAGATTGAAGTTGATGAAAAAGACAATACAAACTATTTAGTAACAATTG
AAAGCAAAGGATCTTCAAACACAACAGTTTCTCACAAAATTTTTGTTAATACAACCAAAA
AATTACGTGTTCAAGAAGGTGATGAATTAAGAATTGGTCAAAAGATTTCTGAAGGACCAA
TTATCTTAAAAGAATTATTAGCTTTAACAGACGTAATTACTGTTCAAAATTATTTATTAA
AAGAAATTCAAAGAATTTATCGTATTCAAGGTATTGCAATTAGCGATAAGTATATTGAAA
TTATAATTCGTCAAATGATGTCTAAATTAGTAATTTCTGAACCCGGAGATTCTAAATTCT
TCGCTGGTGCTATTGTAGATATTTTTGACTATCAAGAAGAAAATGCTATTCTACTTTCAA
AAGGTTTGAAGCCAGCATATGGTAAAGTTGTTATTAAAGGTGCAAAACAAGTTCCATTGT
TGTCTGATTCATTCCTTGCTGCCGCTTCTTATCAAGAAACAAGCAAGATATTAGTTCATG
CTGCTATTTCATCAAGAATTGACAATTTATCTGGCTTAAAAGAAAATATTATTCTTGGTA
AAAAGATTCCATCAGGAACAGCATTATTCCCATTTGAAGAACATTCAAAATATGATATAA
AACCATCAATTAATTACTTTACAACAACTCCTATTGATGGCACAGAAATTTCTGAACCTA
TTGATATCGATTCAGTTGTTAATACAGCGCAAGAATATGACAATGATAAACAATCAGTTG
AAGAAGATTATTCTCCAAACGACGAAGAACTTGTTGCCGAAGAAGAAACATTTGATGATG
AAGAAAATCAAAACGATTTTGAAT
>16736 bias=0,e_score=0.0,bit_score=4883.7,score_ratio=1.11,align_strand=-,abs_start=10667,abs_end=15071,allele_start=10667,allele_end=15071,query_name=NODE_11_length_19933_cov_1.36048_ID_371 <unknown description>
TGAAAAAAATTTCAAAATACGAATCATTAGATGAAGAAAAAATTTCAAAAATTTCATTAG
CATTAGCAACTCCTCAAGATGTTGAAACTTGGTCTCATGGTGAAGTTACTAAGCCAGAAA
CTATTAACTATAAATCATATAAGCCAGAACGTGGTGGATTATTTGATGAAATAATTTTTG
GACCAATGATTGATTATCGTTGCCCTGTATGTGGTTTCAAATACAAAAAAGTTAATGAAG
GAAGCTATTGTACAAGAACTGAATTATGTAAACAAGAACATGTTCAAATATTGCCTAAAA
TAGCACGTAGAACCCATATGGGACATATAAAACTAAATAGTCCAGTTGTTCACTTTTGAT
ACTTCAAAGTTGATCACTCAATTATTTATAAATTGCTTGGTTTAAAATCTTCAAATGGTT
CTGACGTTGTTAAACGTGAAGAACTAGAAAATTTAATTTATTACAAAAATCATATTGTTC
TAGAAGATGGTGGCTTAAAATCATTACCTAAAAATCAAATTATTGAAATTAATGAAGCAG
CAATTATTTACCGCAATGCTCTAGAAGAATTGCTTGAAAGATTTCAAGAAGGTACAGAGG
AATATGATGATATTAAAGAAACCCTAGATTCTTTAATTGAAAAAGCAACATCAAAAATCG
GTCAAGAATATGGAATTGATTTTTATGAATTAAACGAAGTAATTGAACATTATTCAGACG
CTAAAATAGGCACTGGTGCTTTAGCTATTGAATATTTATTAAAAAACATAAATTTAGCTG
AAGAAAAGCAAAAAGTAACTGATGAAATTAATCGTTTAAATGCAGAAGAAATTAATAATC
CTGAACGTTTTGCCACAACTGCAAAACAAACAAGAGAAAAACTTTATAAACGTTTGCAAG
TAATTAATGCATTTATTGAATCTAAACAAGATCCAACTAGCATGTTAATTTATAATTTGC
CTGTTATTCCAGCAGATTTAAGACCTTTAATTCAATTAGATGGTGGTAGACACTCAACTA
GCGATATTAATGAATTGTATCGTAGAGTAATTATTAGAAACAATAGATTGCAACAATGAC
AAGAAAAAGATGCCCCTACATTGGTTATTCAAAACGAACTAAGAATGATTCAAGAAGCAG
TAGATGCTTTAATTGATAACCAAAGAAGAACACCTAACCCTGTTTTATCAAAAGACAATC
GTCCATTTAAATCAATTTCAGATGCATTAACTGGTAAAAAAGGTCGTTTTAGACAAAATT
TACTAGGAAAACGTGTTGACTATTCTGGACATTCAGTTATTGCCGTAGGGCCTTCATTAA
AAATGCACCAATGTGGTATACCAAGAGAAATGGCTGCTAAATTATTTGAACCATGAATAA
TTGAAAGGCTAATTGAAAAAGAAGTAGCTACAACAATTAAAAGTGCTAAAAAAATTATTG
AAGACCAAAACCCAGTAATTTGACCTCATGTTGCTGAAGCGATTAAGGGCAGACTAGTAT
TATTAAACCGTGCACCTACATTACACCGTTTATCTATTCAAGCCTTTGAACCTGTTTTAG
TAAGAGGCAAGGCTATTAGATTACACCCATTAGTATGTACTCCATTTAATGCTGACTTCG
ATGGTGACCAAATGGCTGTTCACGTTCCTGTTTCTGAACAAGCATTGCTTGAAAGTCGTG
AATTAATGTTGGCTAATAAAAACATTCTAGGACCTAAAGATGGTGAACCTATTATTAACC
CTTCTCAAGATATGGTTTTAGGTATTTATTATCTAACTATTGAAGAACCAGGAGCTAAAG
GTGAAGGACGTGTTTTTGATAACTATGAACACATGCTTAGAGCATTAGAAAATAAAGTAG
TTACATTGCACACTAGAATAGCATTACCTGCTTCAGAAGTTAAAACTCCAAAACTTATTT
TCCCATTTGATGGTCCTCAATATATAATTTCAACAGTAGGTAAATTTATTTTTAATAATA
TATTCCCTAAAACATTTCCATTTATTTACGACAATAAAGTTGCCAAGGCAAATTCATTGG
AAGATTATAATCAAACATTCAATGCAAAATATGTCGTTCAAGCAGGTACTAATATTCCTG
AATATATCAAAAATATGCCTATTGAAGAAGCATTTAACAAAAAGAATATTTCTAAAATAA
TACGTTATGTTTTTGATAAATATGTTGCTCAAATTTCAATGTCTGATATTGCAGAAGTTA
TTAATAATTTAACTGAATCAAGTGATGCTAATGATTCAATAATTCAATTCTTGCATGTTA
AAAATTATGAAAATAGAAAAATTGATTATGAACATGCAATGTTGCTAGCTCAATTTACAA
GTCAAGAAAAGCAAAAGATTGAAATGTTAAATCCTGCTAGGGCAAATGGACAAGAAGTTC
CACTTAGTCCAGCTGAAAAAGCAGAAATTCTAGACACTGTATGATTTAGATATACAAACA
TTGTTGCTTCAATATTGGATAGTATTAAACAATTAGGTTTTGACTATTCAACATATTCTG
GAATTTCTATTTCGTTTAGTGATATTCTAGAAACTAATAAAAAGCAAGAATATATTGCTC
AAGGTGATGAATATATTGCTAAATTAAAACACTATTATGAACAAGGTTGAATAACTGATG
ATGATCGTTACTCTTTAACTATTAAAAAATGAGCAGAAGTTAAGGATTTAATTCAAGAAG
ACCTACAAAAAATAATTAAAGAAAATCCTCAAAACCCAGTTATTACCATGATTAACTCAG
GTGCTCGTGGTAACATTTCTAACTATGTTCAATTAGCAGGTATGCGTGGATTAATGGCTA
ACAATACTAAAACTACTAAGGCCGATGCTAAAAACGACCGTGTTGTTAGATCAACAGTTG
AAGTTCCTGTTAAGTCTTCATTTATTGAAGGACTTACTGCATTTGAATTCTATTCATCAA
CTCACGGTGCTAGAAAAGGTTTAACCGATACTGCTTTGAACACTGCAAAATCTGGTTATT
TAACAAGACGTTTAGTTGATGTTGCTCAAAATATTGTTGTTAGAGAAGAAAACTGTGGTA
CTGACTATGGTTATAAAGCAAGAAACATAGTTGATACAAAAACTAAACAAATTATTGTTC
CTTTGAAAGAAAGAATTGTTGGAAGATTTGCAAACAAACCTGTTGTTACAAGTGCGGGTA
TAGAAATTTGTTCTAGAAATGAATTAATTACTGAAAAAATTGCTCAACGAATAATAGCGA
GTGGTATTGAAGAAGTCGAAATTAGATCAATCTTAGGCTGCAATACACGTAACGGTGTAT
GTAAGATGTGTTTTGGTAAAGACCTTGCAACAAATAGAATTGTTAATATCGGTGAAGCAG
TAGGTATTATTGCAGCTCAATCTATTGGGGAACCAGGAACTCAATTAACTATGCGTACAT
TCCACACTGGTGGTGTTGCTGGGGTTGAAGATATTACTGGTGGTTTCACTAGATTGATTG
AATTAATTGATGCCCACGAACAACCATGAGGACGTCCTGCTGTTATTTCACCATATAAAG
GTATTGTTACAAAGATTGAAGTTGATGAAAAAGACAATACAAACTATTTAGTAACAATTG
AAAGCAAAGGATCTTCAAACACAACAGTTTCTCACAAAATTTTTGTTAACACAACCAAAA
AATTACGTGTTCAAGAAGGCGATGAATTAAGAATTGGTCAAAAGATTTCTGAAGGACCAA
TTATCTTAAAAGAATTATTAGCTTTAACAGACGTAATTACTGTTCAAAATTATTTATTAA
AAGAAATTCAAAGAATTTATCGTATTCAAGGTATTGCAATTAGCGACAAGTATATTGAAA
TTATAATTCGTCAAATGATGTCTAAATTAGTAATTTCTGAACCCGGAGATTCTAAATTCT
TCGCTGGTGCTATTGTAGATATTTTTGACTATCAAGAAGAAAATGCTATTCTACTTTCAA
AAGGTTTGAAGCCAGCATATGGTAAAGTTGTTATTAAAGGTGCAAAACAAGTTCCATTGT
TGTCTGATTCATTCCTTGCTGCCGCTTCTTATCAAGAAACAAGCAAGATATTAGTTCACG
CTGCTATTTCATCAAGAATTGACAATTTATCTGGCTTAAAAGAAAATATTATTCTTGGTA
AAAAGATTCCATCAGGAACAGCATTATTCCCATTTGAAGAACATTCAAAATATGATATAA
AACCATCAATTAATTACTTTACAACAACTCCTATTGACGGCACAGAAATTTCTGAACCTA
TTGATATTGATTCAGTTGTTAATACAGCGCAAGAATATGACAATGATAAACAATCAGTTG
AAGAAGATTATTCTCCAAACGACGAAGAACTTGTTGCTGAAGAAGAAACATTTGATGATG
AAGAAAATCAAAACGATTTTGAAT
>16737 bias=0,e_score=0.0,bit_score=4853.9,score_ratio=1.10,align_strand=-,abs_start=254749,abs_end=259153,allele_start=254749,allele_end=259153,query_name=NODE_1_length_264014_cov_18.1843_ID_149 <unknown description>
TGAAAAAAATTTCAAAATACGAATCATTAGATGAAGAAAAAATTTCAAAAATTTCATTAG
CATTAGCAACTCCTCAAGATGTTGAAACTTGGTCTCATGGTGAAGTTACTAAGCCAGAAA
CTATTAACTATAAATCATATAAGCCAGAACGTGGTGGATTATTTGATGAAATAATTTTTG
GGCCTATGATTGATTATCGTTGCCCTGTGTGTGGTTTTAAATACAAAAAAGTTAATGAAG
GAAGCTATTGTACAAGAACTGAATTATGTAAACAAGAACATGTTCAAATATTGCCTAAAA
TAGCACGTAGAACCCATATGGGACACATAAAACTAAATAGTCCTGTTGTTCACTTTTGAT
ATTTCAAAGTTGATCACTCAATTATTTATAAATTGCTTGGTTTAAAATCTTCAAATGGTT
CTGACGTGGTTAAACGTGAAGAACTAGAAAATTTAATTTATTACAAAAATCATATTGTCT
TAGAAGATGGTGGATTAAAATCATTACCTAAAAATCAAATTATTGAAATCAATGAAGCGG
CAATCATTTACCGCAATGCTCTAGAAGAATTACTTGAAAGATTTCAAGAAGGTACAGAAG
AATATGATGATATTAAAGAAACCCTAGATTCTTTAATTGAAAAAGCAACATCAAAAATTG
GCCAAGAATATGGAATTGATTTTTATGAATTAAATGAAGTAATTGAACATTATTCAGATG
CTAAAATAGGTACTGGTGCTTTGGCTATTGAATATTTATTAAAAAATATAAATTTAGCTG
AAGAAAAGCAAAAAGTAACTGATGAAATTAATCGTTTAAATGCAGAAGAAATTAATAATC
CTGAACGTTTTGCCACAACTGCAAAACAAACAAGAGAAAAACTTTATAAACGTTTGCAAG
TAATTAATGCATTTATTGAATCTAAACAAGATCCAACTAGCATGTTGATTTATAATTTGC
CTGTTATTCCAGCAGATTTAAGACCTTTAATTCAATTAGATGGTGGTAGACACTCAACTA
GTGATATTAATGAATTGTATCGTAGAGTAATTATTAGAAACAATAGATTGCAACAATGAC
AAGAAAAAGATGCTCCTACATTGGTTATTCAAAACGAACTAAGAATGATTCAAGAAGCAG
TAGATGCTTTAATTGATAATCAAAGAAGAACACCTAACCCTGTTTTATCAAAAGACAATC
GTCCATTTAAATCAATTTCAGATGCATTAACTGGTAAAAAAGGTCGTTTTAGACAAAATT
TACTAGGAAAACGTGTTGACTATTCTGGACGTTCAGTTATTGCCGTAGGGCCTTCATTAA
AAATGCACCAATGTGGTATACCAAGAGAAATGGCTGCTAAATTATTTGAACCATGAATAA
TTGAAAGGCTAATTGAAAAAGAAGTAGCAACAACAATTAAAAGTGCTAAAAAAATTATTG
AAGACCAAAATCCAGTAATTTGACCTCATGTTGCTGAAGCAATTAAAGGCAGACTAGTAT
TATTAAACCGTGCACCTACATTACACCGTTTATCTATTCAAGCCTTTGAACCTGTTTTAG
TAAGAGGCAAGGCTATTAGATTACACCCATTAGTATGTACTCCATTTAATGCTGACTTCG
ATGGTGACCAAATGGCTGTTCACGTTCCTGTTTCTGAACAAGCATTGCTTGAAAGTCGTG
AATTAATGTTAGCTAATAAAAACATTCTAGGACCTAAAGATGGTGAACCTATTATTAACC
CTTCTCAAGATATGGTTTTAGGTATTTATTATCTAACTATTGAAGAACCAGGAGCTAAAG
GCGAAGGACGTGTTTTTGATAACTATGAACACATGCTTAGAGCATTAGAAAATAAAGTAG
TTACATTGCACACTAGAATAGCATTACCTGCTTCAGAAGTTAAAACTCCAAAACTTATTT
TCCCATTTGATGGTCCTCAATATATAATTTCAACAGTAGGTAAATTTATTTTTAATAATA
TATTCCCTAAAACATTTCCATTTATTTACGACAATAAAGTTGCTAAGGCAAATTCATTGG
AAGATTATAATCAAACATTCAATGCAAAATATGTCGTTCAAGCAGGTACTAATATTCCTG
AATATATCAAAAATATGCCTATTGAAGAAGCATTTAACAAAAAGAATATTTCTAAAATAA
TACGTTATGTTTTTGATAAATATGTTGCTCAAATTTCAATGTCTGATATTGCAGAAGTTA
TTAATAATTTAACTGAATCAAGTGATGCTAATGATTCAATAATTCAATTCTTGCATGTTA
AAAATTATGAAAATAGAAAAATTGATTATGAACATGCAATGTTGCTAGCTCAATTTACAA
GTCAAGAAAAGCAAAAGATTGAAATGTTAAATCCTGCTAGGGCAAATGGACAAGAAGTTC
CACTTAGTCCAGCTGAAAAAGCAGAAATTCTAGACACTGTATGATTTAGATATACAAACA
TTGTTGCTTCAATATTGGATAGTATTAAACAATTAGGTTTTGACTATTCAACATATTCTG
GAATTTCTATTTCGTTTAGTGATATTCTAGAAACTAATAAAAAGCAAGAATATATTGCTC
AAGGTGATGAATATATTGCTAAATTAAAACACTATTATGAACAAGGTTGAATAACTGATG
ATGATCGTTACTCTTTAACTATTAAAAAATGAGCAGAAGTTAAGGATTTAATTCAAGAAG
ACCTACAAAAAATAATTAAAGAAAATCCTCAAAACCCAGTTATTACCATGATTAACTCAG
GTGCTCGTGGTAACATTTCTAACTATGTTCAATTAGCAGGTATGCGTGGATTAATGGCTA
ACAATACTAAAACTACTAAGGCCGATGCTAAAAACGACCGTGTTGTTAGATCAACAGTTG
AAGTTCCTGTTAAGTCTTCATTTATTGAAGGACTTACTGCATTTGAATTCTATTCATCAA
CTCACGGTGCTAGAAAAGGTTTAACCGATACTGCTTTGAACACTGCAAAATCTGGTTATT
TAACAAGACGTTTAGTTGATGTTGCTCAAAATATTGTTGTTAGAGAAGAAAACTGTGGTA
CTGACTATGGTTATAAAGCAAGAAACATAGTTGATACAAAAACTAAACAAATTATTGTTC
CTTTGAAAGAAAGAATTGTTGGAAGATTTGCAAACAAACCTGTTGTTACAAGTGCGGGTA
TAGAAATTTGTTCTAGAAATGAATTAATTACTGAAAAAATTGCTCAACGAATAATAGCAA
GTGGTATTGAAGAAGTCGAAATTAGATCAATCTTAGGCTGCAATACACGTAACGGTGTAT
GTAAGATGTGTTTTGGTAAAGACCTTGCAACAAATAGAATTGTTAATATCGGTGAAGCAG
TAGGTATTATTGCAGCTCAATCTATTGGGGAACCAGGAACTCAATTAACTATGCGTACAT
TCCACACTGGTGGTGTTGCTGGGGTTGAAGATATTACTGGTGGTTTCACTAGATTGATTG
AATTAATTGATGCCCACGAACAACCATGAGGACGTCCTGCTGTTATTTCACCATATAAAG
GTATTGTTACAAAGATTGAAGTTGATGAAAAAGACAATACAAACTATTTAGTAACAATTG
AAAGCAAAGGATCTTCAAACACAACAGTTTCTCACAAAATTTTTGTTAACACAACCAAAA
AATTACGTGTTCAAGAAGGCGATGAATTAAGAATTGGTCAAAAGATTTCTGAAGGACCAA
TTATCTTAAAAGAATTATTAGCTTTAACAGACGTAATTACTGTTCAAAATTATTTATTAA
AAGAAATTCAAAGAATTTATCGTATTCAAGGTATTGCAATTAGCGACAAGTATATTGAAA
TTATAATTCGTCAAATGATGTCTAAATTAGTAATTTCTGAACCCGGAGATTCTAAATTCT
TCGCTGGTGCTATTGTAGATATTTTTGACTATCAAGAAGAAAATGCTATTCTACTTTCAA
AAGGTTTGAAGCCAGCATATGGTAAAGTTGTTATTAAAGGTGCAAAACAAGTTCCATTGT
TATCTGATTCATTCCTTGCCGCTGCTTCTTATCAAGAAACAAGTAAGATATTAGTTCACG
CTGCTATTTCATCAAGAATTGACAATTTATCTGGCTTAAAAGAAAATATTATTCTTGGTA
AAAAGATTCCATCAGGAACAGCATTATTCCCATTTGAAGAACATTCAAAATATGATATAA
AACCATCAATTAATTACTTTACAACAACTCCTATTGACGGCACAGAAATTTCTGAACCTA
TTGATATTGATTCAGTTGTTAATACAGCGCAAGAATATGACAATGATAAACAATCAGTTG
AAGAAGATTATTCTCCAAACGACGAAGAACTTGTTGCTGAAGAAGAAACATTTGATGATG
AAGAAAATCAAAACGATTTTGAAT
>16738 bias=0,e_score=0.0,bit_score=4851.3,score_ratio=1.10,align_strand=-,abs_start=377477,abs_end=381881,allele_start=377477,allele_end=381881,query_name=NODE_1_length_386744_cov_32.1807_ID_133 <unknown description>
TGAAAAAAATTTCAAAATACGAATCATTAGATGAAGAAAAAATTTCAAAAATTTCATTAG
CATTAGCAACTCCTCAAGATGTTGAAACTTGGTCTCATGGTGAAGTTACTAAGCCAGAAA
CTATTAACTATAAATCATATAAGCCAGAACGTGGTGGATTATTTGATGAAATAATTTTTG
GACCAATGATTGATTATCGTTGCCCTGTATGTGGTTTCAAATACAAAAAAGTTAATGAAG
GAAGCTATTGTACAAGAACTGAATTATGTAAACAAGAACATGTTCAAATATTGCCTAAAA
TAGCACGTAGAACCCATATGGGACACATAAAACTAAATAGTCCAGTTGTTCACTTTTGAT
ATTTCAAAGTTGATCACTCAATTATTTATAAATTGCTTGGTTTAAAATCTTCAAATGGTT
CTGACGTGGTTAAACGTGAAGAACTAGAAAATTTAATTTATTACAAAAATCATATTGTCT
TAGAAGATGGTGGATTAAAATCATTACCTAAAAATCAAATTATTGAAATCAATGAAGCAG
CAATTATTTACCGCAATGCTCTAGAAGAATTACTTGAAAGATTTCAAGAAGGTACAGAAG
AATATGATGATATTAAAGAAACCCTAGATTCTTTAATTGAAAAAGCAACATCAAAAATCG
GCCAAGAATATGGAATTGATTTTTATGAATTAAACGAAGTAATTGAACATTATTCAGATG
CTAAAATAGGTACTGGTGCTTTAGCTATTGAATATTTATTAAAAAATATAAATTTAGCTG
AAGAAAAGCAAAAAGTAACTGATGAAATTAATCGTTTAAATGCAGAAGAAATTAATAATC
CTGAACGTTTTGCCACAACTGCAAAACAAACAAGAGAAAAACTTTATAAACGTTTGCAAG
TAATTAATGCATTTATTGAATCTAAACAAGATCCAACTAGCATGTTAATTTATAATTTGC
CTGTTATTCCAGCGGATTTAAGACCTTTAATTCAATTAGATGGTGGTAGACACTCAACTA
GTGATATTAATGAATTGTATCGTAGAGTAATTATTAGAAACAATAGATTGCAACAATGAC
AAGAAAAAGATGCTCCTACATTGGTTATTCAAAACGAACTAAGAATGATTCAAGAAGCAG
TAGATGCTTTAATTGATAACCAAAGAAGAACACCTAACCCTGTTTTATCAAAAGACAATC
GTCCATTTAAATCAATTTCAGATGCATTAACTGGTAAAAAAGGTCGTTTTAGACAAAATT
TACTAGGAAAACGTGTTGACTATTCTGGACGTTCAGTTATTGCCGTAGGGCCTTCATTAA
AAATGCACCAATGTGGTATACCAAGAGAAATGGCTGCTAAATTATTTGAACCATGAATAA
TTGAAAGGCTAATTGAAAAAGAAGTAGCAACAACAATTAAAAGTGCTAAAAAAATTATTG
AAGACCAAAATCCAGTAATTTGACCTCATGTTGCTGAAGCAATTAAAGGCAGACTAGTAT
TATTAAACCGTGCACCTACATTACACCGTTTATCTATTCAAGCCTTTGAACCTGTTTTAG
TAAGAGGCAAGGCTATTAGATTACACCCATTAGTATGTACTCCATTCAATGCTGACTTCG
ATGGTGACCAAATGGCTGTTCACGTTCCTGTTTCTGAACAAGCATTGCTTGAAAGTCGTG
AATTAATGTTGGCTAATAAAAACATTCTAGGACCTAAAGATGGTGAACCTATTATTAACC
CTTCTCAAGATATGGTTTTAGGTATTTATTATCTAACTATTGAAGAACCAGGCGCTAAAG
GCGAAGGACGTGTTTTTGATAACTATGAACACATGCTTAGAGCATTAGAAAATAAAGTAG
TTACATTGCACACTAGAATAGCATTACCTGCTTCAGAAGTTAAAACTCCAAAACTTATTT
TCCCATTTGATGGTCCTCAATATATAATTTCAACAGTAGGTAAATTTATTTTTAATAATA
TATTCCCTAAAACATTTCCATTTATTTACGACAATAAAGTTGCTAAGGCAAATTCATTGG
AAGATTATAATCAAACATTCAATGCAAAATATGTTGTTCAAGCAGGTACTAATATTCCTG
AATATATCAAAAATATGCCTATTGAAGAAGCATTTAACAAAAAGAATATTTCTAAAATAA
TACGTTATGTTTTTGATAAATATGTTGCTCAAATTTCAATGTCTGATATTGCAGAAGTTA
TTAATAATTTAACTGAATCAAGTGATGCTAATGATTCAATAATTCAATTCTTGCATGTTA
AAAATTATGAAAATAGAAAAATTGATTATGAACATGCAATGTTGCTAGCTCAATTTACAA
GTCAAGAAAAGCAAAAAATTGAAATGTTAAATCCTGCTAGGGCAAATGGACAAGAAGTTC
CACTTAGTCCAGCTGAAAAAGCAGAAATTCTAGACACTGTATGATTTAGATATACAAACA
TTGTTGCTTCAATATTGGATAGTATTAAACAATTAGGTTTTGACTATTCAACATATTCTG
GAATTTCTATTTCGTTTAGTGATATTCTAGAAACTAATAAAAAGCAAGAATATATTGCAC
AAGGTGATGAATATATTGCCAAATTAAAACACTATTATGAACAAGGTTGAATAACTGATG
ATGATCGTTACTCTTTAACTATTAAAAAATGAGCAGAAGTTAAGGATTTAATTCAAGAAG
ACCTACAAAAAATAATTAAAGAAAATCCTCAAAACCCAGTTATTACCATGATTAACTCAG
GTGCTCGTGGTAACATTTCTAACTATGTTCAATTAGCAGGTATGCGTGGATTGATGGCTA
ACAATACTAAAACTACTAAGGCCGATGCTAAAAACGACCGTGTTGTTAGATCAACAGTTG
AAGTCCCTGTTAAGTCTTCATTTATTGAAGGACTTACTGCATTTGAATTCTATTCATCAA
CTCACGGTGCTAGAAAAGGTTTAACCGATACTGCTTTGAACACTGCAAAATCTGGTTATT
TAACAAGACGTTTAGTTGATGTTGCTCAAAATATTGTTGTTAGAGAAGAAAACTGTGGTA
CTGACTATGGTTATAAAGCAAGAAACATAGTTGATACAAAAACTAAACAAATTATTGTTC
CTTTGAAAGAAAGAATTGTTGGAAGATTTGCAAACAAACCTGTTGTTACAAGTGCAGGTA
TAGAAATTTGTTCTAGAAATGAATTAATTACTGAAAAAATTGCTCAACGAATAATAGCAA
GTGGTATTGAAGAAGTCGAAATTAGATCAATCTTAGGCTGCAATACACGTAACGGTGTAT
GTAAGATGTGTTTTGGTAAAGACCTTGCAACAAATAGAATTGTTAATATCGGTGAAGCAG
TAGGTATTATTGCAGCTCAATCTATTGGGGAACCAGGAACTCAATTAACTATGCGTACAT
TCCACACTGGTGGTGTTGCTGGGGTTGAAGATATTACTGGTGGTTTCACTAGATTGATTG
AATTAATTGATGCCCACGAACAACCATGAGGACGTCCTGCCGTTATTTCACCATATAAAG
GTATTGTTACAAAGATTGAAGTTGATGAAAAAGACAATACAAACTATTTAGTAACAATTG
AAAGCAAAGGATCTTCAAACACAACAGTTTCTCACAAAATTTTTGTTAATACAACCAAAA
AATTACGTGTTCAAGAAGGTGATGAATTAAGAATTGGTCAAAAGATTTCTGAAGGACCAA
TTATCTTAAAAGAATTATTAGCTTTAACAGACGTAATTACTGTTCAAAATTATTTATTAA
AAGAAATTCAAAGAATTTATCGTATTCAAGGTATTGCAATTAGCGATAAGTATATTGAAA
TTATAATTCGTCAAATGATGTCTAAATTAGTAATTTCTGAACCCGGAGATTCTAAATTCT
TCGCTGGTGCTATTGTAGATATTTTTGACTATCAAGAAGAAAATGCTATTCTACTTTCAA
AAGGTTTGAAGCCAGCATATGGTAAAGTTGTTATTAAAGGTGCAAAACAAGTTCCATTGT
TATCTGATTCATTCCTTGCTGCCGCTTCTTATCAAGAAACAAGCAAGATATTAGTTCATG
CTGCTATTTCATCAAGAATTGACAATTTATCTGGCTTAAAAGAAAATATTATTCTTGGTA
AAAAGATTCCATCAGGAACAGCATTATTCCCATTTGAAGAACATTCAAAATATGATATAA
AACCATCAATTAATTACTTTACAACAACTCCTATTGACGGCACAGAAATTTCTGAACCTA
TTGATATTGATTCAGTTGTTAATACAGCGCAAGAATATGACAATGATAAACAATCAGTTG
AAGAAGATTATTCTCCAAACGATGAAGAACTTGTTGCTGAAGAAGAAACATTTGATGATG
AAGAAAATCAAAACGATTTTGAAT
>16739 bias=0,e_score=0.0,bit_score=4882.6,score_ratio=1.11,align_strand=-,abs_start=45500,abs_end=49904,allele_start=45500,allele_end=49904,query_name=NODE_4_length_54767_cov_34.0638_ID_558 <unknown description>
TGAAAAAAATTTCAAAATACGAATCATTAGATGAAGAAAAAATTTCAAAAATTTCATTAG
CATTAGCAACTCCTCAAGATGTTGAAACTTGGTCTCATGGTGAAGTTACTAAGCCAGAAA
CTATTAACTATAAATCATATAAGCCAGAACGTGGTGGATTATTTGATGAAATAATTTTTG
GACCAATGATTGATTATCGTTGCCCTGTATGTGGTTTCAAATACAAAAAAGTTAATGAAG
GAAGCTATTGTACAAGAACTGAATTATGTAAACAAGAACATGTTCAAATATTGCCTAAAA
TAGCACGTAGAACCCATATGGGACATATAAAACTAAATAGTCCAGTTGTTCACTTTTGAT
ACTTCAAAGTTGATCACTCAATTATTTATAAATTGCTTGGTTTAAAATCTTCAAATGGTT
CTGACGTGGTTAAACGTGAAGAACTAGAAAATTTAATTTATTACAAAAATCATATTGTTC
TAGAAGATGGTGGCTTAAAATCATTACCTAAAAATCAAATTATTGAAATCAATGAAGCAG
CAATCATTTACCGCAATGCTCTAGAAGAATTGCTTGAAAGATTTCAAGAAGGTACAGAAG
AATATGATGATATTAAAGAAACCCTAGATTCTTTAATTGAAAAAGCAACATCAAAAATCG
GTCAAGAATATGGAATTGATTTTTATGAATTAAACGAAGTAATTGAACATTATTCAGACG
CTAAAATAGGTACTGGTGCTTTAGCTATTGAATATTTATTAAAAAACATAAATTTAGTTG
AAGAAAAGCAAAAAGTAACTGATGAAATTAATCGTTTAAATGCAGAAGAAATTAATAATC
CTGAACGTTTTGCCACAACTGCAAAACAAACAAGAGAAAAACTTTATAAACGTTTGCAAG
TAATTAATGCATTTATTGAATCTAAACAAGATCCAACTAGCATGTTAATTTATAATTTGC
CTGTTATTCCAGCAGATTTAAGACCTTTAATTCAATTAGATGGTGGTAGACACTCAACTA
GCGATATTAATGAATTGTATCGTAGAGTAATTATTAGAAACAATAGATTGCAACAATGAC
AAGAAAAAGATGCCCCTACATTGGTTATTCAAAACGAACTAAGAATGATTCAAGAAGCAG
TAGATGCTTTAATTGATAACCAAAGAAGAACACCTAACCCTGTTTTATCAAAAGACAATC
GTCCATTTAAATCAATTTCAGATGCATTAACTGGTAAAAAAGGTCGTTTTAGACAAAATT
TACTAGGAAAACGTGTTGACTATTCTGGACGTTCAGTTATTGCCGTAGGGCCTTCATTAA
AAATGCACCAATGTGGTATACCAAGAGAAATGGCTGCTAAATTATTTGAACCATGAATAA
TTGAAAGGCTAATTGAAAAAGAAGTAGCTACAACAATTAAAAGTGCTAAAAAAATTATTG
AAGACCAAAACCCAGTAATTTGACCTCATGTTGCTGAAGCAATTAAGGGCAGACTAGTAT
TATTAAACCGTGCACCTACATTACACCGTTTATCTATTCAAGCCTTTGAACCTGTTTTAG
TAAGAGGCAAGGCTATTAGATTACACCCATTAGTATGTACTCCATTTAATGCTGACTTCG
ATGGTGACCAAATGGCTGTTCACGTTCCCGTTTCTGAACAAGCATTGCTTGAAAGTCGTG
AATTAATGTTGGCTAATAAAAACATTCTAGGACCTAAAGATGGTGAACCTATTATTAACC
CTTCTCAAGATATGGTTTTAGGTATTTATTATCTAACTATTGAAGAACCAGGAGCTAAAG
GTGAAGGACGTGTTTTTGATAACTATGAACACATGCTTAGAGCATTAGAAAATAAAGTAG
TTACATTGCACACTAGAATAGCATTACCTGCTTCAGAAGTTAAAACTCCAAAACTTATTT
TCCCATTTGATGGTCCTCAATATATAATTTCAACAGTAGGTAAATTTATTTTTAATAATA
TATTCCCTAAAACATTTCCATTTATTTACGACAATAAAGTTGCTAAGGCAAATTCATTGG
AAGATTATAATCAAACATTCAATGCAAAATATGTCATTCAAGCAGGTACTAATATTCCTG
AATATATCAAAAATATGCCTATTGAAGAAGCATTTAACAAAAAGAATATTTCTAAAATAA
TACGTTATGTTTTTGATAAATATGTTGCTCAAATTTCAATGTCTGATATTGCAGAAGTTA
TTAATAATTTAACTGAATCAAGTGATGCTAATGATTCAATAATTCAATTCTTGCATGTTA
AAAATTATGAAAATAGAAAAATTGATTATGAACATGCAATGTTGCTAGCTCAATTTACAA
GTCAAGAAAAGCAAAAGATCGAAATGTTAAATCCTGCTAGGGCAAATGGACAAGAAGTTC
CACTTAGTCCAGCTGAAAAAGCAGAAATTCTAGACACTGTATGATTTAGATATACAAACA
TTGTTGCTTCAATATTGGATAGTATTAAACAATTAGGTTTTGACTATTCAACATATTCTG
GAATTTCTATTTCGTTTAGTGATATTCTAGAAACTAATAAAAAGCAAGAATATATTGCTC
AAGGTGATGAATATATTGCTAAATTAAAACACTACTATGAACAAGGTTGAATAACTGATG
ATGATCGTTACTCTTTAACTATTAAAAAATGAGCAGAAGTTAAGGATTTAATTCAAGAAG
ACCTACAAAAAATAATTAAAGAAAATCCTCAAAACCCAGTTATTACCATGATTAACTCAG
GTGCTCGTGGTAACATTTCTAACTATGTTCAATTAGCAGGTATGCGTGGATTGATGGCTA
ACAATACTAAAACTACTAAGGCCGATGCTAAAAACGACCGTGTTGTTAGATCAACAGTTG
AAGTTCCTGTTAAGTCTTCATTTATTGAAGGACTTACTGCATTTGAATTCTATTCATCAA
CTCACGGTGCTAGAAAAGGTTTAACCGATACTGCTTTGAACACTGCAAAATCTGGTTATT
TAACAAGACGTTTAGTTGATGTTGCTCAAAATATTGTTGTTAGAGAAGAAAACTGTGGTA
CTGACTATGGTTATAAAGCAAGAAACATAGTTGATACAAAAACTAAACAAATTATTGTTC
CTTTGAAAGAAAGAATTGTTGGAAGATTTGCAAACAAACCTGTTGTTACAAGTGCGGGTA
TAGAAATTTGTTCTAGAAATGAATTAATTACTGAAAAAATTGCTCAACGAATAATAGCAA
GTGGTATTGAAGAAGTCGAAATTAGATCAATCTTAGGCTGCAATACACGTAACGGTGTAT
GTAAGATGTGTTTTGGTAAAGACCTTGCAACAAATAGAATTGTTAATATCGGTGAAGCAG
TAGGTATTATTGCAGCTCAATCTATTGGGGAACCAGGAACTCAATTAACTATGCGTACAT
TCCACACTGGTGGTGTTGCCGGGGTTGAAGATATTACTGGTGGTTTCACTAGATTGATTG
AATTAATTGATGCCCACGAACAACCATGAGGACGTCCTGCCGTTATTTCACCATATAAAG
GTATTGTTACAAAGATTGAAGTTGATGAAAAAGACAATACAAACTATTTAGTAACAATTG
AAAGCAAAGGATCTTCAAACACAACAGTTTCTCACAAAATTTTTGTTAATACAACCAAAA
AATTACGTGTTCAAGAAGGTGATGAATTAAGAATTGGTCAAAAGATTTCTGAAGGACCAA
TTATCTTAAAAGAATTATTAGCTTTAACAGACGTAATTACTGTTCAAAATTATTTATTAA
AAGAAATTCAAAGAATTTATCGTATTCAAGGTATTGCAATTAGCGATAAGTATATTGAAA
TTATAATTCGTCAAATGATGTCTAAATTAGTAATTTCTGAACCCGGAGATTCTAAATTCT
TCGCTGGTGCTATTGTAGATATTTTTGACTATCAAGAAGAAAATGCTATTCTACTTTCAA
AAGGTTTGAAGCCAGCATATGGTAAAGTTGTTATTAAAGGTGCAAAACAAGTTCCATTGT
TGTCTGATTCATTCCTTGTTGCCGCTTCTTATCAAGAAACAAGCAAGATATTAGTTCATG
CTGCTATTTCATCAAGAATTGACAATTTATCTGGCTTAAAAGAAAATATTATTCTTGGTA
AAAAGATTCCATCAGGAACAGCATTATTCCCATTTGAAGAACATTCAAAATATGATATAA
AACCATCAATTAATTACTTTACAACAACTCCTATTGACGGCACAGAAATTTCTGAACCTA
TTGATATTGATTCAGTTGTTAATACAGCGCAAGAATATGACAATGATAAACAATCAGTTG
AAGAAGATTATTCTCCAAACGACGAAGAACTTGTTGCCGAAGAAGAAACATTTGATGATG
AAGAAAATCAAAACGATTTTGAAT
>16740 bias=0,e_score=0.0,bit_score=4883.8,score_ratio=1.11,align_strand=-,abs_start=10506,abs_end=14910,allele_start=10506,allele_end=14910,query_name=NODE_6_length_19773_cov_44.9859_ID_683 <unknown description>
TGAAAAAAATTTCAAAATACGAATCATTAGATGAAGAAAAAATTTCAAAAATTTCATTAG
CATTAGCAACTCCTCAAGATGTTGAAACTTGGTCTCATGGTGAAGTTACTAAGCCAGAAA
CTATTAACTATAAATCATATAAGCCAGAACGTGGTGGATTATTTGATGAAATAATTTTTG
GACCAATGATTGATTATCGTTGCCCTGTATGTGGTTTCAAATACAAAAAAGTTAATGAAG
GAAGCTATTGTACAAGAACTGAATTATGTAAACAAGAACATGTTCAAATATTGCCTAAAA
TAGCACGTAGAACCCATATGGGACATATAAAACTAAATAGTCCAGTTGTTCACTTTTGAT
ACTTCAAAGTTGATCACTCAATTATTTATAAATTGCTTGGTTTAAAATCTTCAAATGGTT
CTGACGTTGTTAAACGTGAAGAACTAGAAAATTTAATTTATTACAAAAATCATATTGTTC
TAGAAGATGGTGGCTTAAAATCATTACCTAAAAATCAAATTATTGAAATCAATGAAGCAG
CAATCATTTACCGCAATGCTCTAGAAGAATTGCTTGAAAGATTTCAAGAAGGTACAGAAG
AATATGATGATATTAAAGAAACCCTAGATTCTTTAATTGAAAAAGCAACATCAAAAATCG
GTCAAGAATATGGAATTGATTTTTATGAATTAAACGAAGTAATTGAACATTATTCAGATG
CTAAAATAGGTACTGGTGCTTTAGCTATTGAATATTTATTAAAAAACATAAATTTAGCTG
AAGAAAAGCAAAAAGTAACTGATGAAATTAATCGTTTAAATGCAGAAGAAATTAATAATC
CTGAACGTTTTGCCACAACTGCAAAACAAACAAGAGAAAAACTTTATAAACGTTTGCAAG
TAATTAATGCATTTATTGAATCTAAACAAGATCCAACTAGCATGTTAATTTATAATTTGC
CTGTTATTCCAGCGGATTTAAGACCTTTAATTCAATTAGATGGTGGTAGACACTCAACTA
GCGATATTAATGAATTGTATCGTAGAGTAATTATTAGAAACAATAGATTGCAACAATGAC
AAGAAAAAGATGCCCCTACATTGGTTATTCAAAACGAACTAAGAATGATTCAAGAAGCAG
TAGATGCTTTAATTGATAACCAAAGAAGAACACCTAACCCTGTTTTATCAAAAGACAATC
GTCCATTTAAATCAATTTCAGATGCATTAACTGGTAAAAAAGGTCGTTTTAGACAAAATT
TACTAGGAAAACGTGTTGACTATTCTGGACGTTCAGTTATTGCCGTAGGGCCTTCATTAA
AAATGCACCAATGTGGTATACCAAGAGAAATGGCTGCTAAATTATTTGAACCATGAATAA
TTGAAAGGCTAATTGAAAAAGAAGTAGCTACAACAATTAAAAGTGCTAAAAAAATTATTG
AAGACCAAAACCCAGTAATTTGACCTCATGTTGCTGAAGCAATTAAGGGCAGACTAGTAT
TGTTAAACCGTGCACCTACATTACACCGTTTATCTATTCAAGCCTTTGAACCTGTTTTAG
TAAGAGGCAAGGCTATTAGATTACACCCATTAGTATGTACTCCATTTAATGCTGACTTCG
ATGGTGACCAAATGGCTGTTCACGTTCCTGTTTCTGAACAAGCATTGCTTGAAAGTCGTG
AATTAATGTTGGCTAATAAAAACATTCTAGGACCTAAAGATGGTGAACCTATTATTAACC
CTTCTCAAGATATGGTTTTAGGTATTTATTATCTAACTATTGAAGAACCAGGAGCCAAAG
GTGAAGGACGTGTTTTTGATAACTATGAACACATGCTTAGAGCATTAGAAAATAAAGTAG
TTACATTGCACACTAGAATAGCATTACCTGCTTCAGAAGTTAAAACTCCAAAACTTATTT
TTCCATTTGATGGTCCTCAATATATAATTTCAACAGTAGGTAAATTTATTTTTAATAATA
TATTCCCTAAAACATTTCCATTTATTTACGACAATAAAGTTGCTAAGGCAAATTCATTGG
AAGATTATAATCAAACATTCAATGCAAAATATGTCGTTCAAGCAGGTACTAATATTCCTG
AATATATCAAAAATATGCCTATTGAAGAAGCATTTAACAAAAAGAATATTTCTAAAATAA
TACGTTATGTTTTTGATAAATATGTTGCTCAAATTTCAATGTCTGATATTGCAGAAGTTA
TTAATAATTTAACTGAATCAAGTGATGCTAATGATTCAATAATTCAATTCTTGCATGTTA
AAAATTATGAAAATAGAAAAATTGATTATGAACATGCAATGTTGCTAGCTCAATTTACAA
GTCAAGAAAAGCAAAAGATTGAAATGTTAAATCCTGCTAGGGCAAATGGACAAGAAGTTC
CACTTAGTCCAGCTGAAAAAGCAGAAATTCTAGACACTGTATGATTTAGATATACAAACA
TTGTTGCTTCAATATTGGATAGTATTAAACAATTAGGTTTTGACTATTCAACATATTCTG
GAATTTCTATTTCGTTTAGTGATATTCTAGAAACTAATAAAAAGCAAGAATATATTGCTC
AAGGTGATGAATATATTGCTAAATTAAAACACTATTATGAACAAGGTTGAATAACTGATG
ATGATCGTTACTCTTTAACTATTAAAAAATGAGCAGAAGTTAAGGATTTAATTCAAGAAG
ACCTACAAAAAATAATTAAAGAAAATCCTCAAAACCCAGTTATTACCATGATTAACTCAG
GTGCTCGTGGTAACATTTCTAACTATGTTCAATTAGCAGGTATGCGTGGATTAATGGCTA
ACAATACTAAAACTACTAAGGCCGATGCTAAAAACGACCGTGTTGTTAGATCAACAGTTG
AAGTTCCTGTTAAGTCTTCATTTATTGAAGGACTTACTGCATTTGAATTCTATTCATCAA
CTCACGGTGCTAGAAAAGGTTTAACCGATACTGCTTTGAACACTGCAAAATCTGGTTATT
TAACAAGACGTTTAGTTGATGTTGCTCAAAATATTGTTGTTAGAGAAGAAAACTGTGGTA
CTGACTATGGTTATAAAGCAAGAAACATAGTTGATACAAAAACTAAACAAATTATTGTTC
CTTTGAAAGAAAGAATTGTTGGAAGATTTGCAAACAAACCTGTTGTTACAAGTGCGGGTA
TAGAAATTTGTTCTAGAAATGAATTAATTACTGAAAAAATTGCTCAACGAATAATAGCAA
GTGGTATTGAAGAAGTCGAAATTAGATCAATCTTAGGCTGCAATACACGTAACGGTGTAT
GTAAGATGTGTTTTGGTAAAGACCTTGCAACAAATAGAATTGTTAATATCGGTGAAGCAG
TAGGTATTATTGCAGCTCAATCTATTGGGGAACCAGGAACTCAATTAACTATGCGTACAT
TCCACACTGGTGGTGTTGCCGGGGTTGAAGATATTACTGGTGGTTTCACTAGATTGATTG
AATTAATTGATGCCCACGAACAACCATGAGGACGTCCCGCTGTTATTTCACCATATAAAG
GTATTGTTACAAAGATTGAAGTTGATGAAAAAGACAATACAAACTATTTAGTAACAATTG
AAAGCAAAGGATCTTCAAACACAACAGTTTCTCACAAAATTTTTGTTAATACAACCAAAA
AATTACGTGTTCAAGAAGGCGATGAATTAAGAATTGGTCAAAAGATTTCTGAAGGACCAA
TTATCTTAAAAGAATTATTAGCTTTAACAGACGTAATTACTGTTCAAAATTATTTATTAA
AAGAAATTCAAAGAATTTATCGTATTCAAGGTATTGCAATTAGCGATAAGTATATTGAAA
TTATAATTCGTCAAATGATGTCTAAATTAGTAATTTCTGAACCCGGAGATTCTAAATTCT
TCGCTGGTGCTATTGTAGATATTTTTGACTATCAAGAGGAAAATGCTATTCTACTTTCAA
AAGGTTTGAAGCCAGCATATGGTAAAGTTGTTATTAAAGGTGCAAAACAAGTTCCATTGT
TATCTGATTCATTCCTTGCCGCTGCTTCTTATCAAGAAACAAGCAAGATATTAGTTCACG
CTGCTATTTCATCAAGAATTGACAATTTATCTGGCTTAAAAGAAAATATTATTCTTGGTA
AAAAGATTCCATCAGGAACAGCATTATTCCCATTTGAAGAACATTCAAAATATGATATAA
AACCATCAATTAATTACTTTACAACAACTCCTATTGATGGCACAGAAATTTCTGAACCTA
TTGATATCGATTCAGTTGTTAATACAGCGCAAGAATATGACAATGATAAACAATCAGTTG
AAGAAGATTATTCTCCAAACGACGAAGAACTTGTTGCCGAAGAAGAAACATTTGATGATG
AAGAAAATCAAAACGATTTTGAAT
