# Supplementary material for: Genomic determination of minimum multi-locus sequence typing schemas to represent the genomic phylogeny of Mycoplasma hominis
Source: BMC Genomics. 2016 Nov 23;17:964. doi: 10.1186/s12864-016-3284-z (PMC5120421; doi:10.1186/s12864-016-3284-z)
Supplement: Additional file 1: — FASTA sequence for all pan genomic alleles identified in this study. (ZIP 1488 kb) [file 12864_2016_3284_MOESM1_ESM.zip › pan_genome/GENE-231.fasta]

>231
ATGACAGAATTAAACAAATATATTGACCACACAAATTTATCACCTTCTGCAACAAGTAAA
GATATTGATAAATTGATTCAGGAAGCAATTAAATATGATTTTAAATCAGTATGTATTGCA
CCATCATATGTTAAGTATGCTAAAGAAGCATTAAAAAACAGTGATGTGCTTGTTTGCACA
GTTATTGGTTTTCCACTAGGCTATAATGCAACTAGTGTTAAAGTTTATGAAACAAAAATT
GCTGTTGAACATGGTGCTGATGAAATTGATATGGTAATCAATGTTGGAAGATTTAAAGAT
GGACAATACGAATACGTATTGAATGAAATCAAAGCAATAAAAGAAGCATGCAATGGCAAA
ACTTTAAAAGTTATAGTTGAAACAGCATTGTTAACAAAAGCTGAATTAATAAAAATTACT
GAATTAGTAATGCAATCTGGTGCCGATTTTATTAAAACATCAACCGGATTTTCATATAGA
GGAGCTTCATTTGAAGACATTCAAACTATGAAAGAAACTTGTGGTGACAAGCTATTAATT
AAAGCATCAGGTGGTATTAAGAATCTAGCAGATGCCCAAGAAATGATTAGATTAGGTGCA
AACCGTTTGGGTATGTCTAAATCAGTTCCAGTTATGGAAGAATTATTTAAATTAGAAAAA
TAA
>576
ATGACAGAATTAAACAAATATATTGACCACACAAATTTATCACCTTCTGCAACAAGCAAA
GACATTGATAAATTAATTCAAGAAGCAATTAAATATGATTTTAAATCAGTATGTATTGCA
CCATCATATGTTAAGTATGCTAAAGAAGCATTAAAAAACAGTGATGTGCTTGTTTGCACA
GTTATTGGTTTTCCACTAGGCTATAATGCAACCAGTGTTAAAGTTTATGAAACAAAAATT
GCTGTTGAACATGGAGCTGACGAAATTGATATGGTAATCAATGTTGGAAGATTTAAAGAT
GGACAATATGAATACGTATTAAACGAAATCAAAGCAATAAAAGAAGCATGCAACGGCAGA
ACTTTAAAAGTTATAGTTGAAACAGCATTGTTAACAAAAGCTGAATTAATAAAAATTACT
GGATTAGTAATGCAATCTGGCGCCGATTTTATTAAGACATCAACTGGATTTTCTTATAGA
GGTGCTTCATTTGAAGACATTCAAACTATGAAGGAAACCTGTGGCGACAAACTTTTAATT
AAAGCATCAGGTGGTATTAAAAATCTAGCAGATGCCCAAGAAATGATTAGATTAGGTGCA
AACCGTTTAGGTATGTCTAAATCAGTTCCAGTTATGGAAGAATTATTTAAATTAGAAAAA
TAA
>1367
ATGACAGAATTAAACAAATATATTGACCACACAAATTTATCACCTTCTGCAACAAGCAAA
GATATTGATAAATTGATTCAAGAAGCAATTAAATATGATTTTAAATCAGTATGTATTGCA
CCATCATATGTTAAGTATGCTAAAGAAGCATTAAAAAACAGTGATGTGCTTGTTTGCACA
GTTATTGGTTTTCCGCTAGGCTATAATGCAACAAGTGTTAAAGTCTATGAAACAAAAATT
GCTGTTGAACATGGTGCTGATGAAATTGATATGGTAATCAATGTTGGAAGATTTAAAGAT
GGACAATATGAATACGTATTGAACGAAATCAAAGCAATAAAAGAAGCATGTAATGGCAAA
ACTTTAAAAGTTATAGTTGAAACAGCATTGTTAACAAAAGCTGAATTAATAAAAATTACT
GAATTAGTAATGCAATCTGGCGCCGATTTTATTAAAACATCAACCGGATTTTCATATAGA
GGAGCTTCATTTGAAGACATTCAAACTATGAAAGAAACTTGTGGTGACAAGCTTTTAATT
AAAGCATCAGGTGGTATTAAGAATCTAGCAGATGCCCAAGAAATGATTAGATTAGGTGCG
AACCGTTTGGGTATGTCTAAATCAGTTCCAGTTATGGAAGAATTATTTAAATTAGAAAAA
TAA
>1582
ATGACAGAATTAAACAAATATATTGACCACACAAATTTATCACCTTCTGCAACAAGTAAA
GACATTGATAAATTGATTCAAGAAGCAATTAAATATGATTTTAAATCAGTATGTATTGCA
CCATCATATGTTAAGTATGCTAAAGAAGCATTAAAAAACAGTGATGTGCTTGTTTGCACA
GTTATTGGTTTTCCACTAGGATATAATGCAACAAGTGTTAAAGTCTATGAAACAAAAATT
GCTGTTGAACATGGTGCTGATGAAATTGATATGGTAATCAATGTTGGAAGATTTAAAGAT
GGACAATATGAATACGTATTGAATGAAATCAAAGCAATAAAAGAAGCATGTAATGGCAAA
ACTTTAAAAGTTATAGTTGAAACAGCATTGTTAACAAAAGCTGAATTAATAAAAATTACT
GAATTAGTAATGCAATCTGGCGCTGATTTTATTAAAACATCAACTGGATTTTCATATAGA
GGAGCTTCATTTGAAGACATTCAAACTATGAAAGAAACTTGTGGTGACAAGCTATTAATT
AAAGCATCAGGTGGTATTAAGAATCTAGCAGATGCCCAAGAAATGATTAGATTAGGTGCA
AACCGTTTGGGTATGTCTAAATCAGTTCCAGTTATGGAAGAATTATTTAAATTAGAAAAA
TAA
>3539 bias=78.8,bit_score=701.5,abs_start=110400,align_strand=+,abs_end=111062,score_ratio=1.0580693816,query_name=NODE_3_length_120284_cov_36.4395_ID_569
ATGACAGAATTAAACAAATATATTGACCACACAAATTTATCACCTTCTGCAACAAGCAAA
GACATTGATAAATTAATTCAAGAAGCAATTAAATATGATTTTAAATCAGTATGTATTGCA
CCATCATATGTTAAGTATGCTAAAGAAGCATTAAAAAACAGTGATGTGCTTGTTTGCACA
GTTATTGGTTTTCCGCTAGGCTATAATGCAACAAGTGTTAAAGTCTATGAAACAAAAATT
GCTGTTGAACATGGTGCTGATGAAATTGATATGGTAATCAATGTTGGAAGATTTAAAGAT
GGACAATATGAATACGTATTGAACGAAATCAAAGCAATAAAAGAAGCATGTAATGGCAAA
ACTTTAAAAGTTATAGTTGAAACAGCATTGTTAACAAAAGCTGAATTAATAAAAATTACT
GAATTAGTAATGCAATCTGGCGCCGATTTTATTAAAACATCAACCGGATTTTCATATAGA
GGAGCTTCATTTGAAGACATTCAAACTATGAAAGAAACTTGTGGTGACAAGCTTTTAATT
AAAGCATCAGGTGGTATTAAGAATCTAGCAGATGCCCAAGAAATGATTAGATTAGGTGCG
AACCGTTTGGGTATGTCTAAATCAGTTCCAGTTATGGAAGAATTATTTAAATTAGAAAAA
TAA
>3543 bias=78.1,bit_score=695.4,abs_start=61048,align_strand=-,abs_end=61708,score_ratio=1.04886877828,query_name=NODE_1_length_644406_cov_31.3649_ID_828
TGACAGAATTAAACAAATATATTGACCACACAAATTTATCACCTTCTGCAACAAGTAAAG
ACATTGATAAATTGATTCAAGAAGCAATTAAATATGATTTTAAATCAGTATGTATTGCAC
CATCATATGTTAAGTATGCTAAAGAAGCATTAAAAAACAGTGATGTGCTTGTTTGCACAG
TTATTGGTTTTCCGCTAGGCTATAATGCAACAAGTGTTAAAGTCTATGAAACAAAAATTG
CTGTTGAACATGGTGCTGACGAAATTGATATGGTAATCAATGTTGGAAGATTTAAAGATG
GGCAATATGAATACGTATTGAATGAAATCAAAGCAATAAAAGAAGCATGTAATGGCAAAA
CTTTAAAAGTTATAGTTGAAACAGCATTGTTAACAAAAGCTGAATTAATAAAAATTACTG
AATTAGTAATGCAATCTGGCGCCGATTTTATTAAAACATCAACCGGATTTTCATATAGAG
GAGCTTCGTTTGAAGACATTCAAACTATGAAAGAAACTTGTGGTGACAAGCTATTAATTA
AAGCATCAGGTGGTATTAAAAATCTAGCAGATGCCCAAGAAATGATTAGATTAGGCGCAA
ACCGTTTGGGTATGTCTAAATCAGTTCCAGTTATGGAAGAATTATTTAAATTAGAAAAAT
A
>3545 bias=81.7,bit_score=689.4,abs_start=57090,align_strand=+,abs_end=57752,score_ratio=1.03981900452,query_name=NODE_6_length_67671_cov_18.6945_ID_2665
ATGACAGAATTAAACAAATATATTGACCACACAAATTTATCACCTTCTGCAACAAGCAAA
GACATTGATAAATTAATTCAAGAAGCAATTAAATATGATTTTAAATCAGTATGTATTGCA
CCATCATATGTTAAGTATGCTAAAGAAGCATTAAAAAACAGTGATGTGCTTGTTTGCACC
GTTATTGGTTTTCCACTAGGATATAATGCAACCAGTGTTAAAGTTTATGAAACAAAAATT
GCTGTTGAACATGGTGCTGACGAAATTGATATGGTAATCAATGTTGGAAGATTTAAAGAT
GGACAATATGAATACGTATTAAACGAAATCAAAGCAATAAAAGAAGCATGCAATGGCAAA
ACTTTAAAAGTTATAGTTGAAACAGCATTGTTAACAAAAGCTGAATTAATAAAAATTACT
GAATTAGTAATGCAATCTGGCGCTGATTTTATTAAGACATCAACCGGATTTTCTTATAGA
GGAGCTTCATTTGAAGACATTCAAACTATGAAAGAAACTTGTGGTGACAAGCTATTAATT
AAAGCATCAGGTGGTATTAAAAATCTAGCAGATGCTCAAGAAATGATTAGATTAGGTGCA
AACCGTTTGGGTATGTCTAAATCAGTTCCAGTTATGGAAGAATTATTTAAATTAGAAAAA
TAA
>3546 bias=81.0,bit_score=692.9,abs_start=6128,align_strand=-,abs_end=6788,score_ratio=1.04509803922,query_name=NODE_6_length_64791_cov_19.5552_ID_3632
TGACAGAATTAAACAAATATATTGACCACACAAATTTATCACCTTCTGCAACAAGCAAAG
ACATTGATAAATTAATTCAAGAAGCAATTAAATATGATTTTAAATCAGTATGTATTGCAC
CATCATATGTTAAGTATGCTAAAGAAGCATTAAAAAACAGTGATGTGCTTGTTTGCACAG
TTATTGGTTTTCCACTAGGATATAATGCAACCAGTGTTAAAGTTTATGAAACAAAAATTG
CTGTTGAACATGGCGCTGACGAAATTGATATGGTAATCAATGTTGGAAGATTTAAAGATG
GACAATATGAATACGTATTGAATGAAATCAAAGCAATAAAAGAAGCATGCAATGGCAAAA
CTTTAAAAGTTATAGTTGAAACAGCATTGTTAACAAAAGCTGAATTAATAAAAATTACTG
AATTAGTAATGCAATCTGGTGCCGATTTTATTAAAACATCAACCGGATTTTCTTATAGAG
GAGCTTCATTTGAAGACATTCAAACTATGAAAGAAACTTGTGGTGACAAGCTATTAATTA
AAGCATCAGGTGGTATTAAAAATCTAGCAGATGCCCAAGAAATGATTAGATTAGGCGCAA
ACCGTTTGGGTATGTCTAAATCAGTTCCAGTTATGGAAGAATTATTTAAATTAGAAAAAT
A
>3550 bias=84.3,bit_score=687.5,abs_start=100618,align_strand=+,abs_end=101280,score_ratio=1.03695324284,query_name=NODE_3_length_108407_cov_40.0256_ID_5518
ATGACAGAATTAAACAAATATATTGACCACACAAATTTATCACCTTCTGCAACAAGCAAA
GACATTGATAAATTAATTCAAGAAGCAATTAAATATGATTTTAAATCAGTATGTATTGCA
CCATCATATGTTAAGTATGCTAAAGAAGCATTAAAAAACAGTGATGTACTTGTTTGCACA
GTTATTGGTTTTCCACTAGGATATAATGCAACCAGTGTTAAAGTTTATGAAACAAAAATT
GCTGTTGAACATGGAGCTGACGAAATTGATATGGTAATCAATGTTGGAAGATTTAAAGAT
GGACAATATGAATACGTATTGAACGAAATCAAAGCAATAAAAGAAGCATGTAATGGCAAA
ACTTTAAAAGTTATAGTTGAAACAGCATTGTTAACAAAAGCTGAATTAATAAAAATTACT
GAATTAGTAATGCAATCTGGCGCTGATTTTATTAAAACATCAACTGGATTTTCTTATAGA
GGAGCTTCATTTGAAGACATTCAAACTATGAAGGAAACCTGTGGTGACAAACTTTTAATT
AAAGCATCAGGTGGTATTAAAAATCTAGCAGATGCCCAAGAAATGATTAGATTAGGTGCA
AACCGTTTGGGTATGTCTAAATCAGTTCCAGTTATGGAAGAATTATTTAAATTAGAAAAA
TAA
>3551 bias=78.8,bit_score=694.5,abs_start=101789,align_strand=+,abs_end=102451,score_ratio=1.04751131222,query_name=NODE_3_length_108567_cov_21.4029_ID_3453
ATGACAGAATTAAACAAATATATTGACCACACAAATTTATCACCTTCTGCAACAAGCAAA
GACATTGATAAATTAATTCAAGAAGCAATTAAATATGATTTTAAATCAGTATGTATTGCA
CCATCATATGTTAAGTATGCTAAAGAAGCATTAAAAAACAGTGATGTGCTTGTTTGCACA
GTTATTGGTTTTCCACTAGGATATAATGCAACCAGTGTTAAAGTTTATGAAACAAAAATT
GCTGTTGAACATGGCGCTGACGAAATTGATATGGTAATCAATGTTGGAAGATTTAAAGAT
GGACAATATGAATACGTATTGAACGAAATCAAAGCAATAAAAGAAGCATGCAATGGCAAA
ACTTTAAAAGTTATAGTTGAAACAGCATTGTTAACAAAAGCTGAATTAATAAAAATTACT
GAATTAGTAATGCAATCTGGTGCCGATTTTATTAAGACATCAACCGGATTTTCTTATAGA
GGAGCTTCATTTGAAGACATTCAAACTATGAAAGAAACTTGTGGTGACAAGCTATTAATT
AAAGCATCAGGTGGTATTAAAAATCTAGCAGATGCCCAAGAAATGATTAGATTAGGCGCA
AACCGTTTGGGTATGTCTAAATCAGTTCCAGTTATGGAAGAATTATTTAAATTAGAAAAA
TAA
>16741 bias=0,e_score=1.5e-205,bit_score=689.4,score_ratio=1.04,align_strand=-,abs_start=9487,abs_end=10147,allele_start=9487,allele_end=10147,query_name=NODE_2_length_226046_cov_22.58_ID_866 <unknown description>
TGACAGAATTAAACAAATATATTGACCACACAAATTTATCACCTTCTGCAACAAGCAAAG
ACATTGATAAATTAATTCAAGAAGCAATTAAATATGATTTTAAATCAGTATGTATTGCAC
CATCATATGTTAAGTATGCTAAAGAAGCATTAAAAAACAGTGATGTGCTTGTTTGCACCG
TTATTGGTTTTCCACTAGGATATAATGCAACCAGTGTTAAAGTTTATGAAACAAAAATTG
CTGTTGAACATGGTGCTGACGAAATTGATATGGTAATCAATGTTGGAAGATTTAAAGATG
GACAATATGAATACGTATTAAACGAAATCAAAGCAATAAAAGAAGCATGCAATGGCAAAA
CTTTAAAAGTTATAGTTGAAACAGCATTGTTAACAAAAGCTGAATTAATAAAAATTACTG
AATTAGTAATGCAATCTGGCGCTGATTTTATTAAGACATCAACCGGATTTTCTTATAGAG
GAGCTTCATTTGAAGACATTCAAACTATGAAAGAAACTTGTGGTGACAAGCTATTAATTA
AAGCATCAGGTGGTATTAAAAATCTAGCAGATGCTCAAGAAATGATTAGATTAGGTGCAA
ACCGTTTGGGTATGTCTAAATCAGTTCCAGTTATGGAAGAATTATTTAAATTAGAAAAAT
>16742 bias=0,e_score=3e-206,bit_score=693.3,score_ratio=1.05,align_strand=+,abs_start=608756,abs_end=609418,allele_start=608756,allele_end=609418,query_name=NODE_1_length_666248_cov_46.4332_ID_732 <unknown description>
TGACAGAATTAAACAAATATATTGACCACACAAATTTATCACCTTCTGCAACAAGTAAAG
ATATTGATAAATTGATTCAGGAAGCAATTAAATATGATTTTAAATCAGTATGTATTGCAC
CATCATATGTTAAGTATGCTAAAGAAGCATTAAAAAACAGTGATGTGCTTGTTTGCACCG
TTATTGGTTTTCCACTAGGATATAATGCAACCAGTGTTAAAGTTTATGAAACAAAAATTG
CTGTTGAACATGGAGCTGACGAAATTGATATGGTAATCAATGTTGGAAGATTTAAAGATG
GACAATATGAATACGTATTGAACGAAATCAAAGCAATAAAAGAAGCATGCAATGGCAAAA
CTTTAAAAGTTATAGTTGAAACAGCATTGTTAACAAAAGCTGAATTAATAAAAATTACTG
AATTAGTAATGCAATCTGGTGCCGATTTTATTAAGACATCAACCGGATTTTCTTATAGAG
GAGCTTCATTTGAAGACATTCAAACTATGAAAGAAACTTGTGGTGACAAGCTATTAATTA
AAGCATCAGGTGGTATTAAAAATCTAGCAGATGCCCAAGAAATGATTAGATTAGGCGCAA
ACCGTTTGGGTATGTCTAAATCAGTTCCAGTTATGGAAGAATTATTTAAATTAGAAAAAT
AA
>16743 bias=0,e_score=4.6e-208,bit_score=697.2,score_ratio=1.05,align_strand=+,abs_start=94434,abs_end=95096,allele_start=94434,allele_end=95096,query_name=NODE_2_length_157878_cov_35.9168_ID_1792 <unknown description>
TGACAGAATTAAACAAATATATTGACCACACAAATTTATCACCTTCTGCAACAAGCAAAG
ACATTGATAAATTAATTCAAGAAGCAATTAAATATGATTTTAAATCAGTATGTATTGCAC
CATCATATGTTAAGTATGCTAAAGAAGCATTAAAAAACAGTGATGTGCTTGTTTGCACAG
TTATTGGTTTTCCACTAGGCTATAATGCAACAAGTGTTAAAGTATATGAAACAAAAATTG
CTGTTGAACATGGTGCTGACGAAATTGATATGGTAATCAATGTTGGAAGATTTAAAGATG
GACAATATGAATACGTATTAAACGAAATCAAAGCAATAAAAGAAGCATGCAATGGCAAAA
CTTTAAAAGTTATAGTTGAAACAGCATTGTTAACAAAAGCTGAATTAATAAAAATTACTG
AATTAGTAATGCAATCTGGCGCCGATTTTATTAAGACATCAACCGGATTTTCATATAGAG
GAGCTTCATTTGAAGACATTCAAACTATGAAGGAAACCTGTGGTGACAAGCTTTTAATTA
AAGCATCAGGTGGTATTAAGAATCTAGCGGATGCCCAAGAAATGATTAGATTAGGTGCAA
ACCGTTTGGGTATGTCTAAATCAGTTCCAGTTATGGAAGAATTATTTAAATTAGAAAAAT
AA
>16744 bias=0,e_score=2.7e-205,bit_score=687.5,score_ratio=1.04,align_strand=+,abs_start=100618,abs_end=101280,allele_start=100618,allele_end=101280,query_name=NODE_3_length_108407_cov_40.0256_ID_5518 <unknown description>
TGACAGAATTAAACAAATATATTGACCACACAAATTTATCACCTTCTGCAACAAGCAAAG
ACATTGATAAATTAATTCAAGAAGCAATTAAATATGATTTTAAATCAGTATGTATTGCAC
CATCATATGTTAAGTATGCTAAAGAAGCATTAAAAAACAGTGATGTACTTGTTTGCACAG
TTATTGGTTTTCCACTAGGATATAATGCAACCAGTGTTAAAGTTTATGAAACAAAAATTG
CTGTTGAACATGGAGCTGACGAAATTGATATGGTAATCAATGTTGGAAGATTTAAAGATG
GACAATATGAATACGTATTGAACGAAATCAAAGCAATAAAAGAAGCATGTAATGGCAAAA
CTTTAAAAGTTATAGTTGAAACAGCATTGTTAACAAAAGCTGAATTAATAAAAATTACTG
AATTAGTAATGCAATCTGGCGCTGATTTTATTAAAACATCAACTGGATTTTCTTATAGAG
GAGCTTCATTTGAAGACATTCAAACTATGAAGGAAACCTGTGGTGACAAACTTTTAATTA
AAGCATCAGGTGGTATTAAAAATCTAGCAGATGCCCAAGAAATGATTAGATTAGGTGCAA
ACCGTTTGGGTATGTCTAAATCAGTTCCAGTTATGGAAGAATTATTTAAATTAGAAAAAT
AA
>16745 bias=0,e_score=6e-207,bit_score=692.9,score_ratio=1.05,align_strand=+,abs_start=100804,abs_end=101466,allele_start=100804,allele_end=101466,query_name=NODE_2_length_103512_cov_40.2028_ID_705 <unknown description>
TGACAGAATTAAACAAATATATTGACCACACAAATTTATCACCTTCTGCAACAAGCAAAG
ACATTGATAAATTAATTCAAGAAGCAATTAAATATGATTTTAAATCAGTATGTATTGCAC
CATCATATGTTAAGTATGCTAAAGAAGCATTAAAAAACAGTGATGTGCTTGTTTGCACAG
TTATTGGTTTTCCACTAGGATATAATGCAACCAGTGTTAAAGTTTATGAAACAAAAATTG
CTGTTGAACATGGCGCTGACGAAATTGATATGGTAATCAATGTTGGAAGATTTAAAGATG
GACAATATGAATACGTATTGAATGAAATCAAAGCAATAAAAGAAGCATGCAATGGCAAAA
CTTTAAAAGTTATAGTTGAAACAGCATTGTTAACAAAAGCTGAATTAATAAAAATTACTG
AATTAGTAATGCAATCTGGTGCCGATTTTATTAAAACATCAACCGGATTTTCTTATAGAG
GAGCTTCATTTGAAGACATTCAAACTATGAAAGAAACTTGTGGTGACAAGCTATTAATTA
AAGCATCAGGTGGTATTAAAAATCTAGCAGATGCCCAAGAAATGATTAGATTAGGCGCAA
ACCGTTTGGGTATGTCTAAATCAGTTCCAGTTATGGAAGAATTATTTAAATTAGAAAAAT
AA
>16746 bias=0,e_score=2.9e-205,bit_score=686.7,score_ratio=1.04,align_strand=+,abs_start=51587,abs_end=52249,allele_start=51587,allele_end=52249,query_name=NODE_3_length_63120_cov_1.34169_ID_121 <unknown description>
TGACAGAATTAAACAAATATATTGACCACACAAATTTATCACCTTCTGCAACAAGTAAAG
ACATTGATAAATTAATTCAAGAAGCAATTAAATATGATTTTAAATCAGTATGTATTGCAC
CATCATATGTTAAGTATGCTAAAGAAGCATTAAAAAACAGTGATGTGCTTGTTTGCACAG
TTATTGGTTTTCCACTAGGCTATAATGCAACAAGTGTTAAAGTATATGAAACAAAAATTG
CTGTTGAACATGGTGCTGACGAAATTGATATGGTAATCAATGTTGGAAGATTTAAAGATG
GACAATATGAATACGTATTAAACGAAATCAAAGCAATAAAAGAAGCATGCAATGGCAAAA
CTTTAAAAGTTATAGTTGAAACAGCATTGTTAACAAAAGCTGAATTAATAAAAATTACTG
AATTAGTAATGCAATCTGGCGCTGATTTTATTAAAACATCAACTGGATTTTCATATAGAG
GAGCTTCATTTGAAGACATTCAAATTATGAAGGAAACCTGTGGTGACAAGCTTTTAATTA
AAGCATCAGGTGGTATTAAAAATCTAGCAGATGCCCAAGAAATGATTAGATTAGGTGCAA
ACCGTTTAGGTATGTCTAAATCAGTTCCAGTTATGGAAGAATTATTTAAATTAGAAAAAT
AA
>16747 bias=0,e_score=1.6e-207,bit_score=695.4,score_ratio=1.05,align_strand=-,abs_start=61140,abs_end=61800,allele_start=61140,allele_end=61800,query_name=NODE_2_length_156220_cov_38.7853_ID_1653 <unknown description>
TGACAGAATTAAACAAATATATTGACCACACAAATTTATCACCTTCTGCAACAAGTAAAG
ACATTGATAAATTGATTCAAGAAGCAATTAAATATGATTTTAAATCAGTATGTATTGCAC
CATCATATGTTAAGTATGCTAAAGAAGCATTAAAAAACAGTGATGTGCTTGTTTGCACAG
TTATTGGTTTTCCGCTAGGCTATAATGCAACAAGTGTTAAAGTCTATGAAACAAAAATTG
CTGTTGAACATGGTGCTGACGAAATTGATATGGTAATCAATGTTGGAAGATTTAAAGATG
GGCAATATGAATACGTATTGAATGAAATCAAAGCAATAAAAGAAGCATGTAATGGCAAAA
CTTTAAAAGTTATAGTTGAAACAGCATTGTTAACAAAAGCTGAATTAATAAAAATTACTG
AATTAGTAATGCAATCTGGCGCCGATTTTATTAAAACATCAACCGGATTTTCATATAGAG
GAGCTTCGTTTGAAGACATTCAAACTATGAAAGAAACTTGTGGTGACAAGCTATTAATTA
AAGCATCAGGTGGTATTAAAAATCTAGCAGATGCCCAAGAAATGATTAGATTAGGCGCAA
ACCGTTTGGGTATGTCTAAATCAGTTCCAGTTATGGAAGAATTATTTAAATTAGAAAAAT
>16748 bias=0,e_score=2.1e-207,bit_score=694.5,score_ratio=1.05,align_strand=+,abs_start=102156,abs_end=102818,allele_start=102156,allele_end=102818,query_name=NODE_2_length_111520_cov_43.0702_ID_357 <unknown description>
TGACAGAATTAAACAAATATATTGACCACACAAATTTATCACCTTCTGCAACAAGCAAAG
ACATTGATAAATTAATTCAAGAAGCAATTAAATATGATTTTAAATCAGTATGTATTGCAC
CATCATATGTTAAGTATGCTAAAGAAGCATTAAAAAACAGTGATGTGCTTGTTTGCACAG
TTATTGGTTTTCCACTAGGATATAATGCAACCAGTGTTAAAGTTTATGAAACAAAAATTG
CTGTTGAACATGGCGCTGACGAAATTGATATGGTAATCAATGTTGGAAGATTTAAAGATG
GACAATATGAATACGTATTGAACGAAATCAAAGCAATAAAAGAAGCATGCAATGGCAAAA
CTTTAAAAGTTATAGTTGAAACAGCATTGTTAACAAAAGCTGAATTAATAAAAATTACTG
AATTAGTAATGCAATCTGGTGCCGATTTTATTAAGACATCAACCGGATTTTCTTATAGAG
GAGCTTCATTTGAAGACATTCAAACTATGAAAGAAACTTGTGGTGACAAGCTATTAATTA
AAGCATCAGGTGGTATTAAAAATCTAGCAGATGCCCAAGAAATGATTAGATTAGGCGCAA
ACCGTTTGGGTATGTCTAAATCAGTTCCAGTTATGGAAGAATTATTTAAATTAGAAAAAT
AA
>16749 bias=0,e_score=7.2e-207,bit_score=692.6,score_ratio=1.04,align_strand=+,abs_start=94743,abs_end=95405,allele_start=94743,allele_end=95405,query_name=NODE_3_length_102414_cov_39.3629_ID_516 <unknown description>
TGACAGAATTAAACAAATATATTGACCACACAAATTTATCACCTTCTGCAACAAGTAAAG
ATATTGATAAATTGATTCAGGAAGCAATTAAATATGATTTTAAATCAGTATGTATTGCAC
CATCATATGTTAAGTATGCTAAAGAAGCATTAAAAAACAGTGATGTGCTTGTTTGCACCG
TTATTGGTTTTCCACTAGGATATAATGCAACCAGTGTTAAAGTTTATGAAACAAAAATTG
CTGTTGAACATGGCGCTGACGAAATTGATATGGTAATCAATGTTGGAAGATTTAAAGATG
GACAATATGAATACGTATTGAATGAAATCAAAGCAATAAAAGAAGCATGCAATGGCAAAA
CTTTAAAAGTTATAGTTGAAACAGCATTGTTAACAAAAGCTGAATTAATAAAAATTACTG
AATTAGTAATGCAATCTGGTGCCGATTTTATTAAAACATCAACCGGATTTTCTTATAGAG
GAGCTTCATTTGAAGACATTCAAACTATGAAAGAAACTTGTGGTGACAAGCTATTAATTA
AAGCATCAGGTGGTATTAAAAATCTAGCAGATGCCCAAGAAATGATTAGATTAGGCGCAA
ACCGTTTGGGTATGTCTAAATCAGTTCCAGTTATGGAAGAATTATTTAAATTAGAAAAAT
AA
>16750 bias=0,e_score=6.4e-210,bit_score=702.6,score_ratio=1.06,align_strand=-,abs_start=3557,abs_end=4217,allele_start=3557,allele_end=4217,query_name=NODE_3_length_98613_cov_35.7026_ID_1039 <unknown description>
TGACAGAATTAAACAAATATATTGACCACACAAATTTATCACCTTCTGCAACAAGCAAAG
ATATTGATAAATTGATTCAAGAAGCAATTAAATATGATTTTAAATCAGTATGTATTGCAC
CATCATATGTTAAGTATGCTAAAGAAGCATTAAAAAACAGTGATGTGCTTGTTTGCACAG
TTATTGGTTTTCCGCTAGGCTATAATGCAACAAGTGTTAAAGTCTATGAAACAAAAATTG
CTGTTGAACATGGTGCTGATGAAATTGATATGGTAATCAATGTTGGAAGATTTAAAGATG
GACAATATGAATACGTATTGAACGAAATCAAAGCAATAAAAGAAGCATGTAATGGCAAAA
CTTTAAAAGTTATAGTTGAAACAGCATTGTTAACAAAAGCTGAATTAATAAAAATTACTG
AATTAGTAATGCAATCTGGCGCCGATTTTATTAAAACATCAACCGGATTTTCATATAGAG
GAGCTTCATTTGAAGACATTCAAACTATGAAAGAAACTTGTGGTGACAAGCTTTTAATTA
AAGCATCAGGTGGTATTAAGAATCTAGCAGATGCCCAAGAAATGATTAGATTAGGTGCGA
ACCGTTTGGGTATGTCTAAATCAGTTCCAGTTATGGAAGAATTATTTAAATTAGAAAAAT
>16751 bias=0,e_score=1.5e-205,bit_score=688.3,score_ratio=1.04,align_strand=+,abs_start=99167,abs_end=99831,allele_start=99167,allele_end=99831,query_name=NODE_3_length_105570_cov_41.6042_ID_404 <unknown description>
TGACAGAATTAAACAAATATATTGACCACACAAATTTATCACCTTCTGCAACAAGCAAAG
ACATTGATAAATTAATTCATGAAGCAATTAAATATGATTTTAAATCAGTATGTATTGCAC
CATCATATGTTAAGTATGCTAAAGAAGCATTAAAAAACAGTGATGTGCTTGTTTGCACAG
TTATTGGTTTTCCACTAGGCTATAATGCAACAAGTGTTAAAGTATATGAAACAAAAATTG
CTGTTGAACATGGTGCTGACGAAATTGATATGGTAATCAATGTTGGAAGATTTAAAGATG
GACAATATGAATACGTATTGAATGAAATCAAAGCAATAAAAGAAGCATGTAATGGCAAAA
CTTTAAAAGTTATAGTTGAAACAGCATTGTTAACAAAAGCTGAATTAATAAAAATTACTG
AATTAGTAATGCAATCTGGCGCTGATTTTATTAAAACATCAACTGGATTTTCATATAGAG
GAGCTTCATTTGAAGACATTCAAACTATGAAAGAAACTTGTGGTGACAAGCTATTAATTA
AAGCATCAGGTGGTATTAAAAATCTAGCAGATGCCCAAGAAATGATTAGATTAGGTGCAA
ACCGTTTAGGTATGTCTAAATCAGTTCCAGTTATGGAAGAATTATTTAAATTAGAAAAAT
AATA
>16752 bias=0,e_score=1.8e-209,bit_score=701.5,score_ratio=1.06,align_strand=+,abs_start=110399,abs_end=111061,allele_start=110399,allele_end=111061,query_name=NODE_3_length_122945_cov_38.6883_ID_537 <unknown description>
TGACAGAATTAAACAAATATATTGACCACACAAATTTATCACCTTCTGCAACAAGCAAAG
ACATTGATAAATTAATTCAAGAAGCAATTAAATATGATTTTAAATCAGTATGTATTGCAC
CATCATATGTTAAGTATGCTAAAGAAGCATTAAAAAACAGTGATGTGCTTGTTTGCACAG
TTATTGGTTTTCCGCTAGGCTATAATGCAACAAGTGTTAAAGTCTATGAAACAAAAATTG
CTGTTGAACATGGTGCTGATGAAATTGATATGGTAATCAATGTTGGAAGATTTAAAGATG
GACAATATGAATACGTATTGAACGAAATCAAAGCAATAAAAGAAGCATGTAATGGCAAAA
CTTTAAAAGTTATAGTTGAAACAGCATTGTTAACAAAAGCTGAATTAATAAAAATTACTG
AATTAGTAATGCAATCTGGCGCCGATTTTATTAAAACATCAACCGGATTTTCATATAGAG
GAGCTTCATTTGAAGACATTCAAACTATGAAAGAAACTTGTGGTGACAAGCTTTTAATTA
AAGCATCAGGTGGTATTAAGAATCTAGCAGATGCCCAAGAAATGATTAGATTAGGTGCGA
ACCGTTTGGGTATGTCTAAATCAGTTCCAGTTATGGAAGAATTATTTAAATTAGAAAAAT
AA
>16753 bias=0,e_score=4.9e-205,bit_score=687.4,score_ratio=1.04,align_strand=-,abs_start=72222,abs_end=72882,allele_start=72222,allele_end=72882,query_name=NODE_3_length_174249_cov_45.7083_ID_381 <unknown description>
TGACAGAATTAAACAAATATATTGACCACACAAATTTATCACCTTCTGCAACAAGCAAAG
ACATTGATAAATTAATTCAAGAAGCAATTAAATATGATTTTAAATCAGTATGTATTGCAC
CATCATATGTTAAGTATGCTAAAGAAGCATTAAAAAACAGTGATGTACTTGTTTGCACAG
TTATTGGTTTTCCACTAGGATATAATGCAACCAGTGTTAAAGTTTATGAAACAAAAATTG
CTGTTGAACATGGAGCTGACGAAATTGATATGGTAATCAATGTTGGAAGATTTAAAGATG
GACAATATGAATACGTATTGAATGAAATCAAAGCAATAAAAGAAGCATGTAATGGCAAAA
CTTTAAAAGTTATAGTTGAAACAGCATTGTTAACAAAAGCTGAATTAATAAAAATTACTG
AATTAGTAATGCAATCTGGCGCCGATTTTATTAAAACATCAACCGGATTTTCATATAGAG
GAGCTTCATTTGAAGACATTCAAACTATGAAGGAAACCTGTGGCGACAAACTTTTAATTA
AAGCATCAGGTGGTATTAAAAATCTAGCAGATGCCCAAGAAATGATTAGATTAGGTGCAA
ACCGTTTAGGTATGTCTAAATCAGTTCCAGTTATGGAAGAATTATTTAAATTAGAAAAAT
