# Supplementary material for: Genomic determination of minimum multi-locus sequence typing schemas to represent the genomic phylogeny of Mycoplasma hominis
Source: BMC Genomics. 2016 Nov 23;17:964. doi: 10.1186/s12864-016-3284-z (PMC5120421; doi:10.1186/s12864-016-3284-z)
Supplement: Additional file 1: — FASTA sequence for all pan genomic alleles identified in this study. (ZIP 1488 kb) [file 12864_2016_3284_MOESM1_ESM.zip › pan_genome/GENE-232.fasta]

>232
ATGGAAAAGACAATGTACGATTCACTACTTTCAATTAAAAATCAATATGATGAATTAACT
GAAAAATTAAATGACCCTAATATTTATAATGATATAAAAGCATATACAAGAATAGCAAAA
GAAAAATCTGAGTTGCAAGAAATTTATGATGCTTTTACAAAATACCAAAACATTGAAGAA
TTATATTTCTTGTCAAAAGAAATTTTAGCAAACGAAAAAGATCAAGAATTAATTGAGCTT
GCAAAAAACGACATTGACAATCAAATGAATCAATTGCAAGAAATAGAAGAAGAAATTAAA
GAACTTTTATTGCCACAAGATGAAAATGACAAACGCGATGTTATTATGGAAATAAGAGGT
GCGGCTGGTGGTGATGAAGCAAATATTTTTTCTGGTGATTTATTTAAAATGTATCAAAAA
TATGCAGAAATTAAAGGTTTTAAAATCAAGATAATTGATTCTACATATGGCGCAGCTGGT
GGATATAGTCAAATTGTTTTTAGTATAAAAGGCGAAAAGGTTTTTTCACAACTAAAATTT
GAACGTGGAGTGCATAGAGTTCAACGTGTTCCTGCAACTGAAACTCAAGGGCGTGTTCAT
ACATCAACTGCAACTGTAACTGTATTGCCAGAAGTTGATGAAGACGTAAAAATTGAAATA
AGACCAGAAGATATAGAAGTTAATGTATTTAGAAGTTCTGGAGCTGGCGGACAATCTGTT
AATACAACGGACTCTGCAGTAAGAATTACTCATAAGCCGACAGGATTGGTTGTAACATCA
CAAGATGAAAGAAGCCAAATCCAAAATAAAGAAACAGCCTTAAAAGTTTTAAAAAGTAGA
TTGTATGAACTAGAATTAAGAAAACGTGAAGAAGCAGAAAGCGGACTTAGAAAACTAGCT
GGAACAGGGGATAGATCAGAAAAAATTAGAACATATAACTATCCTCAAGATAGAATTACA
GATCATAGAATTGGATTTTCAACTTCATTAAAAGTAGTCATGGAAGGCGAATTAGACAAA
ATTATTGAAGCATTAATAGCTGATGAAAAGGCTAAAAAAATCATTGAAGCAGGAAATTAA
>595
ATGGAAAAGACAATGTACGATTCACTACTTTCAATTAAAAATCAATACGATGAATTAACT
GAAAAATTAAACGACCCTAATATTTATAATGATATAAAAGCATATACAAGAATAGCAAAA
GAAAAATCTGAGTTGCAAGAGATTTATGATGCTTTTAAAAAATACCAAAACATTGAAGAA
TTATATTTCTTGTCAAAAGAAATTTTAACAAACGAAAAAGATCAAGAATTAATTGAACTT
GCAAAAAACGACATTGACAATCAAATGAATCAATTGCAAGAAATAGAAGAAGAAATTAAA
GAACTTTTATTGCCACAAGATGAAAATGACAAACGTGATGTTATTATGGAAATAAGAGGT
GCAGCTGGTGGTGATGAAGCAAATATCTTTTCTGGTGATTTATTTAAAATGTATCAAAAA
TATGCAGAAATTAAAGGTTTTAAAATCAAGATAATTGATTCTACATATGGCGCAGCTGGT
GGATATAGCCAAATTGTTTTTAGTATAAAAGGCGAAAAAGTTTTTTCACAACTAAAATTT
GAACGTGGTGTACATAGAGTTCAACGTGTTCCTGCAACTGAAACTCAAGGACGTGTTCAT
ACATCAACTGCAACTGTAACTGTATTGCCAGAAGTTGATGAAGACGTAAAAATTGAAATA
AGACCAGAAGATATAGAAGTCAATGTGTTTAGAAGTTCTGGCGCTGGCGGACAATCTGTT
AATACAACGGACTCTGCAGTAAGAATTACTCATAAGCCTACAGGATTGGTTGTAACATCA
CAAGATGAAAGAAGCCAAATTCAAAATAAAGAAACAGCCTTAAAAGTTTTAAAAAGTAGA
TTGTATGAACTAGAATTAAGAAAACGTGAAGAAGCAGAAAGTGGACTTAGAAAACTAGCT
GGAACAGGGGATAGATCAGAAAAAATTAGAACATATAACTACCCTCAAGATAGAATTACA
GATCATAGAATTGGATTTTCAACTTCATTAAAAGTAGTTATGGAAGGCGAATTAGACAAA
ATTATTGAAGCATTAATAGCTGATGAAAAGGCTAAAAAAATCATTGAAGCGGGAAATTAA
>1452
ATGGAAAAGACAATGTACGATTCACTACTTTCAATTAAAAATCAATATGATGAATTAACT
GAAAAATTAAACGACCCTAATATTTATAATGATATAAAAGCATATACAAGAATAGCAAAA
GAAAAATCTGAGTTGCAAGAAATTTATGATGCTTTCACAAGATATCAAAACATTGAAGAA
TTATATTTCTTGTCAAAAGAAATTTTAACAAACGAAAAAGATCAAGAATTAATTGAACTT
GCAAAAAACGACATTGACAATCAAATGAATCAATTGCAAGAAATAGAAGAAGAAATTAAA
GAACTTTTATTGCCACAAGATGAAAATGACAAACGTGATGTTATTATGGAAATAAGAGGT
GCAGCTGGTGGTGATGAAGCAAATATCTTTTCTGGTGATTTATTTAAAATGTATCAAAAA
TATGCAGAAATCAAAGGTTTTAAAATTAAAATAATTGATTCTACATATGGTGCTGCCGGA
GGATATAGCCAAATTGTTTTTAGTATAAAAGGCGAAAAAGTTTTTTCACAGCTAAAATTT
GAACGTGGTGTACATAGAGTTCAACGTGTTCCTGCAACTGAAACTCAGGGACGTGTTCAT
ACATCAACTGCAACTGTAACTGTATTGCCTGAAGTTGATGAAGATGTAAAAATTGAAATA
AGACCAGAAGATATAGAAGTTAATGTATTTAGAAGTTCTGGAGCTGGCGGACAATCTGTT
AATACAACGGACTCTGCAGTAAGAATTACGCATAAGCCTACAGGATTGGTTGTAACATCA
CAAGATGAAAGAAGCCAAATTCAAAATAAGGAAACAGCTTTAAAAGTTTTGAAAAGTAGA
TTGTATGAACTAGAATTAAGAAAACGTGAAGAAGCAGAAAGTGGACTTAGAAAACTAGCT
GGAACAGGGGATAGATCAGAAAAAATTAGAACATATAACTATCCTCAAGATAGAATTACA
GATCATAGAATTGGCTTTTCAACTTCATTAAAAGTAGTTATGGAAGGCGAATTAGACAAA
ATTATTGAAGCATTAATAGCTGATGAAAAGGCTAAAAAAATCATTGAAGCGGGAAATTAA
>1949
ATGGAAAAGACAATGTACGATTCACTACTTTCAATTAAAAATCAATACGATGAATTAACT
GAAAAATTAAACGACCCTAATATTTATAATGATATAAAAGCATATACAAGAATAGCAAAA
GAAAAATCTGAGTTGCAAGAAATTTATGATGCTTTTACAAAATACCAAAACATTGAAGAA
TTATATTTCTTGTCAAAAGAAATTTTAACAAACGAAAAAGATCAAGAATTAATTGAACTT
GCAAAAAACGACATTGACAATCAAATGAATCAATTGCAAGAAATAGAAGAAGAAATTAAA
GAACTTTTATTGCCACAAGATGAAAATGACAAACGTGATGTTATTATGGAAATAAGAGGT
GCAGCTGGTGGTGATGAAGCAAATATCTTTTCTGGTGATTTATTTAAAATGTATCAAAAA
TATGCAGAAATCAAAGGTTTTAAAATTAAAATAATTGATTCTACATATGGTGCTGCCGGA
GGATATAGCCAAATTGTTTTTAGTATAAAAGGCGAAAAAGTTTTTTCACAACTAAAATTT
GAACGTGGAGTGCATAGAGTTCAACGTGTTCCTGCAACTGAAACTCAAGGGCGTGTTCAT
ACATCAACTGCAACTGTAACTGTATTGCCTGAAGTTGATGAAGACGTAAAAATTGAAATA
AGACCAGAAGATATAGAAGTTAATGTATTTAGAAGTTCTGGAGCTGGCGGACAATCTGTT
AATACAACGGACTCTGCAGTAAGAATTACTCATAAGCCTACAGGATTGGTTGTAACATCA
CAAGATGAAAGAAGCCAAATTCAAAATAAAGAAACAGCCTTAAAAGTTTTAAAAAGTAGA
TTGTATGAACTAGAATTAAGAAAACGTGAAGAAGCAGAAAGTGGACTTAGAAAACTAGCT
GGAACAGGGGATAGATCAGAAAAAATTAGAACATATAACTATCCTCAAGATAGAATTACA
GATCATAGAATTGGCTTTTCAACTTCATTAAAAGTAGTTATGGAAGGCGAATTAGACAAA
ATTATTGAAGCATTAATAGCTGATGAAAAGGCTAAAAAAATCATTGAAGCGGGAAATTAA
>3556 bias=148.7,bit_score=1133.3,abs_start=524559,align_strand=+,abs_end=525638,score_ratio=1.04935185185,query_name=NODE_1_length_644406_cov_31.3649_ID_828
ATGGAAAAGACAATGTACGATTCACTACTTTCAATTAAAAATCAATACGATGAATTAACT
GAAAAATTAAACGACCCTAATATTTATAATGATATAAAAGCATATACAAGAATAGCAAAA
GAAAAATCTGAGTTGCAAGAAATTTATGATGCTTTCACAAGATATCAAAACATTGAAGAA
TTATATTTCTTGTCAAAAGAAATTTTAACAAACGAAAAAGATCAAGAATTAATTGAACTT
GCAAAAAACGACATTGACAATCAAATGAATCAATTGCAAGAAATAGAAGAAGAAATTAAA
GAACTTTTATTGCCACAAGATGAAAATGACAAACGTGATGTTATTATGGAAATAAGAGGT
GCAGCTGGTGGTGATGAAGCAAATATCTTTTCTGGTGATTTATTTAAAATGTATCAAAAA
TATGCAGAAATCAAAGGTTTTAAAATTAAAATAATTGATTCTACATATGGTGCTGCCGGA
GGATATAGCCAAATTGTTTTTAGTATAAAAGGCGAAAAAGTTTTTTCACAACTAAAATTT
GAACGTGGAGTGCATAGAGTTCAACGTGTTCCTGCAACTGAAACTCAAGGACGTGTTCAT
ACATCAACTGCAACTGTAACTGTATTGCCTGAAGTTGATGAAGATGTAAAAATTGAAATA
AGACCAGAAGATATAGAAGTTAATGTATTTAGAAGTTCTGGAGCTGGCGGACAATCTGTT
AATACAACGGACTCTGCAGTAAGAATTACTCATAAGCCTACAGGATTGGTTGTAACATCA
CAAGATGAAAGAAGCCAAATTCAAAATAAAGAAACAGCCTTAAAGGTTTTAAAAAGTAGA
TTGTATGAACTAGAATTAAGAAAACGTGAAGAAGCAGAAAGCGGACTTAGAAAACTAGCT
GGAACAGGGGATAGATCAGAAAAAATTAGAACATATAACTATCCTCAAGATAGAATTACA
GATCATAGAATTGGATTTTCAACTTCATTAAAAGTAGTTATGGAAGGCGAATTAGACAAA
ATTATTGAAGCATTAATAGCTGATGAAAAGGCTAAAAAAATCATTGAAGCGGGAAATTAA
>3557 bias=135.3,bit_score=1125.9,abs_start=35346,align_strand=+,abs_end=36425,score_ratio=1.0425,query_name=NODE_2_length_111295_cov_32.5633_ID_5155
ATGGAAAAGACAATGTACGATTCACTACTTTCAATTAAAAATCAATACGATGAATTAACT
GAAAAATTAAACGACCCTAATATTTATAATGATATAAAAGCATATACAAGAATAGCAAAA
GAAAAATCTGAGTTGCAAGAGATTTATGATGCTTTTACAAAATACCAAAACATTGAAGAA
TTATATTTCTTGTCAAAAGAAATTTTGGCAAATGAAAAAGATCAAGAATTAATTGAGCTT
GCAAAAAATGACATTGACAATCAAATGAACCAATTGCAAGAAATAGAAGAAGAAATTAAA
GAACTTTTATTGCCACAAGATGAAAATGACAAACGCGATGTTATTATGGAAATAAGAGGT
GCAGCTGGTGGTGATGAAGCAAATATCTTTTCTGGCGATTTATTTAAAATGTATCAAAAA
TATGCAGAAATCAAAGGCTTTAAAATCAAGATAATTGATTCTACATATGGCGCAGCTGGT
GGATATAGTCAAATTGTTTTTAGTATAAAAGGCGAAAAGGTTTTTTCACAACTAAAATTT
GAACGTGGTGTGCATAGAGTTCAACGTGTTCCTGCAACTGAAACTCAAGGGCGTGTTCAT
ACATCAACTGCAACTGTAACTGTATTGCCCGAAGTTGATGAAGACGTAAAAATTGAAATA
AGACCAGAAGATATAGAAGTTAATGTATTTAGAAGTTCTGGCGCTGGCGGACAATCTGTT
AATACAACGGACTCTGCAGTAAGAATTACTCATAAGCCTACAGGATTGGTTGTAACATCA
CAAGATGAAAGAAGCCAAATTCAAAATAAAGAAACAGCTTTAAAAGTTTTGAAAAGTAGA
TTGTACGAACTAGAATTAAGAAAACGTGAAGAAGCAGAAAGCGGACTTAGAAAATTAGCT
GGAACAGGGGATAGATCAGAAAAAATTAGAACATATAACTACCCTCAAGATAGAATTACA
GATCATAGAATTGGATTTTCAACTTCATTAAAAGTAGTTATGGAAGGCGAATTAGACAAA
ATTATTGAAGCCTTAATAGCTGATGAAAAGGCTAAAAAAATCATTGAAGCAGGAAATTAA
>3558 bias=150.2,bit_score=1133.5,abs_start=206159,align_strand=+,abs_end=207238,score_ratio=1.04953703704,query_name=NODE_1_length_337690_cov_20.0179_ID_3593
ATGGAAAAGACAATGTACGATTCACTACTTTCAATTAAAAATCAATATGATGAATTAACT
GAAAAATTAAATGACCCTAATATTTATAATGATATAAAAGCATATACAAGAATAGCAAAA
GAAAAATCTGAGTTGCAAGAAATTTATGATGCTTTTACAAAATACCAAAACATTGAAGAA
TTATATTTCTTGTCAAAAGAAATTTTAACAAACGAAAAAGATCAAGAATTAATTGAGCTT
GCAAAAAACGACATTGACAATCAAATGAATCAATTGCAAGAAATAGAAGAAGAAATTAAA
GAACTTTTATTGCCACAAGATGAAAATGACAAACGTGATGTTATTATGGAAATAAGAGGT
GCAGCTGGTGGTGATGAAGCAAATATCTTTTCTGGTGATTTATTTAAAATGTATCAAAAA
TATGCAGAAATCAAAGGTTTTAAAATTAAAATAATTGATTCTACATATGGCGCAGCTGGT
GGATATAGCCAAATTGTTTTTAGTATAAAAGGCGAAAAGGTTTTTTCACAACTAAAATTT
GAACGTGGTGTACATAGAGTTCAACGTGTTCCTGCAACTGAAACTCAAGGACGTGTTCAT
ACATCAACTGCAACTGTAACTGTATTGCCTGAAGTTGATGAAGATGTAAAAATTGAAATA
AGACCAGAAGATATAGAAGTTAATGTATTTAGAAGTTCTGGAGCTGGCGGACAATCTGTT
AATACAACGGACTCTGCAGTAAGAATTACTCATAAGCCTACAGGATTGGTTGTAACATCA
CAAGATGAAAGAAGCCAAATTCAAAATAAAGAAACAGCCTTAAAAGTTTTAAAAAGTAGA
TTGTATGAACTAGAATTAAGAAAACGTGAAGAAGCAGAAAGCGGACTTAGAAAACTAGCT
GGAACAGGGGATAGATCAGAAAAAATTAGAACATATAACTATCCTCAAGATAGAATTACA
GATCATAGAATTGGATTTTCAACTTCATTAAAAGTAGTCATGGAAGGCGAATTAGACAAA
ATTATTGAAGCATTAATAGCTGATGAAAAGGCTAAAAAAATCATTGAAGCGGGAAATTAA
>3562 bias=143.0,bit_score=1135.5,abs_start=203240,align_strand=+,abs_end=204319,score_ratio=1.05138888889,query_name=NODE_1_length_423494_cov_19.5452_ID_878
ATGGAAAAGACAATGTACGATTCACTACTTTCAATTAAAAATCAATATGATGAATTAACT
GAAAAATTAAATGACCCTAATATTTATAATGATATAAAAGCATATACAAGAATAGCAAAA
GAAAAATCTGAGTTGCAAGAAATTTATGATGCTTTTACAAAATACCAAAACATTGAAGAA
TTATATTTCTTGTCAAAAGAAATTTTAGCAAACGAAAAAGATCAAGAATTAATTGAGCTT
GCAAAAAACGACATTGACAATCAAATGAATCAATTGCAAGAAATAGAAGAAGAAATTAAA
GAACTTTTATTGCCACAAGATGAAAATGACAAACGCGATGTTATTATGGAAATAAGAGGT
GCGGCTGGTGGTGATGAAGCAAATATCTTTTCTGGTGATTTATTTAAAATGTATCAAAAA
TATGCAGAAATTAAAGGTTTTAAAATCAAGATAATTGATTCTACATATGGCGCAGCTGGT
GGATATAGCCAAATTGTTTTTAGTATAAAAGGCGAAAAAGTTTTTTCACAACTAAAATTT
GAACGTGGTGTACATAGAGTTCAACGTGTTCCTGCAACTGAAACTCAAGGACGTGTTCAT
ACATCAACTGCAACTGTAACTGTATTGCCTGAAGTTGATGAAGATGTAAAAATTGAAATA
AGACCAGAAGATATAGAAGTCAATGTGTTTAGAAGTTCTGGCGCTGGCGGACAATCTGTT
AATACAACGGACTCTGCAGTAAGAATTACTCATAAGCCTACAGGATTGGTTGTAACATCA
CAAGATGAAAGAAGCCAAATTCAAAATAAAGAAACAGCTTTAAAAGTTTTGAAAAGTAGA
TTGTACGAACTAGAATTAAGAAAACGTGAAGAAGCAGAAAGTGGACTTAGAAAACTAGCT
GGAACAGGGGATAGATCAGAAAAAATTAGAACATATAACTACCCTCAAGATAGAATTACA
GATCATAGAATTGGATTTTCAACTTCATTAAAAGTAGTTATGGAAGGCGAATTAGACAAA
ATTATTGAAGCATTAATAGCTGATGAAAAGGCTAAAAAAATCATTGAAGCGGGAAATTAA
>3564 bias=147.2,bit_score=1124.0,abs_start=8642,align_strand=-,abs_end=9719,score_ratio=1.04074074074,query_name=NODE_1_length_201530_cov_37.1757_ID_177
TGGAAAAGACAATGTACGATTCACTACTTTCAATTAAAAATCAATATGATGAATTAACTG
AAAAATTAAACGACCCTAATATTTATAATGATATAAAAGCATATACAAGAATAGCAAAAG
AAAAATCTGAGTTGCAAGAAATTTATGATGCTTTCACAAGATATCAAAACATTGAAGAAT
TATATTTCTTGTCAAAAGAAATTTTAACAAACGAAAAAGATCAAGAATTAATTGAACTTG
CAAAAAACGACATTGACAATCAAATGAATCAATTGCAAGAAATAGAAGAAGAAATTAAAG
AACTTTTATTGCCACAAGATGAAAATGACAAACGTGATGTTATTATGGAAATAAGAGGTG
CAGCTGGTGGTGATGAAGCAAATATCTTTTCTGGTGATTTATTTAAAATGTATCAAAAAT
ATGCAGAAATTAAAAGTTTTAAAATCAAGATAATTGATTCTACATATGGCGCAGCTGGTG
GATATAGCCAAATTGTTTTTAGTATAAAAGGCGAAAAGGTTTTTTCACAACTAAAATTTG
AACGTGGAGTGCATAGAGTTCAACGTGTTCCTGCAACTGAAACTCAAGGGCGTGTTCATA
CATCAACTGCAATTGTAACCGTATTGCCCGAAGTTGATGAAGACGTAAAAATTGAAATAA
GACCAGAAGATATAGAAGTTAATGTATTTAGAAGTTCTGGAGCTGGCGGACAATCTGTTA
ATACAACGGACTCTGCAGTAAGAATTACTCATAAGCCGACAGGATTGGTTGTAACATCGC
AAGATGAAAGAAGCCAAATTCAAAATAAAGAAACAGCCTTAAAAGTTTTAAAAAGTAGAT
TGTATGAACTAGAATTAAGAAAACGTGAAGAAGCAGAAAGTAGACTTAGAAAACTAGCTG
GAACAGGGGATAGATCAGAAAAAATTAGAACATATAACTATCCTCAAGATAGAATTACAG
ATCATAGAATTGGATTTTCAACTTCATTAAAAGTAGTCATGGAAGGCGAATTAGACAAAA
TTATTGAAGCATTAATAGCTGATGAAAAGGCTAAAAAAATCATTGAAGCAGGAAATTA
>16754 bias=0,e_score=0.0,bit_score=1133.3,score_ratio=1.05,align_strand=-,abs_start=142185,abs_end=143262,allele_start=142185,allele_end=143262,query_name=NODE_1_length_507951_cov_41.4538_ID_1311 <unknown description>
TGGAAAAGACAATGTACGATTCACTACTTTCAATTAAAAATCAATACGATGAATTAACTG
AAAAATTAAACGACCCTAATATTTATAATGATATAAAAGCATATACAAGAATAGCAAAAG
AAAAATCTGAGTTGCAAGAAATTTATGATGCTTTCACAAGATATCAAAACATTGAAGAAT
TATATTTCTTGTCAAAAGAAATTTTAACAAACGAAAAAGATCAAGAATTAATTGAACTTG
CAAAAAACGACATTGACAATCAAATGAATCAATTGCAAGAAATAGAAGAAGAAATTAAAG
AACTTTTATTGCCACAAGATGAAAATGACAAACGTGATGTTATTATGGAAATAAGAGGTG
CAGCTGGTGGTGATGAAGCAAATATCTTTTCTGGTGATTTATTTAAAATGTATCAAAAAT
ATGCAGAAATCAAAGGTTTTAAAATTAAAATAATTGATTCTACATATGGTGCTGCCGGAG
GATATAGCCAAATTGTTTTTAGTATAAAAGGCGAAAAAGTTTTTTCACAACTAAAATTTG
AACGTGGAGTGCATAGAGTTCAACGTGTTCCTGCAACTGAAACTCAAGGACGTGTTCATA
CATCAACTGCAACTGTAACTGTATTGCCTGAAGTTGATGAAGATGTAAAAATTGAAATAA
GACCAGAAGATATAGAAGTTAATGTATTTAGAAGTTCTGGAGCTGGCGGACAATCTGTTA
ATACAACGGACTCTGCAGTAAGAATTACTCATAAGCCTACAGGATTGGTTGTAACATCAC
AAGATGAAAGAAGCCAAATTCAAAATAAAGAAACAGCCTTAAAGGTTTTAAAAAGTAGAT
TGTATGAACTAGAATTAAGAAAACGTGAAGAAGCAGAAAGCGGACTTAGAAAACTAGCTG
GAACAGGGGATAGATCAGAAAAAATTAGAACATATAACTATCCTCAAGATAGAATTACAG
ATCATAGAATTGGATTTTCAACTTCATTAAAAGTAGTTATGGAAGGCGAATTAGACAAAA
TTATTGAAGCATTAATAGCTGATGAAAAGGCTAAAAAAATCATTGAAGCGGGAAATT
>16755 bias=0,e_score=0.0,bit_score=1125.9,score_ratio=1.04,align_strand=+,abs_start=35346,abs_end=36425,allele_start=35346,allele_end=36425,query_name=NODE_2_length_111295_cov_32.5633_ID_5155 <unknown description>
TGGAAAAGACAATGTACGATTCACTACTTTCAATTAAAAATCAATACGATGAATTAACTG
AAAAATTAAACGACCCTAATATTTATAATGATATAAAAGCATATACAAGAATAGCAAAAG
AAAAATCTGAGTTGCAAGAGATTTATGATGCTTTTACAAAATACCAAAACATTGAAGAAT
TATATTTCTTGTCAAAAGAAATTTTGGCAAATGAAAAAGATCAAGAATTAATTGAGCTTG
CAAAAAATGACATTGACAATCAAATGAACCAATTGCAAGAAATAGAAGAAGAAATTAAAG
AACTTTTATTGCCACAAGATGAAAATGACAAACGCGATGTTATTATGGAAATAAGAGGTG
CAGCTGGTGGTGATGAAGCAAATATCTTTTCTGGCGATTTATTTAAAATGTATCAAAAAT
ATGCAGAAATCAAAGGCTTTAAAATCAAGATAATTGATTCTACATATGGCGCAGCTGGTG
GATATAGTCAAATTGTTTTTAGTATAAAAGGCGAAAAGGTTTTTTCACAACTAAAATTTG
AACGTGGTGTGCATAGAGTTCAACGTGTTCCTGCAACTGAAACTCAAGGGCGTGTTCATA
CATCAACTGCAACTGTAACTGTATTGCCCGAAGTTGATGAAGACGTAAAAATTGAAATAA
GACCAGAAGATATAGAAGTTAATGTATTTAGAAGTTCTGGCGCTGGCGGACAATCTGTTA
ATACAACGGACTCTGCAGTAAGAATTACTCATAAGCCTACAGGATTGGTTGTAACATCAC
AAGATGAAAGAAGCCAAATTCAAAATAAAGAAACAGCTTTAAAAGTTTTGAAAAGTAGAT
TGTACGAACTAGAATTAAGAAAACGTGAAGAAGCAGAAAGCGGACTTAGAAAATTAGCTG
GAACAGGGGATAGATCAGAAAAAATTAGAACATATAACTACCCTCAAGATAGAATTACAG
ATCATAGAATTGGATTTTCAACTTCATTAAAAGTAGTTATGGAAGGCGAATTAGACAAAA
TTATTGAAGCCTTAATAGCTGATGAAAAGGCTAAAAAAATCATTGAAGCAGGAAATTAA
>16756 bias=0,e_score=0.0,bit_score=1124.0,score_ratio=1.04,align_strand=-,abs_start=8642,abs_end=9719,allele_start=8642,allele_end=9719,query_name=NODE_1_length_201531_cov_37.8145_ID_143 <unknown description>
TGGAAAAGACAATGTACGATTCACTACTTTCAATTAAAAATCAATATGATGAATTAACTG
AAAAATTAAACGACCCTAATATTTATAATGATATAAAAGCATATACAAGAATAGCAAAAG
AAAAATCTGAGTTGCAAGAAATTTATGATGCTTTCACAAGATATCAAAACATTGAAGAAT
TATATTTCTTGTCAAAAGAAATTTTAACAAACGAAAAAGATCAAGAATTAATTGAACTTG
CAAAAAACGACATTGACAATCAAATGAATCAATTGCAAGAAATAGAAGAAGAAATTAAAG
AACTTTTATTGCCACAAGATGAAAATGACAAACGTGATGTTATTATGGAAATAAGAGGTG
CAGCTGGTGGTGATGAAGCAAATATCTTTTCTGGTGATTTATTTAAAATGTATCAAAAAT
ATGCAGAAATTAAAAGTTTTAAAATCAAGATAATTGATTCTACATATGGCGCAGCTGGTG
GATATAGCCAAATTGTTTTTAGTATAAAAGGCGAAAAGGTTTTTTCACAACTAAAATTTG
AACGTGGAGTGCATAGAGTTCAACGTGTTCCTGCAACTGAAACTCAAGGGCGTGTTCATA
CATCAACTGCAATTGTAACCGTATTGCCCGAAGTTGATGAAGACGTAAAAATTGAAATAA
GACCAGAAGATATAGAAGTTAATGTATTTAGAAGTTCTGGAGCTGGCGGACAATCTGTTA
ATACAACGGACTCTGCAGTAAGAATTACTCATAAGCCGACAGGATTGGTTGTAACATCGC
AAGATGAAAGAAGCCAAATTCAAAATAAAGAAACAGCCTTAAAAGTTTTAAAAAGTAGAT
TGTATGAACTAGAATTAAGAAAACGTGAAGAAGCAGAAAGTAGACTTAGAAAACTAGCTG
GAACAGGGGATAGATCAGAAAAAATTAGAACATATAACTATCCTCAAGATAGAATTACAG
ATCATAGAATTGGATTTTCAACTTCATTAAAAGTAGTCATGGAAGGCGAATTAGACAAAA
TTATTGAAGCATTAATAGCTGATGAAAAGGCTAAAAAAATCATTGAAGCAGGAAATT
>16757 bias=0,e_score=0.0,bit_score=1136.6,score_ratio=1.05,align_strand=-,abs_start=141523,abs_end=142600,allele_start=141523,allele_end=142600,query_name=NODE_1_length_344309_cov_36.0595_ID_85 <unknown description>
TGGAAAAGACAATGTACGATTCACTACTTTCAATTAAAAATCAATACGATGAATTAACTG
AAAAATTAAACGACCCTAATATTTATAATGATATAAAAGCATATACAAGAATAGCAAAAG
AAAAATCTGAGTTGCAAGAAATTTATGATGCTTTTACAAAATACCAAAACATTGAAGAAT
TATATTTCTTGTCAAAAGAAATTTTAACAAACGAAAAAGATCAAGAATTAATTGAACTTG
CAAAAAACGACATTGACAATCAAATGAATCAATTGCAAGAAATAGAAGAAGAAATTAAAG
AACTTTTATTGCCACAAGATGAAAATGACAAACGTGATGTTATTATGGAAATAAGAGGTG
CGGCTGGTGGTGATGAAGCAAATATCTTTTCTGGTGATTTATTTAAAATGTATCAAAAAT
ATGCAGAAATTAAAGGTTTTAAAATCAAGATAATTGATTCTACATATGGTGCAGCTGGTG
GATATAGTCAAATTGTTTTTAGTATAAAAGGCGAAAAGGTTTTTTCACAACTAAAATTTG
AACGTGGTGTACATAGAGTTCAACGTGTTCCTGCAACTGAAACTCAAGGACGTGTTCATA
CATCAACTGCAACTGTAACTGTATTGCCTGAAGTTGATGAAGATGTAAAAATTGAAATAA
GACCAGAAGATATAGAAGTCAATGTGTTTAGAAGTTCTGGCGCTGGCGGACAATCTGTTA
ATACAACGGACTCTGCAGTAAGAATTACTCATAAGCCTACAGGATTGGTTGTAACATCAC
AAGATGAAAGAAGCCAAATTCAAAATAAAGAAACAGCCTTAAAAGTTTTAAAAAGTAGAT
TGTATGAACTAGAATTAAGAAAACGTGAAGAAGCAGAAAGTGGACTTAGAAAACTAGCTG
GAACAGGGGATAGATCAGAAAAAATTAGAACATATAACTACCCTCAAGATAGAATTACAG
ATCATAGAATTGGATTTTCAACTTCATTAAAAGTAGTTATGGAAGGCGAATTAGACAAAA
TTATTGAAGCATTAATAGCTGATGAAAAGGCTAAAAAAATCATTGAAGCGGGAAATT
>16758 bias=0,e_score=0.0,bit_score=1131.9,score_ratio=1.05,align_strand=-,abs_start=79154,abs_end=80231,allele_start=79154,allele_end=80231,query_name=NODE_1_length_253687_cov_41.2364_ID_219 <unknown description>
TGGAAAAGACAATGTACGATTCACTACTTTCAATTAAAAATCAATACGATGAATTAACTG
AAAAATTAAACGACCCTAATATTTATAATGATATAAAAGCATATACAAGAATAGCAAAAG
AAAAATCTGAGTTGCAAGAGATTTATGATGCTTTTACAAAATACCAAAACATTGAAGAAT
TATATTTCTTGTCAAAAGAAATTTTAACAAACGAAAAAGATCAAGAATTAATTGAACTTG
CAAAAAACGACATTGACAATCAAATGAATCAATTGCAAGAAATAGAAGAAGAAATTAAAG
AACTTTTATTGCCACAAGATGAAAATGACAAACGTGATGTTATTATGGAAATAAGAGGTG
CGGCTGGTGGTGATGAAGCAAATATCTTTTCTGGTGATTTATTTAAAATGTATCAAAAAT
ATGCAGAAATCAAAGGTTTTAAAATTAAAATAATTGATTCTACATATGGTGCAGCTGGTG
GATATAGCCAAATTGTTTTTAGTATAAAAGGCGAAAAAGTTTTTTCACAACTAAAATTTG
AACGTGGTGTACATAGAGTTCAACGTGTTCCTGCAACTGAAACTCAAGGACGTGTTCATA
CATCAACTGCAACTGTAACTGTATTGCCCGAAGTTGATGAAGACGTAAAAATCGAAATAA
GACCAGAAGATATAGAAGTTAATGTATTTAGAAGCTCTGGAGCTGGCGGACAATCTGTTA
ATACAACGGACTCTGCAGTAAGAATTACTCATAAGCCGACAGGATTGGTTGTAACATCAC
AAGATGAAAGAAGCCAAATTCAAAATAAAGAAACAGCCTTAAAAGTTTTAAAAAGTAGAT
TGTATGAACTAGAATTAAGAAAACGTGAAGAAGCAGAAAGCGGACTTAGAAAACTAGCTG
GAACAGGGGATAGATCAGAAAAAATTAGAACATATAACTATCCTCAAGATAGAATTACAG
ATCATAGAATTGGATTTTCAACTTCATTAAAAGTAGTTATGGAAGGCGAATTAGACAAAA
TTATTGAAGCATTAATAGCTGATGAAAAGGCTAAAAAAATCATTGAAGCAGGAAATT
>16759 bias=0,e_score=0.0,bit_score=1121.4,score_ratio=1.04,align_strand=+,abs_start=354390,abs_end=355469,allele_start=354390,allele_end=355469,query_name=NODE_1_length_497571_cov_28.1511_ID_540 <unknown description>
TGGAAAAGACAATGTACGATTCACTACTTTCAATTAAAAATCAATATGATGAATTAACTG
AAAAATTAAACGACCCTAATATTTATAATGATATAAAAGCATATACAAGAATAGCAAAAG
AAAAATCTGAGTTGCAAGAAATTTATGATGCTTTCACAAAATACCAAAACATTGAAGAAC
TATATTTCTTATCAAAAGAAATTTTAACAAATGAAAAAGATCAAGAATTAATTGAACTTG
CAAAAAATGACATTGACAATCAAATGAATCAATTGCAAGAAATAGAAGAAGAAATTAAAG
AACTTTTATTGCCACAAGATGAAAATGACAAACGTGATGTTATTATGGAAATAAGAGGTG
CAGCTGGTGGTGATGAAGCAAATATCTTTTCTGGTGATTTATTTAAAATGTATCAAAAAT
ATGCAGAAATCAAAGGTTTTAAAATTAAAATAATTGATTCTACATATGGTGCTGCCGGAG
GATATAGCCAAATTGTTTTTAGTATAAAAGGCGAAAAGGTTTTTTCACAACTAAAATTTG
AACGTGGTGTACATAGAGTTCAACGTGTTCCTGCAACTGAAACTCAAGGGCGTGTTCATA
CATCAACTGCAACTGTAACCGTATTGCCTGAAGTTGATGAAGATGTAAAAATTGAAATAA
GACCAGAAGATATAGAAGTTAATGTATTTAGAAGTTCTGGAGCTGGCGGACAATCTGTTA
ATACAACGGACTCTGCAGTAAGAATTACTCATAAGCCTACAGGATTGGTTGTAACATCAC
AAGACGAAAGAAGCCAAATTCAAAATAAAGAAACAGCCTTAAAAGTTTTAAAAAGTAGAT
TGTATGAACTAGAATTAAGAAAACGTGAAGAAGCAGAAAGCGGACTTAGAAAACTAGCTG
GAACAGGGGATAGATCAGAAAAAATTAGAACATATAACTATCCTCAAGATAGAATTACAG
ATCATAGAATTGGATTTTCAACTTCATTAAAAGTAGTTATGGAAGGCGAATTAGACAAAA
TTATTGAAGCATTAATAGCTGATGAAAAGGCTAAAAAAATCATTGAAGCAGGAAATTAA
>16760 bias=0,e_score=0.0,bit_score=1131.5,score_ratio=1.05,align_strand=+,abs_start=239731,abs_end=240810,allele_start=239731,allele_end=240810,query_name=NODE_1_length_386744_cov_32.1807_ID_133 <unknown description>
TGGAAAAGACAATGTACGATTCACTACTTTCAATTAAAAATCAATATGATGAATTAACTG
AAAAATTAAACGACCCTAATATTTATAATGATATAAAAGCATATACAAGAATAGCAAAAG
AAAAATCTGAGTTGCAAGAAATTTATGATGCTTTTACAAAATACCAAAACATTGAAGAAT
TATATTTCTTGTCAAAAGAAATTTTAACAAACGAAAAAGATCAAGAATTAATTGAACTTG
CAAAAAACGACATTGACAATCAAATGAATCAATTGCAAGAAATAGAAGAAGAAATTAAAG
AACTTTTATTGCCACAAGATGAAAATGACAAACGTGATGTTATTATGGAAATAAGAGGTG
CAGCTGGTGGTGATGAAGCAAATATCTTTTCTGGCGATTTATTTAAAATGTATCAAAAAT
ATGCAGAAATCAAAGGCTTTAAAATCAAGATAATTGATTCTACATATGGCGCAGCTGGTG
GATATAGTCAAATTGTTTTTAGTATAAAAGGCGAAAAGGTTTTTTCACAACTAAAATTTG
AACGTGGTGTGCATAGAGTTCAACGTGTTCCTGCAACTGAAACTCAAGGGCGTGTTCATA
CATCAACTGCAACTGTAACTGTATTGCCCGAAGTTGATGAAGACGTAAAAATTGAAATAA
GACCAGAAGATATAGAAGTCAATGTGTTTAGAAGTTCTGGCGCTGGCGGACAATCTGTTA
ATACAACGGACTCTGCAGTAAGAATTACTCATAAGCCTACAGGATTGGTTGTAACATCAC
AAGATGAAAGAAGCCAAATTCAAAATAAAGAAACAGCTTTAAAAGTTTTGAAAAGTAGAT
TGTACGAACTAGAATTAAGAAAACGTGAAGAAGCAGAAAGCGGACTTAGAAAATTAGCTG
GAACAGGGGATAGATCAGAAAAAATTAGAACATATAACTACCCTCAAGATAGAATTACAG
ATCATAGAATTGGATTTTCAACTTCATTAAAAGTAGTTATGGAAGGCGAATTAGACAAAA
TTATTGAAGCCTTAATAGCTGATGAAAAGGCTAAAAAAATCATTGAAGCAGGAAATTAA
>16761 bias=0,e_score=0.0,bit_score=1136.2,score_ratio=1.05,align_strand=+,abs_start=208361,abs_end=209440,allele_start=208361,allele_end=209440,query_name=NODE_1_length_290949_cov_36.4267_ID_342 <unknown description>
TGGAAAAGACAATGTACGATTCACTACTTTCAATTAAAAATCAATATGATGAATTAACTG
AAAAATTAAATGACCCTAATATTTATAATGATATAAAAGCATATACAAGAATAGCAAAAG
AAAAATCTGAGTTGCAAGAAATTTATGATGCTTTTACAAAATATCAAAACATTGAAGAAT
TATATTTCTTGTCAAAAGAAATTTTAACAAACGAAAAAGATCAAGAATTAATTGAGCTTG
CAAAAAACGACATTGACAATCAAATGAATCAATTGCAAGAAATAGAAGAAGAAATTAAAG
AACTTTTATTGCCACAAGATGAAAATGACAAACGTGATGTTATTATGGAAATAAGAGGTG
CAGCTGGTGGTGATGAAGCAAATATCTTTTCTGGTGATTTATTTAAAATGTATCAAAAAT
ATGCAGAAATCAAGGGCTTTAAAATCAAGATAATTGATTCTACATATGGTGCTGCCGGAG
GATATAGCCAAATTGTTTTTAGTATAAAAGGCGAAAAAGTTTTTTCACAGCTAAAATTTG
AACGTGGTGTGCATAGAGTTCAACGTGTTCCTGCAACTGAAACTCAAGGGCGTGTTCATA
CATCAACTGCAACTGTAACTGTATTGCCCGAAGTTGATGAAGATGTAAAAATTGAAATAA
GACCAGAAGATATAGAAGTTAATGTATTTAGAAGTTCTGGAGCTGGCGGACAATCTGTTA
ATACAACGGACTCTGCAGTAAGAATTACTCATAAGCCGACAGGATTGGTTGTAACATCAC
AAGATGAAAGAAGCCAAATTCAAAATAAAGAAACAGCCTTAAAAGTTTTAAAAAGTAGAT
TGTATGAACTAGAATTAAGAAAACGTGAAGAAGCAGAAAGCGGACTTAGAAAACTAGCTG
GAACAGGGGATAGATCAGAAAAAATTAGAACATATAACTATCCTCAAGATAGAATTACAG
ATCATAGAATTGGCTTTTCAACTTCATTAAAAGTAGTTATGGAAGGCGAATTAGACAAAA
TTATTGAAGCATTAATAGCTGATGAAAAGGCTAAAAAAATCATTGAAGCGGGAAATTAA
>16762 bias=0,e_score=0.0,bit_score=1133.5,score_ratio=1.05,align_strand=+,abs_start=206123,abs_end=207202,allele_start=206123,allele_end=207202,query_name=NODE_1_length_337655_cov_39.5735_ID_506 <unknown description>
TGGAAAAGACAATGTACGATTCACTACTTTCAATTAAAAATCAATATGATGAATTAACTG
AAAAATTAAATGACCCTAATATTTATAATGATATAAAAGCATATACAAGAATAGCAAAAG
AAAAATCTGAGTTGCAAGAAATTTATGATGCTTTTACAAAATACCAAAACATTGAAGAAT
TATATTTCTTGTCAAAAGAAATTTTAACAAACGAAAAAGATCAAGAATTAATTGAGCTTG
CAAAAAACGACATTGACAATCAAATGAATCAATTGCAAGAAATAGAAGAAGAAATTAAAG
AACTTTTATTGCCACAAGATGAAAATGACAAACGTGATGTTATTATGGAAATAAGAGGTG
CAGCTGGTGGTGATGAAGCAAATATCTTTTCTGGTGATTTATTTAAAATGTATCAAAAAT
ATGCAGAAATCAAAGGTTTTAAAATTAAAATAATTGATTCTACATATGGCGCAGCTGGTG
GATATAGCCAAATTGTTTTTAGTATAAAAGGCGAAAAGGTTTTTTCACAACTAAAATTTG
AACGTGGTGTACATAGAGTTCAACGTGTTCCTGCAACTGAAACTCAAGGACGTGTTCATA
CATCAACTGCAACTGTAACTGTATTGCCTGAAGTTGATGAAGATGTAAAAATTGAAATAA
GACCAGAAGATATAGAAGTTAATGTATTTAGAAGTTCTGGAGCTGGCGGACAATCTGTTA
ATACAACGGACTCTGCAGTAAGAATTACTCATAAGCCTACAGGATTGGTTGTAACATCAC
AAGATGAAAGAAGCCAAATTCAAAATAAAGAAACAGCCTTAAAAGTTTTAAAAAGTAGAT
TGTATGAACTAGAATTAAGAAAACGTGAAGAAGCAGAAAGCGGACTTAGAAAACTAGCTG
GAACAGGGGATAGATCAGAAAAAATTAGAACATATAACTATCCTCAAGATAGAATTACAG
ATCATAGAATTGGATTTTCAACTTCATTAAAAGTAGTCATGGAAGGCGAATTAGACAAAA
TTATTGAAGCATTAATAGCTGATGAAAAGGCTAAAAAAATCATTGAAGCGGGAAATTAA
>16763 bias=0,e_score=0.0,bit_score=1135.5,score_ratio=1.05,align_strand=-,abs_start=115997,abs_end=117074,allele_start=115997,allele_end=117074,query_name=NODE_1_length_474534_cov_38.1723_ID_792 <unknown description>
TGGAAAAGACAATGTACGATTCACTACTTTCAATTAAAAATCAATATGATGAATTAACTG
AAAAATTAAATGACCCTAATATTTATAATGATATAAAAGCATATACAAGAATAGCAAAAG
AAAAATCTGAGTTGCAAGAAATTTATGATGCTTTTACAAAATACCAAAACATTGAAGAAT
TATATTTCTTGTCAAAAGAAATTTTAGCAAACGAAAAAGATCAAGAATTAATTGAGCTTG
CAAAAAACGACATTGACAATCAAATGAATCAATTGCAAGAAATAGAAGAAGAAATTAAAG
AACTTTTATTGCCACAAGATGAAAATGACAAACGCGATGTTATTATGGAAATAAGAGGTG
CGGCTGGTGGTGATGAAGCAAATATCTTTTCTGGTGATTTATTTAAAATGTATCAAAAAT
ATGCAGAAATTAAAGGTTTTAAAATCAAGATAATTGATTCTACATATGGCGCAGCTGGTG
GATATAGCCAAATTGTTTTTAGTATAAAAGGCGAAAAAGTTTTTTCACAACTAAAATTTG
AACGTGGTGTACATAGAGTTCAACGTGTTCCTGCAACTGAAACTCAAGGACGTGTTCATA
CATCAACTGCAACTGTAACTGTATTGCCTGAAGTTGATGAAGATGTAAAAATTGAAATAA
GACCAGAAGATATAGAAGTCAATGTGTTTAGAAGTTCTGGCGCTGGCGGACAATCTGTTA
ATACAACGGACTCTGCAGTAAGAATTACTCATAAGCCTACAGGATTGGTTGTAACATCAC
AAGATGAAAGAAGCCAAATTCAAAATAAAGAAACAGCTTTAAAAGTTTTGAAAAGTAGAT
TGTACGAACTAGAATTAAGAAAACGTGAAGAAGCAGAAAGTGGACTTAGAAAACTAGCTG
GAACAGGGGATAGATCAGAAAAAATTAGAACATATAACTACCCTCAAGATAGAATTACAG
ATCATAGAATTGGATTTTCAACTTCATTAAAAGTAGTTATGGAAGGCGAATTAGACAAAA
TTATTGAAGCATTAATAGCTGATGAAAAGGCTAAAAAAATCATTGAAGCGGGAAATT
>16764 bias=0,e_score=0.0,bit_score=1134.5,score_ratio=1.05,align_strand=-,abs_start=150299,abs_end=151376,allele_start=150299,allele_end=151376,query_name=NODE_1_length_666248_cov_46.4332_ID_732 <unknown description>
TGGAAAAGACAATGTACGATTCACTACTTTCAATTAAAAATCAATATGATGAATTAACTG
AAAAATTAAACGACCCTAATATTTATAATGATATAAAAGCATATACAAGAATAGCAAAAG
AAAAATCTGAGTTGCAAGAAATTTATGATGCTTTCACAAGATATCAAAACATTGAAGAAT
TATATTTCTTGTCAAAAGAAATTTTAACAAACGAAAAAGATCAAGAATTAATTGAACTTG
CAAAAAACGACATTGACAATCAAATGAATCAATTGCAAGAAATAGAAGAAGAAATTAAAG
AACTTTTATTGCCACAAGATGAAAATGACAAACGTGATGTTATTATGGAAATAAGAGGTG
CAGCTGGTGGTGATGAAGCAAATATCTTTTCTGGTGATTTATTTAAAATGTATCAAAAAT
ATGCAGAAATCAAAGGTTTTAAAATTAAAATAATTGATTCTACATATGGCGCTGCCGGAG
GATATAGCCAAATTGTTTTTAGTATAAAAGGCGAAAAAGTTTTTTCACAACTAAAATTTG
AACGTGGAGTGCATAGAGTTCAACGTGTTCCTGCAACTGAAACTCAAGGGCGTGTTCATA
CATCAACTGCAACTGTAACTGTATTGCCAGAAGTTGATGAAGACGTAAAAATTGAAATAA
GACCAGAAGATATAGAAGTTAATGTATTTAGAAGTTCTGGAGCTGGCGGACAATCTGTTA
ATACAACGGACTCTGCAGTAAGAATTACTCATAAGCCGACAGGATTGGTTGTAACATCAC
AAGATGAAAGAAGCCAAATCCAAAATAAAGAAACAGCCTTAAAAGTTTTAAAAAGTAGAT
TGTATGAACTAGAATTAAGAAAACGTGAAGAAGCAGAAAGCGGACTTAGAAAACTAGCTG
GAACAGGGGATAGATCAGAAAAAATTAGAACATATAACTATCCTCAAGATAGAATTACAG
ATCATAGAATTGGATTTTCAACTTCATTAAAAGTAGTCATGGAAGGCGAATTAGACAAAA
TTATTGAAGCATTAATAGCTGATGAAAAGGCTAAAAAAATCATTGAAGCAGGAAATT
>16765 bias=0,e_score=0.0,bit_score=1129.5,score_ratio=1.05,align_strand=+,abs_start=108289,abs_end=109368,allele_start=108289,allele_end=109368,query_name=NODE_1_length_185828_cov_1.25555_ID_69 <unknown description>
TGGAAAAGACAATGTACGATTCACTACTTTCAATTAAAAATCAATACGATGAATTAACTG
AAAAATTAAATGACCCTAATATTTATAATGATATAAAAGCATATACAAGAATAGCAAAAG
AAAAATCTGAGTTGCAAGAGATTTATGATGCTTTTACAAAATATCAAAACATTGAAGAAC
TATATTTCTTGTCAAAAGAAATTTTAGCAAACGAAAAAGATCAAGAATTAATTGAGCTTG
CAAAAAACGACATTGACAATCAAATGAATCAATTGCAAGAAATAGAAGAAGAAATTAAAG
AACTTTTATTGCCACAAGATGAAAATGACAAACGTGATGTTATTATGGAAATAAGAGGTG
CAGCTGGTGGTGATGAAGCAAATATCTTTTCTGGTGATTTATTTAAAATGTATCAAAAAT
ATGCAGAAATCAAAGGTTTTAAAATTAAAATAATTGATTCTACATATGGCGCAGCTGGTG
GATATAGCCAAATTGTTTTTAGTATAAAAGGCGAAAAGGTTTTTTCACAACTAAAATTTG
AACGTGGTGTACATAGAGTTCAACGTGTTCCTGCAACTGAAACTCAAGGACGTGTTCATA
CATCAACTGCAACTGTAACTGTATTGCCTGAAGTTGATGAAGATGTAAAAATTGAAATAA
GACCAGAAGATATAGAAGTTAATGTATTTAGAAGTTCTGGAGCTGGCGGACAATCTGTTA
ATACAACGGACTCTGCAGTAAGAATTACTCATAAGCCTACAGGATTGGTTGTAACATCAC
AAGATGAAAGAAGCCAAATTCAAAATAAAGAAACAGCCTTAAAAGTTTTAAAAAGTAAAT
TGTATGAACTAGAATTAAGAAAACGTGAAGAAGCAGAAAGCGGACTTAGAAAACTAGCTG
GAACAGGGGATAGATCAGAAAAAATTAGAACATATAACTATCCTCAAGATAGAATTACAG
ATCATAGAATTGGATTTTCAACTTCATTAAAAGTAGTCATGGAAGGCGAATTAGACAAAA
TTATTGAAGCATTAATAGCTGATGAAAAGGCTAAAAAAATCATTGAAGCGGGAAATTAA
>16766 bias=0,e_score=0.0,bit_score=1131.7,score_ratio=1.05,align_strand=+,abs_start=122488,abs_end=123567,allele_start=122488,allele_end=123567,query_name=NODE_3_length_132017_cov_31.7138_ID_1553 <unknown description>
TGGAAAAGACAATGTACGATTCACTACTTTCAATTAAAAATCAATATGATGAATTAACTG
AAAAATTAAACGACCCTAATATTTATAATGATATAAAAGCATATACAAGAATAGCAAAAG
AAAAATCTGAGTTGCAAGAAATTTATGATGCTTTTACAAAATACCAAAACATTGAAGAAT
TATATTTCTTGTCAAAAGAAATTTTAACAAACGAAAAAGATCAAGAATTAATTGAACTTG
CAAAAAACGACATTGACAATCAAATGAATCAATTGCAAGAAGTAGAAGAAGAAATTAAAG
AACTTTTATTGCCACAAGATGAAAATGACAAACGTGATGTTATTATGGAAATAAGAGGTG
CAGCTGGTGGTGATGAAGCAAATATCTTTTCTGGTGATTTATTTAAAATGTATCAAAAAT
ATGCAGAAATCAAGGGCTTTAAAATCAAGATAATTGATTCTACATATGGTGCAGCTGGTG
GATATAGTCAAATTGTTTTTAGTATAAAAGGCGAAAAGGTTTTTTCACAACTAAAATTTG
AACGTGGAGTGCATAGAGTTCAACGTGTTCCTGCAACTGAAACTCAAGGACGTGTTCATA
CATCAACTGCAACTGTAACTGTATTGCCTGAAGTTGATGAAGACGTAAAAATTGAAATAA
GACCAGAAGATATAGAAGTTAATGTATTTAGAAGTTCTGGAGCTGGCGGACAATCTGTTA
ATACAACGGACTCTGCAGTAAGAATTACTCATAAGCCGACAGGATTGGTTGTAACATCAC
AAGATGAAAGAAGCCAAATTCAAAATAAAGAAACAGCCTTAAAAGTTTTAAAAAGTAGAT
TGTATGAACTAGAATTAAGAAAACGTGAAGAAGCAGAAAGTGGACTTAGAAAACTAGCTG
GAACAGGGGATAGATCAGAAAAAATCAGAACATATAACTATCCTCAAGATAGAATTACAG
ATCATAGAATTGGATTTTCAACTTCATTAAAAGTAGTTATGGAAGGCGAATTAGACAAAA
TTATTGAAGCATTAATAGCTGATGAAAAGGCTAAAAAAATCATTGAAGCGGGAAATTAA
