# Supplementary material for: Genomic determination of minimum multi-locus sequence typing schemas to represent the genomic phylogeny of Mycoplasma hominis
Source: BMC Genomics. 2016 Nov 23;17:964. doi: 10.1186/s12864-016-3284-z (PMC5120421; doi:10.1186/s12864-016-3284-z)
Supplement: Additional file 1: — FASTA sequence for all pan genomic alleles identified in this study. (ZIP 1488 kb) [file 12864_2016_3284_MOESM1_ESM.zip › pan_genome/GENE-233.fasta]

>233
ATGCAAGTTTTTGATTGAGATTTTAAAGCAAAGTTAAACATAAATGAACCTTTAACAATT
TGTTTAGGTTCGTTTGAAACATTACATTTAGGGCACAACGAATTATTTAAAATAGCAAAA
GATTTAAAGCAAAGTTATCCAGATCAAAAATTAGCAATAATGATGTTTAAAAATCCAGTT
AAAAATTCTCAGGTATTAACAAAAAAAGCAATGCAACCAAAAACCAGATTATATACATTA
GCAATGTTGGGATTTGATTATGTTTTTTTAGTTGATGTAAACCAAACGATATTGAATTGT
AGTTATAGCGATTTTATTCAAGGATTAAAGATAAATAATGTTAAAAATGTTGTTTGTGGT
CAAGATTTTAGGTTTGGGTTCAATAGAGAGGGTAACATTGATAAATTAAAAAAATATTTC
AATGTATATGTTGCCAATGAATTAAAGGTAAATAAACAAAAAATTTCTTCAACAATAATC
AATGAATTTATTGAAGAAGGAAACATAAATGGCTTGAACAAATTACTAATAGGCAAATAT
TCAATAATTGTAAATTCTCAAAAATTTAATTTTAAATATCCAGAACATTTAAATCAATTA
AAAGCAGGAATTTATATTGCCAATGTCGTTTGAAATAACATTGAATATCACGGCTTAATT
TTTATAAATAAAAATCAATTTGACTCAAATAATAACCTACAAGAAAACAACATAATTTAT
TTATTTGATATTGATTATTTTATTTCGAAATATCAAGAACTTTACATTGAATTTTTGCAA
TGCATTAGACATATAAATAATAATAGTGAAAATCAAATTTCAACAAATGATATTGAAATT
GCAAAGAATTACTTCATTGCCAACAAAAAATAA
>616
ATGCAAGTTTTTGATTGAGATTTTAAAGCAAAGTTAAACATAAATGAACCTTTAACAATT
TGTTTAGGTTCGTTTGAAACATTACATTTAGGGCACAACGAATTATTTAAAATAGCAAAA
GATTTAAAGCAAAGTTATCCAGATCAAAAATTAGCAATAATGATGTTTAAAAATCCAGTT
AAAAATTCTCAGGTATTAACAAAAAAAGCAATGCAACCAAAAACTAGATTATATACATTA
GCAATGTTGGGATTTGATTATGTTTTTTTAGTTGATGTAAACCAAACGATATTGAATTGT
AGTTATAGTGATTTTATTCAAGGATTAAAAATAAACAACGTTAAAAATGTTGTTTGTGGT
CAAGATTTTAGGTTTGGGTTCAATAGAGAGGGTAACATTGATAAATTAAAAAAATATTTC
AATGTATATGTTGCCAATGAATTAAAGGTAAATAAACAAAAAATTTCTTCAACAATAATC
AATGAATTTATTGAAGAAGGAAACATAAATGGCTTGAACAAATTACTAATAGACAAATAT
TCAATAATTGTAAATTCTCAAAAATTTAATTTCAAATATCCAGAACATTTAAATCAATTA
AAAGCAGGAATTTATATTGCCAATGTCGTTTGAAATAACATTGAATATCACGGCTTAATT
TTTATAAATAAAAATCAATTTGACTCAAATAATAACCTGCAAGAAAACAACATAATTTAT
TTATTTGATATTGATTATTTTATTTCGAAATATCAAGAACTTTACATTGAATTTTTGCAA
TGCATTAGACATATAAATAATAATAGTGAAAATCAAATTTCAACAAATGATATTGAAATT
GCAAAGAATTACTTCATTGCCAACAAAAAATAA
>1282
ATGCAAGTTTTTGATTGAGATTTTAAAGCAAAGTTAAACATAAATGAACCTTTAACAATT
TGTTTAGGTTCGTTTGAAACATTACATTTAGGGCACAACGAATTATTTAAAATAGCAAAA
GATTTAAAGCAAAGTTATCCAGATCAAAAATTAGCAATAATGATGTTTAAAAATCCAGTT
AAAAATTCTCAGGTATTAACAAAAAAAGCAATGCAACCAAAAACCAGATTATATACATTA
GCAATGTTGGGATTTGATTATGTTTTTTTAGTTGATGTAAACCAAACGATATTGAATTGT
AGTTATAGCGATTTTATTCAAGGATTAAAGATAAATAATGTTAAAAATGTTGTTTGTGGT
CAAGATTTTAGGTTTGGGTTCAATAGAGAGGGTAACATTGATAAATTAAAAAAATATTTC
AATGTATATGTTGCCAATGAATTAAAGGTAAATAAACAAAAAATTTCTTCAACAATAATC
AATGAATTTATTGAAGAAGGAAACATAAATGGCTTGAACAAATTACTAATAGGCAAATAT
TCAATAATTGTAAATTCTCAAAAATTTAATTTTAAATATCCAGAACATTTAAATCAATTA
AAAGCAGGAATTTATATTGCCAATGTCGTTTGAAATAACATTGAATATCACGGCTTAATT
TTTATAAATAAAAATCAATTTGACTCAAATAATAACCTGCAAGAAAACAACATAATTTAT
TTATTTGATATTGATTATTTTATTTCGAAATATCAAGAACTTTACATTGAATTTTTGCAA
TGCATTAGACATATAAATAATAATAGTGAAAATCAAATTTCAACAAATGATATTGAAATT
GCAAAGAATTACTTCATTGCCAACAAAAAATAA
>1765
ATGCAAGTTTTTGATTGAGATTTTAAAGCAAAGTTAAACATAAATGAACCTTTAACAATT
TGTTTAGGTTCGTTTGAAACATTACATTTAGGGCACAACGAATTATTTAAAATAGCAAAA
GATTTAAAGCAAAGTTATCCAGATCAAAAATTAGCAATAATGATGTTTAAAAATCCAGTT
AAAAATTCTCAGGTATTAACAAAAAAAGCAATGCAACCAAAAACCAGATTATATACATTA
GCAATGTTGGGATTTGATTATGTTTTTTTAGTTGATGTAAACCAAACGATATTGAATTGT
AGTTATAGCGATTTTATTCAAGGATTAAAAATAAACAACGTTAAAAATGTTGTTTGCGGT
CAAGATTTTAGGTTTGGCTTCAATAGAGAGGGTAACATTGATAAATTAAAAAAATATTTC
AATGTATATGTTGCCAATGAATTAAAGGTAAATAAACAAAAAATTTCTTCAACAATAATC
AATGAATTTATTGAAGAAGGAAACATAAATGGCTTAAACAAATTACTAATAGACAAATAT
TCAATAATTGTAAATTCTCAAAAATTTAATTTCAAATATCCAGAACATTTAAATCAATTA
AAAGCAGGAATTTATATTGCCAATGTCGTTTGAAATAACATTGAATATCACGGCTTAATT
TTTATAAATAAAAATCAATTTGACTCAAATAATAACCTACAAGAAAACAACATAATTTAT
TTATTTGATATTGATTATTTTATTTCAAAATATCAAGAACTTTACATTGAATTTTTGCAA
TGCATTAGACATATAAATAATAATAGTGAAAATCAAATTTCAACAAATGATATTGAAATT
GCAAAGAATTACTTCATTGCCAACAAAAAATAA
>3571 bias=186.9,bit_score=852.8,abs_start=88196,align_strand=+,abs_end=89068,score_ratio=0.97686139748,query_name=NODE_4_length_107452_cov_30.9088_ID_628
ATGCAAGTTTTTGATTGAGATTTTAAAGCAAAGTTAAACATAAATGAACCTTTAACAATT
TGTTTAGGTTCGTTTGAAACATTACATTTAGGGCACAATGAATTATTTAAAATAGCAAAA
GATTTAAAGCAAAGTTATCCAGATCAAAAATTAGCAATAATGATGTTTAAAAATCCAGTT
AAAAATTCTCAGGTATTAACAAAAAAAGCAATGCAACCAAAAACTAAATTATATACATTA
GCAATGTTGGGATTTGATTATGTTTTTTTAGTTGATGTAAACCAAACGATATTGAATTGT
AGTTATAGCGATTTTATTCAAGGATTAAAGATAAATAATGTTAAAAATGTTGTTTGTGGT
CAAGATTTTAGGTTTGGGTTCAATAGAGAGGGTAACATTGATAAATTAAAAAAATATTTC
AATGTATATGTTGCCAATGAATTAAAGGTAAATAAACAAAAAATTTCTTCAACAATAATC
AATGAATTTATTGAAGAAGGAAACATAAATGGCTTGAACAAATTACTAATAGGCAAATAT
TCAATAATTGTAAATTCTCAAAAATTTAATTTTAAATATCCAGAACATTTAAATCAATTA
AAAGCAGGAATTTATATTGCCAATGTCGTTTGAAATAACATTGAATATCACGGCTTAATT
TTTATAAATAAAAATCAATTTGACTCAAATAATAACCTACAAGAAAACAACATAATTTAT
TTATTTGATATTGATTATTTTATTTCGAAATATCAAGAACTTTACATTGAATTTTTGCAA
TGCATTAGACATATAAATAATAATAGTGAAAATCAAATTTCAACAAATGATATTGAAATT
GCAAAGAATTACTTCATTGCCAACAAAAAATAA
>3573 bias=182.3,bit_score=858.3,abs_start=625532,align_strand=+,abs_end=626406,score_ratio=0.983161512027,query_name=NODE_1_length_644406_cov_31.3649_ID_828
ATGCAAGTTTTTGATTGAGATTTTAAAGCAAAGTTAAACATAAATGAACCTTTAACAATT
TGTTTAGGTTCGTTTGAAACATTACATTTAGGGCACAACGAATTATTTAAAATAGCAAAA
GATTTAAAGCAAAGTTATCCAGATCAAAAATTAGCAATAATGATGTTTAAAAATCCAGTT
AAAAATTCTCAGGTATTAACAAAAAAAGCAATGCAACCAAAAACCAGATTATATACATTA
GCAATGTTGGGATTTGATTATGTTTTTTTAGTTGATGTAAACCAAACGATATTGAATTGT
AGTTATAGCGATTTTATTCAAGGATTAAAGATAAATAATGTTAAAAATGTTGTTTGTGGT
CAAGATTTTAGGTTTGGGTTCAATAGAGAGGGTAACATTGATAAATTAAAAAAATATTTC
AATGTATATGTTGCCAATGAATTAAAGGTAAATAAACAAAAAATTTCTTCAACAATAATC
AATGAATTTATTGAAGAAGGAAACATAAATGGCTTGAACAAATTACTAATAGGCAAATAT
TCAATAATTGTAAATTCTCAAAAATTTAATTTTAAATATCCAGAACATTTAAATCAATTA
AAAGCAGGAATTTATATTGCCAATGTCGTTTGAAATAACATTGAATATCACGGCTTAATT
TTTATAAATAAAAATCAATTTGACTCAAATAATAACCTACAAGAAAACAACATAATTTAT
TTATTTGATATTGATTATTTTATTTCGAAATATCAAGAACTTTACATTGAATTTTTGCAA
TGCATTAGACATATAAATAATAATAGTGAAAATCAAATTTCAACAAATGATATTGAAATT
GCAAAGAATTACTTCATTGCTAGCAAAAAATAATA
>3576 bias=182.2,bit_score=862.4,abs_start=52103,align_strand=-,abs_end=52973,score_ratio=0.987857961054,query_name=NODE_1_length_666248_cov_46.4332_ID_732
TGCAAGTTTTTGATTGAGATTTTAAAGCAAAGTTAAACATAAATGAACCTTTAACAATTT
GTTTAGGTTCGTTTGAAACATTACATTTAGGGCACAACGAATTATTTAAAATAGCAAAAG
ATTTAAAGCAAAGTTATCCAGATCAAAAATTAGCAATAATGATGTTTAAAAATCCAGTTA
AAAATTCTCAGGTATTAACAAAAAAAGCAATGCAACCAAAAACCAGATTATATACATTAG
CAATGTTGGGATTTGATTATGTTTTTTTAGTTGATGTAAACCAAACGATATTGAATTGTA
GTTATAGCGATTTTATTCAAGGATTAAAGATAAATAATGTTAAAAATGTTGTTTGTGGTC
AAGATTTTAGGTTTGGGTTCAATAGAGAGGGTAACATTGATAAATTAAAAAAATATTTCA
ATGTATATGTTGCCAATGAATTAAAGGTAAATAAACAAAAAATTTCTTCAACAATAATCA
ATGAATTTATTGAAGAAGGAAACATAAATGGCTTGAACAAATTACTAATAGGCAAATATT
CAATAATTGTAAATTCTCAAAAATTTAATTTTAAATATCCAGAACATTTAAATCAATTAA
AAGCAGGAATTTATATTGCCAATGTCGTTTGAAATAACATTGAATATCACGGCTTAATTT
TTATAAATAAAAATCAATTTGACTCAAATAATAACCTACAAGAAAACAACATAATTTATT
TATTTGATATTGATTATTTTATTTCGAAATATCAAGAACTTTACATTGAATTTTTGCAAT
GCATTAGACATATAAATAATAATAGTGAAAATCAAATTTCAACAAATGATATTGAAATTG
CAAAGAATTACTTCATTGCCAACAAAAAATA
>3577 bias=183.9,bit_score=850.9,abs_start=318487,align_strand=+,abs_end=319359,score_ratio=0.974684994273,query_name=NODE_1_length_337690_cov_20.0179_ID_3593
ATGCAAGTTTTTGATTGAGATTTTAAAGCAAAATTAAACATAAACGAACCTTTAACAATT
TGTTTAGGTTCGTTTGAAACATTACATTTAGGGCACAACGAATTATTTAAAATAGCAAAA
GATTTAAAGCAAAGTTATCCAGATCAAAAATTAGCAATAATGATGTTTAAAAATCCAGTT
AAAAATTCTCAGGTATTAACAAAAAAAGCAATGCAACCAAAAACTAGATTATATACATTA
GCAATGTTGGGATTTGATTATGTTTTTTTAGTTGATGTAAACCAAACGATATTGAATTGT
AGTTATAGTGATTTTATTCAAGGATTAAAAATAAACAACGTTAAAAATGTTGTTTGTGGT
CAAGATTTTAGATTTGGCTTCAATAGAGAGGGTAACATTGATAAATTAAAAAAATATTTC
AATGTATATGTTGCCAATGAATTAAAGGTAAATAAACAAAAAATTTCTTCAACAATAATC
AATGAATTTATTGAAGAAGGAAACATAAATGGCTTGAACAAATTACTAATAGACAAATAT
TCAATAATTGTAAATTCTCAAAAATTTAATTTCAAATATCCAGAACATTTAAATCAATTA
AAAGCAGGAATTTATATTGCCAATGTCGTTTGAAATAACATTGAATATCACGGCTTAATT
TTTATAAATAAAAATCAATTTGACTCAAATAATAACCTGCAAGAAAACAACATAATTTAT
TTATTTGATATTGATTATTTTATTTCGAAATATCAAGAACTTTACATTGAATTTTTGCAA
TGCATTAGACATATAAATAATAATAGTGAAAATCAAATTTCAACAAATGATATTGAAATT
GCAAAGAATTACTTCATTGCCAACAAAAAATAA
>3578 bias=179.6,bit_score=856.3,abs_start=30507,align_strand=+,abs_end=31379,score_ratio=0.980870561283,query_name=NODE_10_length_51759_cov_17.7443_ID_1028
ATGCAAGTTTTTGATTGAGATTTTAAAGCAAAATTAAACATAAACGAACCTTTAACAATT
TGTTTAGGTTCGTTTGAAACATTACATTTAGGGCACAACGAATTATTTAAAATAGCAAAA
GATTTAAAGCAAAGTTATCCAGATCAAAAATTAGCAATAATGATGTTTAAAAATCCAGTT
AAAAATTCTCAGGTATTAACAAAAAAAGCAATGCAACCAAAAACCAGATTATATACATTA
GCAATGTTGGGATTTGATTATGTTTTTTTAGTTGATGTAAACCAAACGATATTGAATTGT
AGTTATAGCGATTTTATTCAAGGATTAAAGATAAATAATGTTAAAAATGTTGTTTGTGGT
CAAGATTTTAGGTTTGGGTTCAATAGAGAGGGTAACATTGATAAATTAAAAAAATATTTC
AATGTATATGTTGCCAATGAATTAAAGGTAAATAAACAAAAAATTTCTTCAACAATAATC
AATGAATTTATTGAAGAAGGAAACATAAATGGCTTGAACAAATTACTAATAGACAAATAT
TCAATAATTGTAAATTCTCAAAAATTTAATTTCAAATATCCAGAACATTTAAACCAATTA
AAAGCAGGAATTTATATTGCCAATGTCGTTTGAAATAACATTGAATATCACGGCTTAATT
TTTATAAATAAAAATCAATTTGACTCAAATAATAACCCACAAGAAAACAACATAATTTAT
TTATTTGATATTGATTATTTTATTTCGAAATATCAAGAACTTTACATTGAATTTTTGCAA
TGCATTAGACATATAAATAATAATAGTGAAAATCAAATTTCAACAAATGATATTGAAATT
GCAAAGAATTACTTCATTGCCAACAAAAAATAA
>16767 bias=0,e_score=4.6e-254,bit_score=850.9,score_ratio=0.97,align_strand=+,abs_start=318452,abs_end=319324,allele_start=318452,allele_end=319324,query_name=NODE_1_length_337655_cov_39.5735_ID_506 <unknown description>
TGCAAGTTTTTGATTGAGATTTTAAAGCAAAATTAAACATAAACGAACCTTTAACAATTT
GTTTAGGTTCGTTTGAAACATTACATTTAGGGCACAACGAATTATTTAAAATAGCAAAAG
ATTTAAAGCAAAGTTATCCAGATCAAAAATTAGCAATAATGATGTTTAAAAATCCAGTTA
AAAATTCTCAGGTATTAACAAAAAAAGCAATGCAACCAAAAACTAGATTATATACATTAG
CAATGTTGGGATTTGATTATGTTTTTTTAGTTGATGTAAACCAAACGATATTGAATTGTA
GTTATAGTGATTTTATTCAAGGATTAAAAATAAACAACGTTAAAAATGTTGTTTGTGGTC
AAGATTTTAGATTTGGCTTCAATAGAGAGGGTAACATTGATAAATTAAAAAAATATTTCA
ATGTATATGTTGCCAATGAATTAAAGGTAAATAAACAAAAAATTTCTTCAACAATAATCA
ATGAATTTATTGAAGAAGGAAACATAAATGGCTTGAACAAATTACTAATAGACAAATATT
CAATAATTGTAAATTCTCAAAAATTTAATTTCAAATATCCAGAACATTTAAATCAATTAA
AAGCAGGAATTTATATTGCCAATGTCGTTTGAAATAACATTGAATATCACGGCTTAATTT
TTATAAATAAAAATCAATTTGACTCAAATAATAACCTGCAAGAAAACAACATAATTTATT
TATTTGATATTGATTATTTTATTTCGAAATATCAAGAACTTTACATTGAATTTTTGCAAT
GCATTAGACATATAAATAATAATAGTGAAAATCAAATTTCAACAAATGATATTGAAATTG
CAAAGAATTACTTCATTGCCAACAAAAAATAA
>16768 bias=0,e_score=5.1e-257,bit_score=859.1,score_ratio=0.98,align_strand=-,abs_start=40442,abs_end=41312,allele_start=40442,allele_end=41312,query_name=NODE_4_length_110030_cov_30.8764_ID_291 <unknown description>
TGCAAGTTTTTGATTGAGATTTTAAAGCAAAGTTAAACATAAATGAACCTTTAACAATTT
GTTTAGGTTCGTTTGAAATATTACATTTAGGGCACAACGAATTATTTAAAATAGCAAAAG
ATTTAAAGCAAAGTTATCCAGATCAAAAATTAGCAATAATGATGTTTAAAAATCCAGTTA
AAAATTCTCAGGTATTAACAAAAAAAGCAATGCAACCAAAAACCAGATTATATACATTAG
CAATGTTGGGATTTGATTATGTTTTTTTAGTTGATGTAAACCAAACGATATTGAATTGTA
GTTATAGCGATTTTATTCAAGGATTAAAGATAAATAATGTTAAAAATGTTGTTTGTGGTC
AAGATTTTAGGTTTGGGTTCAATAGAGAGGGTAACATTGATAAATTAAAAAAATATTTCA
ATGTATATGTTGCCAATGAATTAAAGGTAAATAAACAAAAAATTTCTTCAACAATAATCA
ATGAATTTATTGAAGAAGGAAACATAAATGGCTTGAACAAATTACTAATAGGCAAATATT
CAATAATTGTAAATTCTCAAAAATTTAATTTTAAATATCCAGAACATTTAAATCAATTAA
AAGCAGGAATTTATATTGCCAATGTCGTTTGAAATAACATTGAATATCACGGCTTAATTT
TTATAAATAAAAATCAATTTGACTCAAATAATAACCTACAAGAAAACAACATAATTTATT
TATTTGATATTGATTATTTTATTTCGAAATATCAAGAACTTTACATTGAATTTTTGCAAT
GCATTAGACATATAAATAATAATAGTGAAAATCAAATTTCAACAAATGATATTGAAATTG
CAAAGAATTACTTCATTGCCAACAAAAAAT
>16769 bias=0,e_score=3.7e-256,bit_score=858.4,score_ratio=0.98,align_strand=-,abs_start=41284,abs_end=42154,allele_start=41284,allele_end=42154,query_name=NODE_1_length_507951_cov_41.4538_ID_1311 <unknown description>
TGCAAGTTTTTGATTGAGATTTTAAAGCAAAGTTAAACATAAATGAACCTTTAACAATTT
GTTTAGGTTCGTTTGAAACATTACATTTAGGGCACAACGAATTATTTAAAATAGCAAAAG
ATTTAAAGCAAAGTTATCCAGATCAAAAATTAGCAATAATGATGTTTAAAAATCCAGTTA
AAAATTCTCAGGTATTAACAAAAAAAGCAATGCAACCAAAAACCAGATTATATACATTAG
CAATGTTGGGATTTGATTATGTTTTTTTAGTTGATGTAAACCAAACGATATTGAATTGTA
GTTATAGCGATTTTATTCAAGGATTAAAGATAAATAATGTTAAAAATGTTGTTTGTGGTC
AAGATTTTAGGTTTGGGTTCAATAGAGAGGGTAACATTGATAAATTAAAAAAATATTTCA
ATGTATATGTTGCCAATGAATTAAAGGTAAATAAACAAAAAATTTCTTCAACAATAATCA
ATGAATTTATTGAAGAAGGAAACATAAATGGCTTGAACAAATTACTAATAGGCAAATATT
CAATAATTGTAAATTCTCAAAAATTTAATTTTAAATATCCAGAACATTTAAATCAATTAA
AAGCAGGAATTTATATTGCCAATGTCGTTTGAAATAACATTGAATATCACGGCTTAATTT
TTATAAATAAAAATCAATTTGACTCAAATAATAACCTACAAGAAAACAACATAATTTATT
TATTTGATATTGATTATTTTATTTCGAAATATCAAGAACTTTACATTGAATTTTTGCAAT
GCATTAGACATATAAATAATAATAGTGAAAATCAAATTTCAACAAATGATATTGAAATTG
CAAAGAATTACTTCATTGCTAGCAAAAAAT
>16770 bias=0,e_score=2.8e-256,bit_score=858.4,score_ratio=0.98,align_strand=+,abs_start=346964,abs_end=347836,allele_start=346964,allele_end=347836,query_name=NODE_1_length_386744_cov_32.1807_ID_133 <unknown description>
TGCAAGTTTTTGATTGAGATTTTAAAGCAAAGTTAAACATAAATGAACCTTTAACAATTT
GTTTAGGTTCGTTTGAAACATTACATTTAGGGCACAACGAATTATTTAAAATAGCAAAAG
ATTTAAAGCAAAGTTATCCAGATCAAAAATTAGCAATAATGATGTTTAAAAATCCAGTTA
AAAATTCTCAGGTATTAACAAAAAAAGCAATGCAACCAAAAACCAGATTATATACATTAG
CAATGTTGGGATTTGATTATGTTTTTTTAGTTGATGTAAACCAAACGATATTGAATTGTA
GTTATAGCGATTTTATTCAAGGATTAAAGATAAATAATGTTAAAAATGTTGTTTGTGGTC
AAGATTTTAGGTTTGGGTTCAATAGAGAGGGTAACATTGATAAATTAAAAAAATATTTCA
ATGTATATGTTGCCAATGAATTAAAGGTAAATAAACAAAAAATTTCTTCAACAATAATCA
ATGAATTTATTGAAGAAGGAAACATAAATGGCTTGAACAAATTACTAATAGGCAAATATT
CAATAATTGTAAATTCTCAAAAATTTAATTTTAAATATCCAGAACATTTAAATCAATTAA
AAGCAGGAATTTATATTGCCAATGTCGTTTGAAATAACATTGAATATCACGGCTTAATTT
TTATAAATAAAAATCAATTTGACTCAAATAATAACCTACAAGAAAACAACATAATTTATT
TATTTGATATTGATTATTTTATTTCGAAATATCAAGAACTTTACATTGAATTTTTGCAAT
GCATTAGACATATAAATAATAATAGTGAAAATCAAATTTCAACAAATGATATTGAAATTG
CAAAGAATTACTTCATTGCTAGCAAAAAATAA
>16771 bias=0,e_score=3.8e-255,bit_score=852.8,score_ratio=0.98,align_strand=+,abs_start=88195,abs_end=89067,allele_start=88195,allele_end=89067,query_name=NODE_4_length_107060_cov_28.1066_ID_600 <unknown description>
TGCAAGTTTTTGATTGAGATTTTAAAGCAAAGTTAAACATAAATGAACCTTTAACAATTT
GTTTAGGTTCGTTTGAAACATTACATTTAGGGCACAATGAATTATTTAAAATAGCAAAAG
ATTTAAAGCAAAGTTATCCAGATCAAAAATTAGCAATAATGATGTTTAAAAATCCAGTTA
AAAATTCTCAGGTATTAACAAAAAAAGCAATGCAACCAAAAACTAAATTATATACATTAG
CAATGTTGGGATTTGATTATGTTTTTTTAGTTGATGTAAACCAAACGATATTGAATTGTA
GTTATAGCGATTTTATTCAAGGATTAAAGATAAATAATGTTAAAAATGTTGTTTGTGGTC
AAGATTTTAGGTTTGGGTTCAATAGAGAGGGTAACATTGATAAATTAAAAAAATATTTCA
ATGTATATGTTGCCAATGAATTAAAGGTAAATAAACAAAAAATTTCTTCAACAATAATCA
ATGAATTTATTGAAGAAGGAAACATAAATGGCTTGAACAAATTACTAATAGGCAAATATT
CAATAATTGTAAATTCTCAAAAATTTAATTTTAAATATCCAGAACATTTAAATCAATTAA
AAGCAGGAATTTATATTGCCAATGTCGTTTGAAATAACATTGAATATCACGGCTTAATTT
TTATAAATAAAAATCAATTTGACTCAAATAATAACCTACAAGAAAACAACATAATTTATT
TATTTGATATTGATTATTTTATTTCGAAATATCAAGAACTTTACATTGAATTTTTGCAAT
GCATTAGACATATAAATAATAATAGTGAAAATCAAATTTCAACAAATGATATTGAAATTG
CAAAGAATTACTTCATTGCCAACAAAAAATAA
>16772 bias=0,e_score=8.6e-256,bit_score=856.3,score_ratio=0.98,align_strand=+,abs_start=221278,abs_end=222150,allele_start=221278,allele_end=222150,query_name=NODE_1_length_264014_cov_18.1843_ID_149 <unknown description>
TGCAAGTTTTTGATTGAGATTTTAAAGCAAAATTAAACATAAACGAACCTTTAACAATTT
GTTTAGGTTCGTTTGAAACATTACATTTAGGGCACAACGAATTATTTAAAATAGCAAAAG
ATTTAAAGCAAAGTTATCCAGATCAAAAATTAGCAATAATGATGTTTAAAAATCCAGTTA
AAAATTCTCAGGTATTAACAAAAAAAGCAATGCAACCAAAAACCAGATTATATACATTAG
CAATGTTGGGATTTGATTATGTTTTTTTAGTTGATGTAAACCAAACGATATTGAATTGTA
GTTATAGCGATTTTATTCAAGGATTAAAGATAAATAATGTTAAAAATGTTGTTTGTGGTC
AAGATTTTAGGTTTGGGTTCAATAGAGAGGGTAACATTGATAAATTAAAAAAATATTTCA
ATGTATATGTTGCCAATGAATTAAAGGTAAATAAACAAAAAATTTCTTCAACAATAATCA
ATGAATTTATTGAAGAAGGAAACATAAATGGCTTGAACAAATTACTAATAGACAAATATT
CAATAATTGTAAATTCTCAAAAATTTAATTTCAAATATCCAGAACATTTAAACCAATTAA
AAGCAGGAATTTATATTGCCAATGTCGTTTGAAATAACATTGAATATCACGGCTTAATTT
TTATAAATAAAAATCAATTTGACTCAAATAATAACCCACAAGAAAACAACATAATTTATT
TATTTGATATTGATTATTTTATTTCGAAATATCAAGAACTTTACATTGAATTTTTGCAAT
GCATTAGACATATAAATAATAATAGTGAAAATCAAATTTCAACAAATGATATTGAAATTG
CAAAGAATTACTTCATTGCCAACAAAAAATAA
>16773 bias=0,e_score=2.1e-257,bit_score=862.4,score_ratio=0.99,align_strand=-,abs_start=18542,abs_end=19412,allele_start=18542,allele_end=19412,query_name=NODE_1_length_474534_cov_38.1723_ID_792 <unknown description>
TGCAAGTTTTTGATTGAGATTTTAAAGCAAAGTTAAACATAAATGAACCTTTAACAATTT
GTTTAGGTTCGTTTGAAACATTACATTTAGGGCACAACGAATTATTTAAAATAGCAAAAG
ATTTAAAGCAAAGTTATCCAGATCAAAAATTAGCAATAATGATGTTTAAAAATCCAGTTA
AAAATTCTCAGGTATTAACAAAAAAAGCAATGCAACCAAAAACCAGATTATATACATTAG
CAATGTTGGGATTTGATTATGTTTTTTTAGTTGATGTAAACCAAACGATATTGAATTGTA
GTTATAGCGATTTTATTCAAGGATTAAAGATAAATAATGTTAAAAATGTTGTTTGTGGTC
AAGATTTTAGGTTTGGGTTCAATAGAGAGGGTAACATTGATAAATTAAAAAAATATTTCA
ATGTATATGTTGCCAATGAATTAAAGGTAAATAAACAAAAAATTTCTTCAACAATAATCA
ATGAATTTATTGAAGAAGGAAACATAAATGGCTTGAACAAATTACTAATAGGCAAATATT
CAATAATTGTAAATTCTCAAAAATTTAATTTTAAATATCCAGAACATTTAAATCAATTAA
AAGCAGGAATTTATATTGCCAATGTCGTTTGAAATAACATTGAATATCACGGCTTAATTT
TTATAAATAAAAATCAATTTGACTCAAATAATAACCTACAAGAAAACAACATAATTTATT
TATTTGATATTGATTATTTTATTTCGAAATATCAAGAACTTTACATTGAATTTTTGCAAT
GCATTAGACATATAAATAATAATAGTGAAAATCAAATTTCAACAAATGATATTGAAATTG
CAAAGAATTACTTCATTGCCAACAAAAAAT
>16774 bias=0,e_score=2.8e-246,bit_score=822.6,score_ratio=0.94,align_strand=+,abs_start=13424,abs_end=14296,allele_start=13424,allele_end=14296,query_name=NODE_4_length_54767_cov_34.0638_ID_558 <unknown description>
TGCAAGTTTTTGATTGAGATTTTAAAGCAAAATTAAACATAAACGAGCCTTTAACAATTT
GTTTAGGTTCATTTGAAACATTACATTTAGGGCACAATGAATTATTTAAAATAGCAAAAG
ATTTAAAGCAAAGTTATCCAGATCAAAAATTAGCAATAATGATGTTTAAAAATCCAGTTA
AAAATTCTCAGGTATTAACCAAAAAGGCAATGCAACCAAAAACTAGACTATATACATTGG
CAATGTTGGGATTTGATTATGTTTTTTTAGTCGATGTAAATCAAACAATATTGAATTGTA
GTTATGGCGACTTTATTCAAGGATTAAAAACAAACAACGTTAAAAATGTTGTTTGTGGTC
AAGATTTTAGATTTGGTTTCAATAGAGAGGGAAACATTGATAGATTAAAAAAATATTTCA
ATGTATATGTTGCTAATGAATTAAAGGTAAATAAACAAAAAATTTCTTCAACAATAATCA
ATGAATTTATTGAAGAAGGAAACATAAATGGCTTGAACAAATTACTAATAGACAAATATT
CAATAATTGTAAATTCTCAAAAATTTAATTTCAAATATCCAGAACATTTAAATCAATTAA
AAGCAGGAATTTATATTGCCAATGTCGTTTGAAATAACATTGAATATCACGGCTTAATTT
TTATAAATAAAAATCAATTTGACTCAAATAATAACCTACAAGAAAACAACATAATTTATT
TATTTGATATTGATTATTTTATTTCGAAATATCAAGAACTTTACATTGAATTTTTGCAAT
GCATTAGACATATAAATAATAATAGTGAAAATCAAATTTCAACAAATGATATTGAAATTG
CAAAGAATTACTTCATTGCCAACAAAAAATAA
>16775 bias=0,e_score=5.9e-255,bit_score=851.1,score_ratio=0.97,align_strand=-,abs_start=34682,abs_end=35552,allele_start=34682,allele_end=35552,query_name=NODE_4_length_49777_cov_39.8407_ID_520 <unknown description>
TGCAAGTTTTTGATTGAGATTTTAAAGCAAAGTTAAACATAAATGAACCTTTAACAATTT
GTTTAGGTTCGTTTGAAACATTACATTTAGGGCACAACGAATTATTTAAAATAGCAAAAG
ATTTAAAGCAAAGTTATCCAGATCAAAAATTAGCAATAATGATGTTTAAAAATCCAGTTA
AAAATTCTCAGGTATTAACAAAAAAAGCAATGCAACCAAAAACCAGATTATATACATTAG
CAATGTTGGGATTTGATTATGTTTTTTTAGTTGATGTAAACCAAACGATATTGAATTGTA
GTTATAGCAATTTTATTCAAGGATTAAAGATAAATAATGTTAAAAATGTTGTTTGCGGTC
AAGATTTTAGATTTGGGTTCAATAGAGAGGGTAACATTGATAAATTAAAAAAATATTTCA
ATGTATATGTTGCCAATGAATTAAAGGTAAATAAACAAAAAATTTCTTCAACAATAATCA
ATGAATTTATTGAAGAAGGAAACATAAATGGCTTAAACAAATTACTAATAGACAAATATT
CAATAATTGTAAATTCTCAAAAATTTAATTTCAAATATCCAGAACATTTAAATCAATTAA
AAGCAGGAATTTATATTGCCAATGTCGTTTGAAATAACATTGAATATCACGGCTTAATTT
TTATAAATAAAAATCAATTTGACTCAAATAATAACCCACAAGAAAACAACATAATTTATT
TATTTGATATTGATTATTTTATTTCGAAATATCAAGAACTTTACATTGAATTTTTGCAAT
GCATTAGACATATAAATAATAATAGTGAAAATCAAATTTCAACAAATGATATTGAAATTG
CAAAGAATTACTTCATTGCCAACAAAAAAT
>16776 bias=0,e_score=3.2e-256,bit_score=858.6,score_ratio=0.98,align_strand=+,abs_start=451427,abs_end=452299,allele_start=451427,allele_end=452299,query_name=NODE_1_length_497571_cov_28.1511_ID_540 <unknown description>
TGCAAGTTTTTGATTGAGATTTTAAAGCAAAATTAAACATAAACGAACCTTTAACAATTT
GTTTAGGTTCGTTTGAAACATTACATTTAGGGCACAACGAATTATTTAAAATAGCAAAAG
ATTTAAAGCGAAGTTATCCAGATCAAAAATTAGCAATAATGATGTTTAAAAATCCAGTTA
AAAATTCTCAGGTATTAACAAAAAAAGCAATGCAACCAAAAACCAGATTATATACATTAG
CAATGTTGGGATTTGATTATGTTTTTTTAGTTGATGTAAACCAAACGATATTGAATTGTA
GTTATAGCGATTTTATTCAAGGATTAAAGATAAATAATGTTAAAAATGTTGTTTGTGGTC
AAGATTTTAGGTTTGGGTTCAATAGAGAGGGTAACATTGATAAATTAAAAAAATATTTCA
ATGTATATGTTGCCAATGAATTAAAGGTAAATAAACAAAAAATTTCTTCAACAATAATCA
ATGAATTTATTGAAGAAGGAAACATAAATGGCTTGAACAAATTACTAATAGGCAAATATT
CAATAATTGTAAATTCTCAAAAATTTAATTTCAAATATCCAGAACATTTAAATCAATTAA
AAGCAGGAATTTATATTGCCAATGTCGTTTGAAATAACATTGAATATCACGGCTTAATTT
TTATAAATAAAAATCAATTTGACTCAAATAATAACCTACAAGAAAACAACATAATTTATT
TATTTGATATTGATTATTTTATTTCGAAATATCAAGAACTTTACATTGAATTTTTGCAAT
GCATTAGACATATAAATAATAATAGTGAAAATCAAATTTCAACAAATGATATTGAAATTG
CAAAGAATTACTTCATTGCCAACAAAAAATAA
>16777 bias=0,e_score=5.1e-257,bit_score=859.1,score_ratio=0.98,align_strand=+,abs_start=68719,abs_end=69591,allele_start=68719,allele_end=69591,query_name=NODE_4_length_110046_cov_29.7683_ID_1631 <unknown description>
TGCAAGTTTTTGATTGAGATTTTAAAGCAAAGTTAAACATAAATGAACCTTTAACAATTT
GTTTAGGTTCGTTTGAAATATTACATTTAGGGCACAACGAATTATTTAAAATAGCAAAAG
ATTTAAAGCAAAGTTATCCAGATCAAAAATTAGCAATAATGATGTTTAAAAATCCAGTTA
AAAATTCTCAGGTATTAACAAAAAAAGCAATGCAACCAAAAACCAGATTATATACATTAG
CAATGTTGGGATTTGATTATGTTTTTTTAGTTGATGTAAACCAAACGATATTGAATTGTA
GTTATAGCGATTTTATTCAAGGATTAAAGATAAATAATGTTAAAAATGTTGTTTGTGGTC
AAGATTTTAGGTTTGGGTTCAATAGAGAGGGTAACATTGATAAATTAAAAAAATATTTCA
ATGTATATGTTGCCAATGAATTAAAGGTAAATAAACAAAAAATTTCTTCAACAATAATCA
ATGAATTTATTGAAGAAGGAAACATAAATGGCTTGAACAAATTACTAATAGGCAAATATT
CAATAATTGTAAATTCTCAAAAATTTAATTTTAAATATCCAGAACATTTAAATCAATTAA
AAGCAGGAATTTATATTGCCAATGTCGTTTGAAATAACATTGAATATCACGGCTTAATTT
TTATAAATAAAAATCAATTTGACTCAAATAATAACCTACAAGAAAACAACATAATTTATT
TATTTGATATTGATTATTTTATTTCGAAATATCAAGAACTTTACATTGAATTTTTGCAAT
GCATTAGACATATAAATAATAATAGTGAAAATCAAATTTCAACAAATGATATTGAAATTG
CAAAGAATTACTTCATTGCCAACAAAAAATAA
