# Supplementary material for: Genomic determination of minimum multi-locus sequence typing schemas to represent the genomic phylogeny of Mycoplasma hominis
Source: BMC Genomics. 2016 Nov 23;17:964. doi: 10.1186/s12864-016-3284-z (PMC5120421; doi:10.1186/s12864-016-3284-z)
Supplement: Additional file 1: — FASTA sequence for all pan genomic alleles identified in this study. (ZIP 1488 kb) [file 12864_2016_3284_MOESM1_ESM.zip › pan_genome/GENE-234.fasta]

>234
ATGAATATAAATGAAGTTATTAAATACCCACTTTTAACAGAAAAAAGTGAATTATCACGT
GAAAATAAAAACGTTTATACATTTGTAGTTGATAAAAGAACAAACAAAATCGAAGTTAAA
AAAGCAGTTGAATTTATTTTTGATGTAAAAGTATTAAAAGTTAACATTACTAATTACGAT
AAAAAACCTGCTAAATTAGGACGTTTCTCAGGTTTTAAAAATTCAGTTAAAAAAGCAACT
GTATATTTAGCAAAAGATTCAAAAATTATTCTATTTGCTGAAGAATTAAAGAAAGCTAAC
AAAGAAGCTGAAAAAGCAACAGCAGAAAAAGAAGTTAAAGAAGAAAAACCTGCTGAACCT
ACCGCTGCAGAATTAAAAGCAGCAGAAAAAATTAAAGCAGCTGAAGCTAAAAAAGCTGCT
GAAAACAAATAG
>1407
ATGAATATAAATGAAGTTATTAAATACCCACTTTTAACAGAAAAAAGTGAATTATCACGT
GAAAATAAAAACGTTTATACATTTGTAGTTGATAAAAGAACAAACAAAATCGAAGTTAAA
AAAGCAGTTGAATTTATTTTTGATGTAAAAGTATTAAAAGTTAACATTACTAATTACGAT
AAAAAACCTGCTAAATTAGGACGTTTCTCAGGTTTTAAAAATTCAGTTAAAAAAGCAACT
GTATATTTAGCAAAAGATTCAAAAATTATTCTATTTGCTGAAGAATTAAAGAAAGCTAAC
AAAGAAGTTGAAAAAGCAACAGCAGAAAAAGAAGTTAAAGAAGAAAAACCTGCTGAACCT
ACCGCTGCGGAATTAAAAGCGGCAGAAAAAATTAAAGCAGCTGAAGCTAAAAAAGCTGCT
GAAAACAAATAA
>1749
ATGAATATAAATGAAGTTATTAAATACCCACTTTTAACAGAAAAAAGTGAATTATCACGT
GAAAATAAAAACGTTTATACATTTGTAGTTGATAAAAGAACAAACAAAATCGAAGTTAAA
AAAGCAGTTGAATTTATTTTTGATGTAAAAGTATTAAAAGTTAACATTACTAATTACGAT
AAAAAACCTGCTAAATTAGGACGTTTCTCAGGTTTTAAAAATTCAGTTAAAAAAGCAACT
GTATATTTAGCAAAAGATTCAAAAATTATTCTATTTGCTGAAGAATTAAAGAAAGCTAAA
AAAGAAGCTGAAAAAGCAACAGCAGAAAAAGAAGTTAAAGAAGAAAAACCTGCTGAACCT
ACCGCTGCAGAATTAAAAGCAGCAGAAAAAATTAAAGCAGCTGAAGCTAAAAAAGCTGCT
GAAAACAAATAG
>3490 bias=85.6,bit_score=418.7,abs_start=13224,align_strand=-,abs_end=13653,score_ratio=0.969212962963,query_name=NODE_3_length_56296_cov_39.9706_ID_615
TGAATATAAATGAAGTTATTAAATACCCACTTTTAACAGAAAAAAGTGAATTATCACGTG
AAAATAAAAACGTTTATACATTTGTAGTTGATAAAAGAACAAACAAAATCGAAGTTAAAA
AAGCAGTTGAATTTATTTTTGATGTAAAAGTATTAAAAGTTAACATTACTAATTACGATA
AAAAACCTGCTAAATTAGGACGTTTCTCAGGTTTTAAAAATTCAGTTAAAAAAGCAACTG
TATATTTAGCAAAAGATTCAAAAATTATTCTATTTGCTGAAGAATTAAAGAAAGCTAACA
AAGAAGCTGAAAAAGCAACAGCAGAAAAAGAAGTTAAAGAAGAAAAACCTGCTGAACCTA
CTGCCGCAGAATTAAAAGCAGCAGAAAAAATTAAAGCAGCTGAAGCTAAAAAAGCTGCTG
AAAACAAATA
>3492 bias=84.7,bit_score=421.4,abs_start=3268,align_strand=+,abs_end=3699,score_ratio=0.975462962963,query_name=NODE_10_length_16660_cov_54.0461_ID_6063
ATGAATATAAATGAAGTTATTAAATACCCACTTTTAACAGAAAAAAGTGAATTATCACGT
GAAAATAAAAACGTTTATACATTTGTAGTTGATAAAAGAACAAACAAAATCGAAGTTAAA
AAAGCAGTTGAATTTATTTTTGATGTAAAAGTATTAAAAGTTAACATTACTAATTACGAT
AAAAAACCTGCTAAATTAGGACGTTTCTCAGGTTTTAAAAATTCAGTTAAAAAAGCAACT
GTATATTTAGCAAAAGATTCAAAAATTATTCTATTTGCTGAAGAATTAAAGAAAGCTAAC
AAAGAAGCTGAAAAAGCAACAGCAGAAAAAGAAGTTAAAGAAGAAAAACCTGCTGAACCT
ACCGCTGCAGAATTAAAAGCAGCAGAAAAAATTAAAGCAGCCGAAGCTAAAAAAGCTGCT
GAAAACAAATAG
>3494 bias=85.6,bit_score=422.4,abs_start=13308,align_strand=-,abs_end=13737,score_ratio=0.977777777778,query_name=NODE_4_length_53175_cov_35.6143_ID_704
TGAATATAAATGAAGTTATTAAATACCCACTTTTAACAGAAAAAAGTGAATTATCACGTG
AAAATAAAAACGTTTATACATTTGTAGTTGATAAAAGAACAAACAAAATCGAAGTTAAAA
AAGCAGTTGAATTTATTTTTGATGTAAAAGTATTAAAAGTTAACATTACTAATTACGATA
AAAAACCTGCTAAATTAGGACGTTTCTCAGGTTTTAAAAATTCAGTTAAAAAAGCAACTG
TATATTTAGCAAAAGATTCAAAAATTATTCTATTTGCTGAAGAATTAAAGAAAGCTAACA
AAGAAGCTGAAAAAGCAACAGCAGAAAAAGAAGTTAAAGAAGAAAAACCTGCTGAACCTA
CCGCTGCAGAATTAAAAGCAGCAGAAAAAATTAAAGCAGCTGAAGCTAAAAAAGCTGCTG
AAAACAAATA
>16699 bias=0,e_score=3.8e-123,bit_score=418.7,score_ratio=0.97,align_strand=+,abs_start=652513,abs_end=652944,allele_start=652513,allele_end=652944,query_name=NODE_1_length_666248_cov_46.4332_ID_732 <unknown description>
TGAATATAAATGAAGTTATTAAATACCCACTTTTAACAGAAAAAAGTGAATTATCACGTG
AAAATAAAAACGTTTATACATTTGTAGTTGATAAAAGAACAAACAAAATCGAAGTTAAAA
AAGCAGTTGAATTTATTTTTGATGTAAAAGTATTAAAAGTTAACATTACTAATTACGATA
AAAAACCTGCTAAATTAGGACGTTTCTCAGGTTTTAAAAATTCAGTTAAAAAAGCAACTG
TATATTTAGCAAAAGATTCAAAAATTATTCTATTTGCTGAAGAATTAAAGAAAGCTAACA
AAGAAGCTGAAAAAGCAACAGCAGAAAAAGAAGTTAAAGAAGAAAAACCTGCTGAACCTA
CTGCCGCAGAATTAAAAGCAGCAGAAAAAATTAAAGCAGCTGAAGCTAAAAAAGCTGCTG
AAAACAAATAG
>16700 bias=0,e_score=1.1e-122,bit_score=415.2,score_ratio=0.96,align_strand=-,abs_start=13306,abs_end=13735,allele_start=13306,allele_end=13735,query_name=NODE_3_length_174249_cov_45.7083_ID_381 <unknown description>
TGAATATAAATGAAGTTATTAAATACCCACTTTTAACAGAAAAAAGTGAATTATCACGTG
AAAATAAAAACGTTTATACATTTGTAGTTGATAAAAGAACAAACAAAATCGAAGTTAAAA
AAGCAGTTGAATTTATTTTTGATGTAAAAGTATTAAAAGTTAACATTACTAATTACGATA
AAAAACCTGCTAAATTAGGACGTTTCTCAGGTTTTAAAAATTCAGTTAAAAAAGCAACTG
TATATTTAGCAAAAGATTCAAAAATTATTCTATTTGCTGAAGAATTAAAGAAAGCTAACA
AAGAAGCTGAAAAAGTAACAGCAGAAAAGGAAGTTAAAGAAGAAAAACCTGCTGAACCTA
CTGCTGCAGAATTAAAAGCAGCAGAAAAAATTAAAGCAGCCGAAGCTAAAAAAGCTGCTG
AAAACAAAT
>16701 bias=0,e_score=1.4e-125,bit_score=421.4,score_ratio=0.98,align_strand=+,abs_start=3268,abs_end=3699,allele_start=3268,allele_end=3699,query_name=NODE_10_length_16660_cov_54.0461_ID_6063 <unknown description>
TGAATATAAATGAAGTTATTAAATACCCACTTTTAACAGAAAAAAGTGAATTATCACGTG
AAAATAAAAACGTTTATACATTTGTAGTTGATAAAAGAACAAACAAAATCGAAGTTAAAA
AAGCAGTTGAATTTATTTTTGATGTAAAAGTATTAAAAGTTAACATTACTAATTACGATA
AAAAACCTGCTAAATTAGGACGTTTCTCAGGTTTTAAAAATTCAGTTAAAAAAGCAACTG
TATATTTAGCAAAAGATTCAAAAATTATTCTATTTGCTGAAGAATTAAAGAAAGCTAACA
AAGAAGCTGAAAAAGCAACAGCAGAAAAAGAAGTTAAAGAAGAAAAACCTGCTGAACCTA
CCGCTGCAGAATTAAAAGCAGCAGAAAAAATTAAAGCAGCCGAAGCTAAAAAAGCTGCTG
AAAACAAATAG
>16702 bias=0,e_score=3.2e-124,bit_score=418.7,score_ratio=0.97,align_strand=-,abs_start=13224,abs_end=13653,allele_start=13224,allele_end=13653,query_name=NODE_3_length_56296_cov_39.9706_ID_615 <unknown description>
TGAATATAAATGAAGTTATTAAATACCCACTTTTAACAGAAAAAAGTGAATTATCACGTG
AAAATAAAAACGTTTATACATTTGTAGTTGATAAAAGAACAAACAAAATCGAAGTTAAAA
AAGCAGTTGAATTTATTTTTGATGTAAAAGTATTAAAAGTTAACATTACTAATTACGATA
AAAAACCTGCTAAATTAGGACGTTTCTCAGGTTTTAAAAATTCAGTTAAAAAAGCAACTG
TATATTTAGCAAAAGATTCAAAAATTATTCTATTTGCTGAAGAATTAAAGAAAGCTAACA
AAGAAGCTGAAAAAGCAACAGCAGAAAAAGAAGTTAAAGAAGAAAAACCTGCTGAACCTA
CTGCCGCAGAATTAAAAGCAGCAGAAAAAATTAAAGCAGCTGAAGCTAAAAAAGCTGCTG
AAAACAAAT
>16703 bias=0,e_score=2.2e-125,bit_score=422.4,score_ratio=0.98,align_strand=-,abs_start=13308,abs_end=13737,allele_start=13308,allele_end=13737,query_name=NODE_4_length_53175_cov_35.6143_ID_704 <unknown description>
TGAATATAAATGAAGTTATTAAATACCCACTTTTAACAGAAAAAAGTGAATTATCACGTG
AAAATAAAAACGTTTATACATTTGTAGTTGATAAAAGAACAAACAAAATCGAAGTTAAAA
AAGCAGTTGAATTTATTTTTGATGTAAAAGTATTAAAAGTTAACATTACTAATTACGATA
AAAAACCTGCTAAATTAGGACGTTTCTCAGGTTTTAAAAATTCAGTTAAAAAAGCAACTG
TATATTTAGCAAAAGATTCAAAAATTATTCTATTTGCTGAAGAATTAAAGAAAGCTAACA
AAGAAGCTGAAAAAGCAACAGCAGAAAAAGAAGTTAAAGAAGAAAAACCTGCTGAACCTA
CCGCTGCAGAATTAAAAGCAGCAGAAAAAATTAAAGCAGCTGAAGCTAAAAAAGCTGCTG
AAAACAAAT
