# Supplementary material for: Genomic determination of minimum multi-locus sequence typing schemas to represent the genomic phylogeny of Mycoplasma hominis
Source: BMC Genomics. 2016 Nov 23;17:964. doi: 10.1186/s12864-016-3284-z (PMC5120421; doi:10.1186/s12864-016-3284-z)
Supplement: Additional file 1: — FASTA sequence for all pan genomic alleles identified in this study. (ZIP 1488 kb) [file 12864_2016_3284_MOESM1_ESM.zip › pan_genome/GENE-235.fasta]

>235
ATGATACTTAACAAATTAGCTGAAGCTTTTTCATTATCAGTTGATGAAGTAATGGAAAAA
TTAAATTTAAATTCTAATGCTACATCCAAAGAAATAGCAAAAGCACTTGATGTTTATGGA
CTTTTTCAAGATAAAACAGAAATTGAAAATTATGTTAAAAGTAAAGTTCAAAATAAAATT
AGCGAGATTGAAAAGCTTTCCTCTGAACTAGAAGAAGCAAAAACAAATTCGTTGAATTTA
GAAACAGAAAAAACAAACATTACAGATAAATTTAATAAGTTAAGCGCGCAATTAAAAAAT
AACTTAAAAAGTGAATTTGTAAAGTTGGGTTATTCTGATAAATTAAACTTTGATTCAATT
GATTTAAATTTATTTGATTTTAGCAATTTGCAAAAATCTATTTCAAGTTATGCCAAAGAT
AATAGTTTGGCACCTGAGAAAATAATTGAACCAAATAACATAGTTGCACAAGAAGATTTT
AAAAGCAACACATTTAATAATGTGCAAGCATTTGAAATTGGTGCAAAACGCTCAAAATAA
>1799
ATGATACTTAACAAATTAGCTGAAGCTTTTTCATTATCAGTTGATGAAGTAATGGAAAAA
TTAAATTTAAATTCTAATGCTACATCCAAAGAAATAGCAAAAGCACTTGACGTTTATGGA
CTTTTTCAAGATAAAACAGAAATTGAAAATTATGTTAAAAGTAAAGTTCAAAATAAAATT
AGCGAGATTGAAAAGCTTTCCTCTGAACTAGAAGAAGCAAAAACAAATTCGTTGAATTTA
GAAACAGAAAAAACAAACATTACAGATAAATTTAATAAGTTAAGCGCGCAATTAAAAAAT
AACTTAAAAAGTGAATTTGTAAAGTTGGGTTATTCTGATAAATTAAACTTTGATTCAATT
GATTTAAATTTGTTTGATTTTAGCAATTTGCAAAAATCTATTTCAAGTTATGCCAAAGAT
AATAGTTTGGCTCCTGAGAAAATAATTGAACCAAATAACATAGTTGCACAAGAAGATTTT
AAAAGCAACACATTTAATAATGTGCAAGCATTTGAAATTGGTGCAAAACGCTCAAAATAA
>3497 bias=99.9,bit_score=539.3,abs_start=40822,align_strand=-,abs_end=41359,score_ratio=0.998703703704,query_name=NODE_4_length_54458_cov_20.9254_ID_471
TGATACTTAACAAATTAGCTGAAGCTTTTTCATTATCAGTTGATGAAGTAATGGAAAAAT
TAAATTTAAATTCTAATGCTACATCCAAAGAAATAGCAAAAGCACTTGATGTTTATGGAC
TTTTTCAAGATAAAACAGAAATTGAAAATTATGTTAAAAGTAAAGTTCAAAATAAAATTA
GCGAGATTGAAAAGCTTTCCTCTGAACTAGAAGAAGCAAAAACAAATTCGTTGAATTTAG
AAACAGAAAAAACAAACATTACAGATAAATTTAATAAGTTAAGCGCGCAATTAAAAAATA
ACTTAAAAAGTGAATTTGTAAAGTTGGGTTATTCTGATAAATTAAACTTTGATTCAATTG
ATTTAAATTTATTTGATTTTAGCAATTTGCAAAAATCTATTTCAAGTTATGCCAAAGATA
ATAGTTTGGCACCTGAGAAAATAATTGAACCAAATAACATAGTTGCACAAGAAGATTTTA
AAAGCAACACATTTAATAATGTGCAAGCATTTGAAATTGGTGCAAAACGCTCAAAATA
>3499 bias=99.4,bit_score=537.8,abs_start=44622,align_strand=-,abs_end=45159,score_ratio=0.995925925926,query_name=NODE_3_length_120284_cov_36.4395_ID_569
TGATACTTAACAAATTAGCTGAAGCTTTTTCATTATCAGTTGATGAAGTAATGGAAAAAT
TAAATTTAAATTCTAATGCTACATCCAAAGAAATAGCAAAAGCACTTGATGTTTATGGAC
TTTTTCAAGATAAAACAGAAATTGAAAATTATGTTAAAAGTAAAGTTCAAAATAAAATTA
GCGAAATTGAAAAGCTTTCCTCTGAACTAGAAGAAGCAAAAACAAATTCGTTGAATTTAG
AAACAGAAAAAACAAACATTACAGATAAATTTAATAAGTTAAGCGCGCAATTAAAAAATA
ACTTAAAAAGTGAATTTGTAAAGTTGGGTTATTCTGATAAATTAAACTTTGATTCAATTG
ATTTAAATTTGTTTGATTTTAGCAATTTGCAAAAATCTATTTCAAGTTATGCCAAAGATA
ATAGTTTGGCTCCTGAGAAAATAATTGAACCAAATAACATAGTTGCACAAGAAGATTTTA
AAAGCAACACATTTAATAATGTGCAAGCATTTGAAATTGGTGCAAAACGCTCAAAATA
>16704 bias=0,e_score=6.6e-161,bit_score=536.5,score_ratio=0.99,align_strand=+,abs_start=1780,abs_end=2319,allele_start=1780,allele_end=2319,query_name=NODE_18_length_5712_cov_2.0347_ID_611 <unknown description>
TGATACTTAACAAATTAGCTGAAGCTTTTTCATTATCAGTTGATGAAGTAATGGAAAAAT
TAAATTTAAATTCTAATGCTACATCCAAAGAAATAGCAAAAGCACTTGACGTTTATGGAC
TTTTTCAAGATAAAACAGAAATTGAAAATTATGTTAAAAGTAAAGTTCAAAATAAAATTA
GCGAAATTGAAAAGCTTTCCTCTGAACTAGAAGAAGCAAAAACAAATTCGTTGAATTTAG
AAACAGAAAAAACAAACATTACAGATAAATTTAATAAGTTAAGCGCGCAATTAAAAAATA
ACTTAAAAAGTGAATTTGTAAAGTTGGGTTATTCTGATAAATTAAACTTTGATTCAATTG
ATTTAAATTTATTTGATTTTAGCAATTTGCAAAAATCTATTTCAAGTTATGCCAAAGATA
ATAGTTTGGCACCTGAGAAAATAATTGAACCAAATAACATAGTTGCACAAGAAGATTTTA
AAAGCAACACATTTAATAATGTGCAAGCATTTGAAATTGGTGCAAAACGCTCAAAATAA
>16705 bias=0,e_score=5.8e-160,bit_score=536.4,score_ratio=0.99,align_strand=+,abs_start=2607,abs_end=3146,allele_start=2607,allele_end=3146,query_name=NODE_4_length_47600_cov_34.8063_ID_317 <unknown description>
TGATACTTAACAAATTAGCTGAAGCTTTTTCATTATCAGTTGATGAAGTAATGGAAAAAT
TAAATTTAAATTCTAATGCTACATCCAAAGAAATAGCAAAAGCACTTGATGTTTATGGAC
TTTTTCAAGATAAAACAGAAATTGAAAATTATGTTAAAAGTAAAGTTCAAAATAAAATTA
GCGAAATTGAAAAGCTTTCCTCTGAACTAGAAGAAGCAAAAACAAATTCGTTGAATTTAG
AAACAGAAAAAACAAACATTACAGATAAATTTAATAAGTTAAGCGCGCAATTAAAAAGTA
ACTTAAAAAGTGAATTTGTAAAGTTGGGTTATTCTGATAAATTAAACTTTGATTCAATTG
ATTTAAATTTGTTTGATTTTAGCAATTTGCAAAAATCTATTTCAAGTTATGCCAAAGATA
ATAGTTTGGCACCTGAGAAAATAATTGAACCAAATAACATAGTTGCACAAGAAGATTTTA
AAAGCAACACATTTAATAATGTGCAAGCATTTGAAATTGGTGCAAAACGCTCAAAATAA
>16706 bias=0,e_score=5.6e-160,bit_score=537.8,score_ratio=1.00,align_strand=-,abs_start=44622,abs_end=45159,allele_start=44622,allele_end=45159,query_name=NODE_3_length_122945_cov_38.6883_ID_537 <unknown description>
TGATACTTAACAAATTAGCTGAAGCTTTTTCATTATCAGTTGATGAAGTAATGGAAAAAT
TAAATTTAAATTCTAATGCTACATCCAAAGAAATAGCAAAAGCACTTGATGTTTATGGAC
TTTTTCAAGATAAAACAGAAATTGAAAATTATGTTAAAAGTAAAGTTCAAAATAAAATTA
GCGAAATTGAAAAGCTTTCCTCTGAACTAGAAGAAGCAAAAACAAATTCGTTGAATTTAG
AAACAGAAAAAACAAACATTACAGATAAATTTAATAAGTTAAGCGCGCAATTAAAAAATA
ACTTAAAAAGTGAATTTGTAAAGTTGGGTTATTCTGATAAATTAAACTTTGATTCAATTG
ATTTAAATTTGTTTGATTTTAGCAATTTGCAAAAATCTATTTCAAGTTATGCCAAAGATA
ATAGTTTGGCTCCTGAGAAAATAATTGAACCAAATAACATAGTTGCACAAGAAGATTTTA
AAAGCAACACATTTAATAATGTGCAAGCATTTGAAATTGGTGCAAAACGCTCAAAAT
>16707 bias=0,e_score=1.7e-159,bit_score=537.9,score_ratio=1.00,align_strand=+,abs_start=333592,abs_end=334131,allele_start=333592,allele_end=334131,query_name=NODE_1_length_386744_cov_32.1807_ID_133 <unknown description>
TGATACTTAACAAATTAGCTGAAGCTTTTTCATTATCAGTTGATGAAGTAATGGAAAAAT
TAAATTTAAATTCTAATGCTACATCCAAAGAAATAGCAAAAGCACTTGATGTTTATGGAC
TTTTTCAAGATAAAACAGAAATTGAAAATTATGTTAAAAGTAAAGTTCAAAATAAAATTA
GCGAGATTGAAAAGCTTTCCTCTGAACTAGAAGAAGCAAAAACAAATTCGTTGAATTTAG
AAACAGAAAAAACAAACATTACAGATAAATTTAATAAGTTAAGCGCGCAATTAAAAAATA
ACTTAAAAAGTGAATTTGTAAAGTTGGGTTATTCTGATAAATTAAACTTTGATTCAATTG
ATTTAAATTTATTTGATTTTAGCAATTTGCAAAAATCTATTTCAAGCTACGCCAAAGATA
ATAGTTTGGCACCTGAGAAAATAATTGAACCAAATAACATAGTTGCACAAGAAGATTTTA
AAAGCAACACATTTAATAATGTGCAAGCATTTGAAATTGGTGCAAAACGCTCAAAATAA
>16708 bias=0,e_score=8.7e-161,bit_score=539.3,score_ratio=1.00,align_strand=-,abs_start=40822,abs_end=41359,allele_start=40822,allele_end=41359,query_name=NODE_4_length_54458_cov_20.9254_ID_471 <unknown description>
TGATACTTAACAAATTAGCTGAAGCTTTTTCATTATCAGTTGATGAAGTAATGGAAAAAT
TAAATTTAAATTCTAATGCTACATCCAAAGAAATAGCAAAAGCACTTGATGTTTATGGAC
TTTTTCAAGATAAAACAGAAATTGAAAATTATGTTAAAAGTAAAGTTCAAAATAAAATTA
GCGAGATTGAAAAGCTTTCCTCTGAACTAGAAGAAGCAAAAACAAATTCGTTGAATTTAG
AAACAGAAAAAACAAACATTACAGATAAATTTAATAAGTTAAGCGCGCAATTAAAAAATA
ACTTAAAAAGTGAATTTGTAAAGTTGGGTTATTCTGATAAATTAAACTTTGATTCAATTG
ATTTAAATTTATTTGATTTTAGCAATTTGCAAAAATCTATTTCAAGTTATGCCAAAGATA
ATAGTTTGGCACCTGAGAAAATAATTGAACCAAATAACATAGTTGCACAAGAAGATTTTA
AAAGCAACACATTTAATAATGTGCAAGCATTTGAAATTGGTGCAAAACGCTCAAAAT
