# Supplementary material for: Genomic determination of minimum multi-locus sequence typing schemas to represent the genomic phylogeny of Mycoplasma hominis
Source: BMC Genomics. 2016 Nov 23;17:964. doi: 10.1186/s12864-016-3284-z (PMC5120421; doi:10.1186/s12864-016-3284-z)
Supplement: Additional file 1: — FASTA sequence for all pan genomic alleles identified in this study. (ZIP 1488 kb) [file 12864_2016_3284_MOESM1_ESM.zip › pan_genome/GENE-236.fasta]

>236
ATGTTTCAAAGACTTAAAGGTACAAGAGATATATATGGGTTAGAAGAAAAGGTTTTGAAT
TTGATAGAAAATAAATTTTTTAAAATTATAAAAAATTACAATTTTAAAAGAATTTACACA
CCGATAATTGAAGACGCTAACTTGTTTATAAGATCAGTTGGTGAAACTAGTGACATTGTT
TCAAAAGAGATGTATCTGTTTAAGGATAATGGCCAAAGAGACATTGCCTTAAGACCAGAA
GGAACCGCTTCAACAATAAGAGCTTTTGTAGAAAACAAAATAAATAATTTAGAACCTACT
AAATTAGCCTATTTTGGACCTATGTTTAGATACGAACGCCCTCAAAAAGGTCGCTATAGA
CAATTTATTCAGGGAGGAGTTGAATTAATTGAAAATTCAACTATTGAGAATAATTTTGAA
ATAATAAAATTGGCATATGATTTTTTAAAGTCGTTAAAAATTAGTAACATTACTTTAGAA
ATAAATAATTTGGGCTCTTTTGAGTCAAGAAATAACTACATAGAAATATTAAAAGAATAT
TTTTCTAAATACAAAGAACAATTGAATGAAATTTCTTTAATTAGATTGCAAAAGAATGTT
TTGAGAATCTTAGATGATAAAGAAGAAATAAAAAAAGATTTTGTAAAAAATGCTCCAAAA
TTAATAGATTATTTATCTTCAATTGAAAAAGAAAGATTTAAAAATTTACTAGATTTACTA
GATGAATTTGAAATCAAATATGTAATAAATCCCTACTTAGTCAGGGGGCTAGATTACTAC
AATGATATTGTTTTTGAATTTGTTTCAAATTCAGACGCCCTAGGTTCGCAATGTACCGTT
CTTGGGGGTGGAAGATATGATGGTATGATTAAAAGCTTTGGCGGGCCTGATATAGGCTCT
ATTGGGTTTGCCTTTGGAGTAGATAGATTAATGGAAATAATAATGTCAAATATTGACAAT
TATCCAGAGCTAAATTTTAATGAAACTATATTAATTGCTTATTTGAATGAAGATGAAAAA
AATGAAATAAGAAAAATTGCTTATGATTTGAGAAAGGATTTTCAAGTAATTTTTCCAAGT
CAAAGACAATCAATTAAGTCTCTGTTTAGACTTCAATATAAACTACAACCAAAATATTTA
ATTTTTAAAGAATTAAATATGAAAAAAAATGAGTTGAAAATAAAATCAGTTTTAAATGAA
AGAAATATAATTTATACTAATTTAGACGAATTTAAAAATATTATTAGTGAAATGAAAAGA
GATGAAAACAATGAATAA
>758
ATGTTTCAAAGACTTAAAGGCACAAGAGATATATATGGGTTAGAAGAAAAGGTTTTGAAT
TTGATAGAAAATAAATTTTTTAAAATTATAAAAAATTACAATTTTAAAAGAATTTGCACA
CCGATAATTGAAGACGCTAACTTGTTTATAAGATCAGTTGGTGAAACTAGTGACATTGTT
TCAAAAGAGATGTATCTGTTTAAGGATAATGGCCAAAGAGACATTGCCTTAAGACCAGAA
GGAACCGCTTCAACAATAAGAGCTTTTGTAGAAAACAAAATAAATAATTTAGAACCTACT
AAATTAGCCTATTTTGGACCTATGTTTAGATACGAACGCCCTCAAAAAGGTCGCTATAGA
CAATTTATTCAGGGAGGAGTTGAATTAATTGAAAATTCAACTATTGAGAATAATTTTGAA
ATAATAAAATTGGCATATGATTTTTTAAAGTCGTTAAAAATTAGTAACATTACTTTAGAA
ATAAATAATTTGGGCTCTTTTGAGTCAAGAAATAACTACATAGAAATATTAAAAGAATAT
TTTTCTAAATACAAAGAACAATTGAATGAAATTTCTTTAATTAGATTGCAAAAGAATGTT
TTGAGAATCTTAGATGATAAAGAAGAAATAAAAAAAGATTTTGTAAAAAATGCTCCAAAA
TTAATAGATTATTTATCTTCAATTGAAAAAGAAAGATTTAAAAATTTACTAGATTTACTA
GATGAATTTGAAATCAAATATGTAATAAATCCCTACTTAGTCAGGGGACTTGATTACTAC
AATGATGTTGTTTTTGAATTTGTTTCAAATTCAGATGCCCTTGGTTCGCAATGTACCGTT
CTTGGGGGTGGAAGATATGATGGTATGATTAAAAGTTTTGGCGGACCTGATATAGGTTCT
ATTGGGTTTGCATTTGGAGTAGATAGATTAATGGAAATAATAATGTCAAATATTGACAAT
TATCCAGAGCTAAGTTTTAATGAAACGATATTAATTGCTTATTTGAATGAAGATGAAAAA
AATGAAATAAGAAAAATTGCTTATGATTTGAGAAGGAATTTTCAAGTAATTTTTCCAAGT
CAAAAACAATCAATTAAGAGTTTGTTTAAACTTCAATATAAATTGCAACCAAAATATTTA
ATTTTTAAAGAATTAAATATGAAAAAAAATGAGTTGAAAATAAAATCACTTTTAAATGAA
AGAAATATAATTTATACTAATTTAGACGAATTTAAAAATATTATTAGTGAAATGAAAAGA
GATGAAAACAATGAATAA
>1350
ATGTTTCAAAGACTTAAAGGTACAAGAGATATATATGGGTTAGAAGAAAAGGTTTTGAAT
TTGATAGAAAATAAATTTTTTAAAATTATAAAAAATTACAATTTTAAAAGAATTTGCACA
CCGATAATTGAAGACGCTAACTTGTTTATAAGATCAGTTGGTGAAACTAGTGACATTGTT
TCAAAAGAGATGTATCTATTTAAGGATAATGGCCAAAGAGACATTGCCTTAAGACCAGAA
GGAACCGCTTCAGCAATAAGAGCTTTTGTAGAAAACAAAATAAATAATTTAGAACCTACT
AAATTAGCCTATTTTGGACCTATGTTTAGATACGAACGCCCTCAAAAAGGTCGCTATAGA
CAATTTATTCAGGGAGGAGTTGAATTAATTGAAAATTCAACTATTGAGAATAATTTTGAA
ATAATAAAATTGGCATATGATTTTTTAAAGTCATTAAAAATTAGTAACATTACTTTAGAA
ATAAATAATTTGGGCTCTTTTGAGTCAAGAAATAACTACATAGAAATATTAAAAGAATAT
TTTTCTAAATACAAAGAACAATTGAATGAAATTTCTTTAATTAGATTGCAAAAGAATGTT
TTGAGAATCTTAGATGATAAAGAAGAAATAAAAAAAGATTTTGTAAAAAATGCTCCAAAA
TTAATAGATTATTTATCTTCAATTGAAAAAGAAAGATTTAAAAATTTACTAGATTTACTA
GATGAATTTGAAATCAAATATGTAATAAATCCCTACTTAGTTAGGGGACTTGATTACTAC
AATGATATTGTTTTTGAATTTGTTTCAAATTCAGACGCCCTAGGTTCGCAATGTACCGTT
CTTGGGGGCGGAAGATATGATGGTATGATTAAAAGCTTTGGCGGGCCTGATATAGGCTCT
ATTGGGTTTGCCTTTGGAGTAGATAGATTAATGGAGATAATAATGTCAAATATTGACAAT
TATCCAGAGCTAAATTTTAATGAAACGATATTAATTGCTTATTTGAATGAAGATGAAAAA
AATGAAATAAGGAAAATTGCTTATGATTTGAGAAAGGATTTTCAAGTAATTTTTCCAAGT
CAAAGACAATCAATTAAGTCTCTGTTTAGACTTCAATATAAACTACAACCAAAATATTTA
ATTTTTAAAGAATTAAATATGAAAAAAAATGAGTTGAAAATAAAATCAGTTTTAAATGAA
AGAAATATAATTTATACTAATTTAGACGAATTTAAAAATATTATTAGTGAAATGAAAAGA
GATGAAAACAATGAATAA
>1593
ATGTTTCAAAGACTTAAAGGTACAAGAGATATATATGGGTTAGAAGAAAAGGTTTTGAAT
TTGATAGAAAATAAATTTTTTAAAATTATAAAAAATTACAATTTTAAAAGAATTTGCACA
CCGATAATTGAAGACGCTAACTTGTTTATAAGATCAGTTGGTGAAACTAGTGACATTGTT
TCAAAAGAGATGTATCTGTTTAAGGATAATGGCCAAAGAGACATTGCCTTAAGACCAGAA
GGAACCGCTTCAACAATAAGAGCTTTTGTAGAAAACAAAATAAATAATTTAGAACCTACT
AAATTAGCCTATTTTGGACCTATGTTTAGATACGAACGTCCTCAAAAAGGTCGCTATAGA
CAATTTATTCAGGGAGGAGTTGAATTAATTGAAAATTCAACTGTTGAGAATAATTTTGAA
ATAATAAAATTAGCATATGATTTTTTAAAGTCATTAAAAATTAGTAACATTACTTTAGAA
ATAAACAATCTAGGCTCTTTTGAGTCAAGAAATAACTACATAGAAATATTAAAAGAATAT
TTTTCTAAATACAAAGAACAATTGAATGAAATTTCTTTAATTAGATTGCAAAAGAATGTT
TTAAGAATCTTAGATGATAAAGAAGAAATAAAAAAAGATTTTGTAAAAAATGCTCCAAAA
TTAATAGATTATTTATCTTCAATTGAAAAAGAAAGATTTAACAATTTACTAGATTTACTA
GACGAATTCGAAATCAAATATGTAATAAATCCTTACTTAGTTAGGGGGCTTGATTACTAC
AATGATGTTGTTTTTGAATTTGTTTCAAATTCAGATGCCCTAGGTTCACAATGTACCGTT
CTTGGGGGTGGAAGATATGATGGTATGATTAAAAGCTTTGGAGGGCCTGATATAGGCTCT
ATTGGGTTTGCCTTTGGAGTAGATAGATTAATGGAAATAATAATGTCAAATATTGACAAT
TATCCAGAGCTAAGTTTTAATGAAACGATATTAATTGCTTATTTGAATGAAGATGAAAAA
AATGAAATAAGAAAAATTGCTTATGATTTGAGAAAGGATTTTCAAGTAATTTTTCCAAGT
CAAAGACAATCAATTAAGTCTCTGTTTAGACTTCAATATAAACTACAACCAAAATATTTA
ATTTTTAAAGAATTAAATATGAAAAAAAATGAGTTGAAAATAAAATCAGTTTTAAATGAA
AGAAATATAATTTATACTAATTTAGACGAATTTAAAAATATTATTAGTGAAATGAAAAGA
GATGAAAACAATGAATAA
>3502 bias=230.7,bit_score=1285.0,abs_start=257596,align_strand=+,abs_end=258873,score_ratio=1.00547730829,query_name=NODE_1_length_337690_cov_20.0179_ID_3593
ATGTTTCAAAGACTTAAAGGTACAAGAGATATATATGGGTTAGAAGAAAAGGTTTTGAAT
TTGATAGAAAATAAATTTTTTAAAATTATAAAAAATTACAATTTTAAAAGAATTTGCACA
CCGATAATTGAAGACGCTAACTTGTTTATAAGATCAGTTGGTGAAACTAGTGATATTGTT
TCAAAAGAGATGTATCTGTTTAAGGATAATGGCCAAAGAGACATTGCCTTAAGACCAGAA
GGAACCGCTTCAACAATAAGAGCTTTTGTAGAAAACAAAATAAATAATTTAGAACCTACT
AAATTAGCCTATTTTGGACCTATGTTTAGATACGAACGTCCTCAAAAAGGTCGCTATAGA
CAATTTATTCAGGGAGGAGTTGAATTAATTGAAAATTCAACTGTTGAGAATAATTTTGAA
ATAATAAAATTAGCATATGATTTTTTAAAGTCATTAAAAATTAGTAACATTACTTTAGAA
ATAAACAATCTAGGCTCTTTTGAGTCAAGAAATAACTACATAGAAATATTAAAAGAATAT
TTTTCTAAATACAAAGAACAATTGAATGAAATTTCTTTAATTAGATTGCAAAAGAATGTT
TTAAGAATCTTAGATGATAAAGAAGAAATAAAAAAAGATTTTGTAAAAAATGCCCCAAAA
TTAATAGATTATTTATCTTCAATTGAAAAAGAAAGATTTAACAATTTACTAGATTTGCTA
GACGAATTCGAAATCAAATATGTAATAAATCCTTACTTAGTTAGGGGGCTTGATTACTAC
AATGATGTTGTTTTTGAATTTGTTTCAAATTCAGATGCCCTAGGTTCACAATGTACCGTT
CTTGGGGGTGGAAGATATGATGGTATGATTAAAAGCTTTGGAGGGCCTGATATAGGCTCT
ATTGGGTTTGCCTTTGGAGTAGATAGATTAATGGAAATAATAATGTCAAATATTGACAAT
TATCCAGAGCTAAGTTTTAATGAAACGATATTAATTGCTTATTTGAATGAAGATGAAAAA
AATGAAATAAGAAAAATTGCTTATGATTTGAGAAAGGATTTTCAAGTAATTTTTCCAAGT
CAAAGACAATCAATTAAGTCTCTGTTTAGACTTCAATATAAACTACAACCAAAATATTTA
ATTTTTAAAGAATTAAATATGAAAAAAAATGAGTTGAAAATAAAATCAGTTTTAAATGAA
AGAAATATAATTTATACTAATTTAGACGAATTTAAAAATATTATTAGTGAAATGAAAAGA
GATGAAAACAATGAATAA
>3505 bias=228.4,bit_score=1263.1,abs_start=71340,align_strand=+,abs_end=72617,score_ratio=0.988341158059,query_name=NODE_2_length_111295_cov_32.5633_ID_5155
ATGTTTCAAAGACTTAAAGGCACAAGAGATATATATGGGTTAGAAGAAAAGGTTTTGAAT
TTGATAGAAAATAAATTTTTTAAAATTATAAAAAATTACAATTTTAAAAGAATTTGCACA
CCGATAATTGAAGACGCTAACTTGTTTATAAGATCAGTTGGTGAAACTAGTGACATTGTT
TCAAAAGAGATGTATCTGTTTAAAGATAATGGTCAAAGAGACATTGCCTTAAGACCGGAA
GGAACCGCTTCAACAATAAGAGCTTTTGTAGAAAACAAAATAAATAATTTAGAACCTACT
AAATTAGCCTATTTTGGACCTATGTTTAGATACGAACGTCCTCAAAAAGGTCGCTATAGA
CAATTTATTCAAGGAGGAGTTGAATTAATTGAAAATTCAACTGTTGAGAATAATTTTGAA
ATAATAAAATTAGCATATGATTTTTTAAAGTCATTAAAAATTAGTAACATTACTTTAGAA
ATAAACAATCTGGGCTCTTTTGAGTCAAGAAATAACTACATAGAAATATTAAAGGAATAT
TTTTCTAAATACAAGGAACAATTGAGCGAAATTTCTTTAATTAGATTGCAAAAGAATGTT
TTGAGAATCTTAGATGATAAAGAAGAAATAAAAAAAGATTTTGTAAAAAATGCTCCAAGA
TTAATAGATTATTTATCTTCAATTGAAAAAGAAAGATTTAACAATTTACTAGATTTACTA
GATGAATTTGAAATCAAATATGTAATAAATCCTTACTTAGTTAGGGGGCTTGATTACTAC
AATGATGTTGTTTTTGAATTTGTTTCAAATTCAGACGCTCTAGGTTCACAATGTACTGTT
CTTGGCGGCGGAAGATATGATGGCATGATTAAAAGTTTTGGCGGACCTGATATAGGTTCT
ATTGGGTTTGCTTTTGGAGTAGATAGATTAATGGAAATAATAATGTCAAATATTGACAAT
TATCCAGAGCTAAGTTTTAATGAAACGATATTAATTGCTTATTTGAATGAAGATGAAAAA
AATGAAATAAGAAAAATTGCTTATGATTTGAGAAAGGATTTTCAAGTAATTTTTCCAAGT
CAAAGACAATCAATTAAGTCTCTGTTTAGACTTCAATATAAACTACAACCAAAATATTTA
ATTTTTAAAGAATTAAATATGAAAAAAAATGAGTTGAAAATAAAATCACTTTTAAATGAA
AGAAATATAATTTATACTAATTTAGACGAATTTAAAAATATTATTAGTGAAATGAAAAGA
GATGAAAACAATGAATAA
>3508 bias=229.2,bit_score=1290.2,abs_start=25991,align_strand=+,abs_end=27268,score_ratio=1.00954616588,query_name=NODE_4_length_107452_cov_30.9088_ID_628
ATGTTTCAAAGACTTAAAGGTACAAGAGATATATATGGGTTAGAAGAAAAGGTTTTGAAT
TTGATAGAAAATAAATTTTTTAAAATTATAAAAAATTACAATTTTAAAAGAATTTGCACA
CCGATAATTGAAGACGCTAACTTGTTTATAAGATCAGTTGGTGAAACTAGTGACATTGTT
TCAAAAGAGATGTATCTGTTTAAGGATAATGGCCAAAGAGACATTGCCTTAAGACCAGAA
GGAACCGCTTCAACAATAAGAGCTTTTGTAGAAAACAAAATAAATAATTTAGAACCTACT
AAATTAGCCTATTTTGGACCTATGTTTAGATACGAACGTCCTCAAAAAGGTCGCTATAGA
CAATTTATTCAGGGAGGAGTTGAATTAATTGAAAATTCAACTGTTGAGAATAATTTTGAA
ATAATAAAATTAGCATATGATTTTTTAAAGTCATTAAAAATTAGTAACATTACTTTAGAA
ATAAACAATCTAGGCTCTTTTGAGTCAAGAAATAACTACATAGAAATATTAAAAGAATAT
TTTTCTAAATACAAAGAACAATTGAATGAAATTTCTTTAATTAGATTGCAAAAGAATGTT
TTAAGAATCTTAGATGATAAAGAAGAAATAAAAAAAGATTTTGTAAAAAATGCCCCAAAA
TTAATAGATTATTTATCTTCAATTGAAAAAGAAAGATTTAACAATTTACTAGATTTACTA
GACGAATTCGAAATCAAATATGTAATAAATCCTTACTTAGTTAGGGGGCTTGATTACTAC
AATGATGTTGTTTTTGAATTTGTTTCAAATTCAGATGCCCTAGGTTCACAATGTACCGTT
CTTGGGGGTGGAAGATATGATGGTATGATTAAAAGCTTTGGAGGGCCTGATATAGGCTCT
ATTGGGTTTGCCTTTGGAGTAGATAGATTAATGGAAATAATAATGTCAAATATTGACAAT
TATCCAGAGCTAAGTTTTAATGAAACGATATTAATTGCTTATTTGAATGAAGATGAAAAA
AATGAAATAAGAAAAATTGCTTATGATTTGAGAAGGGATTTTCAAGTAATTTTTCCAAGT
CAAAGACAATCAATTAAGTCTCTGTTTAGACTTCAATATAAACTACAACCAAAATATTTA
ATTTTTAAAGAATTAAATATGAAAAAAAATGAGTTGAAAATAAAATCAGTTTTAAATGAA
AGAAATATAATTTATACTAATTTAGACGAATTTAAAAATATTATTAGTGAAATGAAAAGA
GATGAAAACAATGAATAA
>16709 bias=0,e_score=0.0,bit_score=1225.4,score_ratio=0.96,align_strand=+,abs_start=244154,abs_end=245431,allele_start=244154,allele_end=245431,query_name=NODE_1_length_290949_cov_36.4267_ID_342 <unknown description>
TGTTTCAAAGGCTTAAAGGTACAAGAGATATATATGGGTTAGAAGAAAAGGTTTTGAATT
TGATAGAAAATAAATTTTTTAGAATTATAAAAAATTACAATTTTAAAAGAATTTGCACAC
CGATAATTGAAGACGCTAATTTGTTTATAAGATCAGTTGGCGAAACTAGCGACATCGTTT
CAAAAGAGATGTATCTGTTTAAAGATAATGGCCAAAGAGACATTGCCTTGAGGCCGGAAG
GAACCGCTTCAACCATAAGAGCTTTTGTGGAAAACAAAATAAACAATTTGGAGCCTACTA
AATTAGCCTATTTTGGACCTATGTTTAGATACGAACGTCCTCAAAAAGGTCGCTATAGAC
AATTTATTCAAGGAGGAGTTGAATTAATTGAAAATTCAACTGTTGAAAATAATTTTGAAA
TAATAAAATTAGCATATGATTTTTTAAAGTCATTAAAAATTAGTAACATTACTTTAGAAA
TAAACAATCTAGGCTCTTTTGAGTCAAGAAATAACTACATAGAAATATTAAAGGAATATT
TTTCTAAATATAAGGAACAATTGAGCGAAATTTCTTTAATTAGATTGCAAAAGAATGTTT
TGAGAATCTTAGATGATAAAGAAGAAATAAAAAAAGATTTTGTAAAAAATGCTCCAAGAT
TAATAGATTATTTATCTTCAATTGAAAAAGAAAGATTTAACAATTTACTAGATTTACTAG
ATGAATTCGAAATCAAATATGTAATAAATCCTTACTTAGTTAGGGGGCTTGATTACTACA
ATGATGTTGTTTTTGAATTTGTTTCAAATTCAGACGCTCTAGGTTCACAATGCACTGTTC
TTGGTGGTGGAAGATATGATGGCATGATTAAAAGTTTTGGCGGACCTGATATAGGTTCTA
TTGGGTTTGCTTTTGGAGTAGATAGATTAATGGAAATAATAATGTCAAATATTGACAATT
ATCCAGAGCTAAGTTTTAATGAAACGATATTAATTGCTTATTTGAATGAAGATGAAAAAA
ATGAAATAAGAAAAATTGCTTATGATTTGAGAAAGAATTTTCAAGTAATTTTTCCAAGTC
AAAAACAATCAATTAAGAGTTTGTTTAAACTTCAATATAAATTGCAACCAAAATATTTAA
TTTTTAAAGAATTAAATATGAAAAAAAATGAGTTAAAAATAAAATCAGTTTTAAATGAAA
GAAATATAATTTATACTAATTTAGACGAATTTAAAAATATTATTAGTGAAATGAAAAGAG
ATGAAAACAATGAATAA
>16710 bias=0,e_score=0.0,bit_score=1244.5,score_ratio=0.97,align_strand=+,abs_start=275726,abs_end=277003,allele_start=275726,allele_end=277003,query_name=NODE_1_length_386744_cov_32.1807_ID_133 <unknown description>
TGTTTCAAAGACTTAAAGGCACAAGAGATATATATGGGTTAGAAGAAAAGGTTTTGAATT
TGATAGAAAATAAATTTTTTAAAATTATAAAAAATTACAATTTTAAAAGAATTTGCACAC
CGATAATTGAAGACGCTAACTTGTTTATAAGATCAGTTGGTGAAACTAGTGACATTGTTT
CAAAAGAGATGTATCTGTTTAAAGATAATGGCCAAAGAGACATTGCCTTGAGGCCAGAAG
GAACAGCCTCAACCATAAGAGCTTTTGTGGAAAACAAAATAAACAATTTGGAGCCTACTA
AATTAGCCTATTTTGGACCTATGTTTAGATACGAACGTCCTCAAAAAGGTCGCTATAGAC
AATTTATTCAAGGAGGAGTTGAATTAATTGAAAATTCAACTGTTGAGAATAATTTTGAAA
TAATAAAATTAGCATATGATTTTTTAAAGTCATTAAAAATTAGTAACATTACTTTAGAAA
TAAACAATCTGGGCTCTTTTGAGTCAAGAAATAACTACATAGAAATATTAAAGGAATATT
TTTCTAAATACAAGGAACAATTGAGCGAAATTTCTTTAATTAGATTGCAAAAGAATGTTT
TGAGAATCTTAGATGATAAAGAAGAAATAAAAAAAGATTTTGTAAAAAATGCTCCAAGAT
TAATAGATTATTTATCTTCAATTGAAAAAGAAAGATTTAACAATTTACTAGATTTACTAG
ATGAATTTGAAATCAAATATGTAATAAATCCTTACTTAGTTAGGGGGCTTGATTACTACA
ATGATGTTGTTTTTGAATTTGTTTCAAATTCAGACGCTCTAGGTTCACAATGTACTGTTC
TTGGCGGCGGAAGATATGATGGCATGATTAAAAGTTTTGGCGGACCTGATATAGGTTCTA
TTGGGTTTGCTTTTGGAGTAGATAGATTAATGGAAATAATAATGTCAAATATTGACAATT
ATCCAGAGCTAAGTTTTAATGAAACGATATTAATTGCTTATTTGAATGAAGATGAAAAAA
ATGAAATAAGAAAAATTGCTTATGATTTGAGAAGGAATTTTCAAGTAATTTTTCCAAGTC
AAAAACAATCAATTAAGAGTTTGTTTAAACTTCAATATAAATTGCAACCAAAATATTTAA
TTTTTAAAGAATTAAATATGAAAAAAAATGAGTTGAAAATAAAATCACTTTTAAATGAAA
GAAATATAATTTATACTAATTTAGACGAATTTAAAAATATTATTAGTGAAATGAAAAGAG
ATGAAAACAATGAATAA
>16711 bias=0,e_score=0.0,bit_score=1289.4,score_ratio=1.01,align_strand=-,abs_start=105724,abs_end=106999,allele_start=105724,allele_end=106999,query_name=NODE_1_length_344309_cov_36.0595_ID_85 <unknown description>
TGTTTCAAAGACTTAAAGGTACAAGAGATATATATGGGTTAGAAGAAAAGGTTTTGAATT
TGATAGAAAATAAATTTTTTAAAATTATAAAAAATTACAATTTTAAAATAATTTGCACAC
CGATAATTGAAGACGCTAACTTGTTTATAAGATCAGTTGGTGAAACTAGTGACATTGTTT
CAAAAGAGATGTATTTGTTTAAGGATAATGGCCAAAGAGACATTGCCTTAAGACCAGAAG
GAACCGCTTCAGCAATAAGAGCTTTTGTAGAAAACAAAATAAATAATTTAGAACCTACTA
AATTAGCCTATTTTGGACCTATGTTTAGATACGAACGCCCTCAAAAAGGTCGCTATAGAC
AATTTATTCAGGGAGGAGTTGAATTAATTGAAAATTCAACTATTGAGAATAATTTTGAAA
TAATAAAATTGGCATATGATTTTTTAAAGTCGTTAAAAATTAGTAACATTACTTTAGAAA
TAAACAATTTGGGCTCTTTTGAGTCAAGAAATAACTACATAGAAATATTAAAAGAATATT
TTTCTAATTACAAAGAACAATTGAATGAAGTTTCTTTAATTAGATTGCAAAAGAATGTTT
TGAGAATCTTAGATGATAAAGAAGAAATAAAAAAAGATTTTGTAAAAAATGCTCCAAAAT
TAATAGATTATTTATCTTCAGTCGAAAAAGAAAGATTTAAAAATTTACTAGATTTACTAG
ATGAATTTGAAATCAAATATGTAATAAATCCCTACTTAGTTAGGGGGCTTGATTACTACA
ATGATGTTGTTTTTGAATTTGTTTCAAATTCAGATGCCCTTGGTTCGCAATGTACCGTTC
TTGGGGGTGGAAGATATGATGGTATGATTAAAAGCTTTGGTGGGCCTGATATAGGCTCTA
TTGGGTTTGCCTTTGGAGTAGATAGATTAATGGAAATAATAATGTCAAATATTGACAATT
ATCCAGAGCTAAATTTTAATGAAACGATATTAATTGCTTATTTGAATGAAGATGAAAAAA
ATGAAATAAGGAAAATTGCTTATGATTTGAGAAAGGATTTTCAAGTAATTTTTCCAAGTC
AAAGACAATCAATTAAGTCTCTGTTTAGACTTCAATATAAACTACAACCAAAATATTTAA
TTTTTAAAGAATTAAATATGAAAAAAAATGAGTTGAAAATAAAATCAGTTTTAAATGAAA
GAAATATAATTTATACTAATTTAGACGAATTTAAAAATATTATTAGTGAAATGAAAAGAG
ATGAAAACAATGAAT
>16712 bias=0,e_score=0.0,bit_score=1285.0,score_ratio=1.01,align_strand=+,abs_start=257560,abs_end=258837,allele_start=257560,allele_end=258837,query_name=NODE_1_length_337655_cov_39.5735_ID_506 <unknown description>
TGTTTCAAAGACTTAAAGGTACAAGAGATATATATGGGTTAGAAGAAAAGGTTTTGAATT
TGATAGAAAATAAATTTTTTAAAATTATAAAAAATTACAATTTTAAAAGAATTTGCACAC
CGATAATTGAAGACGCTAACTTGTTTATAAGATCAGTTGGTGAAACTAGTGATATTGTTT
CAAAAGAGATGTATCTGTTTAAGGATAATGGCCAAAGAGACATTGCCTTAAGACCAGAAG
GAACCGCTTCAACAATAAGAGCTTTTGTAGAAAACAAAATAAATAATTTAGAACCTACTA
AATTAGCCTATTTTGGACCTATGTTTAGATACGAACGTCCTCAAAAAGGTCGCTATAGAC
AATTTATTCAGGGAGGAGTTGAATTAATTGAAAATTCAACTGTTGAGAATAATTTTGAAA
TAATAAAATTAGCATATGATTTTTTAAAGTCATTAAAAATTAGTAACATTACTTTAGAAA
TAAACAATCTAGGCTCTTTTGAGTCAAGAAATAACTACATAGAAATATTAAAAGAATATT
TTTCTAAATACAAAGAACAATTGAATGAAATTTCTTTAATTAGATTGCAAAAGAATGTTT
TAAGAATCTTAGATGATAAAGAAGAAATAAAAAAAGATTTTGTAAAAAATGCCCCAAAAT
TAATAGATTATTTATCTTCAATTGAAAAAGAAAGATTTAACAATTTACTAGATTTGCTAG
ACGAATTCGAAATCAAATATGTAATAAATCCTTACTTAGTTAGGGGGCTTGATTACTACA
ATGATGTTGTTTTTGAATTTGTTTCAAATTCAGATGCCCTAGGTTCACAATGTACCGTTC
TTGGGGGTGGAAGATATGATGGTATGATTAAAAGCTTTGGAGGGCCTGATATAGGCTCTA
TTGGGTTTGCCTTTGGAGTAGATAGATTAATGGAAATAATAATGTCAAATATTGACAATT
ATCCAGAGCTAAGTTTTAATGAAACGATATTAATTGCTTATTTGAATGAAGATGAAAAAA
ATGAAATAAGAAAAATTGCTTATGATTTGAGAAAGGATTTTCAAGTAATTTTTCCAAGTC
AAAGACAATCAATTAAGTCTCTGTTTAGACTTCAATATAAACTACAACCAAAATATTTAA
TTTTTAAAGAATTAAATATGAAAAAAAATGAGTTGAAAATAAAATCAGTTTTAAATGAAA
GAAATATAATTTATACTAATTTAGACGAATTTAAAAATATTATTAGTGAAATGAAAAGAG
ATGAAAACAATGAATAA
>16713 bias=0,e_score=0.0,bit_score=1234.5,score_ratio=0.97,align_strand=+,abs_start=142999,abs_end=144276,allele_start=142999,allele_end=144276,query_name=NODE_1_length_185828_cov_1.25555_ID_69 <unknown description>
TGTTTCAAAGGCTTAAAGGTACAAGAGATATATATGGGTTAGAAGAAAAGGTTTTGAATT
TGATAGAAAATAAATTTTTTAGAATTATAAAAAATTACAATTTTAAAAGAATTTGCACAC
CGATAATTGAAGACGCTAATTTGTTTATAAGATCAGTTGGTGAAACTAGCGACATCGTTT
CAAAAGAGATGTATCTGTTTAAAGATAATGGCCAAAGAGACATTGCCTTGAGGCCGGAAG
GAACCGCTTCAACCATAAGAGCTTTTGTGGAAAACAAAATAAACAATTTGGAGCCTACTA
AATTAGCCTATTTTGGACCTATGTTTAGATACGAACGTCCTCAAAAAGGTCGCTATAGAC
AATTTATTCAAGGAGGAGTTGAATTAATTGAAAATTCAACTGTTGAAAATAATTTTGAAA
TAATAAAATTAGCATATGATTTTTTAAAGTCATTAAAAATTAGTAACATTACTTTAGAAA
TAAACAATCTGGGCTCTTTTGAGTCAAGAAATAACTACATAGAAATATTAAAGGAATATT
TTTCTAAATACAAGGAACAATTGAGCGAAATTTCTTTAATTAGATTGCAAAAGAATGTTT
TGAGAATCTTAGATGATAAAGAAGAAATAAAAAAAGATTTTGTAAAAAATGCTCCAAGAT
TAATAGATTATTTATCTTCAATTGAAAAAGAAAGATTTAACAATTTACTAGATTTACTAG
ATGAATTTGAAATCAAATATGTAATAAATCCTTACTTAGTTAGGGGGCTTGATTACTACA
ATGATGTTGTTTTTGAATTTGTTTCAAATTCAGACGCTCTAGGTTCACAATGCACTGTTC
TTGGTGGTGGAAGATATGATGGCATGATTAAAAGTTTTGGCGGACCTGATATAGGTTCTA
TTGGGTTTGCTTTTGGAGTAGATAGATTAATGGAAATAATAATGTCAAATATTGACAATT
ATCCAGAGCTAAGTTTTAATGAAACGATATTAATTGCTTATTTGAATGAAGATGAAAAAA
ATGAAATAAGAAAAATTGCTTATGATTTGAGAAAGAATTTTCAAGTAATTTTTCCAAGTC
AAAAACAATCAATTAAGAGTTTGTTTAAACTTCAATATAAATTGCAACCAAAATATTTAA
TTTTTAAAGAATTAAATATGAAAAAAAATGAGTTGAAAATAAAATCAGTTTTAAATGAAA
GAAATATAATTTATACTAATTTAGACGAATTTAAAAATATTATTAGTGAAATGAAAAGAG
ATGAAAACAATGAATAA
>16714 bias=0,e_score=0.0,bit_score=1290.2,score_ratio=1.01,align_strand=+,abs_start=25991,abs_end=27268,allele_start=25991,allele_end=27268,query_name=NODE_4_length_107060_cov_28.1066_ID_600 <unknown description>
TGTTTCAAAGACTTAAAGGTACAAGAGATATATATGGGTTAGAAGAAAAGGTTTTGAATT
TGATAGAAAATAAATTTTTTAAAATTATAAAAAATTACAATTTTAAAAGAATTTGCACAC
CGATAATTGAAGACGCTAACTTGTTTATAAGATCAGTTGGTGAAACTAGTGACATTGTTT
CAAAAGAGATGTATCTGTTTAAGGATAATGGCCAAAGAGACATTGCCTTAAGACCAGAAG
GAACCGCTTCAACAATAAGAGCTTTTGTAGAAAACAAAATAAATAATTTAGAACCTACTA
AATTAGCCTATTTTGGACCTATGTTTAGATACGAACGTCCTCAAAAAGGTCGCTATAGAC
AATTTATTCAGGGAGGAGTTGAATTAATTGAAAATTCAACTGTTGAGAATAATTTTGAAA
TAATAAAATTAGCATATGATTTTTTAAAGTCATTAAAAATTAGTAACATTACTTTAGAAA
TAAACAATCTAGGCTCTTTTGAGTCAAGAAATAACTACATAGAAATATTAAAAGAATATT
TTTCTAAATACAAAGAACAATTGAATGAAATTTCTTTAATTAGATTGCAAAAGAATGTTT
TAAGAATCTTAGATGATAAAGAAGAAATAAAAAAAGATTTTGTAAAAAATGCCCCAAAAT
TAATAGATTATTTATCTTCAATTGAAAAAGAAAGATTTAACAATTTACTAGATTTACTAG
ACGAATTCGAAATCAAATATGTAATAAATCCTTACTTAGTTAGGGGGCTTGATTACTACA
ATGATGTTGTTTTTGAATTTGTTTCAAATTCAGATGCCCTAGGTTCACAATGTACCGTTC
TTGGGGGTGGAAGATATGATGGTATGATTAAAAGCTTTGGAGGGCCTGATATAGGCTCTA
TTGGGTTTGCCTTTGGAGTAGATAGATTAATGGAAATAATAATGTCAAATATTGACAATT
ATCCAGAGCTAAGTTTTAATGAAACGATATTAATTGCTTATTTGAATGAAGATGAAAAAA
ATGAAATAAGAAAAATTGCTTATGATTTGAGAAGGGATTTTCAAGTAATTTTTCCAAGTC
AAAGACAATCAATTAAGTCTCTGTTTAGACTTCAATATAAACTACAACCAAAATATTTAA
TTTTTAAAGAATTAAATATGAAAAAAAATGAGTTGAAAATAAAATCAGTTTTAAATGAAA
GAAATATAATTTATACTAATTTAGACGAATTTAAAAATATTATTAGTGAAATGAAAAGAG
ATGAAAACAATGAATAA
>16715 bias=0,e_score=0.0,bit_score=1291.7,score_ratio=1.01,align_strand=-,abs_start=46072,abs_end=47347,allele_start=46072,allele_end=47347,query_name=NODE_1_length_253687_cov_41.2364_ID_219 <unknown description>
TGTTTCAAAGACTTAAAGGTACAAGAGATATATATGGGTTAGAAGAAAAGGTTTTGAATT
TGATAGAAAATAAATTTTTTAAAATTATAAAAAATTACAATTTTAAAAGAATTTGCACAC
CGATAATTGAAGACGCTAACTTGTTTATAAGATCAGTTGGTGAAACTAGTGACATTGTTT
CAAAAGAGATGTATCTGTTTAAGGATAATGGCCAAAGAGACATTGCCTTAAGACCGGAAG
GAACCGCTTCAACAATAAGAGCTTTTGTAGAAAACAAAATAAATAATTTAGAACCTACTA
AATTAGCCTATTTTGGACCTATGTTTAGATACGAACGCCCTCAAAAAGGTCGCTATAGAC
AATTTATTCAGGGAGGAGTTGAATTAATTGAAAATTCAACTATTGAGAATAATTTTGAAA
TAATAAAATTAGCATATGATTTTTTAAAGTCATTAAAAATTAGTAACATTACTTTAGAAA
TAAACAATCTAGGCTCTTTTGAGTCAAGAAATAACTACATAGAAATATTAAAAGAATATT
TTTCTAAATACAAAGAACAATTGAATGAAATTTCTTTAATTAGATTGCAAAAGAATGTTT
TAAGAATCCTAGATGATAAGGAAGAAATAAAAAAAGATTTTGTAAAAAATGCTCCAAAAT
TAATAGATTATTTATCTTCAATTGAAAAAGAAAGATTTAACAATTTACTAGATTTACTAG
ACGAATTCGAAATCAAATATGTAATAAATCCCTACTTAGTCAGGGGGCTTGATTACTACA
ATGATGTTGTTTTTGAATTTGTTTCAAATTCAGATGCCCTAGGTTCACAATGTACCGTTC
TTGGGGGTGGAAGATATGATGGTATGATTAAAAGCTTTGGAGGGCCTGATATAGGCTCTA
TTGGGTTTGCCTTTGGAGTAGATAGATTAATGGAAATAATAATGTCAAATATTGACAATT
ATCCAGAGCTAAGTTTTAATGAAACGATATTAATTGCTTATTTGAATGAAGATGAAAAAA
ATGAAATAAGAAAAATTGCTTATGATTTGAGAAAGGATTTTCAAGTAATTTTTCCAAGTC
AAAGACAATCAATTAAGTCTCTGTTTAGACTTCAATATAAACTACAACCAAAATATTTAA
TTTTTAAAGAATTAAATATGAAAAAAAATGAGTTGAAAATAAAATCACTTTTAAATGAAA
GAAATATAATTTATACTAATTTAGACGAATTTAAAAATATTATTAGTGAAATGAAAAGAG
ATGAAAACAATGAAT
>16716 bias=0,e_score=0.0,bit_score=1263.1,score_ratio=0.99,align_strand=+,abs_start=71340,abs_end=72617,allele_start=71340,allele_end=72617,query_name=NODE_2_length_111295_cov_32.5633_ID_5155 <unknown description>
TGTTTCAAAGACTTAAAGGCACAAGAGATATATATGGGTTAGAAGAAAAGGTTTTGAATT
TGATAGAAAATAAATTTTTTAAAATTATAAAAAATTACAATTTTAAAAGAATTTGCACAC
CGATAATTGAAGACGCTAACTTGTTTATAAGATCAGTTGGTGAAACTAGTGACATTGTTT
CAAAAGAGATGTATCTGTTTAAAGATAATGGTCAAAGAGACATTGCCTTAAGACCGGAAG
GAACCGCTTCAACAATAAGAGCTTTTGTAGAAAACAAAATAAATAATTTAGAACCTACTA
AATTAGCCTATTTTGGACCTATGTTTAGATACGAACGTCCTCAAAAAGGTCGCTATAGAC
AATTTATTCAAGGAGGAGTTGAATTAATTGAAAATTCAACTGTTGAGAATAATTTTGAAA
TAATAAAATTAGCATATGATTTTTTAAAGTCATTAAAAATTAGTAACATTACTTTAGAAA
TAAACAATCTGGGCTCTTTTGAGTCAAGAAATAACTACATAGAAATATTAAAGGAATATT
TTTCTAAATACAAGGAACAATTGAGCGAAATTTCTTTAATTAGATTGCAAAAGAATGTTT
TGAGAATCTTAGATGATAAAGAAGAAATAAAAAAAGATTTTGTAAAAAATGCTCCAAGAT
TAATAGATTATTTATCTTCAATTGAAAAAGAAAGATTTAACAATTTACTAGATTTACTAG
ATGAATTTGAAATCAAATATGTAATAAATCCTTACTTAGTTAGGGGGCTTGATTACTACA
ATGATGTTGTTTTTGAATTTGTTTCAAATTCAGACGCTCTAGGTTCACAATGTACTGTTC
TTGGCGGCGGAAGATATGATGGCATGATTAAAAGTTTTGGCGGACCTGATATAGGTTCTA
TTGGGTTTGCTTTTGGAGTAGATAGATTAATGGAAATAATAATGTCAAATATTGACAATT
ATCCAGAGCTAAGTTTTAATGAAACGATATTAATTGCTTATTTGAATGAAGATGAAAAAA
ATGAAATAAGAAAAATTGCTTATGATTTGAGAAAGGATTTTCAAGTAATTTTTCCAAGTC
AAAGACAATCAATTAAGTCTCTGTTTAGACTTCAATATAAACTACAACCAAAATATTTAA
TTTTTAAAGAATTAAATATGAAAAAAAATGAGTTGAAAATAAAATCACTTTTAAATGAAA
GAAATATAATTTATACTAATTTAGACGAATTTAAAAATATTATTAGTGAAATGAAAAGAG
ATGAAAACAATGAATAA
>16717 bias=0,e_score=0.0,bit_score=1297.1,score_ratio=1.01,align_strand=-,abs_start=114536,abs_end=115811,allele_start=114536,allele_end=115811,query_name=NODE_1_length_666248_cov_46.4332_ID_732 <unknown description>
TGTTTCAAAGACTTAAAGGTACAAGAGATATATATGGGTTAGAAGAAAAGGTTTTGAATT
TGATAGAAAATAAATTTTTTAAAATTATAAAAAATTACAATTTTAAAAGAATTTACACAC
CGATAATTGAAGACGCTAACTTGTTTATAAGATCAGTTGGTGAAACTAGTGACATTGTTT
CAAAAGAGATGTATCTGTTTAAGGATAATGGCCAAAGAGACATTGCCTTAAGACCAGAAG
GAACCGCTTCAACAATAAGAGCTTTTGTAGAAAACAAAATAAATAATTTAGAACCTACTA
AATTAGCCTATTTTGGACCTATGTTTAGATACGAACGCCCTCAAAAAGGTCGCTATAGAC
AATTTATTCAGGGAGGAGTTGAATTAATTGAAAATTCAACTATTGAGAATAATTTTGAAA
TAATAAAATTGGCATATGATTTTTTAAAGTCGTTAAAAATTAGTAACATTACTTTAGAAA
TAAATAATTTGGGCTCTTTTGAGTCAAGAAATAACTACATAGAAATATTAAAAGAATATT
TTTCTAAATACAAAGAACAATTGAATGAAATTTCTTTAATTAGATTGCAAAAGAATGTTT
TGAGAATCTTAGATGATAAAGAAGAAATAAAAAAAGATTTTGTAAAAAATGCTCCAAAAT
TAATAGATTATTTATCTTCAATTGAAAAAGAAAGATTTAAAAATTTACTAGATTTACTAG
ATGAATTTGAAATCAAATATGTAATAAATCCCTACTTAGTCAGGGGGCTAGATTACTACA
ATGATATTGTTTTTGAATTTGTTTCAAATTCAGACGCCCTAGGTTCGCAATGTACCGTTC
TTGGGGGTGGAAGATATGATGGTATGATTAAAAGCTTTGGCGGGCCTGATATAGGCTCTA
TTGGGTTTGCCTTTGGAGTAGATAGATTAATGGAAATAATAATGTCAAATATTGACAATT
ATCCAGAGCTAAATTTTAATGAAACTATATTAATTGCTTATTTGAATGAAGATGAAAAAA
ATGAAATAAGAAAAATTGCTTATGATTTGAGAAAGGATTTTCAAGTAATTTTTCCAAGTC
AAAGACAATCAATTAAGTCTCTGTTTAGACTTCAATATAAACTACAACCAAAATATTTAA
TTTTTAAAGAATTAAATATGAAAAAAAATGAGTTGAAAATAAAATCAGTTTTAAATGAAA
GAAATATAATTTATACTAATTTAGACGAATTTAAAAATATTATTAGTGAAATGAAAAGAG
ATGAAAACAATGAAT
>16718 bias=0,e_score=0.0,bit_score=1281.2,score_ratio=1.00,align_strand=-,abs_start=80244,abs_end=81519,allele_start=80244,allele_end=81519,query_name=NODE_1_length_474534_cov_38.1723_ID_792 <unknown description>
TGTTTCAAAGACTTAAAGGCACAAGAGATATATATGGGTTAGAAGAAAAGGTTTTGAATT
TGATAGAAAATAAATTTTTTAAAATTATAAAAAATTACAATTTTAAAAGAATTTGCACAC
CGATAATTGAAGACGCTAACTTGTTTATAAGATCAGTTGGTGAAACTAGTGACATTGTTT
CAAAAGAGATGTATCTGTTTAAGGATAATGGCCAAAGAGACATTGCCTTAAGACCAGAAG
GAACCGCTTCAACAATAAGAGCTTTTGTAGAAAACAAAATAAATAATTTAGAACCTACTA
AATTAGCCTATTTTGGACCTATGTTTAGATACGAACGCCCTCAAAAAGGTCGCTATAGAC
AATTTATTCAGGGAGGAGTTGAATTAATTGAAAATTCAACTATTGAGAATAATTTTGAAA
TAATAAAATTGGCATATGATTTTTTAAAGTCGTTAAAAATTAGTAACATTACTTTAGAAA
TAAATAATTTGGGCTCTTTTGAGTCAAGAAATAACTACATAGAAATATTAAAAGAATATT
TTTCTAAATACAAAGAACAATTGAATGAAATTTCTTTAATTAGATTGCAAAAGAATGTTT
TGAGAATCTTAGATGATAAAGAAGAAATAAAAAAAGATTTTGTAAAAAATGCTCCAAAAT
TAATAGATTATTTATCTTCAATTGAAAAAGAAAGATTTAAAAATTTACTAGATTTACTAG
ATGAATTTGAAATCAAATATGTAATAAATCCCTACTTAGTCAGGGGACTTGATTACTACA
ATGATGTTGTTTTTGAATTTGTTTCAAATTCAGATGCCCTTGGTTCGCAATGTACCGTTC
TTGGGGGTGGAAGATATGATGGTATGATTAAAAGTTTTGGCGGACCTGATATAGGTTCTA
TTGGGTTTGCATTTGGAGTAGATAGATTAATGGAAATAATAATGTCAAATATTGACAATT
ATCCAGAGCTAAGTTTTAATGAAACGATATTAATTGCTTATTTGAATGAAGATGAAAAAA
ATGAAATAAGAAAAATTGCTTATGATTTGAGAAGGAATTTTCAAGTAATTTTTCCAAGTC
AAAAACAATCAATTAAGAGTTTGTTTAAACTTCAATATAAATTGCAACCAAAATATTTAA
TTTTTAAAGAATTAAATATGAAAAAAAATGAGTTGAAAATAAAATCACTTTTAAATGAAA
GAAATATAATTTATACTAATTTAGACGAATTTAAAAATATTATTAGTGAAATGAAAAGAG
ATGAAAACAATGAAT
>16719 bias=0,e_score=0.0,bit_score=1289.8,score_ratio=1.01,align_strand=-,abs_start=103611,abs_end=104886,allele_start=103611,allele_end=104886,query_name=NODE_4_length_110030_cov_30.8764_ID_291 <unknown description>
TGTTTCAAAGACTTAAAGGTACAAGAGATATATATGGGTTAGAAGAAAAGGTTTTGAATT
TGATAGAAAATAAATTTTTTAAAATTATAAAAAATTACAATTTTAAAAGAATTTGCACAC
CGATAATTGAAGACGCTAACTTGTTTATAAGATCAGTTGGTGAAACTAGTGACATTGTTT
CAAAAGAGATGTATCTGTTTAAGGATAATGGCCAAAGAGACATTGCCTTAAGACCAGAAG
GAACCGCTTCAACAATAAGAGCTTTTGTAGAAAACAAAATAAATAATTTAGAACCTACTA
AATTAGCCTATTTTGGACCTATGTTTAGATACGAACGTCCTCAAAAAGGTCGCTATAGAC
AATTTATTCAGGGAGGAGTTGAATTAATTGAAAATTCAACTGTTGAGAATAATTTTGAAA
TAATAAAATTAGCATATGATTTTTTAAAGTCATTAAAAATTAGTAACATTACTTTAGAAA
TAAACAATCTAGGCTCTTTTGAGTCAAGAAATAACTACATAGAAATATTAAAAGAATATT
TTTCTAAATACAAAGAACAATTGAATGAAATTTCTTTAATTAGATTGCAAAAGAATGTTT
TAAGAATCTTAGATGATAAAGAAGAAATAAAAAAAGATTTTGTAAAAAATGCTCCAAAAT
TAATAGATTATTTATCTTCAATTGAAAAAGAAAGATTTAACAATTTACTAGATTTACTAG
ACGAATTCGAAATCAAATATGTAATAAATCCTTACTTAGTTAGGGGGCTTGATTACTACA
ATGATGTTGTTTTTGAATTTGTTTCAAATTCAGATGCCCTAGGTTCACAATGTACCGTTC
TTGGGGGTGGAAGATATGATGGTATGATTAAAAGCTTTGGAGGGCCTGATATAGGCTCTA
TTGGGTTTGCCTTTGGAGTAGATAGATTAATGGAAATAATAATGTCAAATATTGACAATT
ATCCAGAGCTAAGTTTTAATGAAACGATATTAATTGCTTATTTGAATGAAGATGAAAAAA
ATGAAATAAGAAAAATTGCTTATGATTTGAGAAAGGATTTTCAAGTAATTTTTCCAAGTC
AAAGACAATCAATTAAGTCTCTGTTTAGACTTCAATATAAACTACAACCAAAATATTTAA
TTTTTAAAGAATTAAATATGAAAAAAAATGAGTTGAAAATAAAATCAGTTTTAAATGAAA
GAAATATAATTTATACTAATTTAGACGAATTTAAAAATATTATTAGTGAAATGAAAAGAG
ATGAAAACAATGAAT
