# Supplementary material for: Genomic determination of minimum multi-locus sequence typing schemas to represent the genomic phylogeny of Mycoplasma hominis
Source: BMC Genomics. 2016 Nov 23;17:964. doi: 10.1186/s12864-016-3284-z (PMC5120421; doi:10.1186/s12864-016-3284-z)
Supplement: Additional file 1: — FASTA sequence for all pan genomic alleles identified in this study. (ZIP 1488 kb) [file 12864_2016_3284_MOESM1_ESM.zip › pan_genome/GENE-237.fasta]

>237
ATGTATAAAACTATTGAATCAGTTGAAGAATTCAAAAAGAATGAATATTTAGAAGGAAAA
TCAATTGTTGCATTTAGAGCAGTTTGATGTGGTCCATGCCAAATGATTGGCCCAGAATTA
GAAAAATTAGCAGAAGAAAATTCAGATGTTAATGTTTTTGATTTGAACGTAGATAAATTC
ATTGATTTAGCAAGAGAAATGAATGTATCTCATATTCCATCGTTATTTTATTATAGAGAC
GGTAAGTTAGTTTCTCAAAGTGTAGGATACTTGCCAGTTGAAGAAATTTTAAACAATTTA
AATAAGTAG
>935
ATGTATAAAACTATTGAATTAGTTGAAGAATTCAAAAAGAATGAATATTTAGAAGGAAAA
TCAATTGTTGCATTTAGAGCAGTTTGATGTGGTCCATGCCAAATGATTGGCCCAGAATTA
GAAAAATTAGCAGAAGAAAATTCAGATGTTAATGTTTTTGATTTGGACGTAGATAAATTC
ATTGATTTAGCAAGAGAAATGAATGTATCTCATATTCCATCGTTATTTTATTATAGAGAC
GGTAAGTTAGTTTCTCAAAGTGTAGGATACTTGCCAGTTGAAGAAATTTTAAACAATTTA
AATAAGTAG
>1353
ATGTATAAAACTATTGAATCAGTTGAAGAATTCAAAAAGAACGAATATTTAGAAGGAAAA
TCAATTGTTGCATTTAGAGCAGTTTGATGTGGTCCATGCCAAATGATTGGCCCAGAATTA
GAAAAATTAGCAGAAGAAAATTCAGATGTTAATGTTTTTGATTTGGACGTAGATAAATTC
ATTGATTTAGCAAGAGAAATGAATGTATCTCATATTCCATCGTTATTTTATTATAGAGAC
GGTAAGTTAGTTTCTCAAAGTGTAGGATACTTGCCAGTTGAAGAAATTTTAAACAATTTA
AATAAGTAG
>3511 bias=44.6,bit_score=308.2,abs_start=20677,align_strand=-,abs_end=20984,score_ratio=0.997411003236,query_name=NODE_3_length_93369_cov_17.5684_ID_566
TGTATAAAACTATTGAATCAGTTGAAGAATTCAAAAAGAACGAATATTTAGAAGGAAAAT
CAATTGTTGCATTTAGAGCAGTTTGATGTGGTCCATGCCAAATGATAGGCCCAGAATTAG
AAAAATTAGCAGAAGAAAATTCAGATGTTAATGTTTTTGATTTGGACGTAGATAAATTCA
TTGATTTAGCAAGAGAAATGAATGTATCTCATATTCCATCGTTATTTTATTATAGAGACG
GTAAGTTAGTTTCTCAAAGTGTAGGATACTTACCAGTTGAAGAAATTTTAAACAATTTAA
ATAAGTAG
>3514 bias=45.1,bit_score=309.7,abs_start=20679,align_strand=-,abs_end=20986,score_ratio=1.00226537217,query_name=NODE_1_length_171438_cov_18.2479_ID_1802
TGTATAAAACTATTGAATCAGTTGAAGAATTCAAAAAGAATGAATATTTAGAAGGAAAAT
CAATTGTTGCATTTAGAGCAGTTTGATGTGGTCCATGCCAAATGATTGGCCCAGAATTAG
AAAAATTAGCAGAAGAAAATTCAGATGTTAATGTTTTTGATTTGAACGTAGATAAATTCA
TTGATTTAGCAAGAGAAAGGAATGTATCTCATATTCCATCGTTATTTTATTATAGAGACG
GTAAGTTAGTTTCTCAAAGTGTAGGATACTTGCCAGTTGAAGAAATTTTAAACAATTTAA
ATAAGTAG
>3515 bias=45.9,bit_score=311.2,abs_start=20748,align_strand=-,abs_end=21055,score_ratio=1.0071197411,query_name=NODE_2_length_147029_cov_48.4721_ID_161
TGTATAAAACTATTGAATCAGTTGAAGAATTCAAAAAGAATGAATATTTAGAAGGAAAAT
CAATTGTTGCATTTAGAGCAGTTTGATGTGGTCCATGCCAAATGATTGGCCCAGAATTAG
AAAAATTAGCAGAAGAAAATTCAGATGTTAATGTTTTTGATTTGAACGTAGATAAATTCA
TTGATTTAGCAAGAGAAATGAATGTATCTCATATTCCATCGTTATTTTATTATAGAGACG
GTAAGTTAGTTTCTCAAAGTGTAGGATACTTGCCAGTTGAAGAAATTTTAAACAATTTAA
ATAAGTAG
>3517 bias=43.6,bit_score=306.9,abs_start=131476,align_strand=+,abs_end=131784,score_ratio=0.993203883495,query_name=NODE_2_length_152465_cov_26.3989_ID_3378
ATGTATAAAACTATTGAATCAGTTGAAGAATTCAAAAAGAACGAATATTTAGAAGGAAAA
TCAATTGTTGCATTTAGAGCAGTTTGATGTGGTCCATGCCAAATGATAGGCCCAGAATTA
GAAAAATTAGCAGAAGAAAATTCAGATGTTAATGTTTTTGATTTGGACGTAGATAAATTC
ATTGATTTAGCAAGAGAAATGAATGTATCTCATATTCCATCGTTATTTTATTATAGAGAC
GGTAAGTTAGTTTCTCAAAGTGTAGGGTACTTACCAGTTGAAGAAATTTTAAACAATTTA
AATAAGTAG
>16720 bias=0,e_score=3.1e-90,bit_score=306.9,score_ratio=0.99,align_strand=+,abs_start=78025,abs_end=78333,allele_start=78025,allele_end=78333,query_name=NODE_3_length_99014_cov_51.1683_ID_224 <unknown description>
TGTATAAAACTATTGAATCAGTTGAAGAATTCAAAAAGAACGAATATTTAGAAGGAAAAT
CAATTGTTGCATTTAGAGCAGTTTGATGTGGTCCATGCCAAATGATAGGCCCAGAATTAG
AAAAATTAGCAGAAGAAAATTCAGATGTTAATGTTTTTGATTTGGACGTAGATAAATTCA
TTGATTTAGCAAGAGAAATGAATGTATCTCATATTCCATCGTTATTTTATTATAGAGACG
GTAAGTTAGTTTCTCAAAGTGTAGGGTACTTACCAGTTGAAGAAATTTTAAACAATTTAA
ATAAGTAG
>16721 bias=0,e_score=5.2e-91,bit_score=310.3,score_ratio=1.00,align_strand=+,abs_start=157970,abs_end=158278,allele_start=157970,allele_end=158278,query_name=NODE_2_length_179046_cov_45.3973_ID_251 <unknown description>
TGTATAAAACTATTGAATCAGTTGAAGAATTCAAAAAGAACGAATATTTAGAAGGAAAAT
CAATTGTTGCATTTAGAGCAGTTTGATGTGGTCCATGCCAAATGATAGGCCCAGAATTAG
AAAAATTAGCAGAAGAAAATTCAGATGTTAATGTTTTTGATTTGGACGTAGATAAGTTCA
TTGATTTAGCAAGAGAAATGAATGTATCTCATATTCCATCGTTATTTTATTATAGAGACG
GTAAGTTAGTTTCTCAAAGTGTAGGATACTTGCCAGTTGAAGAAATTTTAAACAATTTAA
ATAAGTAG
>16722 bias=0,e_score=3.9e-92,bit_score=311.2,score_ratio=1.01,align_strand=-,abs_start=19932,abs_end=20239,allele_start=19932,allele_end=20239,query_name=NODE_10_length_24881_cov_2.00355_ID_475 <unknown description>
TGTATAAAACTATTGAATCAGTTGAAGAATTCAAAAAGAATGAATATTTAGAAGGAAAAT
CAATTGTTGCATTTAGAGCAGTTTGATGTGGTCCATGCCAAATGATTGGCCCAGAATTAG
AAAAATTAGCAGAAGAAAATTCAGATGTTAATGTTTTTGATTTGAACGTAGATAAATTCA
TTGATTTAGCAAGAGAAATGAATGTATCTCATATTCCATCGTTATTTTATTATAGAGACG
GTAAGTTAGTTTCTCAAAGTGTAGGATACTTGCCAGTTGAAGAAATTTTAAACAATTTAA
ATAAGTA
>16723 bias=0,e_score=2.9e-90,bit_score=308.2,score_ratio=1.00,align_strand=-,abs_start=129721,abs_end=130028,allele_start=129721,allele_end=130028,query_name=NODE_2_length_226046_cov_22.58_ID_866 <unknown description>
TGTATAAAACTATTGAATCAGTTGAAGAATTCAAAAAGAACGAATATTTAGAAGGAAAAT
CAATTGTTGCATTTAGAGCAGTTTGATGTGGTCCATGCCAAATGATAGGCCCAGAATTAG
AAAAATTAGCAGAAGAAAATTCAGATGTTAATGTTTTTGATTTGGACGTAGATAAATTCA
TTGATTTAGCAAGAGAAATGAATGTATCTCATATTCCATCGTTATTTTATTATAGAGACG
GTAAGTTAGTTTCTCAAAGTGTAGGATACTTACCAGTTGAAGAAATTTTAAACAATTTAA
ATAAGTA
