# Supplementary material for: Genomic determination of minimum multi-locus sequence typing schemas to represent the genomic phylogeny of Mycoplasma hominis
Source: BMC Genomics. 2016 Nov 23;17:964. doi: 10.1186/s12864-016-3284-z (PMC5120421; doi:10.1186/s12864-016-3284-z)
Supplement: Additional file 1: — FASTA sequence for all pan genomic alleles identified in this study. (ZIP 1488 kb) [file 12864_2016_3284_MOESM1_ESM.zip › pan_genome/GENE-238.fasta]

>238
ATGAATAAATTGAGTTTGCTATGCAAAATAAGAAGAAGCAAAAGAAAAAGAGAATAAAGA
ATGTTAATGCAACATTCAAAAACTTGGCCAATAGAGATTATGATAGCCAAATAAATGATA
TATATGTTACCGATGTGACATATATTCCTTCACCCACTGATGTTATAGAAAATCATGTAT
ATTTTTCGGTTTTATTGCATCATAAAACAAAGAAAATTGTGAGCTGGAATTTATCAAAAT
ATAATGATACTAATCTTGTTTTAAAACATTTTAAACTAACTAAATTTCTTAAAAAATTCA
TTGTACATTCAGACCACGGATATCAATATTCCTCTAAGGAATTCCTTGATTACATAGATT
CAATTAATGGCACTATTTCTATGACAAGAGTTGGAAATTCCTTGGATAATAGAGAAGTAG
AATATTTCTTTTTCTATTCTAAAAACTGAAATATTTTCAAATTTTTTCAAAAAAGCAAAA
AGTTTAACATTTAATGAATTGCAAACAGAAATAGACAAATTTATTGATTGGTATAATAAT
GAAAGATTTATCAAAAAATTTGATTTAAAAACACCCCAACAAATGTGGGATGTTTATATG
AACAATAAATCTATTTGAGTCTAA
>1373
ATGAATAAATTGAGTTTGCTATGCAAAATAAGAAGAAGCAAAAGAAAAAGAGAATAAAGA
ATGTTAATGCAAAATTCAAAAACTTGGCCAATAGAGATTATGATGGCCAAATGAATGATA
TATATGCTACCGATGTGACATATATTCCTTCACCCACTGATGTTATAGAAAATCATGTAT
ATTTATCGGTTTTATTGCATCATAAAACAAAGAAAATTGTGAGCTGGAATTTATCAAAAT
ATAATGATACTAATCTTGTTTTAAAACATTTTAAACTAACTAAATTTCTTAAAAAATTCA
TTGTACATTCAGACCACGGATATCAATATTCCTCTAAGGAATTCCTTGATTACATAGATT
CAATTAATGGCACTATTTCTATGTCAAGAGTTGGAAATTCTTTGAATAATAGAGAAGTAG
AATATTTCTTTTCTATTCTAAAAACTGAAATATTTTCAAATTTTTTCAAAAAAGCAAAAA
GTTTAACATTTAATGAATTGCAAACAGAAATAGACAAATTTATTAATTGGCATAATAATG
AAAGATTTATCAAAAAATTTGATTTAAAAACACCCCAACAAATGTGGGATGTTTATATGA
ACAATAAATCTATTTGAGTCTAA
>3473 bias=117.2,bit_score=579.7,abs_start=24889,align_strand=+,abs_end=25511,score_ratio=0.929006410256,query_name=NODE_5_length_59660_cov_41.0828_ID_401
TATGAATAAATTGGGTTTGCTATGTGAAATAAGAAGAAGCAAAAGAAAAAGAGAAATAAA
GAATGTTAATGCAACATTCAAAAACTTAGCCAATAGAGATTGTGATAGCCAAATGAATGA
TATATATGCTACTGATGTGACATATATTCCTTCACCCACTGATGTTATAGAAAATCATGT
ATATTTATCGGTTTTATTGCATCATAAAACAAAGAAAATTGTGAGCTGGAATTTATCAAA
ATATAATGATACTAATCTTGTTTTAAAACATTTTAAACTAACTAAATTTCTTAAAAAATT
CATTATACATTCAGACCACGGATATCAATATTCCTCTAAGGAATTCCTTGATTACATAGA
TTCAATTAATGACACTATTTCTATGTCAAGAGTTGGAAATTCTTTGGATAATAGAGAAGT
AGAATATTTCTTTTCTATTCTAAAAACTGAAATATTTTCAAATTTTTTCAAAAAGCAAAA
AGTTTAACATTTAATTAATTGCAAACAGAAATAGACAAATTTATTAATTGATATAATAAT
GAAAGATTTATCAAAAAATTTGATTTAAAAACACCCCAACAAATGTGGGGTGTTTATATG
AATAATAAATCTATTTGAGTTTAAA
>3474 bias=114.2,bit_score=615.9,abs_start=50036,align_strand=+,abs_end=50658,score_ratio=0.987019230769,query_name=NODE_10_length_51759_cov_17.7443_ID_1028
TATGAATAAATTGAGTTTGCTATGCAAAATAAGAAGAAGCAAAAGAAAAAGAGAATAAAG
AATGTTAATGCAACATTCAAAAACTTGGCCAATAGAGATTATGATAGCCAAATAAATGAT
ATATATGTTACCGATGTGACATATATTCCTTCACCCACTGATGTTATAGAAAATCATGTA
TATTTTTCGGTTTTATTGCATCATAAAACAAAGAAAATTGTGAGCTGGAATTTATCAAAA
TATAATGATACTAATCTTGTTTTAAAACATTTTAAACTAACTAAATTTCTTAAAAAATTC
ATTGTACATTAAGACCACGGATATCAATATTCCTCTAAGGAATTCCTTGATTACATAGAT
TCAATTAATGGCACTATTTCTATGTCAAGAGTTGGAAATTCCTTGGATAATAGAGAAGTA
GAATATTTCTTTTTCTATTCAAAAACTGAAATATTTTCAAATTTTTTCAAAAAAGCAAAA
AGTTTAACATTTAATGAATTGCAAACAGAAATAGACAAATTTATTAATTGGTATAATAAT
GAAAGATTTATCAAAAAATTTGATTTAAAAACACCCCAACAAATGTGGGATGTTTATATG
AACAATAAATCTATTTGAGTCTAAA
>3475 bias=117.2,bit_score=584.5,abs_start=33332,align_strand=-,abs_end=33952,score_ratio=0.936698717949,query_name=NODE_1_length_644406_cov_31.3649_ID_828
ATGAATAAATTGGGTTTGCTATGTGAAATAAGAAGAAGCAAAAGAAAAAGAGAAATAAAG
AATGTTAATGCAACATTCAAAAACTTAGCCAATAGAGATTATGATAGCCAAATGAATGAT
ATATATGCTACTGATGTGACATATATTCCTTCACCCACTGATGTTATAGAAAATCATGTA
TATTTATCGGTTTTATTGCATCATAAAACAAAGAAAATTGTGAGCTGGAATTTATCAAAA
TATAATGATACTAATCTTGTTTTAAAACATTTTAAACTAACTAAATTTCTTAAAAAATTC
ATTGTACATTCAGACCACGGATATCAATATTCCTCTAAGGAATTCCTTGATTACATAGAT
TCAATTAATGACACTATTTCTATGTCAAGAGTTGGAAATTCTTTGGATAATAGAGAAGTA
GAATATTTCTTTTCTATTCTAAAAACTGAAATATTTTCAAATTTTTTCAAAAAGCAAAAA
GTTTAACATTTAATTAATTGCAAACAGAAATAGACAAATTTATTAATTGATATAATAATG
AAAGATTTATCAAAAAATTTGATTTAAAAACACCCCAACAAATGTGGGGTGTTTATATGA
ATAATAAATCTATTTGAGTTTAA
>3477 bias=114.2,bit_score=583.8,abs_start=18853,align_strand=-,abs_end=19474,score_ratio=0.935576923077,query_name=NODE_5_length_65338_cov_34.5_ID_5307
ATGAATAAATTGGGTTTGCTACGCAAAATAAGAAGAAGCAAAAGAAAAAGAGAAATAAAG
AATGTTAATGCAACATTCAAAAACTTAGCCAATAGAGATTATGATGGCCAAATGAATGAT
ATATATGCTACTGATGTGACATATATTCCTTCACCCACTGATGTTATAGAAAATCATGTA
TATTTATCGGTTTTATTGCATCATAAAACAAAGAAAATTGTGAGCTGGAATTTATCAAAA
TATAATGATACTAATCTTGTTTTAAAACATTTTAAACTAACTAAATTTCCTAAAAAATTC
ATTTTATATTCAGTCCACGGATATCAATATTCCTCTAAGGAATTCCTTGATTACATAGAT
TCAATTAATGGCACTATTTCTATGTCAAGAGTTGGAAATTCTTTGGATAATAGAGAAGTA
GAATATTTCTTTTCTATTCTAAAAACTGAAATATTTTCAAATTTCTTTCAAAAAGCAAAA
AGTTTAACATTTAATGAATTACAAACAGAAATAGACAAATTTATTAATTGATATAATAAT
AAAAGATTTATCAAAAAAATTGATTTAAAAACACCCCAACAAATGTGGGATGTTTATATG
AACAATAAATCTATTTGAGTCTAA
>3480 bias=121.0,bit_score=565.1,abs_start=446,align_strand=+,abs_end=1068,score_ratio=0.905608974359,query_name=NODE_43_length_2406_cov_7.43493_ID_3017
TATGAATAAATTGGGTTTGTTATGTAAAATAAGAAGAGGTAAAAGAAAAAGAGAAATAAA
GAATGTTAATGCAACATTCAAAAACTTAGCCAATAGAGATTATGATGGCCAAATAAATGA
TATATATCTACTGATGTGACATATATTCCTTCACCCACTGATGTTATAGAAAATCATGTA
TATTTATCGGTTTTATTGCATCATAAAACAAAGAAAATTGTGAACTGGAATTTATCAAAA
TATAATGATACTAATCTTGTTTTAAAACATTTTAAACTAACTAAATTTCCTAAAAAATTC
ATTGTACATTCAGACCACGGATATCAATATTCCTCTAATGAATTCCTTGATTACATAGAT
TCAATTAATGGCACTATTTCTATGTCAAGAGTTGGAAATTCTTTGGATAATAGAGAAGTA
GAATATTTCTTTTCTATTCTAAAAACTGAAATATTTTCAAATTTCTTTCAAAAAGCAAAA
AGTTTAACATTTAATGAATTACAAACAGAAATAGACAAATTTATTAATTGATATAATAAT
AAAAGATTTATCAAAAAAATTGATTTAAAAACACCCCAACAAATGTGGGATGTTTATATG
AACAATAAATCTATTTGAGTCTAAT
>3481 bias=117.7,bit_score=562.0,abs_start=22431,align_strand=+,abs_end=23053,score_ratio=0.900641025641,query_name=NODE_4_length_61590_cov_21.7453_ID_18413
TATGAATAAATTGGGTTTGCTATGCGAAATAAGAAGAAGCAAAAGAAAAAGAGAAATAAA
GAATGTTAATGCAACATTCAAAAACATAGTCAATAGAGATTATGATGGCCAATTGAATGA
TATATATGCTACCGATGTGACATATATTCCTTCACCCACTGATGTTATAGAAAATTAGAT
ATATTTATCGGTTTTATTGCATCATAAAACAAAGAAAATTGTAAGCTGAAATTTATCAAA
ATATAATGATACTAATCTTGTTTTAAAACATTTTAAACTTACTAAATTTCCTAAAAAATT
CATTGTAAATTCAGACCACGGATATCAATATTCCTCTAAGGAATTCCTTGATTACATAGA
TTCAATTAATGGAACTATTTCTATGTCAAGAGTTGGAAATTCTTTGGATAATAGAGAAGT
AGAATATTTCTTTTTTATTCTAAAAACTGAAATATTTTCAATTTTTTTCAAAAAGCAAAA
AGTTTAACATTTAATGAATTGCAAACAAAAATTGACAAATTTATTAATTGGTATAATAAT
GAAAGATCTATCAAAAAATTTGATTTAAAAACACCCCAACAAATGTGGGATGTTTATATG
AATAATAAATCTATTTGAGTCTAAA
>3486 bias=117.7,bit_score=582.7,abs_start=19697,align_strand=-,abs_end=20316,score_ratio=0.933814102564,query_name=NODE_6_length_22809_cov_35.7546_ID_495
ATGAATAAATTGAGTTTGCTACGCAAAATAAGAAGAAGCAAAAGAAAAAGAGAAATAAAG
AATGTTAATGCAACATTCAAAAACTTAGCCAATAGAGATTATGATGGCCAAATAAATGAT
ATATATGCTACTGATGTGACATATATTCCTTCACCCACTGATGTTATAGAAAATCATGTA
TATTTATCGGTTTTATTGCATCATAAAACAAAGAAAATTGTGAGCTGGAATTTATCAAAA
TATAATGATACTAATCTTGTTTTAAAACATTTTAAACTAACTAAATTTCTTAAAAAATTC
ATTATACATTCAGACCACGGATATCAATATTCCTCTAGGAATTCCTTGATTACATAGATT
CAATTAATGGCACTATTTCTATGTCAAGAGTTGGAAATTCTTTGGATAATAGAGAAGCAG
AATATTTCTTTTCTATTCTAAAAATTGAAATATTTTCAAATTTTTTTAAAAAGCAAAAAG
TTTAACATTTAATGAATTGCAAACAGAAATAGACAAATTTATTAATTGATATAATAATAA
AAGATTTATCAAAAAATTTGATTTAAAAACACCCCAACAAATGTGGGATGTTTATATGAA
CAATAAATCTATTTGAGTCTAA
>3488 bias=113.8,bit_score=612.1,abs_start=337469,align_strand=+,abs_end=338090,score_ratio=0.980929487179,query_name=NODE_1_length_339602_cov_30.5322_ID_528
TATGAATAAATTGAGTTTGCTATGCAAAATAAGAAGAAGCAAAAGAAAAAGAGAATAAAG
AATGTTAATGCAAAATTCAAAAACTTGGCCAATAGAGATTATGATGGCCAAATGAATGAT
ATATATGCTACCGATGTGACATATATTCCTTCACCCACTGATGTTATAGAAAATCATGTA
TATTTTTCGGTTTTATTGCATCATAAAACAAAGAAAATTGTGAGCTGGAATTTATCAAAA
TATAATGATACTAATCTTGTTTTAAAACATTTTAAACTAACTAAATTTCTTAAAAAATCA
TTGTACATTCAGACCACGGATATCAATATTCCTCTAAGGAATTCCTTGATTACATAGATT
CAATTAATGGCACTATTTCTATGTCAAGAGTTGGAAATTCTTTGGATAATAGAGAAGTAG
AATATTTCTTTTCTATTCTAAAAACTGAAATATTTTCAAATTTTTTCAAAAAAGCAAAAA
GTTTAACATTTAATGAATTGCAAACAGAAATAGACAAATTTATTAATTGATATAATAATA
AAAGATTTATCAAAAAATTTGATTTAAAAACACCCCAACAAATGTGGGATGTTTATATGA
ACAATAAATCTATTTGAGTCTAAA
>16684 bias=0,e_score=3.6e-174,bit_score=587.1,score_ratio=0.94,align_strand=+,abs_start=468890,abs_end=469523,allele_start=468890,allele_end=469523,query_name=NODE_1_length_497571_cov_28.1511_ID_540 <unknown description>
TGAATAAATTGGGTTTGCTATGCAAAATAAGAAGAAGCAAAAGAAAAAGAGAAATAAAGA
ATGTTAATGCAACATTCAAAAACTTAGCCAATAGAGATTATGATGGCCAAATAAATGATA
TATATGTTACCGATGTGACATATATTCCTTCACCCACTGATATTATAGAAAATCATGTAT
ATTTATCGGTTTTATTGCATCATAAAACAAAGAAAATTATGAGCTGGAATTTATCAAAAT
ATAATGATACTAATCTTGTTTTAAAACATTTTAAACTAACTAAATTTCCTAAAAAATTCA
TTGTACATTCAGACTACGGATATCAATATTCCTCTAAGGAATTCCTTGATTACATAGATT
CAATTAATGGCACTATTTCTATGTCAAGAGTTGGAAATTCTTTGGATAATAGAGAAGTAG
AATATTTCTTTTCTATTCTAAAAACTGAAATATTTTCAAATATTTTCAAATTTTTTCAAA
AAAGCAAAAAGTTTAACATTTAATGAATTGCAAACAGAAATAGACAAATTTATTAATTGA
TATAATAATGAAAGATTTATCAAAAAATTTGATTTAAAAACACCCCAACAAATGCGGGAT
GTTTATATGAATAATAAATCTATTTGAGTCTAA
>16685 bias=0,e_score=1.8e-167,bit_score=562.0,score_ratio=0.90,align_strand=+,abs_start=22431,abs_end=23053,allele_start=22431,allele_end=23053,query_name=NODE_4_length_61591_cov_42.5651_ID_1123 <unknown description>
TGAATAAATTGGGTTTGCTATGCGAAATAAGAAGAAGCAAAAGAAAAAGAGAAATAAAGA
ATGTTAATGCAACATTCAAAAACATAGTCAATAGAGATTATGATGGCCAATTGAATGATA
TATATGCTACCGATGTGACATATATTCCTTCACCCACTGATGTTATAGAAAATTAGATAT
ATTTATCGGTTTTATTGCATCATAAAACAAAGAAAATTGTAAGCTGAAATTTATCAAAAT
ATAATGATACTAATCTTGTTTTAAAACATTTTAAACTTACTAAATTTCCTAAAAAATTCA
TTGTAAATTCAGACCACGGATATCAATATTCCTCTAAGGAATTCCTTGATTACATAGATT
CAATTAATGGAACTATTTCTATGTCAAGAGTTGGAAATTCTTTGGATAATAGAGAAGTAG
AATATTTCTTTTTTATTCTAAAAACTGAAATATTTTCAATTTTTTTCAAAAAGCAAAAAG
TTTAACATTTAATGAATTGCAAACAAAAATTGACAAATTTATTAATTGGTATAATAATGA
AAGATCTATCAAAAAATTTGATTTAAAAACACCCCAACAAATGTGGGATGTTTATATGAA
TAATAAATCTATTTGAGTCTAA
>16686 bias=0,e_score=1.7e-180,bit_score=608.4,score_ratio=0.97,align_strand=-,abs_start=33431,abs_end=34054,allele_start=33431,allele_end=34054,query_name=NODE_1_length_666248_cov_46.4332_ID_732 <unknown description>
TGAATAAATTGGGGTTTGCTATGCGAAATAAGAAGAAGCAAAAGAAAAAGAGAAATAAAG
AATGTTAATGCAACATTCAAGAACTTAGCCAATAGAGATTATGATAGCCAAATAAATGAT
ATATATGTTACCGATGTGACATATATTCTTTCACCCACTGATGTTATAGAAAATCATGTA
TATTTTTCGGTTTTATTGCATCATAAAACAAAGAAAATTGTGAGCTGGAATTTATCAAAA
TATAATGATACTAATCTTGTTTTAAAACATTTTAAACTAACTAAATTTCTTAAAAAATTC
ATTGTACATTCAGACCACGGATATCAATATTCCTCTAAGGAATTCCTTGATTACATAGAT
TCAATTAATGGCACTATTTCTATGACAAGAGTTGGAAATTCCTTGGATAATAGAGAAGTA
GAATATTTCTTTTTCTATTCTAAAAACTGAAATATTTTCAAATTTTTTCAAAAAAGCAAA
AAGTTTAACATTTAATGAATTGCAAACAGAAATAGACAAATTTATTGATTGGTATAATAA
TGAAAGATTTATCAAAAAATTTGATTTAAAAACACCCCAACAAATGTGGGATGTTTATAT
GAACAATAAATCTATTTGAGTCT
>16687 bias=0,e_score=7.2e-174,bit_score=584.5,score_ratio=0.94,align_strand=-,abs_start=33332,abs_end=33952,allele_start=33332,allele_end=33952,query_name=NODE_2_length_156220_cov_38.7853_ID_1653 <unknown description>
TGAATAAATTGGGTTTGCTATGTGAAATAAGAAGAAGCAAAAGAAAAAGAGAAATAAAGA
ATGTTAATGCAACATTCAAAAACTTAGCCAATAGAGATTATGATAGCCAAATGAATGATA
TATATGCTACTGATGTGACATATATTCCTTCACCCACTGATGTTATAGAAAATCATGTAT
ATTTATCGGTTTTATTGCATCATAAAACAAAGAAAATTGTGAGCTGGAATTTATCAAAAT
ATAATGATACTAATCTTGTTTTAAAACATTTTAAACTAACTAAATTTCTTAAAAAATTCA
TTGTACATTCAGACCACGGATATCAATATTCCTCTAAGGAATTCCTTGATTACATAGATT
CAATTAATGACACTATTTCTATGTCAAGAGTTGGAAATTCTTTGGATAATAGAGAAGTAG
AATATTTCTTTTCTATTCTAAAAACTGAAATATTTTCAAATTTTTTCAAAAAGCAAAAAG
TTTAACATTTAATTAATTGCAAACAGAAATAGACAAATTTATTAATTGATATAATAATGA
AAGATTTATCAAAAAATTTGATTTAAAAACACCCCAACAAATGTGGGGTGTTTATATGAA
TAATAAATCTATTTGAGTTT
>16688 bias=0,e_score=7.1e-180,bit_score=602.2,score_ratio=0.97,align_strand=-,abs_start=2268,abs_end=2890,allele_start=2268,allele_end=2890,query_name=NODE_5_length_36654_cov_1.22529_ID_173 <unknown description>
TGAATAAATTGGGTTTGTTATGTAAAATAAGAAGAAGCAAAAGAAAAAGAGAAATAAAGA
ATGTTAATGCAACATTCAAAAACTTAGCCAATAGAGATTATGATGGCCAAATGAATGATA
TATATGCTACTGATGTGACATATATTCCTTCACCCACTGATGTTATAGAAAATCATGTAT
ATTTATCGGTTTTATTGCATCATAAAACAAAGAAAATTGTGAGCTGGAATTTATCAAAAT
ATAATGATACTAATCTTGTTTTAAAACATTTTAAACTAACTAAATTTCTTAAAAAATTCA
TTATACATTCAGACCACGGATATCAATATTCCTCTAAGGAATTCCTTGATTACATAGATT
CAATTAATGGCACTATTTCTATGACAAGAATTGGAAATTCCTTGGATAATAGAGAAGTAG
AATATTTCTTTTTCTATTCTAAAAACTGAAATATTTTCAAATTTTTTCAAAAAAGCAAAA
AGTTTAACATTTAATGAATTGCAAACAGAAATAGACAAATTTATTAATTGGTATAATAAT
GAAAGATTTATCAAAAAATTTGATTTAAAAACACCCCAACAAATGTGGGATGTTTATATG
AACAATAAATCTATTTGAGTCT
>16689 bias=0,e_score=2.2e-182,bit_score=612.1,score_ratio=0.98,align_strand=-,abs_start=21768,abs_end=22390,allele_start=21768,allele_end=22390,query_name=NODE_4_length_110030_cov_30.8764_ID_291 <unknown description>
TGAATAAATTGGGTTTGCTATGTGAAATAAGAAGAAGCAAAAGAAAAAGAGAAATAAAGA
ATGTTAATGCAACATTCAAAAACTTAGCCAATAGAGATTATGATGGCCAAATAAATGATA
TATATGCTACCGATGTGACATATATTCCTTCACCCACTGATGTTATAGAAAATCATGTAT
ATTTATCGGTTTTATTGCATCATAAAACAAAGAAAATTGTGAGCTGGAATTTATCAAAAT
ATAATGATACTAATCTTGTTTTAAAACATTTTAAACTAACTAAATTTCTTAAAAAATTCA
TTGTACATTCAGACCACGGATATCAATATTCCTCTAAGGAATTCCTTGATTACATAGATT
CAATTAATGGCTCTATTTCTATGACAAGAGTTGGAAATTCCTTGGATAATAGAGAAGTAG
AATATTTCTTTTTCTATTCTAAAAACTGAAATATTTTCAAATTTTTTCAAAAAAGCAAAA
AGTTTAACATTTAATGAATTGCAAACAGAAATAGACAAATTTATTAATTGGTATAATAAT
GAAAGATTTATCAAAAAATTTGATTTAAAAACACCCCAACAAATGTGGGATGTTTATATG
AACAATAAATCTATTTGAGTCT
>16690 bias=0,e_score=2.2e-182,bit_score=612.1,score_ratio=0.98,align_strand=+,abs_start=87641,abs_end=88265,allele_start=87641,allele_end=88265,query_name=NODE_4_length_110046_cov_29.7683_ID_1631 <unknown description>
TGAATAAATTGGGTTTGCTATGTGAAATAAGAAGAAGCAAAAGAAAAAGAGAAATAAAGA
ATGTTAATGCAACATTCAAAAACTTAGCCAATAGAGATTATGATGGCCAAATAAATGATA
TATATGCTACCGATGTGACATATATTCCTTCACCCACTGATGTTATAGAAAATCATGTAT
ATTTATCGGTTTTATTGCATCATAAAACAAAGAAAATTGTGAGCTGGAATTTATCAAAAT
ATAATGATACTAATCTTGTTTTAAAACATTTTAAACTAACTAAATTTCTTAAAAAATTCA
TTGTACATTCAGACCACGGATATCAATATTCCTCTAAGGAATTCCTTGATTACATAGATT
CAATTAATGGCTCTATTTCTATGACAAGAGTTGGAAATTCCTTGGATAATAGAGAAGTAG
AATATTTCTTTTTCTATTCTAAAAACTGAAATATTTTCAAATTTTTTCAAAAAAGCAAAA
AGTTTAACATTTAATGAATTGCAAACAGAAATAGACAAATTTATTAATTGGTATAATAAT
GAAAGATTTATCAAAAAATTTGATTTAAAAACACCCCAACAAATGTGGGATGTTTATATG
AACAATAAATCTATTTGAGTCTAA
>16691 bias=0,e_score=4.8e-174,bit_score=583.8,score_ratio=0.94,align_strand=-,abs_start=18853,abs_end=19474,allele_start=18853,allele_end=19474,query_name=NODE_5_length_65338_cov_34.5_ID_5307 <unknown description>
TGAATAAATTGGGTTTGCTACGCAAAATAAGAAGAAGCAAAAGAAAAAGAGAAATAAAGA
ATGTTAATGCAACATTCAAAAACTTAGCCAATAGAGATTATGATGGCCAAATGAATGATA
TATATGCTACTGATGTGACATATATTCCTTCACCCACTGATGTTATAGAAAATCATGTAT
ATTTATCGGTTTTATTGCATCATAAAACAAAGAAAATTGTGAGCTGGAATTTATCAAAAT
ATAATGATACTAATCTTGTTTTAAAACATTTTAAACTAACTAAATTTCCTAAAAAATTCA
TTTTATATTCAGTCCACGGATATCAATATTCCTCTAAGGAATTCCTTGATTACATAGATT
CAATTAATGGCACTATTTCTATGTCAAGAGTTGGAAATTCTTTGGATAATAGAGAAGTAG
AATATTTCTTTTCTATTCTAAAAACTGAAATATTTTCAAATTTCTTTCAAAAAGCAAAAA
GTTTAACATTTAATGAATTACAAACAGAAATAGACAAATTTATTAATTGATATAATAATA
AAAGATTTATCAAAAAAATTGATTTAAAAACACCCCAACAAATGTGGGATGTTTATATGA
ACAATAAATCTATTTGAGTCT
>16692 bias=0,e_score=4e-164,bit_score=544.6,score_ratio=0.87,align_strand=+,abs_start=148,abs_end=733,allele_start=148,allele_end=733,query_name=NODE_13_length_733_cov_91.8906_ID_868 <unknown description>
TGAATAAATTGGGTTTGCTATGTGAAATAAGAAGAAGCAAAAGAAAAAGAGAAATAAAGA
ATGTTAATGCAACATTCAAAAACTTAGCCAATAGAGATTATGATGGCCAAATAAATGATA
TATATGCTACTGATGTGACATATATTCCTTCACCCACTGATGTTATAGAAAATCATGTAT
ATTTATCGGTTTTATTGCATCATAAAACAAAGAAAATTGTGAGCTGGAATTTATCAAAAT
ATAATGATACTAATCTTGTTTTAAAACATTTTAAACTAACTAAATTTCTTAAAAAATTCA
TTATACATTCAGACCACGGATATCAATATTCCTCTAGGAATTCCTTGATTACATAGATTC
AATTAATGGCACTATTTCTATGTCAAGAGTTGGAAATTCTTTGGATAATAGAGAAGCAGA
ATATTTCTTTTCTATTCTAAAAATTGAAATATTTTCAATTTTTTTAAAAAGCAAAAAGTT
TAACATTTAATGAATTGCAAACAGAAATAGACAAATTTATTAATTGATATAATAATGAAA
GATTTATCAAAAAATTTGATTTAAAAACACCCCAACAAATGTGGG
>16693 bias=0,e_score=7.4e-169,bit_score=569.2,score_ratio=0.91,align_strand=+,abs_start=366510,abs_end=367131,allele_start=366510,allele_end=367131,query_name=NODE_1_length_386744_cov_32.1807_ID_133 <unknown description>
TGAATAAATTGGGCTTGCTATGTGAAATACGAAGAAGCAAAAGAAAAAGAGAAATAAAGA
ATGTTAATGCAATATTCAAAAACTTAGCTAATAGAGATTATGATGGCCAAATGAATGATA
TATATGCTACCGATGTGACATATATTCCTTCACCCACTGATGTTATAGAAAATCATGTAT
ATTTATCGGTTTTATCGCATCATAAAACAAAGAAAATTGTGAGCTGAAATTTATTAAAAT
ATAATGATACTAATCTTGTTTTAAAACATTTTAAACTAACTAAATTTCTTAAAAAATTCA
TTATACATTCAGACCACGGATATCAATATTCCTCTAGGAATTCCTTGATTACATAGATTC
AATTAATGGCACTATTTCTATGTCAAGAGTTGGAAATTCTTTGGATAATAGAGAAGCAGA
ATATTTCTTTTCTATTCTAAAAATTGAAATATTTTCAAATTTTTTTAAAAAGCAAAAAGT
TTAACATTTAATGAATTGCAAACAGAAATAGACAAATTTATTAATTGATATAATAATAAA
AGATTTATCAAAAAATTTGATTTAAAAACACCCCAACAAATGTGGGATGTTTATATGAAC
AATAAATCTATTTGAGTCTAA
>16694 bias=0,e_score=3.9e-181,bit_score=606.9,score_ratio=0.97,align_strand=+,abs_start=32355,abs_end=32980,allele_start=32355,allele_end=32980,query_name=NODE_4_length_54767_cov_34.0638_ID_558 <unknown description>
TGAATAAATTGGGTTTGCTACGCAAAATAAGAAGAAGCAAAAGAAAAAGAAAAATAAAGA
ATGTTAATGCAACATTCAAAAACTTGGCCAATAGAGATTATGATGGCCAAATAAATGATA
TATATGCTACTGATGTGACATATATTCCTTCACCCACTGATGTTATAAGAAAATCATGTA
TATTTTTCGGTTTTATTGCATCATAAAACAAAGAAAATTGTGAGCTGGAATTTATCAAAA
TATAATGATACTAATCTTGTTTTAAAACATTTTAAACTAACTAAATTTCTTAAAAAATTC
ATTGAACATTCAGACCACGGATATCAATATTCCTCTAAGGAATTCCTTGATTACATAGAT
TCAATTAATGGCACTATTTCTATGACAAGAGTTGGAAATTCCTTGGATAATAGAGAAGTA
GAATATTTCTTTTTCTATTCTAAAAACTGAAATATTTTCAAATTTTTTCAAAAAAGCAAA
AAGTTTAACATTTAATGAATTGCAAACAGAAATAGACAAATTTATTAATTGGTATAATAA
TGAAAGATTTATCAAAAAATTTGATTTAAAAACACCCCAACAAATGTGGGATGTTTATAT
GAACAATAAATCTATTTGAGTCTAA
>16695 bias=0,e_score=3.6e-182,bit_score=608.9,score_ratio=0.98,align_strand=+,abs_start=637,abs_end=1260,allele_start=637,allele_end=1260,query_name=NODE_5_length_20879_cov_23.2206_ID_10084 <unknown description>
TGAATAAATTGAGTTTGCTACGCAAAATAAGAAGAAGCAAAAGAAAAAGAGAATAAAGAA
TGTTAATGCAACATTCAAAAACTTAGCCAATAGAGATTATGATGGCCAAATGAATGATAT
ATATGCTACTGATGTGACATATATTCCTTCACCCACTGATGTTATAGAAAATCATGTATA
TTTATCGGTTTTATTGCATCATAAAACAAAGAAAATTGTGAGCTGGAATTTATCAAAATA
TAATGATACTAATCTTGTTTTAAAACATTTTAAACTAACTAAATTTCTTAAAAAATTCAT
TGTACATTCAGACCACGGATATCAATATTCCTCTAAGGAATTCCTTGATTACAAAGATTC
AATTAATGGCACTATTTCTATGACAAGAGTTGGAAATTCCTTGGATAATAGAGAAGTAGA
ATATTTCTTTTTCTATTCTAAAAACTGAAATATTTTCAAATTTTTTCAAAAAAGCAAAAA
GTTTAACATTTAATGAATTGCAAACAGAAATAGACAAATTTATTAATTGATATAATAATA
AAAGATTTATCAAAAAAATTGATTTAAAAACACCCCAACAAATGTGGGATGTTTATATGA
ACAATAAATCTATTTGAGTCTAA
>16696 bias=0,e_score=6.9e-169,bit_score=565.1,score_ratio=0.91,align_strand=+,abs_start=687,abs_end=1309,allele_start=687,allele_end=1309,query_name=NODE_7_length_20915_cov_36.6532_ID_701 <unknown description>
TGAATAAATTGGGTTTGTTATGTAAAATAAGAAGAGGTAAAAGAAAAAGAGAAATAAAGA
ATGTTAATGCAACATTCAAAAACTTAGCCAATAGAGATTATGATGGCCAAATAAATGATA
TATATCTACTGATGTGACATATATTCCTTCACCCACTGATGTTATAGAAAATCATGTATA
TTTATCGGTTTTATTGCATCATAAAACAAAGAAAATTGTGAACTGGAATTTATCAAAATA
TAATGATACTAATCTTGTTTTAAAACATTTTAAACTAACTAAATTTCCTAAAAAATTCAT
TGTACATTCAGACCACGGATATCAATATTCCTCTAATGAATTCCTTGATTACATAGATTC
AATTAATGGCACTATTTCTATGTCAAGAGTTGGAAATTCTTTGGATAATAGAGAAGTAGA
ATATTTCTTTTCTATTCTAAAAACTGAAATATTTTCAAATTTCTTTCAAAAAGCAAAAAG
TTTAACATTTAATGAATTACAAACAGAAATAGACAAATTTATTAATTGATATAATAATAA
AAGATTTATCAAAAAAATTGATTTAAAAACACCCCAACAAATGTGGGATGTTTATATGAA
CAATAAATCTATTTGAGTCTAA
>16697 bias=0,e_score=3.5e-183,bit_score=615.9,score_ratio=0.99,align_strand=+,abs_start=240807,abs_end=241429,allele_start=240807,allele_end=241429,query_name=NODE_1_length_264014_cov_18.1843_ID_149 <unknown description>
TGAATAAATTGAGTTTGCTATGCAAAATAAGAAGAAGCAAAAGAAAAAGAGAATAAAGAA
TGTTAATGCAACATTCAAAAACTTGGCCAATAGAGATTATGATAGCCAAATAAATGATAT
ATATGTTACCGATGTGACATATATTCCTTCACCCACTGATGTTATAGAAAATCATGTATA
TTTTTCGGTTTTATTGCATCATAAAACAAAGAAAATTGTGAGCTGGAATTTATCAAAATA
TAATGATACTAATCTTGTTTTAAAACATTTTAAACTAACTAAATTTCTTAAAAAATTCAT
TGTACATTAAGACCACGGATATCAATATTCCTCTAAGGAATTCCTTGATTACATAGATTC
AATTAATGGCACTATTTCTATGTCAAGAGTTGGAAATTCCTTGGATAATAGAGAAGTAGA
ATATTTCTTTTTCTATTCAAAAACTGAAATATTTTCAAATTTTTTCAAAAAAGCAAAAAG
TTTAACATTTAATGAATTGCAAACAGAAATAGACAAATTTATTAATTGGTATAATAATGA
AAGATTTATCAAAAAATTTGATTTAAAAACACCCCAACAAATGTGGGATGTTTATATGAA
CAATAAATCTATTTGAGTCTAA
