# Supplementary material for: Genomic determination of minimum multi-locus sequence typing schemas to represent the genomic phylogeny of Mycoplasma hominis
Source: BMC Genomics. 2016 Nov 23;17:964. doi: 10.1186/s12864-016-3284-z (PMC5120421; doi:10.1186/s12864-016-3284-z)
Supplement: Additional file 1: — FASTA sequence for all pan genomic alleles identified in this study. (ZIP 1488 kb) [file 12864_2016_3284_MOESM1_ESM.zip › pan_genome/GENE-239.fasta]

>239
ATGAAAAAAAGAACAAAAATTGTAACTTCATTAAGTCTATGCTTAACTACTGCTATTTCA
ACAATAGCAATCTATTCAATAATCGCCGTTAAAAAAAATATAGAACTAGATAAGTCAAAT
AAATATTCATTATTTATACAAGAAAAATCTAGATTGCAATCGCTTATCTCAAATAATCAA
CACAAAATTCCAAATAGCTATTTAAATTCAATTCAATATTTTCATAATGTAACTAGAACC
TCAAAAGCAATAGAAATAATTGATGCAACATCAAAAATAAGAAGTGAAATTATTGACGTA
AATAAAAAAATTCTTGCCTTTGATGTAGAAATAAAAAATCAATTATCGCTATTCAATGAA
TTTAATCAAATAAAACAAAAGCTTGAAAATGATTATCTTAACAGACTATATAAAATATGA
AGAGCAGATGCTGGAGAACCAAATATGATAGTTGATTTTGGTTTTTCTGAAGAAGAAACT
CACTTTCAAAAATATCTTGAAACAATTAAAAAATATTCTTGAATTTCAAAAAATTCATCA
TCATCTGAAATAAAAAGAGCTATCTTTGATTTGAAGAATATTGAAAATAATATTGATTAT
TTTTTAGTTAAAAAAGAAGTTGAACATTTACTTGAAAAAATTGAAAGCACTATTTCAACA
GTTGAAACTAGACTAGAAAAAAATAAAATCAATAAAATATTTGAGGATAATGAAGTAAAA
GAAATTTTAGATTTAATTTCACAATTTAAATTAGATTTACAAAAACAAAAAGATTTATAT
AACTCAGTAGAAAACAAAACTGATAATATCAAACACGAAACTTTTAAAGAAATATTGAGC
CATTGTAATAAAAACAATTTTTTTAAAATTTTTGATTGCATAGGCCAAAGAGTTGAATTA
TATTACGACTTTATGTTCTTTTACTCGCCTTTATTCTTTTATGAACAAACAGAAGAAGTC
AAAAAAGTTTTTCAATATCCTGATAAAAAAGATTTCGAAAAAGAAATAATTTCAAAATAT
AATCAAGCCAAACAAAATCTTACTAACTTCAAATCAAAGATAAATGGAAATGAAGAAATT
GCCAAAAAAGCCTACAATAAATTTAATGAATATATACACAACTTAGCAATAAGTTTTGAA
AAGGAATTAATACAAAAAAAATTATTATTATTAAAAAATTTATTAACCAAATATGATCAA
AAGCAAGATGGAAAATCACAATTCATAACAGTTGAAATAAAAAAAGCCATAAATGATGCA
GAATCTTTATTAAGTTATAATGACTTAAAATATTCCACAAGAGATAAAAAGAGTATTTGA
GAATTCAGGGTAACAAAAAATAATTTGCAAGAATTAATAGACAAATATTAA
>16698 bias=0,e_score=0.0,bit_score=1115.9,score_ratio=0.81,align_strand=-,abs_start=29320,abs_end=30688,allele_start=29320,allele_end=30688,query_name=NODE_3_length_61680_cov_30.2945_ID_333 <unknown description>
TGAAAAGAAGAGCAAAAATTCTAACCTCATTAGGTCTATGCTTAACTACTGCTATTTCAA
CAATAGCAATCTATTCAATAATCGCCGTTAAAAAAAATATAGAACTAGATAAGTCAAATA
AATATTCATTATTTATACAAGAAAAATCTAGATTGCAATCGCTTGTTGCAAATAATCAAC
ACAAAATTCAAAATAGCTATTTAAATTCAATTCAATATTTTCATAATGTAACTAAAACCT
CAAAAGCAATAGAAATAATTGATGCAACATCAAAAATAAGAAGTGAAATTATTGACGTAA
ATAAAAAAATTCTTGCCTTTGATGTAGAAATAAAAAATCAATTATCGCTATTCAATGAAT
TTAATCAAATAAAACAAAAGCTTGAAAATGATTATCTTAACAGACTATATAAAATATGAA
GAGCAGATGCTGGAGAACCAAATATGATAGTTGATTTTGGTTTTTCTGAAGAAGAAACTC
ACTTTCAAAAATATCTTGAAACAATTAAAAAATATTCTTGAATTTCAAAAAATTCATCAT
CATCTGAAATAAAAAGAGCTATCTTTGATTTGAAGAATATTGAAAATAATATTGATTATT
TTTTAGTTAAAAAAGAAGTTGAACATTTACTTGAAAAAATTGAAAGCACTATTTCAACAG
TTGAAACTAGACTAGAAAAAAATAAAATCAATAAAATATTTGAGGATAATGAAGTAAAAG
AAATTTTAGATTTAATTTCACAATTTAAATTAGATTTACAAAAACAAAAAGATTTATATA
ACTCAGTAGAAAACAAAACTGATAATATCAAACACGAAACTTTTAAAGAAATATTGAGCC
ATTGTAATAAAAACAATTTTTTTAAAATTTTTGATTGCATAGGCCAAAGAGTTGAATTAT
ATTACGACTTTATGTTCTTTTACTCGCCTTTATTCTTTTATGAACAAACAGAAGAAGTCA
AAAAAGTTTTTCAATATCCTGATAAAAAAGATTTCGAAAAAGAAATAATTTCAAAATATA
ATCAAGCCAAACAAAATCTTACTAACTTCAAATCAAAGATAAATGGAAATGAAGAAATTG
CCAAAAAAGCCTACAATAAATTTAATGAATATATACACAACTTAGCAATAAGTTTTGAAA
AGGAATTAATACAAAAAAAATTATTATTATTAAAAAATTTATTAACCAAATATGATCAAA
AGCAAGATGGAAAATCACAATTCATAACAGTTGAAATAAAAAAAGCCATAAATGATGCAG
AATCTTTATTAAGTTATAATGACTTAAAATATTCCACAAGAGATAAAAAGAGTATTTGAG
AATTCAGGGTAACAAAAAATAATTTGCAAGAATTAATAGACAAATATT
