# Supplementary material for: Genomic determination of minimum multi-locus sequence typing schemas to represent the genomic phylogeny of Mycoplasma hominis
Source: BMC Genomics. 2016 Nov 23;17:964. doi: 10.1186/s12864-016-3284-z (PMC5120421; doi:10.1186/s12864-016-3284-z)
Supplement: Additional file 1: — FASTA sequence for all pan genomic alleles identified in this study. (ZIP 1488 kb) [file 12864_2016_3284_MOESM1_ESM.zip › pan_genome/GENE-23.fasta]

>23
ATGAACATTCAAGAAGAAAGAGAATTAGCAATTATTAATAATGAAACATCGTTATTAGGT
TTATTAATTAGGGAACCAAATTGTTATTTAACAATTGCTGAAATTTTAAAACCTGAAATG
TTTCATTTTAAAAATAATCAAATTCTTTTTAAATCTATTTCAGAAGTTCATATTGCCTCT
AAACAATTCGATATAGCCAACTTATTGAGTTATTTAAATGACCAAAAATTAATTGATCAC
ATTGGTTCGTTTGGCTATAATGGTAGTGAATATATTAGCTGACTTACTAAAAATGCGGGC
TTTAGCGCCGAATTAGAGTCATATGCAAAGAAAATAATTGATCAATACAAGAAGGATCGC
TTACGAGATTTATTAAATAGTTCAATAAATATTATGGAAAACAAGCCTTATGAAATTTCA
GATTTATTATCCAATTTACAATTGAATTTAATCAACCTAGATATTTCAGAAATAAATACT
GCTTATGAACAAGTAGGAAATAAAGCAGATGAACTATTTAATAGAATAATGAGTAAAGAA
AAATCAGATATTGGCGTTGGCCTTTCTTTTGGTTTTCCACCATTGGATGAATTAATTTTA
GGCGCCAATCCCGGCGATTTGATAATTTTAGCGGCTCGCCCAGCTATGGGAAAAACTGCT
TTTGCTTTAAATATAGCGAATAATGTTGCCAAAAACAATAAAACGGTGCTATTTTTTTCT
CTTGAAATGTCAAATTCGCAAATTGTTCAAAGAATGATGTCAATTGATTCCTTGGTTCCG
ATTAGTTTAATGAGAAAAAATGAAATCTCAACAGAAAATGCTAAAAATCTAGCCTGAACT
GTTTCAGAAATGAAACAATGAAAAATGTATTTAAATGATAAACCTACATCAACAATTTCA
GATATAACAACCATTGCAAAACGATTTGCTAGAAACAATAAAGTTGATCTAGTTGTAGTT
GATTATCTACAACTAATGTCAGATTCTTCAAAAGCAAGTATGGAAAATCGTCAATTGGAA
GTAAGCAAGATTTCGAGATCCTTAAAGCAACTTGCTAGAGAATTAGAATGTCCTGTTTTA
GCATTAAGCCAGTTAAGTAGAAATGTTGAAAAAAGGGAAGATAAAACTCCTATTTTGTCA
GATTTAAGAGAATCAGGAACAATTGAACAAGATGCCGATATGGTTATTTTTTTACATAGA
AAAGATTATTATAATAAGCACAACATTAACGATGATAACGATAAAGTAGAAGCTATTGAC
AAAAGTGAAATTGTTAACGGCAGTTCTTCTTTAACCAATGTCATTGTAGCAAAAAATAGA
CATGGGGCTATTGGAATTGTACAACTATTATTCCAACCAGAATGCAACAGGTTTATTTAT
GAAAAAAAGAAAAATTAA
>720
ATGAACATTCAAGAAGAAAGAGAATTAGCAATTATTAATAATGAAACATCGTTATTAGGT
TTATTAATTAGGGAACCAAATTGTTATTTAACAATTGCTGAAATTTTAAAACCTGAAATG
TTTCATTTTAAAAATAATCAAATTCTTTTTAAATCTATTTCAGAAGTTCATATTGCCTCT
AAACAATTCGATATAGCCAACTTATTGAGTTATTTGAATGACCAAAAATTAATTGATCAC
ATTGGTTCATTTGGCTATAATGGTAGTGAATATATTAGTTGACTTACTAAAAACGCAGGT
TTTAGCGCTGAACTAGAGTCATATGCAAAAAAAATAATTGATCAATACAAGAAAGATCGT
TTACGAGATTTATTGAATAGTTCAATAAATATTATGGAAAACAAACCTTATGAAATTTCA
GATTTATTATCCAATTTACAATTGAATTTAATCAACCTAGATATTTCAGAAATAAATACT
GCTTATGAACAAGTGGGAAATAAAGCAGATGAACTATTTAATAGAATAATGAGTAAAGAA
AAATCAGATATTGGCGTTGGCCTTTCTTTTGGATTTCCACCATTGGATGAATTAATTTTA
GGCGCCAATCCCGGAGATTTGATAATTTTAGCAGCTCGCCCAGCTATGGGAAAAACTGCT
TTTGCTTTAAATATAGCAAATAATGTTGCCAAAAACAATAAAACGGTGCTATTTTTTTCT
CTTGAAATGTCAAATTCACAAATTGTTCAAAGAATGATGTCAATTGATTCCTTGGTTCCG
ATTAGTTTAATGAGAAAAAATGAAATCTCAACAGAAAATGCTAAAAATCTAGCCTGAACT
GTTTCAGAAATGAAACAATGAAAAATGTATTTAAATGATAAACCTACATCAACAATTTCG
GATATAACAACCATTGCAAAACGATTTGCTAGAAACAATAAAGTTGATCTAGTTGTAGTT
GATTATCTACAATTAATGTCAGATTCTTCAAAAGCAAGTATGGAAAATCGTCAATTGGAA
GTAAGCAAGATTTCGAGATCCTTAAAGCAACTTGCTAGAGAATTAGAATGTCCTGTTTTA
GCATTAAGCCAGTTAAGTAGAAATGTTGAAAAGCGGGAAGATAAAACTCCTATTTTGTCA
GATTTAAGAGAATCAGGAACAATTGAACAAGATGCCGATATGGTTATTTTTTTACATAGA
AAAGATTATTATAATAAGCACAACATTAACGATGATAACGATAAAGTAGAAGCTATTGAC
AAAAGTGAAATTGTTAACGGCAGTTCTTCTTTAACCAATGTCATTGTAGCAAAAAATAGA
CATGGGGCTATTGGAATTGTACAACTATTATTCCAACCAGAATGCAACAGGTTTATTTAT
GAAAAAAAGAAAAATTAA
>1227
ATGAACATTCAAGAGGAAAGAGAATTAGCAATTATTAATAATGAAACATCGTTATTAGGT
TTATTAATTAGGGAACCAAATTGTTATTTAACAATTGCTGAAATTTTAAAACCTGAAATG
TTTCATTTTAAGAATAATCAAATTCTTTTTAAATCTATTTCAGAAGTTCATATTGCCTCT
AAACAATTCGATATAGCCAACTTATTGAGTTATTTAAATGACCAAAAATTAATTGATCAC
ATCGGTTCGTTTGGCTATAATGGTAGTGAATATATTAGCTGACTTACTAAAAATGCGGGC
TTTAGCGCCGAATTAGAGTCATATGCAAAGAAAATAATTGATCAATACAAGAAGGATCGC
TTACGAGATTTATTAAATAATTCAATAAATATTATGGAAAACAAGCCTTATGAAATTTCA
GATTTATTATCCAATTTACAATTGAATTTAATCAACCTAGATATTTCAGAAATAAATACT
GCTTATGAACAAGTAGGAAATAAAGCAGATGAACTATTTAATAGAATAATGAGCAAAGAA
AAATCAGATATTGGCGTTGGCCTTTCTTTTGGATTTCCACCATTGGATGAATTAATTTTA
GGCGCCAATCCCGGAGATTTGATAATTTTAGCGGCTCGTCCAGCTATGGGAAAAACTGCT
TTTGCTTTAAATATAGCAAATAATGTTGCCAAAAACAATAAAACGGTGCTATTTTTTTCT
CTTGAAATGTCAAATTCACAAATTGTTCAAAGAATGATGTCAATTGATTCCTTGGTTCCG
ATTAGTTTAATGAGAAAAAATGAAATCTCAACAGAAAATGCTAAAAATCTAGCCTGAACT
GTTTCAGAAATGAAACAATGAAAAATGTATTTAAATGATAAACCTACATCAACAATTTCG
GATATAACAACCATTGCAAAACGATTTGCTAGAAACAATAAAGTTGATCTAGTTGTAGTT
GATTATCTACAACTAATGTCAGATTCTTCAAAAGCAAGCATGGAAAATCGTCAATTGGAA
GTAAGCAAGATTTCAAGATCTTTAAAGCAACTTGCTAGAGAATTAGAATGTCCTGTTTTA
GCATTAAGCCAATTGAGTAGAAATGTTGAAAAACGAGAAGATAAAACTCCTATTTTATCA
GATTTAAGAGAATCAGGGACAATTGAACAAGATGCCGATATGGTTATTTTTTTACATAGA
AAAGATTATTATAATAAGCACAACATTAATGATGACAATGATAATGCAGAAGCTGTTGAC
AAAAGTGAAATTTTCAATGGCAGTTCTTCTTTAACCAATGTCATTGTAGCAAAAAATAGA
CATGGGGCAATTGGAATTGTACAACTATTATTTCAACCAGAATGCAACAGGTTTATTTAT
GAAAAAAAGAAAAATTAA
>1934
ATGAACATTCAAGAAGAAAGAGAATTAGCAATTATTAATAATGAAACATCATTATTAGGT
TTATTAATTAGGGAACCAAATTGTTATTTAACAATTGCTGAAATTTTAAAACCTGAAATG
TTTCATTTTAAAAATAATCAAATTCTTTTTAAATCTATTTCAGAAGTTCATATTGCCTCT
AAACAATTCGATATAGCCAACTTATTGAGTTATTTAAATGACCAAAAATTAATTGATCAC
ATTGGTTCGTTTGGCTATAGTGGTAGTGAATATATTAGCTGACTTACTAAAAATGCGGGC
TTTAGCGCCGAATTAGAGTCATATGCAAAGAAAATAATTGATCAATACAAGAAGGATCGC
TTACGAGATTTATTAAATAGTTCAATAAATATTATGGAAAACAAGCCTTATGAAATTTCA
GATTTATTATCCAATTTACAATTGAATTTAATCAACCTAGATATTTCAGAAATAAATACT
GCTTATGAACAAGTAGGAAATAAAGCAGATGAACTATTTAATAGAATAATGAGCAAAGAA
AAATCAGATATTGGCGTTGGCCTTTCTTTTGGATTTCCACCGTTGGATGAATTAATTTTA
GGCGCCAATCCCGGAGATTTGATAATTTTAGCAGCTCGCCCAGCTATGGGAAAAACTGCT
TTTGCTTTAAATATAGCAAATAATGTTGCCAAAAACAATAAAACGGTGCTATTTTTTTCT
CTTGAAATGTCAAATTCCCAAATTGTTCAAAGAATGATGTCAATTGATTCCTTGGTTCCA
ATTAGTTTAATGAGAAAAAATGAAATCTCAACAGAAAACGCTAAAAATCTAGCCTGAACT
GTTTCAGAAATGAAACAATGAAAAATGTATTTAAATGATAAACCTACATCAACAATTTCA
GATATAACAACCATTGCAAAACGATTTGCTAGAAACAATAAAGTTGATCTAGTTGTAGTT
GATTATCTACAACTAATGTCAGATTCTTCAAAAGCAAGTATGGAAAATCGTCAATTGGAA
GTAAGCAAGATTTCGAGATCCTTAAAGCAACTTGCTAGAGAATTAGAATGTCCTGTTTTA
GCATTAAGCCAGTTAAGTAGAAATGTTGAAAAGCGGGAAGATAAAACTCCTATTTTGTCA
GATTTAAGAGAATCAGGAACAATTGAACAAGATGCCGATATGGTTATTTTTTTACATAGA
AAAGATTATTATAATAAGCACAACATTAACGATGATAACGATAAAGTAGAAGCCATTGAC
AAAAGTGAAATTGTTAACGGCAGTTCTTCTTTAACCAATGTCATTGTAGCAAAAAATAGA
CATGGGGCAATTGGAATTGTACAACTATTATTCCAACCGGAATGCAACAGGTTTATTTAT
GAAAAAAAGAGAAATTAA
>4093 bias=169.8,bit_score=1495.9,abs_start=5180,align_strand=-,abs_end=6575,score_ratio=1.0700286123,query_name=NODE_4_length_70395_cov_30.1043_ID_1225
TGAACATTCAAGAGGAAAGAGAATTAGCAATTATTAATAATGAAACATCGTTATTAGGTT
TATTAATTAGGGAACCAAATTGTTATTTAACAATTGCTGAAATTTTAAAACCTGAAATGT
TTCATTTTAAGAATAATCAAATTCTTTTTAAATCTATTTCAGAAGTTCATATTGCCTCTA
AACAATTCGATATAGCCAACTTATTGAGTTATTTAAATGACCAAAAATTAATTGATCACA
TCGGTTCGTTTGGCTATAATGGTAGTGAATATATTAGCTGACTTACTAAAAATGCGGGCT
TTAGCGCCGAATTAGAGTCATATGCAAAGAAAATAATTGATCAATACAAGAAGGATCGCT
TACGAGATTTATTAAATAGTTCAATAAATATTATGGAAAACAAGCCTTATGAAATTTCAG
ATTTATTATCCAATTTACAATTGAATTTAATCAACCTAGATATTTCAGAAATAAATACTG
CTTATGAACAAGTAGGAAATAAAGCAGATGAACTATTTAATAGAATAATGAGCAAAGAAA
AATCAGATATTGGCGTTGGCCTTTCTTTTGGATTTCCACCATTGGATGAATTAATTTTAG
GCGCCAATCCCGGAGATTTGATAATTTTAGCGGCTCGTCCAGCTATGGGAAAAACTGCTT
TTGCTTTAAATATAGCAAATAATGTTGCCAAAAACAATAAAACGGTGCTATTTTTTTCTC
TTGAAATGTCAAATTCACAAATTGTTCAAAGAATGATGTCAATTGATTCCTTGGTTCCGA
TTAGTTTAATGAGAAAAAATGAAATCTCAACAGAAAATGCTAAGAATCTAGCCTGAACTG
TTTCAGAAATGAAACAATGAAAAATGTATTTAAATGATAAACCTACATCAACAATTTCGG
ATATAACAACCATTGCAAAACGATTTGCTAGAAACAATAAAGTTGATCTAGTTGTAGTTG
ATTATCTACAACTAATGTCAGATTCTTCAAAAGCAAGTATGGAAAATCGTCAATTGGAAG
TAAGCAAGATTTCGAGATCCTTAAAGCAACTTGCTAGAGAATTAGAATGTCCTGTTTTAG
CATTAAGCCAGTTAAGTAGAAATGTTGAAAAACGGGAAGATAAAACTCCTATTTTGTCAG
ATTTAAGAGAATCAGGAACAATTGAACAAGATGCCGATATGGTTATTTTTTTACATAGAA
AAGATTATTATAATAAGCACAACATTAATGATGACAATGATAATGCAGAAGCTGTTGACA
AAAGTGAAATTGTCAATGGCAGTTCTTCTTTAACCAATGTCATTGTAGCAAAAAATAGAC
ATGGGGCAATTGGAATTGTACAACTATTATTCCAACCAGAATGCAACAGGTTTATTTATG
AAAAAAAGAAAAATTA
>4097 bias=172.1,bit_score=1499.3,abs_start=148429,align_strand=-,abs_end=149824,score_ratio=1.07246065808,query_name=NODE_1_length_644406_cov_31.3649_ID_828
TGAACATTCAAGAAGAAAGAGAATTAGCAATTATTAATAATGAAACATCGTTATTAGGTT
TATTAATTAGGGAACCAAATTGTTATTTAACAATTGCTGAAATTTTAAAACCTGAAATGT
TTCATTTTAAGAATAATCAAATTCTTTTTAAATCTATTTCAGAAGTTCATATTGCCTCTA
AACAATTCGATATAGCCAACTTATTGAGTTATTTAAATGACCAAAAATTAATTGATCACA
TCGGTTCGTTTGGCTATAATGGTAGTGAATATATTAGCTGACTTACTAAAAATGCGGGCT
TTAGCGCCGAATTAGAGTCATATGCAAAGAAAATAATTGATCAATACAAGAAGGATCGCT
TACGAGATTTATTAAATAGTTCAATAAATATTATGGAAAACAAGCCTTATGAAATTTCAG
ATTTATTATCCAATTTACAATTGAATTTAATCAACCTAGATATTTCAGAAATAAATACTG
CTTATGAACAAGTAGGAAATAAAGCAGATGAACTATTTAATAGAATAATGAGCAAAGAAA
AATCAGATATTGGCGTTGGCCTTTCTTTTGGATTTCCACCATTGGATGAATTAATTTTAG
GCGCCAATCCCGGAGATTTGATAATTTTAGCGGCTCGTCCAGCTATGGGAAAAACTGCTT
TTGCTTTAAATATAGCAAATAATGTTGCCAAAAACAATAAAACGGTGCTATTTTTTTCTC
TTGAAATGTCAAATTCACAAATTGTTCAAAGAATGATGTCAATTGATTCCTTGGTTCCGA
TTAGTTTAATGAGAAAAAATGAAATCTCAACAGAAAATGCTAAGAATCTAGCCTGAACTG
TTTCAGAAATGAAACAATGAAAAATGTATTTAAATGATAAACCTACATCAACAATTTCGG
ATATAACAACCATTGCAAAACGATTTGCTAGAAACAATAAAGTTGATCTAGTTGTAGTTG
ATTATCTACAACTAATGTCAGATTCTTCAAAAGCAAGTATGGAAAATCGTCAATTGGAAG
TAAGCAAGATTTCGAGATCCTTAAAGCAACTTGCTAGAGAATTAGAATGTCCTGTTTTAG
CATTAAGCCAGTTAAGTAGAAATGTTGAAAAACGGGAAGATAAAACTCCTATTTTGTCAG
ATTTAAGAGAATCAGGAACAATTGAACAAGATGCCGATATGGTTATTTTTTTACATAGAA
AAGATTATTATAATAAGCACAACATTAACGATGATAACGATAAAGTAGAAGCTATTGACA
AAAGTGAAATTGTTAACGGCAGTTCTTCTTTAACCAATGTCATTGTAGCAAAAAATAGAC
ATGGGGCTATTGGAATTGTACAACTATTATTCCAACCAGAATGCAACAGGTTTATTTATG
AAAAAAAGAAAAATTA
>4099 bias=186.5,bit_score=1447.3,abs_start=6301,align_strand=+,abs_end=7698,score_ratio=1.03526466381,query_name=NODE_3_length_108407_cov_40.0256_ID_5518
ATGAACATTCAAGAAGAAAGAGAATTAGCAATTATTAATAATGAAACATCGTTATTAGGT
TTATTAATTAGGGAACCAAATTGTTATTTAACAATTGCTGAAATTTTAAAACCTGAAATG
TTTCATTTTAAAAATAATCAAATTCTTTTTAAATCTATTTCCGAAGTTCATATTGCCTCT
AAACAATTCGATATAGCCAACTTATTGAGTTATTTAAATGACCAAAAATTAATTGATCAC
ATTGGTTCGTTTGGCTATAGTGGTAGTGAATATATTAGTTGACTTACTAAAAACGCAGGT
TTTAGCGCTGAACTAGAGTCATATGCCAAAAAAATAATTGATCAATACAAGAAAGATCGC
TTACGAGATTTATTGAATAGTTCAATAAATATTATGGAAAACAAACCTTATGAAATTTCA
GATTTATTATCCAATTTACAATTGAATTTAATCAACCTAGATATTTCAGAAATAAATACT
GCTTATGAACAAGTAGGAAATAAAGCAGATGAACTATTCAATAGAATAATGAGCAAAGAA
AAATCAGATATTGGTGTTGGCCTTTCTTTTGGATTTCCACCATTGGATGAATTAATTTTA
GGTGCTAATCCCGGAGATTTGATAATTTTAGCAGCACGTCCAGCAATGGGAAAAACTGCT
TTTGCTTTAAATATAGCAAATAATGTTGCTAAAAACAATAAAACAGTGCTATTTTTTTCT
CTTGAAATGTCAAATTCACAAATTGTTCAAAGAATGATGTCAATTGATTCCTTGGTTCCA
ATTAGTTTAATGAGAAAAAATGAAATCTCAACAGAAAATGCTAAAAATCTAGCTTGAACT
GTTTCAGAAATGAAACAATGAAAAATGTATTTAAATGATAAACCTACATCAACAATTTCA
GATATAACAACCATTGCAAAACGATTTGCTAGAAACAATAAAGTTGATCTAGTTGTAGTT
GATTATCTACAACTAATGTCTGATTCTTCAAAAGCAAGTATGGAAAATCGTCAATTGGAA
GTAAGCAAGATTTCAAGATCCTTAAAGCAACTTGCTAGAGAATTAGAATGTCCTGTTTTA
GCATTAAGCCAATTGAGTAGAAATGTTGAAAAACGAGAAGATAAAACTCCTATTTTGTCA
GATTTAAGAGAATCAGGGACAATTGAACAAGATGCCGATATGGTTATTTTTTTACATAGA
AAAGATTATTATAATAAGCACAACATTAACGATGATAACGATAAAGTAGAAGCTATTGAC
AAAAGTGAAATTGTTAACGGCAGTTCTTCTTTAACCAATGTCATTGTAGCAAAAAATAGA
CATGGGGCAATTGGAATTGTACAACTATTATTCCAACCAGAATGCAACAGGTTTATTTAT
GAAAAAAAGAGAAATTAA
>4102 bias=175.1,bit_score=1489.4,abs_start=10967,align_strand=+,abs_end=12364,score_ratio=1.06537911302,query_name=NODE_15_length_41830_cov_53.7599_ID_6759
ATGAACATTCAAGAAGAAAGAGAATTAGCAATTATTAATAATGAAACATCGTTATTAGGT
TTATTAATTAGGGAACCAAATTGTTATTTAACAATTGCTGAAATTTTAAAACCTGAAATG
TTTCATTTTAAAAATAATCAAATTCTTTTTAAATCTATTTCAGAAGTTCATATTGCCTCT
AAACAATTCGATATAGCCAACTTATTGAGTTATTTAAATGACCAAAAATTAATTGATCAC
ATTGGTTCGTTTGGCTATAATGGTAGTGAATATATTAGCTGACTTACTAAAAATGCGGGC
TTTAGCGCCGAATTAGAGTCATATGCAAAGAAAATAATTGATCAATACAAGAAGGATCGC
TTACGAGATTTATTAAATAGTTCAATAAATATTATGGAAAACAAGCCTTATGAAATTTCA
GATTTATTATCCAATTTACAATTGAATTTAATCAACCTAGATATTTCAGAAATAAATACT
GCTTATGAACAAGTAGGAAATAAAGCAGATGAACTATTTAATAGAATAATGAGCAAAGAA
AAATCAGATATTGGCGTTGGCCTTTCTTTTGGATTTCCACCATTGGATGAATTAATTTTA
GGTGCCAATCCCGGAGATTTGATAATTTTAGCAGCTCGCCCAGCTATGGGAAAAACTGCT
TTTGCTTTAAATATAGCAAATAATGTTGCCAAAAACAATAAAACGGTGCTATTTTTTTCT
CTTGAAATGTCAAATTCACAAATTGTTCAAAGAATGATGTCAATTGATTCCTTGGTTCCG
ATTAGTTTAATGAGAAAAAATGAAATCTCAACAGAAAATGCTAAGAATCTAGCCTGAACT
GTTTCAGAAATGAAACAATGGAAAATGTATTTAAATGATAAACCTACATCAACAATTTCG
GATATAACAACCATTGCAAAACGATTTGCTAGAAACAATAAAGTTGATCTAGTTGTAGTT
GATTATCTACAACTAATGTCAGATTCTTCAAAAGCAAGTATGGAAAATCGTCAATTGGAA
GTAAGCAAGATTTCGAGATCCTTAAAGCAACTTGCTAGAGAATTAGAATGTCCTGTTTTA
GCATTAAGCCAGTTAAGTAGAAATGTTGAAAAAAGGGAAGATAAAACTCCTATTTTGTCA
GATTTAAGAGAATCAGGAACAATTGAACAAGATGCCGATATGGTTATTTTTTTACATAGA
AAAGATTATTATAATAAGCACAACATTAACGATGATAATGATAAAGTAGAAGCCATTGAC
AAAAGTGAAATTGTTAACGGCAGTTCCTCTTTAACCAATGTCATTGTAGCAAAAAATAGA
CATGGGGCAATTGGAATTGTACAACTATTATTCCAACCAGAATGCAACAGGTTTATTTAT
GAAAAAAAGAAAAATTAA
>4103 bias=176.0,bit_score=1489.4,abs_start=6300,align_strand=+,abs_end=7697,score_ratio=1.06537911302,query_name=NODE_3_length_108567_cov_21.4029_ID_3453
ATGAACATTCAAGAAGAAAGAGAATTAGCAATTATTAATAATGAAACATCGTTATTAGGT
TTATTAATTAGGGAACCAAATTGTTATTTAACAATTGCTGAAATTTTAAAACCTGAAATG
TTTCATTTTAAGAATAATCAAATTCTTTTTAAATCTATTTCAGAAGTTCATATTGCCTCT
AAACAATTCGATATAGCCAACTTATTGAGTTATTTAAATGACCAAAAATTAATTGATCAC
ATTGGTTCGTTTGGCTATAATGGTAGTGAATATATTAGCTGACTTACTAAAAATGCGGGC
TTTAGCGCCGAATTAGAGTCATATGCAAAGAAAATAATTGATCAATACAAGAAGGATCGC
TTACGAGATTTATTAAATAGTTCAATAAATATTATGGAAAACAAGCCTTATGAAATTTCA
GATTTATTATCCAATTTACAATTGAATTTAATCAATCTAGATATTTCAGAAATAAATACT
GCTTATGAACAAGTAGGAAATAAAGCAGATGAACTATTTAATAGAATAATGAGCAAAGAA
AAATCAGATATTGGCGTTGGCCTTTCTTTTGGATTTCCACCATTGGATGAATTAATTTTA
GGTGCCAATCCCGGAGATTTGATAATTTTAGCAGCTCGCCCAGCTATGGGAAAAACTGCT
TTTGCTTTAAATATAGCAAATAATGTTGCCAAAAACAATAAAACGGTGCTATTTTTTTCT
CTTGAAATGTCAAATTCACAAATTGTTCAAAGAATGATGTCAATTGATTCCTTGGTTCCG
ATTAGTTTAATGAGAAAAAATGAAATCTCAACAGAAAACGCTAAAAATCTAGCCTGAACT
GTTTCAGAAATGAAACAATGAAAAATGTATTTAAATGATAAACCTACATCAACAATTTCG
GATATAACAACCATTGCAAAACGATTTGCTAGAAACAATAAAGTTGATCTAGTTGTAGTT
GATTATCTACAATTAATGTCAGATTCTTCAAAAGCAAGTATGGAAAATCGTCAATTGGAA
GTAAGCAAGATTTCGAGATCCTTAAAGCAACTTGCTAGAGAATTAGAATGTCCTGTTTTA
GCATTAAGCCAGTTAAGTAGAAATGTTGAAAAAAGGGAAGATAAAACTCCTATTTTGTCA
GATTTAAGAGAATCAGGAACAATTGAACAAGATGCCGATATGGTTATTTTTTTACATAGA
AAAGATTATTATAATAAGCACAACATTAACGATGATACCGATAAAGTAGAAGCCATTGAC
AAAAGTGAAATTGTTAACGGCAGTTCTTCTTTAACCAATGTCATTGTAGCAAAAAATAGA
CATGGGGCAATTGGAATTGTACAACTATTATTCCAACCAGAATGCAACAGGTTTATTTAT
GAAAAAAAGAAAAATTAA
>4105 bias=167.2,bit_score=1496.1,abs_start=6375,align_strand=+,abs_end=7772,score_ratio=1.07017167382,query_name=NODE_3_length_120284_cov_36.4395_ID_569
ATGAACATTCAAGAGGAAAGAGAATTAGCAATTATTAATAATGAAACATCGTTATTAGGT
TTATTAATTAGGGAACCAAATTGTTATTTAACAATTGCTGAAATTTTAAAACCTGAAATG
TTTCATTTTAAGAATAATCAAATTCTTTTTAAATCTATTTCAGAAGTTCATATTGCCTCT
AAACAATTCGATATAGCCAACTTATTGAGTTATTTAAATGACCAAAAATTAATTGATCAC
ATCGGTTCGTTCGGCTATAATGGTAGTGAATATATTAGCTGACTTACTAAAAATGCGGGC
TTTAGCGCCGAATTAGAGTCATATGCAAAGAAAATAATTGATCAATACAAGAAGGATCGC
TTACGAGATTTATTAAATAGTTCAATAAATATTATGGAAAACAAGCCTTATGAAATTTCA
GATTTATTATCCAATTTACAATTGAATTTAATCAACCTAGATATTTCAGAAATAAATACT
GCTTATGAACAAGTAGGAAATAAAGCAGATGAACTATTTAATAGAATAATGAGCAAAGAA
AAATCAGATATTGGCGTTGGCCTTTCTTTTGGATTTCCACCATTGGATGAATTAATTTTA
GGCGCCAATCCCGGAGATTTGATAATTTTAGCGGCTCGTCCAGCTATGGGAAAAACTGCT
TTTGCTTTAAATATAGCAAATAATGTTGCCAAAAACAATAAAACGGTGCTATTTTTTTCT
CTTGAAATGTCAAATTCACAAATTGTTCAAAGAATGATGTCAATTGATTCCTTGGTTCCG
ATTAGTTTAATGAGAAAAAATGAAATCTCAACAGAAAATGCTAAGAATCTAGCCTGAACT
GTTTCAGAAATGAAACAATGAAAAATGTATTTAAATGATAAACCTACATCAACAATTTCG
GATATAACAACCATTGCAAAACGATTTGCTAGAAACAATAAAGTTGATCTAGTTGTAGTT
GATTATCTACAACTAATGTCAGATTCTTCAAAAGCAAGTATGGAAAATCGTCAATTGGAA
GTAAGCAAGATTTCGAGATCCTTAAAGCAACTTGCTAGAGAATTAGAATGTCCTGTTTTA
GCATTAAGCCAGTTAAGTAGAAATGTTGAAAAACGGGAAGATAAAACTCCTATTTTGTCA
GATTTAAGAGAATCAGGAACAATTGAACAAGATGCCGATATGGTTATTTTTTTACATAGA
AAAGATTATTATAATAAGCACAACATTAATGATGACAATGATAATGCAGAAGCTGTTGAC
AAAAGTGAAATTGTCAATGGCAGTTCTTCTTTAACCAATGTCATTGTAGCAAAAAATAGA
CATGGGGCTATTGGAATTGTACAACTATTATTCCAACCAGAATGCAACAGGTTTATTTAT
GAAAAAAAGAGAAATTAA
>17218 bias=0,e_score=0.0,bit_score=1489.4,score_ratio=1.07,align_strand=-,abs_start=96774,abs_end=98169,allele_start=96774,allele_end=98169,query_name=NODE_2_length_226046_cov_22.58_ID_866 <unknown description>
TGAACATTCAAGAAGAAAGAGAATTAGCAATTATTAATAATGAAACATCGTTATTAGGTT
TATTAATTAGGGAACCAAATTGTTATTTAACAATTGCTGAAATTTTAAAACCTGAAATGT
TTCATTTTAAAAATAATCAAATTCTTTTTAAATCTATTTCAGAAGTTCATATTGCCTCTA
AACAATTCGATATAGCCAACTTATTGAGTTATTTAAATGACCAAAAATTAATTGATCACA
TTGGTTCGTTTGGCTATAATGGTAGTGAATATATTAGCTGACTTACTAAAAATGCGGGCT
TTAGCGCCGAATTAGAGTCATATGCAAAGAAAATAATTGATCAATACAAGAAGGATCGCT
TACGAGATTTATTAAATAGTTCAATAAATATTATGGAAAACAAGCCTTATGAAATTTCAG
ATTTATTATCCAATTTACAATTGAATTTAATCAACCTAGATATTTCAGAAATAAATACTG
CTTATGAACAAGTAGGAAATAAAGCAGATGAACTATTTAATAGAATAATGAGCAAAGAAA
AATCAGATATTGGCGTTGGCCTTTCTTTTGGATTTCCACCATTGGATGAATTAATTTTAG
GTGCCAATCCCGGAGATTTGATAATTTTAGCAGCTCGCCCAGCTATGGGAAAAACTGCTT
TTGCTTTAAATATAGCAAATAATGTTGCCAAAAACAATAAAACGGTGCTATTTTTTTCTC
TTGAAATGTCAAATTCACAAATTGTTCAAAGAATGATGTCAATTGATTCCTTGGTTCCGA
TTAGTTTAATGAGAAAAAATGAAATCTCAACAGAAAATGCTAAGAATCTAGCCTGAACTG
TTTCAGAAATGAAACAATGGAAAATGTATTTAAATGATAAACCTACATCAACAATTTCGG
ATATAACAACCATTGCAAAACGATTTGCTAGAAACAATAAAGTTGATCTAGTTGTAGTTG
ATTATCTACAACTAATGTCAGATTCTTCAAAAGCAAGTATGGAAAATCGTCAATTGGAAG
TAAGCAAGATTTCGAGATCCTTAAAGCAACTTGCTAGAGAATTAGAATGTCCTGTTTTAG
CATTAAGCCAGTTAAGTAGAAATGTTGAAAAAAGGGAAGATAAAACTCCTATTTTGTCAG
ATTTAAGAGAATCAGGAACAATTGAACAAGATGCCGATATGGTTATTTTTTTACATAGAA
AAGATTATTATAATAAGCACAACATTAACGATGATAATGATAAAGTAGAAGCCATTGACA
AAAGTGAAATTGTTAACGGCAGTTCCTCTTTAACCAATGTCATTGTAGCAAAAAATAGAC
ATGGGGCAATTGGAATTGTACAACTATTATTCCAACCAGAATGCAACAGGTTTATTTATG
AAAAAAAGAAAAATT
>17219 bias=0,e_score=0.0,bit_score=1447.3,score_ratio=1.04,align_strand=+,abs_start=6301,abs_end=7698,allele_start=6301,allele_end=7698,query_name=NODE_3_length_108407_cov_40.0256_ID_5518 <unknown description>
TGAACATTCAAGAAGAAAGAGAATTAGCAATTATTAATAATGAAACATCGTTATTAGGTT
TATTAATTAGGGAACCAAATTGTTATTTAACAATTGCTGAAATTTTAAAACCTGAAATGT
TTCATTTTAAAAATAATCAAATTCTTTTTAAATCTATTTCCGAAGTTCATATTGCCTCTA
AACAATTCGATATAGCCAACTTATTGAGTTATTTAAATGACCAAAAATTAATTGATCACA
TTGGTTCGTTTGGCTATAGTGGTAGTGAATATATTAGTTGACTTACTAAAAACGCAGGTT
TTAGCGCTGAACTAGAGTCATATGCCAAAAAAATAATTGATCAATACAAGAAAGATCGCT
TACGAGATTTATTGAATAGTTCAATAAATATTATGGAAAACAAACCTTATGAAATTTCAG
ATTTATTATCCAATTTACAATTGAATTTAATCAACCTAGATATTTCAGAAATAAATACTG
CTTATGAACAAGTAGGAAATAAAGCAGATGAACTATTCAATAGAATAATGAGCAAAGAAA
AATCAGATATTGGTGTTGGCCTTTCTTTTGGATTTCCACCATTGGATGAATTAATTTTAG
GTGCTAATCCCGGAGATTTGATAATTTTAGCAGCACGTCCAGCAATGGGAAAAACTGCTT
TTGCTTTAAATATAGCAAATAATGTTGCTAAAAACAATAAAACAGTGCTATTTTTTTCTC
TTGAAATGTCAAATTCACAAATTGTTCAAAGAATGATGTCAATTGATTCCTTGGTTCCAA
TTAGTTTAATGAGAAAAAATGAAATCTCAACAGAAAATGCTAAAAATCTAGCTTGAACTG
TTTCAGAAATGAAACAATGAAAAATGTATTTAAATGATAAACCTACATCAACAATTTCAG
ATATAACAACCATTGCAAAACGATTTGCTAGAAACAATAAAGTTGATCTAGTTGTAGTTG
ATTATCTACAACTAATGTCTGATTCTTCAAAAGCAAGTATGGAAAATCGTCAATTGGAAG
TAAGCAAGATTTCAAGATCCTTAAAGCAACTTGCTAGAGAATTAGAATGTCCTGTTTTAG
CATTAAGCCAATTGAGTAGAAATGTTGAAAAACGAGAAGATAAAACTCCTATTTTGTCAG
ATTTAAGAGAATCAGGGACAATTGAACAAGATGCCGATATGGTTATTTTTTTACATAGAA
AAGATTATTATAATAAGCACAACATTAACGATGATAACGATAAAGTAGAAGCTATTGACA
AAAGTGAAATTGTTAACGGCAGTTCTTCTTTAACCAATGTCATTGTAGCAAAAAATAGAC
ATGGGGCAATTGGAATTGTACAACTATTATTCCAACCAGAATGCAACAGGTTTATTTATG
AAAAAAAGAGAAATTAA
>17220 bias=0,e_score=0.0,bit_score=1497.7,score_ratio=1.07,align_strand=+,abs_start=6300,abs_end=7697,allele_start=6300,allele_end=7697,query_name=NODE_3_length_105570_cov_41.6042_ID_404 <unknown description>
TGAACATTCAAGAAGAAAGAGAATTAGCAATTATTAATAATGAAACATCATTATTAGGTT
TATTAATTAGGGAACCAAATTGTTATTTAACAATTGCTGAAATTTTAAAACCTGAAATGT
TTCATTTTAAAAATAATCAAATTCTTTTTAAATCTATTTCAGAAGTTCATATTGCCTCTA
AACAATTCGATATAGCCAACTTATTGAGTTATTTAAATGACCAAAAATTAATTGATCACA
TTGGTTCGTTTGGCTATAGTGGTAGTGAATATATTAGCTGACTTACTAAAAATGCGGGCT
TTAGCGCCGAATTAGAGTCATATGCAAAGAAAATAATTGATCAATACAAGAAGGATCGCT
TACGAGATTTATTAAATAGTTCAATAAATATTATGGAAAACAAGCCTTATGAAATTTCAG
ATTTATTATCCAATTTACAATTGAATTTAATCAACCTAGATATTTCAGAAATAAATACTG
CTTATGAACAAGTAGGAAATAAAGCAGATGAACTATTTAATAGAATAATGAGCAAAGAAA
AATCAGATATTGGCGTTGGCCTTTCTTTTGGATTTCCACCGTTGGATGAATTAATTTTAG
GCGCCAATCCCGGAGATTTGATAATTTTAGCAGCTCGCCCAGCTATGGGAAAAACTGCTT
TTGCTTTAAATATAGCAAATAATGTTGCCAAAAACAATAAAACGGTGCTATTTTTTTCTC
TTGAAATGTCAAATTCCCAAATTGTTCAAAGAATGATGTCAATTGATTCCTTGGTTCCAA
TTAGTTTAATGAGAAAAAATGAAATCTCAACAGAAAACGCTAAAAATCTAGCCTGAACTG
TTTCAGAAATGAAACAATGAAAAATGTATTTAAATGATAAACCTACATCAACAATTTCAG
ATATAACAACCATTGCAAAACGATTTGCTAGAAACAATAAAGTTGATCTAGTTGTAGTTG
ATTATCTACAACTAATGTCAGATTCTTCAAAAGCAAGTATGGAAAATCGTCAATTGGAAG
TAAGCAAGATTTCGAGATCCTTAAAGCAACTTGCTAGAGAATTAGAATGTCCTGTTTTAG
CATTAAGCCAGTTAAGTAGAAATGTTGAAAAGCGGGAAGATAAAACTCCTATTTTGTCAG
ATTTAAGAGAATCAGGAACAATTGAACAAGATGCCGATATGGTTATTTTTTTACATAGAA
AAGATTATTATAATAAGCACAACATTAACGATGATAACGATAAAGTAGAAGCCATTGACA
AAAGTGAAATTGTTAACGGCAGTTCCTCTTTAACCAATGTCATTGTAGCAAAAAATAGAC
ATGGGGCTATTGGAATTGTACAACTATTATTCCAACCAGAATGCAACAGGTTTATTTATG
AAAAAAAGAGAAATTAA
>17221 bias=0,e_score=0.0,bit_score=1497.0,score_ratio=1.07,align_strand=+,abs_start=6302,abs_end=7699,allele_start=6302,allele_end=7699,query_name=NODE_3_length_102414_cov_39.3629_ID_516 <unknown description>
TGAACATTCAAGAGGAAAGAGAATTAGCAATTATTAATAATGAAACATCGTTATTAGGTT
TATTAATTAGGGAACCAAATTGTTATTTAACAATTGCTGAAATTTTAAAACCTGAAATGT
TTCATTTTAAGAATAATCAAATTCTTTTTAAATCTATTTCAGAAGTTCATATTGCCTCTA
AACAATTCGATATAGCCAACTTATTGAGTTATTTAAATGACCAAAAATTAATTGATCACA
TCGGTTCGTTTGGCTATAATGGTAGTGAATATATTAGCTGACTTACTAAAAATGCGGGCT
TTAGCGCCGAATTAGAGTCATATGCAAAGAAAATAATTGATCAATACAAGAAGGATCGCT
TACGAGATTTATTAAATAGTTCAATAAATATTATGGAAAACAAGCCTTATGAAATTTCAG
ATTTATTATCCAATTTACAATTGAATTTAATCAACCTAGATATTTCAGAAATAAATACTG
CTTATGAACAAGTAGGAAATAAAGCAGATGAACTATTTAATAGAATAATGAGCAAAGAAA
AATCAGATATTGGCGTTGGCCTTTCTTTTGGATTTCCACCATTGGATGAATTAATTTTAG
GCGCCAATCCCGGAGATTTGATAATTTTAGCGGCTCGTCCAGCTATGGGAAAAACTGCTT
TTGCTTTAAATATAGCAAATAATGTTGCCAAAAACAATAAAACGGTGCTATTTTTTTCTC
TTGAAATGTCAAATTCACAAATTGTTCAAAGAATGATGTCAATTGATTCCTTGGTTCCGA
TTAGTTTAATGAGAAAAAATGAAATCTCAACAGAAAATGCTAAGAATCTAGCCTGAACTG
TTTCAGAAATGAAACAATGAAAAATGTATTTAAATGATAAACCTACATCAACAATTTCGG
ATATAACAACCATTGCAAAACGATTTGCTAGAAACAATAAAGTTGATCTAGTTGTAGTTG
ATTATCTACAACTAATGTCAGATTCTTCAAAAGCAAGTATGGAAAATCGTCAATTGGAAG
TAAGCAAGATTTCGAGATCCTTAAAGCAACTTGCTAGAGAATTAGAATGTCCTGTTTTAG
CATTAAGCCAGTTAAGTAGAAATGTTGAAAAACGGGAAGATAAAACTCCTATTTTGTCAG
ATTTAAGAGAATCAGGAACAATTGAACAAGATGCCGATATGGTTATTTTTTTACATAGAA
AAGATTATTATAATAAGCACAACATTAATGATGACAATGATAATGCAGAAGCTGTTGACA
AAAGTGAAATTGTCAATGGCAGTTCTTCTTTAACCAATGTCATTGTAGCAAAAAATAGAC
ATGGGGCTATTGGAATTGTACAACTATTATTCCAACCAGAATGCAACAGGTTTATTTATG
AAAAAAAGAGAAATTAA
>17222 bias=0,e_score=0.0,bit_score=1451.7,score_ratio=1.04,align_strand=-,abs_start=90920,abs_end=92315,allele_start=90920,allele_end=92315,query_name=NODE_3_length_98613_cov_35.7026_ID_1039 <unknown description>
TGAACATTCAAGAAGAAAGAGAATTAGCAATTATTAATAATGAAACATCGTTATTAGGTT
TATTAATTAGGGAACCAAATTGTTATTTAACAATTGCTGAAATTTTAAAACCTGAAATGT
TTCATTTTAAAAATAATCAAATTCTTTTTAAATCTATTTCCGAAGTTCATATTGCCTCTA
AACAATTCGATATAGCCAACTTATTGAGTTATTTAAATGACCAAAAATTAATTGATCACA
TTGGTTCGTTTGGCTATAATGGTAGTGAATATATTAGCTGACTTACTAAAAATGCGGGCT
TTAGCGCCGAATTAGAGTCATATGCCAAAAAAATAATTGATCAATACAAGAAAGATCGCT
TACGAGATTTATTGAATAGTTCAATAAATATTATGGAAAACAAACCTTATGAAATTTCAG
ATTTATTATCCAATTTGCAATTGAATTTAATTAATTTAGATATTTCAGAAATAAATACTG
CTTATGAACAAGTAGGAAATAAAGCAGATGAACTATTTAATAGAATAATGAGCAAAGAAA
AATCAGATATTGGCGTTGGCCTTTCTTTTGGATTTCCACCATTGGATGAATTAATTTTAG
GCGCCAATCCCGGAGATTTGATAATTTTAGCAGCACGTCCAGCAATGGGAAAAACTGCTT
TTGCTTTAAACATAGCAAATAATGTTGCTAAAAACAATAAAACAGTGCTATTTTTTTCTC
TTGAAATGTCAAATTCACAAATTGTTCAAAGAATGATGTCAATTGATTCCTTGGTTCCAA
TTAGTTTAATGAGAAAAAATGAAATCTCAACAGAAAATGCTAAAAATCTAGCCTGAACTG
TTTCAGAAATGAAACAATGGAAAATGTATCTAAATGATAAACCTACATCAACAATTTCAG
ATATAACAACCATTGCAAAACGATTTGCTAGAAACAATAAAGTTGATCTAGTTGTAGTTG
ATTATCTACAATTAATGTCAGATTCTTCAAAAGCAAGTATGGAAAATCGTCAATTGGAAG
TAAGTAAGATTTCAAGATCCTTAAAGCAACTTGCTAGAGAATTAGAATGTCCTGTTTTAG
CATTAAGCCAGTTAAGTAGAAATGTTGAAAAACGAGAAGATAAAACTCCTATTTTGTCAG
ATTTAAGAGAATCAGGGACAATTGAACAAGATGCCGATATGGTTATTTTTTTACATAGAA
AAGATTATTATAATAAGCACAACATTAACGATGATAACGATAAAGTAGAAGCCATTGACA
AAAGTGAAATTGTTAACGGCAGTTCTTCTTTAACCAATGTCATTGTAGCAAAAAATAGAC
ATGGGGCAATTGGGATTGTACAACTATTATTCCAACCAGAATGCAACAGGTTTATTTATG
AAAAAAAGAGAAATT
>17223 bias=0,e_score=0.0,bit_score=1481.5,score_ratio=1.06,align_strand=+,abs_start=6302,abs_end=7699,allele_start=6302,allele_end=7699,query_name=NODE_2_length_108164_cov_27.4012_ID_251 <unknown description>
TGAACATTCAAGAAGAAAGAGAATTAGCAATTATTAATAATGAAACATCGTTATTAGGTT
TATTAATTAGGGAACCAAATTGTTATTTAACAATTGCTGAAATTTTAAAACCTGAAATGT
TTCATTTTAAAAATAATCAAATTCTTTTTAAATCTATTTCAGAAGTTCATATTGCCTCTA
AACAATTCGATATAGCCAACTTATTGAGTTATTTAAATGACCAAAAATTAATTGATCACA
TTGGTTCGTTTGGCTATAATGGTAGTGAATATATTAGCTGACTTACTAAAAATGCGGGCT
TTAGCGCCGAATTAGAGTCATATGCAAAGAAAATAATTGATCAATACAAGAAGGATCGCT
TACGAGATTTATTAAATAGTTCAATAAATATTATGGAAAACAAGCCTTATGAAATTTCAG
ATTTATTATCCAATTTACAATTGAATTTAATCAACCTAGATATTTCAGAAATAAATACTG
CTTATGAACAAGTAGGAAATAAAGCAGATGAACTATTTAATAGAATAATGAGTAAAGAAA
AATCAGATATTGGCGTTGGCCTTTCTTTTGGTTTTCCACCATTGGATGAATTAATTTTAG
GCGCCAATCCCGGAGATTTGATAATTTTAGCGGCTCGTCCAGCTATGGGAAAAACTGCTT
TTGCTTTAAATATAGCAAATAATGTTGCCAAAAACAATAAAACGGTGCTATTTTTTTCTC
TTGAAATGTCAAATTCACAAATTGTTCAAAGAATGATGTCAATTGATTCCTTGGTTCCGA
TTAGTTTAATGAGAAAAAATGAAATCTCAACAGAAAATGCTAAAAATCTAGCCTGAACTG
TTTCAGAAATGAAACAATGAAAAATGTATTTAAATGATAAACCTACATCAACAATTTCAG
ATATAACAACCATTGCAAAACGATTTGCTAGAAACAATAAAGTTGATCTAGTTGTAGTTG
ATTATCTACAACTAATGTCAGATTCTTCAAAAGCAAGCATGGAAAATCGTCAATTGGAAG
TAAGCAAGATTTCAAGATCTTTAAAGCAACTTGCTAGAGAATTAGAATGTCCTGTTTTAG
CATTAAGCCAATTGAGTAGAAATGTTGAAAAACGAGAAGATAAAACTCCTATTTTATCAG
ATTTAAGAGAATCAGGGACAATTGAACAAGATGCCGATATGGTTATTTTTTTACATAGAA
AAGATTATTATAATAAGCACAACATTAATGATGACAATGATAATGCAGAAGCTGTTGACA
AAAGTGAAATTGTCAATGGCAGTTCTTCTTTAACCAATGTCATTGTAGCAAAAAATAGAC
ATGGGGCAATTGGAATTGTACAACTATTATTTCAACCAGAATGCAACAGGTTTATTTATG
AAAAAAAGAAAAATTAA
>17224 bias=0,e_score=0.0,bit_score=1496.1,score_ratio=1.07,align_strand=+,abs_start=6375,abs_end=7772,allele_start=6375,allele_end=7772,query_name=NODE_3_length_122945_cov_38.6883_ID_537 <unknown description>
TGAACATTCAAGAGGAAAGAGAATTAGCAATTATTAATAATGAAACATCGTTATTAGGTT
TATTAATTAGGGAACCAAATTGTTATTTAACAATTGCTGAAATTTTAAAACCTGAAATGT
TTCATTTTAAGAATAATCAAATTCTTTTTAAATCTATTTCAGAAGTTCATATTGCCTCTA
AACAATTCGATATAGCCAACTTATTGAGTTATTTAAATGACCAAAAATTAATTGATCACA
TCGGTTCGTTCGGCTATAATGGTAGTGAATATATTAGCTGACTTACTAAAAATGCGGGCT
TTAGCGCCGAATTAGAGTCATATGCAAAGAAAATAATTGATCAATACAAGAAGGATCGCT
TACGAGATTTATTAAATAGTTCAATAAATATTATGGAAAACAAGCCTTATGAAATTTCAG
ATTTATTATCCAATTTACAATTGAATTTAATCAACCTAGATATTTCAGAAATAAATACTG
CTTATGAACAAGTAGGAAATAAAGCAGATGAACTATTTAATAGAATAATGAGCAAAGAAA
AATCAGATATTGGCGTTGGCCTTTCTTTTGGATTTCCACCATTGGATGAATTAATTTTAG
GCGCCAATCCCGGAGATTTGATAATTTTAGCGGCTCGTCCAGCTATGGGAAAAACTGCTT
TTGCTTTAAATATAGCAAATAATGTTGCCAAAAACAATAAAACGGTGCTATTTTTTTCTC
TTGAAATGTCAAATTCACAAATTGTTCAAAGAATGATGTCAATTGATTCCTTGGTTCCGA
TTAGTTTAATGAGAAAAAATGAAATCTCAACAGAAAATGCTAAGAATCTAGCCTGAACTG
TTTCAGAAATGAAACAATGAAAAATGTATTTAAATGATAAACCTACATCAACAATTTCGG
ATATAACAACCATTGCAAAACGATTTGCTAGAAACAATAAAGTTGATCTAGTTGTAGTTG
ATTATCTACAACTAATGTCAGATTCTTCAAAAGCAAGTATGGAAAATCGTCAATTGGAAG
TAAGCAAGATTTCGAGATCCTTAAAGCAACTTGCTAGAGAATTAGAATGTCCTGTTTTAG
CATTAAGCCAGTTAAGTAGAAATGTTGAAAAACGGGAAGATAAAACTCCTATTTTGTCAG
ATTTAAGAGAATCAGGAACAATTGAACAAGATGCCGATATGGTTATTTTTTTACATAGAA
AAGATTATTATAATAAGCACAACATTAATGATGACAATGATAATGCAGAAGCTGTTGACA
AAAGTGAAATTGTCAATGGCAGTTCTTCTTTAACCAATGTCATTGTAGCAAAAAATAGAC
ATGGGGCTATTGGAATTGTACAACTATTATTCCAACCAGAATGCAACAGGTTTATTTATG
AAAAAAAGAGAAATTAA
>17225 bias=0,e_score=0.0,bit_score=1497.1,score_ratio=1.07,align_strand=+,abs_start=6299,abs_end=7696,allele_start=6299,allele_end=7696,query_name=NODE_2_length_157878_cov_35.9168_ID_1792 <unknown description>
TGAACATTCAAGAAGAAAGAGAATTAGCAATTATTAATAATGAAACATCATTATTAGGTT
TATTAATTAGGGAACCAAATTGTTATTTAACAATTGCTGAAATTTTAAAACCTGAAATGT
TTCATTTTAAAAATAATCAAATTCTTTTTAAATCTATTTCAGAAGTTCATATTGCCTCTA
AACAATTCGATATAGCCAACTTATTGAGTTATTTAAATGACCAAAAATTAATTGATCACA
TTGGTTCGTTTGGCTATAGTGGTAGTGAATATATTAGCTGACTTACTAAAAATGCGGGCT
TTAGCGCCGAATTAGAGTCATATGCAAAGAAAATAATTGATCAATACAAGAAGGATCGCT
TACGAGATTTATTAAATAGTTCAATAAATATTATGGAAAACAAGCCTTATGAAATTTCAG
ATTTATTATCCAATTTACAATTGAATTTAATCAACCTAGATATTTCAGAAATAAATACTG
CTTATGAACAAGTAGGAAATAAAGCAGATGAACTATTTAATAGAATAATGAGCAAAGAAA
AATCAGATATTGGCGTTGGCCTTTCTTTTGGATTTCCACCGTTGGATGAATTAATTTTAG
GCGCCAATCCCGGAGATTTGATAATTTTAGCAGCTCGCCCAGCTATGGGAAAAACTGCTT
TTGCTTTAAATATAGCAAATAATGTTGCCAAAAACAATAAAACGGTGCTATTTTTTTCTC
TTGAAATGTCAAATTCCCAAATTGTTCAAAGAATGATGTCAATTGATTCCTTGGTTCCAA
TTAGTTTAATGAGAAAAAATGAAATCTCAACAGAAAACGCTAAAAATCTAGCCTGAACTG
TTTCAGAAATGAAACAATGAAAAATGTATTTAAATGATAAACCTACATCAACAATTTCAG
ATATAACAACCATTGCAAAACGATTTGCTAGAAACAATAAAGTTGATCTAGTTGTAGTTG
ATTATCTACAACTAATGTCAGATTCTTCAAAAGCAAGTATGGAAAATCGTCAATTGGAAG
TAAGCAAGATTTCGAGATCCTTAAAGCAACTTGCTAGAGAATTAGAATGTCCTGTTTTAG
CATTAAGCCAGTTAAGTAGAAATGTTGAAAAGCGGGAAGATAAAACTCCTATTTTGTCAG
ATTTAAGAGAATCAGGAACAATTGAACAAGATGCCGATATGGTTATTTTTTTACATAGAA
AAGATTATTATAATAAGCACAACATTAACGATGATAACGATAAAGTAGAAGCCATTGACA
AAAGTGAAATTGTTAACGGCAGTTCTTCTTTAACCAATGTCATTGTAGCAAAAAATAGAC
ATGGGGCAATTGGAATTGTACAACTATTATTTCAACCGGAATGCAACAGGTTTATTTATG
AAAAAAAGAGAAATTAA
>17226 bias=0,e_score=0.0,bit_score=1467.8,score_ratio=1.05,align_strand=-,abs_start=166552,abs_end=167947,allele_start=166552,allele_end=167947,query_name=NODE_3_length_174249_cov_45.7083_ID_381 <unknown description>
TGAACATTCAAGAAGAAAGAGAATTAGCAATTATTAATAATGAAACATCGTTATTAGGTT
TATTAATTAGGGAACCAAATTGTTATTTAACAATTGCTGAAATTTTAAAACCTGAAATGT
TTCATTTTAAGAATAATCAAATTCTTTTTAAATCTATTTCAGAAGTTCATATTGCCTCTA
AACAATTCGATATAGCCAACTTATTGAGTTATTTAAATGACCAAAAATTAATTGATCACA
TTGGTTCATTTGGCTATAATGGTAGTGAATATATTAGTTGACTTACTAAAAACGCAGGTT
TTAGCGCTGAACTAGAGTCATATGCAAAAAAAATAATTGATCAATACAAGAAAGATCGTT
TACGAGATTTATTGAATAGTTCAATAAATATTATGGAAAACAAACCTTATGAAATTTCAG
ATTTATTATCCAATTTACAATTGAATTTAATCAACCTAGATATTTCAGAAATAAATACTG
CTTATGAACAAGTAGGAAATAAAGCAGATGAACTATTTAATAGAATAATGAGCAAAGAAA
AATCAGATATTGGCGTTGGCCTTTCTTTTGGATTTCCACCATTGGATGAATTAATTTTAG
GCGCCAATCCCGGCGATTTGATAATTTTGGCAGCTCGCCCAGCAATGGGAAAAACTGCTT
TTGCTTTAAATATAGCAAATAATGTTGCTAAAAACAATAAAACGGTGCTATTTTTTTCTC
TTGAAATGTCAAATTCACAAATTGTTCAAAGAATGATGTCAATTGATTCCTTGGTTCCGA
TTAGTTTAATGAGAAAAAATGAAATCTCAACAGAAAACGCTAAAAATCTAGCCTGAACTG
TTTCAGAAATGAAACAATGAAAAATGTATTTAAATGATAAACCTACATCAACAATTTCGG
ATATAACAACCATTGCAAAACGATTTGCTAGAAACAATAAAGTTGATCTAGTTGTAGTTG
ATTATCTACAATTAATGTCAGATTCTTCAAAAGCAAGTATGGAAAATCGTCAATTGGAAG
TAAGCAAGATTTCGAGATCCTTAAAGCAACTTGCTAGAGAATTAGAATGTCCTGTTTTAG
CATTAAGCCAGTTAAGTAGAAATGTTGAAAAAAGGGAAGATAAAACTCCTATTTTGTCAG
ATTTAAGAGAATCAGGAACAATTGAACAAGATGCCGATATGGTTATTTTTTTACATAGAA
AAGATTATTATAATAAGCACAACATTAATGATGACAATGATAATGCAGAAGCTGTTGACA
AAAGTGAAATTGTCAATGGCAGTTCTTCTTTAACCAATGTCATTGTAGCAAAAAATAGAC
ATGGGGCAATTGGAATTGTACAACTATTATTTCAACCAGAATGCAACAGGTTTATTTATG
AAAAAAAGAAAAATT
>17227 bias=0,e_score=0.0,bit_score=1451.7,score_ratio=1.04,align_strand=+,abs_start=6298,abs_end=7695,allele_start=6298,allele_end=7695,query_name=NODE_3_length_97159_cov_18.0381_ID_750 <unknown description>
TGAACATTCAAGAAGAAAGAGAATTAGCAATTATTAATAATGAAACATCGTTATTAGGTT
TATTAATTAGGGAACCAAATTGTTATTTAACAATTGCTGAAATTTTAAAACCTGAAATGT
TTCATTTTAAAAATAATCAAATTCTTTTTAAATCTATTTCCGAAGTTCATATTGCCTCTA
AACAATTCGATATAGCCAACTTATTGAGTTATTTAAATGACCAAAAATTAATTGATCACA
TTGGTTCGTTTGGCTATAATGGTAGTGAATATATTAGCTGACTTACTAAAAATGCGGGCT
TTAGCGCCGAATTAGAGTCATATGCCAAAAAAATAATTGATCAATACAAGAAAGATCGCT
TACGAGATTTATTGAATAGTTCAATAAATATTATGGAAAACAAACCTTATGAAATTTCAG
ATTTATTATCCAATTTGCAATTGAATTTAATTAATTTAGATATTTCAGAAATAAATACTG
CTTATGAACAAGTAGGAAATAAAGCAGATGAACTATTTAATAGAATAATGAGCAAAGAAA
AATCAGATATTGGCGTTGGCCTTTCTTTTGGATTTCCACCATTGGATGAATTAATTTTAG
GCGCCAATCCCGGAGATTTGATAATTTTAGCAGCACGTCCAGCAATGGGAAAAACTGCTT
TTGCTTTAAACATAGCAAATAATGTTGCTAAAAACAATAAAACAGTGCTATTTTTTTCTC
TTGAAATGTCAAATTCACAAATTGTTCAAAGAATGATGTCAATTGATTCCTTGGTTCCAA
TTAGTTTAATGAGAAAAAATGAAATCTCAACAGAAAATGCTAAAAATCTAGCCTGAACTG
TTTCAGAAATGAAACAATGGAAAATGTATCTAAATGATAAACCTACATCAACAATTTCAG
ATATAACAACCATTGCAAAACGATTTGCTAGAAACAATAAAGTTGATCTAGTTGTAGTTG
ATTATCTACAATTAATGTCAGATTCTTCAAAAGCAAGTATGGAAAATCGTCAATTGGAAG
TAAGTAAGATTTCAAGATCCTTAAAGCAACTTGCTAGAGAATTAGAATGTCCTGTTTTAG
CATTAAGCCAGTTAAGTAGAAATGTTGAAAAACGAGAAGATAAAACTCCTATTTTGTCAG
ATTTAAGAGAATCAGGGACAATTGAACAAGATGCCGATATGGTTATTTTTTTACATAGAA
AAGATTATTATAATAAGCACAACATTAACGATGATAACGATAAAGTAGAAGCCATTGACA
AAAGTGAAATTGTTAACGGCAGTTCTTCTTTAACCAATGTCATTGTAGCAAAAAATAGAC
ATGGGGCAATTGGGATTGTACAACTATTATTCCAACCAGAATGCAACAGGTTTATTTATG
AAAAAAAGAGAAATTAA
>17228 bias=0,e_score=0.0,bit_score=1495.9,score_ratio=1.07,align_strand=+,abs_start=6302,abs_end=7699,allele_start=6302,allele_end=7699,query_name=NODE_2_length_103512_cov_40.2028_ID_705 <unknown description>
TGAACATTCAAGAGGAAAGAGAATTAGCAATTATTAATAATGAAACATCGTTATTAGGTT
TATTAATTAGGGAACCAAATTGTTATTTAACAATTGCTGAAATTTTAAAACCTGAAATGT
TTCATTTTAAGAATAATCAAATTCTTTTTAAATCTATTTCAGAAGTTCATATTGCCTCTA
AACAATTCGATATAGCCAACTTATTGAGTTATTTAAATGACCAAAAATTAATTGATCACA
TCGGTTCGTTTGGCTATAATGGTAGTGAATATATTAGCTGACTTACTAAAAATGCGGGCT
TTAGCGCCGAATTAGAGTCATATGCAAAGAAAATAATTGATCAATACAAGAAGGATCGCT
TACGAGATTTATTAAATAGTTCAATAAATATTATGGAAAACAAGCCTTATGAAATTTCAG
ATTTATTATCCAATTTACAATTGAATTTAATCAACCTAGATATTTCAGAAATAAATACTG
CTTATGAACAAGTAGGAAATAAAGCAGATGAACTATTTAATAGAATAATGAGCAAAGAAA
AATCAGATATTGGCGTTGGCCTTTCTTTTGGATTTCCACCATTGGATGAATTAATTTTAG
GCGCCAATCCCGGAGATTTGATAATTTTAGCGGCTCGTCCAGCTATGGGAAAAACTGCTT
TTGCTTTAAATATAGCAAATAATGTTGCCAAAAACAATAAAACGGTGCTATTTTTTTCTC
TTGAAATGTCAAATTCACAAATTGTTCAAAGAATGATGTCAATTGATTCCTTGGTTCCGA
TTAGTTTAATGAGAAAAAATGAAATCTCAACAGAAAATGCTAAGAATCTAGCCTGAACTG
TTTCAGAAATGAAACAATGAAAAATGTATTTAAATGATAAACCTACATCAACAATTTCGG
ATATAACAACCATTGCAAAACGATTTGCTAGAAACAATAAAGTTGATCTAGTTGTAGTTG
ATTATCTACAACTAATGTCAGATTCTTCAAAAGCAAGTATGGAAAATCGTCAATTGGAAG
TAAGCAAGATTTCGAGATCCTTAAAGCAACTTGCTAGAGAATTAGAATGTCCTGTTTTAG
CATTAAGCCAGTTAAGTAGAAATGTTGAAAAACGGGAAGATAAAACTCCTATTTTGTCAG
ATTTAAGAGAATCAGGAACAATTGAACAAGATGCCGATATGGTTATTTTTTTACATAGAA
AAGATTATTATAATAAGCACAACATTAATGATGACAATGATAATGCAGAAGCTGTTGACA
AAAGTGAAATTGTCAATGGCAGTTCTTCTTTAACCAATGTCATTGTAGCAAAAAATAGAC
ATGGGGCAATTGGAATTGTACAACTATTATTCCAACCAGAATGCAACAGGTTTATTTATG
AAAAAAAGAAAAATTAA
>17229 bias=0,e_score=0.0,bit_score=1494.4,score_ratio=1.07,align_strand=+,abs_start=13035,abs_end=14432,allele_start=13035,allele_end=14432,query_name=NODE_12_length_19664_cov_1.71376_ID_305 <unknown description>
TGAACATTCAAGAAGAAAGAGAATTAGCAATTATTAATAATGAAACATCGTTATTAGGTT
TATTAATTAGGGAACCAAATTGTTATTTAACAATTGTTGAAATTTTAAAACCTGAAATGT
TTCATTTTAAAAATAATCAAATTCTTTTTAAATCTATTTCAGAAGTTCATATTGCCTCTA
AACAATTCGATATAGCCAACTTATTGAGTTATTTAAATGACCAAAAATTAATTGATCACA
TTGGTTCGTTTGGCTATAATGGTAGTGAATATATTAGCTGACTTACTAAAAATGCGGGCT
TTAGCGCCGAATTAGAGTCATATGCAAAGAAAATAATTGATCAATACAAGAAGGATCGCT
TACGAGATTTATTAAATAGTTCAATAAATATTATGGAAAACAAGCCTTATGAAATTTCAG
ATTTATTATCCAATTTACAATTGAATTTAATCAACCTAGATATTTCAGAAATAAATACTG
CTTATGAACAAGTAGGAAATAAAGCAGATGAACTATTTAATAGAATAATGAGTAAAGAAA
AATCAGATATTGGCGTTGGCCTTTCTTTTGGTTTTCCGCCATTGGATGAATTAATTTTAG
GCGCCAATCCCGGCGATTTGATAATTTTAGCGGCTCGCCCAGCTATGGGAAAAACTGCTT
TTGCTTTAAATATAGCGAATAATGTTGCCAAAAACAATAAAACGGTGCTATTTTTTTCTC
TTGAAATGTCAAATTCGCAAATTGTTCAAAGAATGATGTCAATTGATTCCTTGGTTCCGA
TTAGTTTAATGAGAAAAAATGAAATCTCAACAGAAAATGCTAAAAATCTAGCCTGAACTG
TTTCAGAAATGAAACAATGAAAAATGTATTTAAATGATAAACCTACATCAACAATTTCAG
ATATAACAACCATTGCAAAACGATTTGCTAGAAACAATAAAGTTGATCTAGTTGTAGTTG
ATTATCTACAACTAATGTCAGATTCTTCAAAAGCAAGTATGGAAAATCGTCAATTGGAAG
TAAGCAAGATTTCGAGATCCTTAAAGCAACTTGCTAGAGAATTAGAATGTCCTGTTTTAG
CATTAAGCCAGTTAAGTAGAAATGTTGAAAAAAGGGAAGATAAAACTCCTATTTTGTCAG
ATTTAAGAGAATCAGGAACAATTGAACAAGATGCCGATATGGTTATTTTTTTACATAGAA
AAGATTATTATAATAAGCACAACATTAACGATGATAACGATAAAGTAGAAGCTATTGACA
AAAGTGAAATTGTTAACGGCAGTTCTTCTTTAACCAATGTCATTGTAGCAAAAAATAGAC
ATGGGGCTATTGGAATTGTACAACTATTATTCCAACCAGAATGCAACAGGTTTATTTATG
AAAAAAAGAAAAATTAA
>17230 bias=0,e_score=0.0,bit_score=1489.4,score_ratio=1.07,align_strand=+,abs_start=6300,abs_end=7697,allele_start=6300,allele_end=7697,query_name=NODE_2_length_111520_cov_43.0702_ID_357 <unknown description>
TGAACATTCAAGAAGAAAGAGAATTAGCAATTATTAATAATGAAACATCGTTATTAGGTT
TATTAATTAGGGAACCAAATTGTTATTTAACAATTGCTGAAATTTTAAAACCTGAAATGT
TTCATTTTAAGAATAATCAAATTCTTTTTAAATCTATTTCAGAAGTTCATATTGCCTCTA
AACAATTCGATATAGCCAACTTATTGAGTTATTTAAATGACCAAAAATTAATTGATCACA
TTGGTTCGTTTGGCTATAATGGTAGTGAATATATTAGCTGACTTACTAAAAATGCGGGCT
TTAGCGCCGAATTAGAGTCATATGCAAAGAAAATAATTGATCAATACAAGAAGGATCGCT
TACGAGATTTATTAAATAGTTCAATAAATATTATGGAAAACAAGCCTTATGAAATTTCAG
ATTTATTATCCAATTTACAATTGAATTTAATCAATCTAGATATTTCAGAAATAAATACTG
CTTATGAACAAGTAGGAAATAAAGCAGATGAACTATTTAATAGAATAATGAGCAAAGAAA
AATCAGATATTGGCGTTGGCCTTTCTTTTGGATTTCCACCATTGGATGAATTAATTTTAG
GTGCCAATCCCGGAGATTTGATAATTTTAGCAGCTCGCCCAGCTATGGGAAAAACTGCTT
TTGCTTTAAATATAGCAAATAATGTTGCCAAAAACAATAAAACGGTGCTATTTTTTTCTC
TTGAAATGTCAAATTCACAAATTGTTCAAAGAATGATGTCAATTGATTCCTTGGTTCCGA
TTAGTTTAATGAGAAAAAATGAAATCTCAACAGAAAACGCTAAAAATCTAGCCTGAACTG
TTTCAGAAATGAAACAATGAAAAATGTATTTAAATGATAAACCTACATCAACAATTTCGG
ATATAACAACCATTGCAAAACGATTTGCTAGAAACAATAAAGTTGATCTAGTTGTAGTTG
ATTATCTACAATTAATGTCAGATTCTTCAAAAGCAAGTATGGAAAATCGTCAATTGGAAG
TAAGCAAGATTTCGAGATCCTTAAAGCAACTTGCTAGAGAATTAGAATGTCCTGTTTTAG
CATTAAGCCAGTTAAGTAGAAATGTTGAAAAAAGGGAAGATAAAACTCCTATTTTGTCAG
ATTTAAGAGAATCAGGAACAATTGAACAAGATGCCGATATGGTTATTTTTTTACATAGAA
AAGATTATTATAATAAGCACAACATTAACGATGATACCGATAAAGTAGAAGCCATTGACA
AAAGTGAAATTGTTAACGGCAGTTCTTCTTTAACCAATGTCATTGTAGCAAAAAATAGAC
ATGGGGCAATTGGAATTGTACAACTATTATTCCAACCAGAATGCAACAGGTTTATTTATG
AAAAAAAGAAAAATTAA
>17231 bias=0,e_score=0.0,bit_score=1499.3,score_ratio=1.07,align_strand=-,abs_start=148519,abs_end=149914,allele_start=148519,allele_end=149914,query_name=NODE_2_length_156220_cov_38.7853_ID_1653 <unknown description>
TGAACATTCAAGAAGAAAGAGAATTAGCAATTATTAATAATGAAACATCGTTATTAGGTT
TATTAATTAGGGAACCAAATTGTTATTTAACAATTGCTGAAATTTTAAAACCTGAAATGT
TTCATTTTAAGAATAATCAAATTCTTTTTAAATCTATTTCAGAAGTTCATATTGCCTCTA
AACAATTCGATATAGCCAACTTATTGAGTTATTTAAATGACCAAAAATTAATTGATCACA
TCGGTTCGTTTGGCTATAATGGTAGTGAATATATTAGCTGACTTACTAAAAATGCGGGCT
TTAGCGCCGAATTAGAGTCATATGCAAAGAAAATAATTGATCAATACAAGAAGGATCGCT
TACGAGATTTATTAAATAGTTCAATAAATATTATGGAAAACAAGCCTTATGAAATTTCAG
ATTTATTATCCAATTTACAATTGAATTTAATCAACCTAGATATTTCAGAAATAAATACTG
CTTATGAACAAGTAGGAAATAAAGCAGATGAACTATTTAATAGAATAATGAGCAAAGAAA
AATCAGATATTGGCGTTGGCCTTTCTTTTGGATTTCCACCATTGGATGAATTAATTTTAG
GCGCCAATCCCGGAGATTTGATAATTTTAGCGGCTCGTCCAGCTATGGGAAAAACTGCTT
TTGCTTTAAATATAGCAAATAATGTTGCCAAAAACAATAAAACGGTGCTATTTTTTTCTC
TTGAAATGTCAAATTCACAAATTGTTCAAAGAATGATGTCAATTGATTCCTTGGTTCCGA
TTAGTTTAATGAGAAAAAATGAAATCTCAACAGAAAATGCTAAGAATCTAGCCTGAACTG
TTTCAGAAATGAAACAATGAAAAATGTATTTAAATGATAAACCTACATCAACAATTTCGG
ATATAACAACCATTGCAAAACGATTTGCTAGAAACAATAAAGTTGATCTAGTTGTAGTTG
ATTATCTACAACTAATGTCAGATTCTTCAAAAGCAAGTATGGAAAATCGTCAATTGGAAG
TAAGCAAGATTTCGAGATCCTTAAAGCAACTTGCTAGAGAATTAGAATGTCCTGTTTTAG
CATTAAGCCAGTTAAGTAGAAATGTTGAAAAACGGGAAGATAAAACTCCTATTTTGTCAG
ATTTAAGAGAATCAGGAACAATTGAACAAGATGCCGATATGGTTATTTTTTTACATAGAA
AAGATTATTATAATAAGCACAACATTAACGATGATAACGATAAAGTAGAAGCTATTGACA
AAAGTGAAATTGTTAACGGCAGTTCTTCTTTAACCAATGTCATTGTAGCAAAAAATAGAC
ATGGGGCTATTGGAATTGTACAACTATTATTCCAACCAGAATGCAACAGGTTTATTTATG
AAAAAAAGAAAAATT
