# Supplementary material for: Genomic determination of minimum multi-locus sequence typing schemas to represent the genomic phylogeny of Mycoplasma hominis
Source: BMC Genomics. 2016 Nov 23;17:964. doi: 10.1186/s12864-016-3284-z (PMC5120421; doi:10.1186/s12864-016-3284-z)
Supplement: Additional file 1: — FASTA sequence for all pan genomic alleles identified in this study. (ZIP 1488 kb) [file 12864_2016_3284_MOESM1_ESM.zip › pan_genome/GENE-240.fasta]

>240
ATGAAAAAAGAGAAGTCGTGTGGCGCTATTATTTTCAAAGAAGAAAATGATAATCTTTTT
GTTTTATTAGTTGAACAAACAGCAGGCCATTGAGGGTTCCCAAAAGGCCATGTTGAAAAA
AACGAAACAGAAGAGGAAACCGCGATTAGAGAAGTAAAAGAAGAAACTAACATAGATATA
AAATTGCTCAAGGGTTTTAGAGAAGTCAATAAATATATTATTGGAAAATTAATATCTAAA
GAAGTTGTTTATTTTATTGCTAAGCCAACATCTTTTGATTTAATTAAGCAAGATAGTGAA
ATTAAGGTAGTTGAATGGCAAGATACAACAAATGCATTGTTATATCGCATAACATACGAA
AGTGATTGTGAAATATTGAAAAAGGCTGTTGAATTTTATTGCGAATATATAACAAAAAAT
AACGGGTTTTAA
>631
ATGAAAAAAGAGAAGTCGTGTGGCGCTATTATTTTCAAAGAAGAAAATGATAATCTTTTT
GTTTTATTAGTTGAACAAACAGCAGGCCATTGAGGGTTCCCAAAAGGCCATGTTGAAAAA
AACGAAACAGAAGAGGAAACCGCGATTAGAGAAGTAAAAGAAGAAACTAACATAGATATA
AAATTGCTCAAAGGTTTTAGAGAAGTCAATAAATATATTATTGGAAAATTAATATCTAAA
GAAGTTGTTTATTTTATTGCTAAGCCAACATCTTTTGATTTAATTAAGCAAGATAGTGAA
ATTAAGGTAGTTGAATGGCAAGATACAACAAATGCATTGTTATATCGCATAACATACGAA
AGTGATTGTGAAATATTGAAAAAGGCTGTTGAATTTTATTGCGAATATATAACAAAAAAT
AACGGGTTTTAA
>1192
ATGAAAAAAGAGAAGTCGTGTGGCGCTATTATTTTCAAAGAAGAAAATGATAATCTTTTT
GTTTTATTAGTTGAACAAACAGCAGGCCATTGAGGGTTCCCAAAAGGCCATGTTGAAAAA
AACGAAACAGAAGAGGAAACCGCGATTAGAGAAGTAAAAGAAGAAACTAACATAGATATA
AAATTGCTCAAGGGTTTTAGAGAAGTCAATAAATATATTATTGGAAAATTAATATCTAAA
GAAGTTGTTTATTTTATTGCTAAGCCAACATCTTTTGATTTAATTAAGCAAGATAGTGAA
ATTAAGGTAGTTGAATGGCAAGATACAACAAATGCATTGTTATATCGCATAACATACGAA
AGTGATTGTGAAATATTAAAAAAGGCTGTTGAATTTTATTGCGAATATATAACAAAAAAT
AACGGGTTTTAA
>1734
ATGAAAAAAGAGAAGTCGTGTGGCGCTATTATTTTCAAAGAAGAAAATGATAATCTTTTT
GTTTTATTAGTTGAACAAACAGCAGGCCATTGAGGGTTCCCAAAAGGCCATGTTGAAAAA
AACGAAACAGAAGAGGAAACCGCGATTAGAGAAGTAAAAGAAGAAACTAACATAGATATA
AAATTGCTCAAGGGTTTTAGAGAAGTCAATAAATATATTATTGGAAAATTAATATCTAAA
GAAGTTGTTTATTTTATTGCTAAACCAACATCTTTTGATTTAATTAAGCAAGATAGTGAA
ATTAAGGTAGTTGAATGGCAAGATACAACAAATGCATTGTTATATCGCATAACATACGAA
AGTGATTGTGAAATATTGAAAAAGGCTGTTGAATTTTATTGCGAATATATAACAAAAAAT
AACGGGTTTTAA
>4774 bias=63.1,bit_score=442.1,abs_start=136471,align_strand=-,abs_end=136898,score_ratio=1.02337962963,query_name=NODE_1_length_339602_cov_30.5322_ID_528
TGAAAAAAGAGAAGTCGTGTGGCGCTATTATTTTCAAAGAAGAAAATGATAATCTTTTTG
TTTTATTAGTTGAACAAACAGCAGGCCATTGAGGGTTCCCAAAAGGCCATGTTGAAAAAA
ACGAAACAGAAGAGGAAACCGCGATTAGAGAAGCAAAAGAAGAAACTAACATAGATATAA
AATTGCTCAAGGGTTTTAGAGAAGTCAATAAATATATTATTGGAAAATTAATATCTAAAG
AAGTTGTTTATTTTATTGCTAAGCCAACATCTTTTGATTTAATTAAGCAAGATAGTGAAA
TTAAGGTAGTTGAATGGCAAGATACAACAAATGCATTGTTATATCGCATAACATACGAAA
GTGATTGTGAAATATTGAAAAAGGCTGTTGAATTTTATTGCGAATATATAACAAAAAATA
ACGGGTTT
>4775 bias=64.4,bit_score=444.5,abs_start=52739,align_strand=-,abs_end=53168,score_ratio=1.02893518519,query_name=NODE_3_length_132017_cov_31.7138_ID_1553
TGAAAAAAGAGAAGTCGTGTGGCGCTATTATTTTCAAAGAAGAAAATGATAATCTTTTTG
TTTTATTAGTTGAACAAACAGCAGGCCATTGAGGGTTCCCAAAAGGCCATGTTGAAAAAA
ACGAAACAGAAGAGGAAACCGCGATTAGAGAAGTAAAAGAAGAAACTAACATAGATATAA
AATTGCTCAAGGGTTTTAGAGAAGTCAATAAATATATTATTGGAAAATTAATATCTAAAG
AAGTTGTTTATTTTATTGCTAAGCCAACATCTTTTGATTTAATTAAGCAAGATAGTGAAA
TTAAGGTAGTTGAATGGCAAGATACAACAAATGCATTGTTATATCGCATAACATACGAAA
GTGATTGTGAAATATTGAAAAAGGCTGTTGAATTTTATTGCGAATATATAACAAAAAATA
ACGGGTTTTA
>4776 bias=65.5,bit_score=442.3,abs_start=284666,align_strand=-,abs_end=285095,score_ratio=1.02384259259,query_name=NODE_1_length_497571_cov_28.1511_ID_540
TGAAAAAAGAGAAGTCGTGTGGCGCTATTATTTTCAAAGAAGAAAATGATAATCTTTTTG
TTTTATTAGTTGAACAAACAGCAGGCCATTGAGGGTTCCCAAAAGGCCATGTTGAAAAAA
ACGAAACAGAAGAGGAAACCGCGATTAGAGAAGTAAAAGAAGAAACTAACATAGATATAA
AATTGCTCAAGGGTTTTAGAGAAGTCAATAAATATATTATTGGAAAATTAATATCTAAAG
AAGTTGTTTATTTTATTGCTAAGCCAACATCTTTTGATTTAATTAAGCAAGATAGTGAAA
TTAAGGTAGTTGAATGGCAAGATACAACAAATGCATTGTTATATCGCATAACATACGAAA
GTGATTGTGAAATATTAAAAAAGGCTGTTGAATTTTATTGCGAATATATAACAAAAAATA
ACGGGTTTTA
>4778 bias=65.5,bit_score=440.9,abs_start=4966,align_strand=+,abs_end=5397,score_ratio=1.02060185185,query_name=NODE_23_length_21234_cov_18.1046_ID_1742
ATGAAAAAAGAGAAGTCGTGTGGCGCTATTATTTTCAAAGAAGAAAATGATAATCTTTTT
GTTTTATTAGTTGAACAAACAGCAGGCCATTGAGGGTTCCCAAAAGGCCATGTTGAAAAA
AACAAAACAGAAGAGGAAACCGCGATTAGAGAAGTAAAAGAAGAAACTAACATAGATATA
AAATTGCTCAAGGGTTTTAGAGAAGTCAATAAATATATTATTGGAAAATTAATATCTAAA
GAAGTTGTTTATTTTATTGCTAAGCCAACATCTTTTGATTTAATTAAGCAAGATAGTGAA
ATTAAGGTAGTTGAATGGCAAGATACAACAAATGCATTGTTATATCGCATAACATACGAA
AGTGATTGTGAAATATTGAAAAAGGCTGTTGAATTTTATTGCGAATATATAACAAAAAAT
AACGGGTTTTAA
>20935 bias=0,e_score=3.7e-131,bit_score=443.8,score_ratio=1.03,align_strand=-,abs_start=136410,abs_end=136839,allele_start=136410,allele_end=136839,query_name=NODE_1_length_337690_cov_20.0179_ID_3593 <unknown description>
TGAAAAAAGAGAAGTCGTGTGGCGCTATTATTTTCAAAGAAGAAAATGATAATCTTTTTG
TTTTATTAGTTGAACAAACAGCAGGCCATTGAGGGTTCCCAAAAGGCCATGTTGAAAAAA
ACGAAACAGAAGAGGAAACCGCGATTAGAGAAGCAAAAGAAGAAACTAACATAGATATAA
AATTGCTCAAGGGTTTTAGAGAAGTCAATAAATATATTATTGGAAAATTAATATCTAAAG
AAGTTGTTTATTTTATTGCTAAGCCAACATCTTTTGATTTAATTAAGCAAGATAGTGAAA
TTAAGGTAGTTGAATGGCAAGATACAACAAATGCATTGTTATATCGCATAACATACGAAA
GTGATTGTGAAATATTGAAAAAGGCTGTTGAATTTTATTGCGAATATATAACAAAAAATA
ACGGGTTTT
>20936 bias=0,e_score=1.6e-130,bit_score=442.3,score_ratio=1.02,align_strand=-,abs_start=284666,abs_end=285095,allele_start=284666,allele_end=285095,query_name=NODE_1_length_497571_cov_28.1511_ID_540 <unknown description>
TGAAAAAAGAGAAGTCGTGTGGCGCTATTATTTTCAAAGAAGAAAATGATAATCTTTTTG
TTTTATTAGTTGAACAAACAGCAGGCCATTGAGGGTTCCCAAAAGGCCATGTTGAAAAAA
ACGAAACAGAAGAGGAAACCGCGATTAGAGAAGTAAAAGAAGAAACTAACATAGATATAA
AATTGCTCAAGGGTTTTAGAGAAGTCAATAAATATATTATTGGAAAATTAATATCTAAAG
AAGTTGTTTATTTTATTGCTAAGCCAACATCTTTTGATTTAATTAAGCAAGATAGTGAAA
TTAAGGTAGTTGAATGGCAAGATACAACAAATGCATTGTTATATCGCATAACATACGAAA
GTGATTGTGAAATATTAAAAAAGGCTGTTGAATTTTATTGCGAATATATAACAAAAAATA
ACGGGTTTT
>20937 bias=0,e_score=7.2e-129,bit_score=436.5,score_ratio=1.01,align_strand=-,abs_start=170000,abs_end=170429,allele_start=170000,allele_end=170429,query_name=NODE_1_length_386744_cov_32.1807_ID_133 <unknown description>
TGAAAAAAGAGAAGTCGTGTGGCGCTATTGTTTTCAAAGAAGAAAATGATAATCTTTTTG
TTTTATTAGTTGAACAAACAGCAGGCCATTGAGGGTTCCCAAAAGGCCATGTTGAAAAAA
ACGAAACAGAAGAGGAAACCGCGATTAGAGAAGTAAAAGAAGAAACTAACATAGATATAA
AATTGCTCAAGGGTTTTAGAGAAGTCAATAAATATATTATTGGAAAATTAATATCTAAAG
AAGTTGTTTATTTTATTGCTAAGCCAACATCTTTTGATTTAATTAAGCAAGATAGTGAAA
TTAAGGTAGTTGAATGGCAAGAAACAACAAATGCACTGTTATATCGCATAACATACGAAA
GTGATTGTGAAATATTGAAAAAGGCTGTTGAATTTTATTGCGAATATATAACAAAAAATA
ACGAGTTTT
>20938 bias=0,e_score=1.2e-130,bit_score=442.1,score_ratio=1.02,align_strand=-,abs_start=136379,abs_end=136806,allele_start=136379,allele_end=136806,query_name=NODE_1_length_337655_cov_39.5735_ID_506 <unknown description>
TGAAAAAAGAGAAGTCGTGTGGCGCTATTATTTTCAAAGAAGAAAATGATAATCTTTTTG
TTTTATTAGTTGAACAAACAGCAGGCCATTGAGGGTTCCCAAAAGGCCATGTTGAAAAAA
ACGAAACAGAAGAGGAAACCGCGATTAGAGAAGCAAAAGAAGAAACTAACATAGATATAA
AATTGCTCAAGGGTTTTAGAGAAGTCAATAAATATATTATTGGAAAATTAATATCTAAAG
AAGTTGTTTATTTTATTGCTAAGCCAACATCTTTTGATTTAATTAAGCAAGATAGTGAAA
TTAAGGTAGTTGAATGGCAAGATACAACAAATGCATTGTTATATCGCATAACATACGAAA
GTGATTGTGAAATATTGAAAAAGGCTGTTGAATTTTATTGCGAATATATAACAAAAAATA
ACGGGTT
>20939 bias=0,e_score=9.4e-132,bit_score=444.5,score_ratio=1.03,align_strand=-,abs_start=52739,abs_end=53168,allele_start=52739,allele_end=53168,query_name=NODE_3_length_132017_cov_31.7138_ID_1553 <unknown description>
TGAAAAAAGAGAAGTCGTGTGGCGCTATTATTTTCAAAGAAGAAAATGATAATCTTTTTG
TTTTATTAGTTGAACAAACAGCAGGCCATTGAGGGTTCCCAAAAGGCCATGTTGAAAAAA
ACGAAACAGAAGAGGAAACCGCGATTAGAGAAGTAAAAGAAGAAACTAACATAGATATAA
AATTGCTCAAGGGTTTTAGAGAAGTCAATAAATATATTATTGGAAAATTAATATCTAAAG
AAGTTGTTTATTTTATTGCTAAGCCAACATCTTTTGATTTAATTAAGCAAGATAGTGAAA
TTAAGGTAGTTGAATGGCAAGATACAACAAATGCATTGTTATATCGCATAACATACGAAA
GTGATTGTGAAATATTGAAAAAGGCTGTTGAATTTTATTGCGAATATATAACAAAAAATA
ACGGGTTTT
>20940 bias=0,e_score=2.2e-130,bit_score=440.9,score_ratio=1.02,align_strand=-,abs_start=55308,abs_end=55737,allele_start=55308,allele_end=55737,query_name=NODE_1_length_264014_cov_18.1843_ID_149 <unknown description>
TGAAAAAAGAGAAGTCGTGTGGCGCTATTATTTTCAAAGAAGAAAATGATAATCTTTTTG
TTTTATTAGTTGAACAAACAGCAGGCCATTGAGGGTTCCCAAAAGGCCATGTTGAAAAAA
ACAAAACAGAAGAGGAAACCGCGATTAGAGAAGTAAAAGAAGAAACTAACATAGATATAA
AATTGCTCAAGGGTTTTAGAGAAGTCAATAAATATATTATTGGAAAATTAATATCTAAAG
AAGTTGTTTATTTTATTGCTAAGCCAACATCTTTTGATTTAATTAAGCAAGATAGTGAAA
TTAAGGTAGTTGAATGGCAAGATACAACAAATGCATTGTTATATCGCATAACATACGAAA
GTGATTGTGAAATATTGAAAAAGGCTGTTGAATTTTATTGCGAATATATAACAAAAAATA
ACGGGTTTT
