# Supplementary material for: Genomic determination of minimum multi-locus sequence typing schemas to represent the genomic phylogeny of Mycoplasma hominis
Source: BMC Genomics. 2016 Nov 23;17:964. doi: 10.1186/s12864-016-3284-z (PMC5120421; doi:10.1186/s12864-016-3284-z)
Supplement: Additional file 1: — FASTA sequence for all pan genomic alleles identified in this study. (ZIP 1488 kb) [file 12864_2016_3284_MOESM1_ESM.zip › pan_genome/GENE-241.fasta]

>241
ATGAATAAAATAAGTGCAGAAAAATTAGCAATTTTCAAGAAAATTGAAGAAAGAATTAAA
GCACACAAAAATATAGTTATATATCATCATATTAGACCCGACGGAGATTGCTTGGGTTCT
CAATTTGGAATGAAGAATCTAATTAAGGTAAATTTTCCTGATAAAACAGTGTATACAATT
GGTGATTCTAAAGGCATTTATTCATTTTTAGAATTTAAAATGGATAAATTACCACTAGAA
AAGTTAGATGATTCATTAGCAATTATTGTTGATGCTAACTTTAAAGAACGTTTAGAATGT
AGAGAATATTTAGACAATAATTGTTTTGATGAAGTAATAAGAATCGATCACCATCCAAAT
GATGATGATCTAGACGCCTCATTAAGATGAGTTGAACCAGAAGCACCAGCAGCTGCTCAA
CAAGTAACTGAAATAGCATACGAATTGGGTTGAAAATTGAACAAAGAAGCTGCGACATAT
TTATATTTGGGTATATATACTGATTCAGTTAAATTGTCAACCAATACGACAACCGCAAAG
ACAATGTTGTTAGTAAGTTGATTGTGAGACAATGGTAGTCAAAAAGACTTAATTCATACA
GAACTTTCTAAGCGTACATTGTTTGATATCAACATAAACACATACATATCTCAAAACATG
AAAATTGCAAATGATGTAGTTTCATTTTACTTCCCATTGTCTGAACAAATTAAATTAGGA
ATTAAAGATCCATTAAAAGCAAATAGACCTTTTGTTCTTGGCTCAATTGATAACACAAAG
GCATGAGTATTCTTTACAGAAGAAAAACCTGGCCAAATTCGTTGTGAATTTAGATCGAAC
GGTTGCAATGTAAGAAACGTAGCAATCAAATGAGGCGGAGGTGGACATATACGTGCATCA
GGCGCTCAAATTTCTGACCCTAACTTGATTCCGATGATTATTAAAGACCTAGAACAAGAA
ACAAAAAATCTTGCTGATTATGAATAA
>710
ATGAATAAAATAAGTGCAGAAAAATTAGCAATTTTCAAGAAAATTGAAGAAAGAATTAAA
GCACACAAAAATATAGTTATATATCATCATATTAGACCCGACGGAGATTGTTTGGGTTCT
CAATTTGGAATGAAGAATTTAATTAAGGTAAATTTCCCTGATAAAACAGTGTATACAATT
GGTGATTCCAAAGGCATTTATTCATTTTTAGAATTTAAAATGGATAAATTACCACTAGAA
AAGTTAGATGATTCATTAGCAATTATTGTTGATGCTAACTTTAAAGAACGTTTAGAATGT
AGAGAATATTTAGACAATAATTGTTTCAATGAAGTAATAAGAATCGACCACCATCCAAAT
GATGACGATTTGGATGCTTCATTAAGATGGGTTGAACCAGAAGCACCAGCTGCTGCTCAA
CAAGTAACTGAAATAGCATACGAATTGGGTTGAAAATTAAACAAAGAAGCTGCAACTTAT
TTATATTTGGGTATATATACTGATTCAGTTAAATTATCAACCAATACAACAACAGCAAAG
ACAATGTTGTTAGTAAGCTGATTGTGAGACAATGGTAGCCAAAAAGACTTAATTCATACA
GAACTTTCTAAGCGTACATTGTTTGATATTAATATAAATACATATATATCTCAAAACATG
AAAATAGCAAACGACGTCGTTTCATTTTACTTCCCATTGTCTGAACAAATTAAATTAGGA
ATTAAAGATCCATTAAAAGCAAATAGACCTTTTGTTCTTGGCTCAATCGACAATACAAAG
GCATGAGTATTCTTTACAGAAGAAAAACCCGGCCAAATTCGTTGTGAATTTAGATCAAAC
GGTTGCAATGTAAGAAATGTAGCAATTAAATGAGGTGGGGGCGGACACATACGTGCATCA
GTTGCTCAAATTTCTGATCCTAATTTAATTCCATTGATTATTAAAGATTTAGAACAAGAA
ACAAAAAACCTTGCTGATTATGAATAA
>1274
ATGAATAAAATAAGTGCAGAAAAATTAGCAATTTTCAAGAAAATTGAAGAAAGAATTAAA
GCACACAAAAATATAGTTATATATCATCATATTAGACCTGACGGAGATTGTTTGGGTTCT
CAATTTGGAATGAAGAATTTAATTAAGGTAAATTTCCCTGATAAAACAGTGTATACAATT
GGTGATTCCAAAGGTATTTATTCATTTTTAGAATTTAAAATGGATAAATTACCACTAGAA
AAGTTAGATGATTCATTAGCAATTATTGTTGATGCTAACTTTAAAGAACGTTTAGAATGT
AGAGAATACTTGGATAATAATTGTTTTGATGAAGTAATAAGAATCGACCACCATCCAAAT
GATGATGATCTAGATGCTTCATTAAGATGAGTTGAACCAGAAGCACCAGCTGCTGCTCAA
CAAGTAACTGAAATAGCATACGAATTGGGTTGAAAATTGAACAAAGAAGCTGCGACATAT
TTATATTTGGGTATATATACTGATTCAGTTAAATTGTCAACCAATACGACAACCGCAAAG
ACAATGTTGCTAGTAAGTTGATTGTGAGACAATGGCAGTCAAAAAGACTTAATTCATACA
GAACTTTCTAAGCGTACATTGTTTGATATTAACATAAACACATACATATCTCAAAACATG
AAAATTGCAAATGATGTAGTTTCATTTTACTTCCCATTGTCTGAACAAATTAAATTAGGA
ATTAAAGATCCATTAAAAGCAAATAGACCTTTTGTTCTTGGCTCAATTGATAACACAAAG
GCATGAGTATTCTTTACAGAAGAAAAACCTGGCCAAATTCGTTGCGAATTTAGATCGAAC
GGTTGCAATGTAAGAAACGTAGCAATCAAATGAGGCGGAGGTGGACATATACGTGCATCA
GGTGCTCAAATTTCTGACCCTAACTTGATTCCGATGATTATTAAAGACTTAGAACAAGAA
ACAAAAAATCTTGCTGATTATGAATAA
>1663
ATGAATAAAATAAGTGCAGAAAAATTAGCAATTTTCAAAAAAATTGAAGAAAGAATTAAA
GCACACAAAAATATAGTTATATATCATCATATTAGACCTGACGGAGATTGCTTGGGTTCT
CAATTTGGAATGAAGAATTTAATTAAGGTAAATTTCCCTGATAAAACAGTGTATACAATT
GGTGATTCCAAAGGTATTTATTCATTTTTAGAATTTAAAATGGATAAATTGCCACTAGAA
AAGTTAGATGATTCATTAGCAATTATTGTTGATGCTAACTTTAAAGAACGTTTAGAATGT
AGAGAATATTTAGACAATAATTGTTTTGACGAAGTAATAAGAATCGATCACCATCCAAAT
GATGATGATCTAGATGCTTCATTAAGATGAGTTGAACCAGAAGCACCAGCAGCTGCTCAA
CAAGTAACTGAAATAGCATACGAATTGGGTTGAAAATTAAACAAAGAAGCTGCGACATAT
TTATATTTGGGTATATATACTGATTCAGTTAAACTATCAACCAATACAACAACAGCAAAG
ACAATGTTGTTAGTAAGCTGATTGTGAGACAATGGTAGCCAAAAAGACTTAATTCATACA
GAACTTTCTAAGCGTACATTGTTTGATATTAATATAAATACATATATATCTCAAAACATG
AAAATTGCAAACGACGTCGTTTCGTTTTACTTCCCATTGTCTGAACAAATTAAATTAGGA
ATTAAAGATCCATTAAAAGCAAATAGACCTTTTGTTCTTGGCTCAATTGACAATACAAAG
GCATGAGTATTCTTTACAGAAGAAAAACCTGGCCAAATTCGTTGTGAATTTAGATCAAAC
GGTTGCAATGTAAGAAACGTAGCAATCAAATGAGGCGGAGGTGGACACATACGTGCATCA
GGTGCTCAAATTTCTGATCCTAATTTAATTCCATTGATTATTAAAGATTTAGAACAAGAA
ACAAAAAACCTTGCTGATTATGAATAA
>4759 bias=115.7,bit_score=1031.4,abs_start=329961,align_strand=+,abs_end=330947,score_ratio=1.04498480243,query_name=NODE_1_length_644406_cov_31.3649_ID_828
ATGAATAAAATAAGTGCAGAAAAATTAGCAATTTTTAAGAAAATTGAAGAAAGAATTAAA
GCACACAAAAATATAGTTATATATCATCATATTAGACCTGATGGAGATTGCTTGGGTTCT
CAATTTGGAATGAAGAATTTAATTAAGGTAAATTTCCCTGATAAAACAGTGTATACAATT
GGCGATTCCAAAGGTATTTATTCATTTTTAGAATTTAAAATGGATAAATTACCACTAGAA
AAGTTAGATGATTCATTAGCAATTATTGTTGATGCTAACTTTAAAGAACGTTTAGAATGT
AGAGAATATTTAGACAATAATTGTTTCGATGAAGTAATAAGAATCGACCACCATCCAAAT
GATGATGATTTGGATGCTTCATTAAGATGAGTTGAACCAGAAGCACCAGCTGCTGCTCAA
CAAGTAACTGAAATAGCATACGAATTGGGCTGAAAATTAAACAAAGAAGCTGCAACTTAT
TTATATTTGGGTATATATACTGATTCAGTTAAATTATCAACCAATACAACAACAGCAAAG
ACAATGTTGTTAGTAAGTTGATTGTGAGACAATGATAGCCAAAAAGACTTAATTCATACA
GAACTTTCTAAGCGTACATTGTTTGATATTAATATAAATACATATATATCTCAAAACATG
AAAATTGCAAACGACGTCGTTTCATTTTACTTCCCATTGTCTGAACAAATTAAATTAGGA
ATTAAAGATCCGTTAAAAGCAAATAGACCTTTTGTTCTTGGCTCAATTGACAATACAAAG
GCATGAGTATTCTTTACAGAAGAAAAACCTGGCCAAATTCGTTGTGAATTTAGATCAAAC
GGTTGCAATGTAAGAAACGTAGCAATTAAATGAGGCGGAGGTGGACACATACGTGCATCA
GGTGCTCAAATTTCTGATCCTAATTTAATTCCATTGATTATAAAAGACTTAGAACAAGAA
ACAAAAAATCTTGCTGATTATGAATAA
>4761 bias=109.4,bit_score=1035.3,abs_start=32295,align_strand=+,abs_end=33281,score_ratio=1.04893617021,query_name=NODE_7_length_34736_cov_37.069_ID_2116
ATGAATAAAATAAGTGCAGAAAAATTAGCAATTTTCAAGAAAATTGAAGAAAGAATTAAA
GCACACAAAAATATAGTTATATATCATCATATTAGACCTGACGGAGATTGCTTGGGCTCT
CAATTTGGAATGAAGAATTTAATTAAGGTAAATTTCCCTAATAAAACAGTGTATACAATT
GGTGATTCCAAAGGCATTTATTCATTTTTAGAATTTAAAATGGATAAATTACCACTAGAA
AAGTTAGATGATTCATTAGCAATTATTGTTGATGCTAACTTTAAAGAACGTTTAGAATGT
AGAGAATACTTGGATAATAATTGTTTTGATGAAGTAATAAGAATTGATCACCATCCAAAT
GATGATGATCTAGATGCTTCATTAAGATGAGTTGAGCCAGAAGCACCAGCAGCTGCTCAG
CAAGTAACTGAAATAGCATACGAATTGGGTTGAAAATTGAACAAAGAAGCTGCGACATAT
TTATATTTGGGTATATATACTGATTCAGTTAAATTATCAACCAATACAACAACAGCAAAG
ACAATGTTGTTAGTAAGTTGATTGTGAGACAATGGTAGCCGAAAAGACTTAATTCATACA
GAACTTTCTAAGCGTACATTATTTGATATCAACATAAACACATACATATCTCAAAACATG
AAAATTGCAAATGATGTAGTTTCATTTTACTTCCCATTGTCTGAACAAATTAAATTAGGA
ATTAAAGATCCATTAAAAGCAAATAGACCTTTTGTTCTTGGCTCAATTGACAACACAAAG
GCATGAGTATTCTTTACAGAAGAAAAACCTGGCCAAATTCGCTGTGAATTTAGATCAAAC
GGTTGCAATGTAAGAAACGTAGCAATCAAATGAGGCGGAGGTGGACATATACGTGCATCA
GGCGCTCAAATTTCTGATCCTAATTTAATTCCAATGATTATTAAAGACTTAGAACAAGAA
ACAAAAAATCTTGCTGATTATGAATAA
>4762 bias=109.1,bit_score=1042.8,abs_start=13143,align_strand=+,abs_end=14129,score_ratio=1.05653495441,query_name=NODE_1_length_423494_cov_19.5452_ID_878
ATGAATAAAATAAGTGCAGAAAAATTAGCAATTTTCAAAAAAATTGAAGAAAGAATTAAA
GCACACAAAAATATAGTTATATATCATCATATTAGACCCGACGGAGATTGTTTGGGTTCT
CAATTTGGAATGAAGAATTTAATTAAGGTAAATTTCCCTGATAAAACAGTGTATACAATT
GGTGATTCCCAAGGCATTTATTCATTTTTAGAATTTAAAATGGATAAATTACCACTAGAA
AAGTTAGATGATTCATTAGCAATTATTGTTGATGCTAACTTTAAAGAACGTTTAGAATGT
AGAGAATATTTAGACAATAATTGTTTCGATGAAGTAATAAGAATCGACCACCATCCAAAT
GATGACGATTTGGATGCTTCATTAAGATGGGTTGAACCAGAAGCACCAGCTGCTGCTCAA
CAAGTAACTGAAATAGCATACGAATTGGGTTGAAAATTAAACAAAGAAGCTGCAACTTAT
TTATATTTGGGTATATATACTGATTCAGTTAAATTATCAACCAATACAACAACAGCAAAG
ACAATGTTGTTAGTAAGCTGATTGTGAGACAATGGTAGCCAAAAAGACTTAATTCATACA
GAACTTTCTAAGCGTACATTGTTTGATATTAATATAAATACATATATATCTCAAAACATG
AAAATAGCAAACGACGTCGTTTCATTTTACTTCCCATTGTCTGAACAAATTAAATTAGGA
ATTAAAGATCCATTAAAAGCAAATAGACCTTTTGTTCTTGGCTCAATCGACAATACAAAG
GCATGAGTATTCTTTACAGAAGAAAAACCCGGCCAAATTCGTTGTGAATTTAGATCAAAC
GGTTGCAATGTAAGAAATGTAGCAATTAAATGAGGTGGGGGCGGACACATACGTGCATCA
GGTGCTCAAATTTCTGATCCTAATTTAATTCCATTGATTATTAAAGATTTAGAACAAGAA
ACAAAAAACCTTGCTGATTATGAATAA
>4767 bias=109.5,bit_score=1043.4,abs_start=13260,align_strand=+,abs_end=14246,score_ratio=1.05714285714,query_name=NODE_5_length_88114_cov_18.365_ID_620
ATGAATAAAATAAGTGCAGAAAAATTAGCAATTTTTAAGAAAATTGAAGAAAGAATTAAG
GCACACAAAAATATAGTTATATATCATCATATTAGACCCGACGGAGATTGTTTGGGTTCT
CAATTTGGAATGAAGAATTTAATTAAGGTAAATTTCCCTGATAAAACAGTGTATACAATT
GGTGATTCCAAAGGCATTTATTCATTTTTAGAATTTAAAATGGATAAATTACCACTAGAA
AAGTTAGATGATTCATTAGCAATTATTGTTGATGCTAACTTTAAAGAACGTTTAGAATGT
AGAGAATATTTAGACAATAATTGTTTCGATGAAGTAATAAGAATCGACCACCATCCAAAT
GATGACGATCTAGATGCTTCATTAAGATGAGTTGAACCAGAAGCACCAGCTGCTGCTCAA
CAAGTAACTGAAATAGCATACGAATTGGGTTGAAAATTAAACAAAGAAGCTGCAACTTAT
TTATATTTGGGTATATATACTGATTCAGTTAAATTATCAACCAATACAACAACAGCAAAG
ACAATGTTGTTAGTAAGTTGATTGTGAGACAATGGCAGCCAAAAAGACTTAATTCATACA
GAACTTTCTAAGCGTACATTGTTTGATATTAATATAAATACATATATATCTCAAAACATG
AAAATTGCAAACGACGTCGTTTCATTTTACTTCCCATTGTCTGAACAAATTAAATTAGGA
ATTAAAGATCCATTAAAAGCAAATAGACCTTTTGTTCTTGGCTCAATTGATAACACAAAG
GCATGAGTATTCTTTACAGAAGAAAAACCTGGCCAAATTCGTTGTGAATTTAGATCAAAC
GGTTGCAATGTAAGAAATGTAGCAATCAAATGAGGCGGGGGCGGACACATACGTGCATCA
GGCGCTCAAATTTCTGATCCTAATTTAATTCCATTGATTATAAAAGACTTAGAACAAGAA
ACAAAAAATCTTGCTGATTATGAATAA
>4771 bias=112.0,bit_score=1039.7,abs_start=11284,align_strand=+,abs_end=12270,score_ratio=1.05339412361,query_name=NODE_1_length_337690_cov_20.0179_ID_3593
ATGAATAAAATAAGTGCAGAAAAATTAGCAATTTTCAAGAAAATTGAAGAAAGAATTAAA
GCACACAAAAATATAGTTATATATCATCATATTAGACCTGACGGAGATTGCTTGGGTTCT
CAATTTGGAATGAAGAATTTAATTAAGGTAAATTTCCCTGATAAAACAGTGTATACAATC
GGTGATTCCAAAGGTATTTATTCATTTTTAGAATTTAAAATGGATAAATTACCACTAGAA
AAGTTAGATGATTCATTAGCAATTATTGTTGATGCTAACTTTAAAGAACGTTTAGAATGT
AGAGAATATTTAGACAATAATTGTTTTGATGAAGTAATAAGAATCGATCACCATCCAAAT
GATGATGATCTAGATGCTTCATTAAGATGAGTTGAGCCAGAAGCACCAGCAGCTGCTCAG
CAAGTAACTGAAATAGCATACGAATTGGGTTGAAAATTGAACAAAGAAGCTGCGACATAT
TTATATTTGGGTATATATACTGATTCAGTTAAATTATCAACCAATACAACAACAGCAAAG
ACAATGTTGTTAGTAAGTTGATTGTGAGACAATGGCAGCCAAAAAGACTTAATTCATACA
GAACTTTCTAAGCGTACATTGTTTGATATTAATATAAATACATATATATCTCAAAACATG
AAAATTGCAAACGACGTCGTTTCATTTTACTTCCCATTATCTGAACAAATTAAATTAGGA
ATTAAAGATCCATTAAAAGCAAATAGACCTTTTGTTCTTGGCTCAATTGACAATACAAAG
GCATGAGTATTCTTTACAGAAGAAAAACCTGGCCAAATTCGTTGTGAATTTAGATCAAAC
GGTTGCAATGTAAGAAATGTAGCAATTAAATGAGGCGGGGGCGGACACATACGTGCATCA
GGTGCTCAAATTTCTGATCCTAATTTAATTCCATTGATTATAAAAGACTTAGAACAAGAA
ACAAAAAATCTTGCTGATTATGAATAA
>4772 bias=110.7,bit_score=1033.6,abs_start=1374,align_strand=-,abs_end=2358,score_ratio=1.04721377913,query_name=NODE_2_length_160211_cov_35.3884_ID_103
TGAATAAAATAAGTGCAGAAAAATTAGCAATTTTTAAGAAAATTGAAGAAAGAATTAAAG
CACACAAAAATATAGTTATATATCATCATATTAGACCTGACGGAGATTGTTTAGGCTCTC
AATTTGGAATGAAGAATTTAATTAAGGTAAATTTCCCTGATAAAACAGTGTATACAATTG
GTGATTCCAAAGGCATTTATTCATTTTTAGAATTTAAAATGGATAAATTACCTCTAAAAA
AATTAGATGATTCATTAGCAATTATTGTTGATGCTAACTTTAAGGAACGTTTAGAATGTA
GAGAATATTTGGATAATAATTGTTTTGATGAAGTAATAAGAATCGATCACCATCCAAATG
ATGATGATCTAGATGCTTCATTAAGATGAGTTGAACCAGAAGCACCAGCAGCTGCTCAAC
AAGTAACTGAAATAGCATACGAATTGGGTTGAAAATTGAACAAAGAAGCTGCGACATATT
TATATTTGGGTATATATACTGATTCAGTTAAATTGTCAACCAATACGACAACCGCAAAGA
CAATGTTGCTAGTAAGTTGATTGTGAGACAATGGCAGTCAAAAAGACTTAATTCATACAG
AACTTTCTAAGCGTACATTATTTGATATCAACATAAACACATACATATCTCAAAACATGA
AAATTGCAAATGATGTAGTTTCATTTTACTTCCCATTGTCTGAACAAATTAAATTAGGAA
TTAAAGATCCATTAAAAGCAAATAGACCTTTTGTTCTTGGCTCAATTGATAACACAAAGG
CATGAGTATTCTTTACAGAAGAAAAACCTGGCCAAATTCGTTGTGAATTTAGATCAAACG
GTTGCAATGTAAGAAACGTAGCAATCAAATGAGGCGGAGGTGGACATATACGTGCATCAG
GCGCTCAAATTTCTGACCCTAATTTGATTCCAATGATTATTAAAGACTTAGAACAAGAAA
CAAAAAATCTTGCTGATTATGAATA
>17799 bias=0,e_score=0.0,bit_score=1040.3,score_ratio=1.05,align_strand=+,abs_start=11563,abs_end=12549,allele_start=11563,allele_end=12549,query_name=NODE_1_length_290949_cov_36.4267_ID_342 <unknown description>
TGAATAAAATAAGTGCAGAAAAATTAGCAATTTTCAAGAAAATTGAAGAAAGAATTAAAG
CACACAAAAATATAGTTATATATCATCATATTAGACCCGACGGAGATTGTTTGGGTTCTC
AATTTGGAATGAAGAATTTAATTAAGGTAAATTTCCCTGATAAAACAGTGTATACAATTG
GTGATTCCAAAGGCATTTATTCATTTTTAGAATTTAAAATGGATAAATTACCACTAGAAA
AGTTAGATGATTCATTAGCAATTATTGTTGATGCTAACTTTAAAGAACGTTTAGAATGTA
GAGAATATTTAGACAATAATTGTTTCAATGAAGTAATAAGAATCGACCACCATCCAAATG
ATGACGATTTGGATGCTTCATTAAGATGGGTTGAACCAGAAGCACCAGCTGCTGCTCAAC
AAGTAACTGAAATAGCATACGAATTGGGTTGAAAATTAAAAAAAGAAGCTGCAACTTATT
TATATTTGGGTATATATACTGATTCAGTTAAATTATCAACCAATACAACAACAGCAAAGA
CAATGTTGTTAGTAAGCTGATTGTGAGACAATGGTAGCCAAAAAGACTTAATTCATACAG
AACTTTCTAAGCGTACATTGTTTGATATTAATATAAATACATATATATCTCAAAACATGA
AAATAGCAAACGACGTCGTTTCATTTTACTTCCCATTGTCTGAACAAATTAAATTAGGAA
TTAAAGATCCATTAAAAGCAAATAGACCTTTTGTTCTTGGCTCAATCGACAATACAAAGG
CATGAGTATTCTTTACAGAAGAAAAACCCGGCCAAATTCGTTGTGAATTTAGATCAAACG
GTTGCAATGTAAGAAATGTAGCAATTAAATGAGGTGGGGGCGGACACATACGTGCATCAG
GTGCTCAAATTTCTGATCCTAATTTAATTCCATTGATTATTAAAGATTTAGAACAAGAAA
CAAAAAACCTTGCTGATTATGAATAA
>17800 bias=0,e_score=0.0,bit_score=1042.8,score_ratio=1.06,align_strand=-,abs_start=306659,abs_end=307643,allele_start=306659,allele_end=307643,query_name=NODE_1_length_474534_cov_38.1723_ID_792 <unknown description>
TGAATAAAATAAGTGCAGAAAAATTAGCAATTTTCAAAAAAATTGAAGAAAGAATTAAAG
CACACAAAAATATAGTTATATATCATCATATTAGACCCGACGGAGATTGTTTGGGTTCTC
AATTTGGAATGAAGAATTTAATTAAGGTAAATTTCCCTGATAAAACAGTGTATACAATTG
GTGATTCCCAAGGCATTTATTCATTTTTAGAATTTAAAATGGATAAATTACCACTAGAAA
AGTTAGATGATTCATTAGCAATTATTGTTGATGCTAACTTTAAAGAACGTTTAGAATGTA
GAGAATATTTAGACAATAATTGTTTCGATGAAGTAATAAGAATCGACCACCATCCAAATG
ATGACGATTTGGATGCTTCATTAAGATGGGTTGAACCAGAAGCACCAGCTGCTGCTCAAC
AAGTAACTGAAATAGCATACGAATTGGGTTGAAAATTAAACAAAGAAGCTGCAACTTATT
TATATTTGGGTATATATACTGATTCAGTTAAATTATCAACCAATACAACAACAGCAAAGA
CAATGTTGTTAGTAAGCTGATTGTGAGACAATGGTAGCCAAAAAGACTTAATTCATACAG
AACTTTCTAAGCGTACATTGTTTGATATTAATATAAATACATATATATCTCAAAACATGA
AAATAGCAAACGACGTCGTTTCATTTTACTTCCCATTGTCTGAACAAATTAAATTAGGAA
TTAAAGATCCATTAAAAGCAAATAGACCTTTTGTTCTTGGCTCAATCGACAATACAAAGG
CATGAGTATTCTTTACAGAAGAAAAACCCGGCCAAATTCGTTGTGAATTTAGATCAAACG
GTTGCAATGTAAGAAATGTAGCAATTAAATGAGGTGGGGGCGGACACATACGTGCATCAG
GTGCTCAAATTTCTGATCCTAATTTAATTCCATTGATTATTAAAGATTTAGAACAAGAAA
CAAAAAACCTTGCTGATTATGAAT
>17801 bias=0,e_score=0.0,bit_score=1039.7,score_ratio=1.05,align_strand=+,abs_start=11284,abs_end=12270,allele_start=11284,allele_end=12270,query_name=NODE_1_length_337655_cov_39.5735_ID_506 <unknown description>
TGAATAAAATAAGTGCAGAAAAATTAGCAATTTTCAAGAAAATTGAAGAAAGAATTAAAG
CACACAAAAATATAGTTATATATCATCATATTAGACCTGACGGAGATTGCTTGGGTTCTC
AATTTGGAATGAAGAATTTAATTAAGGTAAATTTCCCTGATAAAACAGTGTATACAATCG
GTGATTCCAAAGGTATTTATTCATTTTTAGAATTTAAAATGGATAAATTACCACTAGAAA
AGTTAGATGATTCATTAGCAATTATTGTTGATGCTAACTTTAAAGAACGTTTAGAATGTA
GAGAATATTTAGACAATAATTGTTTTGATGAAGTAATAAGAATCGATCACCATCCAAATG
ATGATGATCTAGATGCTTCATTAAGATGAGTTGAGCCAGAAGCACCAGCAGCTGCTCAGC
AAGTAACTGAAATAGCATACGAATTGGGTTGAAAATTGAACAAAGAAGCTGCGACATATT
TATATTTGGGTATATATACTGATTCAGTTAAATTATCAACCAATACAACAACAGCAAAGA
CAATGTTGTTAGTAAGTTGATTGTGAGACAATGGCAGCCAAAAAGACTTAATTCATACAG
AACTTTCTAAGCGTACATTGTTTGATATTAATATAAATACATATATATCTCAAAACATGA
AAATTGCAAACGACGTCGTTTCATTTTACTTCCCATTATCTGAACAAATTAAATTAGGAA
TTAAAGATCCATTAAAAGCAAATAGACCTTTTGTTCTTGGCTCAATTGACAATACAAAGG
CATGAGTATTCTTTACAGAAGAAAAACCTGGCCAAATTCGTTGTGAATTTAGATCAAACG
GTTGCAATGTAAGAAATGTAGCAATTAAATGAGGCGGGGGCGGACACATACGTGCATCAG
GTGCTCAAATTTCTGATCCTAATTTAATTCCATTGATTATAAAAGACTTAGAACAAGAAA
CAAAAAATCTTGCTGATTATGAATAA
>17802 bias=0,e_score=0.0,bit_score=1035.3,score_ratio=1.05,align_strand=+,abs_start=32295,abs_end=33281,allele_start=32295,allele_end=33281,query_name=NODE_7_length_34736_cov_37.069_ID_2116 <unknown description>
TGAATAAAATAAGTGCAGAAAAATTAGCAATTTTCAAGAAAATTGAAGAAAGAATTAAAG
CACACAAAAATATAGTTATATATCATCATATTAGACCTGACGGAGATTGCTTGGGCTCTC
AATTTGGAATGAAGAATTTAATTAAGGTAAATTTCCCTAATAAAACAGTGTATACAATTG
GTGATTCCAAAGGCATTTATTCATTTTTAGAATTTAAAATGGATAAATTACCACTAGAAA
AGTTAGATGATTCATTAGCAATTATTGTTGATGCTAACTTTAAAGAACGTTTAGAATGTA
GAGAATACTTGGATAATAATTGTTTTGATGAAGTAATAAGAATTGATCACCATCCAAATG
ATGATGATCTAGATGCTTCATTAAGATGAGTTGAGCCAGAAGCACCAGCAGCTGCTCAGC
AAGTAACTGAAATAGCATACGAATTGGGTTGAAAATTGAACAAAGAAGCTGCGACATATT
TATATTTGGGTATATATACTGATTCAGTTAAATTATCAACCAATACAACAACAGCAAAGA
CAATGTTGTTAGTAAGTTGATTGTGAGACAATGGTAGCCGAAAAGACTTAATTCATACAG
AACTTTCTAAGCGTACATTATTTGATATCAACATAAACACATACATATCTCAAAACATGA
AAATTGCAAATGATGTAGTTTCATTTTACTTCCCATTGTCTGAACAAATTAAATTAGGAA
TTAAAGATCCATTAAAAGCAAATAGACCTTTTGTTCTTGGCTCAATTGACAACACAAAGG
CATGAGTATTCTTTACAGAAGAAAAACCTGGCCAAATTCGCTGTGAATTTAGATCAAACG
GTTGCAATGTAAGAAACGTAGCAATCAAATGAGGCGGAGGTGGACATATACGTGCATCAG
GCGCTCAAATTTCTGATCCTAATTTAATTCCAATGATTATTAAAGACTTAGAACAAGAAA
CAAAAAATCTTGCTGATTATGAATAA
>17803 bias=0,e_score=0.0,bit_score=1035.9,score_ratio=1.05,align_strand=-,abs_start=45415,abs_end=46399,allele_start=45415,allele_end=46399,query_name=NODE_2_length_211336_cov_54.0217_ID_107 <unknown description>
TGAATAAAATAAGTGCAGAAAAATTAGCAATTTTTAAGAAAATTGAAGAAAGAATTAAAG
CACACAAAAATATAGTTATATATCATCATATTAGACCCGACGGAGATTGTTTGGGTTCTC
AATTTGGAATGAAGAATTTAATTAAGGTAAATTTTCCTGATAAAACAGTGTATACAATTG
GTGATTCCAAAGGCATTTATTCATTTTTAGAATTTAAAATGGATAAATTACCATTAGAAA
AGTTAGATGATTCATTAGCAATTATTGTTGATGCTAATTTTAAAGAACGTTTAGAATGTA
GAGAATATTTAGACAATAATTGTTTCGATGAAGTAATAAGAATCGACCACCATCCAAATG
ATGACGATTTGGATGCTTCATTAAGATGGGTTGAACCAGAAGCACCAGCTGCTGCTCAAC
AAGTAACTGAAATAGCATACGAATTGGGTTGAAAATTAAACAAAGAAGCTGCAACTTATT
TATATTTGGGTATATATACTGATTCAGTTAAATTATCAACCAATACAACAACAGCAAAGA
CAATGTTGTTAGTAAGCTGATTGTGAGACAATGGTAGCCAAAAAGACTTAATTCATACAG
AACTTTCTAAGCGTACATTGTTTGATATTAATATAAATACATATATATCTCAAAACATGA
AAATAGCAAACGACGTCGTTTCATTTTACTTCCCATTGTCTGAACAAATTAAATTAGGAA
TTAAAGATCCATTAAAAGCAAATAGACCTTTTGTTCTTGGCTCAATCGACAATACAAAGG
CATGAGTATTCTTTACAGAAGAAAAACCCGGCCAAATTCGTTGTGAATTTAGATCAAACG
GTTGCAATGTAAGAAATGTAGCAATTAAATGAGGTGGGGGCGGACACATACGTGCATCAG
GTGCTCAAATTTCTGATCCTAATTTAATTCCATTGATTATTAAAGATTTAGAACAAGAAA
CAAAAAACCTTGCTGATTATGAAT
>17804 bias=0,e_score=0.0,bit_score=1043.4,score_ratio=1.06,align_strand=+,abs_start=13262,abs_end=14248,allele_start=13262,allele_end=14248,query_name=NODE_4_length_88116_cov_34.4059_ID_323 <unknown description>
TGAATAAAATAAGTGCAGAAAAATTAGCAATTTTTAAGAAAATTGAAGAAAGAATTAAGG
CACACAAAAATATAGTTATATATCATCATATTAGACCCGACGGAGATTGTTTGGGTTCTC
AATTTGGAATGAAGAATTTAATTAAGGTAAATTTCCCTGATAAAACAGTGTATACAATTG
GTGATTCCAAAGGCATTTATTCATTTTTAGAATTTAAAATGGATAAATTACCACTAGAAA
AGTTAGATGATTCATTAGCAATTATTGTTGATGCTAACTTTAAAGAACGTTTAGAATGTA
GAGAATATTTAGACAATAATTGTTTCGATGAAGTAATAAGAATCGACCACCATCCAAATG
ATGACGATCTAGATGCTTCATTAAGATGAGTTGAACCAGAAGCACCAGCTGCTGCTCAAC
AAGTAACTGAAATAGCATACGAATTGGGTTGAAAATTAAACAAAGAAGCTGCAACTTATT
TATATTTGGGTATATATACTGATTCAGTTAAATTATCAACCAATACAACAACAGCAAAGA
CAATGTTGTTAGTAAGTTGATTGTGAGACAATGGCAGCCAAAAAGACTTAATTCATACAG
AACTTTCTAAGCGTACATTGTTTGATATTAATATAAATACATATATATCTCAAAACATGA
AAATTGCAAACGACGTCGTTTCATTTTACTTCCCATTGTCTGAACAAATTAAATTAGGAA
TTAAAGATCCATTAAAAGCAAATAGACCTTTTGTTCTTGGCTCAATTGATAACACAAAGG
CATGAGTATTCTTTACAGAAGAAAAACCTGGCCAAATTCGTTGTGAATTTAGATCAAACG
GTTGCAATGTAAGAAATGTAGCAATCAAATGAGGCGGGGGCGGACACATACGTGCATCAG
GCGCTCAAATTTCTGATCCTAATTTAATTCCATTGATTATAAAAGACTTAGAACAAGAAA
CAAAAAATCTTGCTGATTATGAATAA
>17805 bias=0,e_score=0.0,bit_score=1035.3,score_ratio=1.05,align_strand=-,abs_start=1457,abs_end=2441,allele_start=1457,allele_end=2441,query_name=NODE_7_length_34744_cov_42.7524_ID_803 <unknown description>
TGAATAAAATAAGTGCAGAAAAATTAGCAATTTTCAAGAAAATTGAAGAAAGAATTAAAG
CACACAAAAATATAGTTATATATCATCATATTAGACCTGACGGAGATTGCTTGGGCTCTC
AATTTGGAATGAAGAATTTAATTAAGGTAAATTTCCCTAATAAAACAGTGTATACAATTG
GTGATTCCAAAGGCATTTATTCATTTTTAGAATTTAAAATGGATAAATTACCACTAGAAA
AGTTAGATGATTCATTAGCAATTATTGTTGATGCTAACTTTAAAGAACGTTTAGAATGTA
GAGAATACTTGGATAATAATTGTTTTGATGAAGTAATAAGAATTGATCACCATCCAAATG
ATGATGATCTAGATGCTTCATTAAGATGAGTTGAGCCAGAAGCACCAGCAGCTGCTCAGC
AAGTAACTGAAATAGCATACGAATTGGGTTGAAAATTGAACAAAGAAGCTGCGACATATT
TATATTTGGGTATATATACTGATTCAGTTAAATTATCAACCAATACAACAACAGCAAAGA
CAATGTTGTTAGTAAGTTGATTGTGAGACAATGGTAGCCGAAAAGACTTAATTCATACAG
AACTTTCTAAGCGTACATTATTTGATATCAACATAAACACATACATATCTCAAAACATGA
AAATTGCAAATGATGTAGTTTCATTTTACTTCCCATTGTCTGAACAAATTAAATTAGGAA
TTAAAGATCCATTAAAAGCAAATAGACCTTTTGTTCTTGGCTCAATTGACAACACAAAGG
CATGAGTATTCTTTACAGAAGAAAAACCTGGCCAAATTCGCTGTGAATTTAGATCAAACG
GTTGCAATGTAAGAAACGTAGCAATCAAATGAGGCGGAGGTGGACATATACGTGCATCAG
GCGCTCAAATTTCTGATCCTAATTTAATTCCAATGATTATTAAAGACTTAGAACAAGAAA
CAAAAAATCTTGCTGATTATGAAT
>17806 bias=0,e_score=0.0,bit_score=1043.5,score_ratio=1.06,align_strand=-,abs_start=341826,abs_end=342810,allele_start=341826,allele_end=342810,query_name=NODE_1_length_666248_cov_46.4332_ID_732 <unknown description>
TGAATAAAATAAGTGCAGAAAAATTAGCAATTTTCAAAAAAATTGAAGAAAGAATTAAAG
CACACAAAAATATAGTTATATATCATCATATTAGACCTGACGGAGATTGCTTGGGTTCTC
AATTTGGAATGAAGAATTTAATTAAGGTAAATTTCCCTGATAAAACAGTGTATACTATTG
GTGATTCCAAAGGTATTTATTCATTTTTAGAATTTAAAATGGATAAATTACCACTAGAAA
AGTTAGATGATTCATTAGCAATTATTGTTGATGCTAACTTTAAAGAACGTTTAGAATGTA
GAGAATATTTAGACAATAATTGTTTTGACGAAGTAATAAGAATCGATCACCATCCAAATG
ATGATGATCTAGATGCTTCATTAAGATGAGTTGAACCAGAAGCACCAGCAGCTGCTCAAC
AAGTAACTGAAATAGCATACGAATTGGGTTGAAAATTAAACAAAAAAGCTGCGACATATT
TATATTTGGGTATATATACTGATTCAGTTAAACTATCAACCAATACAACAACAGCAAAGA
CAATGTTGTTAGTAAGCTGATTGTGAGACAATGGTAGCCAAAAAGACTTAATTCATACAG
AACTTTCTAAGCGTACATTGTTTGATATTAATATAAATACATATATATCTCAAAACATGA
AAATTGCAAACGACGTCGTTTCATTTTACTTCCCATTGTCTGAACAAATTAAATTAGGAA
TTAAAGATCCATTAAAAGCAAATAGACCTTTTGTTCTTGGCTCAATTGACAATACAAAGG
CATGAGTATTCTTTACAGAAGAAAAACCTGGCCAAATTCGTTGTGAATTTAGATCAAACG
GTTGCAATGTAAGAAACGTAGCAATCAAATGAGGCGGAGGTGGACACATACGTGCATCAG
GCGCTCAAATTTCTGATCCTAATTTAATTCCATTGATTATTAAAGATTTAGAACAAGAAA
CAAAAAACCTTGCTGATTATGAAT
>17807 bias=0,e_score=0.0,bit_score=1033.6,score_ratio=1.05,align_strand=-,abs_start=1374,abs_end=2358,allele_start=1374,allele_end=2358,query_name=NODE_2_length_160211_cov_44.2436_ID_69 <unknown description>
TGAATAAAATAAGTGCAGAAAAATTAGCAATTTTTAAGAAAATTGAAGAAAGAATTAAAG
CACACAAAAATATAGTTATATATCATCATATTAGACCTGACGGAGATTGTTTAGGCTCTC
AATTTGGAATGAAGAATTTAATTAAGGTAAATTTCCCTGATAAAACAGTGTATACAATTG
GTGATTCCAAAGGCATTTATTCATTTTTAGAATTTAAAATGGATAAATTACCTCTAAAAA
AATTAGATGATTCATTAGCAATTATTGTTGATGCTAACTTTAAGGAACGTTTAGAATGTA
GAGAATATTTGGATAATAATTGTTTTGATGAAGTAATAAGAATCGATCACCATCCAAATG
ATGATGATCTAGATGCTTCATTAAGATGAGTTGAACCAGAAGCACCAGCAGCTGCTCAAC
AAGTAACTGAAATAGCATACGAATTGGGTTGAAAATTGAACAAAGAAGCTGCGACATATT
TATATTTGGGTATATATACTGATTCAGTTAAATTGTCAACCAATACGACAACCGCAAAGA
CAATGTTGCTAGTAAGTTGATTGTGAGACAATGGCAGTCAAAAAGACTTAATTCATACAG
AACTTTCTAAGCGTACATTATTTGATATCAACATAAACACATACATATCTCAAAACATGA
AAATTGCAAATGATGTAGTTTCATTTTACTTCCCATTGTCTGAACAAATTAAATTAGGAA
TTAAAGATCCATTAAAAGCAAATAGACCTTTTGTTCTTGGCTCAATTGATAACACAAAGG
CATGAGTATTCTTTACAGAAGAAAAACCTGGCCAAATTCGTTGTGAATTTAGATCAAACG
GTTGCAATGTAAGAAACGTAGCAATCAAATGAGGCGGAGGTGGACATATACGTGCATCAG
GCGCTCAAATTTCTGACCCTAATTTGATTCCAATGATTATTAAAGACTTAGAACAAGAAA
CAAAAAATCTTGCTGATTATGAAT
>17808 bias=0,e_score=0.0,bit_score=1669.6,score_ratio=1.69,align_strand=-,abs_start=73972,abs_end=74958,allele_start=73972,allele_end=74958,query_name=NODE_3_length_145382_cov_20.187_ID_361 <unknown description>
ATGAATAAAATAAGTGCAGAAAAATTAGCAATTTTTAAGAAAATTGAAGAAAGAATTAAG
GCACACAAAAATATAGTTATATATCATCATATTAGACCCGACGGAGATTGTTTGGGTTCT
CAATTTGGAATGAAGAATTTAATTAAGGTAAATTTCCCTGATAAAACAGTGTATACAATT
GGTGATTCCAAAGGCATTTATTCATTTTTAGAATTTAAAATGGATAAATTACCACTAGAA
AAGTTAGATGATTCATTAGCAATTATTGTTGATGCTAACTTTAAAGAACGTTTAGAATGT
AGAGAATATTTAGACAATAATTGTTTCGATGAAGTAATAAGAATCGACCACCATCCAAAT
GATGACGATCTAGATGCTTCATTAAGATGAGTTGAACCAGAAGCACCAGCTGCTGCTCAA
CAAGTAACTGAAATAGCATACGAATTGGGTTGAAAATTAAACAAAGAAGCTGCAACTTAT
TTATATTTGGGTATATATACTGATTCAGTTAAATTATCAACCAATACAACAACAGCAAAG
ACAATGTTGTTAGTAAGTTGATTGTGAGACAATGGCAGCCAAAAAGACTTAATTCATACA
GAACTTTCTAAGCGTACATTGTTTGATATTAATATAAATACATATATATCTCAAAACATG
AAAATTGCAAACGACGTCGTTTCATTTTACTTCCCATTGTCTGAACAAATTAAATTAGGA
ATTAAAGATCCATTAAAAGCAAATAGACCTTTTGTTCTTGGCTCAATTGATAACACAAAG
GCATGAGTATTCTTTACAGAAGAAAAACCTGGCCAAATTCGTTGTGAATTTAGATCAAAC
GGTTGCAATGTAAGAAATGTAGCAATCAAATGAGGCGGGGGCGGACACATACGTGCATCA
GGCGCTCAAATTTCTGATCCTAATTTAATTCCATTGATTATAAAAGACTTAGAACAAGAA
ACAAAAAATCTTGCTGATTATGAATA
>17809 bias=0,e_score=0.0,bit_score=1035.9,score_ratio=1.05,align_strand=+,abs_start=13672,abs_end=14658,allele_start=13672,allele_end=14658,query_name=NODE_5_length_58973_cov_49.265_ID_3618 <unknown description>
TGAATAAAATAAGTGCAGAAAAATTAGCAATTTTTAAGAAAATTGAAGAAAGAATTAAAG
CACACAAAAATATAGTTATATATCATCATATTAGACCCGACGGAGATTGTTTGGGTTCTC
AATTTGGAATGAAGAATTTAATTAAGGTAAATTTTCCTGATAAAACAGTGTATACAATTG
GTGATTCCAAAGGCATTTATTCATTTTTAGAATTTAAAATGGATAAATTACCATTAGAAA
AGTTAGATGATTCATTAGCAATTATTGTTGATGCTAATTTTAAAGAACGTTTAGAATGTA
GAGAATATTTAGACAATAATTGTTTCGATGAAGTAATAAGAATCGACCACCATCCAAATG
ATGACGATTTGGATGCTTCATTAAGATGGGTTGAACCAGAAGCACCAGCTGCTGCTCAAC
AAGTAACTGAAATAGCATACGAATTGGGTTGAAAATTAAACAAAGAAGCTGCAACTTATT
TATATTTGGGTATATATACTGATTCAGTTAAATTATCAACCAATACAACAACAGCAAAGA
CAATGTTGTTAGTAAGCTGATTGTGAGACAATGGTAGCCAAAAAGACTTAATTCATACAG
AACTTTCTAAGCGTACATTGTTTGATATTAATATAAATACATATATATCTCAAAACATGA
AAATAGCAAACGACGTCGTTTCATTTTACTTCCCATTGTCTGAACAAATTAAATTAGGAA
TTAAAGATCCATTAAAAGCAAATAGACCTTTTGTTCTTGGCTCAATCGACAATACAAAGG
CATGAGTATTCTTTACAGAAGAAAAACCCGGCCAAATTCGTTGTGAATTTAGATCAAACG
GTTGCAATGTAAGAAATGTAGCAATTAAATGAGGTGGGGGCGGACACATACGTGCATCAG
GTGCTCAAATTTCTGATCCTAATTTAATTCCATTGATTATTAAAGATTTAGAACAAGAAA
CAAAAAACCTTGCTGATTATGAATAA
>17810 bias=0,e_score=0.0,bit_score=1031.4,score_ratio=1.04,align_strand=-,abs_start=337350,abs_end=338334,allele_start=337350,allele_end=338334,query_name=NODE_1_length_507951_cov_41.4538_ID_1311 <unknown description>
TGAATAAAATAAGTGCAGAAAAATTAGCAATTTTTAAGAAAATTGAAGAAAGAATTAAAG
CACACAAAAATATAGTTATATATCATCATATTAGACCTGATGGAGATTGCTTGGGTTCTC
AATTTGGAATGAAGAATTTAATTAAGGTAAATTTCCCTGATAAAACAGTGTATACAATTG
GCGATTCCAAAGGTATTTATTCATTTTTAGAATTTAAAATGGATAAATTACCACTAGAAA
AGTTAGATGATTCATTAGCAATTATTGTTGATGCTAACTTTAAAGAACGTTTAGAATGTA
GAGAATATTTAGACAATAATTGTTTCGATGAAGTAATAAGAATCGACCACCATCCAAATG
ATGATGATTTGGATGCTTCATTAAGATGAGTTGAACCAGAAGCACCAGCTGCTGCTCAAC
AAGTAACTGAAATAGCATACGAATTGGGCTGAAAATTAAACAAAGAAGCTGCAACTTATT
TATATTTGGGTATATATACTGATTCAGTTAAATTATCAACCAATACAACAACAGCAAAGA
CAATGTTGTTAGTAAGTTGATTGTGAGACAATGATAGCCAAAAAGACTTAATTCATACAG
AACTTTCTAAGCGTACATTGTTTGATATTAATATAAATACATATATATCTCAAAACATGA
AAATTGCAAACGACGTCGTTTCATTTTACTTCCCATTGTCTGAACAAATTAAATTAGGAA
TTAAAGATCCGTTAAAAGCAAATAGACCTTTTGTTCTTGGCTCAATTGACAATACAAAGG
CATGAGTATTCTTTACAGAAGAAAAACCTGGCCAAATTCGTTGTGAATTTAGATCAAACG
GTTGCAATGTAAGAAACGTAGCAATTAAATGAGGCGGAGGTGGACACATACGTGCATCAG
GTGCTCAAATTTCTGATCCTAATTTAATTCCATTGATTATAAAAGACTTAGAACAAGAAA
CAAAAAATCTTGCTGATTATGAAT
>17811 bias=0,e_score=0.0,bit_score=1696.8,score_ratio=1.72,align_strand=-,abs_start=3006,abs_end=3992,allele_start=3006,allele_end=3992,query_name=NODE_4_length_18087_cov_27.8675_ID_630 <unknown description>
ATGAATAAAATAAGTGCAGAAAAATTAGCAATTTTCAAAAAAATTGAAGAAAGAATTAAA
GCACACAAAAATATAGTTATATATCATCATATTAGACCTGACGGAGATTGTTTGGGTTCT
CAATTTGGAATGAAGAATTTAATTAAGGTAAATTTCCCTGATAAAACAGTGTATACAATT
GGTGATTCCAAAGGTATTTATTCATTTTTAGAATTTAAAATGGATAAATTACCACTAGAA
AAGTTAGATGATTCATTAGCAATTATTGTTGATGCTAACTTTAAAGAACGTTTAGAATGT
AGAGAATATTTAGACAATAATTGTTTTGATGAAGTAATAAGAATCGATCACCATCCAAAT
GATGATGATCTAGATGCTTCATTAAGATGAGTTGAGCCAGAAGCACCAGCAGCTGCTCAA
CAAGTAACTGAAATAGCATACGAATTGGGTTGAAAATTGAACAAAGAAGCTGCGACATAT
TTATATTTGGGTATATATACTGATTCAGTTAAATTGTCAACCAATACGACAACCGCAAAG
ACAATGTTGCTAGTAAGTTGATTGTGAGACAATGGCAGTCAAAAAGACTTAATTCATACA
GAACTTTCTAAGCGTACATTGTTTGATATCAACATAAACACATACATATCTCAAAACATG
AAAATTGCAAATGATGTAGTTTCATTTTACTTCCCATTGTCTGAACAAATTAAATTAGGA
ATTAAAGATCCATTAAAAGCAAATAGACCTTTTGTTCTTGGCTCAATTGATAACACAAAG
GCATGAGTATTCTTTACAGAAGAAAAACCTGGCCAAATTCGTTGTGAATTTAGATCAAAC
GGTTGCAATGTAAGAAACGTAGCAATCAAATGAGGCGGAGGCGGACATATACGTGCATCA
GGTGCTCAAATTTCTGACCCTAATTTGATTCCGATGATTATTAAAGACTTAGAACAAGAA
ACAAAAAATCTTGCTGATTATGAATA
>17812 bias=0,e_score=0.0,bit_score=1044.0,score_ratio=1.06,align_strand=+,abs_start=11864,abs_end=12850,allele_start=11864,allele_end=12850,query_name=NODE_1_length_386744_cov_32.1807_ID_133 <unknown description>
TGAATAAAATAAGTGCAGAAAAATTAGCAATTTTCAAGAAAATTGAAGAAAGAATTAAAG
CACACAAAAATATAGTTATATATCATCATATTAGACCCGACGGAGATTGTTTGGGTTCTC
AATTTGGAATGAAGAATTTAATTAAGGTAAATTTCCCTGATAAAACAGTGTATACAATTG
GTGATTCCAAAGGCATTTATTCATTTTTAGAATTTAAAATGGATAAATTACCACTAGAAA
AGTTAGATGATTCATTAGCAATTATTGTTGATGCTAACTTTAAAGAACGTTTAGAATGTA
GAGAATATTTAGACAATAATTGTTTCAATGAAGTAATAAGAATCGACCACCATCCAAATG
ATGACGATTTGGATGCTTCATTAAGATGGGTTGAACCAGAAGCACCAGCTGCTGCTCAAC
AAGTAACTGAAATAGCATACGAATTGGGTTGAAAATTAAACAAAGAAGCTGCAACTTATT
TATATTTGGGTATATATACTGATTCAGTTAAATTATCAACCAATACAACAACAGCAAAGA
CAATGTTGTTAGTAAGCTGATTGTGAGACAATGGTAGCCAAAAAGACTTAATTCATACAG
AACTTTCTAAGCGTACATTGTTTGATATTAATATAAATACATATATATCTCAAAACATGA
AAATAGCAAACGACGTCGTTTCATTTTACTTCCCATTGTCTGAACAAATTAAATTAGGAA
TTAAAGATCCATTAAAAGCAAATAGACCTTTTGTTCTTGGCTCAATCGACAATACAAAGG
CATGAGTATTCTTTACAGAAGAAAAACCCGGCCAAATTCGTTGTGAATTTAGATCAAACG
GTTGCAATGTAAGAAATGTAGCAATTAAATGAGGTGGGGGCGGACACATACGTGCATCAG
GTGCTCAAATTTCTGATCCTAATTTAATTCCATTGATTATTAAAGATTTAGAACAAGAAA
CAAAAAACCTTGCTGATTATGAATAA
