# Supplementary material for: Genomic determination of minimum multi-locus sequence typing schemas to represent the genomic phylogeny of Mycoplasma hominis
Source: BMC Genomics. 2016 Nov 23;17:964. doi: 10.1186/s12864-016-3284-z (PMC5120421; doi:10.1186/s12864-016-3284-z)
Supplement: Additional file 1: — FASTA sequence for all pan genomic alleles identified in this study. (ZIP 1488 kb) [file 12864_2016_3284_MOESM1_ESM.zip › pan_genome/GENE-242.fasta]

>242
ATGTTTCAAAATTTTGCAAATTTATTAAGCCAATCGCAAAATGCAATTGCAGCAGCTAAG
CCATCTGCTTCTGCTAAAATTGCAGAAGAACTAAACAAAACTTTTAATGGTTTAACATTT
AATTGACCATTCTTTGTTTTTTCATTAATAAGCTTAGGCCTAGTTGTTTTGATTATTACT
TTATTAGTATATAAACCAATAAAGAAATTAATTAAAAACCGCCAAGAACTTATTCAAAAA
AATATTGATACTTCAATATTAGCAAAAGAAAATGCTTTAAAAGTTCAAGAAGAAAATGAT
AAAAAAATTATTGAGGCTAATAATCAAGCAGCTTTAATAATTAATCATGCTAAATCAGAA
AGTGAAAGAATTGTCAACGCAAGCACGATTGCTGCTAAAAAACAATCTGAACTTTTATTA
GATCAAGCACAAATTTTGATTAATAAAAAGCAATCTGAGCTAGAACAAGCGCAAAAGAAA
ATAATAGTAGAAAATGCTGTTGAATTAGCCAAGAAAATTATTGGCCGTGAAATTAGAAAT
GAAGATAACATTAAATTAATTAATGAAGTCTTAGAAGATTAA
>693
ATGTTTCAAAATTTTGCAAATTTATTAAGCCAATCGCAAAATGCAATTGCAGCAGCTAAG
CCATCTGCTTCTGCTAAAATTGCAGAAGAACTAAACAAAACTTTTAATGGTTTAACATTT
AATTGACCATTCTTTGTTTTTTCATTAATAAGCTTAGGCCTAGTTGTTTTGATTATTACT
TTATTGGTTTATAAACCCATAAAGAAATTAATTAAAAACCGCCAAGAACTTATTCAAAAA
AATATTGATACTTCAATATTAGCAAAAGAAAATGCTTTAAAAGTTCAAGAAGAAAATGAT
AAAAAAATTATTGAAGCTAATAATCAAGCAGCTTTAATAATTAATCATGCTAAATCAGAA
AGTGAAAGAATTGTCAACGCAAGCACGATTGCTGCTAAAAAACAATCTGAACTCTTATTA
GATCAAGCACAAATTTTGATTAATAAAAAGCAATCTGAGCTAGAACAAGCGCAAAAGAAA
ATAATAGTAGAAAATGCTGTTGAATTAGCCAAGAAAATTATTGGCCGTGAAATTAGAAAT
GAAGATAACATTAAATTAATTAATGAAGTCTTAGAAGATTAA
>1479
ATGTTTCAAAATTTTGCAAATTTATTAAGCCAATCGCAAAATGCAATTGCAGCAGCTAAG
CCATCTGCTTCTGCTAAAATTGCAGAAGAACTAAACAAAACTTTTAATGGTTTAACATTC
AATTGACCATTCTTTGTTTTTTCATTAATAAGCTTAGGCCTAGTTGTTTTGATTATTACT
TTATTAGTATATAAACCAATAAAGAAATTAATTAAAAACCGCCAAGAACTTATTCAAAAA
AATATTGATACTTCAATATTAGCAAAAGAAAATGCTTTAAAAGTTCAAGAAGAAAATGAT
AAAAAAATTATTGAAGCTAATAATCAAGCAGCTTTAATAATTAATCATGCTAAATCAGAA
AGTGAAAGAATTGTCAATGCAAGCACGATTGCTGCTAAAAAACAATCTGAACTTTTATTA
GATCAAGCACAAATTTTGATTAATAAAAAGCAATCTGAGCTACAACAAGCGCAAAAGAAA
ATAATAGTAGAAAATGCTGTTGAATTAGCCAAGAAAATTATTGGCCGTGAAATTAGAAAT
GAAGATAACATTAAATTAATTAATGAAGTCTTAGAAGATTAA
>4783 bias=99.0,bit_score=587.9,abs_start=40732,align_strand=+,abs_end=41313,score_ratio=1.01013745704,query_name=NODE_1_length_337690_cov_20.0179_ID_3593
ATGTTTCAAAATTTTGCAAATTTATTAAGCCAATCGCAAAATGCAATTGCAGCAGCTAAG
CCATCTGCTTCTGCTAAAATTGCAGAAGAACTAAACAAAACTTTTAATGGTTTAACATTT
AATTGACCATTCTTTGTTTTTTCATTAATAAGCTTAGGCCTAGTTGTTTTGATTATTACT
TTATTAGTATATAAACCAATAAAGAAATTAATTAAAAACCGCCAAGAACTTATTCAAAAA
AATATTGATACTTCAATATTAGCAAAAGAAAATGCTTTAAAAGTTCAAGAAGAAAATGAT
AAAAAAATTATTGAAGCTAATAATCAAGCAGCTTTAATAATTAATCATGCTAAATCAGAA
AGTGAAAGAATTGTCAACGCAAGCACGATTGCTGCTAAAAAACAATCTGAACTTTTATTA
GATCAAGCACAAATTTTGATTAATAAAAAGCAATCTGAGCTACAACAAGCACAAAAGAAA
ATAATAGTAGAAAATGCTGTTGAATTAGCCAAGAAAATTATTGGCCGTGAAATTAGAAAT
GAAGATAACATTAAATTAATTAATGAAGTCTTAGAAGATTAA
>4785 bias=97.5,bit_score=589.3,abs_start=26450,align_strand=+,abs_end=27031,score_ratio=1.01254295533,query_name=NODE_5_length_74718_cov_32.8728_ID_1892
ATGTTTCAAAATTTTGCAAATTTATTAAGCCAATCGCAAAATGCAATTGCAGCAGCTAAG
CCATCTGCTTCTGCTAAAATTGCAGAAGAACTAAACAAAACTTTTAATGGTTTAACATTT
AATTGACCATTCTTTGTTTTTTCATTAATAAGCTTAGGCCTAGTTGTTTTGATTATTACT
TTATTAGTATATAAACCAATAAAGAAATTAATTAAAAACCGCCAAGAACTTATTCAAAAA
AATATTGATACTTCAATATTAGCAAAAGAAAATGCTTTAAAAGTTCAAGAAGAAAATGAT
AAAAAAATTATTGAGGCTAATAATCAAGCAGCTTTAATAATTAATCATGCTAAATCAGAA
AGTGAAAGAATTGTCAACGCAAGCACGATTGCTGCTAAAAAACAATCTGAACTTTTATTA
GATCAAGCACAAATTTTGATTAATAAAAAGCAATCTGAGCTACAACAAGCACAAAAGAAA
ATAATAGTAGAAAATGCTGTTGAATTAGCCAAGAAAATTATTGGCCGTGAAATTAGAAAT
GAAGATAACATTAAATTAATTAATGAAGTCTTAGAAGATTAA
>4786 bias=92.4,bit_score=596.6,abs_start=37891,align_strand=+,abs_end=38472,score_ratio=1.02508591065,query_name=NODE_1_length_386744_cov_32.1807_ID_133
ATGTTTCAAAATTTTGCAAATTTATTAAGCCAATCGCAAAATGCAATTGCAGCAGCTAAG
CCATCTGCTTCTGCTAAAATTGCAGAAGAACTAAACAAAACTTTTAATGGTTTAACATTT
AATTGACCATTCTTTGTTTTTTCATTAATAAGCTTAGGCCTAGTTGTTTTGATTATTACT
TTATTGGTTTATAAACCCATAAAGAAATTAATTAAAAACCGCCAAGAACTTATTCAAAAA
AATATTGATACTTCAATATTAGCAAAAGAAAATGCTTTAAAAGTTCAAGAAGAAAATGAT
AAAAAAATTATTGAGGCTAATAATCAAGCAGCTTTAATAATTAATCATGCTAAATCAGAA
AGTGAAAGAATTGTCAACGCAAGCACGATTGCTGCTAAAAAACAATCTGAACTTTTATTA
GATCAAGCACAAATTTTGATTAATAAAAAGCAATCTGAGCTAGAACAAGCGCAAAAGAAA
ATAATAGTAGAAAATGCTGTTGAATTAGCCAAGAAAATTATTGGCCGTGAAATTAGAAAT
GAAGATAACATTAAATTAATTAATGAAGTCTTAGAAGATTAA
>4787 bias=96.4,bit_score=592.5,abs_start=174594,align_strand=-,abs_end=175173,score_ratio=1.01804123711,query_name=NODE_1_length_201530_cov_37.1757_ID_177
TGTTTCAAAATTTTGCAAATTTATTAAGCCAATCGCAAAATGCAATTGCAGCAGCTAAGC
CATCTGCTTCTGCTAAAATTGCAGAAGAACTAAACAAAACTTTTAATGGTTTAACATTCA
ATTGACCATTCTTTGTTTTTTCATTAATAAGCTTAGGCCTAGTTGTTTTGATTATTACTT
TATTAGTATATAAACCAATAAAGAAATTAATTAAAAACCGCCAAGAACTTATTCAAAAAA
ATATTGATACTTCAATATTAGCAAAAGAAAATGCTTTAAAAGTTCAAGAAGAAAATGATA
AAAAAATTATTGAAGCTAATAATCAAGCAGCTTTAATAATTAATCATGCTAAATCAGAAA
GTGAAAGAATTGTCAACGCAAGCACGATTGCTGCTAAAAAACAATCTGAACTTTTATTAG
ATCAAGCACAAATTTTGATTAATAAAAAGCAATCTGAGCTACAACAAGCGCAAAAGAAAA
TAATAGTAGAAAATGCTGTTGAATTAGCCAAGAAAATTATTGGCCGTGAAATTAGAAATG
AAGATAACATTAAATTAATTAATGAAGTCTTAGAAGATTA
>17817 bias=0,e_score=1.6e-175,bit_score=590.4,score_ratio=1.01,align_strand=-,abs_start=245096,abs_end=245675,allele_start=245096,allele_end=245675,query_name=NODE_1_length_253687_cov_41.2364_ID_219 <unknown description>
TGTTTCAAAATTTTGCAAATTTATTAAGCCAATCGCAAAATGCAATTGCAGCAGCTAAGC
CATCTGCTTCTGCTAAAATTGCAGAAGAACTAAACAAAACTTTTAATGGTTTAACATTTA
ATTGACCATTCTTTGTTTTTTCATTAATAAGCTTAGGCCTAGTTGTTTTGATTATTACTT
TATTAGTATATAAACCAATAAAGAAATTAATTAAAAACCGCCAAGAACTTATTCAAAAAA
ATATTGATACTTCAATATTAGCAAAAGAAAATGCTTTAAAAGTTCAAGAAGAAAATGATA
AAAAAATTATTGAAGCTAATAATCAAGCAGCTTTAATAATTAATCATGCTAAATCGGAAA
GTGAAAGAATTGTCAATGCAAGCACGATTGCTGCTAAAAAACAATCTGAACTTTTATTAG
ATCAAGCACAAATTTTGATTAATAAAAAGCAATCTGAGCTAGAACAAGCGCAAAAGAAAA
TAATAGTAGAAAATGCTGTTGAATTAGCCAAGAAAATTATTGGCCGTGAAATTAGAAATG
AAGATAACATTAAATTAATTAATGAAGTCTTAGAAGATT
>17818 bias=0,e_score=1.3e-174,bit_score=587.9,score_ratio=1.01,align_strand=+,abs_start=40700,abs_end=41281,allele_start=40700,allele_end=41281,query_name=NODE_1_length_337655_cov_39.5735_ID_506 <unknown description>
TGTTTCAAAATTTTGCAAATTTATTAAGCCAATCGCAAAATGCAATTGCAGCAGCTAAGC
CATCTGCTTCTGCTAAAATTGCAGAAGAACTAAACAAAACTTTTAATGGTTTAACATTTA
ATTGACCATTCTTTGTTTTTTCATTAATAAGCTTAGGCCTAGTTGTTTTGATTATTACTT
TATTAGTATATAAACCAATAAAGAAATTAATTAAAAACCGCCAAGAACTTATTCAAAAAA
ATATTGATACTTCAATATTAGCAAAAGAAAATGCTTTAAAAGTTCAAGAAGAAAATGATA
AAAAAATTATTGAAGCTAATAATCAAGCAGCTTTAATAATTAATCATGCTAAATCAGAAA
GTGAAAGAATTGTCAACGCAAGCACGATTGCTGCTAAAAAACAATCTGAACTTTTATTAG
ATCAAGCACAAATTTTGATTAATAAAAAGCAATCTGAGCTACAACAAGCACAAAAGAAAA
TAATAGTAGAAAATGCTGTTGAATTAGCCAAGAAAATTATTGGCCGTGAAATTAGAAATG
AAGATAACATTAAATTAATTAATGAAGTCTTAGAAGATTAA
>17819 bias=0,e_score=4.4e-177,bit_score=596.6,score_ratio=1.03,align_strand=-,abs_start=308673,abs_end=309252,allele_start=308673,allele_end=309252,query_name=NODE_1_length_507951_cov_41.4538_ID_1311 <unknown description>
TGTTTCAAAATTTTGCAAATTTATTAAGCCAATCGCAAAATGCAATTGCAGCAGCTAAGC
CATCTGCTTCTGCTAAAATTGCAGAAGAACTAAACAAAACTTTTAATGGTTTAACATTTA
ATTGACCATTCTTTGTTTTTTCATTAATAAGCTTAGGCCTAGTTGTTTTGATTATTACTT
TATTGGTTTATAAACCCATAAAGAAATTAATTAAAAACCGCCAAGAACTTATTCAAAAAA
ATATTGATACTTCAATATTAGCAAAAGAAAATGCTTTAAAAGTTCAAGAAGAAAATGATA
AAAAAATTATTGAGGCTAATAATCAAGCAGCTTTAATAATTAATCATGCTAAATCAGAAA
GTGAAAGAATTGTCAACGCAAGCACGATTGCTGCTAAAAAACAATCTGAACTTTTATTAG
ATCAAGCACAAATTTTGATTAATAAAAAGCAATCTGAGCTAGAACAAGCGCAAAAGAAAA
TAATAGTAGAAAATGCTGTTGAATTAGCCAAGAAAATTATTGGCCGTGAAATTAGAAATG
AAGATAACATTAAATTAATTAATGAAGTCTTAGAAGATT
>17820 bias=0,e_score=1.1e-175,bit_score=589.3,score_ratio=1.01,align_strand=+,abs_start=26450,abs_end=27031,allele_start=26450,allele_end=27031,query_name=NODE_5_length_74718_cov_32.8728_ID_1892 <unknown description>
TGTTTCAAAATTTTGCAAATTTATTAAGCCAATCGCAAAATGCAATTGCAGCAGCTAAGC
CATCTGCTTCTGCTAAAATTGCAGAAGAACTAAACAAAACTTTTAATGGTTTAACATTTA
ATTGACCATTCTTTGTTTTTTCATTAATAAGCTTAGGCCTAGTTGTTTTGATTATTACTT
TATTAGTATATAAACCAATAAAGAAATTAATTAAAAACCGCCAAGAACTTATTCAAAAAA
ATATTGATACTTCAATATTAGCAAAAGAAAATGCTTTAAAAGTTCAAGAAGAAAATGATA
AAAAAATTATTGAGGCTAATAATCAAGCAGCTTTAATAATTAATCATGCTAAATCAGAAA
GTGAAAGAATTGTCAACGCAAGCACGATTGCTGCTAAAAAACAATCTGAACTTTTATTAG
ATCAAGCACAAATTTTGATTAATAAAAAGCAATCTGAGCTACAACAAGCACAAAAGAAAA
TAATAGTAGAAAATGCTGTTGAATTAGCCAAGAAAATTATTGGCCGTGAAATTAGAAATG
AAGATAACATTAAATTAATTAATGAAGTCTTAGAAGATTAA
>17821 bias=0,e_score=1.1e-176,bit_score=590.2,score_ratio=1.01,align_strand=-,abs_start=8496,abs_end=9075,allele_start=8496,allele_end=9075,query_name=NODE_14_length_14503_cov_1.48494_ID_789 <unknown description>
TGTTTCAAAATTTTGCAAATTTATTAAGCCAATCGCAAAATGCAATTGTAGCAGCTAAGC
CATCTGCTTCTGCTAAAATTGCAGAAGAACTAAACAAAACTTTTAATGGTTTAACATTCA
ATTGACCATTCTTTGTTTTTTCATTAATAAGCTTAGGCCTAGTTGTTTTGATTATTACTT
TATTAGTATATAAACCAATAAAGAAATTAATTAAAAACCGCCAAGAACTTATTCAAAAAA
ATATTGATACTTCAATATTAGCAAAAGAAAATGCTTTAAAAGTTCAAGAAGAAAATGATA
AAAAAATTATTGAAGCTAATAATCAAGCAGCTTTAATAATTAATCATGCTAAATCAGAAA
GTGAAAGAATTGTCAACGCAAGCACGATTGCTGCTAAAAAACAATCTGAACTTTTATTAG
ATCAAGCACAAATTTTGATTAATAAAAAGCAATCTGAGCTAGAACAAGCGCAAAAGAAAA
TAATAGTAGAAAATGCTGTTGAATTAGCCAAGAAAATTATTGGCCGTGAAATTAGAAATG
AAGATAACATTAAATTAATTAATGAAGTCTTAGAAGATT
>17822 bias=0,e_score=2.6e-176,bit_score=593.9,score_ratio=1.02,align_strand=-,abs_start=280900,abs_end=281479,allele_start=280900,allele_end=281479,query_name=NODE_1_length_474534_cov_38.1723_ID_792 <unknown description>
TGTTTCAAAATTTTGCAAATTTATTAAGCCAATCGCAAAATGCAATTGCAGCAGCTAAGC
CATCTGCTTCTGCTAAAATTGCAGAAGAACTAAACAAAACTTTTAATGGTTTAACATTTA
ATTGACCATTCTTTGTTTTTTCATTAATAAGCTTAGGCCTAGTTGTTTTGATTATTACTT
TATTAGTATATAAACCAATAAAGAAATTAATTAAAAACCGCCAAGAACTTATTCAAAAAA
ATATTGATACTTCAATATTAGCAAAAGAAAATGCTTTAAAAGTTCAAGAAGAAAATGATA
AAAAAATTATTGAGGCTAATAATCAAGCAGCTTTAATAATTAATCATGCTAAATCAGAAA
GTGAAAGAATTGTCAACGCAAGCACGATTGCTGCTAAAAAACAATCTGAACTTTTATTAG
ATCAAGCACAAATTTTGATTAATAAAAAGCAATCTGAGCTAGAACAAGCGCAAAAGAAAA
TAATAGTAGAAAATGCTGTTGAATTAGCCAAGAAAATTATTGGCCGTGAAATTAGAAATG
AAGATAACATTAAATTAATTAATGAAGTCTTAGAAGATT
>17823 bias=0,e_score=3.3e-177,bit_score=596.6,score_ratio=1.03,align_strand=+,abs_start=37891,abs_end=38472,allele_start=37891,allele_end=38472,query_name=NODE_1_length_386744_cov_32.1807_ID_133 <unknown description>
TGTTTCAAAATTTTGCAAATTTATTAAGCCAATCGCAAAATGCAATTGCAGCAGCTAAGC
CATCTGCTTCTGCTAAAATTGCAGAAGAACTAAACAAAACTTTTAATGGTTTAACATTTA
ATTGACCATTCTTTGTTTTTTCATTAATAAGCTTAGGCCTAGTTGTTTTGATTATTACTT
TATTGGTTTATAAACCCATAAAGAAATTAATTAAAAACCGCCAAGAACTTATTCAAAAAA
ATATTGATACTTCAATATTAGCAAAAGAAAATGCTTTAAAAGTTCAAGAAGAAAATGATA
AAAAAATTATTGAGGCTAATAATCAAGCAGCTTTAATAATTAATCATGCTAAATCAGAAA
GTGAAAGAATTGTCAACGCAAGCACGATTGCTGCTAAAAAACAATCTGAACTTTTATTAG
ATCAAGCACAAATTTTGATTAATAAAAAGCAATCTGAGCTAGAACAAGCGCAAAAGAAAA
TAATAGTAGAAAATGCTGTTGAATTAGCCAAGAAAATTATTGGCCGTGAAATTAGAAATG
AAGATAACATTAAATTAATTAATGAAGTCTTAGAAGATTAA
>17824 bias=0,e_score=3.1e-176,bit_score=592.5,score_ratio=1.02,align_strand=-,abs_start=174594,abs_end=175173,allele_start=174594,allele_end=175173,query_name=NODE_1_length_201531_cov_37.8145_ID_143 <unknown description>
TGTTTCAAAATTTTGCAAATTTATTAAGCCAATCGCAAAATGCAATTGCAGCAGCTAAGC
CATCTGCTTCTGCTAAAATTGCAGAAGAACTAAACAAAACTTTTAATGGTTTAACATTCA
ATTGACCATTCTTTGTTTTTTCATTAATAAGCTTAGGCCTAGTTGTTTTGATTATTACTT
TATTAGTATATAAACCAATAAAGAAATTAATTAAAAACCGCCAAGAACTTATTCAAAAAA
ATATTGATACTTCAATATTAGCAAAAGAAAATGCTTTAAAAGTTCAAGAAGAAAATGATA
AAAAAATTATTGAAGCTAATAATCAAGCAGCTTTAATAATTAATCATGCTAAATCAGAAA
GTGAAAGAATTGTCAACGCAAGCACGATTGCTGCTAAAAAACAATCTGAACTTTTATTAG
ATCAAGCACAAATTTTGATTAATAAAAAGCAATCTGAGCTACAACAAGCGCAAAAGAAAA
TAATAGTAGAAAATGCTGTTGAATTAGCCAAGAAAATTATTGGCCGTGAAATTAGAAATG
AAGATAACATTAAATTAATTAATGAAGTCTTAGAAGATT
