# Supplementary material for: Genomic determination of minimum multi-locus sequence typing schemas to represent the genomic phylogeny of Mycoplasma hominis
Source: BMC Genomics. 2016 Nov 23;17:964. doi: 10.1186/s12864-016-3284-z (PMC5120421; doi:10.1186/s12864-016-3284-z)
Supplement: Additional file 1: — FASTA sequence for all pan genomic alleles identified in this study. (ZIP 1488 kb) [file 12864_2016_3284_MOESM1_ESM.zip › pan_genome/GENE-243.fasta]

>243
ATGAAAAAATGAACAAAAATGTTATTAACCTTAGGACTTGTTACAACTTCAACAATTTGC
TTTCCATTAGTAGCGGCATCATGTACTAAAACAACAGACAGCAATTCAAATAATCAAAAT
ATAGATAATAATCCTACAAATGATAATAAGAAAGAAATTAAAAAAATAATAACAGAACCA
GAAGTTGAACACCATTCAAATAATAATGACAACAAACCTAATGACAAAAAGCCGGAATCG
TTAAAGAATGAAAATTCTTCTGTAAATAATGAAAATCAAAATGAAAATCAAAATGTTCAA
GATAATAAAGAAAAAGAATTATATGAACTTTTTGATTTTGAAAGAAATTCTTCAAATAAT
TGAAAAATTGCCAATTATAACGGCAAACAAATCGATGTTGTTATACCTAGTTATTTTAAA
GGCACAAAGGTAGAGGAAATAGATGAAAATGCTTCTTTTGAAAATTGCAAAATAAAATTT
GATAATGGTTTTGACAAAATTACTAAAGATTTAACAAAGGGACTTAAAAAAATTGCCTCT
GTTACTATTCCTGAAAATGTAAAATCAATAGAAAATGAAGCATTTAAAAACTTTAAAAAT
CTAAAGGAATTAACTTTAAAAAATGGTATTGAAAACATTGGAGAAGGTGCATTTGAAGGC
ACACAAATCTCTTCAATTTCTATTCCTAGTTCAATTAAAGAAATTAAGGCAAAAACCTTT
AAGGATTGTTGATATTTAAAGAAGATTAATTTTAGCAATGGAATTGAAAAAATTGGTGAA
AACGCTTTTGAAGGCGCGGGAGTTACTGCTATTATTTTTCCTAATAGTTTAAAAGATGTT
TATGCTAATGCATTTTATTATTGCGATAATTTAAAAGAATTAACTTTAAATGATGGACTT
GATAGTATTGGAAGCGAAGCATTCTTAGGCACTAAAATTTCTTCTGTTACTATTCCTAGT
TCAGTAACTTCACTATCTAAAGATATATTTAATAAAGACTGTAAGATTGCTTTATGTAAT
GGCTTTGAAAAAATTAATAGAAATATAACACGGGCTCTTCAATATCAAAAATCAATAACT
ATTCCAACTTCAGTTAAAGAAATTGAAGAAGGCGCATTTAAGGATTTTAAAGAACTTAAA
GAAGTTAAATTAAATGAAGGATTAAAATCTATTGGCGATAATGCTTTTTTAGGAACTAGT
ATTTCATCAGTTGTTTTGCCAAAAAATATTGTTAGTTTTGGTCAAGCTGTGTTTAATTCA
GATTGCAAAATAATCTTAGATAGCAATATAACATACATTTCTCGTGGCATAGCAAAAGCC
TTTGAAAATAGTAAAAAAGTAATTATTCCAAATTCAGTTAAAGAAATTGAGGAAGGCGCA
TTTAAAGATTTCAGAAATCTAAAAGAAGTAGTTTTAAATGAAGGAATTGAAAGAATTGGT
AAAAATGCCTTTAGTGGCACAAATATAGAATCTATTAATATTCCAAATTCGATTAAATAT
TTAGGGGATTCAGCATTAAATGGCAATTGCAAGGTAATACTAAGTGATGGTTTTAATGAA
CTTAATAAAAATATAACTAGTGGTTTAAACCAAGTACAATCAGTTACTATTCCAAGCTCT
GTAAAAGAAATTCAAAATGGTGCATTTGAGGATTTCACAAATCTAAAAGAAGTAGTTTTA
AATGAAGGAATTGAAAGAATTGGTAGCAATGCTTTTAAAAACACAAGACTAGAAGTAGTA
ACTATTCCAAATTCAGTTAAAGAAATTGGAACTAATGCATTTTTAACTAGATCTGGAGAT
TATTACTACAACTACTATCCTTCTTTAAAAGAAGTTTACTATAAAGGAAATAAGAACAAT
ACGCCTTGAAATTGAAAAGATATTGGTATTGATATAAATATTGTAAAGGAAATATAA
>1939
ATGAAAAAATGAACAAAAATGTTATTAACCTTAGGACTTGTTACAACTTCAACAATTTGC
TTTCCATTAGTAGCGGCATCATGTACTAAAACAACAGACAGCAATTCAAATAATCAAAAT
ATAGATAATAATCCTACAAATGATAATAAGAAAGAAATTAAAAAAATAATAACAGAACCA
GAAGTTGAACACCATTCAAATAATAATGACAACAAACCTAATGACAAAAAGCCGGAATCG
TTAAAGAATGAAAATTCTTCTGTAAATAATGAAAATCAAAATGAAAATCAAAATGTTCAA
GATAATAAAGAAAAAGAATTATATGAACTTTTTGATTTTGAAAGAAATTCTTCAAATAAT
TGAAAAATTGCCAATTATAACGGCAAACAAATCGATGTTGTTATACCTAGTTATTTTAAA
GGCACAAAGGTAGAGGAAATAGATGAAAATGCTTCTTTTGAAAATTGCAAAATAAAATTT
GATAATGGTTTTGACAAAATTACTAAAGATTTAACAAAGGGACTTAAAAAAATTGCCTCT
GTTACTATTCCTGAAAATGTAAAATCAATAGAAAATGAAGCATTTAAAAACTTTAAAAAT
CTAAAGGAATTAACTTTAAAAAATGGTATTGAAAACATTGGAGAAGGTGCATTTGAAGGC
ACACAAATCTCTTCAATTTCTATTCCTAGTTCAATTAAAGAAATTAAGGCAAAAACCTTT
AAGGATTGTTGATATTTAAAGAAGATTAATTTTAGCAATGGAATTGAAAAAATTGGTGAA
AACGCTTTTGAAGGCGCGGGAGTTACTGCTATTATTTTTCCTAATAGTTTAAAAGATGTT
TATGCTAATGCATTTTATTATTGCGATAATTTAAAAGAATTAACTTTAAATGATGGACTT
GATAGTATTGGAAGCGAAGCATTCTTAGGCACTAAAATTTCTTCTGTTACTATTCCTAGT
TCAGTAACTTCACTATCTAAAGATATATTTAATAAAGACTGTAAGATTGCTTTATGTAAT
GGCTTTGAAAAAATTAATAGAAATATAACACGGGCTCTTCAATATCAAAAATCAATAACT
ATTCCAACTTCAGTTAAAGAAATTGAAGAAGGCGCATTTAAGGATTTTAAAGAACTTAAA
GAAGTTAAATTAAATGAAGGATTAAAATCTATTGGCGATAATGCTTTTTTAGGAACTAGT
ATTTCATCAGTTGTTTTGCCAAAAAATATTGTTAGTTTTGGTCAAGCTGTGTTTAATTCA
GATTGCAAAATAATCTTAGATAGCAATATAACATACATTTCTCGTGGCATAGCAAAAGCC
TTTGAAAATAGTAAAAAAGTAATTATTCCAAATTCAGTTAAAGAAATTGAGGAAGGCGCA
TTTAAAGATTTCAGAAATCTAAAAGAAGTAGTTTTAAATGAAGGAATTGAAAGAATTGGT
AAAAATGCCTTTAGTGGCACAAATATAGAATCTATTAATATTCCAAATTCTATTAAATAT
TTAGGGGATTCAGCATTAAATGGCAATTGCAAGGTAATACTAAGTGATGGTTTTAATGAA
CTTAATAAAAATATAACTAGTGGTTTAAACCAAGTACAATCAGTTACTATTCCAAGCTCT
GTAAAAGAAATTCAAAATGGTGCATTTGAGGATTTCACAAATCTAAAAGAAGTAGTTTTA
AATGAAGGAATTGAAAGAATTGGTAGCAATGCTTTTAAAAACACAAGACTAGAAGTAGTA
ACTATTCCAAATTCAGTTAAAGAAATTGGAACTAATGCATTTTTAACTAGATCTGGAGAT
TATTACTACAACTACTATCCTTCTTTAAAAGAAGTTTACTATAAAGGAAATAAGAACAAT
ACGCCTTGAAATTGAAAAGATATTGGTATTGATATAAATATTGTAAAGGAAATATAA
>17815 bias=0,e_score=0.0,bit_score=2003.0,score_ratio=1.04,align_strand=+,abs_start=98742,abs_end=100658,allele_start=98742,allele_end=100658,query_name=NODE_2_length_211336_cov_54.0217_ID_107 <unknown description>
TGAAAAAATGAACAAAAATGTTATTAACCTTAGGACTTGTTACAACTTCAACAATTTGCT
TTCCATTAGTAGCGGCATCATGTACTAAAACAACAGACAGCAATTCAAATAATCAAAATA
TAGATAATAATCCTACAAATGATAATAAGAAAGAAATTAAAAAAATAATAACAGAACCAG
AAGTTGAACACCATTCAAATAATAATGACAACAAACCTAATGACAAAAAGCCGGAATCGT
TAAAGAATGAAAATTCTTCTGTAAATAATGAAAATCAAAATGAAAATCAAAATGTTCAAG
ATAATAAAGAAAAAGAATTATATGAACTTTTTGATTTTGAAAGAAATTCTTCAAATAATT
GAAAAATTGCCAATTATAACGGCAAACAAATCGATGTTGTTATACCTAGTTATTTTAAAG
GCACAAAGGTAGAGGAAATAGATGAAAATGCTTCTTTTGAAAATTGCAAAATAAAATTTG
ATAATGGTTTTGACAAAATTACTAAAGATTTAACAAAGGGACTTAAAAAAATTGCCTCTG
TTACTATTCCTGAAAATGTAAAATCAATAGAAAATGAAGCATTTAAAAACTTTAAAAATC
TAAAGGAATTAACTTTAAAAAATGGTATTGAAAACATTGGAGAAGGCGCATTTGAAGGCA
CACAAATCTCTTCAATTTCTATTCCTAGTTCAATTAAAGAAATTAAGGCAAAAACCTTTA
AGGATTGTTGATATTTAAAGAAGATTAATTTTAGCAATGGAATTGAAAAAATTGGTGAAA
ACGCTTTTGAAGGCGCGGGAGTTACTGCTATTATTTTTCCTAATAGTTTAAAAGATGTTT
ATGCTAATGCATTTTATTATTGCGATAATTTAAAAGAATTAACTTTAAATGATGGACTTG
ATAGTATTGGAAGCGAAGCATTCTTAGGCACTAAAATTTCTTCTGTTACTATTCCTAGTT
CAGTAACTTCACTATCTAAAGATATATTTAATAAAGACTGTAAGATTGCTTTATGTAATG
GCTTTGAAAAAATTAATAGAAATATAACACGGGCTCTTCAATATCAAAAATCAATAACTA
TTCCAACTTCAGTTAAAGAAATTGAAGAAGGCGCATTTAAGGATTTTAAAGAACTTAAAG
AAGTTAAATTAAATGAAGGATTAAAATCTATTGGCGATAATGCTTTTTTAGGAACTAGTA
TTTCATCAGTTGTTTTGCCAAAAAATATTGTTAGTTTTGGTCAAGCTGTGTTTAATTCAG
ATTGCAAAATAATCTTAGATAGCAATATAACATACATTTCTCGTGGCATAGCAAAAGCCT
TTGAAAATAGTAAAAAAGTAATTATTCCAAATTCAGTTAAAGAAATTGAGGAAGGCGCAT
TTAAAGATTTCAGAAATCTAAAAGAAGTAGTTTTAAATGAAGGAATTGAAAGAATTGGTA
AAAATGCCTTTAGTGGCACAAATATAGAATCTATTAATATTCCAAATTCTATTAAATATT
TAGGGGATTCAGCATTAAATGGCAATTGCAAGGTAATACTAAGTGATGGTTTTAATGAAC
TTAATAAAAATATAACTAGTGGTTTAAACCAAGTACAATCAGTTACTATTCCAAGCTCTG
TAAAAGAAATTCAAAATGGTGCATTTGAGGATTTCACAAATCTAAAAGAAGTAGTTTTAA
ATGAAGGAATTGAAAGAATTGGTAGCAATGCTTTTAAAAACACAAGACTAGAAGTAGTAA
CTATTCCAAATTCAGTTAAAGAAATTGGAACTAATGCATTTTTAACTAGATCTGGAGATT
ATTACTACAACTACTATCCTTCTTTAAAAGAAGTTTACTATAAAGGAAATAAGAACAATA
CGCCTTGAAATTGAAAAGATATTGGTATTGATATAAATATTGTAAAGGAAATATAA
>17816 bias=0,e_score=0.0,bit_score=1884.9,score_ratio=0.98,align_strand=+,abs_start=38331,abs_end=40157,allele_start=38331,allele_end=40157,query_name=NODE_1_length_497571_cov_28.1511_ID_540 <unknown description>
TGAAAAAATGAACAAAAATGTTATTAACTTTAGGACTTGTTACAACTTCAACAATTTGCT
TTCCATTAGTAGCGGCATCATGTACTAAAAAAACAGATAGCAATTCAAATAATAATGACA
ACAAACCTAATGACAAAAAGCCGGAATCGTTAAAGAATGAAAATTCTTCTGTAAATAATG
AAAATCAAAATGAAAATCAAAATGTTTAAGATAATAAAGAAAAAGAATTATATGAACTTT
TTGATTTTGAAAGAAATTCTTCAAATAATTGAAAAATTGCCAATTATAACGGCAAACAAA
TCGATGTTGTTATACCTAGTTATTTTAAAGGCACAAAGGTAGAGGAAATAGATGAAAATG
CTTCTTTTGAAAATTGCAAAATAAAATTTGATAATGGTTTTGACAAAATTACTAAAGATT
TAACAAAGGGACTTAAAAAAATTGCCTCTGTTACTATTCCTGAAAATGTAAAATCAATAG
AAAATGAAGCATTTAAAAACTTTAAAAATCTAAAGGAATTAACTTTAAAAAATGGTATTG
AAAACATTGGAGAAGGTGCATTTGAAGGCACACAAATCTCTTCAATTTCTATTCCTAGTT
CAATTAAAGAAATTAAGGCAAAAACCTTTAAGGATTGTTGATATTTAAAGAAGATTAATT
TTAGCAATGGAATTGAAAAAATTGGTGAAAACGCTTTTGAAGGCGCGGGAGTTACTGCTA
TTATTTTTCCTAATAGTTTAAAAGATGTTTATGCTAATGCATTTTATTATTGCGATAATT
TAAAAGAATTAACTTTAAATGATGGACTTGATAGTATTGGAAGCGAAGCATTCTTAGGCA
CTAAAATTTCTTCTGTTACTATTCCTAGTTCAGTAACTTCACTATCTAAAGATATATTTA
ATAAAGACTGTAAGATTGCTTTATGTAATGGCTTTGAAAAAATTAATAGAAATATAACAC
GGGCTCTTCAATATCAAAAATCAATAACTATTCCAACTTCAGTTAAAGAAATTGAAGAAG
GCGCATTTAAGGATTTTAAAGAACTTAAAGAAGTTAAATTAAATGAAGGATTAAAATCTA
TTGGCGATAATGCTTTTTTAGGAACTAGTATTTCATCAGTTGTTTTGCCAAAAAATATTG
TTAGTTTTGGTCAAGCTGTGTTTAATTCAGATTGCAAAATAATCTTAGATAGCAATATAA
CATACATTTCTCGTGGCATAGCAAAAGCCTTTGAAAATAGTAAAAAAGTAATTATTCCAA
ATTCAGTTAAAGAAATTGAGGAAGGCGCATTTAAAGATTTCAGAAATCTAAAAGAAGTAG
TTTTAAATGAAGGAATTGAAAGAATTGGTAAAAATGCCTTTAGTGGCACAAATATAGAAT
CTATTAATATTCCAAATTCGATTAAATATTTAGGGGATTCAGCATTAAATGGCAATTGCA
AGGTAATACTAAGTGATGGTTTTAATGAACTTAATAAAAATATAACTAGTGGTTTAAACC
AAGTACAATCAGTTACTATTCCAAGCTCTGTAAAAGAAATTCAAAATGGTGCATTTGAGG
ATTTCACAAATCTAAAAGAAGTAGTTTTAAATGAAGGAATTGAAAGAATTGGTAGCAATG
CTTTTAAAAACACAAGACTAGAAGTAGTAACTATTCCAAATTCAGTTAAAGAAATTGGAA
CTAATGCATTTTTAACTAGATCTGGAGATTATTACTACAACTACTATCCTTCTTTAAAAG
AAGTTTACTATAAAGGAAATAAGAACAATACGCCTTGAAATTGAAAAGATATTGGTATTG
ATATAAATATTGTAAAGGAAATATAA
