# Supplementary material for: Genomic determination of minimum multi-locus sequence typing schemas to represent the genomic phylogeny of Mycoplasma hominis
Source: BMC Genomics. 2016 Nov 23;17:964. doi: 10.1186/s12864-016-3284-z (PMC5120421; doi:10.1186/s12864-016-3284-z)
Supplement: Additional file 1: — FASTA sequence for all pan genomic alleles identified in this study. (ZIP 1488 kb) [file 12864_2016_3284_MOESM1_ESM.zip › pan_genome/GENE-244.fasta]

>244
ATGAATTTATTAGTAATTGTTGAAGAAGGATTTGAAGATACTGAATTAACAGGAACATTA
GATTTATTTCATAGAGCAAATAATTTATTTAATAAGACCACATTTTACAATCCTCTAGGA
ATTGAAGCAACTGGTGCACATAAAATTGTAAAATTGCAAACAACTTCAAATATAAATGTT
GATGAATATGATGTTTTATTTATTCCTGGAGGACCAGCTGCTAAAAGTATTAGAAAGAAC
CAAACATTTTTAAACTTAATAGCTAAATTTAAAAATCAAAACAAATTAATTATAGCAATA
TGCGATGCTCCCAATGTTTTATATGAAAATAAGTTTATTGATAGTAAAACTAAATTTAGT
TCATTTCCAATAAACGACAGTGTAAAAGAAATATCTAATCGTAGTAAAGAATTAGTATCA
ATAAGTCCAGATAAAAAATTAATAACAGGAAAATGTGCGGCTGCTGTTTTTGATTTTGGA
TTAGCTGTTATTGAAGTTTTGGGTGGCAATCAACTTGCTAAATTAGTTCTTCAAGCAATA
AAACCTATTGACTAA
>601
ATGAATTTATTAGTAATTGTTGAAGAAGGATTTGAAGATACTGAATTAACAGGAACATTA
GATTTATTTCATAGAGCAAATAATTTATTTAATAAGACCACATTTTACAATCCTCTAGGA
ATTGAAGCAACTGGTGCACATAAAATTGTAAAATTGCAAACAACTTCAAATATAAATGTT
GATGAATATGATGTTTTATTTATTCCTGGAGGACCCGCTGCTAAAAGTATTAGAAAGAAC
CAAACATTTTTAAACTTAATAGCTAAGTTTAAAAATCAAAACAAATTAATTATAGCAATA
TGCGATGCTCCCAATGTTTTATATGAAAATAAGTTTATTGATAGTAAAACTAAATTTAGT
TCATTTCCAATAAACGACAGTGTAAAAGAAATATCTAATCGTAGTAAAGAATTAGTATCA
ATAAGTCCAGATAAGAAATTAATAACAGGAAAATGCGCGGCTGCTGTTTTTGATTTTGGA
TTAGCTGTTATTGAAGTTTTGGGTGGCAATCAACTTGCTAAATTAGTTCTTCAAGCAATA
AAACCTATTGATTAA
>1337
ATGAATTTATTAGTAATTGTTGAAGAAGGATTTGAAGATACCGAATTAACAGGAACATTA
GATTTATTTCATAGAGCAAATAATTTATTTAATAAGACCACATTTTACAATCCTCTAGGA
ATTGAAGCAACTGGTGCACATAAAATTGTAAAATTGCAAACAACTTCAAATACAAATGTT
GATGAATATGATGTTTTATTTATTCCCGGAGGACCAGCTGCTAAAAGTATTAGAAAGAAC
CAAACATTTTTAAACTTAATAGCTAAATTTAAAAGTCAAAACAAATTAATTATAGCAATA
TGCGATGCTCCCAATGTTTTATATGAAAATAAGTTTATTGATAGTAAAACTAAATTTAGT
TCATTTCCAATAAACGACAGTGTAAAAGAAATATCTAATCGTAGTAAAGAATTAGTATCA
ATAAGCCCAGATAAAAAATTAATAACAGGAAAATGCGCGGCTGCTGTTTTTGATTTTGGA
TTAGCTGTTATTGAAGTTTTGGGTGGCAATCAACTTGCTAAATTAGTTCTTCAAGCAATA
AAACCTATTGATTAA
>1957
ATGAATTTATTAGTAATTGTTGAAGAAGGATTTGAAGATACTGAATTAACAGGAACATTA
GATTTATTTCATAGAGCAAATAATTTATTTAATAAGACCACATTTTACAATCCTCTAGGA
ATTGAAGCAACTGGCGCACATAAAATTGTAAAATTGCAAACAACTTCAAATATAAATGTT
GATGAATATGATGTTTTATTTATTCCCGGAGGACCAGCTGCTAAAAGTATTAGAAAGAAC
CAAACATTTTTAAACTTAATAGCTAAGTTTAAAAATCAAAACAAATTAATTATAGCAATA
TGCGATGCTCCCAATGTTTTATATGAAAATAAGTTTATTGATAGTAAAACTAAATTTAGT
TCATTTCCAATAAACGACAGTGTAAAAGAAATATCTAATCGTAGTAAAGAATTAGTATCA
ATAAGTCCAGATAAAAAATTAATAACAGGAAAATGTGCAGCTGCTGTTTTTGATTTTGCA
TTAACAGTTATTGAAGTTTTAGGTGGTAATCAACTTGCTAAATTAGTTCTTCAAGCAATA
AAACCTATTGACTAA
>4713 bias=87.7,bit_score=562.2,abs_start=210,align_strand=+,abs_end=764,score_ratio=1.01297297297,query_name=NODE_45_length_2164_cov_16.3085_ID_3163
ATGAATTTATTAGTAATTGTTGAAGAAGGATTTGAAGATACTGAATTAACAGGAACATTA
GATTTATTTCATAGAGCAAATAATTTATTTAATAAGACCACATTTTACAATCCTCTAGGA
ATTGAAGCAACTGGCGCACATAAAATTGTAAAATTGCAAACAACTTCAAATATAAATGTT
GATGAATATGATGTTTTATTTATTCCTGGAGGACCAGCTGCTAAAAGTATTAGAAAGAAC
CAAACATTTTTAAACTTAATAGCTAAGTTTAAAAATCAAAACAAATTAATTATAGCAATA
TGCGATGCTCCCAATGTTTTATATGAAAATAAGTTTATTGATAGTAAAACTAAATTTAGT
TCATTTCCAATAAACGACAGTGTAAAAGAAATATCTAATCGTAGTAAAGAATTAGTATCA
ATAAGTCCAGATAAAAAATTAATAACAGGAAAATGTGCGGCTGCTGTTTTTGATTTTGCA
TTAACAGTTATTGAAGTTTTAGGTGGTAATCAACTTGCTAAATTAGTTCTTCAAGCAATA
AAACCTATTGACTAA
>4716 bias=80.8,bit_score=565.0,abs_start=255,align_strand=+,abs_end=809,score_ratio=1.01801801802,query_name=NODE_10_length_1187_cov_19.6636_ID_1428
ATGAATTTATTAGTAATTGTTGAAGAAGGATTTGAAGATACTGAATTAACAGGAACATTA
GATTTATTTCATAGAGCAAATAATTTATTTAATAAGACCACATTTTACAATCCTCTAGGA
ATTGAAGCAACTGGTGCACATAAAATTGTAAAATTGCAAACAACTTCAAATATAAATGTT
GATGAATATGATGTTTTATTTATTCCCGGAGGACCCGCTGCTAAAAGTATTAGAAAGAAC
CAAACATTTTTAAACTTAATAGCTAAGTTTAAAAATCAAAACAAATTAATTATAGCAATA
TGCGATGCTCCCAATGTTTTATATGAAAATAAGTTTATTGATAGTGAAACTAAATTTAGT
TCATTTCCAATAAACGACAGTGTAAAAGAAATATCTAATCGTAGTAAAGAATTAGTATCA
ATAAGCCCAGATAAAAAATTAATAACAGGAAAATGCGCGGCTGCTGTTTTTGATTTTGCA
TTAGCTGTTATTGAAGTTTTGAGAGGCAATCAACTTGCTAAATTAGTTCTTCAAGCAATA
AAACCTATTGATTAA
>4717 bias=82.4,bit_score=568.6,abs_start=99951,align_strand=+,abs_end=100505,score_ratio=1.0245045045,query_name=NODE_2_length_157878_cov_35.9168_ID_1792
ATGAATTTATTAGTAATTGTTGAAGAAGGATTTGAAGATACCGAATTAACAGGAACATTA
GATTTATTTCATAGAGCAAATAATTTATTTAATAAGACCACATTTTACAATCCTTTAGGA
ATTGAAGCAACTGGTGCACATAAAATTGTAAAATTGCAAACAACTTCAAATATAAATGTT
GATGAATATGATGTTTTATTTATTCCTGGAGGACCAGCTGCTAAAAGTATTAGAAAGAAC
CAAACATTTTTAAACTTAATAGCTAAATTTAAAAGTCAAAACAAATTAATTATAGCAATA
TGCGATGCTCCCAATGTTTTATATGAAAATAAGTTTATTGATAGTAAAACTAAATTTAGT
TCATTTCCAATAAACGACAGTGTAAAAGAAATATCTAATCGTAGTAAAGAATTAGTATCA
ATAAGCCCAGATAAAAAATTAATAACAGGAAAATGCGCGGCTGCTGTTTTTGATTTTGGA
TTAGCTGTTATTGAAGTTTTGGGTGGCAATCAACTTGCTAAATTAGTTCTTCAAGCAATA
AAACCTATTGACTAA
>4718 bias=87.7,bit_score=561.0,abs_start=1285,align_strand=-,abs_end=1837,score_ratio=1.01081081081,query_name=NODE_10_length_2219_cov_30.3057_ID_980
TGAATTTATTAGTAATTGTTGAAGAAGGATTTGAAGATACTGAATTAACAGGAACATTAG
ATTTATTTCATAGAGCAAATAATTTATTTAATAAGACCACATTTTACAATCCTCTAGGAA
TTGAAGCAACTGGCGCACATAAAATTGTAAAATTGCAAACAACTTCAAATATAAATGTTG
ATGAATATGATGTTTTATTTATTCCCGGAGGACCAGCTGCTAAAAGTATTAGAAAGAACC
AAACATTTTTAAACTTAATAGCTAAGTTTAAAAATCAAAACAAATTAATTATAGCAATAT
GCGATGCTCCCAATGTTTTATATGAAAATAAGTTTATTGATAGTAAAACTAAATTTAGTT
CATTTCCAATAAACGACAGTGTAAAAGAAATATCTAATCGTAGTAAAGAATTAGTATCAA
TAAGTCCAGATAAAAAATTAATAACAGGAAAATGTGCAGCTGCTGTTTTTGATTTTGCAT
TAACAGTTATTGAAGTTTTAGGTGGTAATCAACTTGCTAAATTAGTTCTTCAAGCAATAA
AACCTATTGACTA
>4720 bias=81.1,bit_score=563.8,abs_start=55723,align_strand=-,abs_end=56275,score_ratio=1.01585585586,query_name=NODE_1_length_644406_cov_31.3649_ID_828
TGAATTTATTAGTAATTGTTGAAGAAGGATTTGAAGATACTGAATTAACAGGAACATTAG
ATTTATTTCATAGAGCAAATAATTTATTTAATAAGACAACATTTTACAATCCTCTAGGAA
TTGAAGCGACTGGTGCACATAAAATTGTAAAATTGCAAACAACTTCAAATATAAATGTTG
ATGAATATGATGTTTTATTTATTCCCGGAGGACCAGCTGCTAAAAGTATTAGAAAGAACC
AAACATTTTTAAACTTAATAGCTAAGTTTAAAAATCAAAACAAATTAATTATAGCAATAT
GCGATGCTCCCAATGTTTTATATGAAAATAAGTTTATTGATAGCAAAACTAAATTTAGTT
CATTTCCAATAAACGACAGTGTAAAAGAAATATCTAATCGTAGTAAAGAATTAGTATCAA
TAAGTCCAGATAAGAAATTAATAACGGGAAAATGTGCGGCTGCTGTTTTTGATTTTGCAT
TAGCTGTTATTGAAGTTTTGGGTGGCAATCAACTTGCTAAATTAGTTCTTCAAGCAATAA
AACCTATTGATTA
>4722 bias=76.9,bit_score=568.9,abs_start=54590,align_strand=-,abs_end=55142,score_ratio=1.02504504505,query_name=NODE_3_length_56296_cov_39.9706_ID_615
TGAATTTATTAGTAATTGTTGAAGAAGGATTTGAAGATACCGAATTAACAGGAACATTAG
ATTTATTTCATAGAGCAAATAATTTATTTAATAAGACTACATTTTACAATCCTCTAGGAA
TTGAAGCAACCGGTGCACATAAAATTGTAAAATTGCAAACAACTTCAAATATAAATGTTG
ATGAATATGATGTTTTATTTATTCCCGGAGGACCCGCTGCTAAAAGTATTAGAAAGAACC
AAACATTTTTAAACTTAATAGCTAAGTTTAAAAATCAAAACAAATTAATTATAGCAATAT
GCGATGCTCCCAATGTTTTATATGAAAATAAGTTTATTGATAGTGAAACTAAATTTAGTT
CATTTCCAATAAACGACAGTGTAAAAGAAATATCTAATCGTAGTAAAGAATTAGTATCAA
TAAGCCCAGATAAAAAATTAATAACAGGAAAATGCGCGGCTGCTGTTTTTGATTTTGCAT
TAGCTGTTATTGAAGTTTTGGGTGGCAATCAACTTGCTAAATTAGTTCTTCAAGCAATAA
AACCTATTGACTA
>17757 bias=0,e_score=2e-168,bit_score=565.0,score_ratio=1.02,align_strand=+,abs_start=62287,abs_end=62841,allele_start=62287,allele_end=62841,query_name=NODE_3_length_63120_cov_1.34169_ID_121 <unknown description>
TGAATTTATTAGTAATTGTTGAAGAAGGATTTGAAGATACCGAATTAACAGGAACATTAG
ATTTATTTCATAGAGCAAATAATTTATTTAATAAGACTACATTTTACAATCCTCTAGGAA
TTGAAGCAACCGGTGCACATAAAATTGTAAAATTGCAAACAACTTCAAATATAAATGTTG
ATGAATATGATGTTTTATTTATTCCTGGAGGACCTGCTGCTAAAAGTATTAGAAAGAACC
AAACATTTTTAAACTTAATAGCTAAGTTTAAAAATCAAAACAAATTAATTATAGCAATAT
GCGATGCTCCCAATGTTTTATATGAAAATAAGTTTATTGATAGTAAAACTAAATTTAGTT
CATTTCCAATAAACGACAGTGTAAAAGAAATATCTAATCGTAGTAAAGAATTAGTATCAA
TAAGCCCAGATAAAAAATTAATAACAGGAAAATGTGCGGCTGCTGTTTTTGATTTTGCAT
TAGCTGTTATTGAAGTTTTGGGTGGCAATCAACTTGCTAAATTAGTTCTTCAAGCAATAA
AACCTATTGATTAA
>17758 bias=0,e_score=1.1e-167,bit_score=563.8,score_ratio=1.02,align_strand=-,abs_start=55723,abs_end=56275,allele_start=55723,allele_end=56275,query_name=NODE_2_length_156220_cov_38.7853_ID_1653 <unknown description>
TGAATTTATTAGTAATTGTTGAAGAAGGATTTGAAGATACTGAATTAACAGGAACATTAG
ATTTATTTCATAGAGCAAATAATTTATTTAATAAGACAACATTTTACAATCCTCTAGGAA
TTGAAGCGACTGGTGCACATAAAATTGTAAAATTGCAAACAACTTCAAATATAAATGTTG
ATGAATATGATGTTTTATTTATTCCCGGAGGACCAGCTGCTAAAAGTATTAGAAAGAACC
AAACATTTTTAAACTTAATAGCTAAGTTTAAAAATCAAAACAAATTAATTATAGCAATAT
GCGATGCTCCCAATGTTTTATATGAAAATAAGTTTATTGATAGCAAAACTAAATTTAGTT
CATTTCCAATAAACGACAGTGTAAAAGAAATATCTAATCGTAGTAAAGAATTAGTATCAA
TAAGTCCAGATAAGAAATTAATAACGGGAAAATGTGCGGCTGCTGTTTTTGATTTTGCAT
TAGCTGTTATTGAAGTTTTGGGTGGCAATCAACTTGCTAAATTAGTTCTTCAAGCAATAA
AACCTATTGATT
>17759 bias=0,e_score=4.9e-168,bit_score=562.2,score_ratio=1.01,align_strand=-,abs_start=21379,abs_end=21931,allele_start=21379,allele_end=21931,query_name=NODE_5_length_22177_cov_19.3594_ID_550 <unknown description>
TGAATTTATTAGTAATTGTTGAAGAAGGATTTGAAGATACTGAATTAACAGGAACATTAG
ATTTATTTCATAGAGCAAATAATTTATTTAATAAGACCACATTTTACAATCCTCTAGGAA
TTGAAGCAACTGGCGCACATAAAATTGTAAAATTGCAAACAACTTCAAATATAAATGTTG
ATGAATATGATGTTTTATTTATTCCTGGAGGACCAGCTGCTAAAAGTATTAGAAAGAACC
AAACATTTTTAAACTTAATAGCTAAGTTTAAAAATCAAAACAAATTAATTATAGCAATAT
GCGATGCTCCCAATGTTTTATATGAAAATAAGTTTATTGATAGTAAAACTAAATTTAGTT
CATTTCCAATAAACGACAGTGTAAAAGAAATATCTAATCGTAGTAAAGAATTAGTATCAA
TAAGTCCAGATAAAAAATTAATAACAGGAAAATGTGCGGCTGCTGTTTTTGATTTTGCAT
TAACAGTTATTGAAGTTTTAGGTGGTAATCAACTTGCTAAATTAGTTCTTCAAGCAATAA
AACCTATTGACT
>17760 bias=0,e_score=2.4e-169,bit_score=568.7,score_ratio=1.02,align_strand=+,abs_start=100171,abs_end=100725,allele_start=100171,allele_end=100725,query_name=NODE_3_length_102414_cov_39.3629_ID_516 <unknown description>
TGAATTTATTAGTAATTGTTGAAGAAGGATTTGAAGATACCGAATTAACAGGAACATTAG
ATTTATTTCATAGAGCAAATAATTTATTTAATAAGACTACATTTTACAATCCTCTAGGAA
TTGAAGCAACCGGTGCACATAAAATTGTAAAATTGCAAACAACTTCAAATATAAATGTTG
ATGAATATGATGTTTTATTTATTCCTGGAGGACCCGCTGCTAAAAGTATTAGAAAGAACC
AAACATTTTTAAACTTAATAGCTAAATTTAAAAGTCAAAACAAATTAATTATAGCAATAT
GCGATGCTCCCAATGTTTTATATGAAAATAAGTTTATTGATAGTAAAACTAAATTTAGTT
CATTTCCAATAAACGACAGTGTAAAAGAAATATCTAATCGTAGTAAAGAATTAGTATCAA
TAAGCCCAGATAAAAAATTAATAACAGGAAAATGCGCGGCTGCTGTTTTTGATTTTGGAT
TAGCTGTTATTGAAGTTTTGGGTGGCAATCAACTTGCTAAATTAGTTCTTCAAGCAATAA
AACCTATTGACTAA
>17761 bias=0,e_score=5.2e-167,bit_score=561.1,score_ratio=1.01,align_strand=+,abs_start=104600,abs_end=105154,allele_start=104600,allele_end=105154,query_name=NODE_3_length_105570_cov_41.6042_ID_404 <unknown description>
TGAATTTATTAGTAATTGTTGAAGAAGGATTTGAAGATACTGAATTAACAGGAACATTAG
ATTTATTTCATAGAGCAAATAATTTATTTAATAAGACAACATTTTACAATCCTCTAGGAA
TTGAAGCGACTGGTGCACATAAAATTGTAAAATTGCAAACAACTTCAAATATAAATGTTG
ATGAATATGATGTTTTATTTATTCCCGGAGGACCAGCTGCTAAAAGTATTAGAAAGAACC
AAACATTTTTAAACTTAATAGCTAAGTTTAAAAATCAAAACAAATTAATTATAGCAATAT
GCGATGCTCCCAATGTTTTATATGAAAATAAGTTTATTGATAGCAAAACTAAATTTAGTT
CATTTCCAATAAACAACAGTGTAAAAGAAATATCTAATCGTAGTAAAGAATTAGTATCAA
TAAGTCCAGATAAGAAATTAATAACAGGAAAATGTGCGGCTGCTGTTTTTGATTTTGCAT
TAGCTGTTATTGAAGTTTTGGGTGGCAATCAACTTGCTAAATTAGTTCTTCAAGCAATAA
AACCTATTGATTAA
>17762 bias=0,e_score=3.8e-170,bit_score=565.0,score_ratio=1.02,align_strand=+,abs_start=255,abs_end=809,allele_start=255,allele_end=809,query_name=NODE_10_length_1187_cov_19.6636_ID_1428 <unknown description>
TGAATTTATTAGTAATTGTTGAAGAAGGATTTGAAGATACTGAATTAACAGGAACATTAG
ATTTATTTCATAGAGCAAATAATTTATTTAATAAGACCACATTTTACAATCCTCTAGGAA
TTGAAGCAACTGGTGCACATAAAATTGTAAAATTGCAAACAACTTCAAATATAAATGTTG
ATGAATATGATGTTTTATTTATTCCCGGAGGACCCGCTGCTAAAAGTATTAGAAAGAACC
AAACATTTTTAAACTTAATAGCTAAGTTTAAAAATCAAAACAAATTAATTATAGCAATAT
GCGATGCTCCCAATGTTTTATATGAAAATAAGTTTATTGATAGTGAAACTAAATTTAGTT
CATTTCCAATAAACGACAGTGTAAAAGAAATATCTAATCGTAGTAAAGAATTAGTATCAA
TAAGCCCAGATAAAAAATTAATAACAGGAAAATGCGCGGCTGCTGTTTTTGATTTTGCAT
TAGCTGTTATTGAAGTTTTGAGAGGCAATCAACTTGCTAAATTAGTTCTTCAAGCAATAA
AACCTATTGATTAA
>17763 bias=0,e_score=2.5e-170,bit_score=572.1,score_ratio=1.03,align_strand=+,abs_start=106950,abs_end=107504,allele_start=106950,allele_end=107504,query_name=NODE_2_length_108164_cov_27.4012_ID_251 <unknown description>
TGAATTTATTAGTAATTGTTGAAGAAGGATTTGAAGATACTGAATTAACAGGAACATTAG
ATTTATTTCATAGAGCAAATAATTTATTTAATAAGACCACATTTTACAATCCTCTAGGAA
TTGAAGCAACTGGTGCACATAAAATTGTAAAATTGCAAACAACTTCAAATATAAATGTTG
ATGAATATGATGTTTTATTTATTCCTGGAGGACCAGCTGCTAAAAGTATTAGAAAGAACC
AAACATTTTTAAACTTAATAGCTAAGTTTAAAAATCAAAACAAATTAATTATAGCAATAT
GCGATGCTCCCAATGTTTTATATGAAAATAAGTTTATTGATAGTAAAACTAAATTTAGTT
CATTTCCAATAAACGACAGTGTAAAAGAAATATCTAATCGTAGTAAAGAATTAGTATCAA
TAAGCCCAGATAAAAAATTAATAACAGGAAAATGCGCGGCTGCTGTTTTTGATTTTGGAT
TAGCTGTTATTGAAGTTTTGGGTGGCAATCAACTTGCTAAATTAGTTCTTCAAGCAATAA
AACCTATTGACTAA
>17764 bias=0,e_score=4.8e-169,bit_score=562.2,score_ratio=1.01,align_strand=+,abs_start=237,abs_end=791,allele_start=237,allele_end=791,query_name=NODE_9_length_2191_cov_36.1439_ID_899 <unknown description>
TGAATTTATTAGTAATTGTTGAAGAAGGATTTGAAGATACTGAATTAACAGGAACATTAG
ATTTATTTCATAGAGCAAATAATTTATTTAATAAGACCACATTTTACAATCCTCTAGGAA
TTGAAGCAACTGGCGCACATAAAATTGTAAAATTGCAAACAACTTCAAATATAAATGTTG
ATGAATATGATGTTTTATTTATTCCTGGAGGACCAGCTGCTAAAAGTATTAGAAAGAACC
AAACATTTTTAAACTTAATAGCTAAGTTTAAAAATCAAAACAAATTAATTATAGCAATAT
GCGATGCTCCCAATGTTTTATATGAAAATAAGTTTATTGATAGTAAAACTAAATTTAGTT
CATTTCCAATAAACGACAGTGTAAAAGAAATATCTAATCGTAGTAAAGAATTAGTATCAA
TAAGTCCAGATAAAAAATTAATAACAGGAAAATGTGCGGCTGCTGTTTTTGATTTTGCAT
TAACAGTTATTGAAGTTTTAGGTGGTAATCAACTTGCTAAATTAGTTCTTCAAGCAATAA
AACCTATTGACTAA
>17765 bias=0,e_score=8.8e-168,bit_score=564.4,score_ratio=1.02,align_strand=-,abs_start=66915,abs_end=67467,allele_start=66915,allele_end=67467,query_name=NODE_3_length_174249_cov_45.7083_ID_381 <unknown description>
TGAATTTATTAGTAATTGTTGAAGAAGGATTTGAAGATACTGAATTAACAGGAACATTAG
ATTTATTTCATAGAGCAAATAATTTATTTAATAAGACAACATTTTACAATCCTCTAGGAA
TTGAAGCAACTGGTGCACATAAAATTGTAAAATTGCAAACAACTTCAAATATAAATGTTG
ATGAATATGATGTTTTATTTATTCCCGGAGGACCAGCTGCTAAAAGTATTAGAAAGAACC
AAACATTTTTAAACTTAATAGCTAAGTTTAAAAATCAAAACAAATTAATTATAGCAATAT
GCGATGCTCCCAATGTTTTATATGAAAATAAGTTTATTGATAGTAAAACTAAATTTAGTT
CATTTCCAATAAACGACAGTGTAAAAGAAATATCTAATCGTAGTAAAGAATTAGTATCAA
TAAGCCCAGATAAAAAATTAATAACAGGAAAATGCGCGGCTGCTGTTTTTGATTTTGCAT
TAGCTGTTATTGAAGTCTTAGGTGGCAATCAACTTGCTAAATTAGTTCTTCAAGCAATAA
AACCTATTGATT
>17766 bias=0,e_score=1.2e-169,bit_score=568.9,score_ratio=1.03,align_strand=-,abs_start=54590,abs_end=55142,allele_start=54590,allele_end=55142,query_name=NODE_3_length_56296_cov_39.9706_ID_615 <unknown description>
TGAATTTATTAGTAATTGTTGAAGAAGGATTTGAAGATACCGAATTAACAGGAACATTAG
ATTTATTTCATAGAGCAAATAATTTATTTAATAAGACTACATTTTACAATCCTCTAGGAA
TTGAAGCAACCGGTGCACATAAAATTGTAAAATTGCAAACAACTTCAAATATAAATGTTG
ATGAATATGATGTTTTATTTATTCCCGGAGGACCCGCTGCTAAAAGTATTAGAAAGAACC
AAACATTTTTAAACTTAATAGCTAAGTTTAAAAATCAAAACAAATTAATTATAGCAATAT
GCGATGCTCCCAATGTTTTATATGAAAATAAGTTTATTGATAGTGAAACTAAATTTAGTT
CATTTCCAATAAACGACAGTGTAAAAGAAATATCTAATCGTAGTAAAGAATTAGTATCAA
TAAGCCCAGATAAAAAATTAATAACAGGAAAATGCGCGGCTGCTGTTTTTGATTTTGCAT
TAGCTGTTATTGAAGTTTTGGGTGGCAATCAACTTGCTAAATTAGTTCTTCAAGCAATAA
AACCTATTGACT
>17767 bias=0,e_score=4.1e-169,bit_score=568.6,score_ratio=1.02,align_strand=+,abs_start=99951,abs_end=100505,allele_start=99951,allele_end=100505,query_name=NODE_2_length_157878_cov_35.9168_ID_1792 <unknown description>
TGAATTTATTAGTAATTGTTGAAGAAGGATTTGAAGATACCGAATTAACAGGAACATTAG
ATTTATTTCATAGAGCAAATAATTTATTTAATAAGACCACATTTTACAATCCTTTAGGAA
TTGAAGCAACTGGTGCACATAAAATTGTAAAATTGCAAACAACTTCAAATATAAATGTTG
ATGAATATGATGTTTTATTTATTCCTGGAGGACCAGCTGCTAAAAGTATTAGAAAGAACC
AAACATTTTTAAACTTAATAGCTAAATTTAAAAGTCAAAACAAATTAATTATAGCAATAT
GCGATGCTCCCAATGTTTTATATGAAAATAAGTTTATTGATAGTAAAACTAAATTTAGTT
CATTTCCAATAAACGACAGTGTAAAAGAAATATCTAATCGTAGTAAAGAATTAGTATCAA
TAAGCCCAGATAAAAAATTAATAACAGGAAAATGCGCGGCTGCTGTTTTTGATTTTGGAT
TAGCTGTTATTGAAGTTTTGGGTGGCAATCAACTTGCTAAATTAGTTCTTCAAGCAATAA
AACCTATTGACTAA
