# Supplementary material for: Genomic determination of minimum multi-locus sequence typing schemas to represent the genomic phylogeny of Mycoplasma hominis
Source: BMC Genomics. 2016 Nov 23;17:964. doi: 10.1186/s12864-016-3284-z (PMC5120421; doi:10.1186/s12864-016-3284-z)
Supplement: Additional file 1: — FASTA sequence for all pan genomic alleles identified in this study. (ZIP 1488 kb) [file 12864_2016_3284_MOESM1_ESM.zip › pan_genome/GENE-245.fasta]

>245
ATGCAAGTTAAAGATTGAGCAGGAATTCAATTAAAATTAGGCCCAATGAATGTTTATTCC
TTAACAATGATGTTAGGAATGCTCACTGCTATATTGACTGTTTATTTTTTCTGAAGAAGA
GAAAAATATACTTTCGAACAACTAACAATTTTAGTATTTATAGCACTTCCTACTGCTATT
ATCGGAGCTAGATTTGTATTCGTTATTCAACAACTAATTGAACATAAAGGTTGGGCAGAT
GGTCCTTGGTATAATGCATTCTTTATTTGAAAGGGTGGACTATCAATACATGGTGGTGTC
ATAACTGCTACAATTTGTTGTATTCTTTATATTCTATTTTCAAAAAATAAAAATAGAATT
GATTTGAAAAAAGCAATTACTATAATTTTACCAGCGGTATTAATTGGACAAGCAATTGGA
CGTTGGGGAAACTTCGCAAACCATGAAGTTTATGGCGGCGTTATGGAAAAGGGCTCTGTC
GCATTTGAAATATTGCCAAAATTAATTAGAGATCACATGTTTATTGATGGAAAATACCGT
TATCCTTTATTCTTCTATGAATCAATTGCAAACTTAGCTGCTTATATTATCTTAGTTTGA
ATATTGAATAATTGAAATTGATTACGTCCAGGAACAACTGGTGGTTTATATATTGTTTAT
TATGGAATAATTCGTTTTGGAATGGAACCTTTACGTGATGGCAGTTATACTATTTATAAA
GTAATTTCTGCTTTATATATAATAGTTGGTTTGGCATTGACTGTAATGTTTGAATTCGTT
ATAAAATTGAATTACAATGTTTATAAAGTTAATACATATAATAACGAAAAGCTTTCAAAA
TTCTTTTACTTTATAGTTTATGAACCTAAAAATTCAAACTCATTTGCATTTAAAAAATCG
ACTACTAAAAATCAAATAGAAACTAAAACAGCAGCTTAA
>985
ATGCAAGTTAAAGATTGAGCGGGAATTCAATTAAAATTAGGCCCAATGAATGTTTATTCC
TTAACAATGATGTTAGGAATGCTCACTGCTATATTGACTGTTTATTTTTTCTGAAGAAGA
GAAAAATATACTTTCGAACAACTAACAATTTTGGTATTTATAGCACTTCCTACTGCTATT
ATCGGAGCTAGATTTGTATTCGTTATTCAACAACTAATTGAACATAAAGGTTGGGCAGAT
GGTCCTTGGTATAATGCATTCTTTATTTGAAAGGGTGGACTATCAATACATGGTGGTGTC
ATAACTGCTACAATTTGTTGTATTCTTTATATTCTATTTTCAAAAAATAAAAATAGAATT
GATTTGAAAAAAGCAATTACTATAATTTTACCAGCGGTATTAATTGGACAAGCAATTGGA
CGTTGGGGAAACTTCGCAAACCATGAAGTTTATGGTGGCGTTATGGAAAAAGGCTCTGTT
GCATTTGAAATATTGCCAAAATTAATTAGGGATCACATGTTTATTGATGGAAAATACCGT
TATCCTTTGTTCTTCTATGAATCAATTGCAAACTTAGCTGCTTATATTATCTTAGTTTGA
ATATTGAATAATTGAAATTGATTACGTCCAGGAACTACTGGTGGTTTATATATTGTTTAT
TATGGAATAATTCGTTTCGGAATGGAACCTTTACGTGATGGCAGTTATACTATTTATAAA
GTAATTTCTGCTTTATATATAATAGTTGGTTTGGTATTGACTGTAATGTTTGAATTCGTT
ATAAAATTGAATTACAATGTTTATAAAGTTAATACATATAATAACGAAAAGCTTTCAAAA
TTCTTTTACTTTATAGTTTATGAACCTAAAAATTCAAACTCATTTGCATTTAAAAAATCT
ACTACTAAAAATCAAATAGAAACTAAAACAGCAGCTTAA
>1084
ATGCAAGTTAAAGATTGAGCGGGAATTCAATTAAAATTAGGCCCAATGAATGTTTATTCC
TTAACAATGATGTTAGGAATGCTCACTGCTATATTGACTGTTTATTTTTTCTGAAGAAGA
GAAAAATATACTTTCGAACAACTAACAATTTTGGTATTTATAGCACTTCCTACTGCTATT
ATCGGAGCTAGATTTGTATTCGTTATTCAACAACTAATTGAACATAAAGGTTGGGCAGAT
GGTCCTTGGTATAATGCATTCTTTATTTGAAAGGGTGGACTATCAATACATGGTGGTGTC
ATAACTGCTACAATTTGTTGTATTCTTTATATTCTATTTTCAAAAAATAAAAATAGAATT
GATTTGAAAAAAGCAATTACTATAATTTTACCAGCGGTATTAATTGGACAAGCAATTGGA
CGTTGGGGAAACTTCGCAAACCATGAAGTTTATGGTGGCGTTATGGAAAAAGGCTCTGTT
GCATTTGAAATATTGCCAAAATTAATTAGGGATCACATGTTTATTGATGGAAAATACCGT
TATCCTTTATTCTTCTATGAATCAATTGCAAACTTAGCTGCTTATATTATCTTAGTTTGA
ATATTGAATTATTGAAATTGATTACGTCCAGGAACAACTGGCGGTTTATATATTGTTTAT
TATGGAATAATTCGTTTTGGAATGGAACCTTTACGTGATGGCAGTTATACTATTTATAAA
GTAATTTCTGCTTTATATATAATAGTTGGTTTGGCATTGACTGTAATGTTTGAATTCGTT
ATAAAATTGAATTACAATGTTTACAAAGTTAATACATATAATAACGAAAAGCTTTCAAAA
TTCTTTTACTTTATAGTTTATGAACCTAAAAATTCAAACTCATTTGCATTTAAAAAATCG
ACTACTAAAAATCAAATAGAAACTAAAACAGCAGCTTAA
>1653
ATGCAAGTTAAAGATTGAGCAGGAATTCAATTAAAATTAGGCCCAATGAATGTTTATTCC
TTAACAATGATGTTAGGAATGCTCACTGCTATATTGACTGTTTATTTTTTCTGAAGAAGA
GAAAAATATACTTTCGAACAACTAACAATTTTAGTATTTATAGCACTTCCTACTGCTATT
ATCGGAGCTAGATTTGTATTCGTTATTCAACAACTAATTGAACATAAAGGCTGGGCAGAT
GGTCCTTGGTATAATGCATTCTTTATTTGAAAGGGTGGACTATCAATACATGGTGGTGTC
ATAACTGCTACAATTTGTTGTATTCTTTATATTCTATTTTCAAAAAATAAAAATAGAATT
GATTTGAAAAAAGCAATTACTATAATTTTACCAGCGGTATTAATTGGACAAGCAATTGGA
CGTTGGGGAAACTTCGCAAACCATGAAGTTTATGGCGGCGTTATGGAAAAAGGCTCTGTT
GCATTTGAAATATTGCCAAAATTAATTAGGGATCACATGTTTATTGATGGAAAATACCGT
TATCCTTTATTCTTCTATGAATCAATTGCAAACTTAGCTGCTTATATTATCTTAGTTTGA
ATATTGAATAATTGAAATTGATTACGTCCAGGAACTACTGGTGGTTTATATATTGTTTAT
TATGGAATAATTCGTTTTGGAATGGAACCTTTACGTGATGGCAGTTATACTATTTATAAA
GTAATTTCTGCTTTATATATAATAGTTGGTTTGGCATTGACTGTAATGTTTGAATTCGTT
ATAAAATTGAATTACAATGTTTATAAAGTTAATACATATAATAACGAAAAGCTTTCAAAA
TTCTTTTACTTTATAGTTTATGAACCTAAAAATTCAAACTCATTTGCATTTAAAAAATCT
ACTACTAAAAATCAAATAGAAACTAAAACAGCAGCTTAA
>4703 bias=116.0,bit_score=1004.7,abs_start=14084,align_strand=-,abs_end=15021,score_ratio=1.06996805112,query_name=NODE_6_length_64791_cov_19.5552_ID_3632
ATGCAAGTTAAAGATTGAGCAGGAATTCAATTAAAATTAGGCCCAATGAATGTTTATTCC
TTAACAATGATGTTAGGAATGCTCACTGCTATATTGACTGTTTATTTTTTCTGAAGAAGA
GAAAAATATACTTTCGAACAACTAACAATTTTAGTATTTATAGCACTTCCTACTGCTATT
ATCGGAGCTAGATTTGTATTCGTTATTCAACAACTAATTGAACATAAAGGTTGGGCAGAT
GGTCCTTGGTATAATGCATTCTTTATTTGAAAGGGTGGACTATCAATACATGGTGGTGTC
ATAACTGCTACAATTTGTTGTATTCTTTATATTCTATTTTCAAAAAATAAAAATAGAATT
GATTTGAAAAAAGCAATTACTATAATTTTACCAGCGGTATTAATTGGACAAGCAATTGGA
CGTTGGGGAAACTTCGCAAACCATGAAGTTTATGGCGGCGTTATGGAAAAGGGCTCTGTC
GCATTTGAAATATTGCCAAAATTAATTAGAGATCACATGTTTATTGATGGAAAATACCGT
TATCCTTTATTCTTCTATGAATCAATTGCAAACTTAGCTGCTTATATTATCTTAGTTTGA
ATATTGAATAATTGAAATTGATTACGTCCAGGAACAACTGGTGGTTTATATATTGTTTAT
TATGGAATAATTCGTTTTGGAATGGAACCTTTACGTGATGGCAGTTATACTATTTATAAA
GTAATTTCTGCTTTATATATAATAGTTGGTTTGGCATTGACTGTAATGTTTGAATTCGTT
ATAAAATTGAATTACAATGTTTATAAAGTTAATACATATAATAACGAAAAGCTTTCAAAA
TTCTTTTACTTTATAGTTTATGAACCTAAAAATTCAAACTCATTTGCATTTAAAAAATCG
ACTACTAAAAATCAAATAGAAACTAAAACAGCAGCTTA
>4706 bias=119.9,bit_score=1001.9,abs_start=69005,align_strand=-,abs_end=69942,score_ratio=1.06698615548,query_name=NODE_1_length_644406_cov_31.3649_ID_828
ATGCAAGTTAAAGATTGAGCAGGAATTCAATTAAAATTAGGCCCAATGAATGTTTATTCC
TTAACAATGATGTTAGGAATGCTCACTGCTATATTGACTGTTTATTTTTTCTGAAGAAGA
GAAAAATATACTTTCGAACAACTAACAATTTTAGTATTTATAGCACTTCCTACTGCTATT
ATCGGAGCTAGATTTGTATTCGTTATTCAACAACTAATTGAACATAAAGGTTGGGCAGAT
GGTCCTTGGTATAATGCATTCTTTATTTGAAAGGGTGGACTATCAATACATGGTGGTGTC
ATAACTGCTACAATTTGTTGTATTCTTTATATTCTATTTTCAAAAAATAAAAATAGAATT
GATTTGAAAAAAGCAATTACTATAATTTTACCAGCGGTATTAATTGGACAAGCAATTGGA
CGTTGGGGAAACTTCGCAAACCATGAAGTTTATGGTGGCGTTATGGAAAAAGGCTCTGTT
GCATTTGAAATATTGCCAAAATTAATTAGGGATCACATGTTTATTGATGGAAAATACCGT
TATCCTTTATTCTTCTATGAATCAATTGCAAACTTAGCTGCTTATATTATCTTAGTTTGA
ATATTGAATAATTGAAATTGATTACGTCCAGGAACAACTGGTGGTTTATATATTGTTTAT
TATGGAATAATTCGTTTCGGAATGGAACCTTTACGTGATGGCAGTTATACTATTTATAAA
GTAATTTCTGCTTTATATATAATAGTTGGTTTGGTATTGACTGTAATGTTTGAATTCGTT
ATAAAATTGAATTACAATGTTTATAAAGTTAATACATATAATAACGAAAAGCTTTCAAAA
TTCTTTTACTTTATAGTTTATGAACCTAAAAATTCAAACTCATTTGCATTTAAAAAATCT
ACTACTAAAAATCAAATAGAAACTAAAACAGCAGCTTA
>4707 bias=121.0,bit_score=992.5,abs_start=93557,align_strand=+,abs_end=94495,score_ratio=1.05697550586,query_name=NODE_3_length_108567_cov_21.4029_ID_3453
ATGCAAGTTAAAGATTGAGCAGGAATTCAATTAAAATTAGGCCCAATGAATGTTTATTCC
TTAACAATGATGTTAGGAATGCTCACTGCTATATTGACTGTTTATTTTTTCTGAAGAAGA
GAAAAATATACTTTCGAACAACTAACAATTTTAGTATTTATAGCACTTCCTACTGCTATT
ATCGGAGCTAGATTTGTATTCGTTATTCAACAACTGATTGAACATAAAGGTTGGGCAGAT
GGTCCTTGGTATAATGCATTCTTTATTTGAAAAGGTGGACTATCAATACATGGTGGTGTC
ATAACTGCTACAATTTGTTGTATTCTTTATATTCTATTTTCAAAAAATAAAAATAGAATT
GATTTGAAAAAAGCAATTACTATAATTTTACCAGCGGTATTAATTGGACAAGCAATTGGA
CGTTGGGGAAACTTCGCAAACCATGAAGTTTATGGTGGCGTTATGGAAAAAGGCTCTGTT
GCATTTGAAATATTGCCAAAATTAATTAGGGATCACATGTTTATTGATGGAAAATACCGT
TATCCTTTATTCTTCTATGAATCAATTGCAAACTTAGCTGCTTATATTATCTTAGTTTGA
ATATTGAATAATTGAAATTGATTACGTCCAGGAACTACTGGTGGTTTATATATTATTTAT
TATGGAATAATTCGTTTCGGAATGGAACCTTTACGTGATGGCAGTTATACTATTTATAAA
GTAATTTCTGCTTTATATATAATAGTTGGTTTGGCATTGACTGTAATGTTTGAATTCGTT
ATAAAATTGAATTATAATGTTTATAAAGTTAATACATATAATAACGAAAAGCTTTCAAAA
TTCTTTTACTTTATAGTTTATGAACCTAAAAATTCAAACTCATTTGCATTTAAAAAATCT
ACTACTAAAAATCAAATAGAAACTAAAACAGCAGCTTAA
>4711 bias=118.8,bit_score=1000.9,abs_start=48858,align_strand=+,abs_end=49796,score_ratio=1.06592119276,query_name=NODE_6_length_67671_cov_18.6945_ID_2665
ATGCAAGTTAAAGATTGAGCAGGAATTCAATTAAAATTAGGCCCAATGAATGTTTATTCC
TTAACAATGATGTTAGGAATGCTCACTGCTATATTGACTGTTTATTTTTTCTGAAGAAGA
GAAAAATATACTTTCGAACAACTAACAATTTTGGTATTTATAGCACTTCCTACTGCTATT
ATCGGAGCTAGATTTGTATTCGTTATTCAACAACTAATTGAACATAAAGGTTGGGCAGAT
GGTCCTTGGTATAATGCATTCTTTATTTGAAAGGGTGGACTATCAATACATGGTGGTGTC
ATAACTGCTACAATTTGTTGTATTCTTTATATTCTATTTTCAAAAAATAAAAATAGAATT
GATTTGAAAAAAGCAATTACTATAATTTTACCAGCGGTATTAATTGGACAAGCAATTGGA
CGTTGGGGAAACTTCGCAAACCATGAAGTTTATGGTGGCGTTATGGAAAAAGGCTCTGTT
GCATTTGAAATATTGCCAAAATTAATTAGGGATCACATGTTTATTGATGGAAAATACCGT
TATCCTTTATTCTTCTATGAATCAATTGCAAACTTAGCTGCTTATATTATCTTAGTTTGA
ATATTAAATAATTGAAATTGATTACGTCCAGGAACAACTGGTGGTTTATATATTGTTTAT
TATGGAATAATTCGTTTCGGAATGGAACCTTTACGTGATGGCAGTTATACTATTTATAAA
GTAATTTCTGCTTTATATATAATAGTTGGTTTGGTATTGACTGTAATGTTTGAATTCGTT
ATAAAATTGAATTACAATGTTTATAAAGTTAATACATATAATAACGAAAAGCTTTCAAAA
TTCTTTTACTTTATAGTTTATGAACCTAAAAATTCAAACTCATTTGCATTTAAAAAATCG
ACTACTAAAAATCAAATAGAAACTAAAACAGCAGCTTAA
>17747 bias=0,e_score=5.7e-296,bit_score=990.1,score_ratio=1.05,align_strand=+,abs_start=600524,abs_end=601462,allele_start=600524,allele_end=601462,query_name=NODE_1_length_666248_cov_46.4332_ID_732 <unknown description>
TGCAAGTTAAAGATTGAGCAGGAATTCAATTAAAATTAGGCCCAATGAATGTTTATTCCT
TAACAATGATGTTAGGAATGCTCACTGCTATATTGACTGTTTATTTTTTCTGAAGAAGAG
AAAAATATACTTTCGAACAATTAACAATTTTAGTATTTATAGCACTTCCTACTGCTATTA
TCGGAGCTAGATTTGTATTCGTTATTCAACAACTAATTGAACATAAAGGCTGGGCAGATG
GTCCTTGGTATAATGCATTCTTTATTTGAAAGGGTGGACTATCAATACATGGTGGTGTCA
TAACTGCTACAATTTGTTGTATTCTTTATATTCTATTTTCTAAAAATAAAAATAGAATTG
ATTTGAAAAAAGCAATTACTATAATTTTACCAGCGGTATTAATTGGACAAGCAATTGGAC
GTTGGGGAAACTTCGCAAACCATGAAGTTTATGGTGGCGTTATGGAAAAAGGCTCTGTTG
CATTTGAAATATTGCCAAAATTAATTAGAGATCACATGTTTATTGATGGAAAATACCGTT
ATCCTTTATTCTTCTATGAATCAATTGCAAACTTAGCTGCTTATATTATCTTAGTTTGAA
TATTGAATAATTGAAATTGATTACGTCCAGGAACTACTGGTGGTTTATATATTATTTATT
ATGGAATAATTCGTTTCGGAATGGAACCTTTACGTGATGGCAGTTATACTATTTATAAAG
TAATTTCTGCTTTATATATAATAGTTGGTTTGGCATTGACTGTAATGTTTGAATTCGTTA
TAAAATTGAATTATAATGTTTATAAAGTTAATACATATAATAACGAAAAGCTTTCAAAAT
TCTTTTACTTTATAGTTTATGAACCTAAAAATTCAAACTCATTTGCATTTAAAAAATCTA
CTACTAAAAATCAAATAGAAACTAAAACAGCAGCTTAA
>17748 bias=0,e_score=3.2e-298,bit_score=994.8,score_ratio=1.06,align_strand=+,abs_start=86164,abs_end=87102,allele_start=86164,allele_end=87102,query_name=NODE_3_length_97159_cov_18.0381_ID_750 <unknown description>
TGCAAGTTAAAGATTGAGCAGGAATTCAATTAAAATTAGGCCCAATGAATGTTTATTCCT
TAACAATGATGTTAGGAATGCTCACTGCTATATTGACTGTTTATTTTTTCTGAAGAAGAG
AAAAATATACTTTCGAACAACTAACAATTTTAGTATTTATAGCACTTCCTACTGCTATTA
TCGGAGCAAGATTTGTATTCGTTATTCAACAACTAATTGAACATAAAGGCTGGGCAGATG
GGCCTTGGTATAATGCATTCTTTATTTGAAAGGGTGGACTATCAATACATGGTGGTGTTA
TAACTGCTACAATTTGTTGTATTCTTTATATTCTATTTTCTAAAAATAAAAATAGAATTG
ATTTGAAAAAAGCAATTACTATAATTTTACCAGCGGTCTTAATTGGACAAGCAATTGGGC
GTTGGGGAAACTTCGCAAACCATGAAGTTTATGGTGGCGTTATGGAAAAGGGCTCTGTCG
CATTTGAAATATTGCCAAAATTAATTAGGGATCACATGTTTATTGATGGAAAATACCGTT
ATCCTTTATTCTTCTATGAATCAATTGCAAACTTAGCTGCTTATATTATCTTAGTTTGAA
TATTGAATAATTGAAATTGATTACGTCCAGGAACTACTGGTGGTTTATATATTGTTTATT
ATGGAATAATTCGTTTTGGAATGGAACCTTTACGTGATGGCAGTTATACTATTTATAAAG
TAATTTCTGCTTTATATATAATAGTTGGTTTGGCATTGACTGTAATGTTTGAATTCGTTA
TAAAATTGAATTACAATGTTTATAAAGTTAATACATATAATAACGAAAAGCTTTCAAAAT
TCTTTTACTTTATAGTTTATGAACCTAAAAATTCAAACTCATTTGCATTTAAAAAATCGA
CTACTAAAAATCAAATAGAAACTAAAACAGCAGCTTAA
>17749 bias=0,e_score=1e-299,bit_score=999.7,score_ratio=1.06,align_strand=+,abs_start=86511,abs_end=87449,allele_start=86511,allele_end=87449,query_name=NODE_3_length_102414_cov_39.3629_ID_516 <unknown description>
TGCAAGTTAAAGATTGAGCAGGAATTCAATTAAAATTAGGCCCAATGAATGTTTATTCCT
TAACAATGATGTTAGGAATGCTCACTGCTATATTGACTGTTTATTTTTTCTGAAGAAGAG
AAAAATATACTTTCGAACAACTAACAATTTTAGTATTTATAGCACTTCCTACTGCTATTA
TCGGAGCTAGATTTGTATTCGTTATTCAACAACTGATTGAACATAAAGGTTGGGCAGATG
GTCCTTGGTATAATGCATTCTTTATTTGAAAAGGTGGACTATCAATACATGGTGGTGTCA
TAACTGCTACAATTTGTTGTATTCTTTATATTCTATTTTCAAAAAATAAAAATAGAATTG
ATTTGAAAAAAGCAATTACTATAATTTTACCAGCGGTATTAATTGGACAAGCAATTGGAC
GTTGGGGAAACTTCGCAAACCATGAAGTTTATGGTGGCGTTATGGAAAAAGGCTCTGTTG
CATTTGAAATATTGCCAAAATTAATTAGGGATCACATGTTTATTGATGGAAAATACCGTT
ATCCTTTATTCTTCTATGAATCAATTGCAAACTTAGCTGCTTATATTATCTTAGTTTGAA
TATTGAATAATTGAAATTGATTACGTCCAGGAACTACTGGTGGTTTATATATTGTTTATT
ATGGAATAATTCGTTTTGGAATGGAACCTTTACGTGATGGCAGTTATACTATTTATAAAG
TAATTTCTGCTTTATATATAATAGTTGGTTTGGCATTGACTGTAATGTTTGAATTCGTTA
TAAAATTGAATTACAATGTTTATAAAGTTAATACATATAATAACGAAAAGCTTTCAAAAT
TCTTTTACTTTATAGTTTATGAACCTAAAAATTCAAACTCATTTGCATTTAAAAAATCGA
CTACTAAAAATCAAATAGAAACTAAAACAGCAGCTTAA
>17750 bias=0,e_score=6.1e-300,bit_score=1000.5,score_ratio=1.07,align_strand=+,abs_start=90935,abs_end=91873,allele_start=90935,allele_end=91873,query_name=NODE_3_length_105570_cov_41.6042_ID_404 <unknown description>
TGCAAGTTAAAGATTGAGCAGGAATTCAATTAAAATTAGGCCCAATGAATGTTTATTCCT
TAACAATGATGTTAGGAATGCTCACTGCTATATTGACTGTTTATTTTTTCTGAAGAAGAG
AAAAATATACTTTCGAACAACTAACAATTTTAGTATTTATAGCACTTCCTACTGCTATTA
TCGGAGCTAGATTTGTATTCGTTATTCAACAACTAATTGAACATAAAGGCTGGGCAGATG
GTCCTTGGTATAATGCATTCTTTATTTGAAAGGGTGGACTATCAATACATGGTGGTGTCA
TAACTGCTACAATTTGTTGTATTCTTTATATTCTATTTTCAAAAAATAAAAATAGAATTG
ATTTGAAAAAAGCAATTACTATAATTTTACCAGCGGTATTAATTGGACAAGCAATTGGAC
GTTGGGGAAACTTCGCAAACCATGAAGTTTATGGTGGCGTTATGGAAAAGGGCTCTGTCG
CATTTGAAATATTGCCAAAATTAATTAGAGATCACATGTTTATTGATGGAAAATACCGTT
ATCCTTTATTCTTCTATGAATCAATTGCAAACTTAGCTGCTTATATTATCTTAGTTTGAA
TATTAAATAATTGAAATTGATTACGTCCAGGAACAACTGGTGGTTTATATATTGTTTATT
ATGGAATAATTCGTTTTGGAATGGAACCTTTACGTGATGGCAGTTATACTATTTATAAAG
TAATTTCTGCTTTATATATAATAGTTGGTTTGGCATTGACTGTAATGTTTGAATTCGTTA
TAAAATTGAATTACAATGTTTATAAAGTTAATACATATAATAACGAAAAGCTTTCAAAAT
TCTTTTACTTTATAGTTTATGAACCTAAAAATTCAAACTCATTTGCATTTAAAAAATCGA
CTACTAAAAATCAAATAGAAACTAAAACAGCAGCTTAA
>17751 bias=0,e_score=1.1e-293,bit_score=980.5,score_ratio=1.04,align_strand=-,abs_start=80179,abs_end=81116,allele_start=80179,allele_end=81116,query_name=NODE_3_length_174249_cov_45.7083_ID_381 <unknown description>
ATGCAAGTTAAAGATTGAGCAGGAATTCAATTAAAATTAGGCCCAATGAATGTTTATTCC
TTAACAATGATGTTAGGAATGCTCACTGCTATATTGACTGTTTATTTTTTCTGAAGAAGA
GAAAAATATACTTTCGAACAACTAACAATTTTGGTATTTATAGCACTTCCTACTGCTATT
ATCGGAGCTAGATTTGTATTCGTTATTCAACAACTAATTGAACATAAAGGCTGGGCAGAT
GGGCCTTGGTATAATGTATTCTTTATTTGAAAGGGTGGACTATCAATACATGGTGGTGTC
ATAACTGCTACAATTTGTTGTATTCTTTATATTCTATTTTCAAAAAATAAAAATAGAATT
GATTTGAAAAAAGCAATTACTATAATTTTACCAGCGGTATTAATTGGACAAGCAATTGGA
CGTTGAGGAAACTTCGCAAACCATGAAGTTTATGGTGGCATTATGGAAAAAGGTTCTGTC
GCATTTGAAATATTGCCAAAATTAATTAGAGATCATATGTTTATTGATGGAAAATACCGT
TATCCTTTATTCTTCTATGAATCAATTGCAAACTTAGCTGCTTATATTATCTTAGTTTGA
ATATTGAATTATTGAAATTGATTACGTCCAGGAACAACTGGCGGTTTATATATTGTTTAT
TATGGAATAATTCGTTTTGGAATGGAACCTTTACGTGATGGCAGTTATACTATTTATAAA
GTAATTTCTGCTTTATATATAATAGTTGGTTTGGTATTGACTGTAATGTTTGAATTTGTT
ATAAAATTGAATTACAATGTTTATAAAGTTAATACATATAATAACGAAAAGCTTTCAAAA
TTCTTTTACTTTATAGTTTATGAACCTAAAAATTCAAACTCATTTGCATTTAAAAAATCT
ACTACTAAAAATCAAATAGAAACTAAAACAGCAGCTT
>17752 bias=0,e_score=3.2e-298,bit_score=994.8,score_ratio=1.06,align_strand=-,abs_start=11513,abs_end=12450,allele_start=11513,allele_end=12450,query_name=NODE_3_length_98613_cov_35.7026_ID_1039 <unknown description>
ATGCAAGTTAAAGATTGAGCAGGAATTCAATTAAAATTAGGCCCAATGAATGTTTATTCC
TTAACAATGATGTTAGGAATGCTCACTGCTATATTGACTGTTTATTTTTTCTGAAGAAGA
GAAAAATATACTTTCGAACAACTAACAATTTTAGTATTTATAGCACTTCCTACTGCTATT
ATCGGAGCAAGATTTGTATTCGTTATTCAACAACTAATTGAACATAAAGGCTGGGCAGAT
GGGCCTTGGTATAATGCATTCTTTATTTGAAAGGGTGGACTATCAATACATGGTGGTGTT
ATAACTGCTACAATTTGTTGTATTCTTTATATTCTATTTTCTAAAAATAAAAATAGAATT
GATTTGAAAAAAGCAATTACTATAATTTTACCAGCGGTCTTAATTGGACAAGCAATTGGG
CGTTGGGGAAACTTCGCAAACCATGAAGTTTATGGTGGCGTTATGGAAAAGGGCTCTGTC
GCATTTGAAATATTGCCAAAATTAATTAGGGATCACATGTTTATTGATGGAAAATACCGT
TATCCTTTATTCTTCTATGAATCAATTGCAAACTTAGCTGCTTATATTATCTTAGTTTGA
ATATTGAATAATTGAAATTGATTACGTCCAGGAACTACTGGTGGTTTATATATTGTTTAT
TATGGAATAATTCGTTTTGGAATGGAACCTTTACGTGATGGCAGTTATACTATTTATAAA
GTAATTTCTGCTTTATATATAATAGTTGGTTTGGCATTGACTGTAATGTTTGAATTCGTT
ATAAAATTGAATTACAATGTTTATAAAGTTAATACATATAATAACGAAAAGCTTTCAAAA
TTCTTTTACTTTATAGTTTATGAACCTAAAAATTCAAACTCATTTGCATTTAAAAAATCG
ACTACTAAAAATCAAATAGAAACTAAAACAGCAGCTT
>17753 bias=0,e_score=3.5e-300,bit_score=1001.9,score_ratio=1.07,align_strand=-,abs_start=69097,abs_end=70034,allele_start=69097,allele_end=70034,query_name=NODE_2_length_156220_cov_38.7853_ID_1653 <unknown description>
ATGCAAGTTAAAGATTGAGCAGGAATTCAATTAAAATTAGGCCCAATGAATGTTTATTCC
TTAACAATGATGTTAGGAATGCTCACTGCTATATTGACTGTTTATTTTTTCTGAAGAAGA
GAAAAATATACTTTCGAACAACTAACAATTTTAGTATTTATAGCACTTCCTACTGCTATT
ATCGGAGCTAGATTTGTATTCGTTATTCAACAACTAATTGAACATAAAGGTTGGGCAGAT
GGTCCTTGGTATAATGCATTCTTTATTTGAAAGGGTGGACTATCAATACATGGTGGTGTC
ATAACTGCTACAATTTGTTGTATTCTTTATATTCTATTTTCAAAAAATAAAAATAGAATT
GATTTGAAAAAAGCAATTACTATAATTTTACCAGCGGTATTAATTGGACAAGCAATTGGA
CGTTGGGGAAACTTCGCAAACCATGAAGTTTATGGTGGCGTTATGGAAAAAGGCTCTGTT
GCATTTGAAATATTGCCAAAATTAATTAGGGATCACATGTTTATTGATGGAAAATACCGT
TATCCTTTATTCTTCTATGAATCAATTGCAAACTTAGCTGCTTATATTATCTTAGTTTGA
ATATTGAATAATTGAAATTGATTACGTCCAGGAACAACTGGTGGTTTATATATTGTTTAT
TATGGAATAATTCGTTTCGGAATGGAACCTTTACGTGATGGCAGTTATACTATTTATAAA
GTAATTTCTGCTTTATATATAATAGTTGGTTTGGTATTGACTGTAATGTTTGAATTCGTT
ATAAAATTGAATTACAATGTTTATAAAGTTAATACATATAATAACGAAAAGCTTTCAAAA
TTCTTTTACTTTATAGTTTATGAACCTAAAAATTCAAACTCATTTGCATTTAAAAAATCT
ACTACTAAAAATCAAATAGAAACTAAAACAGCAGCTT
>17754 bias=0,e_score=1.8e-297,bit_score=992.5,score_ratio=1.06,align_strand=+,abs_start=93924,abs_end=94862,allele_start=93924,allele_end=94862,query_name=NODE_2_length_111520_cov_43.0702_ID_357 <unknown description>
TGCAAGTTAAAGATTGAGCAGGAATTCAATTAAAATTAGGCCCAATGAATGTTTATTCCT
TAACAATGATGTTAGGAATGCTCACTGCTATATTGACTGTTTATTTTTTCTGAAGAAGAG
AAAAATATACTTTCGAACAACTAACAATTTTAGTATTTATAGCACTTCCTACTGCTATTA
TCGGAGCTAGATTTGTATTCGTTATTCAACAACTGATTGAACATAAAGGTTGGGCAGATG
GTCCTTGGTATAATGCATTCTTTATTTGAAAAGGTGGACTATCAATACATGGTGGTGTCA
TAACTGCTACAATTTGTTGTATTCTTTATATTCTATTTTCAAAAAATAAAAATAGAATTG
ATTTGAAAAAAGCAATTACTATAATTTTACCAGCGGTATTAATTGGACAAGCAATTGGAC
GTTGGGGAAACTTCGCAAACCATGAAGTTTATGGTGGCGTTATGGAAAAAGGCTCTGTTG
CATTTGAAATATTGCCAAAATTAATTAGGGATCACATGTTTATTGATGGAAAATACCGTT
ATCCTTTATTCTTCTATGAATCAATTGCAAACTTAGCTGCTTATATTATCTTAGTTTGAA
TATTGAATAATTGAAATTGATTACGTCCAGGAACTACTGGTGGTTTATATATTATTTATT
ATGGAATAATTCGTTTCGGAATGGAACCTTTACGTGATGGCAGTTATACTATTTATAAAG
TAATTTCTGCTTTATATATAATAGTTGGTTTGGCATTGACTGTAATGTTTGAATTCGTTA
TAAAATTGAATTATAATGTTTATAAAGTTAATACATATAATAACGAAAAGCTTTCAAAAT
TCTTTTACTTTATAGTTTATGAACCTAAAAATTCAAACTCATTTGCATTTAAAAAATCTA
CTACTAAAAATCAAATAGAAACTAAAACAGCAGCTTAA
>17755 bias=0,e_score=2.3e-291,bit_score=972.2,score_ratio=1.04,align_strand=+,abs_start=93281,abs_end=94219,allele_start=93281,allele_end=94219,query_name=NODE_2_length_108164_cov_27.4012_ID_251 <unknown description>
TGCAAGTTAAAGATTGAGCAGGAATTCAATTAAAATTAGGCCCAATGAATGTTTATTCCT
TAACAATGATGTTAGGAATGCTCACTGCTATATTGACTGTTTATTTTTTCTGAAGAAGAG
AAAAATATACTTTCGAACAACTAACAATTTTAGTATTTATAGCACTTCCTACTGCTATTA
TCGGAGCTAGATTTGTATTCGTTATTCAACAACTAATTGAACATAAAGGTTGGGCAGATG
GTCCTTGGTATAATGCATTCTTTATTTGAAAGGGTGGACTATCAATACATGGTGGTGTCA
TAACTGCTACAATTTGTTGTATTCTTTATATTTTATTTTCAAAAAATAAAAATAGAATTG
ATTTGAAAAAAGCAATTACTATAATTTTACCAGCGGTATTAATTGGACAAGCAATTGGAC
GTTGGGGAAACTTTGCAAACCATGAAGTTTATGGCGGCATTATGGAAAAAGGTTCTGTAG
CATTTGAAATATTGCCAAAATTAATTAGAGATCACATGTTTATTGATGGAAAATACCGTT
ATCCTTTATTTTTCTATGAATCAATTGCAAACTTAGCTGCTTATATTATCTTAGTTTGAA
TATTGAATTATTGAAATTGATTACGTCCAGGAACTACTGGTGGTTTATATATTGTTTATT
ATGGAATAATTCGTTTTGGAATGGAACCTTTACGTGATGGCAGTTATACTATTTATAAAG
TAATTTCTGCTTTATATATAATAGTTGGTTTGGCATTGACTGTAATGTTTGAATTCGTTA
TAAAATTGAATTACAATGTTTACAAAGTTAATACATATAATAACGAAAAGCTTTCAAAAT
TCTTTTACTTTATAGTTTATGAACCTAAAAATTTAAATTTATTTACATTTAAAAAATCGA
CTACTAAAAATCAAATAGAAACTAAAACAGCAGCTTAA
>17756 bias=0,e_score=1e-299,bit_score=1000.9,score_ratio=1.07,align_strand=-,abs_start=17443,abs_end=18380,allele_start=17443,allele_end=18380,query_name=NODE_2_length_226046_cov_22.58_ID_866 <unknown description>
ATGCAAGTTAAAGATTGAGCAGGAATTCAATTAAAATTAGGCCCAATGAATGTTTATTCC
TTAACAATGATGTTAGGAATGCTCACTGCTATATTGACTGTTTATTTTTTCTGAAGAAGA
GAAAAATATACTTTCGAACAACTAACAATTTTGGTATTTATAGCACTTCCTACTGCTATT
ATCGGAGCTAGATTTGTATTCGTTATTCAACAACTAATTGAACATAAAGGTTGGGCAGAT
GGTCCTTGGTATAATGCATTCTTTATTTGAAAGGGTGGACTATCAATACATGGTGGTGTC
ATAACTGCTACAATTTGTTGTATTCTTTATATTCTATTTTCAAAAAATAAAAATAGAATT
GATTTGAAAAAAGCAATTACTATAATTTTACCAGCGGTATTAATTGGACAAGCAATTGGA
CGTTGGGGAAACTTCGCAAACCATGAAGTTTATGGTGGCGTTATGGAAAAAGGCTCTGTT
GCATTTGAAATATTGCCAAAATTAATTAGGGATCACATGTTTATTGATGGAAAATACCGT
TATCCTTTATTCTTCTATGAATCAATTGCAAACTTAGCTGCTTATATTATCTTAGTTTGA
ATATTAAATAATTGAAATTGATTACGTCCAGGAACAACTGGTGGTTTATATATTGTTTAT
TATGGAATAATTCGTTTCGGAATGGAACCTTTACGTGATGGCAGTTATACTATTTATAAA
GTAATTTCTGCTTTATATATAATAGTTGGTTTGGTATTGACTGTAATGTTTGAATTCGTT
ATAAAATTGAATTACAATGTTTATAAAGTTAATACATATAATAACGAAAAGCTTTCAAAA
TTCTTTTACTTTATAGTTTATGAACCTAAAAATTCAAACTCATTTGCATTTAAAAAATCG
ACTACTAAAAATCAAATAGAAACTAAAACAGCAGCTT
