# Supplementary material for: Genomic determination of minimum multi-locus sequence typing schemas to represent the genomic phylogeny of Mycoplasma hominis
Source: BMC Genomics. 2016 Nov 23;17:964. doi: 10.1186/s12864-016-3284-z (PMC5120421; doi:10.1186/s12864-016-3284-z)
Supplement: Additional file 1: — FASTA sequence for all pan genomic alleles identified in this study. (ZIP 1488 kb) [file 12864_2016_3284_MOESM1_ESM.zip › pan_genome/GENE-246.fasta]

>246
ATGGCAAAAGAATTAAATAATTATAACCCGGTGGCAAAAATAATTGTTATTGGAGTAGGT
GGTGGCGGAAATAATAGTGTTGAAACTATGATAAATAGCCATTTAGATAGTTTTCAAATT
ATTGCTGCCAATACCGATAAACAAGTATTAGCAAAATTTCCTCAAGAATGCGTTTTACAT
TTAGGTGATGAACGTGGAATTGGCGCGGGTGCTAACCCTGAAATTGGCAAAACTGCTGCT
GAATCTTCGCGTGAAGAAATCAAAAGTAGATTGCAAGGAGCTGATCTAGTAATTATAACT
GCAGGAATGGGTGGTGGAACCGGCACAGGTGCAGCGCCCGTGATTGCACAAATAGCCAAG
GAATGCAATGCTTTAGTAGTTGCAGTTGTAACTACTCCGTTTGACTTTGAAGGTCCAAAG
AGAATGAGAATTGCAAAGCAAGGCTTACAAGAAATTAAAAAATGTGTTGATTCATATATT
GTTATTTCAAACAATAAACTATTACAACAATATGGAAATATTTCTTTTTCAGATGCATTT
ATTTGCGCAAATAATGTCTTAAAGCAAACTATTAGAACAATAGTTGATGTTATTGCCACC
CCAAGCATTATTAATCTTGATTTTGCAGATTTATCAACCATTATTAAAAATAAAGGTGAA
ACAGTAATCGGCATTGGCCAAGCAAATGGCCAAGATCGGGCTGTAAAAGCAATCACATCT
GCAATAACAAGCCCAATTTTAGAATCAAGTGTTGTTGGGGCTAGCGATGCAATAGTAAAT
TTCAGTGCTTCTCAAAAAGTAACTTTAAATGAAATTCAAAGTGCTTTGGGAGCTATGAGG
GAAATTGTTGGTAATGAAATTAACATTATTTTTGGTATAACAACTCTAGAATCTGAAGAA
AGCAACAAATTAGGTGAGCTATTTGTCTCGGTAATCGCCACGGGATTAAGAAAAGACGCT
CCCAAAGACATTGATCAAATTCAAGACGAAGTAATCAATGTAATAAAAAAAGACGATTTA
AATTATGTTAACGACGAAACAAAGGAATTCTTTGTATCTGAAGGAACATTTAAAACACAA
TCATTTTTTTCAATGGATAATGATGAAGATTCAAACGATGAACTTGCAGATATATTAAAA
CACTAA
>874
ATGGCAAAAGAATTAAATAATTATAACCCGGTGGCAAAAATAATTGTTATTGGAGTAGGT
GGTGGCGGAAATAATAGTGTTGAAACTATGATAAATAGCCATTTAGATAGTTTTCAAATT
ATTGCTGCCAATACCGATAAACAAGTATTAGCAAAATTTCCTCAAGAATGCGTTTTACAT
TTAGGTGATGAACGTGGAATTGGCGCGGGTGCTAACCCTGAAATTGGCAAAACTGCTGCT
GAATCTTCACGTGAAGAAATCAAAAGTAGATTGCAAGGAGCTGATCTAGTAATTATAACT
GCAGGAATGGGTGGTGGAACCGGCACAGGTGCAGCGCCCGTGATTGCACAAATAGCCAAG
GAATGCAATGCTTTAGTAGTTGCAGTTGTAACTACTCCGTTTGACTTTGAAGGTCCAAAG
AGAATGAGAATTGCAAAGCAAGGCTTACAAGAAATTAAAAAATGTGTTGATTCATATATT
GTTATTTCAAACAATAAACTATTACAACAATATGGAAATATTTCTTTTTCAGATGCATTT
ATTTGCGCAAATAATGTCTTAAAGCAAACTATTAGAACAATAGTTGATGTTATTGCCACC
CCAAGCATTATTAATCTTGATTTTGCAGATTTATCAACCATTATTAAAAATAAAGGTGAA
ACATTAATCGGCATTGGCCAAGCAAATGGCCAAGATAGGGCTGTAAAAGCAATCACATCT
GCAATAACAAGCCCAATTTTAGAATCAAGTGTTGTTGGGGCTAGCGATGCAATAGTAAAT
TTCAGTGCTTCTCAAAAAGTAACTTTAAATGAAATTCAAAGTGCTTTGGGAGCTATGCGG
GAAATTGTTGGTAATGAAATTAACATTATTTTTGGTATAACAACTCTAGAATCTGAAGAA
AGCAACAAATTAGGTGAGCTATTTGTCTCGGTAATCGCCACGGGATTAAGAAAAGATGCT
CCTAAAGACATTGATCAAATTCAAGATGAAGTAATCAATGTAATAAAAAAAGACGATTTA
AATTATGTTAACGATGAAACAAAGGAATTCTTTGTATCTGAAGGAACATTTAAAACACAA
TCATTTTTTTCAATGGATAATGATGAAGATTCAAACGATGAACTTGCAGATATATTAAAA
CACTAA
>1077
ATGGCAAAAGAATTAAATAATTATAACCCGGTGGCAAAAATAATTGTTATTGGAGTAGGT
GGTGGTGGAAATAATAGTGTTGAAACTATGATAAATAGCCATTTAGATAGTTTTCAAATT
ATTGCTGCCAATACCGATAAACAAGTATTAGCAAAATTTCCTCAAGAATGCGTTTTACAT
TTAGGTGATGAACGTGGAATTGGCGCGGGTGCTAACCCTGAAATTGGCAAAACTGCTGCT
GAATCTTCACGTGAAGAAATCAAAAGTAGATTGCAAGGAGCTGATCTAGTAATTATAACT
GCAGGAATGGGCGGTGGAACCGGCACAGGTGCAGCGCCCGTGATTGCACAAATAGCCAAG
GAATGCAATGCTTTAGTAGTTGCAGTTGTAACTACTCCGTTTGACTTTGAAGGTCCAAAG
AGAATGAGAATTGCAAAGCAAGGCTTACAAGAAATTAAAAAATGTGTTGATTCATATATT
GTTATTTCAAACAATAAACTATTACAACAATATGGAAATATTTCTTTTTCAGATGCATTT
ATTTGCGCAAATAATGTCTTAAAGCAAACTATTAGAACAATAGTTGATGTTATTGCCACC
CCAAGCATTATTAATCTTGATTTTGCAGATTTATCAACCATTATTAAAAATAAAGGTGAA
ACAGTAATCGGCATTGGCCAAGCAAATGGCCAAGATCGGGCTGTAAAAGCAATCACATCT
GCAATAACAAGCCCAATTTTAGAATCAAGTGTTGTTGGGGCTAGTGATGCAATAGTAAAT
TTCAGTGCTTCTCAAAAGGTAACTTTAAATGAAATTCAAAGTGCTTTGGGAGCTATGAGG
GAAATTGTTGGTAATGAAATTAACATTATTTTTGGTATAACAACTCTAGAATCTGAAGAA
AGCAACAAATTAGGTGAGCTATTTGTCTCGGTAATCGCCACGGGATTAAGAAAAGACGCT
CCTAAAGACATTGATCAAATTCAAGATGAAGTAATCAATGTAATAAAAAAAGACGATTTA
AGTTATGTTAACGATGAAACAAAGGAATTCTTTGTATCTGAAGGAACATTTAAAACACAA
TCATTTTTTTCAATGGATAATGATGAAGATTCAAACGATGAACTTGCAGATATATTAAAA
CACTAA
>1516
ATGGCAAAAGAATTAAATAATTATAACCCGGTGGCAAAAATAATTGTTATTGGAGTAGGT
GGAGGCGGAAATAATAGTGTTGAAACTATGATAAATAGCCATTTAGATAGTTTTCAAATT
ATTGCTGCCAATACCGATAAACAAGTATTAGCAAAATTTCCTCAAGAATGCGTTTTACAT
TTAGGTGATGAACGTGGAATTGGCGCAGGCGCTAACCCTGAAATTGGCAAAACTGCTGCT
GAATCTTCGCGTGAAGAAATCAAAAGCAGATTGCAAGGAGCTGATCTAGTAATTATAACT
GCAGGAATGGGCGGTGGAACCGGCACAGGTGCAGCGCCCGTGATTGCAAAAATAGCCAAG
GAATGCAATGCTTTAGTAGTTGCAGTTGTAACTACTCCGTTTGACTTTGAAGGTCCAAAG
CGAATGAGAATTGCAAAGCAAGGCTTACAAGAAATTAAAAAATGTGTTGATTCATATATT
GTTATTTCAAACAATAAACTACTACAACAATATGGAAATATTTCTTTTTCAGATGCATTT
ATTTGCGCAAATAATGTCTTAAAGCAAACTATTAGAACAATAGTTGATGTTATTGCCACC
CCAAGCATTATTAATCTTGATTTTGCAGATTTATCAACCATTATTAAAAATAAAGGTGAA
ACAGTAATCGGCATTGGCCAAGCAAATGGCCAAGATCGGGCTGTAAAAGCAATCACATCT
GCAATAACAAGCCCAATTTTAGAATCAAGTGTTGTTGGGGCTAGTGATGCAATAGTAAAT
TTTAGTGCTTCTCAAAAGGTAACTTTAAATGAAATTCAAAGTGCTTTGGGAGCTATGAGG
GAAATTGTTGGTAATGAAATTAACATTATTTTTGGTATAACAACTCTAGAATCTGAAGAA
AGCAACAAATTAGGTGAGCTATTTGTCTCGGTAATCGCCACGGGATTAAGAAAAGACGCT
CCCAAAGACATTGATCAAATTCAAGACGAAGTAATCAATGTAATAAAAAAAGACGATTTA
AATTATGTTAACGATGAAACAAAGGAATTCTTTGTATCTGAAGGAACATTTAAAACACAA
TCATTTTTTTCAATGGATAATGATGAAGATTCAAACGATGAACTTGCAGATATATTAAAA
CACTAA
>4746 bias=90.4,bit_score=1275.9,abs_start=287298,align_strand=-,abs_end=288442,score_ratio=1.11335078534,query_name=NODE_1_length_423494_cov_19.5452_ID_878
ATGGCAAAAGAATTAAATAATTATAACCCGGTGGCAAAAATAATTGTTATTGGAGTAGGT
GGAGGCGGAAATAATAGTGTTGAAACTATGATAAATAGCCATTTAGATAGTTTTCAAATT
ATTGCTGCCAATACCGATAAACAAGTATTAGCAAAATTTCCTCAAGAATGCGTTTTACAT
TTAGGTGATGAACGTGGAATTGGCGCAGGCGCTAACCCTGAAATTGGCAAAACTGCTGCT
GAATCTTCGCGTGAAGAAATCAAAAGCAGATTGCAAGGAGCTGATCTAGTAATTATAACT
GCAGGAATGGGCGGTGGAACTGGCACAGGTGCAGCGCCCGTGATTGCACAAATAGCCAAG
GAATGCAATGCTTTAGTAGTTGCAGTTGTAACTACTCCGTTTGACTTTGAAGGTCCAAAG
AGAATGAGAATTGCAAAGCAAGGCTTACAAGAAATTAAAAAATGTGTTGATTCATATATT
GTTATTTCAAACAATAAACTATTACAACAATATGGAAATATTTCTTTTTCAGATGCATTT
ATTTGCGCAAATAATGTCTTAAAGCAAACTATTAGAACAATAGTTGATGTTATTGCCACC
CCAAGCATTATTAATCTTGATTTTGCAGATTTATCAACCATTATTAAAAATAAAGGTGAA
ACAGTAATCGGCATTGGCCAAGCAAATGGCCAAGATCGGGCTGTAAAAGCAATCACATCT
GCAATAACAAGCCCAATTTTAGAATCAAGTGTTGTTGGGGCTAGTGATGCAATAGTAAAT
TTCAGTGCTTCTCAAAAGGTAACTTTAAATGAAATTCAAAGTGCTTTGGGAGCTATGCGG
GAAATTGTTGGTAATGAAATTAACATTATTTTTGGTATAACAACTCTAGAATCTGAAGAA
AGCAACAAATTAGGTGAGCTATTTGTCTCGGTAATCGCCACGGGATTAAGAAAAGACGCT
CCTAAAGACATTGATCAAATTCAAGATGAAGTAATCAATGTAATAAAAAAAGACGATTTA
AATTATGTTAACGATGAAACAAAGGAATTCTTTGTATCTGAAGGAACATTTAAAACACAA
TCATTTTTTTCAATGGATAACGATGAAGATTCAAACGATGAACTTGCAGATATATTAAAA
CACTA
>4747 bias=92.6,bit_score=1272.9,abs_start=51981,align_strand=+,abs_end=53126,score_ratio=1.11073298429,query_name=NODE_5_length_65338_cov_34.5_ID_5307
ATGGCAAAAGAATTAAATAATTATAACCCGGTGGCAAAAATAATTGTTATTGGAGTAGGT
GGAGGCGGAAATAATAGTGTTGAAACTATGATAAATAGCCATTTAGATAGTTTTCAAATT
ATTGCTGCCAATACCGATAAACAAGTATTAGCAAAATTTCCTCAAGAATGCGTTTTACAT
TTAGGTGATGAACGTGGAATTGGCGCAGGTGCTAACCCTGAAATTGGAAAAACTGCTGCT
GAATCTTCGCGTGAAGAAATCAAAAGTAGATTGCAAGGAGCTGATCTAGTAATTATAACT
GCAGGAATGGGTGGTGGAACCGGCACAGGTGCAGCGCCCGTGATTGCACAAATAGCCAAG
GAATGCAATGCTTTAGTAGTTGCAGTTGTAACTACTCCGTTTGACTTTGAAGGTCCAAAG
AGAATGAGAATTGCAAAGCAAGGCTTACAAGAAATTAAAAAATGTGTTGATTCATATATT
GTTATTTCAAACAATAAACTATTACAACAATATGGAAATATTTCTTTTTCAGATGCATTT
ATTTGCGCAAATAATGTCTTAAAGCAAACTATTAGAACAATAGTTGATGTTATTGCCACT
CCAAGCATTATTAATCTTGATTTTGCAGATTTATCAACCATTATTAAAAATAAAGGTGAA
ACAGTAATCGGCATTGGCCAAGCAAATGGCCAAGATCGGGCTGTAAAAGCAATCACATCT
GCAATAACAAGCCCAATTTTAGAATCAAGTGTTGTTGGGGCTAGCGATGCAATAGTAAAT
TTCAGTGCTTCTCAAAAGGTAACTTTAAATGAAATTCAAAGTGCTCTGGGAGCTATGCGG
GAAATTGTTGGTAATGAAATTAACATTATTTTTGGTATAACAACTCTAGAATCTGAAGAA
AGCAACAAATTAGGTGAGCTATTTGTCTCGGTAATCGCCACGGGATTAAGAAAAGACGCT
CCTAAAGACATTGATCAAATTCAAGACGAAGTAATCAATGTAATAAAAAAAGACGATTTA
AATTATGTTAACGATGAAACAAAGGAATTCTTTGTATCTGAAGGAACATTTAAAACACAA
TCATTTTTTTCAATGGATAATGATGAAGATTCAAACGATGAACTTGCAGATATATTAAAA
CACTAA
>4750 bias=89.6,bit_score=1281.1,abs_start=74177,align_strand=-,abs_end=75321,score_ratio=1.11788830716,query_name=NODE_4_length_107452_cov_30.9088_ID_628
ATGGCAAAAGAATTAAATAATTATAACCCGGTGGCAAAAATAATTGTTATTGGAGTAGGT
GGTGGCGGAAATAATAGTGTTGAAACTATGATAAATAGCCATTTAGATAGTTTTCAAATT
ATTGCTGCCAATACCGATAAACAAGTATTAGCAAAATTTCCTCAAGAATGCGTTTTACAT
TTAGGTGATGAACGTGGAATTGGCGCGGGTGCTAACCCTGAAATTGGCAAAACTGCTGCT
GAATCTTCGCGTGAAGAAATCAAAAGTAGATTGCAAGGAGCTGATCTAGTAATTATAACT
GCAGGAATGGGTGGTGGAACCGGCACAGGTGCAGCGCCCGTGATTGCACAAATAGCCAAG
GAATGCAATGCTTTAGTAGTTGCAGTTGTAACTACTCCGTTTGACTTTGAAGGTCCAAAG
AGAATGAGAATTGCAAAGCAAGGCTTACAAGAAATTAAAAAATGTGTTGATTCATATATT
GTTATTTCAAACAATAAACTATTACAACAATATGGAAATATTTCTTTTTCAGATGCATTT
ATTTGCGCAAATAATGTCTTAAAGCAAACTATTAGAACAATAGTTGATGTTATTGCCACC
CCAAGCATTATTAATCTTGATTTTGCAGATTTATCAACCATTATTAAAAATAAAGGTGAA
ACAGTAATCGGCATTGGCCAAGCAAATGGCCAAGATCGGGCTGTAAAAGCAATCACATCT
GCAATAACAAGCCCAATTTTAGAATCAAGTGTTGTTGGGGCTAGCGATGCAATAGTAAAT
TTCAGTGCTTCTCAAAAAGTAACTTTAAATGAAATTCAAAGTGCTTTGGGAGCTATGAGG
GAAATTGTTGGTAATGAAATTAACATTATTTTTGGTATAACAACTCTAGAATCTGAAGAA
AGCAACAAATTAGGTGAGCTATTTGTCTCGGTAATCGCCACGGGATTAAGAAAAGACGCT
CCCAAAGACATTGATCAAATTCAAGACGAAGTAATCAATGTAATAAAAAAAGACGATTTA
AATTATGTTAACGACGAAACAAAGGAATTCTTTGTATCTGAAGGAACATTTAAAACGCAA
TCATTTTTTTCAATGGATAATGATGAAGATTCAAACGATGAACTTGCAGATATATTAAAA
CACTA
>4751 bias=89.6,bit_score=1276.3,abs_start=304476,align_strand=-,abs_end=305620,score_ratio=1.11369982548,query_name=NODE_1_length_337690_cov_20.0179_ID_3593
ATGGCAAAAGAATTAAATAATTATAACCCGGTGGCAAAAATAATTGTTATTGGAGTAGGT
GGAGGTGGAAATAATAGTGTTGAAACTATGATAAATAGCCATTTAGATAGTTTTCAAATT
ATTGCTGCCAATACCGATAAACAAGTATTAGCAAAATTTCCTCAAGAATGCGTTTTACAT
TTAGGTGATGAACGTGGAATTGGCGCGGGTGCTAACCCTGAAATTGGCAAAACTGCTGCT
GAATCTTCGCGTGAAGAAATCAAAAGTAGATTGCAAGGAGCTGATCTAGTAATTATAACT
GCAGGAATGGGCGGTGGAACCGGCACAGGTGCAGCGCCCGTGATTGCACAAATAGCCAAG
GAATGCAATGCTTTAGTAGTTGCAGTTGTAACTACTCCGTTTGACTTTGAAGGTCCAAAG
AGAATGAGAATTGCAAAGCAAGGCTTACAAGAAATTAAAAAATGTGTTGATTCATATATT
GTTATTTCAAACAATAAACTATTACAACAATATGGAAATATTTCTTTTTCAGATGCATTT
ATTTGCGCAAATAATGTCTTAAAGCAAACTATTAGAACAATAGTTGATGTTATTGCCACC
CCAAGCATTATTAACCTTGATTTTGCAGATTTATCAACCATTATTAAAAATAAAGGTGAA
ACAGTAATCGGCATTGGCCAAGCAAATGGCCAAGATCGGGCTGTAAAAGCAATCACATCT
GCAATAACAAGCCCAATTTTAGAATCAAGTGTTGTTGGGGCTAGTGATGCAATAGTAAAT
TTCAGTGCTTCTCAAAAAGTAACTTTAAATGAAATTCAAAGTGCTTTGGGAGCTATGCGG
GAAATTGTTGGCAATGAAATTAACATTATTTTTGGTATAACAACTCTAGAATCTGAAGAA
AGCAACAAATTAGGTGAGCTATTTGTCTCGGTAATCGCCACGGGATTAAGAAAAGACGCT
CCTAAAGACATTGATCAAATTCAAGACGAAGTAATCAATGTAATAAAAAAAGACGATTTA
AATTATGTTAACGATGAAACAAAGGAATTCTTTGTATCTGAAGGAACATTTAAAACACAA
TCATTTTTTTCAATGGATAACGATGAAGATTCAAACGATGAACTTGCAGATATATTAAAA
CACTA
>4755 bias=93.1,bit_score=1278.5,abs_start=16919,align_strand=-,abs_end=18063,score_ratio=1.11561954625,query_name=NODE_10_length_51759_cov_17.7443_ID_1028
ATGGCAAAAGAATTAAATAATTATAACCCGGTGGCAAAAATAATTGTTATTGGAGTAGGT
GGTGGCGGAAATAATAGTGTTGAAACTATGATAAATAGCCATTTAGATAGTTTTCAAATT
ATTGCTGCCAATACCGATAAACAAGTATTAGCAAAATTTCCTCAAGAATGCGTTTTACAT
TTAGGTGATGAACGTGGAATTGGCGCGGGTGCTAACCCTGAAATTGGCAAAACTGCTGCT
GAATCTTCACGTGAAGAAATCAAAAGTAGATTGCAAGGAGCTGATCTAGTAATTATAACT
GCAGGAATGGGCGGTGGAACCGGCACAGGTGCAGCGCCCGTGATTGCACAAATAGCCAAG
GAATGCAATGCTTTAGTAGTTGCAGTTGTAACTACTCCGTTTGACTTTGAAGGTCCAAAG
AGAATGAGAATTGCAAAGCAAGGCTTACAAGAAATTAAAAAATGTGTTGATTCATATATT
GTTATTTCAAACAATAAACTATTACAACAATATGGAAATATTTCTTTTTCAGATGCATTT
ATTTGCGCAAATAATGTCTTAAAGCAAACTATTAGAACAATAGTTGATGTTATTGCCACC
CCAAGCATTATTAATCTTGATTTTGCAGATTTATCAACCATTATTAAAAATAAAGGTGAA
ACAGTAATCGGCATTGGCCAAGCAAATGGCCAAGATCGGGCTGTAAAAGCAATCACATCT
GCAATAACAAGCCCAATTTTAGAATCAAGTGTTGTTGGGGCTAGTGATGCAATAGTAAAT
TTCAGTGCTTCTCAAAAAGTAACTTTAAATGAAATTCAAAGTGCTTTGGGAGCTATGAGG
GAAATTGTTGGTAATGAAATTAACATTATTTTTGGTATAACAACTCTAGAATCTGAAGAA
AGCAACAAATTAGGTGAGCTATTTGTCTCGGTAATCGCCACGGGATTAAGAAAAGACGCT
CCTAAAGACATTGATCAAATTCAAGATGAAGTAATCAATGTAATAAAAAAAGACGATTTA
AATTATGTTAACGATGAAACAAAGGAATTCTTTGTATCTGAAGGAACATTTAAAACACAA
TCATTTTTTTCAATGGATAACGATGAAGATTCAAACGATGAACTTGCAGATATATTAAAA
CACTA
>4758 bias=91.0,bit_score=1279.9,abs_start=611539,align_strand=-,abs_end=612683,score_ratio=1.11684118674,query_name=NODE_1_length_644406_cov_31.3649_ID_828
ATGGCAAAAGAATTAAATAATTATAACCCGGTGGCAAAAATAATTGTTATTGGAGTAGGT
GGTGGCGGAAATAATAGTGTTGAAACTATGATAAATAGCCATTTAGATAGTTTTCAAATT
ATTGCTGCCAATACCGATAAACAAGTATTAGCAAAATTTCCTCAAGAATGCGTTTTACAT
TTAGGTGATGAACGTGGAATTGGCGCGGGTGCTAACCCTGAAATTGGCAAAACTGCTGCT
GAATCTTCGCGTGAAGAAATCAAAAGCAGATTGCAAGGAGCTGATCTAGTAATTATAACT
GCAGGAATGGGCGGTGGAACTGGCACAGGTGCAGCGCCCGTGATTGCACAAATAGCCAAG
GAATGCAATGCTTTAGTAGTTGCAGTTGTAACTACTCCGTTTGACTTTGAAGGTCCAAAG
AGAATGAGAATTGCAAAGCAAGGCTTACAAGAAATTAAAAAATGTGTTGATTCATATATT
GTTATTTCAAACAATAAACTATTACAACAATATGGAAATATTTCTTTTTCAGATGCATTT
ATTTGCGCAAATAATGTCTTAAAGCAAACTATTAGAACAATAGTTGATGTTATTGCCACC
CCAAGCATTATTAATCTTGATTTTGCAGATTTATCAACCATTATTAAAAATAAAGGTGAA
ACAGTAATCGGCATTGGCCAAGCAAATGGCCAAGATCGGGCTGTAAAAGCAATCACATCT
GCAATAACAAGCCCAATTTTAGAATCAAGTGTTGTTGGGGCTAGTGATGCAATAGTAAAT
TTCAGTGCTTCTCAAAAGGTAACTTTAAATGAAATTCAAAGTGCTTTGGGAGCTATGCGG
GAAATTGTTGGTAATGAAATTAACATTATTTTTGGTATAACAACTCTAGAATCTGAAGAA
AGCAACAAATTAGGTGAGCTATTTGTCTCGGTAATCGCCACGGGATTAAGAAAAGACGCT
CCTAAAGACATTGATCAAATTCAAGATGAAGTAATCAATGTAATAAAAAAAGACGATTTA
AATTATGTTAACGATGAAACAAAGGAATTCTTTGTATCTGAAGGAACATTTAAAACACAA
TCATTTTTTTCAATGGATAATGATGAAGATTCAAACGATGAACTTGCAGATATATTAAAA
CACTA
>17785 bias=0,e_score=0.0,bit_score=1276.3,score_ratio=1.11,align_strand=-,abs_start=304441,abs_end=305585,allele_start=304441,allele_end=305585,query_name=NODE_1_length_337655_cov_39.5735_ID_506 <unknown description>
ATGGCAAAAGAATTAAATAATTATAACCCGGTGGCAAAAATAATTGTTATTGGAGTAGGT
GGAGGTGGAAATAATAGTGTTGAAACTATGATAAATAGCCATTTAGATAGTTTTCAAATT
ATTGCTGCCAATACCGATAAACAAGTATTAGCAAAATTTCCTCAAGAATGCGTTTTACAT
TTAGGTGATGAACGTGGAATTGGCGCGGGTGCTAACCCTGAAATTGGCAAAACTGCTGCT
GAATCTTCGCGTGAAGAAATCAAAAGTAGATTGCAAGGAGCTGATCTAGTAATTATAACT
GCAGGAATGGGCGGTGGAACCGGCACAGGTGCAGCGCCCGTGATTGCACAAATAGCCAAG
GAATGCAATGCTTTAGTAGTTGCAGTTGTAACTACTCCGTTTGACTTTGAAGGTCCAAAG
AGAATGAGAATTGCAAAGCAAGGCTTACAAGAAATTAAAAAATGTGTTGATTCATATATT
GTTATTTCAAACAATAAACTATTACAACAATATGGAAATATTTCTTTTTCAGATGCATTT
ATTTGCGCAAATAATGTCTTAAAGCAAACTATTAGAACAATAGTTGATGTTATTGCCACC
CCAAGCATTATTAACCTTGATTTTGCAGATTTATCAACCATTATTAAAAATAAAGGTGAA
ACAGTAATCGGCATTGGCCAAGCAAATGGCCAAGATCGGGCTGTAAAAGCAATCACATCT
GCAATAACAAGCCCAATTTTAGAATCAAGTGTTGTTGGGGCTAGTGATGCAATAGTAAAT
TTCAGTGCTTCTCAAAAAGTAACTTTAAATGAAATTCAAAGTGCTTTGGGAGCTATGCGG
GAAATTGTTGGCAATGAAATTAACATTATTTTTGGTATAACAACTCTAGAATCTGAAGAA
AGCAACAAATTAGGTGAGCTATTTGTCTCGGTAATCGCCACGGGATTAAGAAAAGACGCT
CCTAAAGACATTGATCAAATTCAAGACGAAGTAATCAATGTAATAAAAAAAGACGATTTA
AATTATGTTAACGATGAAACAAAGGAATTCTTTGTATCTGAAGGAACATTTAAAACACAA
TCATTTTTTTCAATGGATAACGATGAAGATTCAAACGATGAACTTGCAGATATATTAAAA
CACT
>17786 bias=0,e_score=0.0,bit_score=1279.9,score_ratio=1.12,align_strand=+,abs_start=55004,abs_end=56149,allele_start=55004,allele_end=56149,query_name=NODE_1_length_507951_cov_41.4538_ID_1311 <unknown description>
TGGCAAAAGAATTAAATAATTATAACCCGGTGGCAAAAATAATTGTTATTGGAGTAGGTG
GTGGCGGAAATAATAGTGTTGAAACTATGATAAATAGCCATTTAGATAGTTTTCAAATTA
TTGCTGCCAATACCGATAAACAAGTATTAGCAAAATTTCCTCAAGAATGCGTTTTACATT
TAGGTGATGAACGTGGAATTGGCGCGGGTGCTAACCCTGAAATTGGCAAAACTGCTGCTG
AATCTTCGCGTGAAGAAATCAAAAGCAGATTGCAAGGAGCTGATCTAGTAATTATAACTG
CAGGAATGGGCGGTGGAACTGGCACAGGTGCAGCGCCCGTGATTGCACAAATAGCCAAGG
AATGCAATGCTTTAGTAGTTGCAGTTGTAACTACTCCGTTTGACTTTGAAGGTCCAAAGA
GAATGAGAATTGCAAAGCAAGGCTTACAAGAAATTAAAAAATGTGTTGATTCATATATTG
TTATTTCAAACAATAAACTATTACAACAATATGGAAATATTTCTTTTTCAGATGCATTTA
TTTGCGCAAATAATGTCTTAAAGCAAACTATTAGAACAATAGTTGATGTTATTGCCACCC
CAAGCATTATTAATCTTGATTTTGCAGATTTATCAACCATTATTAAAAATAAAGGTGAAA
CAGTAATCGGCATTGGCCAAGCAAATGGCCAAGATCGGGCTGTAAAAGCAATCACATCTG
CAATAACAAGCCCAATTTTAGAATCAAGTGTTGTTGGGGCTAGTGATGCAATAGTAAATT
TCAGTGCTTCTCAAAAGGTAACTTTAAATGAAATTCAAAGTGCTTTGGGAGCTATGCGGG
AAATTGTTGGTAATGAAATTAACATTATTTTTGGTATAACAACTCTAGAATCTGAAGAAA
GCAACAAATTAGGTGAGCTATTTGTCTCGGTAATCGCCACGGGATTAAGAAAAGACGCTC
CTAAAGACATTGATCAAATTCAAGATGAAGTAATCAATGTAATAAAAAAAGACGATTTAA
ATTATGTTAACGATGAAACAAAGGAATTCTTTGTATCTGAAGGAACATTTAAAACACAAT
CATTTTTTTCAATGGATAATGATGAAGATTCAAACGATGAACTTGCAGATATATTAAAAC
ACTAA
>17787 bias=0,e_score=0.0,bit_score=1278.5,score_ratio=1.12,align_strand=-,abs_start=207690,abs_end=208834,allele_start=207690,allele_end=208834,query_name=NODE_1_length_264014_cov_18.1843_ID_149 <unknown description>
ATGGCAAAAGAATTAAATAATTATAACCCGGTGGCAAAAATAATTGTTATTGGAGTAGGT
GGTGGCGGAAATAATAGTGTTGAAACTATGATAAATAGCCATTTAGATAGTTTTCAAATT
ATTGCTGCCAATACCGATAAACAAGTATTAGCAAAATTTCCTCAAGAATGCGTTTTACAT
TTAGGTGATGAACGTGGAATTGGCGCGGGTGCTAACCCTGAAATTGGCAAAACTGCTGCT
GAATCTTCACGTGAAGAAATCAAAAGTAGATTGCAAGGAGCTGATCTAGTAATTATAACT
GCAGGAATGGGCGGTGGAACCGGCACAGGTGCAGCGCCCGTGATTGCACAAATAGCCAAG
GAATGCAATGCTTTAGTAGTTGCAGTTGTAACTACTCCGTTTGACTTTGAAGGTCCAAAG
AGAATGAGAATTGCAAAGCAAGGCTTACAAGAAATTAAAAAATGTGTTGATTCATATATT
GTTATTTCAAACAATAAACTATTACAACAATATGGAAATATTTCTTTTTCAGATGCATTT
ATTTGCGCAAATAATGTCTTAAAGCAAACTATTAGAACAATAGTTGATGTTATTGCCACC
CCAAGCATTATTAATCTTGATTTTGCAGATTTATCAACCATTATTAAAAATAAAGGTGAA
ACAGTAATCGGCATTGGCCAAGCAAATGGCCAAGATCGGGCTGTAAAAGCAATCACATCT
GCAATAACAAGCCCAATTTTAGAATCAAGTGTTGTTGGGGCTAGTGATGCAATAGTAAAT
TTCAGTGCTTCTCAAAAAGTAACTTTAAATGAAATTCAAAGTGCTTTGGGAGCTATGAGG
GAAATTGTTGGTAATGAAATTAACATTATTTTTGGTATAACAACTCTAGAATCTGAAGAA
AGCAACAAATTAGGTGAGCTATTTGTCTCGGTAATCGCCACGGGATTAAGAAAAGACGCT
CCTAAAGACATTGATCAAATTCAAGATGAAGTAATCAATGTAATAAAAAAAGACGATTTA
AATTATGTTAACGATGAAACAAAGGAATTCTTTGTATCTGAAGGAACATTTAAAACACAA
TCATTTTTTTCAATGGATAACGATGAAGATTCAAACGATGAACTTGCAGATATATTAAAA
CACT
>17788 bias=0,e_score=0.0,bit_score=1265.6,score_ratio=1.10,align_strand=-,abs_start=437438,abs_end=438582,allele_start=437438,allele_end=438582,query_name=NODE_1_length_497571_cov_28.1511_ID_540 <unknown description>
ATGGCAAAAGAATTAAATAATTATAACCTGGTGGCAAAAATAATTGTTATTGGAGTAGGT
GGAGGCGGAAATAATAGTGTTGAAACTATGATAAATAGCCATTTAGATAGTTTTCAAATT
ATTGCTGCCAATACCGATAAACAAGTATTAGCAAAATTTCCTCAAGAATGCGTTTTACAT
TTAGGTGATGAACGTGGAATTGGCGCAGGTGCTAACCCTGAAATTGGCAAAACTGCTGCT
GAATCTTCGCGTGAAGAAATCAAAAGTAGATTGCAAGGAGCCGATCTAGTAATTATAACT
GCGGGAATGGGCGGTGGAACTGGCACAGGCGCAGCGCCCGTGATTGCAAAAATAGCCAAG
GAATGCAATGCTTTAGTAGTTGCAGTTGTAACTACTCCGTTTGACTTTGAAGGTCCAAAG
CGAATGAGAATTGCAAAGCAAGGCTTGCAAGAAATTAAAAAATGTGTTGATTCATATATT
GTTATTTCAAACAATAAACTATTACAACAATATGGAAATATTTCTTTTTCAGATGCATTT
ATTTGCGCAAATAATGTCTTAAAGCAAACTATTAGAACAATAGTTGATGTTATTGCCACC
CCAAGCATTATTAATCTTGATTTTGCAGATTTATCAACCATTATTAAAAATAAAGGTGAA
ACAGTAATCGGCATTGGCCAAGCAAATGGCCAAGATCGGGCTGTAAAAGCAATCACATCT
GCAATAACAAGCCCAATTTTAGAATCAAGTGTTGTTGGGGCTAGTGATGCAATAGTAAAT
TTCAGTGCTTCTCAAAAAGTAACTTTAAATGAAATCCAAAGTGCTTTGGGAGCTATGAGG
GAAATTGTTGGTAATGAAATTAACATTATTTTTGGTATAACAACTCTAGAATCTGAAGAA
AGCAACAAATTAGGTGAGCTATTTGTCTCGGTAATCGCCACGGGATTAAGAAAAGACGCT
CCCAAAGACATTGATCAAATTCAAGATGAAGTAATCAATGTAATAAAAAAAGACGATTTA
AATTATGTTAACGATGAAACAAAGGAATTCTTTGTATCTGAAGGAACATTTAAAACACAA
TCATTTTTTTCAATGGATAATGATGAAGATTCAAACGATGAACTTGCAGATATATTAAAA
CACT
>17789 bias=0,e_score=0.0,bit_score=1273.0,score_ratio=1.11,align_strand=+,abs_start=48412,abs_end=49557,allele_start=48412,allele_end=49557,query_name=NODE_4_length_49777_cov_39.8407_ID_520 <unknown description>
TGGCAAAAGAATTAAATAATTATAACCCGGTGGCAAAAATAATTGTTATTGGAGTAGGTG
GAGGCGGAAATAATAGTGTTGAAACTATGATAAATAGCCATTTAGATAGTTTTCAAATTA
TTGCTGCCAATACCGATAAACAAGTATTAGCAAAATTTCCTCAAGAATGCGTTTTACATT
TAGGTGATGAACGTGGAATTGGCGCAGGCGCTAACCCTGAAATTGGCAAAACTGCTGCTG
AATCTTCGCGTGAAGAAATCAAAAGCAGATTGCAGGGAGCTGATCTAGTAATTATAACTG
CAGGAATGGGCGGTGGAACCGGCACAGGTGCAGCGCCCGTGATTGCAAAAATAGCCAAGG
AATGCAATGCTTTAGTAGTTGCAGTTGTAACTACTCCGTTTGACTTTGAAGGTCCAAAGC
GAATGAGAATTGCAAAGCAAGGCTTACAAGAAATTAAAAAATGTGTTGATTCATATATTG
TTATTTCAAACAATAAACTATTACAACAATATGGAAATATTTCTTTTTCAGATGCATTTA
TTTGCGCAAATAATGTCTTAAAACAAACTATTAGAACAATAGTTGATGTTATTGCCACCC
CAAGCATTATTAATCTTGATTTTGCAGATTTATCAACCATTATTAAAAATAAAGGTGAAA
CAGTAATCGGCATTGGCCAAGCAAATGGCCAAGATCGGGCTGTAAAAGCAATCACATCTG
CAATAACAAGCCCAATTTTAGAATCAAGTGTTGTTGGGGCTAGTGATGCAATAGTAAATT
TTAGTGCTTCTCAAAAGGTAACTTTAAATGAAATTCAAAGTGCTTTGGGAGCTATGAGGG
AAATTGTTGGTAATGAAATTAACATTATTTTTGGTATAACAACTCTAGAATCTGAAGAAA
GCAACAAATTAGGTGAGCTATTTGTCTCGGTAATCGCCACGGGATTAAGAAAAGACGCTC
CCAAAGACATTGATCAAATTCAAGACGAAGTAATCAATGTAATAAAAAAAGACGATTTAA
ATTATGTTAACGATGAAACAAAGGAATTCTTTGTATCTGAAGGAACATTTAAAACACAAT
CATTTTTTTCAATGGATAATGATGAAGATTCAAACGATGAACTTGCAGATATATTAAAAC
ACTAA
>17790 bias=0,e_score=0.0,bit_score=1039.8,score_ratio=0.91,align_strand=-,abs_start=1,abs_end=931,allele_start=1,allele_end=931,query_name=NODE_4_length_54767_cov_34.0638_ID_558 <unknown description>
ATGGCAAAAGAATTAAATAATTATAACCCGGTGGCAAAAATAATTGTTATTGGAGTAGGT
GGGGGCGGAAATAATAGTGTTGAAACTATGATAAATAGCCATTTAGATAGTTTTCAAATT
ATTGCTGCCAATACCGATAAACAAGTATTAGCAAAATTTCCTCAAGAATGCGTTTTACAT
TTAGGTGATGAACGTGGAATTGGCGCGGGTGCTAACCCTGAAATCGGCAAAACTGCTGCT
GAATCTTCGCGTGAAGAAATCAAAAGTAGATTGCAAGGAGCTGATCTAGTAATTATAACT
GCAGGAATGGGTGGTGGAACCGGCACAGGTGCAGCGCCCGTGATTGCACAAATAGCCAAG
GAATGCAATGCTTTAGTAGTTGCAGTTGTAACTACTCCGTTTGACTTTGAAGGTCCAAAG
AGAATGAGAATTGCAAAGCAAGGCTTACAAGAAATTAAAAAATGTGTTGATTCATATATT
GTTATTTCAAACAATAAACTATTACAACAATATGGAAATATTTCTTTTTCAGATGCATTT
ATTTGCGCAAATAATGTCTTAAAGCAAACTATTAGAACAATAGTTGATGTTATTGCCACC
CCAAGCATTATTAATCTTGATTTTGCAGATTTATCAACCATTATTAAAAATAAAGGTGAA
ACAGTAATCGGCATTGGCCAAGCAAATGGACAAGATCGAGCTGTAAAAGCAATCACATCT
GCAATAACAAGCCCAATTTTAGAATCAAGTGTTGTTGGGGCTAGTGATGCAATAGTAAAT
TTCAGTGCTTCTCAAAAGGTAACTTTAAATGAAATTCAAAGTGCTTTGGGAGCTATGAGG
GAAATTGTTGGTAATGAAATTAACATTATTTTTGGTATAACAACTCTAGAATCTGAAGAA
AGCAACAAATTAGGTGAGCTATTTGTCTCG
>17791 bias=0,e_score=0.0,bit_score=1275.2,score_ratio=1.11,align_strand=+,abs_start=58294,abs_end=59439,allele_start=58294,allele_end=59439,query_name=NODE_1_length_344309_cov_36.0595_ID_85 <unknown description>
TGGCAAAAGAATTAAATAATTATAACCCGGTGGCAAAAATAATTGTTATTGGAGTAGGTG
GTGGTGGAAATAATAGTGTTGAAACTATGATAAATAGCCATTTAGATAGTTTTCAAATTA
TTGCTGCCAATACCGATAAACAAGTATTAGCAAAATTTCCTCAAGAATGCGTTTTACATT
TAGGCGATGAACGTGGAATTGGCGCAGGTGCTAACCCTGAAATTGGCAAAACTGCTGCTG
AATCTTCGCGTGAAGAAATCAAAAGTAGATTGCAAGGAGCTGATCTAGTAATTATAACTG
CAGGAATGGGCGGTGGAACCGGCACAGGTGCAGCGCCCGTGATTGCAAAAATAGCCAAGG
AATGCAATGCTTTAGTAGTTGCAGTTGTAACTACTCCGTTTGACTTTGAAGGTCCAAAGC
GAATGAGAATTGCAAAGCAAGGCTTACAAGAAATTAAAAAATGTGTTGATTCATATATTG
TTATTTCAAACAATAAACTATTACAACAATATGGAAATATTTCTTTTTCAGATGCATTTA
TTTGCGCAAATAATGTCTTAAAGCAAACTATTAGAACAATAGTTGATGTTATTGCCACCC
CAAGCATTATTAATCTTGATTTTGCAGATTTATCAACCATTATTAAAAATAAAGGTGAAA
CAGTAATCGGCATTGGCCAAGCAAATGGCCAAGATCGGGCTGTAAAAGCAATCACATCTG
CAATAACAAGCCCAATTTTAGAATCAAGTGTTGTTGGGGCTAGCGATGCAATAGTAAATT
TCAGTGCTTCTCAAAAGGTAACTTTAAATGAAATCCAAAGTGCTTTGGGAGCTATGCGGG
AAATTGTTGGTAATGAAATTAACATTATTTTTGGTATAACAACTCTAGAATCTGAAGAAA
GCAACAAATTAGGTGAGCTATTTGTCTCGGTAATCGCCACGGGATTAAGAAAAGACGCTC
CTAAAGACATTGATCAAATTCAAGATGAAGTAATCAATGTAATAAAAAAAGACGATTTAA
ATTATGTTAACGATGAAACAAAGGAATTCTTTGTATCTGAAGGAACATTTAAAACACAAT
CATTTTTTTCAATGGATAACGATGAAGATTCAAACGATGAACTTGCAGATATATTAAAAC
ACTAA
>17792 bias=0,e_score=0.0,bit_score=1272.9,score_ratio=1.11,align_strand=+,abs_start=51981,abs_end=53126,allele_start=51981,allele_end=53126,query_name=NODE_5_length_65338_cov_34.5_ID_5307 <unknown description>
TGGCAAAAGAATTAAATAATTATAACCCGGTGGCAAAAATAATTGTTATTGGAGTAGGTG
GAGGCGGAAATAATAGTGTTGAAACTATGATAAATAGCCATTTAGATAGTTTTCAAATTA
TTGCTGCCAATACCGATAAACAAGTATTAGCAAAATTTCCTCAAGAATGCGTTTTACATT
TAGGTGATGAACGTGGAATTGGCGCAGGTGCTAACCCTGAAATTGGAAAAACTGCTGCTG
AATCTTCGCGTGAAGAAATCAAAAGTAGATTGCAAGGAGCTGATCTAGTAATTATAACTG
CAGGAATGGGTGGTGGAACCGGCACAGGTGCAGCGCCCGTGATTGCACAAATAGCCAAGG
AATGCAATGCTTTAGTAGTTGCAGTTGTAACTACTCCGTTTGACTTTGAAGGTCCAAAGA
GAATGAGAATTGCAAAGCAAGGCTTACAAGAAATTAAAAAATGTGTTGATTCATATATTG
TTATTTCAAACAATAAACTATTACAACAATATGGAAATATTTCTTTTTCAGATGCATTTA
TTTGCGCAAATAATGTCTTAAAGCAAACTATTAGAACAATAGTTGATGTTATTGCCACTC
CAAGCATTATTAATCTTGATTTTGCAGATTTATCAACCATTATTAAAAATAAAGGTGAAA
CAGTAATCGGCATTGGCCAAGCAAATGGCCAAGATCGGGCTGTAAAAGCAATCACATCTG
CAATAACAAGCCCAATTTTAGAATCAAGTGTTGTTGGGGCTAGCGATGCAATAGTAAATT
TCAGTGCTTCTCAAAAGGTAACTTTAAATGAAATTCAAAGTGCTCTGGGAGCTATGCGGG
AAATTGTTGGTAATGAAATTAACATTATTTTTGGTATAACAACTCTAGAATCTGAAGAAA
GCAACAAATTAGGTGAGCTATTTGTCTCGGTAATCGCCACGGGATTAAGAAAAGACGCTC
CTAAAGACATTGATCAAATTCAAGACGAAGTAATCAATGTAATAAAAAAAGACGATTTAA
ATTATGTTAACGATGAAACAAAGGAATTCTTTGTATCTGAAGGAACATTTAAAACACAAT
CATTTTTTTCAATGGATAATGATGAAGATTCAAACGATGAACTTGCAGATATATTAAAAC
ACTAA
>17793 bias=0,e_score=0.0,bit_score=1275.9,score_ratio=1.11,align_strand=+,abs_start=31873,abs_end=33018,allele_start=31873,allele_end=33018,query_name=NODE_1_length_474534_cov_38.1723_ID_792 <unknown description>
TGGCAAAAGAATTAAATAATTATAACCCGGTGGCAAAAATAATTGTTATTGGAGTAGGTG
GAGGCGGAAATAATAGTGTTGAAACTATGATAAATAGCCATTTAGATAGTTTTCAAATTA
TTGCTGCCAATACCGATAAACAAGTATTAGCAAAATTTCCTCAAGAATGCGTTTTACATT
TAGGTGATGAACGTGGAATTGGCGCAGGCGCTAACCCTGAAATTGGCAAAACTGCTGCTG
AATCTTCGCGTGAAGAAATCAAAAGCAGATTGCAAGGAGCTGATCTAGTAATTATAACTG
CAGGAATGGGCGGTGGAACTGGCACAGGTGCAGCGCCCGTGATTGCACAAATAGCCAAGG
AATGCAATGCTTTAGTAGTTGCAGTTGTAACTACTCCGTTTGACTTTGAAGGTCCAAAGA
GAATGAGAATTGCAAAGCAAGGCTTACAAGAAATTAAAAAATGTGTTGATTCATATATTG
TTATTTCAAACAATAAACTATTACAACAATATGGAAATATTTCTTTTTCAGATGCATTTA
TTTGCGCAAATAATGTCTTAAAGCAAACTATTAGAACAATAGTTGATGTTATTGCCACCC
CAAGCATTATTAATCTTGATTTTGCAGATTTATCAACCATTATTAAAAATAAAGGTGAAA
CAGTAATCGGCATTGGCCAAGCAAATGGCCAAGATCGGGCTGTAAAAGCAATCACATCTG
CAATAACAAGCCCAATTTTAGAATCAAGTGTTGTTGGGGCTAGTGATGCAATAGTAAATT
TCAGTGCTTCTCAAAAGGTAACTTTAAATGAAATTCAAAGTGCTTTGGGAGCTATGCGGG
AAATTGTTGGTAATGAAATTAACATTATTTTTGGTATAACAACTCTAGAATCTGAAGAAA
GCAACAAATTAGGTGAGCTATTTGTCTCGGTAATCGCCACGGGATTAAGAAAAGACGCTC
CTAAAGACATTGATCAAATTCAAGATGAAGTAATCAATGTAATAAAAAAAGACGATTTAA
ATTATGTTAACGATGAAACAAAGGAATTCTTTGTATCTGAAGGAACATTTAAAACACAAT
CATTTTTTTCAATGGATAACGATGAAGATTCAAACGATGAACTTGCAGATATATTAAAAC
ACTAA
>17794 bias=0,e_score=0.0,bit_score=1278.7,score_ratio=1.12,align_strand=+,abs_start=35318,abs_end=36463,allele_start=35318,allele_end=36463,query_name=NODE_5_length_36654_cov_1.22529_ID_173 <unknown description>
TGGCAAAAGAATTAAATAATTATAACCCGGTGGCAAAAATAATTGTTATTGGAGTAGGTG
GAGGCGGAAATAATAGTGTTGAAACTATGATAAATAGCCATTTAGATAGTTTTCAAATTA
TTGCTGCCAATACCGATAAACAAGTATTAGCAAAATTTCCTCAAGAATGCGTTTTACATT
TAGGTGATGAACGTGGAATTGGCGCGGGTGCTAACCCTGAAATTGGCAAAACTGCTGCTG
AATCTTCACGCGAAGAAATCAAAAGTAGATTGCAAGGAGCTGATCTAGTAATTATAACTG
CAGGAATGGGCGGTGGAACCGGCACAGGTGCAGCGCCCGTGATTGCACAAATAGCCAAGG
AATGCAATGCTTTAGTAGTTGCAGTTGTAACTACTCCGTTTGACTTTGAAGGTCCAAAGA
GAATGAGAATTGCAAAGCAAGGCTTACAAGAAATTAAAAAATGTGTTGATTCATATATTG
TTATTTCAAACAATAAACTATTACAACAATATGGAAATATTTCTTTTTCAGATGCATTTA
TTTGCGCAAATAATGTCTTAAAGCAAACTATTAGAACAATAGTTGATGTTATTGCCACCC
CAAGCATTATTAATCTTGATTTTGCAGATTTATCAACCATTATTAAAAATAAAGGTGAAA
CAGTAATCGGCATTGGCCAAGCAAATGGCCAAGATCGGGCTGTAAAAGCAATCACATCTG
CAATAACAAGCCCAATTTTAGAATCAAGTGTTGTTGGGGCTAGTGATGCAATAGTAAATT
TTAGTGCTTCTCAAAAGGTAACTTTAAATGAAATTCAAAGTGCTTTGGGAGCTATGAGGG
AAATTGTTGGTAATGAAATTAACATTATTTTTGGTATAACAACTCTAGAATCTGAAGAAA
GCAACAAATTAGGTGAGCTATTTGTCTCGGTAATCGCCACGGGATTAAGAAAAGACGCTC
CCAAAGACATTGATCAAATTCAAGACGAAGTAATCAATGTAATAAAAAAAGACGATTTAA
ATTATGTTAACGATGAAACAAAGGAATTCTTTGTATCTGAAGGAACATTTAAAACACAAT
CATTTTTTTCAATGGATAATGATGAAGATTCAAACGATGAACTTGCAGATATATTAAAAC
ACTAA
>17795 bias=0,e_score=0.0,bit_score=1281.1,score_ratio=1.12,align_strand=-,abs_start=74176,abs_end=75320,allele_start=74176,allele_end=75320,query_name=NODE_4_length_107060_cov_28.1066_ID_600 <unknown description>
ATGGCAAAAGAATTAAATAATTATAACCCGGTGGCAAAAATAATTGTTATTGGAGTAGGT
GGTGGCGGAAATAATAGTGTTGAAACTATGATAAATAGCCATTTAGATAGTTTTCAAATT
ATTGCTGCCAATACCGATAAACAAGTATTAGCAAAATTTCCTCAAGAATGCGTTTTACAT
TTAGGTGATGAACGTGGAATTGGCGCGGGTGCTAACCCTGAAATTGGCAAAACTGCTGCT
GAATCTTCGCGTGAAGAAATCAAAAGTAGATTGCAAGGAGCTGATCTAGTAATTATAACT
GCAGGAATGGGTGGTGGAACCGGCACAGGTGCAGCGCCCGTGATTGCACAAATAGCCAAG
GAATGCAATGCTTTAGTAGTTGCAGTTGTAACTACTCCGTTTGACTTTGAAGGTCCAAAG
AGAATGAGAATTGCAAAGCAAGGCTTACAAGAAATTAAAAAATGTGTTGATTCATATATT
GTTATTTCAAACAATAAACTATTACAACAATATGGAAATATTTCTTTTTCAGATGCATTT
ATTTGCGCAAATAATGTCTTAAAGCAAACTATTAGAACAATAGTTGATGTTATTGCCACC
CCAAGCATTATTAATCTTGATTTTGCAGATTTATCAACCATTATTAAAAATAAAGGTGAA
ACAGTAATCGGCATTGGCCAAGCAAATGGCCAAGATCGGGCTGTAAAAGCAATCACATCT
GCAATAACAAGCCCAATTTTAGAATCAAGTGTTGTTGGGGCTAGCGATGCAATAGTAAAT
TTCAGTGCTTCTCAAAAAGTAACTTTAAATGAAATTCAAAGTGCTTTGGGAGCTATGAGG
GAAATTGTTGGTAATGAAATTAACATTATTTTTGGTATAACAACTCTAGAATCTGAAGAA
AGCAACAAATTAGGTGAGCTATTTGTCTCGGTAATCGCCACGGGATTAAGAAAAGACGCT
CCCAAAGACATTGATCAAATTCAAGACGAAGTAATCAATGTAATAAAAAAAGACGATTTA
AATTATGTTAACGACGAAACAAAGGAATTCTTTGTATCTGAAGGAACATTTAAAACGCAA
TCATTTTTTTCAATGGATAATGATGAAGATTCAAACGATGAACTTGCAGATATATTAAAA
CACT
>17796 bias=0,e_score=0.0,bit_score=1269.2,score_ratio=1.11,align_strand=-,abs_start=55127,abs_end=56271,allele_start=55127,allele_end=56271,query_name=NODE_4_length_110046_cov_29.7683_ID_1631 <unknown description>
ATGGCAAAAGAATTAAATAATTATAACCCGGTGGCAAAAATAATTGTTATTGGAGTAGGT
GGAGGCGGAAATAATAGTGTTGAAACTATGATAAATAGCCATTTAGATAGTTTTCAAATT
ATTGCTGCCAATACCGATAAACAAGTATTAGCAAAATTTCCTCAAGAATGCGTTTTACAT
TTAGGTGATGAACGTGGAATTGGCGCAGGCGCTAACCCTGAAATTGGCAAAACTGCTGCT
GAATCTTCACGCGAAGAAATCAAAAGTAGATTGCAAGGAGCTGATCTAGTAATTATAACT
GCAGGAATGGGTGGTGGAACCGGCACAGGTGCAGCACCCGTGATTGCACAAATAGCCAAG
GAATGCAATGCTTTAGTAGTTGCGGTTGTAACTACTCCGTTTGACTTTGAAGGTCCAAAG
CGAATGAGAATTGCAAAGCAAGGCTTACAAGAAATTAAAAAATGTGTTGATTCATATATT
GTTATTTCAAACAATAAACTATTACAACAATATGGAAATATTTCTTTTTCAGATGCATTT
ATTTGTGCAAATAATGTCTTAAAGCAAACTATTAGAACAATAGTTGATGTTATTGCCACC
CCAAGCATTATTAATCTTGATTTTGCAGATTTATCAACCATTATTAAAAATAAAGGTGAA
ACAGTAATCGGCATTGGCCAAGCAAATGGCCAAGATCGGGCTGTAAAAGCAATCACATCT
GCAATAACAAGCCCAATTTTAGAATCAAGTGTTGTTGGGGCTAGTGATGCAATAGTAAAT
TTCAGTGCTTCTCAAAAAGTAACTTTAAATGAAATTCAAAGTGCTTTGGGAGCTATGCGG
GAAATTGTTGGTAATGAAATTAACATTATTTTTGGTATAACAACTCTAGAATCTGAAGAA
AGCAACAAATTAGGTGAGCTATTTGTCTCGGTAATCGCCACGGGATTAAGAAAAGACGCT
CCTAAAGACATTGATCAAATTCAAGACGAAGTAATCAATGTAATAAAAAAAGACGATTTA
AATTATGTTAACGATGAAACAAAGGAATTCTTTGTATCTGAAGGAACATTTAAAACACAA
TCATTTTTTTCAATGGATAATGATGAAGATTCAAACGATGAACTTGCAGATATATTAAAA
CACT
>17797 bias=0,e_score=0.0,bit_score=1269.2,score_ratio=1.11,align_strand=+,abs_start=53761,abs_end=54906,allele_start=53761,allele_end=54906,query_name=NODE_4_length_110030_cov_30.8764_ID_291 <unknown description>
TGGCAAAAGAATTAAATAATTATAACCCGGTGGCAAAAATAATTGTTATTGGAGTAGGTG
GAGGCGGAAATAATAGTGTTGAAACTATGATAAATAGCCATTTAGATAGTTTTCAAATTA
TTGCTGCCAATACCGATAAACAAGTATTAGCAAAATTTCCTCAAGAATGCGTTTTACATT
TAGGTGATGAACGTGGAATTGGCGCAGGCGCTAACCCTGAAATTGGCAAAACTGCTGCTG
AATCTTCACGCGAAGAAATCAAAAGTAGATTGCAAGGAGCTGATCTAGTAATTATAACTG
CAGGAATGGGTGGTGGAACCGGCACAGGTGCAGCACCCGTGATTGCACAAATAGCCAAGG
AATGCAATGCTTTAGTAGTTGCGGTTGTAACTACTCCGTTTGACTTTGAAGGTCCAAAGC
GAATGAGAATTGCAAAGCAAGGCTTACAAGAAATTAAAAAATGTGTTGATTCATATATTG
TTATTTCAAACAATAAACTATTACAACAATATGGAAATATTTCTTTTTCAGATGCATTTA
TTTGTGCAAATAATGTCTTAAAGCAAACTATTAGAACAATAGTTGATGTTATTGCCACCC
CAAGCATTATTAATCTTGATTTTGCAGATTTATCAACCATTATTAAAAATAAAGGTGAAA
CAGTAATCGGCATTGGCCAAGCAAATGGCCAAGATCGGGCTGTAAAAGCAATCACATCTG
CAATAACAAGCCCAATTTTAGAATCAAGTGTTGTTGGGGCTAGTGATGCAATAGTAAATT
TCAGTGCTTCTCAAAAAGTAACTTTAAATGAAATTCAAAGTGCTTTGGGAGCTATGCGGG
AAATTGTTGGTAATGAAATTAACATTATTTTTGGTATAACAACTCTAGAATCTGAAGAAA
GCAACAAATTAGGTGAGCTATTTGTCTCGGTAATCGCCACGGGATTAAGAAAAGACGCTC
CTAAAGACATTGATCAAATTCAAGACGAAGTAATCAATGTAATAAAAAAAGACGATTTAA
ATTATGTTAACGATGAAACAAAGGAATTCTTTGTATCTGAAGGAACATTTAAAACACAAT
CATTTTTTTCAATGGATAATGATGAAGATTCAAACGATGAACTTGCAGATATATTAAAAC
ACTAA
>17798 bias=0,e_score=0.0,bit_score=1270.5,score_ratio=1.11,align_strand=-,abs_start=317484,abs_end=318628,allele_start=317484,allele_end=318628,query_name=NODE_1_length_386744_cov_32.1807_ID_133 <unknown description>
ATGGCAAAAGAATTAAATAATTATAACCCGGTGGCAAAAATAATTGTTATTGGAGTAGGT
GGTGGTGGAAATAATAGTGTTGAAACTATGATAAATAGCCATTTAGATAGTTTTCAAATT
ATTGCTGCCAATACCGATAAACAAGTATTAGCAAAATTTCCTCAAGAATGCGTTTTACAT
TTAGGTGATGAACGTGGAATTGGCGCAGGCGCTAACCCTGAAATTGGCAAAACTGCTGCT
GAATCTTCACGCGAAGAAATCAAAAGTAGATTGCAAGGAGCTGATCTAGTAATTATAACT
GCAGGAATGGGCGGTGGAACCGGCACAGGTGCAGCGCCCGTGATTGCACAAATAGCCAAG
GAATGCAATGCTTTAGTAGTTGCAGTTGTAACTACTCCGTTTGACTTTGAAGGTCCAAAG
AGAATGAGAATTGCAAAGCAAGGCTTACAAGAAATTAAAAAATGTGTTGATTCATATATT
GTTATTTCAAACAATAAACTATTACAACAATATGGAAATATTTCTTTTTCAGATGCATTT
ATTTGCGCAAATAATGTCTTAAAGCAAACTATTAGAACAATAGTTGATGTTATTGCCACC
CCAAGCATTATTAATCTTGATTTTGCAGATTTATCAACCATTATTAAAAATAAAGGTGAA
ACAGTAATCGGCATTGGCCAAGCAAATGGCCAAGATCGGGCTGTAAAAGCAATCACATCT
GCAATAACAAGCCCAATTTTAGAATCAAGTGTTGTTGGGGCTAGTGATGCAATAGTAAAT
TTCAGTGCTTCTCAAAAGGTAACTTTAAATGAAATTCAAAGTGCTTTGGGAGCTATGAGG
GAAATTGTTGGTAATGAAATTAACATTATTTTTGGTATAACAACTCTAGAATCTGAAGAA
AGCAACAAATTAGGTGAGCTATTTGTCTCGGTAATCGCCACAGGATTAAGAAAAGACGCT
CCTAAAGACATTGATCAAATTCAAAACGAAGTAATCAATGTAATAAAAAAAGACGATTTA
AATTATGTTAACGATGAAACAAAGGAATTCTTTGTATCTGAAGGAACATTTAAAACACAA
TCATTTTTTTCAATGGATAATGATGAAGATTCAAACGATGAACTTGCAGATATATTAAAA
CACT
