# Supplementary material for: Genomic determination of minimum multi-locus sequence typing schemas to represent the genomic phylogeny of Mycoplasma hominis
Source: BMC Genomics. 2016 Nov 23;17:964. doi: 10.1186/s12864-016-3284-z (PMC5120421; doi:10.1186/s12864-016-3284-z)
Supplement: Additional file 1: — FASTA sequence for all pan genomic alleles identified in this study. (ZIP 1488 kb) [file 12864_2016_3284_MOESM1_ESM.zip › pan_genome/GENE-247.fasta]

>247
ATGGCAAAATTAGATTTTGACCGTTCAAAACCACACGTTAATATTGGTACTATCGGTCAC
GTTGACCACGGTAAAACTACATTAACTGCTGCTATTGCAACAGTATTAGCTAAAAAAGGT
CTAGCAGAAGCTAGAGACTACGCTTCTATTGACAATGCACCAGAAGAAAAAGCACGTGGT
ATTACAATTAACACATCACACATTGAATATCAAACAGAAAAACGTCACTACGCACACGTT
GACTGTCCAGGACACGCCGACTATGTTAAAAACATGATTACCGGTGCTGCCCAAATGGAT
GGAGCAATTTTAGTTGTTGCTGCTACTGATGGTCCTATGCCTCAAACTCGTGAACACATT
TTACTTGCAAGACAAGTTGGTGTTCCAAAGATAGTTGTATTTTTAAACAAAATTGATATG
TTTAAAGATGATGAAAGAGAAGAAATGGTTGGACTAGTAGAAATGGACGTAAGAAGCCTT
CTATCAGAATATGGTTTTGATGGCGACAATGCTCCTATTATTGCTGGTTCAGCTCTTAAA
GCATTACAAGGAGATCCAGAATACGAAAAAGGTATTTTGGAATTAATGGATGCTGTTGAT
ACATACATCGAAGAACCAAAACGTGAAACAGACAAACCATTCTTAATGGCTGTAGAAGAC
GTATTTACAATTACTGGTCGTGGAACTGTTGCAACTGGTAGAGTTGAACGTGGTGTTTTA
CAATTAAACGAAGAAGTTGAAATTGTTGGATTAAAACCAACCAAGAAAACAGTTGTTACT
GGTATTGAAATGTTCCGTAAGAACTTAAAAGAAGCACAAGCCGGAGATAACGCTGGATTA
TTGCTACGTGGAATTGACAGAAGCGAAGTTGAACGTGGACAAGTTTTAGCAAAACCTAAG
ACAATCGTTCCTCATACACAATTCGAAGCAACTGTTTATGTTCTTAAAAAAGAAGAAGGT
GGACGTCACACACCATTCTTCCACAACTATAAACCACAATTCTACTTCCGTACAACAGAC
GTTACTGGTGGAATTGAATTCAAACCTGGACGTGAAATGGTTGTTCCTGGCGACAACGTA
GAATTGACTGTTACTTTAATTGCTCCTATTGCTATTGAAGAAGGAACCAAGTTCTCTATT
CGTGAAGGTGGAAGAACTGTTGGTGCCGGCTCAGTTACAAAAATTCTTAAATAA
>621
ATGGCAAAATTAGATTTTGACCGTTCAAAACCACACGTTAATATTGGTACTATCGGTCAC
GTTGACCACGGTAAAACTACATTAACTGCTGCTATTGCAACAGTATTGGCTAAAAAAGGT
CTAGCAGAAGCTAGAGACTACGCTTCTATTGACAATGCACCAGAAGAAAAAGCACGTGGT
ATTACAATTAACACATCACACATTGAATATCAAACAGAAAAACGTCACTACGCACACGTT
GACTGTCCAGGACACGCCGACTATGTTAAAAACATGATTACCGGTGCTGCCCAAATGGAT
GGAGCAATTTTAGTTGTTGCTGCTACTGATGGTCCTATGCCTCAAACTCGTGAACACATT
TTACTTGCAAGACAAGTTGGTGTTCCAAAGATAGTTGTATTTTTAAACAAAATTGATATG
TTTAAAGATGATGAAAGAGAAGAAATGGTTGGACTAGTAGAAATGGACGTAAGAAGCCTT
CTATCAGAATATGGTTTTGATGGTGACAATGCTCCTATTATTGCTGGTTCAGCTCTTAAA
GCATTACAAGGAGATCCAGAATACGAAAAAGGTATTTTGGAATTAATGGATGCTGTTGAT
ACATACATCGAAGAACCAAAACGTGAAACAGACAAACCATTCTTAATGGCTGTAGAAGAC
GTATTTACAATCACTGGTCGTGGAACTGTTGCAACTGGTAGAGTTGAACGTGGTGTTTTA
CAATTAAACGAAGAAGTTGAAATTGTTGGATTAAAACCAACCAAGAAAACAGTTGTTACT
GGTATTGAAATGTTCCGTAAGAACTTAAAAGAAGCACAAGCCGGAGATAACGCTGGATTA
TTGCTACGTGGAATTGACAGAAGCGAAGTTGAACGTGGACAAGTTTTAGCAAAGCCTAAG
ACAATCGTTCCTCACACACAATTCGAAGCAACTGTTTATGTTCTTAAAAAAGAAGAAGGT
GGACGTCACACACCATTCTTCCACAACTATAAACCACAATTCTACTTCCGTACAACAGAC
GTTACTGGTGGAATTGAATTCAAACCTGGACGTGAAATGGTTGTTCCTGGCGACAACGTA
GAATTAACTGTTACTTTAATTGCTCCTATTGCTATTGAAGAAGGAACCAAGTTCTCTATT
CGTGAAGGTGGAAGAACTGTTGGTGCCGGATCAGTTACAAAAATTCTTAAATAA
>1430
ATGGCAAAATTAGATTTTGACCGTTCAAAACCACACGTTAATATTGGTACTATCGGTCAC
GTTGACCACGGTAAAACTACATTAACTGCTGCTATTGCAACAGTATTAGCTAAAAAAGGT
CTAGCAGAAGCTAGAGACTACGCTTCTATTGACAATGCACCAGAAGAAAAAGCACGTGGT
ATTACAATTAACACATCACACATTGAATATCAAACAGAAAAACGTCACTACGCACACGTT
GACTGTCCAGGACACGCCGACTATGTTAAAAACATGATTACCGGTGCTGCCCAAATGGAT
GGAGCAATTTTAGTTGTTGCTGCTACTGATGGTCCTATGCCTCAAACTCGTGAACACATT
TTACTTGCAAGACAAGTTGGTGTTCCAAAGATAGTTGTATTTTTAAACAAAATTGATATG
TTTAAAGATGATGAAAGAGAAGAAATGGTTGGACTAGTAGAAATGGACGTAAGAAGCCTT
CTATCAGAATATGGTTTTGATGGCGACAATGCTCCTATTATTGCTGGTTCAGCTCTTAAA
GCATTGCAAGGAGATCCAGAATACGAAAAAGGTATTTTGGAATTAATGGATGCTGTTGAT
GCATACATCGAAGAACCAAAACGTGAAACAGACAAACCATTCTTAATGGCTGTAGAAGAT
GTATTTACAATTACTGGTCGTGGAACTGTTGCAACTGGTAGAGTTGAACGTGGTGTTTTA
CAATTAAACGAAGAAGTTGAAATTGTTGGATTAAAACCAACCAAGAAAACAGTTGTTACT
GGTATTGAAATGTTCCGTAAGAACTTAAAAGAAGCACAAGCTGGAGATAACGCTGGATTA
TTGCTACGTGGAATTGACAGAAGTGAAGTTGAACGTGGACAAGTTTTAGCAAAACCTAAG
ACAATCGTTCCTCACACACAATTCGAAGCAACTGTTTATGTTCTTAAAAAAGAAGAAGGT
GGACGTCACACACCATTCTTCCACAACTATAAACCACAATTCTACTTCCGTACAACAGAC
GTTACTGGTGGAATTGAATTCAAACCTGGACGTGAAATGGTTGTTCCTGGCGACAACGTA
GAATTAACTGTTACTTTAATTGCTCCTATTGCTATTGAAGAAGGAACCAAGTTCTCTATT
CGTGAAGGTGGAAGAACTGTTGGTGCCGGATCAGTTACAAAAATTCTTAAATAA
>1506
ATGGCAAAATTAGATTTTGACCGTTCAAAACCACACGTTAATATTGGTACTATCGGTCAC
GTTGACCACGGTAAAACTACATTAACTGCTGCTATTGCAACAGTATTAGCTAAAAAAGGT
CTAGCAGAAGCTAGAGACTACGCTTCTATTGACAATGCACCAGAAGAAAAAGCACGTGGT
ATTACAATTAACACATCACACATTGAATATCAAACAGAAAAACGTCACTACGCACACGTT
GACTGTCCAGGACACGCCGACTATGTTAAAAACATGATTACCGGTGCTGCCCAAATGGAT
GGAGCAATTTTAGTTGTTGCTGCTACTGATGGTCCTATGCCTCAAACTCGTGAACACATT
TTACTTGCAAGACAAGTTGGTGTTCCAAAGATAGTTGTATTTTTAAACAAAATTGATATG
TTTAAAGATGATGAAAGAGAAGAAATGGTTGGACTAGTAGAAATGGACGTAAGAAGCCTT
CTATCAGAATATGGTTTTGATGGCGACAATGCTCCTATTATTGCTGGTTCAGCTCTTAAA
GCATTACAAGGAGATCCAGAATACGAAAAAGGTATTTTGGAATTAATGGATGCTGTTGAT
ACATACATCGAAGAACCAAAACGTGAAACAGACAAACCATTCTTAATGGCTGTAGAAGAC
GTATTTACAATCACTGGTCGTGGAACTGTTGCAACTGGTAGAGTTGAACGTGGTGTTTTA
CAATTAAACGAAGAAGTTGAAATTGTTGGATTGAAACCAACCAAGAAAACAGTTGTTACT
GGTATTGAAATGTTCCGTAAGAACTTAAAAGAAGCACAAGCTGGAGATAACGCTGGATTA
TTGCTACGTGGAATTGACAGAAGCGAAGTTGAACGTGGACAAGTTTTAGCAAAACCTAAG
ACAATCGTTCCTCACACACAATTCGAAGCAACTGTTTATGTTCTTAAAAAAGAAGAAGGT
GGACGTCACACACCATTCTTCCACAACTATAAACCACAATTCTACTTCCGTACAACAGAC
GTTACTGGTGGAATTGAATTCAAACCTGGACGTGAAATGGTTGTTCCTGGCGACAACGTA
GAATTAACTGTTACTTTAATTGCTCCTATTGCTATTGAAGAAGGAACCAAGTTCTCTATT
CGTGAAGGTGGAAGAACTGTTGGTGCCGGATCAGTTACAAAAATTCTTAAATAA
>4728 bias=56.6,bit_score=1372.7,abs_start=79671,align_strand=+,abs_end=80864,score_ratio=1.14966499162,query_name=NODE_1_length_423494_cov_19.5452_ID_878
ATGGCAAAATTAGATTTTGACCGTTCAAAACCACACGTTAATATTGGTACTATCGGTCAC
GTTGACCACGGTAAAACTACATTAACTGCTGCTATTGCAACAGTATTAGCTAAAAAAGGT
CTAGCAGAAGCTAGAGACTACGCTTCTATTGACAATGCACCAGAAGAAAAAGCACGTGGT
ATTACAATTAACACATCACACATTGAATATCAAACAGAAAAACGTCACTACGCACACGTT
GACTGTCCAGGACACGCCGACTATGTTAAAAACATGATTACCGGTGCTGCCCAAATGGAT
GGAGCAATTTTAGTTGTTGCTGCTACTGATGGTCCTATGCCTCAAACTCGTGAACACATT
TTACTTGCAAGACAAGTTGGTGTTCCAAAGATAGTTGTATTTTTAAACAAAATTGATATG
TTTAAAGATGATGAAAGAGAAGAAATGGTTGGACTAGTAGAAATGGACGTAAGAAGCCTT
CTATCAGAATATGGTTTTGATGGCGACAATGCTCCTATTATTGCTGGTTCAGCTCTTAAA
GCATTACAAGGAGATCCAGAATATGAAAAAGGTATTTTGGAATTAATGGATGCTGTTGAT
ACATACATCGAAGAACCAAAACGTGAAACAGACAAACCATTCTTAATGGCTGTAGAAGAT
GTATTTACAATTACTGGTCGTGGAACTGTTGCAACTGGTAGAGTTGAACGTGGTGTTTTA
CAATTAAACGAAGAAGTTGAAATTGTTGGATTAAAACCAACCAAGAAAACAGTTGTTACT
GGTATTGAAATGTTCCGTAAGAACTTAAAAGAAGCACAAGCTGGAGATAACGCTGGATTA
TTGCTACGTGGAATTGACAGAAGCGAAGTTGAACGTGGACAAGTTTTAGCAAAACCTAAG
ACAATCGTTCCTCACACACAATTCGAAGCAACTGTTTATGTTCTTAAAAAAGAAGAAGGT
GGACGTCACACACCATTCTTCCACAACTATAAACCACAATTCTACTTCCGTACAACAGAT
GTTACTGGTGGAATTGAATTCAAACCTGGACGTGAAATGGTTGTTCCTGGCGACAACGTA
GAATTAACTGTTACTTTAATTGCTCCTATTGCTATTGAAGAAGGAACCAAGTTCTCTATT
CGTGAAGGTGGAAGAACTGTTGGTGCCGGATCAGTTACAAAAATTCTTAAATAA
>4729 bias=52.6,bit_score=1361.2,abs_start=133634,align_strand=-,abs_end=134826,score_ratio=1.14003350084,query_name=NODE_1_length_201530_cov_37.1757_ID_177
ATGGCAAAATTAGATTTTGACCGTTCAAAACCACACGTTAATATTGGTACTATCGGTCAC
GTTGACCACGGTAAAACTACATTAACTGCTGCTATTGCAACAGTATTAGCTAAAAAAGGT
CTAGCAGAAGCTAGAGACTACGCTTCTATTGACAATGCACCAGAAGAAAAGGCACGTGGT
ATTACAATTAACACATCACACATTGAATATCAAACAGAAAAACGTCACTACGCACACGTT
GACTGTCCAGGACACGCCGACTATGTTAAAAACATGATTACCGGTGCTGCTCAAATGGAT
GGAGCAATTTTAGTTGTTGCTGCTACTGATGGTCCTATGCCTCAAACTCGTGAACACATT
TTACTTGCAAGACAAGTTGGTGTTCCAAAGATAGTTGTATTTTTAAACAAAATTGATATG
TTTAAAGATGACGAAAGAGAAGAAATGGTTGGACTAGTAGAAATGGACGTAAGAAGCCTT
CTATCAGAATATGGTTTTGATGGCGACAATGCTCCTATTATTGCAGGTTCAGCTCTTAAA
GCATTACAAGGAGATCCAGAATACGAAAAAGGTATTTTGGAATTAATGGATGCTGTTGAT
ACATACATCGAAGAACCAAAACGTGAAACAGACAAACCATTCTTAATGGCTGTAGAAGAC
GTATTTACAATTACTGGTCGTGGAACTGTTGCAACTGGTAGAGTTGAACGTGGTGTTTTG
CAATTAAACGAAGAAGTTGAAATTGTTGGATTGAAACCAACCAAGAAAACAGTTGTTACT
GGTATTGAAATGTTCCGTAAGAACCTAAAAGAAGCACAAGCTGGAGATAACGCTGGATTA
TTGCTACGTGGAATTGACAGAAGCGAAGTTGAACGTGGACAAGTTTTAGCAAAACCTAAA
ACAATCGTTCCTCATACACAATTCGAAGCAACTGTTTATGTTCTTAAAAAAGAAGAAGGT
GGACGTCACACACCATTCTTCCACAACTATAAACCACAATTCTACTTCCGTACAACAGAC
GTTACTGGTGGAATTGAATTCAAACCTGGACGTGAAATGGTTGTTCCTGGCGACAACGTA
GAATTAACTGTTACTTTAATTGCTCCTATTGCTATTGAAGAAGGAACCAAGTTCTCTATT
CGTGAAGGCGGAAGAACTGTTGGCGCCGGATCAGTTACAAAAATTCTTAAATA
>4734 bias=52.3,bit_score=1372.8,abs_start=81028,align_strand=+,abs_end=82221,score_ratio=1.14974874372,query_name=NODE_1_length_337690_cov_20.0179_ID_3593
ATGGCAAAATTAGATTTTGACCGTTCAAAACCACACGTTAATATTGGTACTATCGGTCAC
GTTGACCACGGTAAAACTACATTAACTGCTGCTATTGCAACAGTATTAGCTAAAAAAGGT
CTAGCAGAAGCTAGAGACTACGCTTCTATTGACAATGCACCAGAAGAAAAAGCACGTGGT
ATTACAATTAACACATCACACATTGAATATCAAACAGAAAAACGTCACTACGCACACGTT
GACTGTCCAGGACACGCCGACTATGTTAAAAACATGATTACCGGTGCTGCCCAAATGGAT
GGAGCAATTTTAGTTGTTGCTGCTACTGATGGTCCTATGCCTCAAACTCGTGAACACATT
TTACTTGCAAGACAAGTTGGTGTTCCAAAGATAGTTGTATTTTTAAACAAAATTGATATG
TTTAAAGATGACGAAAGAGAAGAAATGGTTGGACTAGTAGAAATGGACGTAAGAAGCCTT
CTATCAGAATATGGTTTTGATGGCGACAATGCTCCTATTATTGCTGGTTCAGCTCTTAAG
GCATTGCAAGGAGATCCAGAATATGAAAAAGGTATTTTGGAATTAATGGATGCTGTTGAT
ACATACATCGAAGAACCAAAACGTGAAACAGACAAACCATTCTTAATGGCTGTAGAAGAC
GTATTTACAATTACTGGTCGTGGAACTGTTGCAACTGGTAGAGTTGAACGTGGTGTTTTA
CAATTAAACGAAGAAGTTGAAATTGTTGGATTAAAACCAACCAAGAAAACAGTTGTTACT
GGTATTGAAATGTTCCGTAAGAACTTAAAAGAAGCACAAGCCGGAGATAACGCTGGATTA
TTGCTACGTGGAATCGACAGAAGCGAAGTTGAACGTGGACAAGTTTTAGCAAAACCTAAG
ACAATCGTTCCTCACACACAATTCGAAGCAACTGTTTATGTTCTTAAAAAAGAAGAAGGT
GGACGTCACACACCATTCTTCCACAACTATAAACCACAATTCTACTTCCGTACAACAGAC
GTTACTGGTGGAATTGAATTCAAACCTGGACGTGAAATGGTTGTTCCTGGCGACAACGTA
GAATTAACTGTTACTTTAATTGCTCCTATTGCTATTGAAGAAGGAACCAAGTTCTCTATT
CGTGAAGGTGGAAGAACTGTTGGTGCCGGATCAGTTACAAAAATTCTTAAATAA
>4738 bias=54.3,bit_score=1377.4,abs_start=229313,align_strand=+,abs_end=230506,score_ratio=1.15360134003,query_name=NODE_1_length_497571_cov_28.1511_ID_540
ATGGCAAAATTAGATTTTGACCGTTCAAAACCACACGTTAATATTGGTACTATCGGTCAC
GTTGACCACGGTAAAACTACATTAACTGCTGCTATTGCAACAGTATTAGCTAAAAAAGGT
CTAGCAGAAGCTAGAGACTACGCTTCTATTGACAATGCACCAGAAGAAAAAGCACGTGGT
ATTACAATTAACACATCACACATTGAATATCAAACAGAAAAACGTCACTACGCACACGTT
GACTGTCCAGGACACGCCGACTATGTTAAAAACATGATTACCGGTGCTGCCCAAATGGAT
GGAGCAATTTTAGTTGTTGCTGCTACTGATGGTCCTATGCCTCAAACTCGTGAACACATT
TTACTTGCAAGACAAGTTGGTGTTCCAAAGATAGTTGTATTTTTAAACAAAATTGATATG
TTTAAAGATGATGAAAGAGAAGAAATGGTTGGACTAGTAGAAATGGACGTAAGAAGCCTT
CTATCAGAATATGGTTTTGATGGCGACAATGCTCCTATTATTGCTGGTTCAGCTCTTAAA
GCATTACAAGGAGATCCAGAATACGAAAAAGGCATTTTGGAATTAATGGATGCTGTTGAT
ACATACATCGAAGAACCAAAACGTGAAACAGACAAACCATTCTTAATGGCTGTAGAAGAC
GTATTTACAATTACTGGTCGTGGAACTGTTGCAACTGGTAGAGTTGAACGTGGTGTTTTA
CAATTAAACGAAGAAGTTGAAATTGTTGGATTAAAACCAACCAAGAAAACAGTTGTTACT
GGTATTGAAATGTTCCGTAAGAACTTAAAAGAAGCACAAGCTGGAGATAACGCTGGATTA
TTGCTACGTGGAATTGACAGAAGCGAAGTTGAACGTGGACAAGTTTTAGCAAAACCTAAG
ACAATCGTTCCTCACACACAATTCGAAGCAACTGTTTATGTTCTTAAAAAAGAAGAAGGT
GGACGTCACACACCATTCTTCCACAACTATAAACCACAATTCTACTTCCGTACAACAGAC
GTTACTGGTGGAATTGAATTCAAACCTGGACGTGAAATGGTTGTTCCTGGCGACAACGTA
GAATTAACTGTTACTTTAATTGCTCCTATTGCTATTGAAGAAGGAACCAAGTTCTCTATT
CGTGAAGGTGGAAGAACTGTTGGTGCCGGATCAGTTACAAAAATTCTTAAATAA
>4740 bias=56.9,bit_score=1368.1,abs_start=85834,align_strand=+,abs_end=87027,score_ratio=1.14581239531,query_name=NODE_5_length_88114_cov_18.365_ID_620
ATGGCAAAATTAGATTTTGACCGTTCAAAACCACACGTTAATATTGGTACTATCGGTCAC
GTTGACCACGGTAAAACTACATTAACTGCTGCTATTGCAACAGTATTAGCTAAAAAAGGT
CTAGCAGAAGCTAGAGACTACGCTTCTATTGACAATGCACCAGAAGAAAAAGCACGTGGT
ATTACAATTAACACATCACACATTGAATATCAAACAGAAAAACGTCACTACGCACACGTT
GATTGTCCAGGACACGCTGACTATGTTAAAAACATGATTACCGGTGCTGCCCAAATGGAT
GGAGCAATTTTAGTTGTTGCTGCTACTGATGGTCCTATGCCTCAAACTCGTGAACACATT
TTACTTGCAAGACAAGTTGGTGTTCCAAAGATAGTTGTATTTTTAAACAAAATTGATATG
TTTAAAGATGATGAAAGAGAAGAAATGGTTGGACTAGTAGAAATGGACGTAAGAAGCCTT
CTATCAGAATATGGTTTTGATGGCGACAATGCTCCTATTATTGCTGGTTCAGCTCTTAAA
GCATTACAAGGAGATCCAGAATATGAAAAAGGTATTTTGGAATTAATGGATGCTGTTGAT
ACATACATCGAAGAACCAAAACGTGAAACAGACAAACCATTCTTAATGGCTGTAGAAGAT
GTATTTACAATTACTGGTCGTGGAACTGTTGCAACTGGTAGAGTTGAACGTGGTGTTTTA
CAATTAAACGAAGAAGTTGAAATTGTTGGATTAAAACCAACCAAGAAAACAGTTGTTACT
GGTATTGAAATGTTCCGTAAGAACTTAAAAGAAGCACAAGCTGGAGATAACGCTGGATTA
TTGCTACGTGGAATTGACAGAAGCGAAGTTGAACGTGGACAAGTTTTAGCAAAACCTAAG
ACAATCGTTCCTCACACACAATTCGAAGCAACTGTTTATGTTCTTAAAAAAGAAGAAGGT
GGACGTCACACACCATTCTTCCACAACTATAAACCACAATTCTACTTCCGTACAACAGAT
GTTACTGGTGGAATTGAATTCAAACCTGGACGTGAAATGGTTGTTCCTGGCGACAACGTA
GAATTAACTGTTACTTTAATTGCTCCTATTGCTATTGAAGAAGGAACCAAGTTCTCTATT
CGTGAAGGTGGAAGAACTGTTGGTGCCGGCTCAGTTACAAAAATTCTTAAATAA
>4742 bias=53.2,bit_score=1374.7,abs_start=18158,align_strand=-,abs_end=19350,score_ratio=1.1513400335,query_name=NODE_9_length_19701_cov_87.7196_ID_5973
ATGGCAAAATTAGATTTTGACCGTTCAAAACCACACGTTAATATTGGTACTATCGGTCAC
GTTGACCACGGTAAAACTACATTAACTGCTGCTATTGCAACAGTATTAGCTAAAAAAGGT
CTAGCAGAAGCTAGAGACTACGCTTCTATTGACAATGCACCAGAAGAAAAAGCACGTGGT
ATTACAATTAACACATCACACATTGAATATCAAACAGAAAAACGTCACTACGCACACGTT
GACTGTCCAGGACACGCTGACTATGTTAAAAACATGATTACCGGTGCTGCCCAAATGGAT
GGAGCAATTTTAGTTGTTGCTGCTACTGATGGTCCTATGCCTCAAACTCGTGAACACATT
TTACTTGCAAGACAAGTTGGTGTTCCAAAGATAGTTGTATTTTTAAACAAAATTGATATG
TTTAAAGATGACGAAAGAGAAGAAATGGTTGGACTAGTAGAAATGGACGTAAGAAGCCTT
CTATCAGAATATGGTTTTGATGGCGACAATGCTCCTATTATTGCTGGTTCAGCTCTTAAA
GCATTACAAGGAGATCCAGAATACGAAAAAGGTATTTTGGAATTAATGGATGCTGTTGAT
ACATACATCGAAGAACCAAAACGTGAAACAGACAAACCATTCTTAATGGCTGTAGAAGAC
GTATTTACAATTACTGGTCGTGGAACTGTTGCAACTGGTAGAGTTGAACGTGGTGTTTTA
CAATTAAACGAAGAAGTTGAAATTGTTGGATTAAAACCAACCAAGAAAACAGTTGTTACT
GGTATTGAAATGTTCCGTAAGAACTTAAAAGAAGCACAAGCCGGAGATAACGCTGGATTA
TTGCTACGTGGAATTGACAGAAGCGAAGTTGAACGTGGACAAGTTTTAGCAAAACCTAAG
ACAATCGTTCCTCATACACAATTCGAAGCAACTGTTTATGTTCTTAAAAAAGAAGAAGGT
GGACGTCACACACCATTCTTCCACAACTATAAACCACAATTCTACTTCCGTACAACAGAC
GTTACTGGTGGAATTGAATTCAAACCTGGACGTGAAATGGTTGTTCCTGGCGACAACGTA
GAATTGACTGTTACTTTAATTGCTCCTATTGCTATTGAAGAAGGAACCAAGTTCTCTATT
CGTGAAGGTGGAAGAACTGTTGGTGCCGGCTCAGTTACAAAAATTCTTAAATA
>17768 bias=0,e_score=3.3e-305,bit_score=1012.4,score_ratio=0.85,align_strand=-,abs_start=122,abs_end=1314,allele_start=122,allele_end=1314,query_name=NODE_104_length_1503_cov_0.594326_ID_6684 <unknown description>
ATGGCAAAATTAGATTTTGACCGTTCAAAAGCTCACGTTAACGTTGGTACAATCGGTCAC
GTTGACCACGGTAAAACAACATTAACAGCTGCTATCGCTACAGTTTTATCTAAAAAAGGT
TTATCAGAAGCTAGAGATTATGCTTCTATCGATAATGCTCCTGAAGAAAAAGCACGTGGT
ATTACTATTAATACTTCACACATCGAATATCAAACAGAAAAACGTCACTATGCTCACGTC
GACTGTCCAGGCCACGCTGACTACGTTAAAAACATGATTACAGGTGCTGCTCAAATGGAT
GGTGCTATCTTAGTAGTTGCTGCTACAGATGGTCCTATGCCTCAAACACGTGAACACATT
CTTTTAGCTAAACAAGTTGGTGTTCCTAAGATTGTTGTTTTCTTAAACAAGATTGATATG
TTCAACCCGGAAGAAAGAGAAGAAATGATCGGTTTAGTTGAAATGGATATCCGTGGATTA
CTAAACGAATATGGATTTGATGGAGACAACACACCAGTTATCGCTGGTTCAGCTCTAAAA
GCATTACAAGGTGATGCAGAATACGAAAATAAAATTATGGAATTAATGGAAGCTGTTGAC
TCATACATCGAAGAACCAAAACGTGAAACAGAAAAACCATTCTTAATGGCAATCGAAGAC
GTTTTCACAATTACAGGTCGTGGAACAGTTGCAACAGGTAGAGTTGAACGTGGTGTTTTA
ACTCTTAACGAGGAAGTTGAAATCGTTGGTCTAAAACCAACCAAGAAAACAGTTGTTACT
GGTATCGAAATGTTCAGAAAGAACTTAAAAGAAGCTCAAGCTGGGGATAACGCTGGTTTA
TTACTACGTGGTATTGATAGATCAGAAATCGAACGTGGTCAAGTTTTAGCAAAACCTAAA
ACAATCGTTCCTCACACAGAATTTGAAGCTACAGTTTACGTTCTTAAAAAAGAAGAAGGT
GGACGTCACACACCATTCTTCCAAAACTATAAACCACAATTCTACTTCCGTACAACAGAC
GTTACTGGTGGTATCGCATTTATCGGACAACGTGAAATGGTTATGCCAGGGGATACAGTT
GAATTAAAAGTTACCTTAATCGCTCCTATCGCTGTTGAAGAAGGTACAAGATTCTCAATC
CGTGAAGGTGGTAGAACCGTTGGTGCTGGAACTGTAACAAAAATTATAAAAT
>17769 bias=0,e_score=0.0,bit_score=1373.3,score_ratio=1.15,align_strand=+,abs_start=31283,abs_end=32476,allele_start=31283,allele_end=32476,query_name=NODE_8_length_33401_cov_1.28101_ID_279 <unknown description>
TGGCAAAATTAGATTTTGACCGTTCAAAACCACACGTTAATATTGGTACTATCGGTCACG
TTGACCACGGTAAAACTACATTAACTGCTGCTATTGCAACAGTATTAGCTAAAAAAGGTC
TAGCAGAAGCTAGAGACTACGCTTCTATTGACAATGCACCAGAAGAAAAAGCACGTGGTA
TTACAATTAACACATCACACATTGAATATCAAACAGAAAAACGTCACTACGCACACGTTG
ACTGTCCAGGACACGCTGACTATGTTAAAAACATGATTACCGGTGCTGCCCAAATGGATG
GAGCAATTTTAGTTGTTGCTGCTACTGATGGTCCTATGCCTCAAACTCGTGAACACATTT
TACTTGCAAGACAAGTTGGTGTTCCAAAGATAGTTGTATTTTTAAACAAAATTGATATGT
TTAAAGATGACGAAAGAGAAGAAATGGTTGGACTAGTAGAAATGGACGTAAGAAGCCTTC
TATCAGAATATGGTTTTGATGGCGACAATGCTCCTATTATTGCTGGTTCAGCTCTTAAAG
CATTACAAGGAGATCCAGAATACGAAAAAGGTATTTTGGAATTAATGGATGCTGTTGATA
CATACATCGAAGAACCAAAACGTGAAACAGACAAACCATTCTTAATGGCTGTAGAAGACG
TATTTACAATTACTGGTCGTGGAACTGTTGCAACTGGTAGAGTTGAACGTGGTGTTTTAC
AATTAAACGAAGAAGTTGAAATTGTTGGATTAAAACCAACCAAGAAAACAGTTGTTACTG
GTATTGAAATGTTCCGTAAGAACTTAAAAGAAGCACAAGCCGGAGATAACGCTGGATTAT
TGCTACGCGGAATTGACAGAAGCGAAGTTGAACGTGGACAAGTTTTAGCAAAACCTAAGA
CAATCGTTCCTCATACACAATTCGAAGCAACTGTTTATGTTCTTAAAAAAGAAGAAGGTG
GACGTCACACACCATTCTTCCACAACTATAAACCACAATTCTACTTCCGTACAACAGACG
TTACTGGTGGAATTGAATTCAAACCTGGACGTGAAATGGTTGTTCCTGGCGACAACGTAG
AATTGACTGTTACTTTAATTGCTCCTATTGCTATTGAAGAAGGAACCAAGTTCTCTATTC
GTGAAGGTGGAAGAACTGTTGGTGCCGGCTCAGTTACAAAAATTCTTAAATAA
>17770 bias=0,e_score=0.0,bit_score=1376.0,score_ratio=1.15,align_strand=-,abs_start=275296,abs_end=276488,allele_start=275296,allele_end=276488,query_name=NODE_1_length_666248_cov_46.4332_ID_732 <unknown description>
ATGGCAAAATTAGATTTTGACCGTTCAAAACCACACGTTAATATTGGTACTATCGGTCAC
GTTGACCACGGTAAAACTACATTAACTGCTGCTATTGCAACAGTATTAGCTAAAAAAGGT
CTAGCAGAAGCTAGAGACTACGCTTCTATTGACAATGCACCAGAAGAAAAAGCACGTGGT
ATTACAATTAACACATCACACATTGAATATCAAACAGAAAAACGTCACTACGCACACGTT
GACTGTCCAGGACACGCCGACTATGTTAAAAACATGATTACCGGTGCTGCCCAAATGGAT
GGAGCAATTTTAGTTGTTGCTGCTACTGATGGTCCTATGCCTCAAACTCGTGAACACATT
TTACTTGCAAGACAAGTTGGTGTTCCAAAGATAGTTGTATTTTTAAACAAAATTGATATG
TTTAAAGATGATGAAAGAGAAGAAATGGTTGGACTAGTAGAAATGGACGTAAGAAGCCTT
CTATCAGAATATGGTTTTGATGGCGACAATGCTCCTATTATTGCTGGTTCAGCTCTTAAA
GCATTACAAGGAGATCCAGAATACGAAAAAGGCATTTTGGAATTAATGGATGCTGTTGAT
ACATACATCGAAGAACCAAAACGTGAAACAGACAAACCATTCTTAATGGCTGTAGAAGAC
GTATTTACAATTACTGGTCGTGGAACTGTTGCAACTGGTAGAGTTGAACGTGGTGTTTTA
CAATTAAACGAAGAAGTTGAAATTGTTGGATTAAAACCAACCAAGAAAACAGTTGTTACT
GGTATTGAAATGTTCCGTAAGAACTTAAAAGAAGCACAAGCTGGAGATAACGCTGGATTA
TTGCTACGTGGAATTGACAGAAGCGAAGTTGAACGTGGACAAGTTTTAGCAAAACCTAAG
ACAATCGTTCCTCACACACAATTCGAAGCAACTGTTTATGTTCTTAAAAAAGAAGAAGGT
GGACGTCACACACCATTCTTCCACAACTATAAACCACAATTCTACTTCCGTACAACAGAC
GTTACTGGTGGAATTGAATTCAAACCTGGACGTGAAATGGTTGTTCCTGGCGACAACGTA
GAATTAACTGTTACTTTAATTGCTCCTATTGCTATTGAAGAAGGAACCAAGTTCTCTATT
CGTGAAGGCGGAAGAACTGTTGGTGCCGGATCAGTTACAAAAATTCTTAAAT
>17771 bias=0,e_score=0.0,bit_score=1375.5,score_ratio=1.15,align_strand=-,abs_start=204127,abs_end=205319,allele_start=204127,allele_end=205319,query_name=NODE_1_length_253687_cov_41.2364_ID_219 <unknown description>
ATGGCAAAATTAGATTTTGACCGTTCAAAACCACACGTTAATATTGGTACTATCGGTCAC
GTTGACCACGGTAAAACTACATTAACTGCTGCTATTGCAACAGTATTAGCTAAAAAAGGT
CTAGCAGAAGCTAGAGACTACGCTTCTATTGACAATGCACCAGAAGAAAAAGCACGTGGT
ATTACAATTAACACATCACACATTGAATATCAAACAGAAAAACGTCACTACGCACACGTT
GACTGTCCAGGACACGCCGACTATGTTAAAAACATGATTACCGGTGCTGCCCAAATGGAT
GGAGCAATTTTAGTTGTTGCTGCTACTGATGGTCCTATGCCTCAAACTCGTGAACACATT
TTACTTGCAAGACAAGTTGGTGTTCCAAAGATAGTTGTATTTTTAAACAAAATTGATATG
TTTAAAGATGATGAAAGAGAAGAAATGGTTGGACTAGTAGAAATGGACGTAAGAAGCCTT
CTATCAGAATATGGTTTTGATGGCGACAATGCTCCTATTATTGCTGGTTCAGCTCTTAAA
GCATTACAAGGAGATTCAGAATACGAAAAAGGTATTTTGGAATTAATGGATGCTGTTGAT
ACATACATCGAAGAACCAAAACGTGAAACAGACAGACCATTCTTAATGGCTGTAGAAGAC
GTATTTACAATCACTGGTCGTGGAACTGTTGCAACTGGTAGAGTTGAACGTGGTGTTTTA
CAATTAAACGAAGAAGTTGAAATTGTTGGATTGAAACCAACCAAGAAAACAGTTGTTACT
GGTATTGAAATGTTCCGTAAGAACTTAAAAGAAGCACAAGCTGGAGATAACGCTGGATTA
TTGCTACGTGGAATTGACAGAAGCGAAGTTGAACGTGGACAAGTTTTAGCAAAACCTAAG
ACAATCGTTCCTCACACACAATTCGAAGCAACTGTTTATGTTCTTAAAAAAGAAGAAGGT
GGACGTCACACACCATTCTTCCACAACTATAAACCACAATTCTACTTCCGTACAACAGAC
GTTACTGGTGGAATTGAATTCAAACCTGGACGTGAAATGGTTGTTCCTGGCGACAACGTA
GAATTAACTGTTACTTTAATTGCTCCTATTGCTATTGAAGAAGGAACCAAGTTCTCTATT
CGTGAAGGTGGAAGAACTGTTGGTGCCGGATCAGTTACAAAAATTCTTAAAT
>17772 bias=0,e_score=0.0,bit_score=1368.1,score_ratio=1.15,align_strand=-,abs_start=1191,abs_end=2383,allele_start=1191,allele_end=2383,query_name=NODE_3_length_145382_cov_20.187_ID_361 <unknown description>
ATGGCAAAATTAGATTTTGACCGTTCAAAACCACACGTTAATATTGGTACTATCGGTCAC
GTTGACCACGGTAAAACTACATTAACTGCTGCTATTGCAACAGTATTAGCTAAAAAAGGT
CTAGCAGAAGCTAGAGACTACGCTTCTATTGACAATGCACCAGAAGAAAAAGCACGTGGT
ATTACAATTAACACATCACACATTGAATATCAAACAGAAAAACGTCACTACGCACACGTT
GATTGTCCAGGACACGCTGACTATGTTAAAAACATGATTACCGGTGCTGCCCAAATGGAT
GGAGCAATTTTAGTTGTTGCTGCTACTGATGGTCCTATGCCTCAAACTCGTGAACACATT
TTACTTGCAAGACAAGTTGGTGTTCCAAAGATAGTTGTATTTTTAAACAAAATTGATATG
TTTAAAGATGATGAAAGAGAAGAAATGGTTGGACTAGTAGAAATGGACGTAAGAAGCCTT
CTATCAGAATATGGTTTTGATGGCGACAATGCTCCTATTATTGCTGGTTCAGCTCTTAAA
GCATTACAAGGAGATCCAGAATATGAAAAAGGTATTTTGGAATTAATGGATGCTGTTGAT
ACATACATCGAAGAACCAAAACGTGAAACAGACAAACCATTCTTAATGGCTGTAGAAGAT
GTATTTACAATTACTGGTCGTGGAACTGTTGCAACTGGTAGAGTTGAACGTGGTGTTTTA
CAATTAAACGAAGAAGTTGAAATTGTTGGATTAAAACCAACCAAGAAAACAGTTGTTACT
GGTATTGAAATGTTCCGTAAGAACTTAAAAGAAGCACAAGCTGGAGATAACGCTGGATTA
TTGCTACGTGGAATTGACAGAAGCGAAGTTGAACGTGGACAAGTTTTAGCAAAACCTAAG
ACAATCGTTCCTCACACACAATTCGAAGCAACTGTTTATGTTCTTAAAAAAGAAGAAGGT
GGACGTCACACACCATTCTTCCACAACTATAAACCACAATTCTACTTCCGTACAACAGAT
GTTACTGGTGGAATTGAATTCAAACCTGGACGTGAAATGGTTGTTCCTGGCGACAACGTA
GAATTAACTGTTACTTTAATTGCTCCTATTGCTATTGAAGAAGGAACCAAGTTCTCTATT
CGTGAAGGTGGAAGAACTGTTGGTGCCGGCTCAGTTACAAAAATTCTTAAAT
>17773 bias=0,e_score=0.0,bit_score=1372.7,score_ratio=1.15,align_strand=-,abs_start=239923,abs_end=241115,allele_start=239923,allele_end=241115,query_name=NODE_1_length_474534_cov_38.1723_ID_792 <unknown description>
ATGGCAAAATTAGATTTTGACCGTTCAAAACCACACGTTAATATTGGTACTATCGGTCAC
GTTGACCACGGTAAAACTACATTAACTGCTGCTATTGCAACAGTATTAGCTAAAAAAGGT
CTAGCAGAAGCTAGAGACTACGCTTCTATTGACAATGCACCAGAAGAAAAAGCACGTGGT
ATTACAATTAACACATCACACATTGAATATCAAACAGAAAAACGTCACTACGCACACGTT
GACTGTCCAGGACACGCCGACTATGTTAAAAACATGATTACCGGTGCTGCCCAAATGGAT
GGAGCAATTTTAGTTGTTGCTGCTACTGATGGTCCTATGCCTCAAACTCGTGAACACATT
TTACTTGCAAGACAAGTTGGTGTTCCAAAGATAGTTGTATTTTTAAACAAAATTGATATG
TTTAAAGATGATGAAAGAGAAGAAATGGTTGGACTAGTAGAAATGGACGTAAGAAGCCTT
CTATCAGAATATGGTTTTGATGGCGACAATGCTCCTATTATTGCTGGTTCAGCTCTTAAA
GCATTACAAGGAGATCCAGAATATGAAAAAGGTATTTTGGAATTAATGGATGCTGTTGAT
ACATACATCGAAGAACCAAAACGTGAAACAGACAAACCATTCTTAATGGCTGTAGAAGAT
GTATTTACAATTACTGGTCGTGGAACTGTTGCAACTGGTAGAGTTGAACGTGGTGTTTTA
CAATTAAACGAAGAAGTTGAAATTGTTGGATTAAAACCAACCAAGAAAACAGTTGTTACT
GGTATTGAAATGTTCCGTAAGAACTTAAAAGAAGCACAAGCTGGAGATAACGCTGGATTA
TTGCTACGTGGAATTGACAGAAGCGAAGTTGAACGTGGACAAGTTTTAGCAAAACCTAAG
ACAATCGTTCCTCACACACAATTCGAAGCAACTGTTTATGTTCTTAAAAAAGAAGAAGGT
GGACGTCACACACCATTCTTCCACAACTATAAACCACAATTCTACTTCCGTACAACAGAT
GTTACTGGTGGAATTGAATTCAAACCTGGACGTGAAATGGTTGTTCCTGGCGACAACGTA
GAATTAACTGTTACTTTAATTGCTCCTATTGCTATTGAAGAAGGAACCAAGTTCTCTATT
CGTGAAGGTGGAAGAACTGTTGGTGCCGGATCAGTTACAAAAATTCTTAAAT
>17774 bias=0,e_score=0.0,bit_score=1369.9,score_ratio=1.15,align_strand=+,abs_start=78275,abs_end=79468,allele_start=78275,allele_end=79468,query_name=NODE_1_length_290949_cov_36.4267_ID_342 <unknown description>
TGGCAAAATTAGATTTTGACCGTTCAAAACCACACGTTAATATTGGTACTATCGGTCACG
TTGACCACGGTAAAACTACATTAACTGCTGCTATTGCAACAGTATTAGCTAAAAAAGGTC
TAGCAGAAGCTAGAGACTACGCTTCTATTGACAATGCACCAGAAGAAAAGGCACGTGGTA
TTACAATTAACACATCACACATTGAATATCAAACAGAAAAACGTCACTACGCACACGTTG
ACTGTCCAGGACACGCTGACTATGTTAAAAACATGATTACCGGTGCTGCTCAAATGGATG
GAGCAATTTTAGTTGTTGCTGCTACTGATGGTCCTATGCCTCAAACTCGTGAACACATTT
TACTTGCAAGACAAGTTGGTGTTCCAAAGATCGTTGTATTTTTAAACAAAATTGATATGT
TTAAAGATGATGAAAGAGAAGAAATGGTTGGACTAGTAGAAATGGACGTAAGAAGCCTTC
TATCAGAATATGGTTTTGATGGCGACAATGCTCCTATTATTGCTGGTTCAGCTCTTAAAG
CATTACAAGGAGATCCAGAATACGAAAAAGGTATTTTGGAATTAATGGATGCTGTTGATA
CATACATCGAAGAACCAAAACGTGAAACAGACAAACCATTCTTAATGGCTGTAGAAGACG
TATTTACAATCACTGGTCGTGGAACTGTTGCAACTGGTAGAGTTGAACGTGGTGTTTTAC
AATTAAACGAAGAAGTTGAAATTGTTGGATTAAAACCAACCAAGAAAACAGTTGTTACTG
GTATTGAAATGTTCCGTAAGAACTTAAAAGAAGCACAAGCTGGAGATAACGCTGGATTAT
TGCTACGTGGAATCGACAGAAGCGAAGTTGAACGTGGACAAGTTTTAGCAAAACCTAAGA
CAATCGTTCCTCACACACAATTCGAAGCAACTGTTTATGTTCTTAAAAAAGAAGAAGGTG
GACGTCACACACCATTCTTCCACAACTATAAACCACAATTCTACTTCCGTACAACAGACG
TTACTGGTGGAATTGAATTCAAACCTGGACGTGAAATGGTTGTTCCTGGCGACAACGTAG
AATTAACTGTTACTTTAATTGCTCCTATTGCTATTGAAGAAGGAACCAAGTTCTCTATTC
GTGAAGGTGGAAGAACTGTTGGTGCCGGATCAGTTACAAAAATTCTTAAATAA
>17775 bias=0,e_score=3.3e-305,bit_score=1012.4,score_ratio=0.85,align_strand=+,abs_start=254,abs_end=1447,allele_start=254,allele_end=1447,query_name=NODE_141_length_1495_cov_1.15906_ID_6753 <unknown description>
TGGCAAAATTAGATTTTGACCGTTCAAAAGCTCACGTTAACGTTGGTACAATCGGTCACG
TTGACCACGGTAAAACAACATTAACAGCTGCTATCGCTACAGTTTTATCTAAAAAAGGTT
TATCAGAAGCTAGAGATTATGCTTCTATCGATAATGCTCCTGAAGAAAAAGCACGTGGTA
TTACTATTAATACTTCACACATCGAATATCAAACAGAAAAACGTCACTATGCTCACGTCG
ACTGTCCAGGCCACGCTGACTACGTTAAAAACATGATTACAGGTGCTGCTCAAATGGATG
GTGCTATCTTAGTAGTTGCTGCTACAGATGGTCCTATGCCTCAAACACGTGAACACATTC
TTTTAGCTAAACAAGTTGGTGTTCCTAAGATTGTTGTTTTCTTAAACAAGATTGATATGT
TCAACCCGGAAGAAAGAGAAGAAATGATCGGTTTAGTTGAAATGGATATCCGTGGATTAC
TAAACGAATATGGATTTGATGGAGACAACACACCAGTTATCGCTGGTTCAGCTCTAAAAG
CATTACAAGGTGATGCAGAATACGAAAATAAAATTATGGAATTAATGGAAGCTGTTGACT
CATACATCGAAGAACCAAAACGTGAAACAGAAAAACCATTCTTAATGGCAATCGAAGACG
TTTTCACAATTACAGGTCGTGGAACAGTTGCAACAGGTAGAGTTGAACGTGGTGTTTTAA
CTCTTAACGAGGAAGTTGAAATCGTTGGTCTAAAACCAACCAAGAAAACAGTTGTTACTG
GTATCGAAATGTTCAGAAAGAACTTAAAAGAAGCTCAAGCTGGGGATAACGCTGGTTTAT
TACTACGTGGTATTGATAGATCAGAAATCGAACGTGGTCAAGTTTTAGCAAAACCTAAAA
CAATCGTTCCTCACACAGAATTTGAAGCTACAGTTTACGTTCTTAAAAAAGAAGAAGGTG
GACGTCACACACCATTCTTCCAAAACTATAAACCACAATTCTACTTCCGTACAACAGACG
TTACTGGTGGTATCGCATTTATCGGACAACGTGAAATGGTTATGCCAGGGGATACAGTTG
AATTAAAAGTTACCTTAATCGCTCCTATCGCTGTTGAAGAAGGTACAAGATTCTCAATCC
GTGAAGGTGGTAGAACCGTTGGTGCTGGAACTGTAACAAAAATTATAAAATAA
>17776 bias=0,e_score=0.0,bit_score=1374.7,score_ratio=1.15,align_strand=-,abs_start=18158,abs_end=19350,allele_start=18158,allele_end=19350,query_name=NODE_9_length_19701_cov_87.7196_ID_5973 <unknown description>
ATGGCAAAATTAGATTTTGACCGTTCAAAACCACACGTTAATATTGGTACTATCGGTCAC
GTTGACCACGGTAAAACTACATTAACTGCTGCTATTGCAACAGTATTAGCTAAAAAAGGT
CTAGCAGAAGCTAGAGACTACGCTTCTATTGACAATGCACCAGAAGAAAAAGCACGTGGT
ATTACAATTAACACATCACACATTGAATATCAAACAGAAAAACGTCACTACGCACACGTT
GACTGTCCAGGACACGCTGACTATGTTAAAAACATGATTACCGGTGCTGCCCAAATGGAT
GGAGCAATTTTAGTTGTTGCTGCTACTGATGGTCCTATGCCTCAAACTCGTGAACACATT
TTACTTGCAAGACAAGTTGGTGTTCCAAAGATAGTTGTATTTTTAAACAAAATTGATATG
TTTAAAGATGACGAAAGAGAAGAAATGGTTGGACTAGTAGAAATGGACGTAAGAAGCCTT
CTATCAGAATATGGTTTTGATGGCGACAATGCTCCTATTATTGCTGGTTCAGCTCTTAAA
GCATTACAAGGAGATCCAGAATACGAAAAAGGTATTTTGGAATTAATGGATGCTGTTGAT
ACATACATCGAAGAACCAAAACGTGAAACAGACAAACCATTCTTAATGGCTGTAGAAGAC
GTATTTACAATTACTGGTCGTGGAACTGTTGCAACTGGTAGAGTTGAACGTGGTGTTTTA
CAATTAAACGAAGAAGTTGAAATTGTTGGATTAAAACCAACCAAGAAAACAGTTGTTACT
GGTATTGAAATGTTCCGTAAGAACTTAAAAGAAGCACAAGCCGGAGATAACGCTGGATTA
TTGCTACGTGGAATTGACAGAAGCGAAGTTGAACGTGGACAAGTTTTAGCAAAACCTAAG
ACAATCGTTCCTCATACACAATTCGAAGCAACTGTTTATGTTCTTAAAAAAGAAGAAGGT
GGACGTCACACACCATTCTTCCACAACTATAAACCACAATTCTACTTCCGTACAACAGAC
GTTACTGGTGGAATTGAATTCAAACCTGGACGTGAAATGGTTGTTCCTGGCGACAACGTA
GAATTGACTGTTACTTTAATTGCTCCTATTGCTATTGAAGAAGGAACCAAGTTCTCTATT
CGTGAAGGTGGAAGAACTGTTGGTGCCGGCTCAGTTACAAAAATTCTTAAAT
>17777 bias=0,e_score=0.0,bit_score=1368.1,score_ratio=1.15,align_strand=+,abs_start=85836,abs_end=87029,allele_start=85836,allele_end=87029,query_name=NODE_4_length_88116_cov_34.4059_ID_323 <unknown description>
TGGCAAAATTAGATTTTGACCGTTCAAAACCACACGTTAATATTGGTACTATCGGTCACG
TTGACCACGGTAAAACTACATTAACTGCTGCTATTGCAACAGTATTAGCTAAAAAAGGTC
TAGCAGAAGCTAGAGACTACGCTTCTATTGACAATGCACCAGAAGAAAAAGCACGTGGTA
TTACAATTAACACATCACACATTGAATATCAAACAGAAAAACGTCACTACGCACACGTTG
ATTGTCCAGGACACGCTGACTATGTTAAAAACATGATTACCGGTGCTGCCCAAATGGATG
GAGCAATTTTAGTTGTTGCTGCTACTGATGGTCCTATGCCTCAAACTCGTGAACACATTT
TACTTGCAAGACAAGTTGGTGTTCCAAAGATAGTTGTATTTTTAAACAAAATTGATATGT
TTAAAGATGATGAAAGAGAAGAAATGGTTGGACTAGTAGAAATGGACGTAAGAAGCCTTC
TATCAGAATATGGTTTTGATGGCGACAATGCTCCTATTATTGCTGGTTCAGCTCTTAAAG
CATTACAAGGAGATCCAGAATATGAAAAAGGTATTTTGGAATTAATGGATGCTGTTGATA
CATACATCGAAGAACCAAAACGTGAAACAGACAAACCATTCTTAATGGCTGTAGAAGATG
TATTTACAATTACTGGTCGTGGAACTGTTGCAACTGGTAGAGTTGAACGTGGTGTTTTAC
AATTAAACGAAGAAGTTGAAATTGTTGGATTAAAACCAACCAAGAAAACAGTTGTTACTG
GTATTGAAATGTTCCGTAAGAACTTAAAAGAAGCACAAGCTGGAGATAACGCTGGATTAT
TGCTACGTGGAATTGACAGAAGCGAAGTTGAACGTGGACAAGTTTTAGCAAAACCTAAGA
CAATCGTTCCTCACACACAATTCGAAGCAACTGTTTATGTTCTTAAAAAAGAAGAAGGTG
GACGTCACACACCATTCTTCCACAACTATAAACCACAATTCTACTTCCGTACAACAGATG
TTACTGGTGGAATTGAATTCAAACCTGGACGTGAAATGGTTGTTCCTGGCGACAACGTAG
AATTAACTGTTACTTTAATTGCTCCTATTGCTATTGAAGAAGGAACCAAGTTCTCTATTC
GTGAAGGTGGAAGAACTGTTGGTGCCGGCTCAGTTACAAAAATTCTTAAATAA
>17778 bias=0,e_score=0.0,bit_score=1377.4,score_ratio=1.15,align_strand=+,abs_start=229313,abs_end=230506,allele_start=229313,allele_end=230506,query_name=NODE_1_length_497571_cov_28.1511_ID_540 <unknown description>
TGGCAAAATTAGATTTTGACCGTTCAAAACCACACGTTAATATTGGTACTATCGGTCACG
TTGACCACGGTAAAACTACATTAACTGCTGCTATTGCAACAGTATTAGCTAAAAAAGGTC
TAGCAGAAGCTAGAGACTACGCTTCTATTGACAATGCACCAGAAGAAAAAGCACGTGGTA
TTACAATTAACACATCACACATTGAATATCAAACAGAAAAACGTCACTACGCACACGTTG
ACTGTCCAGGACACGCCGACTATGTTAAAAACATGATTACCGGTGCTGCCCAAATGGATG
GAGCAATTTTAGTTGTTGCTGCTACTGATGGTCCTATGCCTCAAACTCGTGAACACATTT
TACTTGCAAGACAAGTTGGTGTTCCAAAGATAGTTGTATTTTTAAACAAAATTGATATGT
TTAAAGATGATGAAAGAGAAGAAATGGTTGGACTAGTAGAAATGGACGTAAGAAGCCTTC
TATCAGAATATGGTTTTGATGGCGACAATGCTCCTATTATTGCTGGTTCAGCTCTTAAAG
CATTACAAGGAGATCCAGAATACGAAAAAGGCATTTTGGAATTAATGGATGCTGTTGATA
CATACATCGAAGAACCAAAACGTGAAACAGACAAACCATTCTTAATGGCTGTAGAAGACG
TATTTACAATTACTGGTCGTGGAACTGTTGCAACTGGTAGAGTTGAACGTGGTGTTTTAC
AATTAAACGAAGAAGTTGAAATTGTTGGATTAAAACCAACCAAGAAAACAGTTGTTACTG
GTATTGAAATGTTCCGTAAGAACTTAAAAGAAGCACAAGCTGGAGATAACGCTGGATTAT
TGCTACGTGGAATTGACAGAAGCGAAGTTGAACGTGGACAAGTTTTAGCAAAACCTAAGA
CAATCGTTCCTCACACACAATTCGAAGCAACTGTTTATGTTCTTAAAAAAGAAGAAGGTG
GACGTCACACACCATTCTTCCACAACTATAAACCACAATTCTACTTCCGTACAACAGACG
TTACTGGTGGAATTGAATTCAAACCTGGACGTGAAATGGTTGTTCCTGGCGACAACGTAG
AATTAACTGTTACTTTAATTGCTCCTATTGCTATTGAAGAAGGAACCAAGTTCTCTATTC
GTGAAGGTGGAAGAACTGTTGGTGCCGGATCAGTTACAAAAATTCTTAAATAA
>17779 bias=0,e_score=0.0,bit_score=1372.8,score_ratio=1.15,align_strand=+,abs_start=80996,abs_end=82189,allele_start=80996,allele_end=82189,query_name=NODE_1_length_337655_cov_39.5735_ID_506 <unknown description>
TGGCAAAATTAGATTTTGACCGTTCAAAACCACACGTTAATATTGGTACTATCGGTCACG
TTGACCACGGTAAAACTACATTAACTGCTGCTATTGCAACAGTATTAGCTAAAAAAGGTC
TAGCAGAAGCTAGAGACTACGCTTCTATTGACAATGCACCAGAAGAAAAAGCACGTGGTA
TTACAATTAACACATCACACATTGAATATCAAACAGAAAAACGTCACTACGCACACGTTG
ACTGTCCAGGACACGCCGACTATGTTAAAAACATGATTACCGGTGCTGCCCAAATGGATG
GAGCAATTTTAGTTGTTGCTGCTACTGATGGTCCTATGCCTCAAACTCGTGAACACATTT
TACTTGCAAGACAAGTTGGTGTTCCAAAGATAGTTGTATTTTTAAACAAAATTGATATGT
TTAAAGATGACGAAAGAGAAGAAATGGTTGGACTAGTAGAAATGGACGTAAGAAGCCTTC
TATCAGAATATGGTTTTGATGGCGACAATGCTCCTATTATTGCTGGTTCAGCTCTTAAGG
CATTGCAAGGAGATCCAGAATATGAAAAAGGTATTTTGGAATTAATGGATGCTGTTGATA
CATACATCGAAGAACCAAAACGTGAAACAGACAAACCATTCTTAATGGCTGTAGAAGACG
TATTTACAATTACTGGTCGTGGAACTGTTGCAACTGGTAGAGTTGAACGTGGTGTTTTAC
AATTAAACGAAGAAGTTGAAATTGTTGGATTAAAACCAACCAAGAAAACAGTTGTTACTG
GTATTGAAATGTTCCGTAAGAACTTAAAAGAAGCACAAGCCGGAGATAACGCTGGATTAT
TGCTACGTGGAATCGACAGAAGCGAAGTTGAACGTGGACAAGTTTTAGCAAAACCTAAGA
CAATCGTTCCTCACACACAATTCGAAGCAACTGTTTATGTTCTTAAAAAAGAAGAAGGTG
GACGTCACACACCATTCTTCCACAACTATAAACCACAATTCTACTTCCGTACAACAGACG
TTACTGGTGGAATTGAATTCAAACCTGGACGTGAAATGGTTGTTCCTGGCGACAACGTAG
AATTAACTGTTACTTTAATTGCTCCTATTGCTATTGAAGAAGGAACCAAGTTCTCTATTC
GTGAAGGTGGAAGAACTGTTGGTGCCGGATCAGTTACAAAAATTCTTAAATAA
>17780 bias=0,e_score=0.0,bit_score=1378.3,score_ratio=1.15,align_strand=-,abs_start=267578,abs_end=268770,allele_start=267578,allele_end=268770,query_name=NODE_1_length_344309_cov_36.0595_ID_85 <unknown description>
ATGGCAAAATTAGATTTTGACCGTTCAAAACCACACGTTAATATTGGTACTATCGGTCAC
GTTGACCACGGTAAAACTACATTAACTGCTGCTATTGCAACAGTATTAGCTAAAAAAGGT
CTAGCAGAAGCTAGAGACTACGCTTCTATTGACAATGCACCAGAAGAAAAAGCACGTGGT
ATTACAATTAACACATCACACATTGAATATCAAACAGAAAAACGTCACTACGCACACGTT
GACTGTCCAGGACACGCCGACTATGTTAAAAACATGATTACCGGTGCTGCCCAAATGGAT
GGAGCAATTTTAGTTGTTGCTGCTACTGATGGTCCTATGCCTCAAACTCGTGAACACATT
TTACTTGCAAGACAAGTTGGTGTTCCAAAGATAGTTGTATTTTTAAACAAAATTGATATG
TTTAAAGATGATGAAAGAGAAGAAATGGTTGGACTAGTAGAAATGGACGTAAGAAGCCTT
CTATCAGAATATGGTTTTGATGGCGACAATGCTCCTATTATTGCTGGTTCAGCTCTTAAA
GCATTACAAGGAGATCCAGAATACGAAAAAGGTATTTTGGAATTAATGGATGCTGTTGAT
ACATACATCGAAGAACCAAAACGTGAAACAGACAAACCATTCTTAATGGCTGTAGAAGAC
GTATTTACAATTACTGGTCGTGGAACTGTTGCAACTGGTAGAGTTGAACGTGGTGTTTTA
CAATTAAACGAAGAAGTTGAAATTGTTGGATTAAAACCAACCAAGAAAACAGTTGTTACT
GGTATTGAAATGTTCCGTAAGAACTTAAAAGAAGCACAAGCCGGAGATAACGCTGGATTA
TTGCTACGTGGAATTGACAGAAGCGAAGTTGAACGTGGACAAGTTTTAGCAAAACCTAAG
ACAATCGTTCCTCATACACAATTCGAAGCAACTGTTTATGTTCTTAAAAAAGAAGAAGGT
GGACGTCACACACCATTCTTCCACAACTATAAACCACAATTCTACTTCCGTACAACAGAC
GTTACTGGTGGAATTGAATTCAAACCTGGACGTGAAATGGTTGTTCCTGGCGACAACGTA
GAATTAACTGTTACTTTAATTGCTCCTATTGCTATTGAAGAAGGAACCAAGTTCTCTATT
CGTGAAGGTGGAAGAACTGTTGGTGCCGGCTCAGTTACAAAAATTCTTAAAT
>17781 bias=0,e_score=0.0,bit_score=1377.4,score_ratio=1.15,align_strand=-,abs_start=267719,abs_end=268911,allele_start=267719,allele_end=268911,query_name=NODE_1_length_507951_cov_41.4538_ID_1311 <unknown description>
ATGGCAAAATTAGATTTTGACCGTTCAAAACCACACGTTAATATTGGTACTATCGGTCAC
GTTGACCACGGTAAAACTACATTAACTGCTGCTATTGCAACAGTATTAGCTAAAAAAGGT
CTAGCAGAAGCTAGAGACTACGCTTCTATTGACAATGCACCAGAAGAAAAAGCACGTGGT
ATTACAATTAACACATCACACATTGAATATCAAACAGAAAAACGTCACTACGCACACGTT
GACTGTCCAGGACACGCCGACTATGTTAAAAACATGATTACCGGTGCTGCCCAAATGGAT
GGAGCAATTTTAGTTGTTGCTGCTACTGATGGTCCTATGCCTCAAACTCGTGAACACATT
TTACTTGCAAGACAAGTTGGTGTTCCAAAGATAGTTGTATTTTTAAACAAAATTGATATG
TTTAAAGATGATGAAAGAGAAGAAATGGTTGGACTAGTAGAAATGGACGTAAGAAGCCTT
CTATCAGAATATGGTTTTGATGGCGACAATGCTCCTATTATTGCTGGTTCAGCTCTTAAA
GCATTACAAGGAGATCCAGAATACGAAAAAGGCATTTTGGAATTAATGGATGCTGTTGAT
ACATACATCGAAGAACCAAAACGTGAAACAGACAAACCATTCTTAATGGCTGTAGAAGAC
GTATTTACAATTACTGGTCGTGGAACTGTTGCAACTGGTAGAGTTGAACGTGGTGTTTTA
CAATTAAACGAAGAAGTTGAAATTGTTGGATTAAAACCAACCAAGAAAACAGTTGTTACT
GGTATTGAAATGTTCCGTAAGAACTTAAAAGAAGCACAAGCTGGAGATAACGCTGGATTA
TTGCTACGTGGAATTGACAGAAGCGAAGTTGAACGTGGACAAGTTTTAGCAAAACCTAAG
ACAATCGTTCCTCACACACAATTCGAAGCAACTGTTTATGTTCTTAAAAAAGAAGAAGGT
GGACGTCACACACCATTCTTCCACAACTATAAACCACAATTCTACTTCCGTACAACAGAC
GTTACTGGTGGAATTGAATTCAAACCTGGACGTGAAATGGTTGTTCCTGGCGACAACGTA
GAATTAACTGTTACTTTAATTGCTCCTATTGCTATTGAAGAAGGAACCAAGTTCTCTATT
CGTGAAGGTGGAAGAACTGTTGGTGCCGGATCAGTTACAAAAATTCTTAAAT
>17782 bias=0,e_score=0.0,bit_score=1374.7,score_ratio=1.15,align_strand=+,abs_start=72091,abs_end=73284,allele_start=72091,allele_end=73284,query_name=NODE_5_length_74719_cov_38.8591_ID_508 <unknown description>
TGGCAAAATTAGATTTTGACCGTTCAAAACCACACGTTAATATTGGTACTATCGGTCACG
TTGACCACGGTAAAACTACATTAACTGCTGCTATTGCAACAGTATTAGCTAAAAAAGGTC
TAGCAGAAGCTAGAGACTACGCTTCTATTGACAATGCACCAGAAGAAAAAGCACGTGGTA
TTACAATTAACACATCACACATTGAATATCAAACAGAAAAACGTCACTACGCACACGTTG
ACTGTCCAGGACACGCTGACTATGTTAAAAACATGATTACCGGTGCTGCCCAAATGGATG
GAGCAATTTTAGTTGTTGCTGCTACTGATGGTCCTATGCCTCAAACTCGTGAACACATTT
TACTTGCAAGACAAGTTGGTGTTCCAAAGATAGTTGTATTTTTAAACAAAATTGATATGT
TTAAAGATGACGAAAGAGAAGAAATGGTTGGACTAGTAGAAATGGACGTAAGAAGCCTTC
TATCAGAATATGGTTTTGATGGCGACAATGCTCCTATTATTGCTGGTTCAGCTCTTAAAG
CATTACAAGGAGATCCAGAATACGAAAAAGGTATTTTGGAATTAATGGATGCTGTTGATA
CATACATCGAAGAACCAAAACGTGAAACAGACAAACCATTCTTAATGGCTGTAGAAGACG
TATTTACAATTACTGGTCGTGGAACTGTTGCAACTGGTAGAGTTGAACGTGGTGTTTTAC
AATTAAACGAAGAAGTTGAAATTGTTGGATTAAAACCAACCAAGAAAACAGTTGTTACTG
GTATTGAAATGTTCCGTAAGAACTTAAAAGAAGCACAAGCCGGAGATAACGCTGGATTAT
TGCTACGTGGAATTGACAGAAGCGAAGTTGAACGTGGACAAGTTTTAGCAAAACCTAAGA
CAATCGTTCCTCATACACAATTCGAAGCAACTGTTTATGTTCTTAAAAAAGAAGAAGGTG
GACGTCACACACCATTCTTCCACAACTATAAACCACAATTCTACTTCCGTACAACAGACG
TTACTGGTGGAATTGAATTCAAACCTGGACGTGAAATGGTTGTTCCTGGCGACAACGTAG
AATTGACTGTTACTTTAATTGCTCCTATTGCTATTGAAGAAGGAACCAAGTTCTCTATTC
GTGAAGGTGGAAGAACTGTTGGTGCCGGCTCAGTTACAAAAATTCTTAAATAA
>17783 bias=0,e_score=0.0,bit_score=1361.2,score_ratio=1.14,align_strand=-,abs_start=133634,abs_end=134826,allele_start=133634,allele_end=134826,query_name=NODE_1_length_201531_cov_37.8145_ID_143 <unknown description>
ATGGCAAAATTAGATTTTGACCGTTCAAAACCACACGTTAATATTGGTACTATCGGTCAC
GTTGACCACGGTAAAACTACATTAACTGCTGCTATTGCAACAGTATTAGCTAAAAAAGGT
CTAGCAGAAGCTAGAGACTACGCTTCTATTGACAATGCACCAGAAGAAAAGGCACGTGGT
ATTACAATTAACACATCACACATTGAATATCAAACAGAAAAACGTCACTACGCACACGTT
GACTGTCCAGGACACGCCGACTATGTTAAAAACATGATTACCGGTGCTGCTCAAATGGAT
GGAGCAATTTTAGTTGTTGCTGCTACTGATGGTCCTATGCCTCAAACTCGTGAACACATT
TTACTTGCAAGACAAGTTGGTGTTCCAAAGATAGTTGTATTTTTAAACAAAATTGATATG
TTTAAAGATGACGAAAGAGAAGAAATGGTTGGACTAGTAGAAATGGACGTAAGAAGCCTT
CTATCAGAATATGGTTTTGATGGCGACAATGCTCCTATTATTGCAGGTTCAGCTCTTAAA
GCATTACAAGGAGATCCAGAATACGAAAAAGGTATTTTGGAATTAATGGATGCTGTTGAT
ACATACATCGAAGAACCAAAACGTGAAACAGACAAACCATTCTTAATGGCTGTAGAAGAC
GTATTTACAATTACTGGTCGTGGAACTGTTGCAACTGGTAGAGTTGAACGTGGTGTTTTG
CAATTAAACGAAGAAGTTGAAATTGTTGGATTGAAACCAACCAAGAAAACAGTTGTTACT
GGTATTGAAATGTTCCGTAAGAACCTAAAAGAAGCACAAGCTGGAGATAACGCTGGATTA
TTGCTACGTGGAATTGACAGAAGCGAAGTTGAACGTGGACAAGTTTTAGCAAAACCTAAA
ACAATCGTTCCTCATACACAATTCGAAGCAACTGTTTATGTTCTTAAAAAAGAAGAAGGT
GGACGTCACACACCATTCTTCCACAACTATAAACCACAATTCTACTTCCGTACAACAGAC
GTTACTGGTGGAATTGAATTCAAACCTGGACGTGAAATGGTTGTTCCTGGCGACAACGTA
GAATTAACTGTTACTTTAATTGCTCCTATTGCTATTGAAGAAGGAACCAAGTTCTCTATT
CGTGAAGGCGGAAGAACTGTTGGCGCCGGATCAGTTACAAAAATTCTTAAAT
>17784 bias=0,e_score=0.0,bit_score=1360.8,score_ratio=1.14,align_strand=+,abs_start=83556,abs_end=84749,allele_start=83556,allele_end=84749,query_name=NODE_1_length_386744_cov_32.1807_ID_133 <unknown description>
TGGCAAAATTAGATTTTGACCGTTCAAAACCACACGTTAATATTGGTACTATCGGTCACG
TTGACCACGGTAAAACTACATTAACTGCTGCTATTGCAACAGTATTAGCTAAAAAAGGTC
TAGCAGAAGCTAGAGACTACGCTTCTATTGACAATGCACCAGAAGAAAAGGCACGTGGTA
TTACAATTAACACATCACACATTGAATATCAAACAGAAAAACGTCACTACGCACACGTTG
ACTGTCCAGGACACGCTGACTATGTTAAAAACATGATTACCGGTGCTGCCCAAATGGATG
GAGCAATTTTAGTTGTTGCTGCTACTGATGGTCCTATGCCTCAAACTCGTGAACACATTT
TACTTGCAAGACAAGTTGGTGTTCCAAAGATCGTTGTATTTTTAAACAAAATTGATATGT
TTAAAGATGACGAAAGAGAAGAAATGGTTGGACTAGTAGAAATGGACGTAAGAAGCCTTC
TATCAGAATATGGTTTTGATGGCGACAATGCTCCTATTATTGCTGGTTCAGCTCTTAAAG
CATTACAAGGAGATCCAGAATACGAAAAAGGTATTTTGGAATTAATGGATGCTGTTGATA
CATACATCGAAGAACCAAAACGTGAAACAGACAAACCATTCTTAATGGCTGTAGAAGACG
TATTTACAATTACTGGTCGTGGAACTGTTGCAACTGGTAGAGTTGAACGTGGTGTTTTAC
AATTAAACGAAGAAGTTGAAATTGTTGGATTGAAACCAACCAAAAAAACAGTTGTTACTG
GTATTGAAATGTTCCGTAAGAACTTAAAAGAAGCACAAGCTGGAGATAACGCTGGATTAT
TGCTACGTGGAATTGACAGAAGCGAAGTTGAACGTGGACAAGTTTTAGCAAAACCTAAAA
CAATCGTTCCTCATACACAATTCGAAGCAACTGTTTACGTTCTTAAAAAAGAAGAAGGTG
GACGTCATACACCATTCTTCCACAACTATAAACCACAATTCTACTTCCGTACAACAGACG
TTACTGGTGGAATTGAATTCAAACCTGGACGTGAAATGGTTGTTCCTGGCGACAACGTAG
AATTAACTGTTACTTTAATTGCTCCTATTGCTATTGAAGAAGGAACCAAGTTCTCTATTC
GTGAAGGTGGAAGAACTGTTGGTGCCGGATCAGTTACAAAAATTCTTAAATAA
