# Supplementary material for: Genomic determination of minimum multi-locus sequence typing schemas to represent the genomic phylogeny of Mycoplasma hominis
Source: BMC Genomics. 2016 Nov 23;17:964. doi: 10.1186/s12864-016-3284-z (PMC5120421; doi:10.1186/s12864-016-3284-z)
Supplement: Additional file 1: — FASTA sequence for all pan genomic alleles identified in this study. (ZIP 1488 kb) [file 12864_2016_3284_MOESM1_ESM.zip › pan_genome/GENE-248.fasta]

>248
ATGAAGATAAACATTCTGACACTATTTCCAGATTATTTAAATGCTTTTTGCAATCAAAGT
ATGATAGCAAAAGCATTAGAGCTTGGACACATTGAAATAAACATCATTAATTTTAGAGAT
TATTCATTAGATAAACATCATAAAGTTGATGATAGCCCTTATGGTGGAGGCGCAGGTATG
TTGTTGCAAATCGAACCAATAGATTTAGCACTACAACCCTTAAAAAATAGTCACAAAATT
TTACTTTCACCGCAAGGAAAGGTATTTAGTCAAAAAAAAGCACATGAACTTGCAAAATTA
AATGAAATTACTTTAATATGTGGGCATTATGAAGGCTTTGATGAAAGAATAACAAAATTA
GTAGATGAAGAAATATCGATTGGAGATTTTATCTTAACGGGTGGAGAAATTGCAGCAATG
GCAATTTCAGAAGCAGTAGCAAGATTAATACCAGGAGTATTAAGAAAAAATAGCTATGAA
AATGAAAGCTTCGAAGGAAATGGATTACTAGATTATCCACAATATACAAGACCTGCCGTA
TATAAGGGAATGAAAGTACCAAAAATCTTATTAAGTGGAAATCACCTAGAAATAGAAAAA
TGAAGATTAAAAAAAGCTCGGGAAATAACCAGAAAAAAACGTCCTGAATTATTAAAGAAA
GGGAAATAA
>769
ATGAAGATAAACATTCTGACACTATTTCCAGATTATTTAAATGCTTTTTGCAATCAAAGT
ATGATAGCAAAAGCATTAGAGCTTGGACACATTGAAATAAACATCATTAATTTTAGAGAT
TATTCATTAGATAAACATCATAAAGTTGATGATAGCCCTTATGGTGGAGGCGCAGGTATG
TTGTTGCAAATCGAACCAATAGATTTAGCACTACAACCTTTAAAAAATAGTCACAAAATT
TTACTTTCACCGCAAGGAAAGGTATTTAGTCAAAAAAAAGCACATGAACTTGCAAAATTA
AATGAAATTACTTTAATATGTGGGCATTATGAAGGCTTTGATGAAAGAATAACAAAATTA
GTAGATGAAGAAATATCAATTGGAGATTTTATCTTAACAGGTGGAGAAATTGCAGCAATG
GCAATTTCAGAAGCAGTAGCAAGATTAATACCAGGAGTATTAAGAAAAAATAGCTATGAG
AATGAAAGCTTCGAAGGAAATGGATTACTAGATTATCCGCAATATACAAGACCTGCCGTA
TATAAGGGAATGAAAGTACCAAAAATCTTATTAAGTGGAAATCACCTAGAAATAGAAAAA
TGAAGATTAAGAAAAGCTCGGGAAATAACCAGAAAAAAACGTCCTGAATTATTAAAGAAA
GGGAAATAA
>1322
ATGAAGATAAACATTCTGACACTATTTCCAGATTATTTAAATGCTTTTTGCAATCAAAGT
ATGATAGCAAAAGCATTAGAGCTTGGACACATTGAAATAAACATCATTAATTTTAGAGAT
TATTCATTAGATAAACATCATAAAGTTGATGATAGCCCTTATGGTGGAGGCGCAGGTATG
TTGTTGCAAATTGAACCAATAGATTTAGCACTACAACCTTTAAAAAATAGTTACAAAATT
TTACTTTCACCGCAAGGAAAGGTATTTAGTCAAAAAAAAGCACATGAACTTGCCAAATTA
AATGAAATTACTTTAATATGTGGGCATTATGAAGGCTTTGATGAAAGAATAACAAAATTA
GTGGATGAAGAAATATCAATTGGAGATTTTATCTTAACGGGTGGAGAAATTGCTGCAATG
GCAATTTCAGAAGCAGTAGCAAGATTAATACCAGGAGTATTAAGAAAAAATAGCTATGAA
AATGAAAGCTTCGAAGGAAATGGATTACTAGATTATCCGCAATATACAAGACCTGCCGTA
TATAAGGGAATGAAAGTACCAAAAATCTTATTAAGTGGAAATCACCTAGAAATAGAAAAA
TGAAGATTAAAAAAAGCTCGGGAAATAACCAGAAAAAAACGTCCTGAATTATTAAAGAAA
GGGAAATAA
>1742
ATGAAGATAAACATTCTGACACTATTTCCAGATTATTTAAATGCTTTTTGCAATCAAAGT
ATGATAGCAAAAGCATTAGAGCTTGGACACATTGAAATAAACATCATTAATTTTAGAGAT
TATTCATTAGATAAACATCATAAAGTTGATGATAGCCCTTATGGTGGAGGCGCAGGTATG
TTGTTGCAAATCGAACCAATAGATTTAGCACTGCAACCTTTAAAAAATAGTCACAAAATT
TTACTTTCACCGCAAGGAAAGGTATTTAGTCAAAAAAAAGCACATGAACTTGCCAAATTA
AATGAAATTACTTTAATATGTGGGCATTATGAAGGCTTTGATGAAAGAATAACAAAATTA
GTGGATGAAGAAATATCAATTGGAGATTTTATCTTAACAGGTGGAGAAATTGCAGCAATG
GCAATTTCAGAAGCAGTAGCAAGATTAATACCAGGAGTATTAAGAAAAAATAGCTATGAA
AATGAAAGCTTCGAAGGAAATGGATTACTAGATTATCCACAATATACAAGACCTGCCGTA
TATAAGGGAATGAAAGTACCAAAAATCTTATTAAGTGGAAATCACCTAGAAATAGAAAAA
TGAAGATTAAAAAAAGCTCGGGAAATAACCAGAAAAAAACGTCCTGAATTATTAAAGAAA
GGGAAATAA
>4799 bias=86.4,bit_score=705.1,abs_start=37358,align_strand=+,abs_end=38026,score_ratio=1.05396113602,query_name=NODE_4_length_54767_cov_34.0638_ID_558
ATGAAGATAAACATTCTGACACTATTTCCAGATTATTTAAATGCTTTTTGCAATCAAAGT
ATGATAGCAAAAGCATTAGAGCTTGGACACATTGAAATAAACATCATTAATTTTAGAGAT
TATTCATTAGATAAACATCATAAAGTTGATGATAGCCCTTATGGTGGAGGCGCAGGTATG
TTGTTGCAAATCGAACCAATAGATTTAGCACTACAGCCTTTAAAAAATAGTCACAAAATT
TTACTTTCACCGCAAGGAAAGGTATTTAGTCAAAAAAAAGCACATGAACTTGCCAAATTA
AATGAAATTACTTTAATATGTGGGCATTATGAAGGCTTTGATGAAAGAATAACAAAATTA
GTGGATGAAGAAATATCAATTGGAGATTTTATCTTAACGGGTGGAGAAATTGCAGCAATG
GCAATTTCAGAAGCAGTAGCAAGATTAATACCAGGAGTATTAAGAAAAAATAGCTATGAA
AATGAAAGCTTCGAAGGAAATGGATTACTAGATTATCCACAATATACAAGACCTGCCGTA
TATAAGGGAATGAAAGTACCAAAAATCTTATTAAGTGGAAATCACCTAGAAATAGAAAAA
TGAAGATTAAAAAAAGCTCGGGAAATAACCAGAAAAAAACGTCCTGAATTATTAAAGAAA
GGGAAATAA
>4801 bias=86.4,bit_score=705.1,abs_start=16743,align_strand=-,abs_end=17409,score_ratio=1.05396113602,query_name=NODE_1_length_344309_cov_36.0595_ID_85
TGAAGATAAACATTCTGACACTATTTCCAGATTATTTAAATGCTTTTTGCAATCAAAGTA
TGATAGCAAAAGCATTAGAGCTTGGACACATTGAAATAAACATCATTAATTTTAGAGATT
ATTCATTAGATAAACATCATAAAGTTGATGATAGCCCTTATGGTGGAGGCGCAGGTATGT
TGTTGCAAATCGAACCAATAGATTTAGCACTACAGCCTTTAAAAAATAGTCACAAAATTT
TACTTTCACCGCAAGGAAAGGTATTTAGTCAAAAAAAAGCACATGAACTTGCCAAATTAA
ATGAAATTACTTTAATATGTGGGCATTATGAAGGCTTTGATGAAAGAATAACAAAATTAG
TGGATGAAGAAATATCAATTGGAGATTTTATCTTAACGGGTGGAGAAATTGCAGCAATGG
CAATTTCAGAAGCAGTAGCAAGATTAATACCAGGAGTATTAAGAAAAAATAGCTATGAAA
ATGAAAGCTTCGAAGGAAATGGATTACTAGATTATCCACAATATACAAGACCTGCCGTAT
ATAAGGGAATGAAAGTACCAAAAATCTTATTAAGTGGAAATCACCTAGAAATAGAAAAAT
GAAGATTAAAAAAAGCTCGGGAAATAACCAGAAAAAAACGTCCTGAATTATTAAAGAAAG
GGAAATA
>4803 bias=90.6,bit_score=700.3,abs_start=15980,align_strand=-,abs_end=16646,score_ratio=1.04678624813,query_name=NODE_5_length_65338_cov_34.5_ID_5307
TGAAGATAAACATTCTGACACTATTTCCAGATTATTTAAATGCTTTTTGCAATCAAAGTA
TGATAGCAAAAGCATTAGAGCTTGGACACATTGAAATAAACATCATTAATTTTAGAGATT
ATTCATTAGATAAACATCATAAAGTTGATGATAGCCCTTATGGTGGAGGCGCAGGTATGT
TGTTGCAAATTGAACCAATAGATTTAGCACTACAACCTTTAAAAAATAGTCACAAAATTT
TACTTTCACCGCAAGGAAAGGTATTTAGTCAAAAAAAAGCACATGAACTTGCCAAATTAA
ATGAAATTACTTTAATATGTGGGCATTATGAAGGCTTTGATGAAAGAATAACAAAATTAG
TGGATGAAGAAATATCAATTGGAGATTTTATCTTAACAGGTGGAGAAATTGCAGCAATGG
CAATTTCAGAAGCAGTAGCAAGATTAATACCAGGAGTATTAAGAAAAAATAGCTATGAAA
ATGAAAGTTTCGAAGGAAATGGATTACTAGATTATCCACAATATACAAGACCTGCCGTAT
ATAAGGGAATGAAAGTACCAAAAATCTTATTAAGTGGAAATCACCTAGAAATAGAAAAAT
GAAGATTAAAAAAAGCTCGGGAAATAACCAGAAAAAAACGTCCTGAATTATTAAAGAAAG
GGAAATA
>17829 bias=0,e_score=1e-210,bit_score=705.3,score_ratio=1.05,align_strand=-,abs_start=16723,abs_end=17389,allele_start=16723,allele_end=17389,query_name=NODE_4_length_110030_cov_30.8764_ID_291 <unknown description>
TGAAGATAAACATTCTGACACTATTTCCAGATTATTTAAATGCTTTTTGCAATCAAAGTA
TGATAGCAAAAGCATTAGAGCTTGGACACATTGAAATAAACATCATTAATTTTAGAGATT
ATTCATTAGATAAACATCATAAAGTTGATGATAGCCCTTATGGTGGAGGCGCAGGTATGT
TGTTGCAAATCGAACCAATAGATTTAGCACTGCAACCTTTAAAAAATAGTCACAAAATTT
TACTTTCACCGCAAGGAAAGGTATTTAGTCAAAAAAAAGCACATGAACTTGCCAAATTAA
ATGAAATTACTTTAATATGTGGGCATTATGAAGGCTTTGATGAAAGAATAACAAAATTAG
TGGATGAAGAAATATCAATTGGAGATTTTATCTTAACAGGTGGAGAAATTGCAGCAATGG
CAATTTCAGAAGCAGTAGCAAGATTAATACCAGGAGTATTAAGAAAAAATAGCTATGAAA
ATGAAAGCTTCGAAGGAAATGGATTACTAGATTATCCACAATATACAAGACCTGCCGTAT
ATAAGGGAATGAAAGTACCAAAAATCTTATTAAGTGGAAATCACCTAGAAATAGAAAAAT
GAAGATTAAAAAAAGCTCGGGAAATAACCAGAAAAAAACGTCCTGAATTATTAAAGAAAG
GGAAAT
>17830 bias=0,e_score=1.2e-209,bit_score=699.3,score_ratio=1.05,align_strand=+,abs_start=2536,abs_end=3204,allele_start=2536,allele_end=3204,query_name=NODE_11_length_19933_cov_1.36048_ID_371 <unknown description>
TGAAGATAAACATTCTGACACTATTTCCAGATTATTTAAATGCTTTTTGCAATCAAAGTA
TGATAGCAAAAGCATTAGAGCTTGGACACATTGAAATAAACATCATTAATTTTAGAGATT
ATTCATTAGATAAACATCATAAAGTTGATGATAGCCCTTATGGTGGAGGCGCAGGTATGT
TGTTGCAAATTGAACCAATAGATTTAGCACTACAACCTTTAAAAAATAGTCACAAAATTT
TACTTTCACCGCAAGGAAAGGTATTTAGTCAAAAAAAAGCACATGAACTTGCCAAATTAA
ATGAAATTACTTTAATATGTGGGCATTATGAAGGCTTTGATGAAAGAATAACAAAATTAG
TGGATGAAGAAATATCAATTGGAGATTTTATCTTAACAGGTGGAGAAATTGCAGCAATGG
CAATTTCAGAAGCAGTAGCAAGATTAATACCAGGAGTATTAAGAAAAAATAGCTATGAAA
ATGAAAGCTTCGAAGGAAATGGATTACTAGATTATCCACAATACACAAGACCTGCTGTAT
ATAAGGGAATGAAAGTACCAAAAATCTTATTAAGTGGAAATCACCTAGAAATAGAAAAAT
GAAGATTAAAAAAAGCTCGGGAAATAACCAGAAAAAAACGTCCTGAATTATTAAAGAAAG
GGAAATAA
>17831 bias=0,e_score=2e-209,bit_score=700.3,score_ratio=1.05,align_strand=-,abs_start=15980,abs_end=16646,allele_start=15980,allele_end=16646,query_name=NODE_5_length_65338_cov_34.5_ID_5307 <unknown description>
TGAAGATAAACATTCTGACACTATTTCCAGATTATTTAAATGCTTTTTGCAATCAAAGTA
TGATAGCAAAAGCATTAGAGCTTGGACACATTGAAATAAACATCATTAATTTTAGAGATT
ATTCATTAGATAAACATCATAAAGTTGATGATAGCCCTTATGGTGGAGGCGCAGGTATGT
TGTTGCAAATTGAACCAATAGATTTAGCACTACAACCTTTAAAAAATAGTCACAAAATTT
TACTTTCACCGCAAGGAAAGGTATTTAGTCAAAAAAAAGCACATGAACTTGCCAAATTAA
ATGAAATTACTTTAATATGTGGGCATTATGAAGGCTTTGATGAAAGAATAACAAAATTAG
TGGATGAAGAAATATCAATTGGAGATTTTATCTTAACAGGTGGAGAAATTGCAGCAATGG
CAATTTCAGAAGCAGTAGCAAGATTAATACCAGGAGTATTAAGAAAAAATAGCTATGAAA
ATGAAAGTTTCGAAGGAAATGGATTACTAGATTATCCACAATATACAAGACCTGCCGTAT
ATAAGGGAATGAAAGTACCAAAAATCTTATTAAGTGGAAATCACCTAGAAATAGAAAAAT
GAAGATTAAAAAAAGCTCGGGAAATAACCAGAAAAAAACGTCCTGAATTATTAAAGAAAG
GGAAAT
>17832 bias=0,e_score=1.6e-209,bit_score=703.9,score_ratio=1.05,align_strand=-,abs_start=17247,abs_end=17913,allele_start=17247,allele_end=17913,query_name=NODE_1_length_666248_cov_46.4332_ID_732 <unknown description>
TGAAGATAAACATTCTGACACTATTTCCAGATTATTTAAATGCTTTTTGCAATCAAAGTA
TGATAGCAAAAGCATTAGAGCTTGGACACATTGAAATAAACATCATTAATTTTAGAGATT
ATTCATTAGATAAACATCATAAAGTTGATGATAGCCCTTATGGTGGAGGCGCAGGTATGT
TGTTGCAAATCGAACCAATAGATTTAGCACTACAACCCTTAAAAAATAGTCACAAAATTT
TACTTTCACCGCAAGGAAAGGTATTTAGTCAAAAAAAAGCACATGAACTTGCAAAATTAA
ATGAAATTACTTTAATATGTGGGCATTATGAAGGCTTTGATGAAAGAATAACAAAATTAG
TAGATGAAGAAATATCGATTGGAGATTTTATCTTAACGGGTGGAGAAATTGCAGCAATGG
CAATTTCAGAAGCAGTAGCAAGATTAATACCAGGAGTATTAAGAAAAAATAGCTATGAAA
ATGAAAGCTTCGAAGGAAATGGATTACTAGATTATCCACAATATACAAGACCTGCCGTAT
ATAAGGGAATGAAAGTACCAAAAATCTTATTAAGTGGAAATCACCTAGAAATAGAAAAAT
GAAGATTAAAAAAAGCTCGGGAAATAACCAGAAAAAAACGTCCTGAATTATTAAAGAAAG
GGAAAT
>17833 bias=0,e_score=5.5e-210,bit_score=705.1,score_ratio=1.05,align_strand=-,abs_start=16743,abs_end=17409,allele_start=16743,allele_end=17409,query_name=NODE_1_length_507951_cov_41.4538_ID_1311 <unknown description>
TGAAGATAAACATTCTGACACTATTTCCAGATTATTTAAATGCTTTTTGCAATCAAAGTA
TGATAGCAAAAGCATTAGAGCTTGGACACATTGAAATAAACATCATTAATTTTAGAGATT
ATTCATTAGATAAACATCATAAAGTTGATGATAGCCCTTATGGTGGAGGCGCAGGTATGT
TGTTGCAAATCGAACCAATAGATTTAGCACTACAGCCTTTAAAAAATAGTCACAAAATTT
TACTTTCACCGCAAGGAAAGGTATTTAGTCAAAAAAAAGCACATGAACTTGCCAAATTAA
ATGAAATTACTTTAATATGTGGGCATTATGAAGGCTTTGATGAAAGAATAACAAAATTAG
TGGATGAAGAAATATCAATTGGAGATTTTATCTTAACGGGTGGAGAAATTGCAGCAATGG
CAATTTCAGAAGCAGTAGCAAGATTAATACCAGGAGTATTAAGAAAAAATAGCTATGAAA
ATGAAAGCTTCGAAGGAAATGGATTACTAGATTATCCACAATATACAAGACCTGCCGTAT
ATAAGGGAATGAAAGTACCAAAAATCTTATTAAGTGGAAATCACCTAGAAATAGAAAAAT
GAAGATTAAAAAAAGCTCGGGAAATAACCAGAAAAAAACGTCCTGAATTATTAAAGAAAG
GGAAAT
>17834 bias=0,e_score=1.6e-208,bit_score=696.9,score_ratio=1.04,align_strand=-,abs_start=15991,abs_end=16657,allele_start=15991,allele_end=16657,query_name=NODE_4_length_49777_cov_39.8407_ID_520 <unknown description>
TGAAGATAAACATTCTGACACTATTTCCAGATTATTTAAATGCTTTTTGCAATCAAAGTA
TGATAGCAAAAGCATTAGAGCTTGGACACATTGAAATAAACATCATTAATTTTAGAGATT
ATTCATTAGATAAACATCATAAAGTTGATGATAGCCCTTATGGTGGAGGCGCAGGTATGT
TGTTGCAAATTGAACCAATAGATTTAGCACTACAGCCTTTAAAAAATAGTCACAAAATTT
TACTTTCACCACAAGGAAAGGTATTTAGTCAAAAAAAAGCACATGAACTTGCCAAATTAA
ATGAAATTACTTTAATATGTGGGCATTATGAAGGCTTTGATGAAAGAATAACAAAATTAG
TAGATGAAGAAATATCAATTGGAGATTTTATCTTAACAGGTGGAGAAATTGCAGCAATGG
CAATTTCAGAAGCAGTAGCAAGATTAATACCAGGAGTATTAAGAAAAAATAGCTATGAAA
ATGAAAGCTTCGAAGGAAATGGATTACTAGATTATCCACAATATACAAGACCTGCCGTAT
ATAAGGGAATGAAAGTACCAAAAATCTTATTAAGTGGAAATCACCTAGAAATAGAAAAAT
GAAGATTAAAAAAAGCTCGGGAAATAACCAGAAAAAAACGTCCTGAATTATTAAAGAAAG
GGAAAT
>17835 bias=0,e_score=2.9e-211,bit_score=705.1,score_ratio=1.05,align_strand=+,abs_start=8923,abs_end=9591,allele_start=8923,allele_end=9591,query_name=NODE_4_length_26312_cov_45.1597_ID_476 <unknown description>
TGAAGATAAACATTCTGACACTATTTCCAGATTATTTAAATGCTTTTTGCAATCAAAGTA
TGATAGCAAAAGCATTAGAGCTTGGACACATTGAAATAAACATCATTAATTTTAGAGATT
ATTCATTAGATAAACATCATAAAGTTGATGATAGCCCTTATGGTGGAGGCGCAGGTATGT
TGTTGCAAATCGAACCAATAGATTTAGCACTACAGCCTTTAAAAAATAGTCACAAAATTT
TACTTTCACCGCAAGGAAAGGTATTTAGTCAAAAAAAAGCACATGAACTTGCCAAATTAA
ATGAAATTACTTTAATATGTGGGCATTATGAAGGCTTTGATGAAAGAATAACAAAATTAG
TGGATGAAGAAATATCAATTGGAGATTTTATCTTAACGGGTGGAGAAATTGCAGCAATGG
CAATTTCAGAAGCAGTAGCAAGATTAATACCAGGAGTATTAAGAAAAAATAGCTATGAAA
ATGAAAGCTTCGAAGGAAATGGATTACTAGATTATCCACAATATACAAGACCTGCCGTAT
ATAAGGGAATGAAAGTACCAAAAATCTTATTAAGTGGAAATCACCTAGAAATAGAAAAAT
GAAGATTAAAAAAAGCTCGGGAAATAACCAGAAAAAAACGTCCTGAATTATTAAAGAAAG
GGAAATAA
>17836 bias=0,e_score=5.8e-210,bit_score=704.6,score_ratio=1.05,align_strand=+,abs_start=369336,abs_end=370004,allele_start=369336,allele_end=370004,query_name=NODE_1_length_386744_cov_32.1807_ID_133 <unknown description>
TGAAGATAAACATTCTGACACTATTTCCAGATTATTTAAATGCTTTTTGCAATCAAAGTA
TGATAGCAAAAGCATTAGAGCTTGGACACATTGAAATAAACATCATTAATTTTAGAGATT
ATTCATTAGATAAACATCATAAAGTTGATGATAGCCCTTATGGTGGAGGCGCAGGTATGT
TGTTGCAAATTGAACCAATAGATTTAGCACTACAACCTTTAAAAAATAGTCACAAAATTT
TACTTTCACCGCAAGGAAAGGTATTTAGTCAAAAAAAAGCACATGAACTTGCCAAATTAA
ATGAAATTACTTTAATATGTGGGCATTATGAAGGCTTTGATGAAAGAATAACAAAATTAG
TGGATGAAGAAATATCAATTGGAGATTTTATCTTAACGGGTGGAGAAATTGCAGCAATGG
CAATTTCAGAAGCAGTAGCAAGATTAATACCAGGAGTATTAAGAAAAAATAGCTATGAAA
ATGAAAGCTTCGAAGGAAATGGATTACTAGATTATCCACAATATACAAGACCTGCCGTAT
ATAAGGGAATGAAAGTACCAAAAATCTTATTAAGTGGAAATCACCTAGAAATAGAAAAAT
GAAGATTAAAAAAAGCTCGGGAAATAACCAGAAAAAAACGTCCTGAATTATTAAAGAAAG
GGAAATAA
