# Supplementary material for: Genomic determination of minimum multi-locus sequence typing schemas to represent the genomic phylogeny of Mycoplasma hominis
Source: BMC Genomics. 2016 Nov 23;17:964. doi: 10.1186/s12864-016-3284-z (PMC5120421; doi:10.1186/s12864-016-3284-z)
Supplement: Additional file 1: — FASTA sequence for all pan genomic alleles identified in this study. (ZIP 1488 kb) [file 12864_2016_3284_MOESM1_ESM.zip › pan_genome/GENE-249.fasta]

>249
ATGGCAATAAGAAAAGATTTATATGATCCATTTTGAACAACTGCACCAGACTTCTCAGTT
CCTGGCGCAGGAGTGCCTAGTGAAGGCAAACAATACGAGGATAAAAAATTTTTTAGAATT
TTATTAAAATCTGTTGTTCAATCAGAAGTTAATCCACAGTATAAAAATACGCAGACTGCC
TTTGCGCCCTTAGTTCCTAATATCATTAAAGAGGTAAATATAGACCTAGATTATGCAAAA
AATTCTATTGATTACTTAAGATACAAAGTTTTTTTAAAACTACCAAGAAAAGTAGCATCA
TCTTATGACTTTCTTTATGGTAGCAAGGGTTTTATAAATTCTGATGGAACCGTTTCTCGA
TTATATACGAGAAAGATTATAAGATTTGATTTGCTTAATAATGAAATAAAAACAAAAACT
AAATTTGAAAATTCTAAGCTCAAATCTATGATTCAAAAAATTTATGGTTCTGATTGAGAT
ATTGTTAGAGAACCCACCGTTTTATCAGCAACGACAACTATAACAATTTGGGACTGATTA
AATTGACAACCGTATGCAGAAAAAATAGATGATTTAGATACCAAGTTTAGAGAATTAATA
GATTGAAATAGTTTGATTTGAACAGAAACAAAAGAAAAATTTGATGGTTATTTTAGAATG
CAGGTAATAAAAGAGGAGAAAGTTTATAATGCGCCTGATGGAGTTAAAAAAACTAGCATA
GAAAGACGTCACAATGATGGCACACCAGGAGGTTATAGACGTAACGAAGGATATCCAAAA
TGAACAATTAAGATTAATTGCATAGAACTTTGGATTGAAAAACAAGCAGATGCTAACTGG
GATGAATACCCAGAACCAACTAGGATTTTATATCAAAATAATTTTCTTTTAAATAACCGC
ACATGAAAAAAATTTGCATCATCGTTTGAGTTTGAAGATATCGACATTAATTGCAAAGTT
AATGAAAAAATAGTTATTCACGGATTATTTTTGCCTGAATTTTGTGAAATAAATAATACA
CCCTTATTTTTACCATCAATACCAAACTTGGGACAGATAACAATAAAACATATTAAATAA
>4793 bias=132.4,bit_score=1017.6,abs_start=11963,align_strand=+,abs_end=13042,score_ratio=0.942222222222,query_name=NODE_17_length_36321_cov_19.335_ID_1414
ATGGCAATAAGAAAAGATTTATATGATCCATTTTGAACAACTGCACCAGACTTCTCAGTT
CCTGGCGCAGGAGTGCCTAGTGAAGGCAAACAATACGAGGATAAAAAATTTTTTAGAATT
TTATTAAAATCTGTTGTTCAATCAGAAGTTAATCCACAGTATAAAAATACGCAGACTGCC
TTTGCGCCCTTAGTTCCTAATATCATTAAAGAGGTAAATATAGACCTAGATTATGCAAAA
AATTCTATTGATTACTTAAGATACAAAGTTTTTTTAAAACTACCAAGAAAAGTAGCATCA
TCTTATGACTTTCTTTATGGTAGCAAGGGTTTTATAAATTCTGATGGAACCGTTTCTCGA
TTATATACGAGAAAGATTATAAGATTTGATTTGCTTAATAATGAAATAAAAACAAAAACT
AAATTTGAAAATTCTAAGCTCAAATCTATGATTCAAAAAATTTATGGTTCTGATTGAGAT
ATTGTTAGAGAACCCACCGTTTTATCAGCAACGACAACTATAACAATTTGGGACTGATTA
AATTGACAACCGTATGCAGAAAAAATAGATGATTTAGATACCAAGTTTAGAGAATTAATA
GATTGAAATAGTTTGATTTGAACAGAAACAAAAGAAAAATTTGATGGTTATTTTAGAATG
CAGGTAATAAAAGAGGAGAAAGTTTATAATGCGCCTGATGGAGTTAAAAAAACTAGCATA
GAAAGACGTCACAATGATGGCACACCAGGAGGTTATAGACGTAACGAAGGATATCCAAAA
TGAACAATTAAGATTAATTGCATAGAACTTTGGATTGAAAAACAAGCAGATGCTAACTGG
GATGAATACCCAGAACCAACTAGGATTTTATATCAAAATAATTTTCTTTTAAATAACCGC
ACATGAAAAAAATTTGCATCATCGTTTGAGTTCGAAGATATCGACATTAATTGCAAAGTT
AATGAAAAAATAGTTATTCACGGATTATTTTTGCCTGAATTTTGTGAAATAAATAATACA
CCCTTATTTTTACCATCAATACCAAACTTGGGACAGATAACAATAAAACATATTAAATAA
>4796 bias=134.6,bit_score=1010.8,abs_start=48457,align_strand=-,abs_end=49534,score_ratio=0.935925925926,query_name=NODE_1_length_171438_cov_18.2479_ID_1802
TGGCAATAAGAAAAGATTTATATGATCCATTTTGAACAACTGCACCAGACTTCTCAGTTC
CTGGCGCAGGAGTGCCTAGTGAAGGCAAACAATACGAGGATAAAAAATTTTTTAGAATTT
TATTAAAATCTGTTGTTCAATCAGAAGTTAATCCACAGTATAAAAATACGCAAACTGCCT
TTGCGCCCTTAGTTCCTAATATCATTAAAGAAGTAAATATAGACCTAGATTATGCAAAAA
ATTCTATTGATTACTTAAGATACAAAGTTTTTTTAAAACTACCAAGAAAAGTAGCATCAT
CTTATGACTTTCTTTATGGTAGCAAGGGTTTTATAAATTCTGATGGAACCGTTTCTCGAT
TATATACGAGAAAGATTATAAGATTTGATTTGCTTAATAATGAAATAAAAACAAAAACTA
AATTTGAAAATTCTAAGCTCAAATCTATGATTCAAAAAATTTATGGTTCTGATTGAGATA
TTGTTAGAGAACCCACCGTTTTATCAGCAACGACAACTATAACAATTTGGGACTGATTAA
ATTGGCAACCGTATGCAGAAAAAATAGATGATTTAGATACCAAGTTTAGAGAATTAATAG
ATTGAAATAGTTTGATTTGAACAGAAACAAAAGAAAAATTTGATGGTTATTTTAGAATGC
AGGTAATAAAAGAGGAGAAAGTTTATAATGCGCCTGATGGAGTTAAAAAAACTAGCATAG
AAAGACGTCACAATGATGGCACACCAGGAGGTTATAGACGTAACGAAGGATATCCAAAAT
GAACAATTAAGATTAATTGCATAGAACTTTGGATTGAAAAACAAGCAGATGCTAACTGGG
ATGAATACCCAGAACCAACTAGGATTTTATATCAAAATAATTTTCTTTTAAATAACCGCA
CATGAAAAAAATTTGCATCATCGTTTGAGTTTGAAGATATCGACATTAATTGCAAAGTTA
ATGAAAAAATAGTTATTCACGGATTATTTTTGCCTGAATTTTGTGAAATAAATAATACAC
CCTTATTTTTACCATCAATACCAAACTTGGGACAGATAACAATAAAACATATTAAATA
>17825 bias=0,e_score=2.7e-272,bit_score=904.5,score_ratio=0.84,align_strand=+,abs_start=638,abs_end=1723,allele_start=638,allele_end=1723,query_name=NODE_18_length_5712_cov_2.0347_ID_611 <unknown description>
TGGCAATAAGAAAAGATTTATATAATCCGTATTTTTGAGCAAATTCATCAGACTACTCAG
TTCCTGGCGCCGGAGTGCCTCCTAGTGAAGGCGAAAAAATACCTGATAAAAAAATTTTTA
GAATTTTATTAAAATCCGTTGTTCAATCAGAAGCTAATCCACAGTATAAAAATACGCAGA
CTGCCTTTGCGCCTTTAATTCCTAATACTATTAAAGAAGTAAATATAGATCTAGATTATG
CAAAAAATTCTATTGATTATTTGAAATACAAAGTTTTTTTAAAACTACCAAGAAAAGCAG
CATCATCTTATGATTTTCTTTATGGCGGTAAGGGTTTTATAAATTCTGACGGAACCGTTT
CTCGACCATATACGAGAAAGATTATAAGATTTGATTTGCTTAATAATGAAATAAAAACAA
AAACTAAATTTGAAAATTCTAAGCTCAAATCTATGATTCAAAAAATTTATGGTTCTGATT
GAGATATTGTTAGAGAAGCCACCGTTTTATCAGCAACGACAACTATAACAATTTGGGACT
GATTAAATTGGCAACCGTATGCAGAAAAATTAAATGATTTAGATACCAAGTTTAGAGAAT
TAATAGATTGAAATAGTTTGATTTGAACAGAAACAAACGAAACATTTGATGGTTATTTTA
GAATGCAGGTAATAAAAGAAGAAAAAGTTTATAATGCGCCTGATGGAGTTAAAAAAACTA
GCATAGAAAAACGTCACAATGATGGCACACCAGGAGGTTATAGACGTAACGAAGGATATC
CAAAATGAACAGTAAAGATTAATTGCATAGAACTTTGGATTGAAAAACAAGCAGATGCTA
ACTGAGCCGAATACCCAGAACCAACTAGGATTTTATATCAAAATAATTTTCTTTTAAATA
ACCACACATGAAAAAAATTTGCATCATCGTTTGAGTTTGAAGATATCGACATTAATTGCA
AAGTTAATGAAAAAATAGTTATTCACGGATTATTTTTGCCTGAATTTTGCGAAATAAATA
AGACACCGTTATTTTTACCATCAATACCAAACTTGGGACAGATAACAATAAAACATATTA
AATAA
>17826 bias=0,e_score=1.5e-305,bit_score=1017.6,score_ratio=0.94,align_strand=-,abs_start=41418,abs_end=42495,allele_start=41418,allele_end=42495,query_name=NODE_4_length_54458_cov_20.9254_ID_471 <unknown description>
TGGCAATAAGAAAAGATTTATATGATCCATTTTGAACAACTGCACCAGACTTCTCAGTTC
CTGGCGCAGGAGTGCCTAGTGAAGGCAAACAATACGAGGATAAAAAATTTTTTAGAATTT
TATTAAAATCTGTTGTTCAATCAGAAGTTAATCCACAGTATAAAAATACGCAGACTGCCT
TTGCGCCCTTAGTTCCTAATATCATTAAAGAGGTAAATATAGACCTAGATTATGCAAAAA
ATTCTATTGATTACTTAAGATACAAAGTTTTTTTAAAACTACCAAGAAAAGTAGCATCAT
CTTATGACTTTCTTTATGGTAGCAAGGGTTTTATAAATTCTGATGGAACCGTTTCTCGAT
TATATACGAGAAAGATTATAAGATTTGATTTGCTTAATAATGAAATAAAAACAAAAACTA
AATTTGAAAATTCTAAGCTCAAATCTATGATTCAAAAAATTTATGGTTCTGATTGAGATA
TTGTTAGAGAACCCACCGTTTTATCAGCAACGACAACTATAACAATTTGGGACTGATTAA
ATTGACAACCGTATGCAGAAAAAATAGATGATTTAGATACCAAGTTTAGAGAATTAATAG
ATTGAAATAGTTTGATTTGAACAGAAACAAAAGAAAAATTTGATGGTTATTTTAGAATGC
AGGTAATAAAAGAGGAGAAAGTTTATAATGCGCCTGATGGAGTTAAAAAAACTAGCATAG
AAAGACGTCACAATGATGGCACACCAGGAGGTTATAGACGTAACGAAGGATATCCAAAAT
GAACAATTAAGATTAATTGCATAGAACTTTGGATTGAAAAACAAGCAGATGCTAACTGGG
ATGAATACCCAGAACCAACTAGGATTTTATATCAAAATAATTTTCTTTTAAATAACCGCA
CATGAAAAAAATTTGCATCATCGTTTGAGTTCGAAGATATCGACATTAATTGCAAAGTTA
ATGAAAAAATAGTTATTCACGGATTATTTTTGCCTGAATTTTGTGAAATAAATAATACAC
CCTTATTTTTACCATCAATACCAAACTTGGGACAGATAACAATAAAACATATTAAAT
>17827 bias=0,e_score=5.4e-303,bit_score=1010.8,score_ratio=0.94,align_strand=+,abs_start=122014,abs_end=123093,allele_start=122014,allele_end=123093,query_name=NODE_1_length_171548_cov_43.4278_ID_17777 <unknown description>
TGGCAATAAGAAAAGATTTATATGATCCATTTTGAACAACTGCACCAGACTTCTCAGTTC
CTGGCGCAGGAGTGCCTAGTGAAGGCAAACAATACGAGGATAAAAAATTTTTTAGAATTT
TATTAAAATCTGTTGTTCAATCAGAAGTTAATCCACAGTATAAAAATACGCAAACTGCCT
TTGCGCCCTTAGTTCCTAATATCATTAAAGAAGTAAATATAGACCTAGATTATGCAAAAA
ATTCTATTGATTACTTAAGATACAAAGTTTTTTTAAAACTACCAAGAAAAGTAGCATCAT
CTTATGACTTTCTTTATGGTAGCAAGGGTTTTATAAATTCTGATGGAACCGTTTCTCGAT
TATATACGAGAAAGATTATAAGATTTGATTTGCTTAATAATGAAATAAAAACAAAAACTA
AATTTGAAAATTCTAAGCTCAAATCTATGATTCAAAAAATTTATGGTTCTGATTGAGATA
TTGTTAGAGAACCCACCGTTTTATCAGCAACGACAACTATAACAATTTGGGACTGATTAA
ATTGGCAACCGTATGCAGAAAAAATAGATGATTTAGATACCAAGTTTAGAGAATTAATAG
ATTGAAATAGTTTGATTTGAACAGAAACAAAAGAAAAATTTGATGGTTATTTTAGAATGC
AGGTAATAAAAGAGGAGAAAGTTTATAATGCGCCTGATGGAGTTAAAAAAACTAGCATAG
AAAGACGTCACAATGATGGCACACCAGGAGGTTATAGACGTAACGAAGGATATCCAAAAT
GAACAATTAAGATTAATTGCATAGAACTTTGGATTGAAAAACAAGCAGATGCTAACTGGG
ATGAATACCCAGAACCAACTAGGATTTTATATCAAAATAATTTTCTTTTAAATAACCGCA
CATGAAAAAAATTTGCATCATCGTTTGAGTTTGAAGATATCGACATTAATTGCAAAGTTA
ATGAAAAAATAGTTATTCACGGATTATTTTTGCCTGAATTTTGTGAAATAAATAATACAC
CCTTATTTTTACCATCAATACCAAACTTGGGACAGATAACAATAAAACATATTAAATAA
>17828 bias=0,e_score=3e-302,bit_score=1009.5,score_ratio=0.93,align_strand=+,abs_start=332456,abs_end=333535,allele_start=332456,allele_end=333535,query_name=NODE_1_length_386744_cov_32.1807_ID_133 <unknown description>
TGGCAATAAGAAAAGATTTATATGATCCATTTTGAACAACTGCACCAGACTTCTCAGTTC
CTGGCGCAGGAGTGCCTAGTGAAGGCAAACAATACGAGGATAAAAAATTTTTTAGAATTT
TATTAAAATCTGTTGTTCAATCAGAAGTTAATCCACAGTATAAAAATACGCAGACTGCCT
TTGCGCCCTTAGTTCCTAATATCATTAAAGAAGTAAATATAGACCTAGATTATGCAAAAA
ATTCTATTGATTACTTAAGATACAAAGTTTTTTTAAAACTACCAAGAAAAGTAGCATCAT
CTTATGACTTTCTTTATGGTAGCAAGGGTTTTATAAATTCTGATGGAACCGTTTCTCGAT
TATATACGAGAAAGATTATAAGATTTGATTTGCTTAATAATGAAATAAAAACAAAAACTA
AATTTGAAAATTCTAAGCTCAAATCTATGATTCAAAAAATTTATGGTTCTGATTGAGATA
TTGTTAGAGAACCCACCGTTTTATCAGCAACGACAACTATAACAATTTGGGACTGATTAA
ATTGGCAACCGTATGCAGAAAAAATAGATGATTTAGATACCAAGTTTAGAGAATTAATAG
ATTGAAATAGTTTGATTTGAACAGAAACAAAAGAAAAATTTGATGGTTATTTTAGAATGC
AGGTAATAAAAGAGGAGAAAGTTTATAATGCGCCTGATGGAGTTAAAAAAACTAGCATAG
AAAGACGTCACAATGATGGCACACCAGGAGGTTATAGACGTAACGAAGGATATCCAAAAT
GAACAATTAAGATTAACTGCATAGAACTTTGGATTGAAAAACAAGCAGATGCTAACTGGG
ATGAATACCCAGAACCAACTAGAATTTTATATCAAAATAATTTTCTTTTAAATAACCGCA
CATGAAAAAAATTTGCATCATCGTTTGAGTTTGAAGATATCGACATTAATTGCAAAGTTA
ATGAAAAAATAGTTATTCACGGATTATTTTTGCCTGAATTTTGTGAAATAAATAATACAC
CCTTGTTTTTACCATCAATACCAAACTTGGGACAGATAACAATAAAACATATTAAATAA
