# Supplementary material for: Genomic determination of minimum multi-locus sequence typing schemas to represent the genomic phylogeny of Mycoplasma hominis
Source: BMC Genomics. 2016 Nov 23;17:964. doi: 10.1186/s12864-016-3284-z (PMC5120421; doi:10.1186/s12864-016-3284-z)
Supplement: Additional file 1: — FASTA sequence for all pan genomic alleles identified in this study. (ZIP 1488 kb) [file 12864_2016_3284_MOESM1_ESM.zip › pan_genome/GENE-24.fasta]

>24
ATGATAAAGAAAAGAAGAAGAAAATTAGGATGATTGACCTTTATTGCTGGGGGAGTTGCC
ATTACTGCTTTTGTTTTAATAATGTGTAGATTTTGCAAGAAACCTAATAAACAAATAAAA
GATCGAACCTCTTTAAATTTATTTAATAAGGCGCAAAGTGAATTGAGAGAATTAATTAAT
TCTCCAATAGCCAAACTATGTCAAACCGCTATTGAACAAAAAGTTTTAAACGATTCAAAT
AAAATAAATGAAAAGTCTACTGACGAAGAAATTTCAAAGAATACAGAATATTTAAATAGT
TCAATCGCTTTGCTTAAAAATAAGTTAGATCTTGCAAAACAAGAATTAGAAAAATTCAAC
ATGGCTATGTTTCAACTAAGATCATTAGTTAATAATAAAGATAGTAAAAGTGTAGATACC
AAAAATTCAATCAATGCTTTAAATAATGCTAAAAAATTGCCTTTTAATTCTATTGAACAA
GTTAAGAGCGAATCTTTAACTTTGAAAAATAATATTGATGAATTAAAGTTAAAGCTTAAA
GAAGTTAAAAAGTCTAGACTTGTAGAAGCCAAGAACAAATTAAAAGCAATTATTGATTCA
GAACCTTCTAAATATGTTGATAGTTCTGGAGAATTACAAACATTTAATGATTCAAATGTT
GAAGCAAAATCAACACTTGAAGATATTGATAAAAAGATTGATGCTGCAATAAGAGCAAGC
AACGATTTAAATGAAAAAATTCAAAATTACAAATCAGCAAAATTATCTGATCTTGAATCT
TCAAGAAACGATTTATCAAACTTTATTGCAAACGATTTAAAAAATCCTGTATATAAAGAA
ATTACAGATAAAATTAATGAAAAGATTAAAGAAGTAAAGGGCGTTGGAAAAAATTCAACA
ATCAAAGAATTACAAGTAGCCATAAAAATTTTAGCGGATGCTAAAGAAAAAGCAATTAAA
GAAAAAGCTTGGATAGATAGAGTTGGTATTAAGAAAGTTTTAGAAATTCAAAAATCTAAA
ATATTGTTGGTTGATGCTGAATATATTGCAAGATTTTTAAAATCACAAAATGGTGAACGT
TTTAGACAAGAGAATGAATTTAATAAATATTCTGGAACAGAATTTTTAAAATTAAAAAAT
GAGTTGGAAAGGGTTTCAAATCTTAAAGATTTAAATGCTCTTGACAGTGTTGATTATAAA
GTAATATGAAAAGCTAATGAAGACTTAAAAAAATATATTCCAATAATTAATGGTGCAATT
AAACAATTTGTATATGACAATTTTAAAAATTGGTCTGATGTGTTTTCTATTAACAATTTG
AATAGTTGAGCTGAATACTGCTATCCGCCAAAATATACTGGCGCAGGCGAAAAATTAGTA
GCATTTAAAAATGAAGTTCAACAAAAAAATGAAGACCTAAGAGCCAAGGCAAAAGATGCC
AACTGAATGGATATTTTAACAATTTATAATCCACAATCATGAAAGCTTAACACTAGTGAC
ATTCGTGATAAATTTAGAGAAGTTTATATAACTGAAGAAGCAAAGAAAAATAATCTTGCA
TATCAAGCTGTTGATTTATTAAACAAATTAGAATCATTTGATTTTAACAATAGCAAATTA
AATAAACAAGAAATTAAAGATTTTAAAGAAAAATTAAGTGCAAAAAATCTAGAAATTGAA
GAATATTTAAGTAGCGAAAAAACCTTTGAAGGTTATCGTATATATAACCCTAGTCTATGA
ATGCGCGATTTGGATTGAAAAATAAAAGAACAAGAAAAAACTTTAAAAGATATAAATTCT
AAGATTTCTTCAATTGAAGAAAGCTCATTTACAAACCAAGAATTCAAGAATACTTTTGTT
GAATTAAAACAAAAATTATCAATATTGAATAAAAACTAA
>4013 bias=365.9,bit_score=1536.5,abs_start=404284,align_strand=+,abs_end=406182,score_ratio=0.809110057925,query_name=NODE_1_length_644406_cov_31.3649_ID_828
ATGATAAAGAAACGAAGAAGAAAATTAGGATGATTGACCTTTATTGCTGGGGGAGTTGCC
ATTACTGCTTTTGTTTTAATAATGTGTAGATTTTGCAAGAAACCTAATAAACAAATAAAA
GATCGAACCTCTTTAAATTTATTTAATAAGGCGCAAAGTGAATTGAAAGAATTAATTAAT
TCTCCAATAGCCAAACTATGCCAAACCGCTATTGAACAAAAAGTTTTAAACGATTCAAAT
AAAATAAATGAAAAGTCTACTGACGAAGAAATTTCAAAGAATACAGAATATTTAAATAGT
TCAATCGCTTTGCTTAAAAATAAGTTAGATCTTGCTAAACAAGAATTAGAAAAATTCAAC
ATGGCTATGTTTCAACTAAGATCATTAGTTAATAATAAAGATAGTAAAAGTATAGATACC
AAAAATTCAATCAATGCTTTAAATAATGCTAAAAAATTGCCTTTTAATTCTATTGAACAA
GTTAAGAGCGAATCTTTAACTTTGAAAAATAATATTGATGAATTAAAGTTAAAGCTTAAA
GAAGTTAAGAAGTCTAGACTTGCAGAAGCCAAGAACAAATTAAAAGCAATTATTGATTCA
GAACCTTCTAAATATGTTGATAGTTCTGGAGAATTACAAACATTTAATGATTCAAATGTT
GAAGTAAAATCAACACTTGAAGATATTGATAAAAAGATTGATGCTGCAATAAGAGCAAGC
AACGATTTAAATGAAAAAATTAAAAATTACAAATCAGCAAGATTATCTGATTTTGAATTT
TCAAAAAACGATTTGTCAAACTTTATTGCAAACGATTTAAAAGATCCTGTATATAAAGAA
ATTGCAGATAAAATTAATGAAAAGATTAAAGAAGTAAAGGGCGTTGGAAAAAATTCGACA
ATCAAAGAATTACAAGTAGCCATAAAAACTTTAGCAGATGCTAAAGAAAAAGCAATTAAA
GAAAAAGCTTGGATAGATAGAGTTGGTATTAATAAAGTTAGAGAAATTAGAAAATCTAGA
ATATTGTTAGTTGATGCTGAATATATTGCAAAATTTTTAAAATCACAAAATGGTGAACGT
TTTAGACAAGAAAATGAATTAGGCGAATTTCTCGGAACAAAATTTTTAAAATTAAAAAAT
GAGTTGGAAAGGGTTTCAAATCTTAAGGATTTAAATTCTCTTGATAGTGTTGATTATAAA
GTAATATGAAAAGCTAATAAAGAATTAGAAGAATTTATTCCAATAATTAATGGTGCAATT
AAGCAATTTGTATATGATAATTTTAAAAGTTGGTCTGATGTGTTTTCTATTAACAATTTT
AACAGTTGAGCTGAATACTGCTATCCGCCAAAATATACTGGTGCAGGTGAAAAATTAGTA
GCATTTAGAAATGAAGTTCAACAAAAAAATGAAGAACTAAGGGCCAAGGCAAAAGATGCC
AAATGAATGGATATTTTAACAATTTATAATCCACAATCATGAAAGCTTAACACCAGTGAC
ATTCGTGATAAATTTAGAGAAGTTTATATAACTGAAGAAGCAAAGAAAAATAATCTTGCA
TATCAAGCTGTTGATTTATTAAACAAATTAGAATCGTTTGATTTTAACAATAGCAAATTA
AATAAACAAGAAATTAAGGATTTTAAAGAAAAATTAAGTGCAAAAAATCTAGAAATTGAA
GAATATTTAAGTAGCGAAAAAACCTTTGAAAATTATCGTATATATAACCCTAGTCTATGA
ATGAATGATTTGAATTGAAAAATAAAAGAACAAGAAAAAATTTTGAATGATATAAATTCT
AAGATTTCTTCAATTAAAGAAAGTTCATTTACAAATAAAGAATTCAAGAACACTTTTGTT
GAATTAAAACAAAAATTATCAATATTGAATAAAAACTAA
>4015 bias=358.3,bit_score=1630.6,abs_start=84473,align_strand=+,abs_end=86371,score_ratio=0.858662453923,query_name=NODE_1_length_423494_cov_19.5452_ID_878
ATGATAAAGAAACGAAGAAGAAAATTAGGATGATTGACCTTTATTGCCGGGGGAGTTGCC
ATTACTGCTTTTGTTTTAATAATGTGTAGATTTTGCAAGAAACCTAATAAGCAAACAAAA
GATCGAACCTCTTTAAATTTATTTAATAAGGCGCAAAGTGAATTGAAAGAATTAATTAAT
TCTCCAATAGCCAAACTATGCCAAACCGCTATTGAACAAAAAGTTTTAAACGATTCAAAT
AAAATAAATGAAAAGTCTACTGACGAAGAAATTTCAAAGAATACAGAATATTTAAATAGT
TCAATCGCTTTGCTTAAAAATAAGTTAGATCTTGCTAAACAAGAATTAGAAAAATTCAAC
ATGGCTATGTTTCAACTAAGATCATTAGTTAATAATAAAGATAGTAAAAGTATAGATACC
AAAAATTCAATCAATGCTTTAAATAATGCTAAAAAATTGCCTTTTAATTCTATTGAACAA
GTTAAGAGCGAATCTTTAACTTTGAAAAATAATATTGATGAATTAAAGTTAAAGCTTAAA
GAAGTTAAAAAGTCTAGACTTGCAGAAGCCAAGAACAAATTAAAAGCAATTATTGATTCA
GAACCTTCTAAATATGTTGATAGTTCTAAAGAATTGCAAATATTTAATGATTCAAATGTT
GAAGCAAAATCAACACTTGAAGATATTGATAAAAAGATTGATGCTGCAATAAGAGCAAGC
AACGATTTAAATGAAAAAATTCAAAATTATAAATCAGCAAGATTATCTGATCTTGAATCT
TCAAGAAATGATTTGTCAAACTTTATTGCAAACGATTTAAAAAATCCTGTATATAAAGAA
ATTACAGATAAAATTAATGAAAAGATTAAAGAAGTAAAAGGCGTTGGAAAAAATTCAACA
ATCAAAGAATTACAAGCAGCTATAAAAACTTTAGCAGATGCTAAAGAAAAAGCAATTAAA
GAAAAAGCTTGAATAGATAGAGTTGGTATTAAAAAAGTTTTAGAAATTCAAAGATCTAAA
ATATTGTTAGTTGATGCTGAATATATTGCAAGATTTTTAAAATCACAAAATGGTGAACGT
TTTAGGCAAGAGAATGAATTTAATAAATATTCTGGAACAGAATTTTTAAAATTAAAAAAT
GAGTTGGAAAGGGTTTCAAATCTTAAAGATTTAAATGCTCTTGACAGTGTTGATTATAAA
GTAATATGAAAAGCTAATGAAGACTTAAAAAAATATATTCCAATAATTAATGGTGCAATT
AAACAATTTGTATATGACAATTTTAAAAATTGGTCTGATGTGTTTTCTATTAACAATTTG
AATAGTTGAGCTGAATACTGCTATCCGCCAAAATATACTGGCGCAGGCGAAAAATTAGTA
GCATTTAAAAATGAAGTTCAACAAAAAAATGAAGACCTAAGAGCCAAGGCAAAAGATGCC
AACTGAATGGATATTTTAACAATTTATAATCCACAATCATGAAAGCTTAACACTAGTGAC
ATTCGTGATAAATTTAGAGAAGTTTATATAACTGAAGAAGCAAAGAAAAATAATCTTGCA
TATCAAGCTGTTGATTTATTAAACAAATTAGAATCATTTGATTTTAACAATAGCAAATTA
AATAAACAAGAAATTAAAGATTTTAAAGAAAGATTAAGTGCAAAAAATCTAGAAATTGAA
GAATATTTAAGTAGCGAAAAAACCTTTGAAGGTTATCGTATATATAACCCTAGTCTATGA
ATGCGCGATTTGGATTGAAAAATAAAAGAACAAGAAAAAACTTTAAAAGATATAAATTCT
AAGATTTCTTCAATTGAAGAAAGCTCATTTACAAACCAAGAATTCAAGAATACTTTTGTT
GAATTAAAACAAAAATTATCAATATTGAATAAAAACTAA
>17150 bias=0,e_score=0.0,bit_score=1536.5,score_ratio=0.81,align_strand=-,abs_start=261641,abs_end=263537,allele_start=261641,allele_end=263537,query_name=NODE_1_length_507951_cov_41.4538_ID_1311 <unknown description>
TGATAAAGAAACGAAGAAGAAAATTAGGATGATTGACCTTTATTGCTGGGGGAGTTGCCA
TTACTGCTTTTGTTTTAATAATGTGTAGATTTTGCAAGAAACCTAATAAACAAATAAAAG
ATCGAACCTCTTTAAATTTATTTAATAAGGCGCAAAGTGAATTGAAAGAATTAATTAATT
CTCCAATAGCCAAACTATGCCAAACCGCTATTGAACAAAAAGTTTTAAACGATTCAAATA
AAATAAATGAAAAGTCTACTGACGAAGAAATTTCAAAGAATACAGAATATTTAAATAGTT
CAATCGCTTTGCTTAAAAATAAGTTAGATCTTGCTAAACAAGAATTAGAAAAATTCAACA
TGGCTATGTTTCAACTAAGATCATTAGTTAATAATAAAGATAGTAAAAGTATAGATACCA
AAAATTCAATCAATGCTTTAAATAATGCTAAAAAATTGCCTTTTAATTCTATTGAACAAG
TTAAGAGCGAATCTTTAACTTTGAAAAATAATATTGATGAATTAAAGTTAAAGCTTAAAG
AAGTTAAGAAGTCTAGACTTGCAGAAGCCAAGAACAAATTAAAAGCAATTATTGATTCAG
AACCTTCTAAATATGTTGATAGTTCTGGAGAATTACAAACATTTAATGATTCAAATGTTG
AAGTAAAATCAACACTTGAAGATATTGATAAAAAGATTGATGCTGCAATAAGAGCAAGCA
ACGATTTAAATGAAAAAATTAAAAATTACAAATCAGCAAGATTATCTGATTTTGAATTTT
CAAAAAACGATTTGTCAAACTTTATTGCAAACGATTTAAAAGATCCTGTATATAAAGAAA
TTGCAGATAAAATTAATGAAAAGATTAAAGAAGTAAAGGGCGTTGGAAAAAATTCGACAA
TCAAAGAATTACAAGTAGCCATAAAAACTTTAGCAGATGCTAAAGAAAAAGCAATTAAAG
AAAAAGCTTGGATAGATAGAGTTGGTATTAATAAAGTTAGAGAAATTAGAAAATCTAGAA
TATTGTTAGTTGATGCTGAATATATTGCAAAATTTTTAAAATCACAAAATGGTGAACGTT
TTAGACAAGAAAATGAATTAGGCGAATTTCTCGGAACAAAATTTTTAAAATTAAAAAATG
AGTTGGAAAGGGTTTCAAATCTTAAGGATTTAAATTCTCTTGATAGTGTTGATTATAAAG
TAATATGAAAAGCTAATAAAGAATTAGAAGAATTTATTCCAATAATTAATGGTGCAATTA
AGCAATTTGTATATGATAATTTTAAAAGTTGGTCTGATGTGTTTTCTATTAACAATTTTA
ACAGTTGAGCTGAATACTGCTATCCGCCAAAATATACTGGTGCAGGTGAAAAATTAGTAG
CATTTAGAAATGAAGTTCAACAAAAAAATGAAGAACTAAGGGCCAAGGCAAAAGATGCCA
AATGAATGGATATTTTAACAATTTATAATCCACAATCATGAAAGCTTAACACCAGTGACA
TTCGTGATAAATTTAGAGAAGTTTATATAACTGAAGAAGCAAAGAAAAATAATCTTGCAT
ATCAAGCTGTTGATTTATTAAACAAATTAGAATCGTTTGATTTTAACAATAGCAAATTAA
ATAAACAAGAAATTAAGGATTTTAAAGAAAAATTAAGTGCAAAAAATCTAGAAATTGAAG
AATATTTAAGTAGCGAAAAAACCTTTGAAAATTATCGTATATATAACCCTAGTCTATGAA
TGAATGATTTGAATTGAAAAATAAAAGAACAAGAAAAAATTTTGAATGATATAAATTCTA
AGATTTCTTCAATTAAAGAAAGTTCATTTACAAATAAAGAATTCAAGAACACTTTTGTTG
AATTAAAACAAAAATTATCAATATTGAATAAAAACT
>17151 bias=0,e_score=0.0,bit_score=1599.4,score_ratio=0.84,align_strand=+,abs_start=88358,abs_end=90256,allele_start=88358,allele_end=90256,query_name=NODE_1_length_386744_cov_32.1807_ID_133 <unknown description>
TGATAAAGAAAAGAAGAAGAAAATTAGGATGCTTGACCTTTATTGCTGGAGGAGTTGCAG
TTGCTGCTTTTGTTTTAATAATGTGTAGATTTTGCAAGAAACCTAATAAACAAATAAAAG
ATCGAGCCTCTTTAAATTTATTTAATAAGGCACAAAGTGAATTAAAAGAATTAATAAATT
CTCCAATAGCTAAGCTATGCCAAACTGCTATTGAACAAAAAGTTTTAAACGATTCAAATA
AAATAAATGAAAAGTCTACTGATGAAGAAATTTCAAAGAATACTGAATATTTGAATAGTT
CAATCGCTTTGCTTAAAAATAAGTTAGATCTTGCTAAACGAGAATTAGAAAAATTCAACA
TGGCTATGTTTCAACTAAGATCATTAGTTAATAATAAAGATAGTAAAAGTATAGATACCA
AAAATTCAATCAATGCTTTAAATAATGCTAAAAAATTGCCTCTTAATTCTATTGAACAAG
TTAAGAGTGAATCTTTAACTTTGAAAAATAATATTGATGAATTAAAGCTAAAGCTTAAAG
AAGTTAAAAAGTCTAGACTTGCAGAGGCCAAGAACAAATTAAAAGCAATTATTGATTCAG
AACCTTCTAAATATGTTGATAGTTCTAGAGAATTGCAAATATTTAATGATTCAAATGTTG
AAGCAAAATCAACACTTGAAGATATTGATAAAAAGATTGATGCTGCAATAAGAGCAAGCA
ACGATTTAAATGAAAAAATTCAAAATTATAAATCAGCAAGATTATCTGATCTTGAATCTT
CAAGAAATGATTTGTCAAACTTTATTGCAAACGATTTAAAAGATCCTGTATATAAAGAAA
TTGCAGATAAAATTAATGAAAAGATTAAAGAAGTAAAGGGCGTTGGAAAAAATTCGACAA
TCAAAGAATTACAAGTAGCCATAAAAACTTTAGCAGATGCTAAAGAAAAAGCAATTAAAG
AAAAAGCTTGGATAGATAGAGTTGGTATTAAGAAAGTTTTAGAAATTCAAAAATCTAAAA
TATTGTTGGTTGATGCTGAATATATTGCAAGATTTTTAAAATCACAAAATGGTGAACGTT
TTAGACAAGAGAATGAATTTAATAAATATTCTGGAACAGAATTTTTAAAATTAAAAAATG
AGTTGGAAAGGGTTTCAAATCTTAAAGATTTAAATGCTCTTGACAGTGTTGATTATAAAG
TAATATGAAAAGCTAATGAAGACTTAAAAAAATATATTCCAATAATTAATGGTGCAATTA
AACAATTTGTATATGACAATTTTAAAAATTGGTCTGATGTGTTTTCTATTAACAATTTGA
ATAGTTGAGCTGAATACTGCTATCCGCCAAAATATACTGGCGCAGGCGAAAAATTAGTAG
CATTTAAAAATGAAGTTCAACAAAAAAATGAAGACCTAAGAGCCAAGGCAAAAGATGCCA
ACTGAATGGATATTTTAACAATTTATAATCCACAATCATGAAAGCTTAACACTAGTGACA
TTCGTGATAAATTTAGAGAAGTTTATATAACTGAAGAAGCAAAGAAAAATAATCTTGCAT
ATCAAGCTGTTGATTTATTAAACAAATTAGAATCATTTGATTTTAACAATAGCAAATTAA
ATAAACAAGAAATTAAAGATTTTAAAGAAAGATTAAGTGCAAAAAATCTAGAAATTGAAG
AATATTTAAGTAGCGAAAAAACCTTTGAAGGTTATCGTATATATAACCCTAGTCTATGAA
TGAATGATTTGAATTGAAAAATAAAAGAACAAGAAAAAACTTTAAAAGATATAAATTCTA
AGATTTCTTCAATTGAAGAAAGTTCATTTACAAATCAAGAGTTCAAGAATACTTTTGTTG
AATTAAAACAAAAATTATCAATATTGAATAAAAACTAA
>17152 bias=0,e_score=0.0,bit_score=1630.6,score_ratio=0.86,align_strand=-,abs_start=233945,abs_end=235841,allele_start=233945,allele_end=235841,query_name=NODE_1_length_474534_cov_38.1723_ID_792 <unknown description>
TGATAAAGAAACGAAGAAGAAAATTAGGATGATTGACCTTTATTGCCGGGGGAGTTGCCA
TTACTGCTTTTGTTTTAATAATGTGTAGATTTTGCAAGAAACCTAATAAGCAAACAAAAG
ATCGAACCTCTTTAAATTTATTTAATAAGGCGCAAAGTGAATTGAAAGAATTAATTAATT
CTCCAATAGCCAAACTATGCCAAACCGCTATTGAACAAAAAGTTTTAAACGATTCAAATA
AAATAAATGAAAAGTCTACTGACGAAGAAATTTCAAAGAATACAGAATATTTAAATAGTT
CAATCGCTTTGCTTAAAAATAAGTTAGATCTTGCTAAACAAGAATTAGAAAAATTCAACA
TGGCTATGTTTCAACTAAGATCATTAGTTAATAATAAAGATAGTAAAAGTATAGATACCA
AAAATTCAATCAATGCTTTAAATAATGCTAAAAAATTGCCTTTTAATTCTATTGAACAAG
TTAAGAGCGAATCTTTAACTTTGAAAAATAATATTGATGAATTAAAGTTAAAGCTTAAAG
AAGTTAAAAAGTCTAGACTTGCAGAAGCCAAGAACAAATTAAAAGCAATTATTGATTCAG
AACCTTCTAAATATGTTGATAGTTCTAAAGAATTGCAAATATTTAATGATTCAAATGTTG
AAGCAAAATCAACACTTGAAGATATTGATAAAAAGATTGATGCTGCAATAAGAGCAAGCA
ACGATTTAAATGAAAAAATTCAAAATTATAAATCAGCAAGATTATCTGATCTTGAATCTT
CAAGAAATGATTTGTCAAACTTTATTGCAAACGATTTAAAAAATCCTGTATATAAAGAAA
TTACAGATAAAATTAATGAAAAGATTAAAGAAGTAAAAGGCGTTGGAAAAAATTCAACAA
TCAAAGAATTACAAGCAGCTATAAAAACTTTAGCAGATGCTAAAGAAAAAGCAATTAAAG
AAAAAGCTTGAATAGATAGAGTTGGTATTAAAAAAGTTTTAGAAATTCAAAGATCTAAAA
TATTGTTAGTTGATGCTGAATATATTGCAAGATTTTTAAAATCACAAAATGGTGAACGTT
TTAGGCAAGAGAATGAATTTAATAAATATTCTGGAACAGAATTTTTAAAATTAAAAAATG
AGTTGGAAAGGGTTTCAAATCTTAAAGATTTAAATGCTCTTGACAGTGTTGATTATAAAG
TAATATGAAAAGCTAATGAAGACTTAAAAAAATATATTCCAATAATTAATGGTGCAATTA
AACAATTTGTATATGACAATTTTAAAAATTGGTCTGATGTGTTTTCTATTAACAATTTGA
ATAGTTGAGCTGAATACTGCTATCCGCCAAAATATACTGGCGCAGGCGAAAAATTAGTAG
CATTTAAAAATGAAGTTCAACAAAAAAATGAAGACCTAAGAGCCAAGGCAAAAGATGCCA
ACTGAATGGATATTTTAACAATTTATAATCCACAATCATGAAAGCTTAACACTAGTGACA
TTCGTGATAAATTTAGAGAAGTTTATATAACTGAAGAAGCAAAGAAAAATAATCTTGCAT
ATCAAGCTGTTGATTTATTAAACAAATTAGAATCATTTGATTTTAACAATAGCAAATTAA
ATAAACAAGAAATTAAAGATTTTAAAGAAAGATTAAGTGCAAAAAATCTAGAAATTGAAG
AATATTTAAGTAGCGAAAAAACCTTTGAAGGTTATCGTATATATAACCCTAGTCTATGAA
TGCGCGATTTGGATTGAAAAATAAAAGAACAAGAAAAAACTTTAAAAGATATAAATTCTA
AGATTTCTTCAATTGAAGAAAGCTCATTTACAAACCAAGAATTCAAGAATACTTTTGTTG
AATTAAAACAAAAATTATCAATATTGAATAAAAACT
