# Supplementary material for: Genomic determination of minimum multi-locus sequence typing schemas to represent the genomic phylogeny of Mycoplasma hominis
Source: BMC Genomics. 2016 Nov 23;17:964. doi: 10.1186/s12864-016-3284-z (PMC5120421; doi:10.1186/s12864-016-3284-z)
Supplement: Additional file 1: — FASTA sequence for all pan genomic alleles identified in this study. (ZIP 1488 kb) [file 12864_2016_3284_MOESM1_ESM.zip › pan_genome/GENE-250.fasta]

>250
ATGGCTAAAAGAATTACAAAAAACATTAAAAATGTTAAAAGCTTAGTTAATAAAAAAGAC
GTATTCCCTCTTGCAGATGCTATTGAATTAGCAAAAAAAGCTTCATTTGCAAAATTTGAT
GAATCTATTGATATTGCAATTAGATTAAATCTTGATACAAGAAAATCAGATCAACAATTA
CGTGGATCAGTTGTACTTCCACATGGTACAGGAAAATCAGTTAAAGTTTTAGTAGCAACT
GACGAAGTTTCAGCCCAAAAAGCTTCATTAGAAGCTGGAGCAGATTTTGTTTACAGTTCA
GCTGAATTACCAGAAGTACTAAATCAAGATAAATACGATTTTGATGTAATAGTTGCTGAT
CCTAAAATGATGTTAGTTTTAGGAAAATTTGGTAAAAAATTAGGACCTAAAGGTTTAATG
CCAAACCCAAAAACAGGAACAGTTACAATCAATCCTGCTAAGGCCGTTGAAGAACTTAAA
AAAGGTAAAGCAAATTATCGTGCTGATAAGGGCGGAATTGTTCATGCCTCATTTGGTAAG
AAATCAATGGAAACAAATGTTCTAGCAGAAAATGCTGATACTATTATTCAAACAATTAAG
AGATTAAAACCTCAAACAGTTAAAGGTACATATGTTTTAAATATTACCGTTTCAACTTCA
ATGGGTCAATCTGTTAAAGTAAGAATTGATTAA
>562
ATGGCTAAAAGAATTACAAAAAACATTAAAAATGTTAAAAGCTTAGTTAATAAAAAAGAC
GTATTCCCTCTTGCAGATGCTATTGAATTAGCAAAAAAAGCTTCATTTGCAAAATTTGAT
GAATCTGTTGATATTGCAATTAGATTAAATCTTGATACAAGAAAATCAGATCAACAATTA
CGTGGATCAGTTGTACTTCCACACGGTACAGGAAAATCAGTTAAAGTTTTAGTAGCAACT
GACGAAGTTTCAGCCCAAAAAGCTTCATTAGAAGCTGGAGCAGATTTTGTTTACAGTTCA
GCTGAATTACCAGAAGTATTAAATCAAGATAAATATGATTTTGATGTAATAGTTGCCGAT
CCTAAAATGATGTTAGTTTTAGGAAAATTTGGTAAAAAATTAGGACCTAAAGGTTTAATG
CCAAACCCAAAAACAGGAACAGTTACAATCAATCCTGCTAAAGCTGTTGAAGAACTTAAA
AAAGGTAAAGCAAATTATCGTGCTGATAAGGGTGGAATTGTTCACGCCTCATTTGGTAAG
AAATCAATGGAAACAAATGTTCTAGCAGAAAATGCTGATACTATTATTCAAACAATTAAG
AGATTAAAACCTCAAACAGTTAAGGGTACATATGTTTTAAATATTACCGTTTCAACTTCT
ATGGGTCAATCTGTTAAAGTAAGAATTGATTAA
>1240
ATGGCTAAAAGAATTACAAAGAACATTAAAAATGTTAAAAGCTTAGTTAATAAAAAAGAC
GTATTCCCACTTGCAGATGCTATTGAATTAGCAAAAAAAGCTTCATTTGCAAAATTTGAT
GAATCTGTTGATATTGCAATTAGATTAAATCTTGATACAAGAAAATCAGATCAACAATTA
CGTGGATCAGTTGTACTTCCACACGGTACAGGAAAATCAGTTAAAGTTTTAGTAGCAACT
GACGAAGTTTCAGCCCAAAAAGCTTCATTAGAAGCTGGAGCAGATTTTGTTTACAGTTCA
GCTGAATTACCAGAAGTATTAAATCAAGATAAATACGATTTTGATGTAATAGTTGCTGAC
CCTAAAATGATGTTAGTTTTAGGAAAATTTGGTAAAAAATTAGGACCTAAAGGTTTAATG
CCAAACCCAAAAACAGGAACAGTTACAATCAATCCTGCTAAGGCCGTTGAAGAACTTAAA
AAAGGTAAAGCAAATTATCGTGCTGATAAGGGCGGAATTGTTCATGCCTCATTTGGTAAG
AAATCAATGGAAACAAATGTTCTAGCAGAAAATGCTGATACTATTATTCAAACAATTAAG
AGATTAAAACCTCAAACAGTTAAAGGTACATATGTTTTAAATATTACCGTTTCAACTTCT
ATGGGTCAATCTGTTAAAGTAAGAATTGATTAA
>1534
ATGGCTAAAAGAATTACAAAAAACATTAAAAATGTTAAAAGCTTAGTTAATAAAAAAGAC
GTATTCCCTCTTGCAGATGCTATTGAATTAGCAAAAAAAGCTTCATTTGCAAAATTTGAT
GAATCTGTTGATATTGCAATTAGATTAAATCTTGATACAAGAAAATCAGATCAACAATTA
CGTGGATCAGTTGTACTTCCACACGGTACAGGAAAATCAGTTAAAGTTTTAGTAGCAACT
GACGAAGTTTCAGCCCAAAAAGCTTCATTAGAAGCCGGAGCAGATTTTGTTTACAGTTCA
GCTGAATTACCAGAAGTACTAAATCAAGATAAATACGATTTTGATGTAATAGTTGCTGAT
CCTAAAATGATGTTAGTTTTAGGAAAATTTGGTAAAAAATTAGGACCTAAAGGTTTAATG
CCAAACCCAAAAACAGGAACAGTTACAATCAATCCTGCTAAGGCCGTTGAAGAACTTAAA
AAAGGTAAAGCAAATTATCGTGCTGATAAGGGCGGAATTGTTCATGCCTCATTTGGTAAG
AAATCAATGGAAACAAATGTTTTAGCAGAAAATGCTGATACTATTATTCAAACAATTAAG
AGATTAAAACCTCAAACAGTTAAGGGTACATATGTTTTAAATATTACCGTTTCAACTTCT
ATGGGTCAATCTGTTAAAGTAAGAATTGATTAA
>6876 bias=74.9,bit_score=746.0,abs_start=447565,align_strand=+,abs_end=448257,score_ratio=1.07647907648,query_name=NODE_1_length_644406_cov_31.3649_ID_828
ATGGCTAAAAGAATTACAAAAAACATTAAAAATGTTAAAAGCTTAGTTAATAAAAAAGAC
GTATTCCCTCTTGCAGATGCTATTGAATTAGCAAAAAAAGCTTCATTTGCAAAATTTGAT
GAATCTGTTGATATTGCAATTAGATTAAATCTTGATACAAGAAAATCAGATCAACAATTA
CGTGGATCAGTTGTACTTCCACACGGTACAGGAAAATCAGTTAAAGTTTTAGTAGCAACT
GACGAAGTTTCAGCCCAAAAAGCTTCATTAGAAGCCGGAGCAGATTTTGTTTACAGTTCA
GCTGAATTACCAGAAGTACTAAATCAAGATAAATACGATTTTGATGTAATAGTTGCTGAT
CCTAAAATGATGTTAGTTTTAGGAAAATTTGGTAAAAAATTAGGACCTAAAGGTTTAATG
CCAAACCCAAAAACAGGAACAGTTACAATCAATCCTGCTAAGGCCGTTGAAGAACTTAAA
AAAGGTAAAGCAAATTATCGTGCTGATAAGGGCGGAATTGTTCATGCCTCATTTGGTAAG
AAATCAATGGAAACAAATGTTTTAGCAGAAAATGCTGATACTATTATTCAAACAATTAAG
AGATTAAAACCTCAAACAGTTAAAGGTACATATGTTTTAAATATTACCGTTTCAACTTCT
ATGGGTCAATCTGTTAAAGTAAGAATTGATTAA
>6878 bias=78.9,bit_score=736.0,abs_start=126235,align_strand=+,abs_end=126927,score_ratio=1.06204906205,query_name=NODE_1_length_423494_cov_19.5452_ID_878
ATGGCTAAAAGAATTACAAAAAACATTAAAAATGTTAAAAGCTTAGTTAATAAAAAAGAC
GTATTTCCTCTTGCAGATGCTATTGAATTAGCAAAAAAAGCTTCATTTGCAAAATTTGAT
GAATCTGTTGATATTGCAATTAGATTAAATCTTGATACAAGAAAATCAGATCAACAATTA
CGTGGATCAGTTGTACTTCCACACGGTACAGGAAAATCAGTTAAAGTTTTAGTAGCAACT
GACGAAGTTTCAGCCCAAAAAGCTTCATTAGAAGCTGGAGCAGATTTTGTTTACAGTTCA
GCTGAATTACCAGAAGTATTAAATCAAGATAAATATGATTTTGATGTAATAGTTGCTGAT
CCTAAAATGATGTTAGTTTTAGGAAAATTTGGTAAAAAATTAGGACCTAAAGGTTTAATG
CCAAACCCAAAAACAGGAACAGTTACAATCAATCCTGCTAAGGCCGTTGAAGAACTTAAA
AAAGGTAAAGCAAATTATCGTGCTGATAAGGGCGGAATTGTTCATGCCTCATTTGGTAAG
AAATCAATGGAAACAAATGTTTTAGCAGAAAATGCCGATACTATTATTCAAACAATTAAG
AGATTAAAACCTCAAACAGTTAAAGGTACATATGTTTTAAATATTACCGTTTCAACTTCT
ATGGGTCAATCTGTTAAAGTAAAAATTGATTAA
>6885 bias=75.7,bit_score=746.4,abs_start=45480,align_strand=+,abs_end=46172,score_ratio=1.07705627706,query_name=NODE_3_length_132017_cov_31.7138_ID_1553
ATGGCTAAAAGAATTACAAAAAACATTAAAAATGTTAAAAGCTTAGTTAATAAAAAAGAC
GTATTCCCTCTTGCAGATGCTATTGAATTAGCAAAAAAAGCTTCATTTGCAAAATTTGAT
GAATCTGTTGATATTGCAATTAGATTAAATCTTGATACAAGAAAATCAGATCAACAATTA
CGTGGATCAGTTGTACTTCCACACGGTACAGGAAAATCAGTTAAAGTTTTAGTAGCAACT
GACGAAGTTTCAGCCCAAAAAGCTTCATTAGAAGCTGGAGCAGATTTTGTTTACAGTTCA
GCTGAATTACCAGAAGTATTAAATCAAGATAAATATGATTTTGATGTAATAGTTGCTGAT
CCTAAAATGATGTTAGTTTTAGGAAAATTTGGTAAAAAATTAGGACCTAAAGGTTTAATG
CCAAACCCAAAAACAGGAACAGTTACAATCAATCCTGCTAAGGCCGTTGAAGAACTTAAA
AAAGGTAAAGCAAATTATCGTGCTGATAAGGGCGGAATTGTTCATGCCTCATTTGGTAAG
AAATCAATGGAAACAAATGTTCTAGCAGAAAATGCTGATACTATTATTCAAACAATTAAG
AGATTAAAACCTCAAACAGTTAAGGGTACATATGTTTTAAATATTACCGTTTCAACTTCT
ATGGGTCAATCTGTTAAAGTAAGAATTGATTAA
>6887 bias=77.7,bit_score=741.2,abs_start=86022,align_strand=-,abs_end=86712,score_ratio=1.06955266955,query_name=NODE_1_length_201530_cov_37.1757_ID_177
TGGCTAAAAGAATTACAAAAAACATTAAAAATGTTAAAAGCTTAGTTAATAAAAAAGACG
TATTCCCACTTGCAGATGCTATTGAATTAGCAAAAAAAGCTTCATTTGCAAAATTTGATG
AATCTGTTGATATTGCAATTAGATTAAATCTTGATACAAGAAAATCAGATCAACAATTAC
GTGGATCAGTTGTACTTCCACACGGTACAGGAAAATCAGTTAAAGTTTTAGTAGCAACTG
ACGAAGTTTCAGCCCAAAAAGCTTCATTAGAAGCTGGAGCAGATTTTGTTTACAGTTCAG
CTGAATTACCAGAAGTATTAAATCAAGATAAATACGATTTTGATGTAATAGTTGCCGATC
CTAAAATGATGTTAGTTTTAGGAAAATTTGGTAAAAAATTAGGACCTAAAGGTTTAATGC
CAAACCCAAAAACAGGAACAGTTACAATCAATCCTGCTAAGGCTGTTGAAGAACTTAAAA
AAGGTAAAGCAAATTATCGTGCTGATAAGGGTGGAATTGTTCATGCCTCATTTGGTAAGA
AATCAATGGAAACAAATGTTCTAGCAGAAAATGCTGATACTATTATTCAAACAATTAAGA
GATTAAAACCTCAAACAGTTAAAGGTACATATGTTTTAAATATTACCGTTTCAACTTCAA
TGGGTCAATCTGTTAAAGTAAGAATTGATTA
>6888 bias=76.3,bit_score=743.9,abs_start=11967,align_strand=-,abs_end=12657,score_ratio=1.07344877345,query_name=NODE_23_length_21234_cov_18.1046_ID_1742
TGGCTAAAAGAATTACAAAAAACATTAAAAATGTTAAAAGCTTAGTTAATAAAAAAGACG
TATTCCCTCTTGCAGATGCTATTGAATTAGCAAAAAAAGCTTCATTTGCAAAATTTGATG
AATCTATTGATATTGCAATTAGATTAAATCTTGATACAAGAAAATCAGATCAACAATTAC
GTGGATCAGTTGTACTTCCACACGGTACAGGAAAATCAGTTAAAGTTTTAGTAGCAACTG
ACGAAGTTTCAGCCCAAAAAGCTTCATTAGAAGCTGGAGCAGATTTTGTTTACAGTTCAG
CTGAATTACCAGAAGTACTAAATCAAGATAAATACGATTTTGATGTAATAGTTGCTGATC
CTAAAATGATGTTAGTTTTAGGAAAATTTGGTAAAAAATTAGGACCTAAAGGTTTAATGC
CAAACCCAAAAACAGGAACAGTTACAATCAATCCTGCTAAGGCCGTTGAAGAACTTAAAA
AAGGTAAAGCAAATTATCGTGCTGATAAGGGTGGAATTGTTCATGCCTCATTTGGTAAGA
AATCAATGGAAACAAATGTTCTAGCAGAAAATGCTGATACTATTATTCAAACAATTAAGA
GATTAAAACCTCAAACAGTTAAGGGTACATATGTTTTAAATATTACCGTTTCAACTTCAA
TGGGTCAATCTGTTAAAGTAAGAATTGATTA
>19640 bias=0,e_score=5.3e-222,bit_score=743.9,score_ratio=1.07,align_strand=+,abs_start=48046,abs_end=48738,allele_start=48046,allele_end=48738,query_name=NODE_1_length_264014_cov_18.1843_ID_149 <unknown description>
TGGCTAAAAGAATTACAAAAAACATTAAAAATGTTAAAAGCTTAGTTAATAAAAAAGACG
TATTCCCTCTTGCAGATGCTATTGAATTAGCAAAAAAAGCTTCATTTGCAAAATTTGATG
AATCTATTGATATTGCAATTAGATTAAATCTTGATACAAGAAAATCAGATCAACAATTAC
GTGGATCAGTTGTACTTCCACACGGTACAGGAAAATCAGTTAAAGTTTTAGTAGCAACTG
ACGAAGTTTCAGCCCAAAAAGCTTCATTAGAAGCTGGAGCAGATTTTGTTTACAGTTCAG
CTGAATTACCAGAAGTACTAAATCAAGATAAATACGATTTTGATGTAATAGTTGCTGATC
CTAAAATGATGTTAGTTTTAGGAAAATTTGGTAAAAAATTAGGACCTAAAGGTTTAATGC
CAAACCCAAAAACAGGAACAGTTACAATCAATCCTGCTAAGGCCGTTGAAGAACTTAAAA
AAGGTAAAGCAAATTATCGTGCTGATAAGGGTGGAATTGTTCATGCCTCATTTGGTAAGA
AATCAATGGAAACAAATGTTCTAGCAGAAAATGCTGATACTATTATTCAAACAATTAAGA
GATTAAAACCTCAAACAGTTAAGGGTACATATGTTTTAAATATTACCGTTTCAACTTCAA
TGGGTCAATCTGTTAAAGTAAGAATTGATTAA
>19641 bias=0,e_score=4.8e-223,bit_score=747.7,score_ratio=1.08,align_strand=+,abs_start=129148,abs_end=129840,allele_start=129148,allele_end=129840,query_name=NODE_1_length_337690_cov_20.0179_ID_3593 <unknown description>
TGGCTAAAAGAATTACAAAAAACATTAAAAATGTTAAAAGCTTAGTTAATAAAAAAGACG
TATTCCCTCTTGCAGATGCTATTGAATTAGCAAAAAAAGCTTCATTTGCAAAATTTGATG
AATCTGTTGATATTGCAATTAGATTAAATCTTGATACAAGAAAATCAGATCAACAATTAC
GTGGATCAGTTGTACTTCCACACGGTACAGGAAAATCAGTTAAAGTTTTAGTAGCAACTG
ACGAAGTTTCAGCCCAAAAAGCTTCATTAGAAGCCGGAGCAGATTTTGTTTACAGTTCAG
CTGAATTACCAGAAGTACTAAATCAAGATAAATACGATTTTGATGTAATAGTTGCTGACC
CTAAAATGATGTTAGTTTTAGGAAAATTTGGTAAAAAATTAGGACCTAAAGGTTTAATGC
CAAACCCAAAAACAGGAACAGTTACAATCAATCCTGCTAAGGCCGTTGAAGAACTTAAAA
AAGGTAAAGCAAATTATCGTGCTGATAAGGGCGGAATTGTTCATGCCTCATTTGGTAAGA
AATCAATGGAAACAAATGTTTTAGCAGAAAATGCTGATACTATTATTCAAACAATTAAGA
GATTAAAACCTCAAACAGTTAAGGGTACATATGTTTTAAATATTACCGTTTCAACTTCTA
TGGGTCAATCTGTTAAAGTAAGAATTGATTAA
>19642 bias=0,e_score=3.1e-222,bit_score=745.5,score_ratio=1.08,align_strand=+,abs_start=277404,abs_end=278096,allele_start=277404,allele_end=278096,query_name=NODE_1_length_497571_cov_28.1511_ID_540 <unknown description>
TGGCTAAAAGAATTACAAAAAACATTAAAAATGTTAAAAGCTTAGTTAATAAAAAAGACG
TATTCCCACTTGCAGATGCTATTGAATTAGCAAAAAAAGCTTCATTTGCAAAATTTGATG
AATCTGTTGATATTGCAATTAGATTAAATCTTGATACAAGAAAATCAGATCAACAATTAC
GTGGATCAGTTGTACTTCCACACGGTACAGGAAAATCAGTTAAAGTTTTAGTAGCAACTG
ACGAAGTTTCAGCCCAAAAAGCTTCATTAGAAGCTGGAGCAGATTTTGTTTACAGTTCAG
CTGAATTACCAGAAGTATTAAATCAAGATAAATACGATTTTGATGTAATAGTTGCTGACC
CTAAAATGATGTTAGTTTTAGGAAAATTTGGTAAAAAATTAGGACCTAAAGGTTTAATGC
CAAACCCAAAAACAGGAACAGTTACAATCAATCCTGCTAAGGCCGTTGAAGAACTTAAAA
AAGGTAAAGCAAATTATCGTGCTGATAAGGGCGGAATTGTTCATGCCTCATTTGGTAAGA
AATCAATGGAAACAAATGTTCTAGCAGAAAATGCTGATACTATTATTCAAACAATTAAGA
GATTAAAACCTCAAACAGTTAAAGGTACATATGTTTTAAATATTACCGTTTCAACTTCTA
TGGGTCAATCTGTTAAAGTAAGAATTGATTAA
>19643 bias=0,e_score=1.1e-219,bit_score=736.7,score_ratio=1.06,align_strand=+,abs_start=134245,abs_end=134937,allele_start=134245,allele_end=134937,query_name=NODE_1_length_386744_cov_32.1807_ID_133 <unknown description>
TGGCTAAAAGAATTACAAAAAACATTAAAAATGTTAAAAGCTTAGTTAATAAAAAAGACG
TATTCCCTCTTGTAGATGCTATTGAATTAGCAAAAAAAGCTTCATTTGCAAAATTTGATG
AATCTGTTGATATTGCAATTAGATTAAATCTTGATACAAGAAAATCAGATCAACAATTAC
GTGGATCAGTTGTACTTCCACACGGTACAGGAAAATCAGTTAAAGTTTTAGTAGCAACTG
ACGAAGTTTCAGCCCAAAAAGCTTCATTAGAAGCCGGAGCAGATTTTGTTTACAGTTCAG
CTGAATTACCAGAAGTATTAAATCAAGATAAATATGATTTTGATGTAATAGTTGCTGATC
CTAAAATGATGTTAGTTTTAGGAAAATTTGGTAAAAAATTAGGACCTAAAGGTTTAATGC
CAAATCCAAAAACAGGAACAGTTACAATCAATCCTGCTAAGGCCGTTGAAGAACTTAAAA
AAGGTAAAGCAAATTATCGTGCTGATAAGGGCGGAATTGTTCATGCCTCATTTGGTAAGA
AATCAATGGAAACAAATGTTTTAGCAGAAAATGCTGATACTATTATTCAAACAATTAAGA
GATTAAAACCTCAAACAGTTAAAGGTACATATGTTTTAAATATTACCGTTTCAACTTCAA
TGGGTCAATCTGTTAAAGTAAGAATTGATTAA
>19644 bias=0,e_score=2.3e-219,bit_score=736.0,score_ratio=1.06,align_strand=-,abs_start=193389,abs_end=194079,allele_start=193389,allele_end=194079,query_name=NODE_1_length_474534_cov_38.1723_ID_792 <unknown description>
TGGCTAAAAGAATTACAAAAAACATTAAAAATGTTAAAAGCTTAGTTAATAAAAAAGACG
TATTTCCTCTTGCAGATGCTATTGAATTAGCAAAAAAAGCTTCATTTGCAAAATTTGATG
AATCTGTTGATATTGCAATTAGATTAAATCTTGATACAAGAAAATCAGATCAACAATTAC
GTGGATCAGTTGTACTTCCACACGGTACAGGAAAATCAGTTAAAGTTTTAGTAGCAACTG
ACGAAGTTTCAGCCCAAAAAGCTTCATTAGAAGCTGGAGCAGATTTTGTTTACAGTTCAG
CTGAATTACCAGAAGTATTAAATCAAGATAAATATGATTTTGATGTAATAGTTGCTGATC
CTAAAATGATGTTAGTTTTAGGAAAATTTGGTAAAAAATTAGGACCTAAAGGTTTAATGC
CAAACCCAAAAACAGGAACAGTTACAATCAATCCTGCTAAGGCCGTTGAAGAACTTAAAA
AAGGTAAAGCAAATTATCGTGCTGATAAGGGCGGAATTGTTCATGCCTCATTTGGTAAGA
AATCAATGGAAACAAATGTTTTAGCAGAAAATGCCGATACTATTATTCAAACAATTAAGA
GATTAAAACCTCAAACAGTTAAAGGTACATATGTTTTAAATATTACCGTTTCAACTTCTA
TGGGTCAATCTGTTAAAGTAAAAATTGATT
>19645 bias=0,e_score=2.2e-222,bit_score=746.0,score_ratio=1.08,align_strand=-,abs_start=219566,abs_end=220256,allele_start=219566,allele_end=220256,query_name=NODE_1_length_507951_cov_41.4538_ID_1311 <unknown description>
TGGCTAAAAGAATTACAAAAAACATTAAAAATGTTAAAAGCTTAGTTAATAAAAAAGACG
TATTCCCTCTTGCAGATGCTATTGAATTAGCAAAAAAAGCTTCATTTGCAAAATTTGATG
AATCTGTTGATATTGCAATTAGATTAAATCTTGATACAAGAAAATCAGATCAACAATTAC
GTGGATCAGTTGTACTTCCACACGGTACAGGAAAATCAGTTAAAGTTTTAGTAGCAACTG
ACGAAGTTTCAGCCCAAAAAGCTTCATTAGAAGCCGGAGCAGATTTTGTTTACAGTTCAG
CTGAATTACCAGAAGTACTAAATCAAGATAAATACGATTTTGATGTAATAGTTGCTGATC
CTAAAATGATGTTAGTTTTAGGAAAATTTGGTAAAAAATTAGGACCTAAAGGTTTAATGC
CAAACCCAAAAACAGGAACAGTTACAATCAATCCTGCTAAGGCCGTTGAAGAACTTAAAA
AAGGTAAAGCAAATTATCGTGCTGATAAGGGCGGAATTGTTCATGCCTCATTTGGTAAGA
AATCAATGGAAACAAATGTTTTAGCAGAAAATGCTGATACTATTATTCAAACAATTAAGA
GATTAAAACCTCAAACAGTTAAAGGTACATATGTTTTAAATATTACCGTTTCAACTTCTA
TGGGTCAATCTGTTAAAGTAAGAATTGATT
>19646 bias=0,e_score=2.6e-221,bit_score=741.2,score_ratio=1.07,align_strand=-,abs_start=86022,abs_end=86712,allele_start=86022,allele_end=86712,query_name=NODE_1_length_201531_cov_37.8145_ID_143 <unknown description>
TGGCTAAAAGAATTACAAAAAACATTAAAAATGTTAAAAGCTTAGTTAATAAAAAAGACG
TATTCCCACTTGCAGATGCTATTGAATTAGCAAAAAAAGCTTCATTTGCAAAATTTGATG
AATCTGTTGATATTGCAATTAGATTAAATCTTGATACAAGAAAATCAGATCAACAATTAC
GTGGATCAGTTGTACTTCCACACGGTACAGGAAAATCAGTTAAAGTTTTAGTAGCAACTG
ACGAAGTTTCAGCCCAAAAAGCTTCATTAGAAGCTGGAGCAGATTTTGTTTACAGTTCAG
CTGAATTACCAGAAGTATTAAATCAAGATAAATACGATTTTGATGTAATAGTTGCCGATC
CTAAAATGATGTTAGTTTTAGGAAAATTTGGTAAAAAATTAGGACCTAAAGGTTTAATGC
CAAACCCAAAAACAGGAACAGTTACAATCAATCCTGCTAAGGCTGTTGAAGAACTTAAAA
AAGGTAAAGCAAATTATCGTGCTGATAAGGGTGGAATTGTTCATGCCTCATTTGGTAAGA
AATCAATGGAAACAAATGTTCTAGCAGAAAATGCTGATACTATTATTCAAACAATTAAGA
GATTAAAACCTCAAACAGTTAAAGGTACATATGTTTTAAATATTACCGTTTCAACTTCAA
TGGGTCAATCTGTTAAAGTAAGAATTGATT
>19647 bias=0,e_score=1.4e-219,bit_score=737.2,score_ratio=1.06,align_strand=-,abs_start=227692,abs_end=228382,allele_start=227692,allele_end=228382,query_name=NODE_1_length_666248_cov_46.4332_ID_732 <unknown description>
TGGCTAAAAGAATTACAAAAAACATTAAAAATGTTAAAAGCTTAGTTAATAAAAAAGACG
TATTCCCACTTGCAGATGCTATTGAATTGGCAAAAAAAGCTTCATTTGCAAAATTTGATG
AATCTGTTGATATTGCAATTAGATTAAATCTTGATACAAGAAAATCAGATCAACAATTAC
GTGGATCAGTTGTACTTCCACACGGTACAGGAAAATCAGTTAAAGTTTTAGTAGCAACTG
ACGAAGTTTCAGCCCAAAAAGCTTCATTAGAAGCTGGAGCAGATTTTGTTTACAGTTCAG
CTGAATTACCAGAAGTATTAAATCAAGATAAATATGATTTTGATGTAATAGTTGCTGATC
CTAAAATGATGTTAGTTTTAGGAAAATTTGGTAAAAAATTAGGACCTAAAGGTTTAATGC
CAAACCCAAAAACAGGAACAGTTACAATCAATCCTGCTAAAGCTGTTGAAGAACTTAAAA
AAGGTAAAGCAAATTATCGTGCTGATAAGGGTGGAATTGTTCATGCCTCATTTGGTAAGA
AATCAATGGAAACAAATGTTCTAGCAGAAAATGCTGATACTATTATTCAAACAATTAAGA
GATTAAAACCTCAAACAGTTAAAGGTACATATGTTTTAAATATTACCGTTTCAACTTCTA
TGGGTCAATCTGTTAAAGTAAGAATTGATT
>19648 bias=0,e_score=4.4e-223,bit_score=746.4,score_ratio=1.08,align_strand=+,abs_start=45480,abs_end=46172,allele_start=45480,allele_end=46172,query_name=NODE_3_length_132017_cov_31.7138_ID_1553 <unknown description>
TGGCTAAAAGAATTACAAAAAACATTAAAAATGTTAAAAGCTTAGTTAATAAAAAAGACG
TATTCCCTCTTGCAGATGCTATTGAATTAGCAAAAAAAGCTTCATTTGCAAAATTTGATG
AATCTGTTGATATTGCAATTAGATTAAATCTTGATACAAGAAAATCAGATCAACAATTAC
GTGGATCAGTTGTACTTCCACACGGTACAGGAAAATCAGTTAAAGTTTTAGTAGCAACTG
ACGAAGTTTCAGCCCAAAAAGCTTCATTAGAAGCTGGAGCAGATTTTGTTTACAGTTCAG
CTGAATTACCAGAAGTATTAAATCAAGATAAATATGATTTTGATGTAATAGTTGCTGATC
CTAAAATGATGTTAGTTTTAGGAAAATTTGGTAAAAAATTAGGACCTAAAGGTTTAATGC
CAAACCCAAAAACAGGAACAGTTACAATCAATCCTGCTAAGGCCGTTGAAGAACTTAAAA
AAGGTAAAGCAAATTATCGTGCTGATAAGGGCGGAATTGTTCATGCCTCATTTGGTAAGA
AATCAATGGAAACAAATGTTCTAGCAGAAAATGCTGATACTATTATTCAAACAATTAAGA
GATTAAAACCTCAAACAGTTAAGGGTACATATGTTTTAAATATTACCGTTTCAACTTCTA
TGGGTCAATCTGTTAAAGTAAGAATTGATTAA
>19649 bias=0,e_score=2.2e-222,bit_score=745.5,score_ratio=1.08,align_strand=-,abs_start=218905,abs_end=219595,allele_start=218905,allele_end=219595,query_name=NODE_1_length_344309_cov_36.0595_ID_85 <unknown description>
TGGCTAAAAGAATTACAAAAAACATTAAAAATGTTAAAAGCTTAGTTAATAAAAAAGACG
TATTCCCACTTGCAGATGCTATTGAATTAGCAAAAAAAGCTTCATTTGCAAAATTTGATG
AATCTGTTGATATTGCAATTAGATTAAATCTTGATACAAGAAAATCAGATCAACAATTAC
GTGGATCAGTTGTACTTCCACACGGTACAGGAAAATCAGTTAAAGTTTTAGTAGCAACTG
ACGAAGTTTCAGCCCAAAAAGCTTCATTAGAAGCTGGAGCAGATTTTGTTTACAGTTCAG
CTGAATTACCAGAAGTATTAAATCAAGATAAATACGATTTTGATGTAATAGTTGCTGACC
CTAAAATGATGTTAGTTTTAGGAAAATTTGGTAAAAAATTAGGACCTAAAGGTTTAATGC
CAAACCCAAAAACAGGAACAGTTACAATCAATCCTGCTAAGGCCGTTGAAGAACTTAAAA
AAGGTAAAGCAAATTATCGTGCTGATAAGGGCGGAATTGTTCATGCCTCATTTGGTAAGA
AATCAATGGAAACAAATGTTCTAGCAGAAAATGCTGATACTATTATTCAAACAATTAAGA
GATTAAAACCTCAAACAGTTAAAGGTACATATGTTTTAAATATTACCGTTTCAACTTCTA
TGGGTCAATCTGTTAAAGTAAGAATTGATT
>19650 bias=0,e_score=1.3e-221,bit_score=742.6,score_ratio=1.07,align_strand=-,abs_start=156525,abs_end=157215,allele_start=156525,allele_end=157215,query_name=NODE_1_length_253687_cov_41.2364_ID_219 <unknown description>
TGGCTAAAAGAATTACAAAAAACATTAAAAATGTTAAAAGCTTAGTTAATAAAAAAGACG
TATTCCCACTTGCAGATGCTATTGAATTAGCAAAAAAAGCTTCATTTGCAAAATTTGATG
AATCTGTTGATATTGCAATTAGATTAAATCTTGATACAAGAAAATCAGATCAACAATTAC
GTGGATCAGTTGTACTTCCACACGGTACAGGAAAATCAGTTAAAGTTTTAGTAGCAACTG
ACGAAGTTTCAGCCCAAAAAGCTTCATTAGAAGCTGGAGCAGATTTTGTTTACAGTTCAG
CTGAATTACCAGAAGTATTAAATCAAGATAAATATGATTTTGATGTAATAGTTGCTGATC
CTAAAATGATGTTAGTTTTAGGAAAATTTGGTAAAAAATTAGGACCTAAAGGTTTAATGC
CAAACCCAAAAACAGGAACAGTTACAATCAATCCTGCTAAGGCCGTTGAAGAACTTAAAA
AAGGTAAAGCAAATTATCGTGCTGATAAGGGCGGAATTGTTCATGCCTCATTTGGTAAGA
AATCAATGGAAACAAATGTTCTAGCAGAAAATGCTGATACTATTATTCAAACAATTAAGA
GATTAAAACCTCAAACAGTTAAAGGTACATATGTTTTAAATATTACCGTTTCAACTTCAA
TGGGTCAATCTGTTAAAGTAAGAATTGATT
>19651 bias=0,e_score=4.2e-221,bit_score=740.4,score_ratio=1.07,align_strand=+,abs_start=31293,abs_end=31985,allele_start=31293,allele_end=31985,query_name=NODE_1_length_185828_cov_1.25555_ID_69 <unknown description>
TGGCTAAAAGAATTACAAAAAACATTAAAAATGTTAAAAGCTTAGTTAATAAAAAAGACG
TATTCCCTCTTGCAGATGCTATTGAATTAGCAAAAAAAGCTTCATTTGCAAAATTTGATG
AATCTGTTGATATTGCAATTAGATTAAATCTTGATACAAGAAAATCAGATCAACAATTAC
GTGGATCAGTTGTACTTCCACACGGTACAGGAAAATCAGTTAAAGTTTTAGTAGCAACTG
ACGAAGTTTCAGCCCAAAAAGCTTCATTAGAAGCTGGAGCAGATTTTGTTTACAGTTCAG
CTGAATTACCAGAAGTATTAAATCAAGATAAATATGATTTTGATGTAATAGTTGCTGATC
CTAAAATGATGTTAGTTTTAGGAAAATTTGGTAAAAAATTAGGACCTAAAGGTTTAATGC
CAAACCCAAAAACAGGAACAGTTACAATCAATCCTGCTAAGGCCGTTGAAGAACTTAAAA
AAGGTAAAGCAAATTATCGTGCTGATAAGGGCGGAATTGTTCATGCCTCATTTGGTAAGA
AATCAATGGAAACAAATGTTCTAGCAGAAAATGCCGATACTATTATTCAAACAATTAAGA
GATTAAAACCTCAAACAGTTAAAGGTACATATGTTTTAAATATTACCGTTTCAACTTCTA
TGGGTCAATCTGTTAAAGTAAAAATTGATTAA
