# Supplementary material for: Genomic determination of minimum multi-locus sequence typing schemas to represent the genomic phylogeny of Mycoplasma hominis
Source: BMC Genomics. 2016 Nov 23;17:964. doi: 10.1186/s12864-016-3284-z (PMC5120421; doi:10.1186/s12864-016-3284-z)
Supplement: Additional file 1: — FASTA sequence for all pan genomic alleles identified in this study. (ZIP 1488 kb) [file 12864_2016_3284_MOESM1_ESM.zip › pan_genome/GENE-251.fasta]

>251
ATGTTATTTGATTCAAGAACCCCACAATCTAGTGAAGGATTTAAACCAAACGTAGATAAT
AGCATTAAAAAACCAATTCCAACAGGTGTTGAAAAATTCTTTTTTATCTTATTTTTTATA
CTTACAATAGGAATTTTCTATTTTGTATATGTAGGAAGAAAAAATGAATTAATGCGTGAT
CAAAACGAAATTCAAAATGCAAGTTCTCTAATACAAGCAGCAGAAAAAAGGAGACGTGCA
GTTCTAATTAAAATGATGGATAGTTTAATTGGCTATAAAAATTTTGAAAATGAAACATTA
ACTAAAATAACTCAATATAGATCAAAATTATCAAATATCGATGTAGACAAAACTTCTCCC
GTTGAATTGAAATCACAAATTGACAGCATCAGAGGTGCTTTAAACTTTCAATTTGAACAA
TACCCAGATCTTAAAGCAAGCAAATTGTATTTACAATTTTCAACTGAAATTTCTATGCAA
GAAGATGAAATTTATGCAACAATAAGAAACTATAATATGATTGCAACATCATTTAATTCA
AAAATATATACATTTTGAACAAATTGTGTTGCTCAAAAATTAGATTTGTACAATGTGGCT
ATTTTTCAAGCATCCGAAATAGAAAGAGCAGATGTAGATACAAGCGAACTTAGAAACTAA
>553
ATGTTATTTGATTCAAGAACCCCACAATCTAGTGAAGGATTTAAACCAAACGTAGATAAT
AGCATTAAAAAGCCAATTCCAACAGGTGTTGAAAAATTCTTTTTTATCTTATTTTTTATA
CTTACAATAGGAATTTTCTATTTTGTATATGTAGGAAGAAAAAATGAATTAATGCGTGAT
CAAAACGAAATTCAAAATGCAAGTTCTCTAATACAAGCAGCAGAAAAAAGGAGACGTGCA
GTTCTAATTAAAATGATGGATAGTTTAATTGGCTATAAAAATTTTGAAAATGAAACATTA
AGTAAAATAACTCAATATAGATCAAAATTATCAAATATCGATGTAGACAAAACTTCTCCC
GTTGAATTGAAATCACAAATTGACAGCATCAGAGGTGCTTTAAACTTTCAATTTGAACAA
TACCCAGATCTTAAAGCAAGCAAATTGTATTTACAATTTTCAACTGAAATTTCTATGCAA
GAAGATGAAATTTATGCAACAATAAGAAACTATAATATGATTGCAACATCATTTAATTCA
AAAATATATACATTTTGAACAAATTGTGTTGCTCAAAAATTAGATTTGTACAATGTGGCT
ATTTTTCAAGCATCCGAAATAGAAAGAGTAGATGTAGATACAAGCGAACTTAGAAACTAA
>1773
ATGTTATTTGATTCAAGAACCCCACAATCTAGTGAAGGATTTAAACCAAACGTAGATAAT
AGCATTAAAAAGCCAATTCCAACAGGTGTTGAAAAATTCTTTTTTATCTTATTTTTTATA
CTTACAATAGGAATTTTCTATTTTGTATATGTAGGAAGAAAAAATGAATTAATGCGTGAT
CAAAACGAAATTCAAAATGCAAGTTCTCTAATACAAGCAGCAGAAAAAAGGAGACGTGCA
GTTCTAATTAAAATGATGGATAGTTTAATTGGCTATAAAAATTTTGAAAATGAAACATTA
ACTAAAATAACTCAATATAGATCAAAATTATCAAATATCGATGTAGACAAAACTTCTCCC
GTTGAATTGAAATCACAAATTGACAGCATCAGAGGTGCCTTAAACTTTCAATTTGAACAA
TACCCAGATCTTAAAGCAAGCAAATTGTATTTACAATTTTCAACTGAAATTTCTATGCAA
GAAGATGAAATTTATGCAACAATAAGAAACTATAATATGATTGCAACATCATTTAATTCA
AAAATATATACATTTTGAACAAATTGTGTTGCTCAAAAATTAGATTTGTACAATGTGGCT
ATTTTTCAAGCATCCGAAATAGAAAGAGCAGATGTAGATACAAGCGAACTTAGAAACTAA
>6895 bias=99.5,bit_score=678.1,abs_start=28059,align_strand=-,abs_end=28716,score_ratio=1.02742424242,query_name=NODE_3_length_120284_cov_36.4395_ID_569
TGTTATTTGATTCAAGAACCCCACAATCTAGTGAAGGATTTAAACCAAACGTAGATAATA
GCATTAAAAAACCAATTCCAACAGGTGTTGAAAAATTCTTTTTTATCTTATTTTTTATAC
TTACAATAGGAATTTTCTATTTTGTATATGTAGGAAGAAAAAATGAATTAATGCGTGATC
AAAACGAAATTCAAAATGCAAGTTCTCTAATACAAGCAGCAGAAAAAAGGAGACGTGCAG
TTCTAATTAAAATGATGGATAGTTTAATTGGCTATAAAAATTTTGAAAATGAAACATTAA
CTAAAATAACTCAATATAGATCAAAATTATCAAATATCGATGTAGACAAAACTTCTCCCG
TTGAATTGAAATCACAGATTGACAGCATCAGAGGTGCTTTAAACTTTCAATTTGAACAAT
ACCCAGATCTTAAAGCAAGCAAATTGTATTTACAATTTTCAACTGAAATTTCTATGCAAG
AAGATGAAATTTATGCAACAATAAGAAACTATAATATGATTGCAACATCATTTAATTCAA
AAATATATACATTTTGAACAAATTGTGTTGCTCAAAAATTAGATCTATACAATGTGGCTA
TTTTTCAAGCATCTGAAATAGAAAGAGCAGATGTAGATACAAGCGAACTTAGAAACTA
>6896 bias=97.0,bit_score=684.9,abs_start=32647,align_strand=-,abs_end=33304,score_ratio=1.03772727273,query_name=NODE_15_length_41830_cov_53.7599_ID_6759
TGTTATTTGATTCAAGAACCCCACAATCTAGTGAAGGATTTAAACCAAACGTAGATAATA
GCATTAAAAAACCAATTCCAACAGGTGTTGAAAAATTCTTTTTTATCTTATTTTTTATAC
TTACAATAGGAATTTTCTATTTTGTATATGTAGGAAGAAAAAATGAATTAATGCGTGATC
AAAACGAAATTCAAAATGCAAGTTCTCTAATACAAGCAGCAGAAAAAAGGAGACGTGCAG
TTCTAATTAAAATGATGGATAGTTTAATTGGCTATAAAAATTTTGAAAATGAAACATTAA
CTAAAATAACTCAATATAGATCAAAATTATCAAATATCGATGTAGACAAAACTTCTCCCG
TTGAATTGAAATCACAAATTGACAGCATCAGAGGTGCTTTGAACTTTCAATTTGAACAAT
ACCCAGATCTTAAAGCAAGCAAATTGTATTTACAATTTTCAACCGAAATTTCTATGCAAG
AAGATGAAATTTATGCAACAATAAGAAACTATAATATGATTGCAACATCATTTAATTCAA
AAATATATACATTTTGAACAAATTGTGTTGCTCAAAAATTAGATTTGTACAATGTGGCTA
TTTTTCAAGCATCCGAAATAGAAAGAGCAGATGTAGATACAAGCGAACTTAGAAACTA
>6900 bias=97.0,bit_score=689.4,abs_start=27981,align_strand=-,abs_end=28638,score_ratio=1.04454545455,query_name=NODE_2_length_157878_cov_35.9168_ID_1792
TGTTATTTGATTCAAGAACCCCACAATCTAGTGAAGGATTTAAACCAAACGTAGATAATA
GCATTAAAAAGCCAATTCCAACAGGTGTTGAAAAATTCTTTTTTATCTTATTTTTTATAC
TTACAATAGGAATTTTCTATTTTGTATATGTAGGAAGAAAAAATGAATTAATGCGTGATC
AAAACGAAATTCAAAATGCAAGTTCTCTAATACAAGCAGCAGAAAAAAGGAGACGTGCAG
TTCTAATTAAAATGATGGATAGTTTAATTGGCTATAAAAATTTTGAAAATGAAACATTAA
CTAAAATAACTCAATATAGATCAAAATTATCAAATATCGATGTAGACAAAACTTCTCCCG
TTGAATTGAAATCACAAATTGACAGCATCAGAGGTGCCTTAAACTTTCAATTTGAACAAT
ACCCAGATCTTAAAGCAAGCAAATTGTATTTACAATTTTCAACTGAAATTTCTATGCAAG
AAGATGAAATTTATGCAACAATAAGAAACTATAATATGATTGCAACATCATTTAATTCAA
AAATATATACATTTTGAACAAATTGTGTTGCTCAAAAATTAGATTTGTACAATGTGGCTA
TTTTTCAAGCATCCGAAATAGAAAGAGCAGATGTAGATACAAGCGAACTTAGAAACTA
>6901 bias=100.6,bit_score=683.7,abs_start=27980,align_strand=-,abs_end=28637,score_ratio=1.03590909091,query_name=NODE_3_length_108567_cov_21.4029_ID_3453
TGTTATTTGATTCAAGAACCCCACAATCTAGTGAAGGATTTAAACCAAACGTAGATAATA
GCATTAAAAAACCAATTCCAACAGGTGTTGAAAAATTCTTTTTTATCTTATTTTTTATAC
TTACAATAGGAATTTTCTATTTTGTATATGTAGGAAGAAAAAATGAATTAATGCGTGATC
AAAACGAAATTCAAAATGCAAGTTCTCTAATACAAGCAGCAGAAAAAAGGAGACGTGCAG
TTCTAATTAAAATGATGGATAGTTTAATTGGCTATAAAAATTTTGAAAATGAAACATTAA
CTAAAATAACTCAATATAGATCAAAATTATCAAATATCGATGTAGACAAAACTTCTCCCG
TTGAATTGAAATCACAAATTGACAGCATCAGAGGTGCTTTAAACTTTCAATTTGAACAAT
ACCCAGATCTTAAAGCAAGCAAATTGTATTTACAATTTTCAACTGAAATTTCTATGCAAG
AAGATGAAATTTATGCAACAATAAGAAACTATAATATGATTGCAACATCATTTAATTCAA
AAATATATACATTTTGAACAAATTGTGTTGCTCAAAAATTAGATTTGTACAATGTGGCTA
TTTTTCAAGCATCTGAAATAGAAAGAGCAGATGTAGATACAAGCGAACTTAGAAACTA
>19652 bias=0,e_score=1.2e-204,bit_score=685.4,score_ratio=1.04,align_strand=+,abs_start=69977,abs_end=70636,allele_start=69977,allele_end=70636,query_name=NODE_3_length_98613_cov_35.7026_ID_1039 <unknown description>
TGTTATTTGATTCAAGAACCCCACAATCTAGTGAAGGATTTAAACCAAACGTAGATAATA
GCATTAAAAAGCCAATTCCAACAGGTGTTGAAAAATTCTTTTTTATCTTATTTTTTATAC
TTACAATAGGAATTTTCTATTTTGTATATGTAGGAAGAAAAAATGAATTAATGCGTGATC
AAAACGAAATTCAAAATGCAAGTTCTCTAATACAAGCAGCAGAAAAAAGGAGACGTGCAG
TTCTAATTAAAATGATGGATAGTTTAATTGGCTATAAAAATTTTGAAAATGAAACATTAA
GTAAAATAACTCAATATAGATCAAAATTATCAAATATCGATGTAGACAAAACTTCTCCCG
TTGAATTGAAATCACAAATTGACAGCATCAGAGGTGCTTTAAACTTTCAATTTGAACAAT
ACCCAGATCTTAAAGCAAGCAAATTGTATTTACAATTTTCAACTGAAATTTCTATGCAAG
AAGATGAAATTTATGCAACAATAAGAAACTATAATATGATTGCAACATCATTTAATTCAA
AAATATATACATTTTGAACAAATTGTGTTGCTCAAAAATTAGATTTGTACAATGTGGCTA
TTTTTCAAGCATCCGAAATAGAAAGAGCAGATGTAGATACAAGCGAACTTAGAAAATAA
>19653 bias=0,e_score=8e-206,bit_score=689.4,score_ratio=1.04,align_strand=-,abs_start=27985,abs_end=28642,allele_start=27985,allele_end=28642,query_name=NODE_2_length_103512_cov_40.2028_ID_705 <unknown description>
TGTTATTTGATTCAAGAACCCCACAATCTAGTGAAGGATTTAAACCAAACGTAGATAATA
GCATTAAAAAGCCAATTCCAACAGGTGTTGAAAAATTCTTTTTTATCTTATTTTTTATAC
TTACAATAGGAATTTTCTATTTTGTATATGTAGGAAGAAAAAATGAATTAATGCGTGATC
AAAACGAAATTCAAAATGCAAGTTCTCTAATACAAGCAGCAGAAAAAAGGAGACGTGCAG
TTCTAATTAAAATGATGGATAGTTTAATTGGCTATAAAAATTTTGAAAATGAAACATTAA
CTAAAATAACTCAATATAGATCAAAATTATCAAATATCGATGTAGACAAAACTTCTCCCG
TTGAATTGAAATCACAAATTGACAGCATCAGAGGTGCCTTAAACTTTCAATTTGAACAAT
ACCCAGATCTTAAAGCAAGCAAATTGTATTTACAATTTTCAACTGAAATTTCTATGCAAG
AAGATGAAATTTATGCAACAATAAGAAACTATAATATGATTGCAACATCATTTAATTCAA
AAATATATACATTTTGAACAAATTGTGTTGCTCAAAAATTAGATTTGTACAATGTGGCTA
TTTTTCAAGCATCCGAAATAGAAAGAGCAGATGTAGATACAAGCGAACTTAGAAACT
>19654 bias=0,e_score=1.2e-204,bit_score=685.4,score_ratio=1.04,align_strand=-,abs_start=27981,abs_end=28636,allele_start=27981,allele_end=28636,query_name=NODE_3_length_97159_cov_18.0381_ID_750 <unknown description>
TGTTATTTGATTCAAGAACCCCACAATCTAGTGAAGGATTTAAACCAAACGTAGATAATA
GCATTAAAAAGCCAATTCCAACAGGTGTTGAAAAATTCTTTTTTATCTTATTTTTTATAC
TTACAATAGGAATTTTCTATTTTGTATATGTAGGAAGAAAAAATGAATTAATGCGTGATC
AAAACGAAATTCAAAATGCAAGTTCTCTAATACAAGCAGCAGAAAAAAGGAGACGTGCAG
TTCTAATTAAAATGATGGATAGTTTAATTGGCTATAAAAATTTTGAAAATGAAACATTAA
GTAAAATAACTCAATATAGATCAAAATTATCAAATATCGATGTAGACAAAACTTCTCCCG
TTGAATTGAAATCACAAATTGACAGCATCAGAGGTGCTTTAAACTTTCAATTTGAACAAT
ACCCAGATCTTAAAGCAAGCAAATTGTATTTACAATTTTCAACTGAAATTTCTATGCAAG
AAGATGAAATTTATGCAACAATAAGAAACTATAATATGATTGCAACATCATTTAATTCAA
AAATATATACATTTTGAACAAATTGTGTTGCTCAAAAATTAGATTTGTACAATGTGGCTA
TTTTTCAAGCATCCGAAATAGAAAGAGCAGATGTAGATACAAGCGAACTTAGAAA
>19655 bias=0,e_score=4.1e-204,bit_score=684.9,score_ratio=1.04,align_strand=+,abs_start=75832,abs_end=76491,allele_start=75832,allele_end=76491,query_name=NODE_2_length_226046_cov_22.58_ID_866 <unknown description>
TGTTATTTGATTCAAGAACCCCACAATCTAGTGAAGGATTTAAACCAAACGTAGATAATA
GCATTAAAAAACCAATTCCAACAGGTGTTGAAAAATTCTTTTTTATCTTATTTTTTATAC
TTACAATAGGAATTTTCTATTTTGTATATGTAGGAAGAAAAAATGAATTAATGCGTGATC
AAAACGAAATTCAAAATGCAAGTTCTCTAATACAAGCAGCAGAAAAAAGGAGACGTGCAG
TTCTAATTAAAATGATGGATAGTTTAATTGGCTATAAAAATTTTGAAAATGAAACATTAA
CTAAAATAACTCAATATAGATCAAAATTATCAAATATCGATGTAGACAAAACTTCTCCCG
TTGAATTGAAATCACAAATTGACAGCATCAGAGGTGCTTTGAACTTTCAATTTGAACAAT
ACCCAGATCTTAAAGCAAGCAAATTGTATTTACAATTTTCAACCGAAATTTCTATGCAAG
AAGATGAAATTTATGCAACAATAAGAAACTATAATATGATTGCAACATCATTTAATTCAA
AAATATATACATTTTGAACAAATTGTGTTGCTCAAAAATTAGATTTGTACAATGTGGCTA
TTTTTCAAGCATCCGAAATAGAAAGAGCAGATGTAGATACAAGCGAACTTAGAAACTAA
>19656 bias=0,e_score=4.9e-203,bit_score=681.0,score_ratio=1.03,align_strand=+,abs_start=145607,abs_end=146266,allele_start=145607,allele_end=146266,query_name=NODE_3_length_174249_cov_45.7083_ID_381 <unknown description>
TGTTATTTGATTCAAGAACCCCACAATCTAGTGAAGGATTTAAACCAAACGTAGATAATA
GCATTAAAAAACCAATTCCAACAGGTGTTGAAAAATTCTTTTTTATCTTATTTTTTATAC
TTACAATAGGAATTTTCTATTTTGTATATGTAGGAAGAAAAAATGAATTAATGCGTGATC
AAAACGAAATTCAAAATGCAAGTTCTCTAATACAAGCAGCAGAAAAAAGGAGACGTGCAG
TTCTAATTAAAATGATGGATAGTTTAATTGGCTATAAAAATTTTGAAAATGAAACATTAA
CTAAAATAACTCAATATAGATCAAAATTATCAAATATCGATGTAGACAAAACTTCTCCCG
TTGAATTGAAATCACAGATTGACAGCATCAGAGGTGCTTTAAACTTTCAATTTGAACAAT
ACCCAGATCTTAAAGCAAGCAAATTGTATTTACAATTTTCAACTGAAATTTCTATGCAAG
AAGATGAAATTTATGCAACAATAAGAAACTATAATATGATTGCAACATCATTTAATTCAA
AAATATATACATTTTGAACAAATTGTGTTGCTCAAAAATTAGATCTATACAATGTGGCTA
TTTTTCAAGCATCCGAAATAGAAAGAGCAGATGTAGATACAAGCGAACTTAGAAACTAA
>19657 bias=0,e_score=2.6e-202,bit_score=678.1,score_ratio=1.03,align_strand=-,abs_start=28059,abs_end=28716,allele_start=28059,allele_end=28716,query_name=NODE_3_length_122945_cov_38.6883_ID_537 <unknown description>
TGTTATTTGATTCAAGAACCCCACAATCTAGTGAAGGATTTAAACCAAACGTAGATAATA
GCATTAAAAAACCAATTCCAACAGGTGTTGAAAAATTCTTTTTTATCTTATTTTTTATAC
TTACAATAGGAATTTTCTATTTTGTATATGTAGGAAGAAAAAATGAATTAATGCGTGATC
AAAACGAAATTCAAAATGCAAGTTCTCTAATACAAGCAGCAGAAAAAAGGAGACGTGCAG
TTCTAATTAAAATGATGGATAGTTTAATTGGCTATAAAAATTTTGAAAATGAAACATTAA
CTAAAATAACTCAATATAGATCAAAATTATCAAATATCGATGTAGACAAAACTTCTCCCG
TTGAATTGAAATCACAGATTGACAGCATCAGAGGTGCTTTAAACTTTCAATTTGAACAAT
ACCCAGATCTTAAAGCAAGCAAATTGTATTTACAATTTTCAACTGAAATTTCTATGCAAG
AAGATGAAATTTATGCAACAATAAGAAACTATAATATGATTGCAACATCATTTAATTCAA
AAATATATACATTTTGAACAAATTGTGTTGCTCAAAAATTAGATCTATACAATGTGGCTA
TTTTTCAAGCATCTGAAATAGAAAGAGCAGATGTAGATACAAGCGAACTTAGAAACT
>19658 bias=0,e_score=4.6e-204,bit_score=683.7,score_ratio=1.04,align_strand=-,abs_start=27981,abs_end=28638,allele_start=27981,allele_end=28638,query_name=NODE_2_length_111520_cov_43.0702_ID_357 <unknown description>
TGTTATTTGATTCAAGAACCCCACAATCTAGTGAAGGATTTAAACCAAACGTAGATAATA
GCATTAAAAAACCAATTCCAACAGGTGTTGAAAAATTCTTTTTTATCTTATTTTTTATAC
TTACAATAGGAATTTTCTATTTTGTATATGTAGGAAGAAAAAATGAATTAATGCGTGATC
AAAACGAAATTCAAAATGCAAGTTCTCTAATACAAGCAGCAGAAAAAAGGAGACGTGCAG
TTCTAATTAAAATGATGGATAGTTTAATTGGCTATAAAAATTTTGAAAATGAAACATTAA
CTAAAATAACTCAATATAGATCAAAATTATCAAATATCGATGTAGACAAAACTTCTCCCG
TTGAATTGAAATCACAAATTGACAGCATCAGAGGTGCTTTAAACTTTCAATTTGAACAAT
ACCCAGATCTTAAAGCAAGCAAATTGTATTTACAATTTTCAACTGAAATTTCTATGCAAG
AAGATGAAATTTATGCAACAATAAGAAACTATAATATGATTGCAACATCATTTAATTCAA
AAATATATACATTTTGAACAAATTGTGTTGCTCAAAAATTAGATTTGTACAATGTGGCTA
TTTTTCAAGCATCTGAAATAGAAAGAGCAGATGTAGATACAAGCGAACTTAGAAACT
>19659 bias=0,e_score=7.3e-205,bit_score=688.9,score_ratio=1.04,align_strand=-,abs_start=542634,abs_end=543291,allele_start=542634,allele_end=543291,query_name=NODE_1_length_666248_cov_46.4332_ID_732 <unknown description>
TGTTATTTGATTCAAGAACCCCACAATCTAGTGAAGGATTTAAACCAAACGTAGATAATA
GCATTAAAAAGCCAATTCCAACAGGTGTTGAAAAATTCTTTTTTATCTTATTTTTTATAC
TTACAATAGGAATTTTCTATTTTGTATATGTAGGAAGAAAAAATGAATTAATGCGTGATC
AAAACGAAATTCAAAATGCAAGTTCTCTAATACAAGCAGCAGAAAAAAGGAGACGTGCAG
TTCTAATTAAAATGATGGATAGTTTAATTGGCTATAAAAATTTTGAAAATGAAACATTAA
CTAAAATAACTCAATATAGATCAAAATTATCAAATATCGATGTAGACAAAACTTCTCCCG
TTGAATTGAAATCACAAATTGACAGCATCAGAGGTGCTTTAAACTTTCAATTTGAACAAT
ACCCAGATCTTAAAGCAAGCAAATTGTATTTACAATTTTCAACTGAAATTTCTATGCAAG
AAGATGAAATTTATGCAACAATAAGAAACTATAATATGATTGCAACATCATTTAATTCAA
AAATATATACATTTTGAACAAATTGTGTTGCTCAAAAATTAGATTTGTACAATGTGGCTA
TTTTTCAAGCATCCGAAATAGAAAGAGCAGATGTAGATACAAGCGAACTTAGAAACT
>19660 bias=0,e_score=4e-205,bit_score=687.2,score_ratio=1.04,align_strand=-,abs_start=27985,abs_end=28642,allele_start=27985,allele_end=28642,query_name=NODE_2_length_108164_cov_27.4012_ID_251 <unknown description>
TGTTATTTGATTCAAGAACCCCACAATCTAGTGAAGGATTTAAACCAAACGTAGATAATA
GCATTAAAAAGCCAATTCCAACAGGTGTTGAAAAATTCTTTTTTATCTTATTTTTTATAC
TTACAATAGGAATTTTCTATTTTGTATATGTAGGAAGAAAAAATGAATTAATGCGTGATC
AAAACGAAATTCAAAATGCAAGTTCTCTAATACAAGCAGCAGAAAAAAGGAGACGTGCAG
TTCTAATTAAAATGATGGATAGTTTAATTGGCTATAAAAATTTTGAAAATGAAACATTAA
CTAAAATAACTCAATATAGATCAAAATTATCAAATATCGATGTAGACAAAACTTCTCCCG
TTGAATTGAAATCACAAATTGACAGCATCAGAGGTGCTTTGAACTTTCAATTTGAACAAT
ACCCAGATCTTAAAGCAAGCAAATTGTATTTACAATTTTCAACCGAAATTTCTATGCAAG
AAGATGAAATTTATGCAACAATAAGAAACTATAATATGATTGCAACATCATTTAATTCAA
AAATATATACATTTTGAACAAATTGTGTTGCTCAAAAATTAGATTTGTACAATGTGGCTA
TTTTTCAAGCATCCGAAATAGAAAGAGCAGATGTAGATACAAGCGAACTTAGAAACT
>19661 bias=0,e_score=2.8e-205,bit_score=687.6,score_ratio=1.04,align_strand=-,abs_start=27982,abs_end=28639,allele_start=27982,allele_end=28639,query_name=NODE_3_length_105570_cov_41.6042_ID_404 <unknown description>
TGTTATTTGATTCAAGAACCCCACAATCTAGTGAAGGATTTAAACCAAACGTAGATAATA
GCATTAAAAAGCCAATTCCAACAGGTGTTGAAAAATTCTTTTTTATCTTATTTTTTATAC
TTACAATAGGAATTTTCTATTTTGTATATGTAGGAAGAAAAAATGAATTAATGCGTGATC
AAAACGAAATTCAAAATGCAAGTTCTCTAATACAAGCAGCAGAAAAAAGGAGACGTGCAG
TTCTAATTAAAATGATGGATAGTTTAATTGGCTATAAGAATTTTGAAAATGAAACATTAA
GTAAAATAACTCAATATAGATCAAAATTATCAAATATCGATGTAGACAAAACTTCTCCCG
TTGAATTGAAATCACAAATTGACAGCATCAGAGGTGCTTTAAACTTTCAATTTGAACAAT
ACCCAGATCTTAAAGCAAGCAAATTGTATTTACAATTTTCAACTGAAATTTCTATGCAAG
AAGATGAAATTTATGCAACAATAAGAAACTATAATATGATTGCAACATCATTTAATTCAA
AAATATATACATTTTGAACAAATTGTGTTGCTCAAAAATTAGATTTGTACAATGTGGCTA
TTTTTCAAGCATCCGAAATAGAAAGAGCAGATGTAGATACAAGCGAACTTAGAAACT
