# Supplementary material for: Genomic determination of minimum multi-locus sequence typing schemas to represent the genomic phylogeny of Mycoplasma hominis
Source: BMC Genomics. 2016 Nov 23;17:964. doi: 10.1186/s12864-016-3284-z (PMC5120421; doi:10.1186/s12864-016-3284-z)
Supplement: Additional file 1: — FASTA sequence for all pan genomic alleles identified in this study. (ZIP 1488 kb) [file 12864_2016_3284_MOESM1_ESM.zip › pan_genome/GENE-252.fasta]

>252
ATGATTGAAGAGCACATCTGTGATATGAAGCACGTTAAAATTCATGGCAATGATTTTACA
GATGAAATAAAATACTATTTAAAAATGTTTTCAATGACTCAAAAAGAATTATCTATAAGA
CTTGGATTATCAATAAAACATATCAATTCAATTATGAATAATGAAGTTAATAACGTTAGT
GCAACTATTATTGAAGCGCTTGAATATGCATTTCACTTAGAAATTGGCACATTAACGGAA
GTTTATCATATTTATAATAACTTAAAAACACTAAAGAAAAATAAGAATATTGAAGATGAT
TTAAAGAAACATGGTATTGATTTTTTAATAAATCATCCAGAGCTAGCATTAGCAGCTAAC
ATTAGCATTCATGAAAACAGTCCATTACATGTTAAATTAATAATGCTAAAAAGATTTTTT
GGTGTTGCTGATTTGGCTAACTATGATAAATATTTAAAAGATAATGTTTCAGCAGAAGAA
TGAACATATTCAAACCCAAATACAAAAGTTTGAATAAGATTTTGTGAATTACTTTCAATT
GATAAAAATATTGACGAAAACGTGGGAATTTTTAGAAAATCTTCATTTAATTCACTTTAT
CATAAAATTTTAACGATCATGTCTAATACACATTGTTCATTTGAAGAAAAAATGGAAACA
ATTAAAAAAGTTTTATTAAGCAAAGGAATTAATCTGGTAACGATGCCTTTTATTGAAAAT
AGTTTGATAAGGGCTATTGCTTTGAAAAAAGGAGCAAAAAGGTATATTTTCCTTTCTGAT
ATGTTTAATTCTGAAGCATATATATTTTATTCATTGCTACATGAAATAGTTCATTGCTTT
TTTTCAAATTATACTGAAAACAAAATTGATAAAGTTGTTATCAAAGAATATTTTGCATGA
GAAAAAAACAATCCGACAACATATAAAGCAATATATGATGCAATAAATTCATATCAACAA
TGTGAAGCTATTCAAAAGGCTAACAAAAACATTGATACTTCATACATATGATCTACATTA
AAAGATAAATATCCTTACGTTGCTTTCGATCCATTAAGTGATCAAAAGAGCAAAAATTAA
>653
ATGATTGAAGAGCACATCTGTGATATGAAGCACGTTAAAATTCATGGCAATGATTTTACA
GATGAAATAAAATACTATTTAAAAATGTTTTCAATGACTCAAAAAGAATTATCTATAAGA
CTTGGATTATCAATAAAACATATCAATTCAATTATGAATAATGAAGTTAATAACGTTAGT
GCAACTATTATTGAGGCGCTTGAATATGCATTTCACTTAGAAATTGGCACATTAACGGAA
GTTTATCATATTTATAATAACTTAAAAACACTAAAGAAAAATAAGAATATTGAAGATGAT
TTAAAGAAACATGGTATTGATTTTTTAATAAATCATCCAGAGCTAGCATTGGCAGCTAAC
ATTAGCATTCATGAAAATAGTCCATTACATGTTAAATTAATAATGCTAAAAAGATTTTTT
GGTGTTGCTGATTTGGCTAACTATGATAAATATTTAAAAGATAATGTTTCGGCAGAAGAA
TGAACATATTCAAACCCAAATACAAAAGTTTGAATAAGATTTTGCGAATTGCTTTCAATT
GATAAAAATATTGACGAAAACGTGGGAATTTTTAGAAAATCTTCATTTAATTCACTTTAT
CATAAGATTTTAACGATCATGTCTAATACACATTGTTCATTTGAAGAAAAAATGGAAACA
ATTAAAAAAGTTTTATTAAGCAAAGGAATTAATCTAGTAACGATGCCTTTTATTGAAAAT
AGTTTGATAAGGGCCATTGCTTTGAAAAAAGGAGCAAAAAGGTATATTTTCCTTTCTGAT
ATGTTTAATTCTGAAGCATATATATTTTATTCATTGCTACATGAAATAGTTCATTGCTTT
TTTTCAAATTATACTGAAAACAAAATTGATAAAGTTGTTATCAAAGAATATTTTGCATGA
GAAAAAAACAACCCTACAACATATAAAGCAATATATGATGCAATAAATTCATATCAACAA
TGTGAAGCTATTCAAAAGGCTAACAAAAACATTGATACTTCATACATATGATCTACATTA
AAAGATAAATATCCTTACGTTGCTTTCGATCCATTAAGTGATCAAAAGAGCAAAAATTAA
>1439
ATGATTGAAGAGCACATCTGTGATATGAAGCACGTTAAAATTCATGGCAATGATTTTACA
GATGAAATAAAATACTATTTAAAAATGTTTTCAATGACTCAAAAAGAATTATCTATAAGA
CTTGGATTATCAATAAAACATATCAATTCAATTATGAATAATGAAGTTAATAACGTTAGT
GCAACTATTATTGAAGCGCTTGAATATGCATTTCACTTAGAAATTGGCACATTAACGGAA
GTTTATCATATTTATAATAACTTAAAAACACTAAAGAAAAATAAGAATATTGAAGATGAT
TTAAAGAAACATGGTATTGATTTTTTAATAAATCATCCAGAGCTAGCATTAGCAGCTAAC
ATTAGCATTCATGAAAATAGTCCATTACATGTTAAATTAATAATGCTAAAAAGATTTTTT
GGTGTTGCTGACTTGGCTAACTATGATAAATATTTAAAAGATAATGTTTCAGCAGAAGAA
TGAACATATTCAAACCCAAATACAAAAGTTTGAATAAGATTTTGCGAATTGCTTTCAATT
GATAAAAATATTGACGAAAACGTGGGAATTTTTAGAAAATCTTCATTTAATTCACTTTAT
CATAAAGTTTTAACGATCATGTCTAATACACATTGTTCATTTGAAGAAAAAATGGAAACA
ATTAAAAAAGTTTTATTAAGCAAAGGAATTAATCTAGTAACGATGCCTTTTATTGAAAAT
AGTTTGATAAGGGCTATTGCTTTGAAAAAAGGAGCAAAAAGGTATATTTTCCTTTCTGAT
ATGTTTAATTCTGAAGCATATATATTTTATTCATTGCTACATGAAATAGTTCATTGCTTT
TTTTCAAATTATACTGAAAACAAAATTGATAAAGTTGTTATCAAAGAATATTTTGCATGA
GAAAAAAACAATCCGACAACATATAAAGCAATATATGATGCAATAAATTCATATCAACAA
TGTGAAGCTATTCAAAAGGCTAACAAAAACATTGATACTTCATACATATGATCTACATTA
AAAGATAAATATCCTTACGTTGCTTTCGATCCATTAAGTGATCAAAAGAGCAAAAATTAA
>1826
ATGATTGAAGAGCACATCTGTGATATGAAGCACGTTAAAATTCATGGCAATGATTTTACA
GATGAAATAAAATACTATTTAAAAATGTTTTCAATGACTCAAAAAGAATTATCTATAAGA
CTTGGATTATCAATAAAACATATCAATTCAATTATGAATAATGAAGTTAATAACGTTAGT
GCAACTATTATTGAAGCGCTTGAATATGCATTTCACTTAGAAATTGGCACATTAACGGAA
GTTTATCATATTTATAATAACTTAAAAACACTAAAGAAAAATAAGAATATTGAAGATGAT
TTAAAGAAACATGGTATTGATTTTTTAATAAATCATCCAGAGCTTGCATTGGCAGCTAAC
ATTAGCATTCATGAAAATAGTCCATTACATGTTAAATTAATAATGCTAAAAAGATTTTTT
GGTGTTGCTGACTTGGCTAACTATGATAAATATTTAAAAGATAATGTTTCAGCAGAAGAA
TGAACATATTCAAACCCAAATACAAAAGTTTGAATAAGATTTTGCGAATTGCTTTCAATT
GATAAAAATATTGATGAAAACGTGGGAATTTTTAGAAAATCTTCATTTAATTCACTTTAT
CATAAAATTTTAACGATCATGTCTAATACACATTGTTCATTTGAAGAAAAAATGGAAACA
ATTAAAAAAGTTTTATTAAGCAAAGGAATTAATCTAGTAACGATGCCTTTTATTGAAAAT
AGTTTGATAAGGGCTATTGCTTTGAAAAAGGGAGCAAAAAGGTATATTTTCCTTTCTGAT
ATGTTTAATTCTGAAGCATATATATTTTATTCATTGCTACATGAAATAGTTCATTGCTTT
TTTTCAAATTATACTGAAAACAAAATTGATAAAGTTGTTATCAAAGAATATTTTGCATGA
GAAAAAAACAACCCGACAACATATAAAGCAATATATGATGCAATAAATTCATATCAACAA
TGTGAAGCTATTCAAAAGGCTAACAAAAACATTGATACTTCATACATATGATCTACATTA
AAAGATAAATATCCTTACGTTGCTTTCGATCCATTAAGTGATCAAAAGAGCAAAAATTAA
>6851 bias=181.6,bit_score=1106.0,abs_start=17638,align_strand=+,abs_end=18717,score_ratio=1.02407407407,query_name=NODE_5_length_65338_cov_34.5_ID_5307
ATGATTGAAGAGCACATCTGTGATATGAAGCACGTTAAAATTCATGGCAATGATTTTACA
GATGAAATAAAATACTATTTAAAAATGTTTTCAATGACTCAAAAAGAATTATCTATAAGA
CTTGGATTATCAATAAAACATATCAATTCAATTATGAATAATGAAGTTAATAACGTTAGT
GCAACTATTATTGAGGCGCTTGAATATGCATTTCACTTAGAAATTGGCACATTAACGGAA
GTTTATCATATTTATAATAACTTAAAAACACTAAAGAAAAATAAGAATATTGAAGATGAT
TTAAAGAAACATGGTATTGATTTTTTAATAAATCATCCAGAGCTTGCATTGGCAGCTAAC
ATTAGCATTCATGAAAATAGTCCACTACATGTTAAATTAATAATGCTAAAAAGATTTTTT
GGTGTTGCTGACTTGGCTAACTATGATAAATATTTAAAAGATAATGTTTCAGCAGAAGAA
TGAACATATTCAAACCCAAATACAAAAGTTTGAATAAGATTTTGCGAATTGCTTTCAATT
GATAAAAATATTGACGAAAACGTGGGAATTTTTAGAAAATCTTCATTTAATTCACTTTAT
CATAAAGTTTTAACGATCATGTCTAATACACATTGTTCATTTGAAGAAAAAATGGAAACA
ATTAAAAAAGTTTTATTAAGCAAAGGAATTAATCTGGTAACGATGCCTTTTATTGAAAAT
AGTTTGATAAGGGCTATTGCTTTAAAAAAGGGAGCAAAAAGGTATATTTTCCTTTCTGAT
ATGTTTAATTCTGAAGCATATATATTTTATTCATTGTTACATGAAATAGTTCATTGCTTT
TTTTCAAATTATACTGAAAACAAAATTGATAAAGTTGTTATCAAAGAATATTTTGCATGA
GAAAAAAACAACCCTACAACATATAAAGCAATATATGATGCAATAAATTCATATCAACAA
TGTGAAGCTATTCAAAAGGCTAACAAAAACATTGATACTTCATACATATGATCTACATTA
AAAGATAAATATCCTTACGTTGCTTTCGATCCATTAAGTGATCAAAAGAGCAAAAATTAA
>6852 bias=191.4,bit_score=1094.5,abs_start=18482,align_strand=+,abs_end=19561,score_ratio=1.01342592593,query_name=NODE_6_length_22809_cov_35.7546_ID_495
ATGATTGAAGAGCACATCTGTGATATGAAGCACGTTAAAATTCATGGCAATGATTTTACA
GATGAAATAAAATACTATTTAAAAATGTTTTCAATGACTCAAAAAGAATTATCTATAAGA
CTTGGATTATCAATAAAACATATCAATTCAATTATGAATAATGAAGTTAATAACGTTAGT
GCAACTATTATTGAAGCGCTTGAATATGCATTTCACTTAGAAATTGGCACATTAACAGAA
GTTTATCATATTTATAATAACTTAAAAACACTAAAGAAAAATAAGAATATTGAAGATGAT
TTAAAGAAACATGGTATTGATTTTTTAATAAATCATCCAGAGCTAGCATTAGCAGCTAAC
ATTAGCATTCATGAAAATAGTCCATTACATGTTAAATTAATAATGCTAAAAAGATTTTTT
GGTGTTGCTGATTTGGCTAACTATGATAAATATTTAAAAGATAATGTTTCAGCAGAAGAA
TGAACATATTCAAACCCAAATACAAAAGTTTGAATAAGATTTTGTGAATTACTTTCAATT
GATAAAAATATTGACGAAAACGTGGGAATTTTTAGAAAATCTTCATTTAATTCACTTTAT
CATAAGATTTTAACTATCATGTCTAATACACATTGTTCATTTGAAGAAAAAATGGAAACA
ATTAAAAAAGTTTTATTAAGCAAAGGAATTAATCTGGTAACGATGCCTTTTATTGAAAAT
AGTTTGATAAGGGCTATTGCTTTGAAAAAGGGAGCAAAAAGGTATATTTTCCTTTCTGAT
ATGTTTAATTCTGAAGCATATATATTTTATTCATTGCTACATGAAATAGTTCATTGCTTT
TTTTCAAATTATACTGAAAACAAAATTGATAAAGTTGTTATCAAAGAATATTTTGCATGA
GAAAAAAACAACCCTACAACATATAAAGCAATATATGATGCAATAAATTCATATCAACAA
TGTGAAGCTATTCAAAAGGCTAACAAAAACATTGATACTTCATACATATGATCTACATTA
AAAGATAAATATCCTTACGTTGCTTTTGATCCATTAAGTGATCAAAAGAGCAAAAATTAA
>6853 bias=183.6,bit_score=1109.7,abs_start=6863,align_strand=-,abs_end=7940,score_ratio=1.0275,query_name=NODE_4_length_26312_cov_45.1597_ID_476
TGATTGAAGAGCACATCTGTGATATGAAGCACGTTAAAATTCATGGCAATGATTTTACAG
ATGAAATAAAATACTATTTAAAAATGTTTTCAATGACTCAAAAAGAATTATCTATAAGAC
TTGGATTATCAATAAAACATATCAATTCAATTATGAATAATGAAGTTAATAACGTTAGTG
CAACTATTATTGAGGCGCTTGAATATGCATTTCACCTAGAAATTGGCACATTAACGGAAG
TTTATCATATTTATAATAACTTAAAAACACTAAAGAAAAATAAGAATATTGAAGATGATT
TAAAGAAACATGGTATTGATTTTTTAATAAATCATCCAGAGCTAGCATTAGCAGCTAACA
TTAGCATTCATGAAAATAGTCCATTACATGTTAAATTAATAATGCTAAAAAGATTTTTTG
GTGTTGCTGACTTGGCTAACTATGATAAATATTTAAAAGATAATGTTTCAGCAGAAGAAT
GAACATATTCAAACCCAAATACAAAAGTTTGAATAAGATTTTGCGAATTGCTTTCAATTG
ATAAAAATATTGATGAAAACGTGGGAATTTTTAGAAAATCTTCATTTAATTCACTTTATC
ATAAAATTTTAACGATCATGTCTAATACACATTGTTCATTTGAAGAAAAAATGGAAACAA
TTAAAAAAGTTTTATTAAGCAAAGGAATTAATCTAGTAACGATGCCTTTTATTGAAAATA
GTTTGATAAGGGCTATTGCTTTGAAAAAGGGAGCAAAAAGGTATATTTTCCTTTCTGATA
TGTTTAATTCTGAAGCATATATATTTTATTCATTGCTACATGAAATAGTTCATTGCTTTT
TTTCAAATTATACTGAAAACAAAATTGATAAAGTTGTTATCAAAGAATATTTTGCATGAG
AAAAAAACAACCCGACAACATATAAAGCAATATATGATGCAATAAATTCATATCAACAAT
GTGAAGCTATTCAAAAGGCTAACAAAAACATTGATACTTCATACATATGATCTACATTAA
AAGATAAATATCCTTACGTTGCTTTCGATCCATTAAGTGATCAAAAGAGCAAAAATTA
>6857 bias=186.4,bit_score=1109.4,abs_start=18396,align_strand=+,abs_end=19475,score_ratio=1.02722222222,query_name=NODE_15_length_19862_cov_24.0237_ID_897
ATGATTGAAGAGCACATCTGTGATATGAAGCACGTTAAAATTCATGGCAATGATTTTACA
GATGAAATAAAATACTATTTAAAAATGTTTTCAATGACTCAAAAAGAATTATCTATAAGA
CTTGGATTATCAATAAAACATATCAATTCAATTATGAATAATGAAGTTAATAACGTTAGT
GCAACTATTATTGAAGCGCTTGAATATGCATTTCACTTAGAAATTGGCACATTAACGGAA
GTTTATCATATTTATAATAACTTAAAAACACTAAAGAAAAATAAGAATATTGAAGATGAT
TTAAAGAAACATGGTATTGATTTTTTAATAAATCATCCAGAGCTAGCATTAGCAGCTAAC
ATTAGCATTCATGAAAATAGTCCATTACATGTTAAATTAATAATGCTAAAAAGATTTTTT
GGTGTTGCTGACTTGGCTAACTATGATAAATATTTAAAAGATAATGTTTCAGCAGAAGAA
TGAACATATTCAAACCCAAATACAAAAGTTTGAATAAGATTTTGCGAATTGCTTTCAATT
GATAAAAATATTGATGAAAACGTGGGAATTTTTAGAAAATCTTCATTTAATTCACTTTAT
CATAAAATTTTAACGATCATGTCTAATACACATTGTTCATTTGAAGAAAAAATGGAAACA
ATTAAAAAAGTTTTATTAAGCAAAGGAATTAATCTAGTAACGATGCCTTTTATTGAAAAT
AGTTTGATAAGGGCTATTGCTTTGAAAAAGGGAGCAAAAAGGTATATTTTCCTTTCTGAT
ATGTTTAATTCTGAAGCATATATATTTTATTCATTGCTACATGAAATAGTTCATTGCTTT
TTTTCAAATTATACTGAAAACAAAATTGATAAAGTTGTTATCAAAGAATATTTTGCATGA
GAAAAAAACAACCCGACAACATATAAAGCAATATATGATGCAATAAATTCATATCAACAA
TGTGAAGCTATTCAAAAGGCTAACAAAAACATTGATACTTCATACATATGATCTACATTA
AAAGATAAATATCCTTACGTTGCTTTCGATCCATTAAGTGATCAAAAGAGCAAAAATTAA
>6858 bias=189.1,bit_score=1102.1,abs_start=1204,align_strand=-,abs_end=2281,score_ratio=1.02046296296,query_name=NODE_43_length_2406_cov_7.43493_ID_3017
TGATTGAAGAGCACATCTGTGATATGAAGCACGTTAAAATTCATGGCAATGATTTTACAG
ATGAAATAAAATACTATTTAAAAATGTTTTCAATGACTCAAAAAGAATTATCTATAAGAC
TTGGATTATCAATAAAACATATCAATTCAATTATGAATAATGAAGTTAATAACGTTAGTG
CAACTATTATTGAGGCGCTTGAATATGCATTTCACTTAGAAATTGGCACATTAACGGAAG
TTTATCATATTTATAATAACTTAAAAACACTAAAGAAAAATAAGAATATTGAAGATGATT
TAAAGAAACATGGTATTGATTTTTTAATAAATCATCCAGAGCTAGCATTAGCAGCTAACA
TTAGTATTCATGAAAATAGTCCATTACATGTTAAATTAATAATGCTAAAAAGATTTTTTG
GTGTTGCTGACTTGGCTAACTATGATAAATATTTAAAAGATAATGTTTCAGCAGAAGAAT
GAACATATTCAAACCCAAATACAAAAGTTTGAATAAGATTTTGCGAATTACTTTCAATTG
ATAAAAATATTGATGAAAACGTGGGAATTTTTAGAAAATCTTCATTTAATTCACTTTATC
ATAAAATTTTAACGATCATGTCTAATACACATTGTTCATTTGAAGAAAAAATGGAAACAA
TTAAAAAAGTTTTATTAAGCAAAGGAATTAATCTAGTAACGATGCCTTTTATTGAAAATA
GTTTGATAAGGGCCATTGCTTTGAAAAAAGGAGCAAAAAGGTATATTTTCCTTTCTGATA
TGTTTAATTCTGAAGCATATATATTTTATTCATTGCTACATGAAATAGTTCATTGCTTTT
TTTCAAATTATACTGAAAACAAAATTGATAAAGTTGTTATCAAAGAATATTTTGCATGAG
AAAAAAACAACCCTACAACATATAAAGCAATATATGATGCAATAAATTCATATCAACAAT
GTGAAGCTATTCAAAAGGCTAACAAAAACATTGATACTTCATACATATGATCTACATTAA
AAGATAAATATCCTTACGTTGCTTTCGATCCATTAAGTGATCAAAAGAGCAAAAATTA
>6860 bias=183.0,bit_score=1100.6,abs_start=18406,align_strand=+,abs_end=19485,score_ratio=1.01907407407,query_name=NODE_6_length_19770_cov_27.7014_ID_1212
ATGATTGAAGAGCACATCTGTGATATGAAGCACGTTAAAATTCATGGCAATGATTTTACA
GATGAAATAAAATACTATTTAAAAATGTTTTCAATGACTCAAAAAGAATTATCTATAAGA
CTTGGATTATCAATAAAACATATCAATTCAATTATGAATAATGAAGTTAATAACGTTAGT
GCAACTATTATTGAGGCGCTTGAATATGCATTTCACTTAGAAATTGGCACATTAACAGAA
GTTTATCATATTTATAATAACTTAAAAACACTAAAGAAAAATAAGAATATTGAAGATGAT
TTAAAGAAGCATGGTATTGATTTTTTAATAAATCATCCAGAGCTTGCATTGGCAGCTAAC
ATTAGCATTCATGAAAATAGTCCATTACATGTTAAATTAATAATGCTAAAAAGATTTTTT
GGTGTTGCTGACTTGGCTAACTATGATAAATATTTAAAAGATAATGTTTCAGCAGAAGAA
TGAACATATTCAAACCCAAATACAAAAGTTTGAATAAGATTTTGCGAATTGCTTTCAATT
GATAAAAATATTGACGAAAACGTGGGAATTTTTAGAAAATCTTCATTTAATTCACTTTAT
CATAAAGTTTTAACGATCATGTCTAATACACATTGTTCATTTGAAGAAAAAATGGAAACA
ATTAAAAAAGTTTTATTAAGCAAAGGAATTAATCTAGTAACGATGCCTTTTATTGAAAAT
AGTTTGATAAGGGCCATTGCTTTGAAAAAAGGAGCAAAAAGGTATATTTTCCTTTCTGAT
ATGTTTAATTCTGAAGCATATATATTTTATTCATTGTTACATGAAATAGTTCATTGCTTT
TTTTCAAATTATACTGAAAACAAAATTGATAAAGTTGTTATCAAAGAATATTTTGCATGA
GAAAAAAACAACCCTACAACATATAAAGCAATATATGATGCAATAAATTCATATCAACAA
TGTGAAGCTATTCAAAAGGCCAACAAAAACATTGATACTTCATACATATGATCTACATTA
AAAGATAAATATCCTTACGTTGCTTTTGATCCATTAAGTGATCAAAAGAGCAAAAATTAA
>19613 bias=0,e_score=0.0,bit_score=1111.0,score_ratio=1.03,align_strand=-,abs_start=90573,abs_end=91650,allele_start=90573,allele_end=91650,query_name=NODE_4_length_110046_cov_29.7683_ID_1631 <unknown description>
TGATTGAAGAGCACATCTGTGATATGAAGCACGTTAAAATTCATGGCAATGATTTTACAG
ATGAAATAAAATACTATTTAAAAATGTTTTCAATGACTCAAAAAGAATTATCTATAAGAC
TTGGATTATCAATAAAACATATCAATTCAATTATGAATAATGAAGTTAATAACGTTAGTG
CAACTATTATTGAAGCGCTTGAATATGCATTTCACTTAGAAATTGGCACATTAACGGAAG
TTTATCATATTTATAATAACTTAAAAACACTAAAGAAAAATAAGAATATTGAAGATGATT
TAAAGAAACATGGTATTGATTTTTTAATAAATCATCCAGAGCTTGCATTGGCAGCTAACA
TTAGCATTCATGAAAATAGTCCATTACATGTTAAATTAATAATGCTAAAAAGATTTTTTG
GTGTTGCTGACTTGGCTAACTATGATAAATATTTAAAAGATAATGTTTCAGCAGAAGAAT
GAACATATTCAAACCCAAATACAAAAGTTTGAATAAGATTTTGCGAATTGCTTTCAATTG
ATAAAAATATTGATGAAAACGTGGGAATTTTTAGAAAATCTTCATTTAATTCACTTTATC
ATAAAATTTTAACGATCATGTCTAATACACATTGTTCATTTGAAGAAAAAATGGAAACAA
TTAAAAAAGTTTTATTAAGCAAAGGAATTAATCTAGTAACGATGCCTTTTATTGAAAATA
GTTTGATAAGGGCTATTGCTTTGAAAAAGGGAGCAAAAAGGTATATTTTCCTTTCTGATA
TGTTTAATTCTGAAGCATATATATTTTATTCATTGCTACATGAAATAGTTCATTGCTTTT
TTTCAAATTATACTGAAAACAAAATTGATAAAGTTGTTATCAAAGAATATTTTGCATGAG
AAAAAAACAACCCGACAACATATAAAGCAATATATGATGCAATAAATTCATATCAACAAT
GTGAAGCTATTCAAAAGGCTAACAAAAACATTGATACTTCATACATATGATCTACATTAA
AAGATAAATATCCTTACGTTGCTTTCGATCCATTAAGTGATCAAAAGAGCAAAAATT
>19614 bias=0,e_score=0.0,bit_score=1104.2,score_ratio=1.02,align_strand=+,abs_start=18906,abs_end=19985,allele_start=18906,allele_end=19985,query_name=NODE_1_length_666248_cov_46.4332_ID_732 <unknown description>
TGATTGAAGAGCACATCTGTGATATGAAGCACGTTAAAATTCATGGCAATGATTTTACAG
ATGAAATAAAATACTATTTAAAAATGTTTTCAATGACTCAAAAAGAATTATCTATAAGAC
TTGGATTATCAATAAAACATATCAATTCAATTATGAATAATGAAGTTAATAACGTTAGTG
CAACTATTATTGAAGCGCTTGAATATGCATTTCACTTAGAAATTGGCACATTAACGGAAG
TTTATCATATTTATAATAACTTAAAAACACTAAAGAAAAATAAGAATATTGAAGATGATT
TAAAGAAACATGGTATTGATTTTTTAATAAATCATCCAGAGCTAGCATTAGCAGCTAACA
TTAGCATTCATGAAAACAGTCCATTACATGTTAAATTAATAATGCTAAAAAGATTTTTTG
GTGTTGCTGATTTGGCTAACTATGATAAATATTTAAAAGATAATGTTTCAGCAGAAGAAT
GAACATATTCAAACCCAAATACAAAAGTTTGAATAAGATTTTGTGAATTACTTTCAATTG
ATAAAAATATTGACGAAAACGTGGGAATTTTTAGAAAATCTTCATTTAATTCACTTTATC
ATAAAATTTTAACGATCATGTCTAATACACATTGTTCATTTGAAGAAAAAATGGAAACAA
TTAAAAAAGTTTTATTAAGCAAAGGAATTAATCTGGTAACGATGCCTTTTATTGAAAATA
GTTTGATAAGGGCTATTGCTTTGAAAAAAGGAGCAAAAAGGTATATTTTCCTTTCTGATA
TGTTTAATTCTGAAGCATATATATTTTATTCATTGCTACATGAAATAGTTCATTGCTTTT
TTTCAAATTATACTGAAAACAAAATTGATAAAGTTGTTATCAAAGAATATTTTGCATGAG
AAAAAAACAATCCGACAACATATAAAGCAATATATGATGCAATAAATTCATATCAACAAT
GTGAAGCTATTCAAAAGGCTAACAAAAACATTGACACTTCATACATATGATCTACATTAA
AAGATAAATATCCTTACGTTGCTTTCGATCCATTAAGTGATCAAAAGAGCAAAAATTAA
>19615 bias=0,e_score=0.0,bit_score=1104.1,score_ratio=1.02,align_strand=-,abs_start=478145,abs_end=479222,allele_start=478145,allele_end=479222,query_name=NODE_1_length_497571_cov_28.1511_ID_540 <unknown description>
TGATTGAAGAGCACATCTGTGATATGAAGCACGTTAAAATTCATGGCAATGATTTTACAG
ATGAAATAAAATACTATTTAAAAATGTTTTCAATGACTCAAAAAGAATTATCTATAAGAC
TTGGATTATCAATAAAACATATCAATTCAATTATGAATAATGAAGTTAATAACGTTAGTG
CAACTATTATTGAAGCGCTTGAATATGCATTTCACTTAGAAATTGGCACATTAACGGAAG
TTTATCATATTTATAATAACTTAAAAACACTAAAGAAAAATAAGAATATTGAAGATGATT
TAAAGAAACATGGTATTGATTTTTTAATAAATCATCCAGAGCTAGCATTAGCAGCTAACA
TTAGCATTCATGAAAACAGTCCATTACATGTTAAATTAATAATGCTAAAAAGATTTTTTG
GTGTTGCTGATTTGGCTAACTATGATAAATATTTAAAAGATAATGTTTCAGCAGAAGAAT
GAACATATTCAAACCCAAATACAAAAGTTTGAATAAGATTTTGTGAATTACTTTCAATTG
ATAAAAATATTGACGAAAACGTGGGAATTTTTAGAAAATCTTCATTTAATTCACTTTATC
ATAAAATTTTAACGATCATGTCTAATACACATTGTTCATTTGAAGAAAAAATGGAAACAA
TTAAAAAAGTTTTATTAAGCAAAGGAATTAATCTGGTAACGATGCCTTTTATTGAAAATA
GTTTGATAAGGGCTATTGCTTTGAAAAAAGGAGCAAAAAGGTATATTTTCCTTTCTGATA
TGTTTAATTCTGAAGCATATATATTTTATTCATTGCTACATGAAATAGTTCATTGCTTTT
TTTCAAATTATACTGAAAACAAAATTGATAAAGTTGTTATCAAAGAATATTTTGCATGAG
AAAAAAACAATCCGACAACATATAAAGCAATATATGATGCAATAAATTCATATCAACAAT
GTGAAGCTATTCAAAAGGCTAACAAAAACATTGATACTTCATACGTATGATCTACATTAA
AAGATAAATATCCTTACGTTGCTTTCGATCCATTAAGTGATCAAAAGAGCAAAAATT
>19616 bias=0,e_score=0.0,bit_score=1094.5,score_ratio=1.01,align_strand=+,abs_start=18482,abs_end=19561,allele_start=18482,allele_end=19561,query_name=NODE_7_length_19847_cov_41.9573_ID_483 <unknown description>
TGATTGAAGAGCACATCTGTGATATGAAGCACGTTAAAATTCATGGCAATGATTTTACAG
ATGAAATAAAATACTATTTAAAAATGTTTTCAATGACTCAAAAAGAATTATCTATAAGAC
TTGGATTATCAATAAAACATATCAATTCAATTATGAATAATGAAGTTAATAACGTTAGTG
CAACTATTATTGAAGCGCTTGAATATGCATTTCACTTAGAAATTGGCACATTAACAGAAG
TTTATCATATTTATAATAACTTAAAAACACTAAAGAAAAATAAGAATATTGAAGATGATT
TAAAGAAACATGGTATTGATTTTTTAATAAATCATCCAGAGCTAGCATTAGCAGCTAACA
TTAGCATTCATGAAAATAGTCCATTACATGTTAAATTAATAATGCTAAAAAGATTTTTTG
GTGTTGCTGATTTGGCTAACTATGATAAATATTTAAAAGATAATGTTTCAGCAGAAGAAT
GAACATATTCAAACCCAAATACAAAAGTTTGAATAAGATTTTGTGAATTACTTTCAATTG
ATAAAAATATTGACGAAAACGTGGGAATTTTTAGAAAATCTTCATTTAATTCACTTTATC
ATAAGATTTTAACTATCATGTCTAATACACATTGTTCATTTGAAGAAAAAATGGAAACAA
TTAAAAAAGTTTTATTAAGCAAAGGAATTAATCTGGTAACGATGCCTTTTATTGAAAATA
GTTTGATAAGGGCTATTGCTTTGAAAAAGGGAGCAAAAAGGTATATTTTCCTTTCTGATA
TGTTTAATTCTGAAGCATATATATTTTATTCATTGCTACATGAAATAGTTCATTGCTTTT
TTTCAAATTATACTGAAAACAAAATTGATAAAGTTGTTATCAAAGAATATTTTGCATGAG
AAAAAAACAACCCTACAACATATAAAGCAATATATGATGCAATAAATTCATATCAACAAT
GTGAAGCTATTCAAAAGGCTAACAAAAACATTGATACTTCATACATATGATCTACATTAA
AAGATAAATATCCTTACGTTGCTTTTGATCCATTAAGTGATCAAAAGAGCAAAAATTAA
>19617 bias=0,e_score=0.0,bit_score=1110.3,score_ratio=1.03,align_strand=+,abs_start=18392,abs_end=19471,allele_start=18392,allele_end=19471,query_name=NODE_1_length_344309_cov_36.0595_ID_85 <unknown description>
TGATTGAAGAGCACATCTGTGATATGAAGCACGTTAAAATTCATGGCAATGATTTTACAG
ATGAAATAAAATACTATTTAAAAATGTTTTCAATGACTCAAAAAGAATTATCTATAAGAC
TTGGATTATCAATAAAACATATCAATTCAATTATGAATAATGAAGTTAATAACGTTAGTG
CAACTATTATTGAGGCGCTTGAATATGCATTTCACTTAGAAATTGGCACATTAACGGAAG
TTTATCATATTTATAATAACTTAAAAACACTAAAGAAAAATAAGAATATTGAAGATGATT
TAAAGAAACATGGTATTGATTTTTTAATAAATCATCCAGAGCTAGCATTAGCAGCTAACA
TTAGCATTCATGAAAATAGTCCATTACATGTTAAATTAATAATGCTAAAAAGATTTTTTG
GTGTTGCTGACTTGGCTAACTATGATAAATATTTAAAAGATAATGTTTCAGCAGAAGAAT
GAACATATTCAAACCCAAATACAAAAGTTTGAATAAGATTTTGCGAATTGCTTTCAATTG
ATAAAAATATTGATGAAAACGTGGGAATTTTTAGAAAATCTTCATTTAATTCACTTTATC
ATAAAATTTTAACGATCATGTCTAATACACATTGTTCATTTGAAGAAAAAATGGAAACAA
TTAAAAAAGTTTTATTAAGCAAAGGAATTAATCTAGTAACGATGCCTTTTATTGAAAATA
GTTTGATAAGGGCTATTGCTTTGAAAAAGGGAGCAAAAAGGTATATTTTCCTTTCTGATA
TGTTTAATTCTGAAGCATATATATTTTATTCATTGCTACATGAAATAGTTCATTGCTTTT
TTTCAAATTATACTGAAAACAAAATTGATAAAGTTGTTATCAAAGAATATTTTGCATGAG
AAAAAAACAACCCGACAACATATAAAGCAATATATGATGCAATAAATTCATATCAACAAT
GTGAAGCTATTCAAAAGGCTAACAAAAACATTGATACTTCATACATATGATCTACATTAA
AAGATAAATATCCTTACGTTGCTTTCGATCCATTAAGTGATCAAAAGAGCAAAAATTAA
>19618 bias=0,e_score=0.0,bit_score=1106.0,score_ratio=1.02,align_strand=+,abs_start=17638,abs_end=18717,allele_start=17638,allele_end=18717,query_name=NODE_5_length_65338_cov_34.5_ID_5307 <unknown description>
TGATTGAAGAGCACATCTGTGATATGAAGCACGTTAAAATTCATGGCAATGATTTTACAG
ATGAAATAAAATACTATTTAAAAATGTTTTCAATGACTCAAAAAGAATTATCTATAAGAC
TTGGATTATCAATAAAACATATCAATTCAATTATGAATAATGAAGTTAATAACGTTAGTG
CAACTATTATTGAGGCGCTTGAATATGCATTTCACTTAGAAATTGGCACATTAACGGAAG
TTTATCATATTTATAATAACTTAAAAACACTAAAGAAAAATAAGAATATTGAAGATGATT
TAAAGAAACATGGTATTGATTTTTTAATAAATCATCCAGAGCTTGCATTGGCAGCTAACA
TTAGCATTCATGAAAATAGTCCACTACATGTTAAATTAATAATGCTAAAAAGATTTTTTG
GTGTTGCTGACTTGGCTAACTATGATAAATATTTAAAAGATAATGTTTCAGCAGAAGAAT
GAACATATTCAAACCCAAATACAAAAGTTTGAATAAGATTTTGCGAATTGCTTTCAATTG
ATAAAAATATTGACGAAAACGTGGGAATTTTTAGAAAATCTTCATTTAATTCACTTTATC
ATAAAGTTTTAACGATCATGTCTAATACACATTGTTCATTTGAAGAAAAAATGGAAACAA
TTAAAAAAGTTTTATTAAGCAAAGGAATTAATCTGGTAACGATGCCTTTTATTGAAAATA
GTTTGATAAGGGCTATTGCTTTAAAAAAGGGAGCAAAAAGGTATATTTTCCTTTCTGATA
TGTTTAATTCTGAAGCATATATATTTTATTCATTGTTACATGAAATAGTTCATTGCTTTT
TTTCAAATTATACTGAAAACAAAATTGATAAAGTTGTTATCAAAGAATATTTTGCATGAG
AAAAAAACAACCCTACAACATATAAAGCAATATATGATGCAATAAATTCATATCAACAAT
GTGAAGCTATTCAAAAGGCTAACAAAAACATTGATACTTCATACATATGATCTACATTAA
AAGATAAATATCCTTACGTTGCTTTCGATCCATTAAGTGATCAAAAGAGCAAAAATTAA
>19619 bias=0,e_score=0.0,bit_score=1100.6,score_ratio=1.02,align_strand=-,abs_start=35287,abs_end=36364,allele_start=35287,allele_end=36364,query_name=NODE_4_length_54767_cov_34.0638_ID_558 <unknown description>
TGATTGAAGAGCACATCTGTGATATGAAGCACGTTAAAATTCATGGCAATGATTTTACAG
ATGAAATAAAATACTATTTAAAAATGTTTTCAATGACTCAAAAAGAATTATCTATAAGAC
TTGGATTATCAATAAAACATATCAATTCAATTATGAATAATGAAGTTAATAACGTTAGTG
CAACTATTATTGAGGCGCTTGAATATGCATTTCACTTAGAAATTGGCACATTAACAGAAG
TTTATCATATTTATAATAACTTAAAAACACTAAAGAAAAATAAGAATATTGAAGATGATT
TAAAGAAGCATGGTATTGATTTTTTAATAAATCATCCAGAGCTTGCATTGGCAGCTAACA
TTAGCATTCATGAAAATAGTCCATTACATGTTAAATTAATAATGCTAAAAAGATTTTTTG
GTGTTGCTGACTTGGCTAACTATGATAAATATTTAAAAGATAATGTTTCAGCAGAAGAAT
GAACATATTCAAACCCAAATACAAAAGTTTGAATAAGATTTTGCGAATTGCTTTCAATTG
ATAAAAATATTGACGAAAACGTGGGAATTTTTAGAAAATCTTCATTTAATTCACTTTATC
ATAAAGTTTTAACGATCATGTCTAATACACATTGTTCATTTGAAGAAAAAATGGAAACAA
TTAAAAAAGTTTTATTAAGCAAAGGAATTAATCTAGTAACGATGCCTTTTATTGAAAATA
GTTTGATAAGGGCCATTGCTTTGAAAAAAGGAGCAAAAAGGTATATTTTCCTTTCTGATA
TGTTTAATTCTGAAGCATATATATTTTATTCATTGTTACATGAAATAGTTCATTGCTTTT
TTTCAAATTATACTGAAAACAAAATTGATAAAGTTGTTATCAAAGAATATTTTGCATGAG
AAAAAAACAACCCTACAACATATAAAGCAATATATGATGCAATAAATTCATATCAACAAT
GTGAAGCTATTCAAAAGGCCAACAAAAACATTGATACTTCATACATATGATCTACATTAA
AAGATAAATATCCTTACGTTGCTTTTGATCCATTAAGTGATCAAAAGAGCAAAAATT
>19620 bias=0,e_score=0.0,bit_score=1102.1,score_ratio=1.02,align_strand=-,abs_start=244549,abs_end=245626,allele_start=244549,allele_end=245626,query_name=NODE_1_length_264014_cov_18.1843_ID_149 <unknown description>
TGATTGAAGAGCACATCTGTGATATGAAGCACGTTAAAATTCATGGCAATGATTTTACAG
ATGAAATAAAATACTATTTAAAAATGTTTTCAATGACTCAAAAAGAATTATCTATAAGAC
TTGGATTATCAATAAAACATATCAATTCAATTATGAATAATGAAGTTAATAACGTTAGTG
CAACTATTATTGAGGCGCTTGAATATGCATTTCACTTAGAAATTGGCACATTAACGGAAG
TTTATCATATTTATAATAACTTAAAAACACTAAAGAAAAATAAGAATATTGAAGATGATT
TAAAGAAACATGGTATTGATTTTTTAATAAATCATCCAGAGCTAGCATTAGCAGCTAACA
TTAGTATTCATGAAAATAGTCCATTACATGTTAAATTAATAATGCTAAAAAGATTTTTTG
GTGTTGCTGACTTGGCTAACTATGATAAATATTTAAAAGATAATGTTTCAGCAGAAGAAT
GAACATATTCAAACCCAAATACAAAAGTTTGAATAAGATTTTGCGAATTACTTTCAATTG
ATAAAAATATTGATGAAAACGTGGGAATTTTTAGAAAATCTTCATTTAATTCACTTTATC
ATAAAATTTTAACGATCATGTCTAATACACATTGTTCATTTGAAGAAAAAATGGAAACAA
TTAAAAAAGTTTTATTAAGCAAAGGAATTAATCTAGTAACGATGCCTTTTATTGAAAATA
GTTTGATAAGGGCCATTGCTTTGAAAAAAGGAGCAAAAAGGTATATTTTCCTTTCTGATA
TGTTTAATTCTGAAGCATATATATTTTATTCATTGCTACATGAAATAGTTCATTGCTTTT
TTTCAAATTATACTGAAAACAAAATTGATAAAGTTGTTATCAAAGAATATTTTGCATGAG
AAAAAAACAACCCTACAACATATAAAGCAATATATGATGCAATAAATTCATATCAACAAT
GTGAAGCTATTCAAAAGGCTAACAAAAACATTGATACTTCATACATATGATCTACATTAA
AAGATAAATATCCTTACGTTGCTTTCGATCCATTAAGTGATCAAAAGAGCAAAAATT
>19621 bias=0,e_score=0.0,bit_score=1109.7,score_ratio=1.03,align_strand=-,abs_start=6863,abs_end=7940,allele_start=6863,allele_end=7940,query_name=NODE_4_length_26312_cov_45.1597_ID_476 <unknown description>
TGATTGAAGAGCACATCTGTGATATGAAGCACGTTAAAATTCATGGCAATGATTTTACAG
ATGAAATAAAATACTATTTAAAAATGTTTTCAATGACTCAAAAAGAATTATCTATAAGAC
TTGGATTATCAATAAAACATATCAATTCAATTATGAATAATGAAGTTAATAACGTTAGTG
CAACTATTATTGAGGCGCTTGAATATGCATTTCACCTAGAAATTGGCACATTAACGGAAG
TTTATCATATTTATAATAACTTAAAAACACTAAAGAAAAATAAGAATATTGAAGATGATT
TAAAGAAACATGGTATTGATTTTTTAATAAATCATCCAGAGCTAGCATTAGCAGCTAACA
TTAGCATTCATGAAAATAGTCCATTACATGTTAAATTAATAATGCTAAAAAGATTTTTTG
GTGTTGCTGACTTGGCTAACTATGATAAATATTTAAAAGATAATGTTTCAGCAGAAGAAT
GAACATATTCAAACCCAAATACAAAAGTTTGAATAAGATTTTGCGAATTGCTTTCAATTG
ATAAAAATATTGATGAAAACGTGGGAATTTTTAGAAAATCTTCATTTAATTCACTTTATC
ATAAAATTTTAACGATCATGTCTAATACACATTGTTCATTTGAAGAAAAAATGGAAACAA
TTAAAAAAGTTTTATTAAGCAAAGGAATTAATCTAGTAACGATGCCTTTTATTGAAAATA
GTTTGATAAGGGCTATTGCTTTGAAAAAGGGAGCAAAAAGGTATATTTTCCTTTCTGATA
TGTTTAATTCTGAAGCATATATATTTTATTCATTGCTACATGAAATAGTTCATTGCTTTT
TTTCAAATTATACTGAAAACAAAATTGATAAAGTTGTTATCAAAGAATATTTTGCATGAG
AAAAAAACAACCCGACAACATATAAAGCAATATATGATGCAATAAATTCATATCAACAAT
GTGAAGCTATTCAAAAGGCTAACAAAAACATTGATACTTCATACATATGATCTACATTAA
AAGATAAATATCCTTACGTTGCTTTCGATCCATTAAGTGATCAAAAGAGCAAAAATT
>19622 bias=0,e_score=0.0,bit_score=1099.0,score_ratio=1.02,align_strand=-,abs_start=467,abs_end=1544,allele_start=467,allele_end=1544,query_name=NODE_11_length_19933_cov_1.36048_ID_371 <unknown description>
TGATTGAAGAGCACATCTGTGATATGAAGCACGTTAAAATTCATGGCAATGATTTTACAG
ATGAAATAAAATACTATTTAAAAATGTTTTCAATGACTCAAAAAGAATTATCTATAAGAC
TTGGATTATCAATAAAACATATCAATTCAATTATGAATAATGAAGTTAATAACGTTAGTG
CAACTATTATTGAAGCGCTTGAATATGCATTTCACTTAGAAATTGGCACATTAACAGAAG
TTTATCATATTTATAATAACTTAAAAACACTAAAGAAAAATAAGAATATTGAAGATGATT
TAAAGAAACATGGTATTGATTTTTTAATAAATCATCCAGAGCTAGCATTAGCAGCTAACA
TTAGCATTCATGAAAATAGTCCATTACATGTTAAATTAATAATGCTAAAAAGATTTTTTG
GTGTTGCTGATTTGGCTAACTATGATAAATATTTAAAAGATAATGTTTCGGCAGAAGAAT
GAACATATTCAAACCCAAATACAAAAGTTTGAATAAGATTTTGCGAATTGCTTTCAATTG
ATAAAAATATTGACGAAAACGTGGGAATTTTTAGAAAATCTTCATTTAATTCACTTTATC
ATAAGATTTTAACGATCATGTCTAATACACATTGTTCATTTGAAGAAAAAATGGAAACAA
TTAAAAAAGTTTTATTAAGCAAAGGAATTAATCTGGTAACGATGCCTTTTATTGAAAATA
GTTTGATAAGGGCTATTGCTTTGAAAAAAGGAGCAAAAAGGTATATTTTCCTTTCTGATA
TGTTTAATTCTGAAGCATATATATTTTATTCATTGTTACATGAAATAGTTCATTGCTTTT
TTTCAAATTATACTGAAAACAAAATTGATAAAGTTGTTATCAAAGAATATTTTGCATGAG
AAAAAAACAACCCTACAACATATAAAGCAATATATGATGCAATAAATTCATATCAACAAT
GTGAAGCTATTCAAAAGGCCAACAAAAACATTGATACTTCATACATATGATCTACATTAA
AAGATAAATATCCTTACGTTGCTTTTGATCCATTAAGTGATCAAAAGAGCAAAAATT
>19623 bias=0,e_score=0.0,bit_score=1100.1,score_ratio=1.02,align_strand=+,abs_start=17651,abs_end=18730,allele_start=17651,allele_end=18730,query_name=NODE_4_length_49777_cov_39.8407_ID_520 <unknown description>
TGATTGAAGAGCACATCTGTGATATGAAGCACGTTAAAATTCATGGCAATGATTTTACAG
ATGAAATAAAATACTATTTAAAAATGTTTTCAATGACTCAAAAAGAATTATCTATAAGAC
TTGGATTATCAATAAAACATATCAATTCAATTATGAATAATGAAGTTAATAACGTTAGTG
CAACTATTATTGAAGCGCTTGAATATGCATTTCACTTAGAAATTGGCACATTAACGGAAG
TTTATCATATTTATAATAACTTAAAAACACTAAAGAAAAATAAGAATATTGAAGATGATT
TAAAGAAACATGGTATTGATTTTTTAATAAATCATCCAGAGCTTGCATTGGCAGCTAACA
TTAGCATTCATGAAAATAGTCCATTACATGTTAAATTAATAATGCTAAAAAGATTTTTTG
GTGTTGCTGACTTGGCTAACTATGATAAATATTTAAAAGATAATGTTTCAGCAGAAGAAT
GAACATATTCAAACCCAAATACAAAAGTTTGAATAAGATTTTGCGAATTGCTTTCAATTG
ATAAAAATATTGATGAAAACGTGGGAATTTTTAGAAAATCTTCATTTAATTCACTTTATC
ATAAAATTTTAACGATCATGTCTAATACACATTGTTCATTTGAAGAAAAAATGGAAACAA
TTAAAAAAGTTTTATTAAGCAAAGGAATTAATCTAGTAACGATGCCTTTTATTGAAAATA
GTTTGATAAGGGCTATTGCTTTGAAAAAAGGAGCAAAAAGGTATATTTTCCTTTCTGATA
TGTTTAATTCTGAAGCATATATATTTTATTCATTGTTACATGAAATAGTTCATTGCTTTT
TTTCAAATTATACTGAAAACAAAATTGATAAAGTTGTTATCAAAGAATATTTTGCATGAG
AAAAAAACAACCCCACAACATATAAAGCAATATATGATGCAATAAATTCATATCAACAAT
GCGAAGCTATTCAAAAAGCTAACAAAAACATTGATACTTCATACATATGATCTACATTAA
AAGATAAATATCCTTACGTTGCTTTCGATCCATTAAGCGATCAAAAGAGCAAAAATTAA
>19624 bias=0,e_score=0.0,bit_score=1094.5,score_ratio=1.01,align_strand=-,abs_start=367267,abs_end=368344,allele_start=367267,allele_end=368344,query_name=NODE_1_length_386744_cov_32.1807_ID_133 <unknown description>
TGATTGAAGAGCACATCTGTGATATGAAGCACGTTAAAATTCATGGCAATGATTTTACAG
ATGAAATAAAATACTATTTAAAAATGTTTTCAATGACTCAAAAAGAATTATCTATAAGAC
TTGGATTATCAATAAAACATATCAATTCAATTATGAATAATGAAGTTAATAACGTTAGTG
CAACTATTATTGAAGCGCTTGAATATGCATTTCACTTAGAAATTGGCACATTAACAGAAG
TTTATCATATTTATAATAACTTAAAAACACTAAAGAAAAATAAGAATATTGAAGATGATT
TAAAGAAACATGGTATTGATTTTTTAATAAATCATCCAGAGCTAGCATTAGCAGCTAACA
TTAGCATTCATGAAAATAGTCCATTACATGTTAAATTAATAATGCTAAAAAGATTTTTTG
GTGTTGCTGATTTGGCTAACTATGATAAATATTTAAAAGATAATGTTTCAGCAGAAGAAT
GAACATATTCAAACCCAAATACAAAAGTTTGAATAAGATTTTGTGAATTACTTTCAATTG
ATAAAAATATTGACGAAAACGTGGGAATTTTTAGAAAATCTTCATTTAATTCACTTTATC
ATAAGATTTTAACTATCATGTCTAATACACATTGTTCATTTGAAGAAAAAATGGAAACAA
TTAAAAAAGTTTTATTAAGCAAAGGAATTAATCTGGTAACGATGCCTTTTATTGAAAATA
GTTTGATAAGGGCTATTGCTTTGAAAAAGGGAGCAAAAAGGTATATTTTCCTTTCTGATA
TGTTTAATTCTGAAGCATATATATTTTATTCATTGCTACATGAAATAGTTCATTGCTTTT
TTTCAAATTATACTGAAAACAAAATTGATAAAGTTGTTATCAAAGAATATTTTGCATGAG
AAAAAAACAACCCTACAACATATAAAGCAATATATGATGCAATAAATTCATATCAACAAT
GTGAAGCTATTCAAAAGGCTAACAAAAACATTGATACTTCATACATATGATCTACATTAA
AAGATAAATATCCTTACGTTGCTTTTGATCCATTAAGTGATCAAAAGAGCAAAAATT
>19625 bias=0,e_score=0.0,bit_score=1109.4,score_ratio=1.03,align_strand=+,abs_start=18402,abs_end=19481,allele_start=18402,allele_end=19481,query_name=NODE_1_length_507951_cov_41.4538_ID_1311 <unknown description>
TGATTGAAGAGCACATCTGTGATATGAAGCACGTTAAAATTCATGGCAATGATTTTACAG
ATGAAATAAAATACTATTTAAAAATGTTTTCAATGACTCAAAAAGAATTATCTATAAGAC
TTGGATTATCAATAAAACATATCAATTCAATTATGAATAATGAAGTTAATAACGTTAGTG
CAACTATTATTGAAGCGCTTGAATATGCATTTCACTTAGAAATTGGCACATTAACGGAAG
TTTATCATATTTATAATAACTTAAAAACACTAAAGAAAAATAAGAATATTGAAGATGATT
TAAAGAAACATGGTATTGATTTTTTAATAAATCATCCAGAGCTAGCATTAGCAGCTAACA
TTAGCATTCATGAAAATAGTCCATTACATGTTAAATTAATAATGCTAAAAAGATTTTTTG
GTGTTGCTGACTTGGCTAACTATGATAAATATTTAAAAGATAATGTTTCAGCAGAAGAAT
GAACATATTCAAACCCAAATACAAAAGTTTGAATAAGATTTTGCGAATTGCTTTCAATTG
ATAAAAATATTGATGAAAACGTGGGAATTTTTAGAAAATCTTCATTTAATTCACTTTATC
ATAAAATTTTAACGATCATGTCTAATACACATTGTTCATTTGAAGAAAAAATGGAAACAA
TTAAAAAAGTTTTATTAAGCAAAGGAATTAATCTAGTAACGATGCCTTTTATTGAAAATA
GTTTGATAAGGGCTATTGCTTTGAAAAAGGGAGCAAAAAGGTATATTTTCCTTTCTGATA
TGTTTAATTCTGAAGCATATATATTTTATTCATTGCTACATGAAATAGTTCATTGCTTTT
TTTCAAATTATACTGAAAACAAAATTGATAAAGTTGTTATCAAAGAATATTTTGCATGAG
AAAAAAACAACCCGACAACATATAAAGCAATATATGATGCAATAAATTCATATCAACAAT
GTGAAGCTATTCAAAAGGCTAACAAAAACATTGATACTTCATACATATGATCTACATTAA
AAGATAAATATCCTTACGTTGCTTTCGATCCATTAAGTGATCAAAAGAGCAAAAATTAA
