# Supplementary material for: Genomic determination of minimum multi-locus sequence typing schemas to represent the genomic phylogeny of Mycoplasma hominis
Source: BMC Genomics. 2016 Nov 23;17:964. doi: 10.1186/s12864-016-3284-z (PMC5120421; doi:10.1186/s12864-016-3284-z)
Supplement: Additional file 1: — FASTA sequence for all pan genomic alleles identified in this study. (ZIP 1488 kb) [file 12864_2016_3284_MOESM1_ESM.zip › pan_genome/GENE-253.fasta]

>253
ATGAAAGTATCAAAGGAAAAACAAACTAAAATTAAGAACCAAAAACAATACTTTTTTTCA
AGAGACAGGGTGCTTTTATGAACAATAATACTTTTAGTAACATTGTTTTTTTTAGTTATA
TCTTTCCTTAATGTTCCTTGATTAACAACATTGCATTCATATTCATTTAATGTATTGTTT
GGAATGTTTTCAATATTATTTTATTTATTAATTATTCTACTTTCAATATGAAAAATCTTT
AATTTAAAATCAACGTATAAATATTGAATATTCAATTTCAACCTTGGAAGATTAATATTC
TTTTTTATTAATATTATAATTTTGGGTTCTGTTATTTATTACACCATTCATCAAGTTGAA
CATAATTCAAAGAATTTTTTTACTAAATATTTTAGTAGTTGATTTGTTGATTTTAGTAAT
AGCCAAAACTATTTACTACCTCAAAAATACACCCCCGGAGTGATTGGAACATTTATTAAT
TCAATATTAAATATTCCTGGAAAAAAACTCGGTTTTTCAATAGCTTACATAATAAGTATT
GTTCTTTTAAGCTTATCTGTCATTTCATTTTTTATTAGTAACTCTTTCTTTAAAATGATA
TTCTCTCCAAAAAGCAAAAAGAACAAGGAAAAACTTCAAAATCAAAGCGATTTAAAAATA
AAAGAAGAGGATATTGAAATAATCGATAACAAAGAAGTCGTAAATAGCAATATTCAAATT
TTAGAGGCTAATTCTAACTCAAATAAAAATATAGACTCAGCACAAAATTCAAACCAAAAT
AACAATCTTGATTTAGATCCTTTTGATGATGAAAAAGAAATTGAAGAAGATTCAAAACAA
AAAGACAACAATGAGTTAGAACCAAAAGTAGTTATTGACTCACCAAGCAATGAAAATTCT
ATAGATCCAACCTCACAAAACCTAGATAATTCAGATAAAAATAAAGAGGTTAAAAAAGAA
GATAAGATCTATAAAATCATTGAAGATGAAGAAGATTTATTCTAA
>563
ATGAAAGTGGCAAAGGAAAAACAAACTAAAATTAAGAACCAAAAACAATACTTTTTTTCA
AGAGACAGGGTGCTTTTATGAACAATAATACTTTTAGTAACATTGTTTTTTTTAGTTATA
TCTTTCCTTAATGTTCCTTGATTAACAACATTGCATTCATATTCATTTAATGTATTGTTT
GGAATGTTCTCAATATTGTTTTATTTATTAATTATTCTACTTTCAATATGAAAAATCTTT
AATTTAAAATCAACGTATAAATATTGAATATTCAATTTCAACCTTGGAAGATTAATATTC
TTTTTTATTAATATTATAATTTTGGGTTCTGTTATTTATTACACCATTCATCAAGTTGAA
CATAATTCAAAGAATTTTTTTACTAAATATTTTAGCAGTTGATTTGTTGATTTTAGTAAT
AGCCAAAACTATTTACTACCTCAAAAATACACCCCCGGAGTGATTGGAACATTTATTAAT
TCAATATTAAATATTCCTGGAAAAAAACTCGGTTTTTCAATAGCTTACATAATAAGTATT
GTTCTTTTAAGCTTATCTGTCATTTCATTTTTTATTAGTAACTCTTTCTTTAAAATGATA
TTCTCTCCAAAAAGCAAAAAGAACAAGGAAAAACTTCAAAATCAAAGCGATTTAAAAATA
AAGGAAGAGGATATTAAAATAATTAATAACAAAGAAGTCGTAAATAGCAATATTCAAATT
TTAGAGGCTAATTCTAACTCAAATAAAAATATAGACTCAACACAAAATTCAAACCAAAAT
AACAATCTTGATTTAGATCCTTTTGATGATGAAAAAGAAATTGAAGAAGATTCAAAACAA
AAAGACAACAATGAGCCAGAGCCAAAAGAAGCTATTGACTCACCAAGCAATGAAAATTCT
ATAGATCCTACACTACAAGAACCAGATAATTCAAATAAAAATAAAGAGGTTAAAAAAGAA
GATAAGATTTATAAAATCATTGAAGACGAAGAAGATTTATTCTAA
>1093
ATGAAAGTGGCAAAGGAAAAACAAACTAAAATTAAGAACCAAAAACAATACTTTTTTTCA
AGAGACAGGGTGCTTTTATGAACAATAATACTTTTAGTAACATTGTTTTTTTTAGTTATA
TCTTTTCTTAATGTTCCTTGATTAACAACATTGCATTCATATTCATTTAATGTATTGTTT
GGAATGTTCTCAATATTATTTTATTTATTAATTATTCTACTTTCAATATGAAAAATCTTT
AATTTAAAATCAACGTATAAATATTGAATATTCAATTTCAACCTTGGAAGATTAATATTC
TTTTTTATTAATATTATAATTTTAGGTTCTGTTATTTATTACACTATTCATCAAGTTGAA
CATAATTCAAAGAATTTTTTTACTAAATATTTTAGCAGTTGATTTGTTGATTTTAGTAAT
AGTTCAAACTATTTACTACCTCAAAAATACACCCCTGGTGTGATTGGAACATTTATTAAT
TCAATATTAAATATCCCTGGAAAAAAACTCGGTTTTTCAATAGCTTACATAATAAGTATT
GTTCTTTTAAGCTTATCTGTTATTTCATTTTTTATTAGTAACTCTTTCTTTAAAATGATA
TTCTCTCCAAAAAGCAAAAAGAACAAGGAAAAGCTTCAAAATCAAAGCGATTTAAAAATA
AAAGAAGAGGATATTGAAATAATCGATAACAAAGAAGTCGTAAATAGCAATATTCAAATT
TTAGAGGCTAATTCTAACTCAAATAAAAATATAGACTCAGCACAAAATTCAAACCAAAAT
AACAATCTTGATTTAGATCCTTTTGATGATGAAAAAGAAATTGAAGAAGATTCAAAGCAA
AAAGACAACAATGAGCTAGAGCCAAAAGAAGCTATTGACTAACCAAGCAATGAAAATTCT
ATAGATCCAACCCCACAAGAACCAGATAATTCAAATAAAAATAAAGAGGTTAAAAAAGAG
GATAAGATCTATAAAATCATTGAAGATGAAGAAGATTTATTCTAA
>1893
ATGAAAGTGGCAAAGGAAAAACAAACTAAAATTAAGAACCAAAAACAATACTTTTTTTCA
AGAGACAGGGTGCTTTTATGAACAATAATACTTTTAGTAACATTGTTTTTTTTAGTTGTA
TCTTTCCTTAATGTTCCTTGATTAACAACATTGCATTCATATTCATTTAATGTATTGTTT
GGAATGTTCTCAATATTATTTTATTTATTAATTATTCTACTTTCAATATGAAAAATCTTT
AATTTAAAATCAACGTATAAATATTGAATATTCAATTTCAACCTTGGAAGATTAATATTC
TTTTTTATTAATATTATAATTTTAGGTTCTGTTATTTATTACACTATTCATCAAGTTGAA
CATAATTCAAAGAATTTTTTTACTAAATATTTTAGCAGTTGATTTGTTGATTTTAGTAAT
AGTTCAAACTATTTACTACCTCAAAAATACACCCCCGGAGTGATTGGAACATTTATTAAT
TCAATATTAAATATCCCTGGAAAAAAACTCGGTTTTTCAATAGCTTACATAATAAGTATT
GTTCTTTTAAGCTTATCTGTCATTTCATTTTTTATTAGTAACTCTTTCTTTAAAATGATA
TTCTCTCCAAAAAGCAAAAAGAACAAGGAAAAACTTCAAAATCAAAGCGATTTAAAAATA
AAAGAAGAGGATATTGAAATAATCGATAACAAAGAAGTCGTAAATAGCAATATTCAAATT
TTAGAGACTAATTCTAACTCAAATAAAAATATAGACTCAGCACAAAATTCAAACCAAAAT
AACAATCTTGATTTAGATCCTTTTGATGATGAAAAAGAAATTGAAGAAGATTCAAAGCAA
AAAGACAACAATGAGCTAGAGCCAAAAGAAGCTATTGACTCACCAAGCAATGAAAATTCT
ATAGATCCTACACTACAAGAACCAGATAATTCAAATAAAAATAAAGAGGTTAAAAAAGAA
GATAAGATCTATAAAATCATTGAAGATGAAGAAGATTTATTCTAA
>6868 bias=190.2,bit_score=995.6,abs_start=144,align_strand=-,abs_end=1146,score_ratio=0.990646766169,query_name=NODE_6_length_67671_cov_18.6945_ID_2665
TGAAAGTAGCAAAGGAAAAACAAACTAAAATTAAGAACCAAAAACAATACTTTTTTTCAA
GAGACAGGGTGCTTTTATGAACAATAATACTTTTAGTAACATTGTTTTTTTTAGTTATAT
CTTTCCTTAATGTTCCTTGATTAACAACATTGCATTCATATTCATTTAATGTATTGTTTG
GAATGTTCTCAATATTATTTTATTTATTAATTATTCTACTTTCAATATGAAAAATCTTTA
ATTTAAAATCAACGTATAAATATTGAATATTCAATTTCAACCTTGGAAGATTAATATTCT
TTTTTATTAATATTATAATTTTGGGTTCTGTTATTTATTACACCATTCATCAAGTTGAAC
ATAATTCAAAGAATTTTTTTACTAAATATTTTAGCAGTTGATTTGTTGATTTTAGTAATA
GCAAAAACTATTTACTACCTCAAAAATACACCCCCGGAGTGATTGGAACATTTATTAATT
CAATATTAAATATCCCTGGAAAAAAACTAGGTTTTTCAATAGCTTACATAATAAGTATTG
TTCTTTTAAGCTTATCTGTCATTTCATTTTTTATTAGTAACTCTTTCTTTAAAATGATAT
TCTCTCCAAAAAGCAAAAAGAACAAGGAAAAACTTCAAAATCAAATCGATTTAAAAATAA
AAGAAGAGGATATTGAAATAATTGATAACAAAGAAGTCGTAAATAGCAATATTCAAATTT
TAGAGGCTAATTCTAACTCAAATAAAAATATAGACTCAGCACAAAATTCAAACCAAAATA
ACAATCTTGATTTAGATCCTTTTGATGATGAAAAAGAAATTGAAGAAGATTCAAAGCAAA
AAGACAACAATGAGCTAGAGCCAAAAGAAGCTATTGACTCACCAAGCAATGAAAATTCTA
TAGATCCTACACTACAAGAACCAGATAATTCAAATAAAAATAAAGAGGTTAAAAAAGAAG
ATAAGATCTATAAAATCATTGAAGACGAAGAAAATTTGTTCTA
>6871 bias=195.4,bit_score=969.6,abs_start=53381,align_strand=-,abs_end=54383,score_ratio=0.964776119403,query_name=NODE_3_length_120284_cov_36.4395_ID_569
TGAAAGTAGCAAAGGAAAAACAAACTAAAATTAAGAACCAAAAACAATACTTTTTTTCAA
GAGACAGGGTGCTTTTATGAACAATAATACTTTTAGTAACATTGTTTTTTTTAGTTATAT
CTTTCCTTAATGTTCCTTGATTAACAACATTGCATTCATATTCATTTAATGTATTGTTTG
GAATGTTCTCAATATTATTTTATTTATTAATTATTCTACTTTCAATATGAAAAATTTTTA
ATTTAAAATCAACGTATAAATATTGAATATTCAATTTCAACCTTGGAAGATTAATATTCT
TTTTTATTAATATTATAATTTTGGGTTCTGTTATTTATTACACCATTCATCAAGTTGAAC
ATAATTCAAAGAATTTTTTTACTAAATATTTTAGCAGTTGATTTGCTGATTTTAGTAATA
GTTCAAACTATTTATTACCTCAAAAATACACCCCCGGAGTGATTGGAACATTTATTAATT
CAATATTAAATATTCCTGGAAAAAAACTCGGTTTTTCAATAGCTTACATAATAAGTATTG
TTCTTTTAAGTTTATCTGTCATTTCATTTTTTATTAGTAACTCTTTCTTTAAAATGATAT
TCTCTCCAAAAAGCAAAAAGAACAAGGAAAAACTTCAAAATCAAAGCGATTTAAAAATAA
AAGAAGAAGATATTGAAATAATTGATAACAAAGAAGTCGTAAATAGCAATATTCAAATTT
TAGAGACTAATTCTAACTCAAATAAAAATATAGACTCAACACAAAATTCAAACCAAAATA
ACAATCTTGATTTAGATCCTTTTGATGACGAAAAAGAAATTGAAGAAGATTCAAAGCAAA
AAGACAACAATGAGCTTGAGCCAAAAGTAGCTATTGACTCACCAAGCAATGAAAATTCTA
TAGATCCAACCACACAAAAGCCAGATAATTTAAATAAAAATAAAGAAGTTAAAAAAGAAG
ATAAGATCTATAAAATCATTGAGGATGAAGAAAATTTGTTCTA
>6873 bias=186.7,bit_score=996.5,abs_start=37399,align_strand=-,abs_end=38401,score_ratio=0.991542288557,query_name=NODE_3_length_108407_cov_40.0256_ID_5518
TGAAAGTGGCAAAGGAAAAACAAACTAAAATTAAGAACCAAAAACAATACTTTTTTTCAA
GAGACAGGGTGCTTTTATGAACAATAATACTTTTAGTAACATTGTTTTTTTTAGTTATAT
CTTTCCTTAATGTTCCTTGATTAACAACATTGCATTCATATTCATTTAATGTATTGTTTG
GAATGTTCTCAATATTATTTTATTTATTAATTATTCTACTTTCAATATGAAAAATCTTTA
ATTTAAAATCAACGTATAAATATTGAATATTTAATTTCAACCTTGGAAGATTAATATTCT
TTTTTATTAATATTATAATTTTGGGTTCTGTTATTTATTACACCATTCATCAAGTTGAAC
ATAATTCAAAGAATTTTTTTACTAAATATTTTAGCAGTTGATTTGCTGATTTTAGTAATA
GCCAAAATTATTTACTACCTCAAAAATACACCCCTGGAATTATTGGAACATTTATTAATT
CAATATTAAATATTCCTGGAAAAAAACTCGGTTTTTCAATAGCTTACATAATAAGTATTG
TTCTTTTAAGCTTATCTGTCATTTCATTTTTTATTAGTAACTCTTTCTTTAAAATGATAT
TCTCTCCAAAAAGCAAAAAGAACAAGGAAAAACTTCAAAATCAAAGCGATTTAAAAATAA
AAGAAGAGGATATTGAAATAATCGATAACAAAGAAGTTGTAAATAGCAATATTCAAATTT
TAGAGGCTAATTCTAACTCAAATAAAAATATAGACTCAGCACAAAATTCAAACCAAAATA
ACAATCTTGATTTAGATCCTTTTGATGATGAAAAAGAAATTGAAGAAGATTCAAAGCAAA
AAGACAACAATGAGCTAGAGCCAAAAGAAGCTATTGACTCACCAAGCAATGAAAATTCTA
TAGATCCAACCCCACAAGAACCAGATAATTCAAATAAAAATAAAGAGGCTAAAAAAGAGG
ATAAGATCTATAAAATCATTGAAGATGAAGAAGATTTATTCTA
>6874 bias=None,bit_score=1090.8,abs_start=37372,align_strand=-,abs_end=38376,score_ratio=1.08537313433,query_name=NODE_2_length_108164_cov_27.4012_ID_251
ATGAAAGTGGCAAAGGAAAAACAAACTAAAATTAAGAACCAAAAACAATACTTTTTTTCA
AGAGACAGGGTGCTTTTATGAACAATAATACTTTTAGTAACATTGTTTTTTTTAGTTATA
TCTTTCCTTAATGTTCCTTGATTAACAACATTGCATTCATATTCATTTAATGTATTGTTT
GGAATGTTCTCAATATTATTTTATTTATTAATTATTCTACTTTCAATATGAAAAATCTTT
AATTTAAAATCAACGTATAAATATTGAATATTCAATTTCAACCTTGGAAGATTAATATTC
TTTTTTATTAATATTATAATTTTGGGTTCTGTTATTTATTACACCATTCATCAAGTTGAA
CATAATTCAAAGAATTTTTTTACTAAATATTTTAGCAGTTGATTTGTTGATTTTAGTAAT
AGCAAAAACTATTTACTACCTCAAAAATACACCCCCGGAGTGATTGGAACATTTATTAAT
TCAATATTAAATATCCCTGGAAAAAAACTTGGTTTTTCAATAGCTTACATAATAAGTATT
GTTCTTTTAAGCTTATCTGTCATTTCATTTTTTATTAGTAACTCTTTCTTTAAAATGATA
TTCTCTCCAAAAAGCAAAAAGAACAAGGAAAAACTTCAAAATCAAAGCGATTTAAAAATA
AAGGAAGAGGATATTGAAATAATTGATAACAAAGAAGTTGTAAATAGCAATGTTCAAATT
TTAGAGACTAATTCCGACTCAAATAAAAATATAGACTCAGCACAAAATTCAAACCAAAAT
AACAATCTTGATTTAGATCCTTTTGATGACGAAAAAGAAATTGAAGAAGATTCAAGGCAA
AAAGACAACAATGAGCTAGAATCAAAAGAAGCTATTGACTCACCAAGCAATGAAAATTCT
ATAGATCCTACACTACAAGAACCAGATAATTCAAATAAAAATAAAGAGGTTAAAAAAGAA
GATAAGATCTATAAAATCATTGAAGACGAAGAAAATTTGTTCTAA
>6875 bias=None,bit_score=1089.2,abs_start=37627,align_strand=-,abs_end=38631,score_ratio=1.08378109453,query_name=NODE_3_length_108567_cov_21.4029_ID_3453
ATGAAAGTGGCAAAGGAAAAACAAACTAAAATTAAGAACCAAAAACAATACTTTTTTTCA
AGAGATAGGGTGCTTTTATGAACAATAATACTTTTAGTAACATTGTTTTTTTTAGTTATA
TCTTTCCTTAATGTTCCTTGATTAACAACATTGCATTCATATTCATTTAATGTATTGTTT
GGAATGTTTTCAATATTATTTTATTTATTAATTATTCTACTTTCAATATGGAAAATCTTT
AATTTAAAATCAACGTATAAATATTGAATATTCAATTTCAACCTTGGAAGATTAATATTC
TTTTTTATTAATATTATAATTTTGGGTTCTGTTATTTATTACACCATTCATCAAGTTGAA
CATAATTCAAAGAATTTTTTTACTAAGTATTTTAGTAGTTGATTTGTTGATTTTAGTAAT
AGCCAAAACTATTTACTACCTCAAAAATACACCCCCGGAGTGATTGGAACATTTATTAAT
TCAATATTAAATATTCCTGGAAAAAAACTCGGTTTTTCAATAGCTTACATAATAAGTATT
GTTCTTTTAAGTTTATCTGTCATTTCATTTTTTATTAGTAACTCTTTCTTTAAAATGATA
TTCTCTCCAAAAAGCAAAAAGAACAAGGAAAAACTTCAAAATCAAAGCGATTTAAAAATA
AAAGAAGAGGATATTGAAATAATCGATAACAAAGAAGTCGTAAATAGCAATATTCAAATT
TTAGAGGCTAATTCTAACTCAAATAAAAATATAGACTCAGCACAAAATTCAAACCAAAAT
AACAATCTTGATTTAGATCCTTTTGATGATGAAAAAGAAATTGAAGAAGATTCAAAGCAA
AAAGACAACAATGAGCTAGAGCCAAAAGAAGCTATTGACTCACCAAGCAATGAAAATTCT
ATAGATCCTACACTACAAGAACCAGATAATTCAAATAAAAATAAAGAGGTTAAAAAAGAA
GATAAGATCTATAAAATCATTGAAGATGAAGAAAATTTGTTCTAA
>19626 bias=0,e_score=1.1e-297,bit_score=993.4,score_ratio=0.99,align_strand=-,abs_start=37414,abs_end=38416,allele_start=37414,allele_end=38416,query_name=NODE_3_length_97159_cov_18.0381_ID_750 <unknown description>
TGAAAGTAGCAAAGGAAAAACAAACTAAAATTAAGAACCAAAAACAATACTTTTTTTCAA
GAGACAGGGTGCTTTTATGAACAATAATACTTTTAGTAACATTGTTTTTTTTAGTTATAT
CTTTCCTTAATGTTCCTTGATTAACAACATTGCATTCATATTCATTTAATGTATTGTTTG
GAATGTTTTCAATATTATTTTATTTATTAATTATTCTACTTTCAATATGGAAAATCTTTA
ATTTAAAATCAACGTATAAATATTGAATATTCAATTTCAACCTTGGAAGATTAATATTCT
TTTTTATTAATATTATAATTTTGGGTTCTGTTATTTATTACACCATTCATCAAGTTGAAC
ATAATTCAAAGAATTTTTTTACTAAATATTTTAGCAGTTGATTTGTTGATTTTAGTAATA
GCCAAAACTATTTACTACCTCAAAAATACACTCCCGGAATTATTGGAACATTTATTAATT
CAATATTAAATATTCCTGGAAAAAAACTCGGTTTTTCAATAGCTTACATAATAAGTATTG
TTCTTTTAAGCTTATCTGTCATTTCATTTTTTATTAGTAACTCTTTCTTTAAAATGATAT
TCTCTCCAAAAAGCAAAAAGAACAAGGAAAAACTTCAAAATCAAAGCGATTTAAAAATAA
AAGAAGAGGATATTGAAATAATCGATAACAAAGAAGTCGTAAATAGCAATATTCAAATTT
TAGAGGCTAATTCTAACTCAAATAAAAATATAGACTCAGCACAAAATTCAAACCAAAATA
ACAATCTTGATTTAGATCCTTTTGATGACGAAAAAGAAATTGAAGAAGATTCAAAGCAAA
AAGACAACAATGAGCTAGAGTCAAAAGAAGCTATTGACTCACCAAGCAATGAAAATTCTA
TAGATCCTACACTACAAGAACCAGATAATTCAAATAAAAATAAAGAGGTTAAAAAAGAAG
ATAAGATCTATAAAATCATTGAAGATGAAGAAGATTTATTCT
>19627 bias=0,e_score=2.3e-297,bit_score=993.2,score_ratio=0.99,align_strand=+,abs_start=135859,abs_end=136863,allele_start=135859,allele_end=136863,query_name=NODE_3_length_174249_cov_45.7083_ID_381 <unknown description>
TGAAAGTAGCAAAGGAAAAACAAACTAAAATTAAGAACCAAAAACAATACTTTTTTTCAA
GAGACAGGGTGCTTTTATGAACAATAATACTTTTAGTAACATTGTTTTTTTTAGTTATAT
CTTTCCTTAATGTTCCTTGATTAACAACATTGCATTCATATTCATTTAATGTATTGTTTG
GAATGTTCTCAATATTATTTTATTTATTAATTATTCTACTTTCAATATGAAAAATCTTTA
ATTTAAAATCAACGTATAAATATTGAATATTTAATTTTAACCTTGGAAGATTAATATTCT
TTTTTATTAATATTATAATTTTGGGTTCTGTTATTTATTACACCATTCATCAAGTTGAAC
ATAATTCAAAGAATTTTTTTACTAAATATTTTAGCAGTTGATTTGTTGATTTTAGTAATA
GTTCAAACTATTTACTACCTCAAAAATACACCCCCGGAGTGATTGGAACATTTATTAATT
CAATATTAAATATTCCTGGAAAAAAACTCGGTTTTTCAATAGCTTACATAATAAGTATTG
TTCTTTTAAGCTTATCTGTCATTTCATTTTTTATTAGTAACTCTTTCTTTAAAATGATAT
TCTCTCCAAAAAGCAAAAAGAACAAGGAAAAACTTCAAAATCAAAGCGATTTAAAAATAA
AAGAAGAGGATATTGAAATAATCGATAACAAAGAAGTCGTAAATAGCAATATTCAAATTT
TAGAGGCTAATTCCGATTCAAATAAAAATATAGACTCAGCACAAAATTCAAACCAAAATA
ACAACCTTGATTTAGATCCTTTTGATGACGAAAAAGAAATTGAAGAAGATTCAAAGCAAA
AAGACAACAATGAGCTAGAGCCAAAAGAAGCTATTGACTCACCAAGCAATGAAAATTCTA
CAGATCCTACACTACAAGAACCAGATAATTCAAATAAAAATAAAGAGGTTAAAAAAGAAG
ATAAGATCTATAAAATCATTGAAGACGAAGAAAATTTGTTCTAA
>19628 bias=0,e_score=4.2e-296,bit_score=1282.4,score_ratio=1.28,align_strand=-,abs_start=552064,abs_end=553068,allele_start=552064,allele_end=553068,query_name=NODE_1_length_666248_cov_46.4332_ID_732 <unknown description>
ATGAAAGTAGCAAAGGAAAAACAAACTAAAATTAAGAACCAAAAACAATACTTTTTTTCA
AGAGACAGGGTGCTTTTATGAACAATAATACTTTTAGTAACATTGTTTTTTTTAGTTATA
TCTTTCCTTAATGTTCCTTGATTAACAACATTGCATTCATATTCATTTAATGTATTGTTT
GGAATGTTCTCAATATTATTTTATTTATTAATTATTCTACTTTCAATATGAAAAATCTTT
AATTTAAAATCAACGTATAAATATTGAATATTTAATTTTAACCTTGGAAGATTAATATTC
TTTTTTATTAATATTATAATTTTGGGTTCTGTTATTTATTACACCATTCATCAAGTTGAA
CATAATTCAAAGAATTTTTTTACTAAATATTTTAGCAGTTGATTTGTTGATTTTAGTAAT
AGTTCAAACTATTTACTACCTCAAAAATACACCCCCGGAGTGATTGGAACATTTATTAAT
TCAATATTAAATATTCCTGGAAAAAAACTCGGTTTTTCAATAGCTTACATAATAAGTATT
GTTCTTTTAAGCTTATCTGTCATTTCATTTTTTATTAGTAACTCTTTCTTTAAAATGATA
TTCTCTCCAAAAAGCAAAAAGAACAAGGAAAAACTTCAAAATCAAAGCGATTTAAAAATA
AAAGAAGAAGATATTGAAATAATCGATAACAAAGAAGTCGTAAATAGCAATATTCAAATT
TTAGAGGCTAATTCTAACTCAAATAAAAATATAGACTCAGCACAAAATTCAAACCAAAAT
AACAATCTTGATTTAGATCCTTTTGATGATGAAAAAGAAATTGAAGAAGATTCAAAGCAA
AAAGACAACAATGAGCTAGAGCCAAAAGAAGCTATTGACTCACCAAGCAATGAAAATTCT
ATAGATCCAACCCCACAAAAGCCAGATAATTCAAATGAAAATAAGGAAGTTAAAAAAGAG
GATAAGATCTATAAAATCATTGAAGATGAAGAAAATTTGTTCTA
>19629 bias=0,e_score=1.1e-297,bit_score=993.4,score_ratio=0.99,align_strand=+,abs_start=60197,abs_end=61201,allele_start=60197,allele_end=61201,query_name=NODE_3_length_98613_cov_35.7026_ID_1039 <unknown description>
TGAAAGTAGCAAAGGAAAAACAAACTAAAATTAAGAACCAAAAACAATACTTTTTTTCAA
GAGACAGGGTGCTTTTATGAACAATAATACTTTTAGTAACATTGTTTTTTTTAGTTATAT
CTTTCCTTAATGTTCCTTGATTAACAACATTGCATTCATATTCATTTAATGTATTGTTTG
GAATGTTTTCAATATTATTTTATTTATTAATTATTCTACTTTCAATATGGAAAATCTTTA
ATTTAAAATCAACGTATAAATATTGAATATTCAATTTCAACCTTGGAAGATTAATATTCT
TTTTTATTAATATTATAATTTTGGGTTCTGTTATTTATTACACCATTCATCAAGTTGAAC
ATAATTCAAAGAATTTTTTTACTAAATATTTTAGCAGTTGATTTGTTGATTTTAGTAATA
GCCAAAACTATTTACTACCTCAAAAATACACTCCCGGAATTATTGGAACATTTATTAATT
CAATATTAAATATTCCTGGAAAAAAACTCGGTTTTTCAATAGCTTACATAATAAGTATTG
TTCTTTTAAGCTTATCTGTCATTTCATTTTTTATTAGTAACTCTTTCTTTAAAATGATAT
TCTCTCCAAAAAGCAAAAAGAACAAGGAAAAACTTCAAAATCAAAGCGATTTAAAAATAA
AAGAAGAGGATATTGAAATAATCGATAACAAAGAAGTCGTAAATAGCAATATTCAAATTT
TAGAGGCTAATTCTAACTCAAATAAAAATATAGACTCAGCACAAAATTCAAACCAAAATA
ACAATCTTGATTTAGATCCTTTTGATGACGAAAAAGAAATTGAAGAAGATTCAAAGCAAA
AAGACAACAATGAGCTAGAGTCAAAAGAAGCTATTGACTCACCAAGCAATGAAAATTCTA
TAGATCCTACACTACAAGAACCAGATAATTCAAATAAAAATAAAGAGGTTAAAAAAGAAG
ATAAGATCTATAAAATCATTGAAGATGAAGAAGATTTATTCTAA
>19630 bias=0,e_score=2.4e-296,bit_score=1090.8,score_ratio=1.09,align_strand=-,abs_start=37372,abs_end=38376,allele_start=37372,allele_end=38376,query_name=NODE_2_length_108164_cov_27.4012_ID_251 <unknown description>
ATGAAAGTGGCAAAGGAAAAACAAACTAAAATTAAGAACCAAAAACAATACTTTTTTTCA
AGAGACAGGGTGCTTTTATGAACAATAATACTTTTAGTAACATTGTTTTTTTTAGTTATA
TCTTTCCTTAATGTTCCTTGATTAACAACATTGCATTCATATTCATTTAATGTATTGTTT
GGAATGTTCTCAATATTATTTTATTTATTAATTATTCTACTTTCAATATGAAAAATCTTT
AATTTAAAATCAACGTATAAATATTGAATATTCAATTTCAACCTTGGAAGATTAATATTC
TTTTTTATTAATATTATAATTTTGGGTTCTGTTATTTATTACACCATTCATCAAGTTGAA
CATAATTCAAAGAATTTTTTTACTAAATATTTTAGCAGTTGATTTGTTGATTTTAGTAAT
AGCAAAAACTATTTACTACCTCAAAAATACACCCCCGGAGTGATTGGAACATTTATTAAT
TCAATATTAAATATCCCTGGAAAAAAACTTGGTTTTTCAATAGCTTACATAATAAGTATT
GTTCTTTTAAGCTTATCTGTCATTTCATTTTTTATTAGTAACTCTTTCTTTAAAATGATA
TTCTCTCCAAAAAGCAAAAAGAACAAGGAAAAACTTCAAAATCAAAGCGATTTAAAAATA
AAGGAAGAGGATATTGAAATAATTGATAACAAAGAAGTTGTAAATAGCAATGTTCAAATT
TTAGAGACTAATTCCGACTCAAATAAAAATATAGACTCAGCACAAAATTCAAACCAAAAT
AACAATCTTGATTTAGATCCTTTTGATGACGAAAAAGAAATTGAAGAAGATTCAAGGCAA
AAAGACAACAATGAGCTAGAATCAAAAGAAGCTATTGACTCACCAAGCAATGAAAATTCT
ATAGATCCTACACTACAAGAACCAGATAATTCAAATAAAAATAAAGAGGTTAAAAAAGAA
GATAAGATCTATAAAATCATTGAAGACGAAGAAAATTTGTTCTA
>19631 bias=0,e_score=5.7e-299,bit_score=1089.2,score_ratio=1.08,align_strand=-,abs_start=37628,abs_end=38632,allele_start=37628,allele_end=38632,query_name=NODE_2_length_111520_cov_43.0702_ID_357 <unknown description>
ATGAAAGTGGCAAAGGAAAAACAAACTAAAATTAAGAACCAAAAACAATACTTTTTTTCA
AGAGATAGGGTGCTTTTATGAACAATAATACTTTTAGTAACATTGTTTTTTTTAGTTATA
TCTTTCCTTAATGTTCCTTGATTAACAACATTGCATTCATATTCATTTAATGTATTGTTT
GGAATGTTTTCAATATTATTTTATTTATTAATTATTCTACTTTCAATATGGAAAATCTTT
AATTTAAAATCAACGTATAAATATTGAATATTCAATTTCAACCTTGGAAGATTAATATTC
TTTTTTATTAATATTATAATTTTGGGTTCTGTTATTTATTACACCATTCATCAAGTTGAA
CATAATTCAAAGAATTTTTTTACTAAGTATTTTAGTAGTTGATTTGTTGATTTTAGTAAT
AGCCAAAACTATTTACTACCTCAAAAATACACCCCCGGAGTGATTGGAACATTTATTAAT
TCAATATTAAATATTCCTGGAAAAAAACTCGGTTTTTCAATAGCTTACATAATAAGTATT
GTTCTTTTAAGTTTATCTGTCATTTCATTTTTTATTAGTAACTCTTTCTTTAAAATGATA
TTCTCTCCAAAAAGCAAAAAGAACAAGGAAAAACTTCAAAATCAAAGCGATTTAAAAATA
AAAGAAGAGGATATTGAAATAATCGATAACAAAGAAGTCGTAAATAGCAATATTCAAATT
TTAGAGGCTAATTCTAACTCAAATAAAAATATAGACTCAGCACAAAATTCAAACCAAAAT
AACAATCTTGATTTAGATCCTTTTGATGATGAAAAAGAAATTGAAGAAGATTCAAAGCAA
AAAGACAACAATGAGCTAGAGCCAAAAGAAGCTATTGACTCACCAAGCAATGAAAATTCT
ATAGATCCTACACTACAAGAACCAGATAATTCAAATAAAAATAAAGAGGTTAAAAAAGAA
GATAAGATCTATAAAATCATTGAAGATGAAGAAAATTTGTTCTA
>19632 bias=0,e_score=2.2e-302,bit_score=1009.6,score_ratio=1.00,align_strand=-,abs_start=37410,abs_end=38412,allele_start=37410,allele_end=38412,query_name=NODE_2_length_157878_cov_35.9168_ID_1792 <unknown description>
TGAAAGTGGCAAAGGAAAAACAAACTAAAATTAAGAACCAAAAACAATACTTTTTTTCAA
GAGACAGGGTGCTTTTATGAACAATAATACTTTTAGTAACATTGTTTTTTTTAGTTGTAT
CTTTCCTTAATGTTCCTTGATTAACAACATTGCATTCATATTCATTTAATGTATTGTTTG
GAATGTTCTCAATATTATTTTATTTATTAATTATTCTACTTTCAATATGAAAAATCTTTA
ATTTAAAATCAACGTATAAATATTGAATATTCAATTTCAACCTTGGAAGATTAATATTCT
TTTTTATTAATATTATAATTTTAGGTTCTGTTATTTATTACACTATTCATCAAGTTGAAC
ATAATTCAAAGAATTTTTTTACTAAATATTTTAGCAGTTGATTTGTTGATTTTAGTAATA
GTTCAAACTATTTACTACCTCAAAAATACACCCCCGGAGTGATTGGAACATTTATTAATT
CAATATTAAATATCCCTGGAAAAAAACTCGGTTTTTCAATAGCTTACATAATAAGTATTG
TTCTTTTAAGCTTATCTGTCATTTCATTTTTTATTAGTAACTCTTTCTTTAAAATGATAT
TCTCTCCAAAAAGCAAAAAGAACAAGGAAAAACTTCAAAATCAAAGCGATTTAAAAATAA
AAGAAGAGGATATTGAAATAATCGATAACAAAGAAGTCGTAAATAGCAATATTCAAATTT
TAGAGACTAATTCTAACTCAAATAAAAATATAGACTCAGCACAAAATTCAAACCAAAATA
ACAATCTTGATTTAGATCCTTTTGATGATGAAAAAGAAATTGAAGAAGATTCAAAGCAAA
AAGACAACAATGAGCTAGAGCCAAAAGAAGCTATTGACTCACCAAGCAATGAAAATTCTA
TAGATCCTACACTACAAGAACCAGATAATTCAAATAAAAATAAAGAGGTTAAAAAAGAAG
ATAAGATCTATAAAATCATTGAAGATGAAGAAGATTTATTCT
>19633 bias=0,e_score=7e-298,bit_score=994.1,score_ratio=0.99,align_strand=-,abs_start=37395,abs_end=38397,allele_start=37395,allele_end=38397,query_name=NODE_3_length_102414_cov_39.3629_ID_516 <unknown description>
TGAAAGTATCAAAGGAAAAACAAACTAAAATTAAGAACCAAAAACAATACTTTTTTTCAA
GAGACAGGGTGCTTTTATGAACAATAATACTTTTAGTAACATTGTTTTTTTTAGTTATAT
CTTTCCTTAATGTTCCTTGATTAACAACATTGCATTCATATTCATTTAATGTATTGTTTG
GAATGTTTTCAATATTATTTTATTTATTAATTATTCTACTTTCAATATGAAAAATCTTTA
ATTTAAAATCAACGTATAAATATTGAATATTCAATTTCAACCTTGGAAGATTAATATTCT
TTTTTATTAATATTATAATTTTGGGTTCTGTTATTTATTACACCATTCATCAAGTTGAAC
ATAATTCAAAGAATTTTTTTACTAAATATTTTAGTAGTTGATTTGTTGATTTTAGTAATA
GCCAAAACTATTTACTACCTCAAAAATACACCCCCGGAGTGATTGGAACATTTATTAATT
CAATATTAAATATTCCTGGAAAAAAACTCGGTTTTTCAATAGCTTACATAATAAGTATTG
TTCTTTTAAGCTTATCTGTCATTTCATTTTTTATTAGTAACTCTTTCTTTAAAATGATAT
TCTCTCCAAAAAGCAAAAAGAACAAGGAAAAACTTCAAAATCAAAGCGATTTAAAAATAA
AAGAAGAGGATATTGAAATAATCGATAACAAAGAAGTCGTAAATAGCAATATTCAAATTT
TAGAGGCTAATTCTAACTCAAATAAAAATATAGACTCAGCACAAAATTCAAACCAAAATA
ACAATCTTGATTTAGATCCTTTTGATGATGAAAAAGAAATTGAAGAAGATTCAAAACAAA
AAGACAACAATGAGTTAGAACCAAAAGTAGTTATTGACTCACCAAGCAATGAAAATTCTA
TAGATCCAACCTCACAAAACCTAGATAATTCAGATAAAAATAAAGAGGTTAAAAAAGAAG
ATAAGATCTATAAAATCATTGAAGATGAAGAAGATTTATTCT
>19634 bias=0,e_score=2.2e-290,bit_score=969.6,score_ratio=0.96,align_strand=-,abs_start=53381,abs_end=54383,allele_start=53381,allele_end=54383,query_name=NODE_3_length_122945_cov_38.6883_ID_537 <unknown description>
TGAAAGTAGCAAAGGAAAAACAAACTAAAATTAAGAACCAAAAACAATACTTTTTTTCAA
GAGACAGGGTGCTTTTATGAACAATAATACTTTTAGTAACATTGTTTTTTTTAGTTATAT
CTTTCCTTAATGTTCCTTGATTAACAACATTGCATTCATATTCATTTAATGTATTGTTTG
GAATGTTCTCAATATTATTTTATTTATTAATTATTCTACTTTCAATATGAAAAATTTTTA
ATTTAAAATCAACGTATAAATATTGAATATTCAATTTCAACCTTGGAAGATTAATATTCT
TTTTTATTAATATTATAATTTTGGGTTCTGTTATTTATTACACCATTCATCAAGTTGAAC
ATAATTCAAAGAATTTTTTTACTAAATATTTTAGCAGTTGATTTGCTGATTTTAGTAATA
GTTCAAACTATTTATTACCTCAAAAATACACCCCCGGAGTGATTGGAACATTTATTAATT
CAATATTAAATATTCCTGGAAAAAAACTCGGTTTTTCAATAGCTTACATAATAAGTATTG
TTCTTTTAAGTTTATCTGTCATTTCATTTTTTATTAGTAACTCTTTCTTTAAAATGATAT
TCTCTCCAAAAAGCAAAAAGAACAAGGAAAAACTTCAAAATCAAAGCGATTTAAAAATAA
AAGAAGAAGATATTGAAATAATTGATAACAAAGAAGTCGTAAATAGCAATATTCAAATTT
TAGAGACTAATTCTAACTCAAATAAAAATATAGACTCAACACAAAATTCAAACCAAAATA
ACAATCTTGATTTAGATCCTTTTGATGACGAAAAAGAAATTGAAGAAGATTCAAAGCAAA
AAGACAACAATGAGCTTGAGCCAAAAGTAGCTATTGACTCACCAAGCAATGAAAATTCTA
TAGATCCAACCACACAAAAGCCAGATAATTTAAATAAAAATAAAGAAGTTAAAAAAGAAG
ATAAGATCTATAAAATCATTGAGGATGAAGAAAATTTGTTCT
>19635 bias=0,e_score=1.4e-298,bit_score=996.5,score_ratio=0.99,align_strand=-,abs_start=37399,abs_end=38401,allele_start=37399,allele_end=38401,query_name=NODE_3_length_108407_cov_40.0256_ID_5518 <unknown description>
TGAAAGTGGCAAAGGAAAAACAAACTAAAATTAAGAACCAAAAACAATACTTTTTTTCAA
GAGACAGGGTGCTTTTATGAACAATAATACTTTTAGTAACATTGTTTTTTTTAGTTATAT
CTTTCCTTAATGTTCCTTGATTAACAACATTGCATTCATATTCATTTAATGTATTGTTTG
GAATGTTCTCAATATTATTTTATTTATTAATTATTCTACTTTCAATATGAAAAATCTTTA
ATTTAAAATCAACGTATAAATATTGAATATTTAATTTCAACCTTGGAAGATTAATATTCT
TTTTTATTAATATTATAATTTTGGGTTCTGTTATTTATTACACCATTCATCAAGTTGAAC
ATAATTCAAAGAATTTTTTTACTAAATATTTTAGCAGTTGATTTGCTGATTTTAGTAATA
GCCAAAATTATTTACTACCTCAAAAATACACCCCTGGAATTATTGGAACATTTATTAATT
CAATATTAAATATTCCTGGAAAAAAACTCGGTTTTTCAATAGCTTACATAATAAGTATTG
TTCTTTTAAGCTTATCTGTCATTTCATTTTTTATTAGTAACTCTTTCTTTAAAATGATAT
TCTCTCCAAAAAGCAAAAAGAACAAGGAAAAACTTCAAAATCAAAGCGATTTAAAAATAA
AAGAAGAGGATATTGAAATAATCGATAACAAAGAAGTTGTAAATAGCAATATTCAAATTT
TAGAGGCTAATTCTAACTCAAATAAAAATATAGACTCAGCACAAAATTCAAACCAAAATA
ACAATCTTGATTTAGATCCTTTTGATGATGAAAAAGAAATTGAAGAAGATTCAAAGCAAA
AAGACAACAATGAGCTAGAGCCAAAAGAAGCTATTGACTCACCAAGCAATGAAAATTCTA
TAGATCCAACCCCACAAGAACCAGATAATTCAAATAAAAATAAAGAGGCTAAAAAAGAGG
ATAAGATCTATAAAATCATTGAAGATGAAGAAGATTTATTCT
>19636 bias=0,e_score=3.4e-296,bit_score=989.1,score_ratio=0.98,align_strand=+,abs_start=117829,abs_end=118833,allele_start=117829,allele_end=118833,query_name=NODE_2_length_156220_cov_38.7853_ID_1653 <unknown description>
TGAAAGTGGCAAAGGAAAAACAAACTAAAATTAAGAACCAAAAACAATACTTTTTTTCAA
GAGACAGGGTGCTTTTATGAACAATAATACTTTTAGTAACATTGTTTTTTTTAGTTATAT
CTTTCCTTAATGTTCCTTGATTAACAACATTGCATTCATATTCATTTAATGTATTGTTTG
GAATGTTCTCAATATTATTTTATTTATTAATTATTCTACTTTCAATATGAAAAATCTTTA
ATTTAAAATCAACGTATAAATATTGAATATTCAATTTCAACCTTGGAAGATTAATATTCT
TTTTTATTAATATTATAATTTTGGGTTCTGTTATTTATTACACCATTCATCAAGTTGAAC
ATAATTCAAAGAATTTTTTTACTAAATATTTTAGCAGTTGATTTGTTGATTTTAGTAATA
GCAAAAACTATTTACTACCTCAAAAATACACCCCCGGAGTGATTGGAACATTTATTAATT
CAATATTAAATATCCCTGGAAAAAAACTTGGTTTTTCAATAGCTTACATAATAAGTATTG
TTCTTTTAAGCTTATCTGTCATTTCATTTTTTATTAGTAACTCTTTCTTTAAAATGATAT
TCTCTCCAAAAAGCAAAAAGAACAAGGAAAAACTTCAAAATCAAAGCGATTTAAAAATAA
AGGAAGAGGATATTGAAATAATTGATAACAAAGAAGTTGTAAATAGCAATGTTCAAATTT
TAGAGACTAATTCCGACTCAAATAAAAATATAGACTCAGCACAAAATTCAAACCAAAATA
ACAATCTTGATTTAGATCCTTTTGATGACGAAAAAGAAATTGAAGAAGATTCAAGGCAAA
AAGACAACAATGAGCTAGAATCAAAAGAAGCTATTGACTCACCAAGCAATGAAAATTCTA
TAGATCCTACACTACAAGAACCAGATAATTCAAATAAAAATAAAGAGGTTAAAAAAGAAG
ATAAGATCTATAAAATCATTGAAGACGAAGAAAATTTGTTCTAA
>19637 bias=0,e_score=3.8e-299,bit_score=996.5,score_ratio=0.99,align_strand=-,abs_start=24715,abs_end=25717,allele_start=24715,allele_end=25717,query_name=NODE_9_length_30055_cov_1.29305_ID_1040 <unknown description>
TGAAAGTAGCAAAGGAAAAACAAACTAAAATTAAGAACCAAAAGCAATACTTTTTTTCAA
GAGATAGGGTGCTTTTATGAACAATAATACTTTTAGTAACATTGTTTTTTTTAGTTATAT
CTTTCCTTAATGTTCCTTGATTAACAACATTGCATTCATATTCATTTAATGTATTGTTTG
GAATGTTTTCAATATTATTTTATTTATTAATTATTCTACTTTCAATATGAAAAATCTTTA
ATTTAAAATCAACGTATAAATATTGAATATTCAATTTCAACCTTGGAAGATTAATATTCT
TTTTTATTAATATTATAATTTTGGGTTCTGTTATTTATTACACCATTCATCAAGTTGAAC
ATAATTCAAAGAATTTTTTTACTAAATATTTTAGCAGTTGATTTGTTGATTTTAGTAATA
GCAAAAACTATTTACTACCTCAAAAATACACCCCCGGAGTGATTGGAACATTTATTAATT
CAATATTAAATATCCCTGGAAAAAAACTCGGTTTTTCAATAGCTTACATAATAAGTATTG
TTCTTTTAAGCTTGTCTGTCATTTCATTTTTTATTAGTAACTCTTTCTTTAAAATGATAT
TCTCTCCAAAAAGCAAAAAGAACAAGGAAAAACTTCAAAATCAAAGCGATTTAAAAATAA
AAGAAGAGGATATTGAAATAATCGATAACAAAGAAGTCGTAAATAGCAATATTCAAATTT
TAGAGGCTAATTCTAACTCAAATAAAAATATAGACTCAGCACAAAATTCAAACCAAAATA
ACAATCTTGATTTAGATCCTTTTGATGATGAAAAAGAAATTGAAGAAGATTCAAAGCAAA
AAGACAACAATGAGCTAGAGCCAAAAGAAGCTATTGACTCACCAAGCAATGAAAATTCTA
TAGATCCAACCCCGCAAAACCTAGATAATTCAAATAAAAATAAAGAGGTTAAAAAAGAAG
ATAAGATCTATAAAATCATTGAAGATGAAGAAAATTTGTTCT
>19638 bias=0,e_score=9.9e-294,bit_score=980.4,score_ratio=0.98,align_strand=-,abs_start=37401,abs_end=38403,allele_start=37401,allele_end=38403,query_name=NODE_3_length_105570_cov_41.6042_ID_404 <unknown description>
TGAAAGTAGCAAAGGAAAAACAAACTAAAATTAAGAACCAAAAACAATACTTTTTTTCAA
GAGACAGGGTGCTTTTATGAACAATAATACTTTTAGTAACATTGTTTTTTTTAGTTATAT
CTTTCCTTAATGTTCCTTGATTAACAACATTGCATTCATATTCATTTAATGTATTGTTTG
GAATGTTCTCAATATTATTTTATTTATTAATTATTCTACTTTCAATATGAAAAATTTTTA
ATTTAAAATCAACGTATAAATATTGAATATTCAATTTCAACCTTGGAAGATTAATATTCT
TTTTTATTAATATTATAATTTTGGGTTCTGTTATTTATTACACCATTCATCAAGTTGAAC
ATAATTCAAAGAATTTTTTTACTAAATATTTTAGCAGTTGATTTGCTGATTTTAGTAATA
GCCAAAATTATTTACTACCTCAAAAATACACCCCCGGAGTGATTGGAACATTTATTAATT
CAATATTAAATATTCCTGGAAAAAAACTTGGTTTTTCAATAGCTTACATAATAAGTATTG
TTCTTTTAAGCTTATCTGTCATTTCATTTTTTATTAGTAACTCTTTCTTTAAAATGATAT
TCTCTCCAAAAAGCAAAAAGAACAAGGAAAAACTTCAAAATCAAAGCGATTTAAAAATAA
AAGAAGAAGATATTGAAATAATTGATAACAAAGAAGTCGTAAATAGCAATATTCAAATTT
TAGAGGCTAATTCTAACTCAAATAAAAATATAGACTCAACACAAAATTCAAACCAAAATA
ACAATCTTGATTTAGATCCTTTTGATGATGAAAAAGAAATTGAAGAAGATTCAAAGCAAA
AAGACAACAATGAGCTTGAGCCAAAAGTAGCTATTGACTCACCAAGCAATGAAAATTCTA
TAGATCCAACACTACAAGAACCAGATAATTCAAATAAAAATAAAGAAGTTAAAAAAGAAG
ATAAGATCTATAAAATCATTGAAGATGAAGAAAATTTGTTCT
>19639 bias=0,e_score=5.6e-298,bit_score=995.6,score_ratio=0.99,align_strand=+,abs_start=66090,abs_end=67094,allele_start=66090,allele_end=67094,query_name=NODE_2_length_226046_cov_22.58_ID_866 <unknown description>
TGAAAGTAGCAAAGGAAAAACAAACTAAAATTAAGAACCAAAAACAATACTTTTTTTCAA
GAGACAGGGTGCTTTTATGAACAATAATACTTTTAGTAACATTGTTTTTTTTAGTTATAT
CTTTCCTTAATGTTCCTTGATTAACAACATTGCATTCATATTCATTTAATGTATTGTTTG
GAATGTTCTCAATATTATTTTATTTATTAATTATTCTACTTTCAATATGAAAAATCTTTA
ATTTAAAATCAACGTATAAATATTGAATATTCAATTTCAACCTTGGAAGATTAATATTCT
TTTTTATTAATATTATAATTTTGGGTTCTGTTATTTATTACACCATTCATCAAGTTGAAC
ATAATTCAAAGAATTTTTTTACTAAATATTTTAGCAGTTGATTTGTTGATTTTAGTAATA
GCAAAAACTATTTACTACCTCAAAAATACACCCCCGGAGTGATTGGAACATTTATTAATT
CAATATTAAATATCCCTGGAAAAAAACTAGGTTTTTCAATAGCTTACATAATAAGTATTG
TTCTTTTAAGCTTATCTGTCATTTCATTTTTTATTAGTAACTCTTTCTTTAAAATGATAT
TCTCTCCAAAAAGCAAAAAGAACAAGGAAAAACTTCAAAATCAAATCGATTTAAAAATAA
AAGAAGAGGATATTGAAATAATTGATAACAAAGAAGTCGTAAATAGCAATATTCAAATTT
TAGAGGCTAATTCTAACTCAAATAAAAATATAGACTCAGCACAAAATTCAAACCAAAATA
ACAATCTTGATTTAGATCCTTTTGATGATGAAAAAGAAATTGAAGAAGATTCAAAGCAAA
AAGACAACAATGAGCTAGAGCCAAAAGAAGCTATTGACTCACCAAGCAATGAAAATTCTA
TAGATCCTACACTACAAGAACCAGATAATTCAAATAAAAATAAAGAGGTTAAAAAAGAAG
ATAAGATCTATAAAATCATTGAAGACGAAGAAAATTTGTTCTAA
