# Supplementary material for: Genomic determination of minimum multi-locus sequence typing schemas to represent the genomic phylogeny of Mycoplasma hominis
Source: BMC Genomics. 2016 Nov 23;17:964. doi: 10.1186/s12864-016-3284-z (PMC5120421; doi:10.1186/s12864-016-3284-z)
Supplement: Additional file 1: — FASTA sequence for all pan genomic alleles identified in this study. (ZIP 1488 kb) [file 12864_2016_3284_MOESM1_ESM.zip › pan_genome/GENE-254.fasta]

>254
ATGGAAGCAAATAAAAAATTAAATCATTCAGCAAGCCATTTATTAGCGGCTGCTATATTA
AAACTTTATCCAAATGCTAAATTGGCAATTGGACCAGCCATTGAAGAAGGGTTCTATTAC
GACTTTGAATTTGAAAATCCAATTTTAGAATCAGATCTTCCAAATATTGAAAAAGTAATG
AAAGAATTAGCAAAAGAAGGTTACGAAATGCGAAAAGTTGGCATTGAACAATATTCTTTT
GAAAATCAACCATATAAAAAAGAACTTTATGAAGAATTTAAAAAAGAAGGAAAAGAAATA
ACATTCTTTCAATATTGAAATCCAAAAACAAAAGAAATTCTATTTACAGACTTATGTGCA
GGTGGCCATATTGAAAATTCTAGAGAAATTAAATACTTCAAATTGTTAGGAATTGCCGGT
GCTTATTGAAGAGGTGATTCTAAAAACAAAATGTTAACAAGAATCTATGGTACTTGTTGG
GAAACAAAAGATGAATTAGCAAAATATTTAGATATCTTAAGGGAAAGAAAAGAAAGAGAT
CATCGTAAAATAGGAAGAGATTTAAATTTATTCACTTTTAACCAATTAGGTGGACAAGGA
TTCCCATTTTGATTAGAAGACGGAATGAAGATTCATAATGCAATTAGAGATTATGTTTTA
AAACTTGATAAAAAATTTGGTTTTAGAGAAGTACTAACTCCACACTTTGGTGAAAAGAAG
CTTTATGAAATAAGTGGACACTGAGCACATTACCAAGATACTATGTTTGCCCCAATTAAA
ATGGATAACGAAACATTAGTTGCTAGACCTATGACTTGCCCACACCATATAATATTATTC
AATTCAACAAGACGTTCATACAAAGACTTGCCAATTAGATATTCAGAACAATCAAGGTTA
TATCGTTACGAAGCATCGGGTGCTTTAAGTGGACTTGAAAGAGTTAGAGGAATGGATTTA
ACAGAAGGCCACATTTTTGTTAGACCAGATCAAATAAAATCAGAATTTAAGCACTTGTAT
AAAATGATATTGCAAGCATTAAAAGATTTTAATATTGAAATAGATCATATTTCTTTATCA
TTAAGAGATCCACAAGATACTCAAAAATTCTTCCAAAATGATGAAATGTGAAATAAAGCA
GAAAATGACTTGCGTGAAGTTTTAGGTGAATTAAATATTAAATATAAAGAATTTATTGGA
GAAGCTGCATTTTATGGACCTAAGGTTGATTTTCAAGTAAAAACTGCACTAAATAGAATT
ATTACTATGTCAACCTTACAATTAGACTTTTTATTACCATCAAGATTTGAAATGAAATTT
GTTGATAGTAATGAACAATTTGTAACACCAGTATTAATTCATAGAGGTTTAATTGGAACT
TATGAAAGATTTATTGCAACACTACTTGAACAAACAAAAGGTGTATTGCCATTTTGATTA
AGTCCAAGACAAATAACAATTATTCCTATAAATGATGAATTAAACGAAAAAGCTCAAGAC
TTGTATAACGAATTTTTAGATGAAGATTTTAATGTTAATATTGATATAAGACCAGAAAGA
ATAAATAAAAAGATTCGTGATGCTCAAATTTTAAAGACCAAATTTATAGTAGTAATTGGA
AAAAAAGAAATTGAAACAAATACCTTATCAGTTAGAGAATATGGAAAAGATGATTCTAAA
ACATACAGCAAAGAAGAATTTGTAAATTACTTAAAACAATTAAAAAAGAATTTAAAATAA
>807
ATGGAAGCAAATAAAAAATTAAATCATTCAGCAAGCCATTTATTAGCGGCTGCTATATTA
AAACTTTATCCAAATGCTAAATTGGCAATTGGACCAGCCATTGAAGAAGGGTTCTATTAC
GACTTTGAATTTGAAAATCCAATTTTAGAATCAGATCTTCCAAATATTGAAAAAGTAATG
AAAGAATTAGCAAAAGAAGGTTACGAAATGCGAAAAGTTGGCATTGAACAATATTCTTTT
GAAAATCAACCATATAAAAAAGAACTTTATGAAGAATTTAAAAAAGAAGGAAAAGAAATA
ACATTCTTTCAATATTGAAATCCAAAAACAAAAGAAATTCTATTTACAGACTTATGTGCA
GGTGGCCATATTGAAAATTCTAGAGAAATTAAATACTTCAAATTGTTAGGAATAGCCGGT
GCTTATTGAAGAGGTGATTCTAAAAACAAGATGTTAACAAGAATCTATGGTACTTGTTGG
GAAACAAAAGATGAATTAGCAAAATATTTAGATATCTTAAGGGAAAGAAAAGAAAGAGAT
CATCGTAAAATAGGAAGAGATTTAAATTTATTCACTTTTAACCAATTAGGTGGACAAGGA
TTTCCATTTTGATTAGAAGACGGAATGAAGATTCATAATGCAATTAGAGATTATGTTTTA
AAACTTGATAAAAAATTTGGTTTTAGAGAAGTGCTAACTCCACACTTTGGTGAAAAGAAG
CTTTATGAAATAAGTGGACACTGAGCACATTACCAAGATACTATGTTTGCCCCAATTAAA
ATGGATAACGAAACATTAGTTGCTAGACCTATGACCTGCCCTCACCATATAATATTATTC
AATTCAACAAGACGTTCATACAAAGACTTGCCAATTAGATATTCAGAACAATCAAGGTTA
TATCGTTACGAAGCATCGGGTGCTTTAAGCGGACTTGAAAGAGTTAGAGGAATGGATCTA
ACAGAAGGTCACATTTTTGTTAGACCAGATCAAATAAGATCAGAATTTAAGCACTTGTAT
AAAATGATATTACAAGCATTGAAAGATTTTAATATCGAAATAGACCATATTTCTTTATCA
TTAAGAGATCCACAAGATACTCAAAAATTCTTCCAAAATGATGAAATGTGAAATAAAGCA
GAAAATGACTTGCGTGAAGTTTTGGGCGAATTAAATATTAAATATAAAGAATTTATTGGC
GAAGCTGCTTTTTATGGACCTAAAGTTGATTTTCAAGTAAAAACTGCATTAAATAGAATT
ATTACTATGTCAACATTACAATTAGACTTCTTATTGCCTTCAAGGTTCGAAATGAAATTT
GTTGATAGCAATGAACAATTTGTAACACCAGTATTAATTCATAGAGGTTTAATTGGAACC
TATGAAAGATTTATTGCAACACTACTTGAACAAACAAAAGGTGTATTGCCATTTTGATTA
AGTCCAAGACAAATAACAATTATTCCTATAAATGATGAATTAAACGAAAAAGCTCAAGAC
TTGTATAACGAATTTTTAGATGAAGATTTTAATGTTAATATTGATATAAGACCAGAAAGA
ATAAATAAAAAGATTCGTGATGCTCAAATTTTAAAGACCAAATTTATAGTAGTAATTGGA
AAAAAAGAAATTGAAACAAATACCTTATCAGTTAGAGAATATGGAAAAGATGATTCTAAA
ACATACAGCAAAGAAGAATTTGTAAATTACTTAAAACAATTAAAAAAGAATTTAAAATAA
>1252
ATGGAAGCAAATAAAAAATTAAATCATTCAGCAAGCCATTTATTAGCGGCTGCTATATTA
AAACTTTATCCAAATGCTAAATTGGCAATTGGACCAGCCATTGAAGAAGGGTTCTATTAC
GACTTTGAATTTGAAAATCCAATTTTAGAATCAGATCTTCCAAATATTGAAAAAGTAATG
AAAGAATTAGCAAAAGAAGGTTACGAAATGCGAAAAGTTGGCATTGAACAATATTCTTTT
GAAAATCAACCATATAAAAAAGAACTTTATGAAGAATTTAAAAAAGAAGGAAAAGAAATA
ACATTCTTTCAATATTGAAATCCAAAAACAAAAGAAATTCTATTTACAGACTTATGTGCA
GGTGGCCATATTGAAAATTCTAGAGAAATTAAATACTTCAAATTGTTAGGAATTGCCGGT
GCTTATTGAAGAGGTGATTCTAAAAATAAGATGTTAACAAGAATCTATGGTACTTGTTGG
GAAACAAAAGATGAATTAGCAAAATATTTAGATATCTTAAGGGAAAGAAAAGAAAGAGAT
CATCGTAAAATAGGAAGAGATTTAAATTTATTCACTTTTAACCAATTAGGTGGACAAGGA
TTCCCATTTTGATTAGAAGACGGAATGAAGATTCATAATGCAATTAGAGATTATGTTTTA
AAACTTGATAAAAAATTTGGTTTTAGAGAAGTTCTAACTCCGCACTTTGGCGAAAAGAAG
CTTTATGAAATAAGTGGACACTGAGCGCATTACCAAGATACTATGTTTGCCCCAATTAAA
ATGGATAACGAAACATTAGTTGCTAGACCTATGACTTGCCCACACCATATAATATTATTC
AATTCAACAAGACGTTCATACAAAGACTTGCCAATTAGATATTCAGAACAATCAAGGTTA
TATCGTTACGAAGCATCGGGTGCTTTAAGTGGACTTGAAAGAGTTAGAGGAATGGATTTA
ACAGAAGGTCACATTTTTGTTAGACCAGATCAAATAAAATCAGAATTTAAGCACTTGTAT
AAAATGATATTGCAAGCATTAAAAGATTTTAATATTGAAATAGATCATATTTCTTTATCA
TTAAGAGATCCACAAGATACTCAAAAATTCTTCCAAAATGATGAAATGTGAAATAAAGCA
GAAAATGACTTGCGTGAAGTTTTAGGTGAATTAAATATTAAATATAAAGAATTTATTGGT
GAAGCAGCATTTTATGGACCTAAGGTTGATTTTCAAGTAAAAACTGCACTAAATAGAATT
ATTACTATGTCAACCTTACAATTAGACTTTTTATTACCATCAAGATTTGAAATGAAATTT
GTTGATAGTAATGAACAATTTGTAACACCAGTATTAATTCATAGAGGTTTAATTGGAACT
TATGAAAGATTTATTGCAACACTACTTGAACAAACAAAAGGTGTATTGCCATTTTGATTA
AGTCCAAGACAAATAACAATTATTCCAATAAATGATGAATTAAATGAAAAAGCTCAAGAC
CTATATAACGAATTTTTAGATGAAGATTTTAATGTTAATATTGATATAAGACCAGAAAGA
ATAAACAAAAAGATTCGTGATGCTCAAATTTTAAAGACCAAATTTATAGTAGTAATTGGA
AAAAAAGAAATTGAAACAAATACCTTATCAGTTAGAGAATATGGAAAAGATGATTCTAAA
ACATACAGCAAAGAAGAATTTGTAAATTACTTAAAACAATTAAAAAAGAATTTAAAATAA
>1808
ATGGAAGCAAATAAAAAATTAAATCATTCAGCAAGCCATTTATTAGCGGCTGCTATATTA
AAACTTTATCCAAATGCTAAATTGGCAATTGGACCAGCCATTGAAGAAGGGTTCTATTAC
GACTTTGAATTTGAAAATCCAATTTTAGAATCAGATCTTCCAAATATTGAAAAAGTAATG
AAAGAATTAGCAAAAGAAGGTTACGAAATGCGAAAAGTTGGCATTGAACAATATTCTTTT
GAAAATCAACCATATAAAAAAGAACTTTATGAAGAATTTAAAAAAGGAGGAAAAGAAATA
ACATTCTTTCAATATTGAAATCCAAAAACAAAAGAAATTCTATTTACAGACTTATGTGCA
GGTGGCCATATTGAAAATTCTAGAGAAATTAAATACTTCAAATTGTTAGGAATTGCCGGT
GCTTATTGAAGAGGTGATTCTAAAAATAAGATGTTAACAAGAATCTATGGTACTTGTTGG
GAAACAAAAGATGAATTAGCAAAATATTTAGATATCTTAAGGGAAAGAAAAGAAAGAGAT
CATCGTAAAATAGGAAGAGATTTAAATTTATTCACTTTTAACCAATTAGGTGGACAAGGA
TTCCCATTTTGATTAGAAGACGGAATGAAGATTCATAATGCAATTAGAGATTATGTTTTA
AAACTTGATAAAAAATTTGGTTTTAGAGAAGTACTAACTCCACACTTTGGTGAAAAGAAG
CTTTATGAAATAAGTGGACACTGAGCACATTACCAAGATACTATGTTTGCCCCAATTAAA
ATGGATAACGAAACATTAGTTGCTAGACCTATGACTTGCCCACACCATATAATATTATTC
AATTCAACAAGACGTTCATACAAAGACTTGCCAATTAGATATTCAGAACAATCAAGGTTA
TATCGTTACGAAGCATCGGGTGCTTTAAGTGGACTTGAAAGAGTTAGAGGAATGGATTTA
ACAGAAGGCCACATTTTTGTTAGACCAGATCAAATAAAATCAGAATTTAAGCACTTGTAT
AAAATGATATTGCAAGCATTAAAAGATTTTAATATTGAAATAGATCATATTTCTTTATCA
TTAAGAGATCCACAAGATACTCAAAAATTCTTCCAAAATGATGAAATGTGAAATAAAGCA
GAAAATGACTTGCGTGAAGTTTTAGGTGAATTAAATATTAAATATAAAGAATTTATTGGA
GAAGCTGCATTTTATGGACCTAAGGTTGATTTTCAAGTAAAAACTGCACTAAATAGAATT
ATTACTATGTCAACCTTACAATTAGACTTTTTATTACCATCAAGATTTGAAATGAAATTT
GTTGATAGTAATGAACAATTTGTAACACCAGTATTAATTCATAGAGGTTTAATTGGAACT
TATGAAAGATTTATTGCAACACTACTTGAACAAACAAAAGGTGTATTGCCATTTTGATTA
AGTCCAAGACAAATAACAATTATTCCAATAAATGATGAATTAAATGAAAAAGCTCAAGAC
TTATATAACGAATTTTTAGATGAAGATTTTAATGTTAATATTGATATAAGACCAGAAAGA
ATAAACAAAAAGATTCGTGATGCTCAAATTTTAAAGACCAAATTTATAGTAGTAATTGGA
AAAAAAGAAATTGAAACAAATACCTTATCAGTTAGAGAATATGGAAAAGATGATTCTAAA
ACATACAGCAAAGATGAATTTGTAAATTACTTAAAACAATTAAAAAAGAATTTAAAATAA
>6934 bias=263.1,bit_score=1829.3,abs_start=463629,align_strand=-,abs_end=465366,score_ratio=1.05132183908,query_name=NODE_1_length_644406_cov_31.3649_ID_828
TGGAAGCAAATAAAAAATTAAATCATTCAGCAAGCCATTTATTAGCGGCTGCTATATTAA
AACTTTATCCAAATGCTAAATTGGCAATTGGACCAGCCATTGAAGAAGGGTTCTATTACG
ACTTTGAATTTGAAAATCCAATTTTAGAATCAGATCTTCCAAATATTGAAAAAGTAATGA
AAGAATTAGCAAAAGAAGGTTACGAAATGCGAAAAGTTGGCATTGAACAATATTCTTTTG
AAAATCAACCATATAAAAAAGAACTTTATGAAGAATTTAAAAAAGAAGGAAAAGAAATAA
CATTCTTTCAATATTGAAATCCAAAAACAAAAGAAATTCTATTTACAGACTTATGTGCAG
GTGGCCATATTGAAAATTCTAGAGAAATTAAATACTTCAAATTGTTAGGAATTGCCGGTG
CTTATTGAAGAGGTGATTCTAAAAATAAGATGTTAACAAGAATCTATGGTACTTGTTGGG
AAACAAAAGATGAATTAGCAAAATATTTAGATATCTTAAGGGAAAGAAAAGAAAGAGATC
ATCGTAAAATAGGAAGAGATTTAAATTTATTCACTTTTAACCAATTAGGTGGACAAGGAT
TCCCATTTTGATTAGAAGACGGAATGAAGATTCATAATGCAATTAGAGATTATGTTTTAA
AACTTGATAAAAAATTTGGTTTTAGAGAAGTTCTAACTCCGCACTTTGGCGAAAAGAAGC
TTTATGAAATAAGTGGACACTGAGCGCATTACCAAGATACTATGTTTGCCCCAATTAAAA
TGGATAACGAAACATTAGTTGCTAGACCTATGACTTGCCCACACCATATAATATTATTCA
ATTCAACAAGACGTTCATACAAAGACTTGCCAATTAGATATTCAGAACAATCAAGGTTAT
ATCGTTACGAAGCATCGGGTGCTTTAAGTGGACTTGAAAGAGTTAGAGGAATGGATTTAA
CAGAAGGTCACATTTTTGTTAGACCAGATCAAATAAAATCAGAATTTAAGCACTTGTATA
AAATGATATTGCAAGCATTAAAAGATTTTAATATTGAAATAGATCATATTTCTTTATCAT
TAAGAGATCCACAAGATACTCAAAAATTCTTCCAAAATGATGAAATGTGAAATAAAGCAG
AAAATGACTTGCGTGAAGTTTTAGGTGAATTAAATATTAAATATAAAGAATTTATTGGTG
AAGCAGCATTTTATGGACCTAAGGTTGATTTTCAAGTAAAAACTGCACTAAATAGAATTA
TTACTATGTCAACCTTACAATTAGACTTTTTATTACCATCAAGATTTGAAATGAAATTTG
TTGATAGTAATGAACAATTTGTAACACCAGTATTAATTCATAGAGGTTTAATTGGAACTT
ATGAAAGATTTATTGCAACACTACTTGAACAAACAAAAGGTGTATTGCCATTTTGATTAA
GTCCAAGACAAATAACAATTATTCCAATAAATGATGAATTAAATGAAAAAGCTCAAGACC
TATATAACGAATTTTTAGATGAAGATTTTAATGTTAATATTGATATAAGACCAGAAAGAA
TAAACAAAAAGATTCGTGATGCTCAAATTTTAAAGACCAAATTTATAGTAGTAATTGGAA
AAAAAGAAATTGAAACAAATACCTTATCAGTTAGAGAATATAGAAAAGATGATTCTAAAA
CATACAGCAAAGAAGAATTTGTAAATTACTTAAAACAATTAAAAAAGAATTTAAAATA
>6940 bias=264.8,bit_score=1811.2,abs_start=42341,align_strand=-,abs_end=44078,score_ratio=1.04091954023,query_name=NODE_4_length_68136_cov_36.5476_ID_5229
TGGAAGCAAATAAAAAATTAAATCATTCAGCAAGCCATTTATTAGCGGCTGCTATATTAA
AACTTTATCCAAATGCTAAATTGGCAATTGGACCAGCTATTGAAGAAGGGTTCTATTACG
ACTTTGAATTTGAAAATCCAATTTTAGAATCAGATCTTCCAAATATTGAAAAAGTAATGA
AAGAATTAGCAAAAGAAGGTTACGAAATGCGAAAAGTTGGCATTGAACAATATTCTTTTG
AAAATCAACCATATAAAAAAGAACTTTATGAAGAATTTAAAAAAGAAGGAAAAGAAATAA
CATTCTTTCAATATTGAAATCCAAAAACAAAAGAAATTCTATTTACAGACTTATGTGCAG
GTGGCCATATTGAAAATTCTAGAGAAATTAAATACTTCAAATTGTTAGGAATTGCGGGTG
CTTATTGAAGAGGTAATTCTAAAAATAAGATGTTAACAAGAATCTATGGTACTTGTTGGG
AAACAAAAGATGAATTAGCAAAATATTTAGATATCTTAAGAGAAAGAAAAGAAAGAGATC
ATCGTAAAATAGGAAGAGATTTAAATTTATTCACTTTTAACCAATTAGGTGGACAAGGAT
TCCCATTTTGATTAGAAGACGGAATGAAGATTCATAACGCAATTAGAGATTATGTTTTAA
AACTTGATAAAAAATTTGGTTTTAGAGAAGTACTAACTCCACACTTTGGCGAAAAGAAAC
TTTATGAAATAAGTGGACACTGAGCACATTACCAAGATACTATGTTTGCCCCAATTAAAA
TGGATAACGAAACATTAGTTGCTAGACCTATGACTTGCCCACACCATATAATATTGTTCA
ATTCAACAAGACGTTCATACAAAGACTTGCCAATTAGATATTCAGAACAATCAAGGTTAT
ATCGTTACGAAGCATCGGGTGCTTTAAGTGGACTTGAAAGAGTTAGAGGGATGGATTTAA
CAGAAGGTCACATTTTTGTTAGACCAGATCAAATAAAATCAGAATTTAAGCACTTGTATA
AAATGATATTGCAAGCATTAAAAGATTTTAATATTGAAATAGATCATATTTCTTTATCAT
TAAGAGATCCACAAGATACTCAAAAATTCTTCCAAAATGATGAAATGTGAAATAAAGCAG
AAAATGACTTGCGTGAAGTTTTAGGTGAATTAAATATTAAATATAAAGAATTTATTGGAG
AAGCTGCATTTTATGGACCTAAGGTTGATTTTCAAGTAAAAACTGCACTAAATAGAATTA
TTACTATGTCAACCTTACAATTAGACTTTTTATTACCATCAAGATTTGAAATGAAATTTG
TTGATAGTAATGAACAATTTGTAACACCAGTATTAATTCATAGAGGTTTAATTGGAACTT
ATGAAAGATTTATTGCAACACTACTTGAACAAACAAAAGGTGTATTGCCATTTTGATTAA
GTCCAAGACAAATAACAATTATTCCAATAAATGATGAATTAAATGAAAAAGCTCAAGACC
TATATAACGAATTTTTAGATGAAGATTTTAATGTTAATATTGATATAAGACCAGAAAGAA
TAAACAAAAAGATTCGTGATGCTCAAATTTTAAAGACCAAATTTATAGTAGTAATTGGAA
AAAAAGAAATTGAAACAAATACCTTATCGGTTAGAGAATATGGAAAAGATGATTCTAAAA
CATACAGCAAAGATGAATTTGTAAATTACTTAAAACAATTAAAAAAGAATTTAAAATA
>6941 bias=253.8,bit_score=1823.2,abs_start=142299,align_strand=-,abs_end=144036,score_ratio=1.04781609195,query_name=NODE_1_length_423494_cov_19.5452_ID_878
TGGAAGCAAATAAAAAATTAAATCATTCAGCAAGCCATTTATTAGCGGCTGCTATATTAA
AACTTTATCCAAATGCTAAATTGGCAATTGGACCAGCCATTGAAGAAGGGTTCTATTACG
ACTTTGAATTTGAAAATCCAATTTTAGAATCAGATCTTCCAAATATTGAAAAAGTAATGA
AAGAATTAGCAAAAGAAGGTTATGAAATGCGAAAAGTTGGCATTGAACAATATTCTTTTG
AAAATCAACCATATAAAAAAGAACTTTATGAAGAATTTAAAAAAGAAGGAAAAGAAATAA
CATTCTTTCAATATTGAAATCCAAAAACAAAAGAAATTTTATTTACAGACTTATGTGCAG
GTGGCCATATTGAAAATTCTAGAGAAATTAAATACTTCAAATTGTTAGGAATTGCCGGTG
CTTATTGAAGAGGTGATTCTAAAAACAAGATGTTAACAAGAATCTATGGTACTTGTTGGG
AAACAAAAGATGAATTAGCAAAATATTTAGATATCTTAAGGGAAAGAAAAGAAAGAGATC
ATCGTAAAATAGGAAGAGATTTAAATTTATTCACTTTTAACCAATTAGGTGGACAAGGAT
TTCCATTTTGATTAGAAGACGGAATGAAGATTCATAATGCAATTAGAGATTATGTTTTAA
AACTTGATAAAAAATTTGGTTTTAGAGAAGTGCTAACTCCACACTTTGGTGAAAAGAAGC
TTTATGAAATAAGTGGACACTGAGCACATTACCAAGATACTATGTTTGCCCCAATTAAAA
TGGATAACGAAACATTAGTTGCTAGACCTATGACCTGCCCTCACCATATAATATTATTCA
ATTCAACAAGACGTTCATACAAAGACTTGCCAATTAGATATTCAGAACAATCAAGGTTAT
ATCGTTACGAAGCATCGGGTGCTTTAAGCGGACTTGAAAGAGTTAGAGGAATGGATCTAA
CAGAAGGTCACATTTTTGTTAGACCAGATCAAATAAAATCAGAATTTAAGCACTTGTATA
AAATGATATTGCAAGCATTGAAAGATTTTAATATTGAAATAGACCATATTTCTTTATCAT
TAAGGGATCCACAAGATACTCAAAAATTCTTCCAAAATGATGAAATGTGAAATAAAGCAG
AAAATGACTTGCGTGAAGTTTTAGGCGAATTAAATATTAAATATAAAGAATTTATTGGCG
AAGCTGCTTTTTATGGACCTAAAGTTGATTTTCAAGTAAAAACTGCATTAAATAGAATTA
TTACTATGTCAACATTACAATTAGACTTCTTATTGCCTTCAAGGTTCGAAATGAAATTTG
TTGATAGCAATGAACAATTTGTAACACCAGTATTAATTCATAGAGGTTTAATTGGAACTT
ATGAAAGATTTATTGCAACACTACTTGAACAAACAAAAGGTGTATTGCCATTTTGATTAA
GTCCAAGACAAATAACAATTATTCCTATTAATGATGAATTAAATGAAAAAGCTCAAGACC
TATATAACGAATTTTTAGATGAAGATTTTAATGTTAATATTGATATAAGACCAGAAAGAA
TAAATAAAAAGATTCGTGATGCTCAAATTTTAAAGACCAAATTTATAGTAGTAATTGGAA
AAAAAGAAATTGAAACAAATACCTTATCAGTTAGAGAATATGGAAAAGATGATTCTAAAA
CATACAGCAAAGAAGAATTTGTAAATTACTTAAAACAATTAAAAAAGAATTTAAAATA
>6944 bias=251.7,bit_score=1826.5,abs_start=68911,align_strand=+,abs_end=70650,score_ratio=1.04971264368,query_name=NODE_1_length_201530_cov_37.1757_ID_177
ATGGAAGCAAATAAAAAATTAAATCATTCAGCAAGCCATTTATTAGCGGCTGCTATATTA
AAACTTTATCCAAATGCTAAATTGGCAATTGGACCAGCCATTGAAGAAGGGTTCTATTAC
GACTTTGAATTTGAAAATCCAATTTTAGAATCAGATCTTCCAAATATTGAAAAAGTAATG
AAAGAATTAGCAAAAGAAGGTTACGAAATGCGAAAAGTTGGCATTGAACAATATTCTTTT
GAAAATCAACCATATAAAAAAGAACTTTATGAAGAATTTAAAAAAGAAAGAAAAGAAATA
ACATTCTTTCAATATTGAAATCCAAAAACAAAAGAAATTCTATTTACAGACTTATGTGCA
GGTGGCCATATTGAAAATTCTAGAGAAATTAAATACTTCAAATTGTTAGGAATTGCCGGT
GCTTATTGAAGAGGTGATTCTAAAAACAAGATGTTAACAAGAATCTATGGTACTTGTTGG
GAAACAAAAGATGAATTAGCAAAATATTTAGATATCTTAAGGGAAAGAAAAGAAAGAGAT
CATCGTAAAATAGGAAGAGATTTAAATTTATTCACTTTTAACCAATTAGGTGGACAAGGA
TTTCCATTTTGATTAGAAGACGGAATGAAGATTCATAATGCAATTAGAGATTATGTTTTA
AAACTTGATAAAAAATTTGGTTTTAGAGAAGTGCTAACTCCACACTTTGGTGAAAAGAAG
CTTTATGAAATAAGTGGACACTGAGCACATTACCAAGATACTATGTTTGCCCCAATTAAA
ATGGATAACGAAACATTAGTTGCTAGACCTATGACCTGCCCTCACCATATAATATTATTC
AATTCAACAAGACGTTCATACAAAGACTTGCCAATTAGATATTCAGAACAATCAAGGTTA
TATCGTTACGAAGCATCGGGTGCTTTAAGCGGACTTGAAAGAGTTAGAGGAATGGATCTA
ACAGAAGGTCACATTTTTGTTAGACCAGATCAAATAAAATCAGAATTTAAGCACTTGTAT
AAAATGATATTGCAAGCATTGAAAGATTTTAATATTGAAATAGACCATATTTCTTTATCA
TTAAGGGATCCACAAGATACTCAAAAATTCTTCCAAAATGATGAAATGTGAAATAAAGCA
GAAAATGACTTGCGTGAAGTTTTAGGCGAATTAAATATTAAATATAAAGAATTTATTGGC
GAAGCTGCTTTTTATGGACCTAAAGTTGATTTTCAAGTAAAAACTGCATTAAATAGAATT
ATTACTATGTCAACATTACAATTAGACTTCTTATTGCCTTCAAGGTTCGAAATGAAATTT
GTTGATAGCAATGAACAATTTGTAACACCAGTATTAATTCATAGAGGTTTAATTGGAACT
TATGAAAGATTTATTGCAACACTACTTGAACAAACAAAAGGTGTATTGCCATTTTGATTA
AGTCCAAGACAAATAACAATTATTCCTATTAATGATGAATTAAATGAAAAAGCTCAAGAC
CTATATAACGAATTTTTAGATGAAGATTTTAATGTTAATATTGATATAAGACCAGAAAGA
ATAAACAAAAAGATTCGTGATGCTCAAATTTTAAAGACCAAATTTATAGTAGTAATTGGA
AAAAAAGAAATTGAAACAAATACCTTATCAGTTAGAGAATATGGAAAAGATGATTCTAAA
ACATACAGCAAAGAAGAATTTGTAAATTACTTAAAACAATTAAAAAAGAATTTAAAATAA
>6946 bias=264.4,bit_score=1833.2,abs_start=3373,align_strand=-,abs_end=5110,score_ratio=1.05356321839,query_name=NODE_7_length_67344_cov_18.7618_ID_828
TGGAAGCAAATAAAAAATTAAATCATTCAGCAAGCCATTTATTAGCGGCTGCTATATTAA
AACTTTATCCAAATGCTAAATTGGCAATTGGACCAGCCATTGAAGAAGGGTTCTATTACG
ACTTTGAATTTGAAAATCCAATTTTAGAATCAGATCTTCCAAATATTGAAAAAGTAATGA
AAGAATTAGCAAAAGAAGGTTACGAAATGCGAAAAGTTGGCATTGAACAATATTCTTTTG
AAAATCAACCATATAAAAAAGAACTTTATGAAGAATTTAAAAAAGAAGGAAAAGAAATAA
CATTCTTTCAATATTGAAATCCAAAAACAAAAGAAATTCTATTTACAGACTTATGTGCAG
GTGGCCATATTGAAAATTCTAGAGAAATTAAATACTTCAAATTGTTAGGAATTGCCGGTG
CTTATTGAAGAGGTGATTCTAAAAACAAAATGTTAACAAGAATCTATGGTACTTGTTGGG
AAACAAAAGATGAATTAGCAAAATATTTAGATATCTTAAGGGAAAGAAAAGAAAGAGATC
ATCGTAAAATAGGAAGAGATTTAAATTTATTCACTTTTAACCAATTAGGTGGACAAGGAT
TCCCATTTTGATTAGAAGACGGAATGAAGATTCATAATGCAATTAGAGATTATGTTTTAA
AACTTGATAAAAAATTTGGTTTTAGAGAAGTACTAACTCCACACTTTGGTGAAAAGAAGC
TTTATGAAATAAGTGGACACTGAGCACATTACCAAGATACTATGTTTGCCCCAATTAAAA
TGGATAACGAAACATTAGTTGCTAGACCTATGACTTGCCCACACCATATAATATTATTCA
ATTCAACAAGACGTTCATACAAAGACTTGCCAATTAGATATTCAGAACAATCAAGGTTAT
ATCGTTACGAAGCATCGGGTGCTTTAAGTGGACTTGAAAGAGTTAGAGGAATGGATTTAA
CAGAAGGCCACATTTTTGTTAGACCAGATCAAATAAAATCAGAATTTAAGCACTTGTATA
AAATGATATTGCAAGCATTAAAAGATTTTAATATTGAAATAGATCATATTTCTTTATCAT
TAAGAGATCCACAAGATACTCAAAAATTCTTCCAAAATGATGAAATGTGAAATAAAGCAG
AAAATGACTTGCGTGAAGTTTTAGGTGAATTAAATATTAAATATAAAGAATTTATTGGAG
AAGCTGCATTTTATGGACCTAAGGTTGATTTTCAAGTAAAAACTGCACTAAATAGAATTA
TTACTATGTCAACCTTACAATTAGACTTTTTATTACCATCAAGATTTGAAATGAAATTTG
TTGATAGTAATGAACAATTTGTAACACCAGTATTAATTCATAGAGGTTTAATTGGAACTT
ATGAAAGATTTATTGCAACACTACTTGAACAAACAAAAGGTGTATTGCCATTTTGATTAA
GTCCAAGACAAATAACAATTATTCCTATAAATGATGAATTAAACGAAAAAGCTCAAGACT
TGTATAACGAATTTTTAGATGAAGATTTTAATGTTAATATTGATATAAGACCAGAAAGAA
TAAATAAAAAGATTCGTGATGCTCAAATTTTAAAGACCAAATTTATAGTAGTAATTGGAA
AAAAAGAAATTGAAACAAATACCTTATCAGTTAGAGAATATGGAAAAGATGATTCTAAAA
CATACAGCAAAGAAGAATTTGTAAATTACTTAAAACAATTAAAAAAGAATTTAAAATA
>6948 bias=256.1,bit_score=1826.5,abs_start=145212,align_strand=-,abs_end=146949,score_ratio=1.04971264368,query_name=NODE_1_length_337690_cov_20.0179_ID_3593
TGGAAGCAAATAAAAAATTAAATCATTCAGCAAGCCATTTATTAGCGGCTGCTATATTAA
AACTTTATCCAAATGCTAAATTGGCAATTGGACCAGCCATTGAAGAAGGGTTCTATTACG
ACTTTGAATTTGAAAATCCAATTTTAGAATCAGATCTTCCAAATATTGAAAAAGTAATGA
AAGAATTAGCAAAAGAAGGTTACGAAATGCGAAAAGTTGGCATTGAACAATATTCTTTTG
AAAATCAACCATATAAAAAAGAACTTTATGAAGAATTTAAAAAAGAAGGAAAAGAAATAA
CATTCTTTCAATATTGAAATCCAAAAACAAAAGAAATTTTATTTACAGACTTATGTGCAG
GTGGCCATATTGAAAATTCTAGAGAAATTAAATACTTCAAATTGTTAGGAATTGCCGGTG
CTTATTGAAGAGGTGATTCTAAAAACAAGATGTTAACAAGAATCTATGGTACTTGTTGGG
AAACAAAAGATGAATTAGCAAAATATTTAGATATCTTAAGGGAAAGAAAAGAAAGAGATC
ATCGTAAAATAGGAAGAGATTTAAATTTATTCACTTTTAACCAATTAGGTGGACAAGGAT
TCCCATTTTGATTAGAAGACGGAATGAAGATTCATAATGCAATTAGAGATTATGTTTTAA
AACTTGATAAAAAATTTGGTTTTAGAGAAGTACTAACTCCACACTTTGGTGAAAAGAAGC
TTTATGAAATAAGTGGACACTGAGCACATTACCAAGATACTATGTTTGCCCCAATTAAAA
TGGATAACGAAACATTAGTTGCTAGACCTATGACCTGCCCTCACCATATAATATTATTCA
ATTCAACAAGACGTTCATACAAAGACTTGCCAATTAGATATTCAGAACAATCAAGGTTAT
ATCGTTATGAAGCATCGGGCGCTTTAAGCGGACTTGAAAGAGTTAGAGGAATGGATCTAA
CAGAAGGTCACATTTTTGTTAGACCAGATCAAATAAAATCAGAATTTAAGCACTTGTATA
AAATGATATTACAAGCATTGAAAGATTTTAATATCGAAATAGACCATATTTCTTTATCAT
TAAGAGATCCACAAGATACTCAAAAATTCTTCCAAAATGATGAAATGTGAGATAAAGCAG
AAAATGACTTGCGTGAAGTTTTAGGTGAATTAAATATTAAATATAAAGAATTTATTGGAG
AAGCTGCATTTTATGGACCTAAGGTTGATTTTCAAGTAAAAACTGCACTAAATAGAATTA
TTACTATGTCAACCTTACAATTAGACTTCTTATTGCCATCAAGATTTGAAATGAAATTTG
TTGATAGTAATGAACAATTTGTAACACCAGTATTAATTCATAGAGGTTTAATTGGAACTT
ATGAAAGATTTATTGCAACACTACTTGAACAAACAAAAGGTGTATTGCCATTTTGATTAA
GTCCAAGACAAATAACAATTATTCCAATAAATGATGAATTAAATGAAAAAGCTCAAGACC
TATATAACGAATTTTTAGATGAAGATTTTAATGTTAATATTGATATAAGACCAGAAAGAA
TAAACAAAAAGATTCGTGATGCTCAAATTTTAAAGACCAAATTTATAGTAGTAATTGGAA
AAAAAGAAATTGAAACAAATACCTTATCAGTTAGAGAATATGGAAAAGATGATTCTAAAA
CATACAGCAAAGAAGAATTTGTAAATTACTTAAAACAATTAAAAAAGAATTTAAAATA
>19689 bias=0,e_score=0.0,bit_score=1811.2,score_ratio=1.04,align_strand=-,abs_start=42341,abs_end=44078,allele_start=42341,allele_end=44078,query_name=NODE_4_length_68136_cov_36.5476_ID_5229 <unknown description>
TGGAAGCAAATAAAAAATTAAATCATTCAGCAAGCCATTTATTAGCGGCTGCTATATTAA
AACTTTATCCAAATGCTAAATTGGCAATTGGACCAGCTATTGAAGAAGGGTTCTATTACG
ACTTTGAATTTGAAAATCCAATTTTAGAATCAGATCTTCCAAATATTGAAAAAGTAATGA
AAGAATTAGCAAAAGAAGGTTACGAAATGCGAAAAGTTGGCATTGAACAATATTCTTTTG
AAAATCAACCATATAAAAAAGAACTTTATGAAGAATTTAAAAAAGAAGGAAAAGAAATAA
CATTCTTTCAATATTGAAATCCAAAAACAAAAGAAATTCTATTTACAGACTTATGTGCAG
GTGGCCATATTGAAAATTCTAGAGAAATTAAATACTTCAAATTGTTAGGAATTGCGGGTG
CTTATTGAAGAGGTAATTCTAAAAATAAGATGTTAACAAGAATCTATGGTACTTGTTGGG
AAACAAAAGATGAATTAGCAAAATATTTAGATATCTTAAGAGAAAGAAAAGAAAGAGATC
ATCGTAAAATAGGAAGAGATTTAAATTTATTCACTTTTAACCAATTAGGTGGACAAGGAT
TCCCATTTTGATTAGAAGACGGAATGAAGATTCATAACGCAATTAGAGATTATGTTTTAA
AACTTGATAAAAAATTTGGTTTTAGAGAAGTACTAACTCCACACTTTGGCGAAAAGAAAC
TTTATGAAATAAGTGGACACTGAGCACATTACCAAGATACTATGTTTGCCCCAATTAAAA
TGGATAACGAAACATTAGTTGCTAGACCTATGACTTGCCCACACCATATAATATTGTTCA
ATTCAACAAGACGTTCATACAAAGACTTGCCAATTAGATATTCAGAACAATCAAGGTTAT
ATCGTTACGAAGCATCGGGTGCTTTAAGTGGACTTGAAAGAGTTAGAGGGATGGATTTAA
CAGAAGGTCACATTTTTGTTAGACCAGATCAAATAAAATCAGAATTTAAGCACTTGTATA
AAATGATATTGCAAGCATTAAAAGATTTTAATATTGAAATAGATCATATTTCTTTATCAT
TAAGAGATCCACAAGATACTCAAAAATTCTTCCAAAATGATGAAATGTGAAATAAAGCAG
AAAATGACTTGCGTGAAGTTTTAGGTGAATTAAATATTAAATATAAAGAATTTATTGGAG
AAGCTGCATTTTATGGACCTAAGGTTGATTTTCAAGTAAAAACTGCACTAAATAGAATTA
TTACTATGTCAACCTTACAATTAGACTTTTTATTACCATCAAGATTTGAAATGAAATTTG
TTGATAGTAATGAACAATTTGTAACACCAGTATTAATTCATAGAGGTTTAATTGGAACTT
ATGAAAGATTTATTGCAACACTACTTGAACAAACAAAAGGTGTATTGCCATTTTGATTAA
GTCCAAGACAAATAACAATTATTCCAATAAATGATGAATTAAATGAAAAAGCTCAAGACC
TATATAACGAATTTTTAGATGAAGATTTTAATGTTAATATTGATATAAGACCAGAAAGAA
TAAACAAAAAGATTCGTGATGCTCAAATTTTAAAGACCAAATTTATAGTAGTAATTGGAA
AAAAAGAAATTGAAACAAATACCTTATCGGTTAGAGAATATGGAAAAGATGATTCTAAAA
CATACAGCAAAGATGAATTTGTAAATTACTTAAAACAATTAAAAAAGAATTTAAAAT
>19690 bias=0,e_score=0.0,bit_score=1830.2,score_ratio=1.05,align_strand=-,abs_start=293468,abs_end=295205,allele_start=293468,allele_end=295205,query_name=NODE_1_length_497571_cov_28.1511_ID_540 <unknown description>
TGGAAGCAAATAAAAAATTAAATCATTCAGCAAGCCATTTATTAGCGGCTGCTATATTAA
AACTTTATCCAAATGCTAAATTGGCAATTGGACCAGCCATTGAAGAAGGGTTCTATTACG
ACTTTGAATTTGAAAATCCAATTTTAGAATCAGATCTTCCAAATATTGAAAAAGTAATGA
AAGAATTAGCAAAAGAAGGTTACGAAATGCGAAAAGTTGGCATTGAACAATATTCTTTTG
AAAATCAACCATATAAAAAAGAACTTTATGAAGAATTTAAAAAAGAAGGAAAAGAAATAA
CATTCTTTCAATATTGAAATCCAAAAACAAAAGAAATTCTATTTACAGACTTATGTGCAG
GTGGCTATATTGAAAATTCTAGAGAAATTAAATACTTCAAATTGTTAGGAATTGCCGGTG
CTTATTGAAGAGGTGATTCTAAAAACAAAATGTTAACAAGAATCTATGGTACTTGTTGGG
AAACAAAAGATGAATTAGCAAAATATTTAGATATCTTAAGGGAAAGAAAAGAAAGAGATC
ATCGTAAAATAGGAAGAGATTTAAATTTATTCACTTTTAACCAATTAGGTGGACAAGGAT
TCCCATTTTGATTAGAAGACGGAATGAAGATTCATAATGCAATTAGAGATTATGTTTTAA
AACTTGATAAAAAATTTGGTTTTAGAGAAGTACTAACTCCACACTTTGGTGAAAAGAAGC
TTTATGAAATAAGTGGACACTGAGCACATTACCAAGATACTATGTTTGCCCCAATTAAAA
TGGATAACGAAACATTAGTTGCTAGACCTATGACTTGCCCACACCATATAATATTATTCA
ATTCAACAAGACGTTCATACAAAGACTTGCCAATTAGATATTCAGAACAATCAAGGTTAT
ATCGTTACGAAGCATCGGGTGCTTTAAGTGGACTTGAAAGAGTTAGAGGAATGGATTTAA
CAGAAGGCCACATTTTTGTTAGACCAGATCAAATAAAATCAGAATTTAAGCACTTGTATA
AAATGATATTGCAAGCATTAAAAGATTTTAATATTGAAATAGATCATATTTCTTTATCAT
TAAGAGATCCACAAGATACTCAAAAATTCTTCCAAAATGATGAAATGTGAAATAAAGCAG
AAAATGACTTGCGTGAAGTTTTAGGTGAATTAAATATTAAATATAAAGAATTTATTGGAG
AAGCTGCATTTTATGGACCTAAGGTTGATTTTCAAGTAAAAACTGCACTAAATAGAATTA
TTACTATGTCAACCTTACAATTAGACTTTTTATTACCATCAAGATTTGAAATGAAATTTG
TTGATAGTAATGAACAATTTGTAACACCAGTATTAATTCATAGAGGTTTAATTGGAACTT
ATGAAAGATTTATTGCAACACTACTTGAACAAACAAAAGGTGTATTGCCATTTTGATTAA
GTCCAAGACAAATAACAATTATTCCTATAAATGATGAATTAAACGAAAAAGCTCAAGACT
TGTATAACGAATTTTTAGATGAAGATTTTAATGTTAATATTGATATAAGACCAGAAAGAA
TAAATAAAAAGATTCGTGATGCTCAAATTTTAAAGACCAAATTTATAGTAGTAATTGGAA
AAAAAGAAATTGAAACAAATACCTTATCAGTTAGAGAATATGGAAAAGATGATTCTAAAA
CATACAGCAAAGAAGAATTTGTAAATTACTTAAAACAATTAAAAAAGAATTTAAAAT
>19691 bias=0,e_score=0.0,bit_score=1826.5,score_ratio=1.05,align_strand=-,abs_start=145179,abs_end=146916,allele_start=145179,allele_end=146916,query_name=NODE_1_length_337655_cov_39.5735_ID_506 <unknown description>
TGGAAGCAAATAAAAAATTAAATCATTCAGCAAGCCATTTATTAGCGGCTGCTATATTAA
AACTTTATCCAAATGCTAAATTGGCAATTGGACCAGCCATTGAAGAAGGGTTCTATTACG
ACTTTGAATTTGAAAATCCAATTTTAGAATCAGATCTTCCAAATATTGAAAAAGTAATGA
AAGAATTAGCAAAAGAAGGTTACGAAATGCGAAAAGTTGGCATTGAACAATATTCTTTTG
AAAATCAACCATATAAAAAAGAACTTTATGAAGAATTTAAAAAAGAAGGAAAAGAAATAA
CATTCTTTCAATATTGAAATCCAAAAACAAAAGAAATTTTATTTACAGACTTATGTGCAG
GTGGCCATATTGAAAATTCTAGAGAAATTAAATACTTCAAATTGTTAGGAATTGCCGGTG
CTTATTGAAGAGGTGATTCTAAAAACAAGATGTTAACAAGAATCTATGGTACTTGTTGGG
AAACAAAAGATGAATTAGCAAAATATTTAGATATCTTAAGGGAAAGAAAAGAAAGAGATC
ATCGTAAAATAGGAAGAGATTTAAATTTATTCACTTTTAACCAATTAGGTGGACAAGGAT
TCCCATTTTGATTAGAAGACGGAATGAAGATTCATAATGCAATTAGAGATTATGTTTTAA
AACTTGATAAAAAATTTGGTTTTAGAGAAGTACTAACTCCACACTTTGGTGAAAAGAAGC
TTTATGAAATAAGTGGACACTGAGCACATTACCAAGATACTATGTTTGCCCCAATTAAAA
TGGATAACGAAACATTAGTTGCTAGACCTATGACCTGCCCTCACCATATAATATTATTCA
ATTCAACAAGACGTTCATACAAAGACTTGCCAATTAGATATTCAGAACAATCAAGGTTAT
ATCGTTATGAAGCATCGGGCGCTTTAAGCGGACTTGAAAGAGTTAGAGGAATGGATCTAA
CAGAAGGTCACATTTTTGTTAGACCAGATCAAATAAAATCAGAATTTAAGCACTTGTATA
AAATGATATTACAAGCATTGAAAGATTTTAATATCGAAATAGACCATATTTCTTTATCAT
TAAGAGATCCACAAGATACTCAAAAATTCTTCCAAAATGATGAAATGTGAGATAAAGCAG
AAAATGACTTGCGTGAAGTTTTAGGTGAATTAAATATTAAATATAAAGAATTTATTGGAG
AAGCTGCATTTTATGGACCTAAGGTTGATTTTCAAGTAAAAACTGCACTAAATAGAATTA
TTACTATGTCAACCTTACAATTAGACTTCTTATTGCCATCAAGATTTGAAATGAAATTTG
TTGATAGTAATGAACAATTTGTAACACCAGTATTAATTCATAGAGGTTTAATTGGAACTT
ATGAAAGATTTATTGCAACACTACTTGAACAAACAAAAGGTGTATTGCCATTTTGATTAA
GTCCAAGACAAATAACAATTATTCCAATAAATGATGAATTAAATGAAAAAGCTCAAGACC
TATATAACGAATTTTTAGATGAAGATTTTAATGTTAATATTGATATAAGACCAGAAAGAA
TAAACAAAAAGATTCGTGATGCTCAAATTTTAAAGACCAAATTTATAGTAGTAATTGGAA
AAAAAGAAATTGAAACAAATACCTTATCAGTTAGAGAATATGGAAAAGATGATTCTAAAA
CATACAGCAAAGAAGAATTTGTAAATTACTTAAAACAATTAAAAAAGAATTTAAAAT
>19692 bias=0,e_score=0.0,bit_score=1819.2,score_ratio=1.05,align_strand=-,abs_start=47355,abs_end=49092,allele_start=47355,allele_end=49092,query_name=NODE_1_length_185828_cov_1.25555_ID_69 <unknown description>
TGGAAGCAAATAAAAAATTAAATCATTCAGCAAGCCATTTATTAGCGGCTGCTATATTAA
AACTTTATCCAAATGCTAAATTGGCAATTGGACCAGCCATTGAAGAAGGGTTCTATTACG
ACTTTGAATTTGAAAATCCAATTTTAGAATCAGATCTTCCAAATATTGAAAAAGTAATGA
AAGAATTAGCAAAAGAAGGTTATGAAATGCGAAAAGTTGGCATTGAACAATATTCTTTTG
AAAATCAACCATATAAAAAAGAACTTTATGAAGAATTTAAAAAAGAAGGAAAAGAAATAA
CATTCTTTCAATATTGAAATCCAAAAACAAAAGAAATTTTATTTACAGACTTATGTGCAG
GTGGCCATATTGAAAATTCTAGAGAAATTAAATACTTCAAATTGTTAGGAATTGCCGGTG
CTTATTGAAGAGGTGATTCTAAAAACAAGATGTTAACAAGAATCTATGGTACTTGTTGGG
AAACAAAAGATGAATTAGCAAAATATTTAGATATCTTAAGGGAAAGAAAAGAAAGAGATC
ATCGTAAAATAGGAAGAGATTTAAATTTATTCACTTTTAACCAATTAGGTGGACAAGGAT
TCCCATTTTGATTAGAAGACGGAATGAAGATTCATAATGCAATTAGAGATTATGTTTTAA
AACTTGATAAAAAATTTGGTTTTAGAGAAGTGCTAACTCCACACTTTGGCGAAAAGAAGC
TTTATGAAATAAGTGGACACTGAGCACATTACCAAGATACTATGTTTTCCCCAATTAAAA
TGGATAACGAAACATTAGTTGCTAGACCTATGACCTGCCCTCACCATATAATATTATTCA
ATTCAACAAGACGTTCATACAAAGACTTGCCAATTAGATATTCAGAACAATCAAGGTTAT
ATCGTTACGAAGCATCGGGTGCTTTAAGCGGACTTGAAAGAGTTAGAGGAATGGATCTAA
CAGAAGGTCACATTTTTGTTAGACCAGATCAAATAAGATCAGAATTTAAGCACTTGTATA
AAATGATATTACAAGCATTGAAAGATTTTAATATCGAAATAGACCATATTTCTTTATCAT
TAAGAGATCCACAAGATACTCAAAAATTCTTCCAAAATGATGAAATGTGAAATAAAGCAG
AAAATGATTTGCGTGAAGTTTTGGGCGAATTAAATATTAAATATAAAGAATTTATTGGCG
AAGCTGCTTTTTATGGACCTAAAGTTGATTTTCAAGTAAAAACTGCATTAAATAGAATTA
TTACTATGTCAACATTACAATTAGACTTCTTATTGCCTTCAAGGTTCGAAATGAAATTTG
TTGATAACAATGAACAATTTGTAACACCAGTATTAATTCATAGAGGTTTAATTGGAACCT
ATGAAAGATTTATTGCAACACTACTTGAACAAACAAAAGGTGTATTGCCATTTTGATTAA
GTCCAAGACAAATAACAATTATTCCTATAAATGATGAATTAAACGAAAAAGCTCAAGACT
TGTATAACGAATTTTTAGATGAAGATTTTAATGTTAATATTGATATAAGACCAGAAAGAA
TAAATAAAAAGATTCGTGATGCTCAAATTTTAAAGACCAAATTTATAGTAGTAATTGGAA
AAAAAGAGATTGAAACAAATACCTTATCAGTTAGAGAATATGGAAAAGATGATTCTAAAA
CATACAGCAAAGAAGAATTTGTAAATTACTTAAAACAATTAAAAAAGAATTTAAAAT
>19693 bias=0,e_score=0.0,bit_score=1832.5,score_ratio=1.05,align_strand=-,abs_start=61541,abs_end=63278,allele_start=61541,allele_end=63278,query_name=NODE_3_length_132017_cov_31.7138_ID_1553 <unknown description>
TGGAAGCAAATAAAAAATTAAATCATTCAGCAAGCCATTTATTAGCGGCTGCTATATTAA
AACTTTATCCAAATGCTAAATTGGCAATTGGACCAGCCATTGAAGAAGGGTTCTATTACG
ACTTTGAATTTGAAAATCCAATTTTAGAATCAGATCTTCCAAATATTGAAAAAGTAATGA
AAGAATTAGCAAAAGAAGGTTACGAAATGCGAAAAGTTGGCATTGAACAATATTCTTTTG
AAAATCAACCATATAAAAAAGAACTTTATGAAGAATTTAAAAAAGGAGGAAAAGAAATAA
CATTCTTTCAATATTGAAATCCAAAAACAAAAGAAATTCTATTTACAGACTTATGTGCAG
GTGGCCATATTGAAAATTCTAGAGAAATTAAATACTTCAAATTGTTAGGAATTGCCGGTG
CTTATTGAAGAGGTGATTCTAAAAATAAGATGTTAACAAGAATCTATGGTACTTGTTGGG
AAACAAAAGATGAATTAGCAAAATATTTAGATATCTTAAGGGAAAGAAAAGAAAGAGATC
ATCGTAAAATAGGAAGAGATTTAAATTTATTCACTTTTAACCAATTAGGTGGACAAGGAT
TCCCATTTTGATTAGAAGACGGAATGAAGATTCATAATGCAATTAGAGATTATGTTTTAA
AACTTGATAAAAAATTTGGTTTTAGAGAAGTACTAACTCCACACTTTGGTGAAAAGAAGC
TTTATGAAATAAGTGGACACTGAGCACATTACCAAGATACTATGTTTGCCCCAATTAAAA
TGGATAACGAAACATTAGTTGCTAGACCTATGACTTGCCCACACCATATAATATTATTCA
ATTCAACAAGACGTTCATACAAAGACTTGCCAATTAGATATTCAGAACAATCAAGGTTAT
ATCGTTACGAAGCATCGGGTGCTTTAAGTGGACTTGAAAGAGTTAGAGGAATGGATTTAA
CAGAAGGCCACATTTTTGTTAGACCAGATCAAATAAAATCAGAATTTAAGCACTTGTATA
AAATGATATTGCAAGCATTAAAAGATTTTAATATTGAAATAGATCATATTTCTTTATCAT
TAAGAGATCCACAAGATACTCAAAAATTCTTCCAAAATGATGAAATGTGAAATAAAGCAG
AAAATGACTTGCGTGAAGTTTTAGGTGAATTAAATATTAAATATAAAGAATTTATTGGAG
AAGCTGCATTTTATGGACCTAAGGTTGATTTTCAAGTAAAAACTGCACTAAATAGAATTA
TTACTATGTCAACCTTACAATTAGACTTTTTATTACCATCAAGATTTGAAATGAAATTTG
TTGATAGTAATGAACAATTTGTAACACCAGTATTAATTCATAGAGGTTTAATTGGAACTT
ATGAAAGATTTATTGCAACACTACTTGAACAAACAAAAGGTGTATTGCCATTTTGATTAA
GTCCAAGACAAATAACAATTATTCCAATAAATGATGAATTAAATGAAAAAGCTCAAGACC
TATATAACGAATTTTTAGATGAAGATTTTAATGTTAATATTGATATAAGACCAGAAAGAA
TAAACAAAAAGATTCGTGATGCTCAAATTTTAAAGACCAAATTTATAGTAGTAATTGGAA
AAAAAGAAATTGAAACAAATACCTTATCGGTTAGAGAATATGGAAAAGATGATTCTAAAA
CATACAGCAAAGATGAATTTGTAAATTACTTAAAACAATTAAAAAAGAATTTAAAAT
>19694 bias=0,e_score=0.0,bit_score=1834.8,score_ratio=1.05,align_strand=+,abs_start=210580,abs_end=212319,allele_start=210580,allele_end=212319,query_name=NODE_1_length_666248_cov_46.4332_ID_732 <unknown description>
TGGAAGCAAATAAAAAATTAAATCATTCAGCAAGCCATTTATTAGCGGCTGCTATATTAA
AACTTTATCCAAATGCTAAATTGGCAATTGGACCAGCCATTGAAGAAGGGTTCTATTACG
ACTTTGAATTTGAAAATCCAATTTTAGAATCAGATCTTCCAAATATTGAAAAAGTAATGA
AAGAATTAGCAAAAGAAGGTTACGAAATGCGAAAAGTTGGCATTGAACAATATTCTTTTG
AAAATCAACCATATAAAAAAGAACTTTATGAAGAATTTAAAAAAGAAGGAAAAGAAATAA
CATTCTTTCAATATTGAAATCCAAAAACAAAAGAAATTCTATTTACAGACTTATGTGCAG
GTGGCCATATTGAAAATTCTAGAGAAATTAAATACTTCAAATTGTTAGGAATTGCCGGTG
CTTATTGAAGAGGTGATTCTAAAAACAAGATGTTAACAAGAATCTATGGTACTTGTTGGG
AAACAAAAGATGAATTAGCAAAATATTTAGATATCTTAAGGGAAAGAAAAGAAAGAGATC
ATCGTAAAATAGGAAGAGATTTAAATTTATTCACTTTTAACCAATTGGGTGGACAAGGAT
TCCCATTTTGATTAGAAGACGGAATGAAGATTCATAATGCAATTAGAGATTATGTTTTAA
AACTTGATAAAAAATTTGGTTTTAGAGAAGTACTAACTCCACACTTTGGTGAAAAGAAGC
TTTATGAAATAAGTGGACACTGAGCACATTACCAAGATACTATGTTTGCCCCAATTAAAA
TGGATAACGAAACATTAGTTGCTAGACCTATGACCTGCCCTCACCATATAATATTATTCA
ATTCAACAAGACGTTCATACAAAGACTTGCCAATTAGATATTCAGAACAATCAAGGTTAT
ATCGTTACGAAGCATCGGGTGCTTTAAGCGGACTTGAAAGAGTTAGAGGAATGGATCTAA
CAGAAGGCCACATTTTTGTTAGACCAGATCAAATAAGATCAGAATTTAAGCACTTGTATA
AAATGATATTACAAGCATTGAAAGATTTTAATATCGAAATAGACCATATTTCTTTATCAT
TAAGAGATCCACAAGATACTCAAAAATTCTTCCAAAATGATGAAATGTGAAATAAAGCAG
AAAATGACTTGCGTGAAGTTTTGGGCGAATTAAATATTAAATATAAAGAATTTATTGGCG
AAGCTGCTTTTTATGGACCTAAAGTTGATTTTCAAGTAAAAACTGCATTAAATAGAATTA
TTACTATGTCAACATTACAATTAGACTTCTTATTGCCTTCAAGGTTCGAAATGAAATTTG
TTGATAGCAATGAACAATTTGTAACACCAGTATTAATTCATAGAGGTTTAATTGGAACCT
ATGAAAGATTTATTGCAACACTACTTGAACAAACAAAAGGTGTATTGCCATTTTGATTAA
GTCCAAGACAAATAACAATTATTCCTATAAATGATGAATTAAACGAAAAAGCTCAAGACT
TGTATAACGAATTTTTAGATGAAGATTTTAATGTTAATATTGATATAAGACCAGAAAGAA
TAAATAAAAAGATTCGTGATGCTCAAATTTTAAAGACCAAATTTATAGTAGTAATTGGAA
AAAAAGAAATTGAAACAAATACCTTATCAGTTAGAGAATATGGAAAAGATGATTCTAAAA
CATACAGCAAAGAAGAATTTGTAAATTACTTAAAACAATTAAAAAAGAATTTAAAATAA
>19695 bias=0,e_score=0.0,bit_score=1829.3,score_ratio=1.05,align_strand=+,abs_start=202455,abs_end=204194,allele_start=202455,allele_end=204194,query_name=NODE_1_length_507951_cov_41.4538_ID_1311 <unknown description>
TGGAAGCAAATAAAAAATTAAATCATTCAGCAAGCCATTTATTAGCGGCTGCTATATTAA
AACTTTATCCAAATGCTAAATTGGCAATTGGACCAGCCATTGAAGAAGGGTTCTATTACG
ACTTTGAATTTGAAAATCCAATTTTAGAATCAGATCTTCCAAATATTGAAAAAGTAATGA
AAGAATTAGCAAAAGAAGGTTACGAAATGCGAAAAGTTGGCATTGAACAATATTCTTTTG
AAAATCAACCATATAAAAAAGAACTTTATGAAGAATTTAAAAAAGAAGGAAAAGAAATAA
CATTCTTTCAATATTGAAATCCAAAAACAAAAGAAATTCTATTTACAGACTTATGTGCAG
GTGGCCATATTGAAAATTCTAGAGAAATTAAATACTTCAAATTGTTAGGAATTGCCGGTG
CTTATTGAAGAGGTGATTCTAAAAATAAGATGTTAACAAGAATCTATGGTACTTGTTGGG
AAACAAAAGATGAATTAGCAAAATATTTAGATATCTTAAGGGAAAGAAAAGAAAGAGATC
ATCGTAAAATAGGAAGAGATTTAAATTTATTCACTTTTAACCAATTAGGTGGACAAGGAT
TCCCATTTTGATTAGAAGACGGAATGAAGATTCATAATGCAATTAGAGATTATGTTTTAA
AACTTGATAAAAAATTTGGTTTTAGAGAAGTTCTAACTCCGCACTTTGGCGAAAAGAAGC
TTTATGAAATAAGTGGACACTGAGCGCATTACCAAGATACTATGTTTGCCCCAATTAAAA
TGGATAACGAAACATTAGTTGCTAGACCTATGACTTGCCCACACCATATAATATTATTCA
ATTCAACAAGACGTTCATACAAAGACTTGCCAATTAGATATTCAGAACAATCAAGGTTAT
ATCGTTACGAAGCATCGGGTGCTTTAAGTGGACTTGAAAGAGTTAGAGGAATGGATTTAA
CAGAAGGTCACATTTTTGTTAGACCAGATCAAATAAAATCAGAATTTAAGCACTTGTATA
AAATGATATTGCAAGCATTAAAAGATTTTAATATTGAAATAGATCATATTTCTTTATCAT
TAAGAGATCCACAAGATACTCAAAAATTCTTCCAAAATGATGAAATGTGAAATAAAGCAG
AAAATGACTTGCGTGAAGTTTTAGGTGAATTAAATATTAAATATAAAGAATTTATTGGTG
AAGCAGCATTTTATGGACCTAAGGTTGATTTTCAAGTAAAAACTGCACTAAATAGAATTA
TTACTATGTCAACCTTACAATTAGACTTTTTATTACCATCAAGATTTGAAATGAAATTTG
TTGATAGTAATGAACAATTTGTAACACCAGTATTAATTCATAGAGGTTTAATTGGAACTT
ATGAAAGATTTATTGCAACACTACTTGAACAAACAAAAGGTGTATTGCCATTTTGATTAA
GTCCAAGACAAATAACAATTATTCCAATAAATGATGAATTAAATGAAAAAGCTCAAGACC
TATATAACGAATTTTTAGATGAAGATTTTAATGTTAATATTGATATAAGACCAGAAAGAA
TAAACAAAAAGATTCGTGATGCTCAAATTTTAAAGACCAAATTTATAGTAGTAATTGGAA
AAAAAGAAATTGAAACAAATACCTTATCAGTTAGAGAATATAGAAAAGATGATTCTAAAA
CATACAGCAAAGAAGAATTTGTAAATTACTTAAAACAATTAAAAAAGAATTTAAAATAA
>19696 bias=0,e_score=0.0,bit_score=1833.2,score_ratio=1.05,align_strand=-,abs_start=64111,abs_end=65848,allele_start=64111,allele_end=65848,query_name=NODE_1_length_264014_cov_18.1843_ID_149 <unknown description>
TGGAAGCAAATAAAAAATTAAATCATTCAGCAAGCCATTTATTAGCGGCTGCTATATTAA
AACTTTATCCAAATGCTAAATTGGCAATTGGACCAGCCATTGAAGAAGGGTTCTATTACG
ACTTTGAATTTGAAAATCCAATTTTAGAATCAGATCTTCCAAATATTGAAAAAGTAATGA
AAGAATTAGCAAAAGAAGGTTACGAAATGCGAAAAGTTGGCATTGAACAATATTCTTTTG
AAAATCAACCATATAAAAAAGAACTTTATGAAGAATTTAAAAAAGAAGGAAAAGAAATAA
CATTCTTTCAATATTGAAATCCAAAAACAAAAGAAATTCTATTTACAGACTTATGTGCAG
GTGGCCATATTGAAAATTCTAGAGAAATTAAATACTTCAAATTGTTAGGAATTGCCGGTG
CTTATTGAAGAGGTGATTCTAAAAACAAAATGTTAACAAGAATCTATGGTACTTGTTGGG
AAACAAAAGATGAATTAGCAAAATATTTAGATATCTTAAGGGAAAGAAAAGAAAGAGATC
ATCGTAAAATAGGAAGAGATTTAAATTTATTCACTTTTAACCAATTAGGTGGACAAGGAT
TCCCATTTTGATTAGAAGACGGAATGAAGATTCATAATGCAATTAGAGATTATGTTTTAA
AACTTGATAAAAAATTTGGTTTTAGAGAAGTACTAACTCCACACTTTGGTGAAAAGAAGC
TTTATGAAATAAGTGGACACTGAGCACATTACCAAGATACTATGTTTGCCCCAATTAAAA
TGGATAACGAAACATTAGTTGCTAGACCTATGACTTGCCCACACCATATAATATTATTCA
ATTCAACAAGACGTTCATACAAAGACTTGCCAATTAGATATTCAGAACAATCAAGGTTAT
ATCGTTACGAAGCATCGGGTGCTTTAAGTGGACTTGAAAGAGTTAGAGGAATGGATTTAA
CAGAAGGCCACATTTTTGTTAGACCAGATCAAATAAAATCAGAATTTAAGCACTTGTATA
AAATGATATTGCAAGCATTAAAAGATTTTAATATTGAAATAGATCATATTTCTTTATCAT
TAAGAGATCCACAAGATACTCAAAAATTCTTCCAAAATGATGAAATGTGAAATAAAGCAG
AAAATGACTTGCGTGAAGTTTTAGGTGAATTAAATATTAAATATAAAGAATTTATTGGAG
AAGCTGCATTTTATGGACCTAAGGTTGATTTTCAAGTAAAAACTGCACTAAATAGAATTA
TTACTATGTCAACCTTACAATTAGACTTTTTATTACCATCAAGATTTGAAATGAAATTTG
TTGATAGTAATGAACAATTTGTAACACCAGTATTAATTCATAGAGGTTTAATTGGAACTT
ATGAAAGATTTATTGCAACACTACTTGAACAAACAAAAGGTGTATTGCCATTTTGATTAA
GTCCAAGACAAATAACAATTATTCCTATAAATGATGAATTAAACGAAAAAGCTCAAGACT
TGTATAACGAATTTTTAGATGAAGATTTTAATGTTAATATTGATATAAGACCAGAAAGAA
TAAATAAAAAGATTCGTGATGCTCAAATTTTAAAGACCAAATTTATAGTAGTAATTGGAA
AAAAAGAAATTGAAACAAATACCTTATCAGTTAGAGAATATGGAAAAGATGATTCTAAAA
CATACAGCAAAGAAGAATTTGTAAATTACTTAAAACAATTAAAAAAGAATTTAAAAT
>19697 bias=0,e_score=0.0,bit_score=1820.2,score_ratio=1.05,align_strand=-,abs_start=147437,abs_end=149174,allele_start=147437,allele_end=149174,query_name=NODE_1_length_290949_cov_36.4267_ID_342 <unknown description>
TGGAAGCAAATAAAAAATTAAATCATTCAGCAAGCCATTTATTAGCGGCTGCTATATTAA
AACTTTATCCAAATGCTAAATTGGCAATTGGACCAGCCATTGAAGAAGGGTTCTATTACG
ACTTTGAATTTGAAAATCCAATTTTAGAATCAGATCTTCCAAATATTGAAAAAGTAATGA
AAGAATTAGCAAAAGAAGGTTATGAAATGCGAAAAGTTGGCATTGAACAATATTTTTTTG
AAAATCAACCATATAAAAAAGAACTTTATGAAGAATTTAAAAAAGAAGGAAAAGAAATAA
CATTCTTTCAATATTGAAATCCAAAAACAAAAGAAATTTTATTTACAGACTTATGTGCAG
GTGGCCATATTGAAAATTCTAGAGAAATTAAATACTTCAAATTGTTAGGAATTGCCGGTG
CTTATTGAAGAGGTGATTCTAAAAACAAGATGTTAACAAGAATCTATGGTACTTGTTGGG
AAACAAAAGATGAATTAGCAAAATATTTAGATATCTTAAGGGAAAGAAAAGAAAGAGATC
ATCGTAAAATAGGAAGAGATTTAAATTTATTCACTTTTAACCAATTAGGTGGACAAGGAT
TTCCATTTTGATTAGAAGACGGAATGAAGATTCATAATGCAATTAGAGATTATGTTTTAA
AACTTGATAAAAAATTTGGTTTTAGAGAAGTGCTAACTCCACACTTTGGTGAAAAGAAGC
TTTATGAAATAAGTGGACACTGAGCACATTACCAAGATACTATGTTTGCCCCAATTAAAA
TGGATAACGAAACATTAGTTGCTAGACCTATGACCTGCCCTCACCATATAATATTATTCA
ATTCAACAAGACGTTCATACAAAGACTTGCCAATTAGATATTCAGAACAATCAAGGTTAT
ATCGTTACGAAGCATCGGGTGCTTTAAGCGGACTTGAAAGAGTTAGAGGAATGGATCTAA
CAGAAGGTCACATTTTTGTTAGACCAGATCAAATAAAATCAGAATTTAAGCACTTGTATA
AAATGATATTGCAAGCATTGAAAGATTTTAATATTGAAATAGACCATATTTCTTTATCAT
TAAGGGATCCACAAGATACTCAAAAATTCTTCCAAAATGATGAAATGTGAAATAAAGCAG
AAAATGACTTGCGTGAAGTTTTAGGCGAATTAAATATTAAATATAAAGAATTTATTGGCG
AAGCTGCTTTTTATGGACCTAAAGTTGATTTTCAAGTAAAAACTGCATTAAATAGAATTA
TTACTATGTCAACATTACAATTAGACTTCTTATTGCCTTCAAGGTTCGAAATGAAATTTG
TTGATAGCAATGAACAATTTGTAACACCAGTATTAATTCATAGAGGTTTAATTGGAACTT
ATGAAAGATTTATTGCAACACTACTTGAACAAACAAAAGGTGTATTGCCATTTTGATTAA
GTCCAAGACAAATAACAATTATTCCTATTAATGATGAATTAAATGAAAAAGCTCAAGACC
TATATAACGAATTTTTAGATGAAGATTTTAATGTTAATATTGATATAAGACCAGAAAGAA
TAAATAAAAAGATTCGTGATGCTCAAATTTTAAAGACCAAATTTATAGTAGTAATTGGAA
AAAAAGAAATTGAAACAAATACCTTATCAGTTAGAGAATATGGAAAAGATGATTCTAAAA
CATACAGCAAAGAAGAATTTGTAAATTACTTAAAACAATTAAAAAAGAATTTAAAAT
>19698 bias=0,e_score=0.0,bit_score=1825.2,score_ratio=1.05,align_strand=-,abs_start=178804,abs_end=180541,allele_start=178804,allele_end=180541,query_name=NODE_1_length_386744_cov_32.1807_ID_133 <unknown description>
TGGAAGCAAATAAAAAATTAAATCATTCAGCAAGCCATTTATTAGCGGCTGCTATATTAA
AACTTTATCCAAATGCTAAATTGGCAATTGGACCAGCCATTGAAGAAGGGTTCTATTACG
ACTTTGAATTTGAAAATCCAATTTTAGAATCAGATCTTCCAAATATTGAAAAAGTAATGA
AAGAATTAGCAAAAGAAGGTTACGAAATGCGAAAAGTTGGCATTGAACAATATTCTTTTG
AAAATCAACCATATAAAAAAGAACTTTATGAAGAATTTAAAAAAGAAGGAAAAGAAATAA
CATTCTTTCAATATTGAAATCCAAAAACAAAAGAAATTTTATTTACAGACTTATGTGCAG
GTGGCCATATTGAAAATTCTAGAGAAATTAAATACTTCAAATTGTTAGGAATTGCCGGTG
CTTATTGAAGAGGTGATTCTAAAAACAAGATGTTAACAAGAATCTATGGTACTTGTTGGG
AAACAAAAGATGAATTAGCAAAATATTTAGATATCTTAAGGGAAAGAAAAGAAAGAGATC
ATCGTAAAATAGGAAGAGATTTAAATTTATTCACTTTTAACCAATTAGGTGGACAAGGAT
TTCCATTTTGATTAGAAGACGGAATGAAGATTCATAATGCAATTAGAGATTATGTTTTAA
AACTTGATAAAAAATTTGGTTTTAGAGAAGTGCTAACTCCACACTTTGGTGAAAAGAAGC
TTTATGAAATAAGTGGACACTGAGCACATTACCAAGATACTATGTTTGCCCCAATTAAAA
TGGATAACGAAACATTAGTTGCTAGACCTATGACCTGCCCTCACCATATAATATTATTCA
ATTCAACAAGACGTTCATACAAAGACTTGCCAATTAGATATTCAGAACAATCAAGGTTAT
ATCGTTACGAAGCATCGGGTGCTTTAAGCGGACTTGAAAGAGTTAGAGGAATGGATCTAA
CAGAAGGTCACATTTTTGTTAGACCAGATCAAATAAGATCAGAATTTAAGCACTTGTATA
AAATGATATTACAAGCATTGAAAGATTTTAATATCGAAATAGACCATATTTCTTTATCAT
TAAGAGATCCACAAGATACTCAAAAATTCTTCCAAAATGATGAAATGTGAAATAAAGCAG
AAAATGACTTGCGTGAAGTTTTGGGCGAATTAAATATTAAATATAAAGAATTTATTGGCG
AAGCTGCTTTTTATGGACCTAAAGTTGATTTTCAAGTAAAAACTGCATTAAATAGAATTA
TTACTATGTCAACATTACAATTAGACTTCTTATTGCCTTCAAGGTTCGAAATGAAATTTG
TTGATAGCAATGAACAATTTGTAACACCAGTATTAATTCATAGAGGTTTAATTGGAACTT
ATGAAAGATTTATTGCAACACTACTTGAACAAACAAAAGGTGTATTGCCATTTTGATTAA
GTCCAAGACAAATAACAATTATTCCTATAAATGATGAACTAAATGAAAAAGCTCAAGACT
TGTATAATGAATTTTTAGACGAAGATTTTAATGTTAATATTGATATAAGACCAGAAAGAA
TAAATAAAAAGATTCGTGATGCTCAAATTTTAAAGACCAAATTTATAGTAGTAATTGGAA
AAAAAGAAATTGAAACAAATACCTTATCAGTTAGAGAATATGGAAAAGATGATTCTAAAA
CATACAGCAAAGAAGAATTTGTAAATTACTTAAAACAATTAAAAAAGAATTTAAAAT
>19699 bias=0,e_score=0.0,bit_score=1826.5,score_ratio=1.05,align_strand=+,abs_start=68911,abs_end=70650,allele_start=68911,allele_end=70650,query_name=NODE_1_length_201531_cov_37.8145_ID_143 <unknown description>
TGGAAGCAAATAAAAAATTAAATCATTCAGCAAGCCATTTATTAGCGGCTGCTATATTAA
AACTTTATCCAAATGCTAAATTGGCAATTGGACCAGCCATTGAAGAAGGGTTCTATTACG
ACTTTGAATTTGAAAATCCAATTTTAGAATCAGATCTTCCAAATATTGAAAAAGTAATGA
AAGAATTAGCAAAAGAAGGTTACGAAATGCGAAAAGTTGGCATTGAACAATATTCTTTTG
AAAATCAACCATATAAAAAAGAACTTTATGAAGAATTTAAAAAAGAAAGAAAAGAAATAA
CATTCTTTCAATATTGAAATCCAAAAACAAAAGAAATTCTATTTACAGACTTATGTGCAG
GTGGCCATATTGAAAATTCTAGAGAAATTAAATACTTCAAATTGTTAGGAATTGCCGGTG
CTTATTGAAGAGGTGATTCTAAAAACAAGATGTTAACAAGAATCTATGGTACTTGTTGGG
AAACAAAAGATGAATTAGCAAAATATTTAGATATCTTAAGGGAAAGAAAAGAAAGAGATC
ATCGTAAAATAGGAAGAGATTTAAATTTATTCACTTTTAACCAATTAGGTGGACAAGGAT
TTCCATTTTGATTAGAAGACGGAATGAAGATTCATAATGCAATTAGAGATTATGTTTTAA
AACTTGATAAAAAATTTGGTTTTAGAGAAGTGCTAACTCCACACTTTGGTGAAAAGAAGC
TTTATGAAATAAGTGGACACTGAGCACATTACCAAGATACTATGTTTGCCCCAATTAAAA
TGGATAACGAAACATTAGTTGCTAGACCTATGACCTGCCCTCACCATATAATATTATTCA
ATTCAACAAGACGTTCATACAAAGACTTGCCAATTAGATATTCAGAACAATCAAGGTTAT
ATCGTTACGAAGCATCGGGTGCTTTAAGCGGACTTGAAAGAGTTAGAGGAATGGATCTAA
CAGAAGGTCACATTTTTGTTAGACCAGATCAAATAAAATCAGAATTTAAGCACTTGTATA
AAATGATATTGCAAGCATTGAAAGATTTTAATATTGAAATAGACCATATTTCTTTATCAT
TAAGGGATCCACAAGATACTCAAAAATTCTTCCAAAATGATGAAATGTGAAATAAAGCAG
AAAATGACTTGCGTGAAGTTTTAGGCGAATTAAATATTAAATATAAAGAATTTATTGGCG
AAGCTGCTTTTTATGGACCTAAAGTTGATTTTCAAGTAAAAACTGCATTAAATAGAATTA
TTACTATGTCAACATTACAATTAGACTTCTTATTGCCTTCAAGGTTCGAAATGAAATTTG
TTGATAGCAATGAACAATTTGTAACACCAGTATTAATTCATAGAGGTTTAATTGGAACTT
ATGAAAGATTTATTGCAACACTACTTGAACAAACAAAAGGTGTATTGCCATTTTGATTAA
GTCCAAGACAAATAACAATTATTCCTATTAATGATGAATTAAATGAAAAAGCTCAAGACC
TATATAACGAATTTTTAGATGAAGATTTTAATGTTAATATTGATATAAGACCAGAAAGAA
TAAACAAAAAGATTCGTGATGCTCAAATTTTAAAGACCAAATTTATAGTAGTAATTGGAA
AAAAAGAAATTGAAACAAATACCTTATCAGTTAGAGAATATGGAAAAGATGATTCTAAAA
CATACAGCAAAGAAGAATTTGTAAATTACTTAAAACAATTAAAAAAGAATTTAAAATAA
>19700 bias=0,e_score=0.0,bit_score=1834.2,score_ratio=1.05,align_strand=+,abs_start=139414,abs_end=141153,allele_start=139414,allele_end=141153,query_name=NODE_1_length_253687_cov_41.2364_ID_219 <unknown description>
TGGAAGCAAATAAAAAATTAAATCATTCAGCAAGCCATTTATTAGCGGCTGCTATATTAA
AACTTTATCCAAATGCTAAATTGGCAATTGGACCAGCCATTGAAGAAGGGTTCTATTACG
ACTTTGAATTTGAAAATCCAATTTTAGAATCAGATCTTCCAAATATTGAAAAAGTAATGA
AAGAATTAGCAAAAGAAGGTTACGAAATGCGAAAAGTTGGCATTGAACAATATTCTTTTG
AAAATCAACCATATAAAAAAGAACTTTATGAAGAATTTAAAAAAGAAGGAAAAGAAATAA
CATTCTTTCAATATTGAAATCCAAAAACAAAAGAAATTCTATTTACAGACTTATGTGCAG
GTGGCCATATTGAAAATTCTAGAGAAATTAAATACTTCAAATTGTTAGGAATTGCCGGTG
CTTATTGAAGAGGTGATTCTAAAAACAAGATGTTAACAAGAATCTATGGTACTTGTTGGG
AAACAAAAGATGAATTAGCAAAATATTTAGATATCTTAAGGGAAAGAAAAGAAAGAGATC
ATCGTAAAATAGGAAGAGATTTAAATTTATTCACTTTTAACCAATTAGGTGGACAAGGAT
TTCCATTTTGATTAGAAGACGGAATGAAGATTCATAATGCAATTAGAGATTATGTTTTAA
AACTTGATAAAAAATTTGGTTTTAGAGAAGTGCTAACTCCACACTTTGGTGAAAAGAAGC
TTTATGAAATAAGTGGACACTGAGCACATTACCAAGATACTATGTTTGCCCCAATTAAAA
TGGATAACGAAACATTAGTTGCTAGACCTATGACCTGCCCTCACCATATAATATTATTCA
ATTCAACAAGACGTTCATACAAAGACTTGCCAATTAGATATTCAGAACAATCAAGGTTAT
ATCGTTACGAAGCATCGGGTGCTTTAAGCGGACTTGAAAGAGTTAGAGGAATGGATCTAA
CAGAAGGTCACATTTTTGTTAGACCAGATCAAATAAGATCAGAATTTAAGCACTTGTATA
AAATGATATTACAAGCATTGAAAGATTTTAATATCGAAATAGACCATATTTCTTTATCAT
TAAGAGATCCACAAGATACTCAAAAATTCTTCCAAAATGATGAAATGTGAAATAAAGCAG
AAAATGACTTGCGTGAAGTTTTGGGCGAATTAAATATTAAATATAAAGAATTTATTGGCG
AAGCTGCTTTTTATGGACCTAAAGTTGATTTTCAAGTAAAAACTGCATTAAATAGAATTA
TTACTATGTCAACATTACAATTAGACTTCTTATTGCCTTCAAGGTTCGAAATGAAATTTG
TTGATAGCAATGAACAATTTGTAACACCAGTATTAATTCATAGAGGTTTAATTGGAACCT
ATGAAAGATTTATTGCAACACTACTTGAACAAACAAAAGGTGTATTGCCATTTTGATTAA
GTCCAAGACAAATAACAATTATTCCTATAAATGATGAATTAAACGAAAAAGCTCAAGACT
TGTATAACGAATTTTTAGATGAAGATTTTAATGTTAATATTGATATAAGACCAGAAAGAA
TAAATAAAAAGATTCGTGATGCTCAAATTTTAAAGACCAAATTTATAGTAGTAATTGGAA
AAAAAGAAATTGAAACAAATACCTTATCAGTTAGAGAATATGGAAAAGATGATTCTAAAA
CATACAGCAAAGAAGAATTTGTAAATTACTTAAAACAATTAAAAAAGAATTTAAAATAA
>19701 bias=0,e_score=0.0,bit_score=1823.2,score_ratio=1.05,align_strand=+,abs_start=176278,abs_end=178017,allele_start=176278,allele_end=178017,query_name=NODE_1_length_474534_cov_38.1723_ID_792 <unknown description>
TGGAAGCAAATAAAAAATTAAATCATTCAGCAAGCCATTTATTAGCGGCTGCTATATTAA
AACTTTATCCAAATGCTAAATTGGCAATTGGACCAGCCATTGAAGAAGGGTTCTATTACG
ACTTTGAATTTGAAAATCCAATTTTAGAATCAGATCTTCCAAATATTGAAAAAGTAATGA
AAGAATTAGCAAAAGAAGGTTATGAAATGCGAAAAGTTGGCATTGAACAATATTCTTTTG
AAAATCAACCATATAAAAAAGAACTTTATGAAGAATTTAAAAAAGAAGGAAAAGAAATAA
CATTCTTTCAATATTGAAATCCAAAAACAAAAGAAATTTTATTTACAGACTTATGTGCAG
GTGGCCATATTGAAAATTCTAGAGAAATTAAATACTTCAAATTGTTAGGAATTGCCGGTG
CTTATTGAAGAGGTGATTCTAAAAACAAGATGTTAACAAGAATCTATGGTACTTGTTGGG
AAACAAAAGATGAATTAGCAAAATATTTAGATATCTTAAGGGAAAGAAAAGAAAGAGATC
ATCGTAAAATAGGAAGAGATTTAAATTTATTCACTTTTAACCAATTAGGTGGACAAGGAT
TTCCATTTTGATTAGAAGACGGAATGAAGATTCATAATGCAATTAGAGATTATGTTTTAA
AACTTGATAAAAAATTTGGTTTTAGAGAAGTGCTAACTCCACACTTTGGTGAAAAGAAGC
TTTATGAAATAAGTGGACACTGAGCACATTACCAAGATACTATGTTTGCCCCAATTAAAA
TGGATAACGAAACATTAGTTGCTAGACCTATGACCTGCCCTCACCATATAATATTATTCA
ATTCAACAAGACGTTCATACAAAGACTTGCCAATTAGATATTCAGAACAATCAAGGTTAT
ATCGTTACGAAGCATCGGGTGCTTTAAGCGGACTTGAAAGAGTTAGAGGAATGGATCTAA
CAGAAGGTCACATTTTTGTTAGACCAGATCAAATAAAATCAGAATTTAAGCACTTGTATA
AAATGATATTGCAAGCATTGAAAGATTTTAATATTGAAATAGACCATATTTCTTTATCAT
TAAGGGATCCACAAGATACTCAAAAATTCTTCCAAAATGATGAAATGTGAAATAAAGCAG
AAAATGACTTGCGTGAAGTTTTAGGCGAATTAAATATTAAATATAAAGAATTTATTGGCG
AAGCTGCTTTTTATGGACCTAAAGTTGATTTTCAAGTAAAAACTGCATTAAATAGAATTA
TTACTATGTCAACATTACAATTAGACTTCTTATTGCCTTCAAGGTTCGAAATGAAATTTG
TTGATAGCAATGAACAATTTGTAACACCAGTATTAATTCATAGAGGTTTAATTGGAACTT
ATGAAAGATTTATTGCAACACTACTTGAACAAACAAAAGGTGTATTGCCATTTTGATTAA
GTCCAAGACAAATAACAATTATTCCTATTAATGATGAATTAAATGAAAAAGCTCAAGACC
TATATAACGAATTTTTAGATGAAGATTTTAATGTTAATATTGATATAAGACCAGAAAGAA
TAAATAAAAAGATTCGTGATGCTCAAATTTTAAAGACCAAATTTATAGTAGTAATTGGAA
AAAAAGAAATTGAAACAAATACCTTATCAGTTAGAGAATATGGAAAAGATGATTCTAAAA
CATACAGCAAAGAAGAATTTGTAAATTACTTAAAACAATTAAAAAAGAATTTAAAATAA
