# Supplementary material for: Genomic determination of minimum multi-locus sequence typing schemas to represent the genomic phylogeny of Mycoplasma hominis
Source: BMC Genomics. 2016 Nov 23;17:964. doi: 10.1186/s12864-016-3284-z (PMC5120421; doi:10.1186/s12864-016-3284-z)
Supplement: Additional file 1: — FASTA sequence for all pan genomic alleles identified in this study. (ZIP 1488 kb) [file 12864_2016_3284_MOESM1_ESM.zip › pan_genome/GENE-255.fasta]

>255
ATGGAAAATAAAACAAAATTTATAAATGGAATTATTATAGGATTAGTTTTGCTATTAACA
ATAGTTATAATTCTAATTTCAGTTTCTATAGTTCTTTCTAAAAAAAATAGAAGATTTTTA
AAAGATCAAAAAGGATTTTTGGATTCATACAATGCACAATTAAAAAATATTAGTGAATCT
ATAAAAAATTGCAAATTTATAGGTGCCAACGATTATTCTTATGATGATCGAAGAATACAC
TTAGATGATATATTTGTTACTGATAAAATTATTTTTGTATTAAAGGCTTATATGTATGAT
TCTGATTCATCTATTCAAGGTGACTATTTTAGCAACGAATGAATTTTAACTAAATCAAAT
GGTAAAAAATCTAAGATACCCAATCAATTAATTAGTTTAAAAAAATCTATGAATAATTTT
GGACTATTGTTTTCTAGTGAAATGAGTATATGTTCAATTTTTGTACATAATTTAAGCACG
GAATTAAATATAGAAGATTTGCCATCGTTTCAAGGAATTTGCAATATTAAAGATTTATGT
GCTTCAATAAAATCTGTATATAATTCGAATGTTAATTCAATGTATAACCAATCTGTTTCA
ACTATTTTCAATGTTTTAAATAATAAAATGGCAAAATAA
>882
ATGGAAAATAAAACAAAATTTATAAATGGAATTATTATAGGATTAGTTTTGCTATTAACG
ATAGTTATAATTCTAATTTCAGTTTCTATTGTTCTTTCTAAAAAGAATAGAAGATTTTTA
AAAGATCAAAAAGGATTTTTAGATTCATACAATGCACAATTAAAAAATATTAGTGAATCT
ATAAAAAATTGCAATTTTATAGGTGCTAACGATTATTCTTATGATGATCGAAGAATACAC
TTAGATGATATATTTGTTACTGATAAAATTATTTTTGTATTAAAGGCTTATATGTATGAT
TCTGATTCATCTATTCAAGGTGACTATTTTAGCAACGAATGAATTTTAACTAAATCAAAT
GGTAAAAAATCTAAGATACCCAATCAATTAATTAGTTTAAAAAAATCTATGAATAATTTT
GGACTATTGTTTTCTAGTGAAATGAGTATATGTTCAATTTTTGTACATAATTTAAGCACG
GAATTAAATATAGAAGATTTGCCATCGTTTCAAGGAATTTGCAATATTAAAGATTTATGT
GCTTCAATAAAATCTGTATATAATTCGAATGTTAATTCAATGTATAACCAATCTGTTTCA
ACTATTTTCAATGTTTTAAATAATAAAATGGCAAAATAA
>1048
ATGGAAAATAAAACAAAATTTATTAATGGAATTATTATAGGATTAGTTTTGCTATTAGTA
ATAGTTATAATTCTAATTTCAGTTTCAATTGTTCTTTCTAAAAAGAATAGAAGATTTTTA
AAAGATCAAAAAGGATTTTTAGATTCATACAATACACAATTAAAAAATATTAGTGAATCT
ATAAAAAATTGCAAATTTATAGGTGCCAACGATTATTCTTATAACGATCAAAGAATACAC
TTAGATGATATATTTGTTACTGATAAAATTATTTTTGTATTAAAGCCTTATATGTATGAC
TCCGACTCTTCTATTCAAGGTGACTATTTTAGCAACGAATGAATTTTAACTAAATCAAAT
GGTAAAAAATCTAAGATACCCAATCAATTAATTAGTTTAAAAAAATCTATGAATAATTTT
GGACTATTGTTTTCTAGTGAAATGAGTATATGCTCAATTTTTGTGCATAATTTAAGCACG
GAATTAAATATAGAAGGTTTGCCATCGTTTCAAGGAATTTGCAATATTAAAGATTTATGC
GCCTCAATAAAATCTGTATATAATTCGAATATTAATTCAATGTATAACCAATCTATTTCA
ATTATTTTCAATGTTTTAAATAATAAAATTGCAAAATAA
>1613
ATGGAAAATAAAACAAAATTTATAAATGGAATTATTATAGGATTAGTTTTGCTATTAGTA
ATAGTTATAATTCTAATTTCAGTTTCAATTGTTCTTTCTAAAAAGAATAGAAGATTTTTA
AAAGATCAAAAGGTATTTTTAGATTTATACAATACACAATTAAAAAATATTAGTGAATCT
ATAAAAAATTGCAAATTTATAGGTGCCAACGATTATTCTTATAACGATCAAAGAATACAC
TTAGATGATATATTTGTTACTGATAAAATTATTTTTGTATTAAAGCCTTATATGTATGAC
TCTGACTCTTCTATTCAAGGTGACTATTTGAGCAACGAATGAATTTTAACTAAATCAAAT
GGTAAAAAATCTAAGATACCCAATCAATTAATTAGTTTAAAAAAATCTATGAATAATTTT
GGACTATTGTTTTCTAATGAAATGAGTATATGTTCAATTTTTGTGCATAATTTAAGCACG
GAATTAAATATAGAAGATGTGCCATCGTTTCAAGGAATTTGCAATATTAAAGATTTATGT
GCTTCAATAAAATCTGTATATAATTCGAATATTAATTCAATGTATAACCAATCTATTTCA
ACTATTTTCAATGTTTTAAATAATAAAATTGCAAAATAA
>6950 bias=146.8,bit_score=598.0,abs_start=143778,align_strand=+,abs_end=144416,score_ratio=0.935837245696,query_name=NODE_1_length_337690_cov_20.0179_ID_3593
ATGGAAAATAAAACAAAATTTATAAATGGAATTATTATAGGATTAGTTTTACTATTAGTA
ATAGTTATAATTCTAATTTCAGTTTCTATTGTTCTTTCTAAAAAGAATAGAAGATTTTTA
AAAGATCAAAAAGGATTTTTAGATTCATACAATGCACAATTAAAAAATATTAGTGAATCT
ATAAAAAATTGCAAATTTATAGGTGCTAACGATTATTCTTATGATGATCAAAGAATACAC
TTAGATGATATATTTGTTACTGATAAAATTATTTTTGTATTAAAGGCTTATATGTATGAT
TCTGATTCATCCATTCAAGGTGACTATTTTAGCAACGAATGAATTTTAACTAAATCAAAT
GGTAAAAAATCTAAGATACCTAATCAATTAATTAGTTTAAAAAAATCTATGAATAATTTT
GGACTATTGTTTTCTAGTGAAATGAGTATATGTTCAATTTTTGTACATAATTTAAGCACG
GAATTAAATATAGAAGATTTGCCATCGTTTCAAGGAATTTGCAATATTAAAGATTTATGT
GCTTCAATAAAATCTGTATATAATTCGAATATTAATTCAATGTATAACCAATCTGTTTCA
ACTATTTTCAATGTTTTAAATAATAAAATTGCAAAATAA
>6952 bias=138.4,bit_score=600.2,abs_start=71444,align_strand=-,abs_end=72080,score_ratio=0.939280125196,query_name=NODE_1_length_201530_cov_37.1757_ID_177
TGGAAAATAAAACAAAATTTATAAATGGAATTATTATAGGATTAGTTTTGCTATTAACAA
TAGTTATAATTCTAATTTCAGTTTCTATTGCTCTTTCTAAAAAAAATAGAAGATTTTTAA
AAGATCAAAAAGGATTTTTGGATTCATACAATGCACAATTAAAAAAGATTACTGAATTTA
TAAAAAATTGCAAATTTATAGGTGCCAACGATTATTCTTATGATGATCGAAGAATACACT
TAGATGATATATTTGTTACTGATAAAATTATTTTTGTATTAAAGGCTTATATGTATGATT
CTGATTCATCTATTCAAGGTGACTATTTTAGCAACGAATGAATTTTAACTAAATCAAATG
GTAAAAAATCTAAGATACCCAATCAATTAATTAGTTTAAAAAAATCTATGAATAATTTTG
GACTATTGTTTTCTAGTGAAATGAGTATATGTTCAATTTTTGTACATAATTTAAGCACGG
AATTAAATATAGAAGATTTGCCATCGTTTCAAGGAATTTGCAATATTAAAGATTTATGTG
CTTCAATAAAATCTGTATATAATTCGAATGTTAATTCAATGTATAACCAATCTGTTTCAA
CTATTTTCAATATTTTAAATAATAAAATGGCAAAATA
>6957 bias=137.8,bit_score=609.5,abs_start=60107,align_strand=+,abs_end=60745,score_ratio=0.953834115806,query_name=NODE_3_length_132017_cov_31.7138_ID_1553
ATGGAAAATAAAACAAAATTTATTAATGGAATTATTATAGGATTAGTTTTGCTATTAGTA
ATAGTTATAATTCTAATTTCAGTTTCAATTGTTCTTTCTAAAAAGAATAGAAGATTTTTA
AAAGATCAAAAGGGATTTTTAGATTCATACAATACACAATTAAAAAATATTAGTGAATCT
ATAAAAAATTGCAAATTTATAGGTGCCAACGATTATTCTTATAACGATCAAAGAATACAC
TTAGATGATATATTTGTTACTGATAAAATTATTTTTGTATTAAAGCCTTATATGTATGAC
TCCGACTCTTCTATTCAAGGTGACTATTTTAGCAACGAATGAATTTTAACTAAATCAAAT
GGTAAAAAATCTAAGATACCCAATCAATTAATTAGTTTAAAAAAATCTATGAATAATTTT
GGACTATTGTTTTCTAATGAAATGAGTATATGTTCAATTTTTGTGCATAATTTAAGCACG
GAATTAAATATAGAAGGTTTGCCATCGTTTCAAGGAATTTGCAATATTAAAGATTTATGT
GCTTCAATAAAATCTGTATATAATTCGAATATTAATTCAATGTATAACCAATCTATTTCA
ACTATTTTCAATGTTTTAAATAATAAAATTGCAAAATAA
>6958 bias=136.1,bit_score=602.5,abs_start=146005,align_strand=+,abs_end=146643,score_ratio=0.942879499218,query_name=NODE_1_length_290949_cov_36.4267_ID_342
ATGGAAAATAAAACAAAATTTATTAATGGAATTATTATAGGATTAGTTTTGCTATTAGTA
ATAGTTATAATTCTAATTTCAGTTTCAATTGTTCTTTCTAAAAAGAATAGAAGATTTTTA
AAAGATCAAAAGGGATTTTTAGATTCATACAATACACAATTAAAAAATATTAGTGAATCT
ATAAAAAATTGCAAATTTATAGGTGCCAACGATTATTCTTATAACGATCAAAGAATACAC
TTAGATGATATATTTGTTACTGATAAAATTATTTTTATATTAAAGCCTTATATGTATGAC
TCCGACTCTTCTATTCAAGGTGACTATTTTAGCAACGAATGAATTTTAACTAAATCAAAT
GGTAAAAAATCTAAGATACCCAATCAATTAATTAGTTTAAAAAAATCTATGAATAATTTT
GGACTATTGTTTTCTAATGAAATGAGTATATGTTCAATTTTTGTACATAATTTAAGCACG
GAACTAAATATAGAAGATTTGCCATCGTTTCAAGGAATTTGCAATGTTAAAGATTTGTGT
GCTTCAATAAAATCTGTATATAATTCGAATATTAATTCAATGTATAACCAATCTGTTTCA
ACTATTTTCAATGTTTTAAATAATAAAATTGCAAAATAA
>6959 bias=138.9,bit_score=608.3,abs_start=1940,align_strand=+,abs_end=2578,score_ratio=0.951956181534,query_name=NODE_7_length_67344_cov_18.7618_ID_828
ATGGAAAATAAAACAAAATTTATTAATGGAATTATTATAGGATTAGTTTTGCTATTAGCA
ATAGTTATAATTTTAATTTCAGTTTCAATTGTTCTTTCTAAAAAGAATAGAAGATTTCTA
AAAGATCAAAAAGGATTTTTAGATTTATACAATGCACAATTAAAAAATATTAGTGAATCT
ATAAAAAATTGCAAATTTATAGGTGCCAACGATTATTCTTATGATGATCGAAGAATACAC
TTAGATGATATATTTGTTACTGATAAAATTATTTTTGTATTAAAGGCTTATATGTATGAT
TCTGATTCATCTATTCAAGGTGACTATTTTAGCAACGAATGAATTTTAACTAAATCAAAT
GGTAAAAAATCTAAGATACCCAATCAATTAATTAGTTTAAAAAAATCTATGAATAATTTT
GGACTATTGTTTTCTAGTGAAATGAGTATATGTTCAATTTTTGTACATAATTTAAGCACG
GAATTAAATATAGAAGATTTGCCATCGTTTCAAGGAATTTGCAATATTAAAGATTTATGT
GCTTCAATAAAATCTGTATATAATTCGAATGTTAATTCAATGTATAACCAATCTGTTTCA
ACTATTTTCAATGTTTTAAATAATAAAATGGCAAAATAA
>19702 bias=0,e_score=2.5e-180,bit_score=607.5,score_ratio=0.95,align_strand=-,abs_start=213113,abs_end=213749,allele_start=213113,allele_end=213749,query_name=NODE_1_length_666248_cov_46.4332_ID_732 <unknown description>
TGGAAAATAAAACAAAATTTATAAATGGAATTATTATAGGATTAGTTTTGCTATTAACGA
TAGTTATAATTCTAATTTCAGTTTCTATTGTTCTTTCTAAAAAGAATAGAAGATTTTTAA
AAGATCAAAAAGGATTTTTAGATTCATACAATGCACAATTAAAAAATATTAGTGAATCTA
TAAAAAATTGCAATTTTATAGGTGCTAACGATTATTCTTATGATGATCAAAGAATACACT
TAGATGATATATTTGTTACTGATAAAATTATTTTTATATTAAAGCCTTATATGTATGACT
CCGACTCTTCTATTCAAGGTGACTATTTTAGCAACGAATGAATTTTAACTAAATCAAATG
GTAAAAAATCTAAGATACCCAATCAATTAATTAGTTTAAAAAAATCTATGAATAATTTTG
GACTATTGTTTTCTAATGAAATGAGTATATGTTCAATTTTTGTACATAATTTAAGCACGG
AATTAAATATAGAAGATGTGCCATCGTTTCAAGGAATTTGCAATATTAAAGATTTATGTG
CTTCAATAAAATCTGTATATAATTCGAATGTTAATTCAATGTATAACCAATCTGTTTCAA
CTATTTTCAATGTTTTGAATAATAAAATGGCAAAAT
>19703 bias=0,e_score=1.2e-178,bit_score=600.2,score_ratio=0.94,align_strand=-,abs_start=71444,abs_end=72080,allele_start=71444,allele_end=72080,query_name=NODE_1_length_201531_cov_37.8145_ID_143 <unknown description>
TGGAAAATAAAACAAAATTTATAAATGGAATTATTATAGGATTAGTTTTGCTATTAACAA
TAGTTATAATTCTAATTTCAGTTTCTATTGCTCTTTCTAAAAAAAATAGAAGATTTTTAA
AAGATCAAAAAGGATTTTTGGATTCATACAATGCACAATTAAAAAAGATTACTGAATTTA
TAAAAAATTGCAAATTTATAGGTGCCAACGATTATTCTTATGATGATCGAAGAATACACT
TAGATGATATATTTGTTACTGATAAAATTATTTTTGTATTAAAGGCTTATATGTATGATT
CTGATTCATCTATTCAAGGTGACTATTTTAGCAACGAATGAATTTTAACTAAATCAAATG
GTAAAAAATCTAAGATACCCAATCAATTAATTAGTTTAAAAAAATCTATGAATAATTTTG
GACTATTGTTTTCTAGTGAAATGAGTATATGTTCAATTTTTGTACATAATTTAAGCACGG
AATTAAATATAGAAGATTTGCCATCGTTTCAAGGAATTTGCAATATTAAAGATTTATGTG
CTTCAATAAAATCTGTATATAATTCGAATGTTAATTCAATGTATAACCAATCTGTTTCAA
CTATTTTCAATATTTTAAATAATAAAATGGCAAAAT
>19704 bias=0,e_score=5.8e-179,bit_score=602.5,score_ratio=0.94,align_strand=-,abs_start=178811,abs_end=179447,allele_start=178811,allele_end=179447,query_name=NODE_1_length_474534_cov_38.1723_ID_792 <unknown description>
TGGAAAATAAAACAAAATTTATTAATGGAATTATTATAGGATTAGTTTTGCTATTAGTAA
TAGTTATAATTCTAATTTCAGTTTCAATTGTTCTTTCTAAAAAGAATAGAAGATTTTTAA
AAGATCAAAAGGGATTTTTAGATTCATACAATACACAATTAAAAAATATTAGTGAATCTA
TAAAAAATTGCAAATTTATAGGTGCCAACGATTATTCTTATAACGATCAAAGAATACACT
TAGATGATATATTTGTTACTGATAAAATTATTTTTATATTAAAGCCTTATATGTATGACT
CCGACTCTTCTATTCAAGGTGACTATTTTAGCAACGAATGAATTTTAACTAAATCAAATG
GTAAAAAATCTAAGATACCCAATCAATTAATTAGTTTAAAAAAATCTATGAATAATTTTG
GACTATTGTTTTCTAATGAAATGAGTATATGTTCAATTTTTGTACATAATTTAAGCACGG
AACTAAATATAGAAGATTTGCCATCGTTTCAAGGAATTTGCAATGTTAAAGATTTGTGTG
CTTCAATAAAATCTGTATATAATTCGAATATTAATTCAATGTATAACCAATCTGTTTCAA
CTATTTTCAATGTTTTAAATAATAAAATTGCAAAAT
>19705 bias=0,e_score=1.2e-181,bit_score=609.5,score_ratio=0.95,align_strand=+,abs_start=60107,abs_end=60745,allele_start=60107,allele_end=60745,query_name=NODE_3_length_132017_cov_31.7138_ID_1553 <unknown description>
TGGAAAATAAAACAAAATTTATTAATGGAATTATTATAGGATTAGTTTTGCTATTAGTAA
TAGTTATAATTCTAATTTCAGTTTCAATTGTTCTTTCTAAAAAGAATAGAAGATTTTTAA
AAGATCAAAAGGGATTTTTAGATTCATACAATACACAATTAAAAAATATTAGTGAATCTA
TAAAAAATTGCAAATTTATAGGTGCCAACGATTATTCTTATAACGATCAAAGAATACACT
TAGATGATATATTTGTTACTGATAAAATTATTTTTGTATTAAAGCCTTATATGTATGACT
CCGACTCTTCTATTCAAGGTGACTATTTTAGCAACGAATGAATTTTAACTAAATCAAATG
GTAAAAAATCTAAGATACCCAATCAATTAATTAGTTTAAAAAAATCTATGAATAATTTTG
GACTATTGTTTTCTAATGAAATGAGTATATGTTCAATTTTTGTGCATAATTTAAGCACGG
AATTAAATATAGAAGGTTTGCCATCGTTTCAAGGAATTTGCAATATTAAAGATTTATGTG
CTTCAATAAAATCTGTATATAATTCGAATATTAATTCAATGTATAACCAATCTATTTCAA
CTATTTTCAATGTTTTAAATAATAAAATTGCAAAATAA
>19706 bias=0,e_score=1.7e-180,bit_score=606.2,score_ratio=0.95,align_strand=+,abs_start=45921,abs_end=46559,allele_start=45921,allele_end=46559,query_name=NODE_1_length_185828_cov_1.25555_ID_69 <unknown description>
TGGAAAATAAAACAAAATTTATTAATGGAATTATTATAGGATTAGTTTTGCTATTAGCAA
TAGTTATAATTCTAATTTCAGTTTCAATTGTTCTTTCTAAAAAGAATAGAAGATTTTTAA
AAGATCAAAAAGGATTTTTAGATTCATACAATACACAATTAAAAAATATTAGTGAATCTA
TAAAAAATTGCAAATTTATAGGTGCCAACGATTATTCTTATAACGATCAAAGAATATACT
TAGATGATATATTTGTTACTGATAAAATTATTTTTGTATTAAAGCCTTATATGTATGACT
CCGACTCTTCTATTCAAGGTGACTATTTTAGCAACGAATGAATTTTAACTAAATCAAATG
GTAAAAAATCTAAGATACCCAATCAATTAATTAGTTTAAAAAAATCTATGAATAATTTTG
GACTATTGTTTTCTAGTGAAATGAGTATATGTTCAATTTTTGTACATAATTTAAGCACGG
AACTAAATATAGAAGATTTGCCATCGTTTCAAGGAATTTGCAATGTTAAAGATTTGTGTG
CTTCAATAAAATCTGTATATAATTCGAATATTAATTCAATGTATAACCAATCTGTTTCAA
CTATTTTCAATGTTTTAAATAATAAAATTGCAAAATAA
>19707 bias=0,e_score=1.2e-181,bit_score=611.5,score_ratio=0.96,align_strand=-,abs_start=204990,abs_end=205626,allele_start=204990,allele_end=205626,query_name=NODE_1_length_507951_cov_41.4538_ID_1311 <unknown description>
TGGAAAATAAAACAAAATTTATTAATGGAATTATTATAGGATTAGTTTTGCTATTAGTAA
TAGTTATAATTCTAATTTCAGTTTCAATTGTTCTTTCTAAAAAGAATAGAAGATTTTTAA
AAGATCAAAAAGGATTTTTAGATTCATACAATACACAATTAAAAAATATTAGTGAATCTA
TAAAAAATTGCAAATTTATAGGTGCCAACGATTATTCTTATAACGATCAAAGAATACACT
TAGATGATATATTTGTTACTGATAAAATTATTTTTGTATTAAAGCCTTATATGTATGACT
CCGACTCTTCTATTCAAGGTGACTATTTTAGCAACGAATGAATTTTAACTAAATCAAATG
GTAAAAAATCTAAGATACCCAATCAATTAATTAGTTTAAAAAAATCTATGAATAATTTTG
GACTATTGTTTTCTAGTGAAATGAGTATATGCTCAATTTTTGTGCATAATTTAAGCACGG
AATTAAATATAGAAGGTTTGCCATCGTTTCAAGGAATTTGCAATATTAAAGATTTATGCG
CCTCAATAAAATCTGTATATAATTCGAATATTAATTCAATGTATAACCAATCTATTTCAA
TTATTTTCAATGTTTTAAATAATAAAATTGCAAAAT
>19708 bias=0,e_score=9.6e-178,bit_score=598.0,score_ratio=0.94,align_strand=+,abs_start=143745,abs_end=144383,allele_start=143745,allele_end=144383,query_name=NODE_1_length_337655_cov_39.5735_ID_506 <unknown description>
TGGAAAATAAAACAAAATTTATAAATGGAATTATTATAGGATTAGTTTTACTATTAGTAA
TAGTTATAATTCTAATTTCAGTTTCTATTGTTCTTTCTAAAAAGAATAGAAGATTTTTAA
AAGATCAAAAAGGATTTTTAGATTCATACAATGCACAATTAAAAAATATTAGTGAATCTA
TAAAAAATTGCAAATTTATAGGTGCTAACGATTATTCTTATGATGATCAAAGAATACACT
TAGATGATATATTTGTTACTGATAAAATTATTTTTGTATTAAAGGCTTATATGTATGATT
CTGATTCATCCATTCAAGGTGACTATTTTAGCAACGAATGAATTTTAACTAAATCAAATG
GTAAAAAATCTAAGATACCTAATCAATTAATTAGTTTAAAAAAATCTATGAATAATTTTG
GACTATTGTTTTCTAGTGAAATGAGTATATGTTCAATTTTTGTACATAATTTAAGCACGG
AATTAAATATAGAAGATTTGCCATCGTTTCAAGGAATTTGCAATATTAAAGATTTATGTG
CTTCAATAAAATCTGTATATAATTCGAATATTAATTCAATGTATAACCAATCTGTTTCAA
CTATTTTCAATGTTTTAAATAATAAAATTGCAAAATAA
>19709 bias=0,e_score=1.1e-178,bit_score=601.3,score_ratio=0.94,align_strand=+,abs_start=177370,abs_end=178008,allele_start=177370,allele_end=178008,query_name=NODE_1_length_386744_cov_32.1807_ID_133 <unknown description>
TGGAAAATAAAACAAAATTTATAAATGGAATTATTATAGGATTAGTTTTGCTATTAGCAA
TAGTTATAATTCTAATTTCGGTTTCTATTGCTCTTTCTAAAAAAAATAGAAGATTTTTAA
AAGATCAAAAAGGATTTTTGGATTCATACAATGCACAATTAAAAAATATTAGTGAATCTA
TAAAAAATTGCAAATTTATAGGTGCCAACGATTATTCTTATGATGATCGAAGAATACACT
TAGATGATATATTTGTTACTGATAAAATTATTTTTGTATTAAAGCCTTATATGTATGATT
CTGATTCATCTATTCAAGGTGACTATTTTAGCAACGAATGAATTTTAACTAAATCAAATG
GTAAAAAATCTAAGATACCCAATCAATTAATTAGTTTAAAAAAATCTATGAATAATTTTG
GATTATTGTTTTCTAGTGAAATGAGTATATGTTCAATTTTTGTACATAATTTAAGCACGG
AATTAAATATAGAAGATTTACCATCGTTTCAAGGAATTTGCAATATTAAAGATTTATGTG
CTTCAATAAAATCTGTATATAATTCGAATATTAATTCAATGTATAACCAATCTATTTCAA
CTATTTTCAATGTTTTAAATAATAAAATGGCAAAATAA
>19710 bias=0,e_score=8.8e-182,bit_score=610.9,score_ratio=0.96,align_strand=-,abs_start=141947,abs_end=142583,allele_start=141947,allele_end=142583,query_name=NODE_1_length_253687_cov_41.2364_ID_219 <unknown description>
TGGAAAATAAAACAAAATTTATAAATGGAATTATTATAGGATTAGTTTTGCTATTAACAA
TAGTTATAATTCTAATTTCAGTTTCTATAGTTCTTTCTAAAAAAAATAGAAGATTTTTAA
AAGATCAAAAAGGATTTTTGGATTCATACAATGCACAATTAAAAAATATTAGTGAATCTA
TAAAAAATTGCAAATTTATAGGTGCCAACGATTATTCTTATGATGATCGAAGAATACACT
TAGATGATATATTTGTTACTGATAAAATTATTTTTGTATTAAAGGCTTATATGTATGATT
CTGATTCATCTATTCAAGGTGACTATTTTAGCAACGAATGAATTTTAACTAAATCAAATG
GTAAAAAATCTAAGATACCCAATCAATTAATTAGTTTAAAAAAATCTATGAATAATTTTG
GACTATTGTTTTCTAGTGAAATGAGTATATGTTCAATTTTTGTACATAATTTAAGCACGG
AATTAAATATAGAAGATTTGCCATCGTTTCAAGGAATTTGCAATATTAAAGATTTATGTG
CTTCAATAAAATCTGTATATAATTCGAATGTTAATTCAATGTATAACCAATCTGTTTCAA
CTATTTTCAATGTTTTAAATAATAAAATGGCAAAAT
>19711 bias=0,e_score=5.5e-181,bit_score=608.3,score_ratio=0.95,align_strand=+,abs_start=62678,abs_end=63316,allele_start=62678,allele_end=63316,query_name=NODE_1_length_264014_cov_18.1843_ID_149 <unknown description>
TGGAAAATAAAACAAAATTTATTAATGGAATTATTATAGGATTAGTTTTGCTATTAGCAA
TAGTTATAATTTTAATTTCAGTTTCAATTGTTCTTTCTAAAAAGAATAGAAGATTTCTAA
AAGATCAAAAAGGATTTTTAGATTTATACAATGCACAATTAAAAAATATTAGTGAATCTA
TAAAAAATTGCAAATTTATAGGTGCCAACGATTATTCTTATGATGATCGAAGAATACACT
TAGATGATATATTTGTTACTGATAAAATTATTTTTGTATTAAAGGCTTATATGTATGATT
CTGATTCATCTATTCAAGGTGACTATTTTAGCAACGAATGAATTTTAACTAAATCAAATG
GTAAAAAATCTAAGATACCCAATCAATTAATTAGTTTAAAAAAATCTATGAATAATTTTG
GACTATTGTTTTCTAGTGAAATGAGTATATGTTCAATTTTTGTACATAATTTAAGCACGG
AATTAAATATAGAAGATTTGCCATCGTTTCAAGGAATTTGCAATATTAAAGATTTATGTG
CTTCAATAAAATCTGTATATAATTCGAATGTTAATTCAATGTATAACCAATCTGTTTCAA
CTATTTTCAATGTTTTAAATAATAAAATGGCAAAATAA
>19712 bias=0,e_score=3.6e-179,bit_score=602.5,score_ratio=0.94,align_strand=+,abs_start=146005,abs_end=146643,allele_start=146005,allele_end=146643,query_name=NODE_1_length_290949_cov_36.4267_ID_342 <unknown description>
TGGAAAATAAAACAAAATTTATTAATGGAATTATTATAGGATTAGTTTTGCTATTAGTAA
TAGTTATAATTCTAATTTCAGTTTCAATTGTTCTTTCTAAAAAGAATAGAAGATTTTTAA
AAGATCAAAAGGGATTTTTAGATTCATACAATACACAATTAAAAAATATTAGTGAATCTA
TAAAAAATTGCAAATTTATAGGTGCCAACGATTATTCTTATAACGATCAAAGAATACACT
TAGATGATATATTTGTTACTGATAAAATTATTTTTATATTAAAGCCTTATATGTATGACT
CCGACTCTTCTATTCAAGGTGACTATTTTAGCAACGAATGAATTTTAACTAAATCAAATG
GTAAAAAATCTAAGATACCCAATCAATTAATTAGTTTAAAAAAATCTATGAATAATTTTG
GACTATTGTTTTCTAATGAAATGAGTATATGTTCAATTTTTGTACATAATTTAAGCACGG
AACTAAATATAGAAGATTTGCCATCGTTTCAAGGAATTTGCAATGTTAAAGATTTGTGTG
CTTCAATAAAATCTGTATATAATTCGAATATTAATTCAATGTATAACCAATCTGTTTCAA
CTATTTTCAATGTTTTAAATAATAAAATTGCAAAATAA
