# Supplementary material for: Genomic determination of minimum multi-locus sequence typing schemas to represent the genomic phylogeny of Mycoplasma hominis
Source: BMC Genomics. 2016 Nov 23;17:964. doi: 10.1186/s12864-016-3284-z (PMC5120421; doi:10.1186/s12864-016-3284-z)
Supplement: Additional file 1: — FASTA sequence for all pan genomic alleles identified in this study. (ZIP 1488 kb) [file 12864_2016_3284_MOESM1_ESM.zip › pan_genome/GENE-256.fasta]

>256
ATGTATAAAATAAACGACAAGATAGTTGTAAAAGCAACAGAACTAAGTTATGAAGGCTAT
GGGGTTGTAAGAAGTGATAAACAAACACTTTTTGTTGAAAATCTCTTACCCGGAGAAGAA
GCAGAAGTAATAATTTATAAATCAAATTCAAGAATTGCTTATGGACGTACAGTTAATTTG
ATAAAGAGATCAAGTAAAAGAGTTGAAATCGTTGATAAAGAATTGTTTGAAAGTGGTGCG
GCGCCATTGATGGTTTTAAGTTACGAAGATCAATTAAAATTCAAACAAGAAATTGTTAAT
AATTTAATAAAAAGAAATATTGGATTTCAAAACATTGAACAAATTCAACCTAGTCCAAAA
ATATTAAATTACAGAAATAAAATAACCTTACATGTGAATTATAAAAACAATAATATTTAT
ATTGGTTTTTATAAAAAAAACAGCAACAAACTAGTTGCTCAAAATTCACTTCCTCTTTGT
CATGATGAACTTAATAAATATTACAAAGAACTTATTAGCGCCCTAAAACAACAAATTTTA
TCAAAAGATAATTGAATTAAAGAGCTTAAACTTAGACAAATTACATTGAGGCATAGTAAT
TGAAGCCATAATATTGAAGTTATTTTTATTATTGAAAATCCAAATAAAAAAGGTTTTGAT
TTATTGAAAAATAATTTGATTTTCTTATTAAAACCCAATGTAATTTCAATACAATGCCAG
CACACTCAAGAATCTAAAGATATATTCACTTCTTTGTATAAATCAATGCCACAACAATTT
AATATAAACAATAAAATATTCAACGTGAACAATGATTCTTTTTTTCAAGTAAATGAAGAA
CAAACTAGTTTAATATATAATCAAATTAAAAAATTCATAGATCAAGAAAATTCAACAAAA
ATAATTGATGTTTATTCAGGTGTTGGTAGCATCGGAATATCTGTTTGTGGCAATGGCTCT
CAACTTGAATTAATTGAAATAAATAAATCAGCATGTGAGTGTGCGAAAATTAACGTAAAC
CAAAATTTGATTAATCCAAAACTAGCGGATATAACAAATAGTTCAGCACAAGACTTTTTT
AATAAAAAAGAAGCAGAATATTTTGAAAAATCGATAGTTATATTTGATCCACCAAGAACA
GGCTTAACAAATAAGGAAATTGACATGTTAGAAAAATGCAATAGTGTAATTTATATGAGT
TGCAATCCCCATACAATGATTAGGGATTTAAAATATTTTGAAGAAAAAGGGTATAGCATT
GAAAGGCTAATACCTTATGATATGTTTCCTCAAACTTATCATATTGAAATGTTGTCACTT
TTAAAAAAATAA
>786
ATGTATAAAATAAACGACAAAATAGTTGTGAAAGCAACAGAACTAAGTTATGAAGGCTAT
GGGGTTGTAAGAAGTGATAAACAAACACTTTTTGTTGAAAATCTCTTACCTGGAGAAGAA
GCAGAAGTAGCCATTTATAAATCAAATTCAAAAATTGCTTATGGACGTACAGTTAATTTG
ATAAATAAATCAAGTAAAAGAGTTGAAGTTGTTGAGAAAGAATTGTTTGAAAGCGGTGCA
GCGCCATTGATGGTTTTAAGTTACGAAGATCAATTAAAATTCAAACAAGAAATTGTTAAT
AATTTAATAAAAAGAAATATTGGATTTCAAAACATCGAACAAATTCAACCTAGTCCAAAA
ATATTAAATTATAGAAATAAAATAACCTTACATGTGAATTATAAAAACAATAATATTTAT
ATTGGTTTCTATAAAAAAAACAGCAACAAACTAGTTATTCAAAATTCGCTTCCTCTTTGT
CATGATGAACTTGATAAATATTACAAAGAACTTATTAGTGCCCTAAAACAACAAATTTTA
TCAAAAGATAATTGAATAAAAGAACTTAAACTTAGAAAAATTACATTGAGGCATAGTAAT
TGAAGCCATAATATTGAAGTTATTTTTATTATTGAAAATCCAAATAAAAAAGGTTTTGAT
TTATTGAAAAATAATTTGATTTTCTTATTGAAACCCAATGTAATTTCAATACAATGCCAA
TATATTAAAGAATCTAAAGATATATTCACTTCTTTGTATAAATCAATGCCACAACAATTT
AATATAAACAATAAAATATTCAATGTGAACAATGATTCTTTTTTTCAAGTAAATGAAGAA
CAAACTAGTTTAATATATAATCAAATTAAAAAGTTCATAGATCAAGAAAATTCAACAAAA
ATAATTGATGTTTATTCAGGCGTTGGTAGCATTGGAATATCTGTTTGTGGCAATGACTCT
CAGCTTGAATTAATTGAAATAAATAAATCAGCATGTGAGTGTGCAAAAATTAACATAAAC
CAAAATTTGATTAATCCAAAACTTGTGGATATAATAAATAGTTCAGCACAAGACTTTTTT
AATAAAAAAGAAGCAGAATATTTTGAAAAATCGATAGTTATATTTGACCCACCAAGAACA
GGTTTAACAAATAAAGAAATTAACATGCTAGAAAAATGCAATAGTGTAATTTATATGAGT
TGCAATCCTCATACAATGATTAGGGATTTAAAATATTTTGAAGAAAAAGGGTATAGAATC
GAAAGGCTAATACCTTATGATATGTTTCCTCAAACTTATCATATTGAAATGTTGTCGCTT
TTAAAAAAATAA
>1418
ATGTATAAAATAAACGACAAAATAGTTGTGAAAGCAACAGAACTAAGTTATGAAGGCTAT
GGGGTTGTAAGAAGTGATAAACAAACACTTTTTGTTGAAAATCTCTTACCTGATGAAGAA
GCAGAAGTAGCCATTTATAAATCAAATTCAAAAATTGCTTATGGACGTACAGTTAATTTG
ATAAAAAAATCATGTAAAAGAGTTGAAGTTGTTGAGAAAGAATTGTTTGAAAGTGGTGCA
GCGCCATTGATGGTTTTAAGTTACGAAGATCAATTAAAATTCAAACAAGAAATTGTTAAT
AATTTAATAAAAAGAAATATTGGATTTCAAAACATTGAACAAATTCAACCTAGTCCAAAA
ATATTAAATTACAGAAATAAAATAACCTTACATGTGAATTATAAAAACAATAATATTTAT
ATTGGTTTCTATAAAAAAAACAGCAACAAACTAGTTATTCAAAATTCGCTTCCTCTTTGT
CATGATGAACTTGATAAATATTACAAGGAACTTATTAGCGCCCTAAAACAACAAATTTTA
TCAAAAGATAATTGAATAAAAGAACTTAAACTTAGACAAATTACATTGAGGCATAGTAAT
TGAAGCCATAATATTGAAGTTATTTTTATTATTGAAAATCCAAATAAAAAAGGTTTTGAT
TTGTTGAAAAATAATTTGATTTTCTTATTGAAACCCAATGTAATTTCAATACAATGCCAA
TATATTAAAGAATCTAAAGATATATTCACTTCTTTGTATAAATCAATGCCCCAACAATTT
AATATAAACAATAAAATATTCAATGTGAACAATGATTCTTTTTTTCAAGTAAATGAAGAA
CAAACTAGTTTAATATATAATCAAATTAAAAAATTCATAGATCAAGAAAATTCAACAAAA
ATAATTGATGTTTATTCAGGTGTTGGTAGCATTGGAATATCTGTTTGTGGCAATGACTCT
CAACTTGAATTAATTGAAATAAATAAATCGGCGTGTGAGTGTGCAAAAATTAACATAAAC
CAAAATTTGATTAATCCAAAACTAGCGGATATAACAAATAGTTCAGCACAAGACTTTTTT
AATAAAAAAGAAGCAGAATATTTTGAAAAATCGATAGTTATATTTGACCCACCAAGAACG
GGTTTAACAAATAAAGAAATTGATATGCTAGAAAAATGCAATAGTGTAATTTATATGAGT
TGCAATCCTCATACAATGATTAGGGATTTAAAATATTTTGAAGAAAAAGGGTATAGAATC
GAAAGGCTAATACCTTATGATATGTTTCCTCAAACTTATCATATTGAGACGGTAGCACTT
TTGTCCAAA
>1903
ATGTATAAAATAAACGACAAAATAGTTGTGAAAGCAACAGAACTAAGTTATGAAGGCTAT
GGAGTTGTAAGAAGTGATAAACAAACACTTTTTGTTGAAAATCTCTTACCCGGAGAAGAA
GCAGAAGTAATAATTTATAAATCAAATTCAAAAATTGCTTATGGACGTACAGTTAATTTG
ATAAATAAATCAAGTAAAAGAGTTGAAATTGTTGAGAAAGAATTGTTTGAAAGTGGTGCA
GCGCCATTGATGGTTTTAAGTTACGAAGATCAATTAAAATTCAAACAAGAAATTGTTAAT
AATTTAATAAAAAGAAATATCGAATTTCAAAACATTGAACAAATTCAACCTAGTCCAAAA
ATATTAAATTATAGAAATAAAATAACCTTACATGTAAATTATAAAAACAATAATATTTAT
ATTGGTTTCTATAAAAAAAACAGCAACAAACTAGTTATTCAAAATTCGCTTCCTCTTTGT
CATAATGAACTTGATAAATATTACAAAGAACTTATTAGCGCCCTAAAACAACAAATTTTA
TTAAAAGATAATTGAATAAAAGAACTTAAACTTAGACAAATTACATTGAGGCATAGTAAT
TGAAGCCATAATATTGAAGTTATTTTTATTATTGAAAATCCAAATAAAAAAGGTTTTGAT
TTGTTGAAAAATAATTTGATTTTCTTATTGAAACCCAATGTAATTTCAATACAATGCCAA
TATATTAAAGAATCTAAAGATATATTCACTTCTTTGTATAAATCAATGCCCCAACAATTT
AATATAAACAATAAAATATTCAATGTGAACAATGATTCTTTTTTTCAAGTAAATGAAGAA
CAAACTAGTTTAATATATAATCAAATTAAAAAATTCATAGATCAAGAAAATTCAACAAAA
ATAATTGATGTTTATTCAGGTGTTGGTAGCATTGGAATATCTGTTTGTGGCAATGACTCT
CAACTTGAATTAATTGAAATAAATAAATCGGCGTGTGAGTGTGCAAAAATTAACATAAAC
CAAAATTTGATTAATCCAAAACTAGCGGATATAACAAATAGTTCAGCACAAGACTTTTTT
AATAAAAAAGAAGCAGAATATTTTGAAAAATCGATAGTTATATTTGACCCACCAAGAACG
GGTTTAACAAATAAAGAAATTGATATGCTAGAAAAATGCAATAGTGTAATTTATATGAGT
TGCAATCCTCATACAATGATTAGGGATTTAAAATATTTTGAAGAAAAAGGGTATAGAATC
GAAAGGCTAATACCTTATGATATGTTTCCTCAAACTTATCATATTGAAATGTTGTCACTT
TTGAAAAAATAA
>6904 bias=248.0,bit_score=1238.5,abs_start=396782,align_strand=-,abs_end=398110,score_ratio=0.929804804805,query_name=NODE_1_length_474534_cov_38.1723_ID_792
ATATGTATAAAATAAACGACAAAATAATTGTAAAAGCAACAGAACTAAGTTATGAAGGCT
ACGGGGTTGTGAGAAGTGATAAACAAACACTTTTTGTTGAAAATCTCTTACCCGACGAAG
AAGCAGAAGTAGCCATTTATAAATCAAATTCAAAAATTGCTTATGGACGTACAGTTAATT
TGATAAAAAAATCAAGTAAAAGAGTTGAAGTTGTTGAGAAAGAATTGTTTGAAAGTGGCG
CAGCGCCATTACTAGTTTTAAGTTATGATGATCAATTAAAATTTAAACAAGAAATTGTTA
ATAATTTAATAAAAAGAAATATTGGATTTCAAAACGTTGAACAAATTCAACCTAGTCCAA
AAACATTGAATTATAGAAATAAAATAACATTGCAAGTAAATTATAAAAACAACAATATTT
ATATTGGTTTCTATAAAAAAAACAGCAACAAACTAGTTGTTCAAAACTCGCTTCCTCTTT
GTCATGATGAACTTAATAAATATTATAAGGAACTTATTAGTGTCCTAAAACAACAAATTT
TATCAAAAGATAATTGAATAAAAGAGCTTAAACTTAGACAAATTACATTGAGGCATAGTA
ATTGAAGTCAAAATATTGAAGTTATTTTTATTATTGAAAATCCAAATAAAAAAGGTTTTG
ATTTATTGAAAAATAATTTGATTTTCTTATTGAAACCTAATGTAATTTCAATACAATGCC
AGTACACTCAAGAATCTAAGGATATATTCACTTCTTTATACAAATCAAAACCGCAACAAT
TTAATATAAATAATAAAATATTCAACGTAAATAATGATTCTTTTTTTCAAGTAAATGAAG
AACAAACTAGTTTAATATATAATCAAATTAAAAAATTCATAGATCAAGAAAATTCAACAA
AAATAATTGATATATATTCAGGTGTTGGTAGCATTGGAATATCTGTTTGTGGCAATGACT
CTCAACTTGAATTAATTGAAATAAATAAATCAGCATGTGAGTGTGCAAAAATTAACATAA
ACCAAAATTTGATTAATCCAAAACTTGTGGATATAACAAATAGTTCAGCTCAAGATTTTT
TTAATAAAAAAGAAGCAGAATATTTTGAAAAATCGATAGTTATATTTGATCCGCCAAGAA
CAGGCTTAACAAATAAAGAAATTGACATGCTAGAAAAATGCAATAGTGTAATTTATATGA
GTTGCAATCCCCATACAATGATTAGGGATTTAAAATATTTTGAAGAAAAAGGGTATAGCA
TAAAAAGTCTAATACCTTATGATATGTTTCCTCAAACTTATCATATTGAAATGTTGTCAC
TTTTAAAGAAATAAA
>6905 bias=256.8,bit_score=1284.5,abs_start=85803,align_strand=-,abs_end=87131,score_ratio=0.964339339339,query_name=NODE_2_length_160211_cov_35.3884_ID_103
ATATGTATAAAATAAACGACAAGATAGTTGTAAAAGCAACAGAACTAAGTTATGAAGGCT
ATGGAGTTGTAAGAAGTGATAAACAAACACTTTTTGTTGAAAATCTCTTACCCGGAGAAG
AAGCAGAAGTAGCCATTTATAAATCAAATTCAAGAATTGCTTATGGACGTACAGTTAATT
TGATAAAGAGATCAAGTAAAAGAGTTGAAATTATTGAGAAAGAATTGTTTGAAAGTGGTG
CAGCGCCATTGATGGTTTTAAGTTACGATGATCAATTAAAATTCAAACAAGAAATTGTTA
ATAATTTAATAAAAAGAAATATTGGATTTCAAAATATTGAACAAATTCAACCTAGTCCAA
AAATATTAAATTATAGAAATAAAATAACCTTACACGTGAATTATAAAAACAATAATATTT
ATATTGGTTTCTATAAAAAAAACAGCAACAAACTAGTTATTCAAAATTCGCTTCCTCTTT
GTCATGAAGAACTTGATAAATATTACAAAGAACTTGTTGGCACCTTAAAACAACAAATTT
TATTAAAAGATAATTGAATTAAAGAGCTTAAACTTAGACAAATTACATTGAGGCATAGTA
ATTGAAGCCATAATATTGAAGTTATTTTTATTATTGAAAATCCAAATAAAAAAGGTTTTG
ATTTATTGAAAAATAATTTAATTTTCTTATTAAAACCCAATGTAATTTCAATACAATGCC
AATATATTAAAGAATCTAAGGATGTATTCATTTCTTTGTATAAATCAATGCCACAACAAT
TTAATATAAACAATAAAATATTCAATGTGAACAATGATTCTTTTTTTCAAGTAAATGAAG
AACAAACTAGTTTAATATATAATCAAATTAAAAAAATCATAGATCAAGAAAATTCAACAA
AAATAATTGATGTTTATTCAGGTGTTGGTAGCATTGGAATATCTGTTTGTGGCAATGACT
ATCAACTTGAATTAATTGAAATAAATAAATCAGCATGTGAGTGTGCAAAAATTAATATAA
AACAAAATTTGATTAATCCAAAATTAGTGGATATAACAAATAGTTCAGCACAAGACTTTT
TTAATAAAAAAGAAGCAGAATATTTTGAAAAATCGATAGTTATATTTGATCCACCAAGAA
CGGGTTTAACAAATAAAGAAATTGACATGCTAGAAAAATGCAATAGTGTAATTTATATGA
GTTGCAATCCTCATACAATGATTAGGGATTTAAAATATTTTGAAGAAAAAGGGTATAGAA
TTGAAAGGCTAATACCTTATGATATGTTTCCTCAAACTTATCATATTGAAATGTTGTCGC
TTTTAAAAAAATAAA
>6907 bias=257.9,bit_score=1258.9,abs_start=73006,align_strand=+,abs_end=74338,score_ratio=0.94512012012,query_name=NODE_3_length_93369_cov_17.5684_ID_566
AATATGTATAAAATAAATGACAAAATAGTTGTAAAAGCAACAGAACTAAGTTATGAAGGC
TATGGAGTTGTAAGAAGTGATAAACAAACACTTTTTGTTGAAAATCTCTTACCCGGAGAA
GAAGCAGAAGTAATAATTTATAAATCAAATTCAAGAATTGCTTATGGACGTACAGTTAAT
TTGATAAAAAAATCAAGTAAAAGAGTTGAAATTGTTGAGAAAGAATTGTTTGAAAGTGGT
GCAGCGCCATTGATGGTTTTAAGTTACGAAGATCAATTAAAATTCAAACAAGAAATTGTT
AATAATTTAATAAAAAGAAATATCGGATTTCAAAACATTGAACAAATTCAACCTAGTCCA
AAAATATTAAATTATAGAAATAAAATAACCTTACATGTAAATTATAAAAACAATAATATT
TATATTGGTTTCTATAAAAAGAACAGCAACAAACTAGTTATTCAAAATTCGCTTCCTCTT
TGTCATGATGAACTTGATAAATATTACAAAGAACTTATTAGTGCCCTAAAACAACAAATT
TTATCAAAAGATAATTGAATAAAAGAGCTTAAACTTAGACAAATTACATTGAGGCATAGT
AATTGAAGTCAAAATATTGAAGTTATTTTTATTATTGAAAATCCAAATAAAAAAGGTTTT
GATTTATTGAAAAATAATTTGAATTTTTTATTGAAACCTAATGTAATTTCAATACAATGC
CAGTACACTCAAGAATCTAAGGATGTATTCATTTCTTTATACAAATCAAAACCGCAACAA
TTTAATATAAATAATAAAATATTCAACGTAAATAATGATTCTTTTTTTCAAGTAAATGAA
GAACAAACAAGTTTGATATATAGTCAAATTAAAAAATTCATAGATCAAGAAAAATCAACA
AAAATAATTGATGTATATTCAGGTGTTGGTAGCATTGGAATATCTGTTTGTGGCAATAAC
TCTCAACTTGAATTAATCGAAATAAATAAATCAGCATGTGAGTGTGCAAAAATTAACATA
AACCAAAATTTGATTAATCCAAAACTAGTGGATATAACAAATAGTTCAGCACAAGACTTT
TTTAATAAAAAAGAAGCAGAATATTTTGAAAAATCGATAGTTATATTTGATCCGCCAAGA
ACAGGTTTAACAAATAAAGAAATTGACATGTTAGAAAAATGCAATAGTGTAATTTATATG
AGTTGCAATCCTCATACAATGATTAGGGATTTAAAATATTTTGAAGAAAAAGGGTATAGC
ATAAAAAGGCTAATACCTTATGATATGTTTCCTCAAACTTATCATATTGAAATGTTGTCA
CTTTTAAAGAAATAAAAAT
>6908 bias=239.9,bit_score=1348.8,abs_start=88896,align_strand=+,abs_end=90228,score_ratio=1.01261261261,query_name=NODE_1_length_171438_cov_18.2479_ID_1802
AATATGTATAAAATAAACGACAAAATAGTTGTGAAAGCAACAGAACTAAGTTATGAAGGC
TATGGGGTTGTAAGAAGTGATAAACAAACACTTTTTGTTGAAAATCTCTTACCTGATGAA
GAAGCAGAAGTAGCCATTTATAAATCAAATTCAAAAATTGCTTATGGACGTACAGTTAAT
TTGATAAAAAAATCATGTAAAAGAGTTGAAGTTGTTGAGAAAGAATTGTTTGAAAGTGGT
GCAGCGCCATTGATGGTTTTAAGTTACGAAGATCAATTAAAATTCAAACAAGAAATTGTT
AATAATTTAATAAAAAGAAATATTGGATTTCAAAACATTGAACAAATTCAACCTAGTCCA
AAAATATTAAATTACAGAAATAAAATAACCTTACATGTGAATTATAAAAACAATAATATT
TATATTGGTTTCTATAAAAAAAACAGCAACAAACTAGTTATTCAAAATTCGCTTCCTCTT
TGTCATGATGAACTTGATAAATATTACAAGGAACTTATTAGCGCCCTAAAACAACAAATT
TTATCAAAAGATAATTGAATAAAAGAACTTAAACTTAGACAAATTACATTGAGGCATAGT
AATTGAAGCCATAATATTGAAGTTATTTTTATTATTGAAAATCCAAATAAAAAAGGTTTT
GATTTGTTGAAAAATAATTTGATTTTCTTATTGAAACCCAATGTAATTTCAATACAATGC
CAATATATTAAAGAATCTAAAGATATATTCACTTCTTTGTATAAATCAATGCCCCAACAA
TTTAATATAAACAATAAAATATTCAATGTGAACAATGATTCTTTTTTTCAAGTAAATGAA
GAACAAACTAGTTTAATATATAATCAAATTAAAAAATTCATAGATCAAGAAAATTCAACA
AAAATAATTGATGTTTATTCAGGTGTTGGTAGCATTGGAATATCTGTTTGTGGCAATGAC
TCTCAACTTGAATTAATTGAAATAAATAAATCGGCGTGTGAGTGTGCAAAAATTAACATA
AACCAAAATTTGATTAATCCAAAACTAGCGGATATAACAAATAGTTCAGCACAAGACTTT
TTTAATAAAAAAGAAGCAGAATATTTTGAAAAATCGATAGTTATATTTGACCCACCAAGA
ACGGGTTTAACAAATAAAGAAATTGATATGCTAGAAAAATGCAATAGTGTAATTTATATG
AGTTGCAATCCTCATACAATGATTAGGGATTTAAAATATTTTGAAGAAAAAGGGTATAGA
ATCGAAAGGCTAATACCTTATGATATGTTTCCTCAAACTTATCATATTGAAATGTTGTCA
CTTTTGAAAAAATAAAAAT
>6910 bias=241.2,bit_score=1346.9,abs_start=233872,align_strand=+,abs_end=235204,score_ratio=1.01118618619,query_name=NODE_1_length_644406_cov_31.3649_ID_828
AATATGTATAAAATAAACGACAAAATAGTTGTGAAAGCAACAGAACTAAGTTATGAAGGC
TATGGGGTTGTAAGAAGTGATAAACAAACACTTTTTGTTGAAAATCTCTTACCTGATGAA
GAAGCAGAAGTAGCCATTTATAAATCAAATTCAAAAATTGCTTATGGACGTACAGTTAAT
TTGATAAAAAAATCATGTAAAAGAGTTGAAGTTGTTGAGAAAGAATTGTTTGAAAGTGGT
GCAGCGCCATTGATGGTTTTAAGTTACGAAGATCAATTAAAATTCAAACAAGAAATTGTT
AATAATTTAATAAAAAGAAATATTGGATTTCAAAACATTGAACAAATTCAACCTAGTCCA
AAAATATTAAATTACAGAAATAAAATAACCTTACATGTGAATTATAAAAACAATAATATT
TATATTGGTTTCTATAAAAAAAACAGCAACAAACTAGTTATTCAAAATTCGCTTCCTCTT
TGTCATGATGAACTTGATAAATATTACAAGGAACTTATTAGCGCCCTAAAACAACAAATT
TTATCAAAAGATAATTGAATAAAAGAACTTAAACTTAGACAAATTACATTGAGGCATAGT
AATTGAAGCCATAATATTGAAGTTATTTTTATTATTGAAAATCCAAATAAAAAAGGTTTT
GATTTGTTGAAAAATAATTTGATTTTCTTATTGAAACCCAATGTAATTTCAATACAATGC
CAATATATTAAAGAATCTAAAGATATATTCACTTCTTTGTATAAATCAATGCCTCAACAA
TTTAATATAAACAATAAAATATTCAATGTGAACAATGATTCTTTTTTTCAAGTAAATGAA
GAACAAACTAGTTTAATATATAATCAAATTAAAAAATTCATAGATCAAGAAAATTCAACA
AAAATAATTGATGTTTATTCAGGTGTTGGTAGCATTGGAATATCTGTTTGTGGCAATGAC
TCTCAACTTGAATTAATTGAAATAAATAAATCGGCGTGTGAGTGTGCAAAAATTAACATA
AACCAAAATTTGATTAATCCAAAACTAGCGGATATAACAAATAGTTCAGCACAAGACTTT
TTTAATAAAAAAGAAGCAGAATATTTTGAAAAATCGATAGTTATATTTGACCCACCAAGA
ACGGGTTTAACAAATAAAGAAATTGATATGCTAGAAAAATGCAATAGTGTAATTTATATG
AGTTGCAATCCTCATACAATGATTAGGGATTTAAAATATTTTGAAGAAAAAGGGTATAGA
ATCGAAAGGCTAATACCTTATGATATGTTTCCTCAAACTTATCATATTGAAATGTTGTCA
CTTTTGAAAAAATAAAAAT
>6917 bias=254.5,bit_score=1299.0,abs_start=78127,align_strand=-,abs_end=79455,score_ratio=0.975225225225,query_name=NODE_2_length_152465_cov_26.3989_ID_3378
ATATGTATAAAATAAACGACAAAATAGTTGTGAAAGCAACAGAACTAAGTTATGAAGGTT
ATGGGGTTGTAAGAAGTGATAAACAAACACTTTTTGTTGAAAATCTCTTACCTGATGAAG
AAGCAGAAGTAATAATTTATAAATCAAATTCAAAAATTGCTTATGGACGTACAGTTAATT
TGATAAAAAAATCAAGTAAAAGAGTTGAAGTTGTTGAGAAAGAATTATTTGAAAGTGGTG
CAGCGCCATTGATGGTTTTAAGTTACGAAGATCAATTAAAATTCAAACAAGAAATTGTTA
ATAATTTAATAAAAAGAAATATTGGATTTAAAAACATTGAACAAATTCAACCCAGTCCAA
AAATATTAAATTATAGAAATAAAATAACCTTACATGTAAATTATAAAAACAATAATATTT
ATATTGGCTTCTATAAAAAAAACAGCAACAAACTAGTTATTCAAAATTCGCTTCCTCTTT
GTCATGATGAACTTGATAAATATTACAAAGAACTTATTAGCGCCCTAAAACAACAAATTT
TATCAAAAGATAATTGAATAAAAGAGCTTAAACTTAGACAAATTACATTGAGGCATAGTA
ATTGAAGCCATAATATTGAAGTTATTTTTATTATTGAAAATCCAAATAAAAAAGGTTTTG
ATTTATTGAAAAATAATTTGATTTTCTTATTGAAACCCAATGTAATTTCAATACAATGCC
AGCACTCTCAAGAATCTAAAGATATATTCACTTCTTTGTATAAATCAATGCCACAACAAT
TTAATATAAACAATAAAATATTCAATGTGAACAATGATTCTTTTTTTCAAGTAAATGAAG
AACAAACTAGTTTAATATATAATCAAATTAAAAAATTCATAGATCAAGAAAATTCAACAA
AAATAATTGATATTTATTCAGGTGTTGGTAGCATTGGAATATCTGTTTGTGGCAATGACT
CTCAACTTGAATTAATCGAAATAAATAAATCAGCATGTGAGTGTGCAAAAATTAATATAA
AACAAAATTTGATTAATCCAAAACTTGTGGATATAACAAATAGTTCAGCACAAGACTTTT
TTAATAAAAAAGAAGCAGAATATTTTGAAAAATCGATTGTTATATTTGATCCACCAAGAA
CAGGTTTAACAAATAAAGAAATTGACATGTTAGAAAAATGCAATAGTGTAATTTATATGA
GTTGCAATCCTCATACAATGATTAGGGATTTAAAATATTTTGAAGAAAAAGGGTATAGCA
TTGAAAGGCTAATACCTTATGATATGTTTCCTCAAACTTATCATATTGAAATGCTGTCAC
TTTTAAAAAAATAAA
>19662 bias=0,e_score=0.0,bit_score=1344.1,score_ratio=1.01,align_strand=-,abs_start=432316,abs_end=433644,allele_start=432316,allele_end=433644,query_name=NODE_1_length_666248_cov_46.4332_ID_732 <unknown description>
TGTATAAAATAAACGACAAAATAGTTGTGAAAGCAACAGAACTAAGTTATGAAGGCTATG
GGGTTGTAAGAAGTGATAAACAAACACTTTTTGTTGAAAATCTCTTACCTGATGAAGAAG
CAGAAGTAGCCATTTATAAATCAAATTCAAAAATTGCTTATGGACGTACAGTTAATTTGA
TAAAAAAATCATGTAAAAGAGTTGAAGTTGTTGAGAAAGAATTGTTTGAAAGTGGTGCAG
CGCCATTGATGGTTTTAAGTTACGAAGATCAATTAAAATTCAAACAAGAAATTGTTAATA
ATTTAATAAAAAGAAATATTGGATTTCAAAACATTGAACAAATTCAACCTAGTCCAAAAA
TATTAAATTACAGAAATAAAATAACCTTACATGTGAATTATAAAAACAATAATATTTATA
TTGGTTTCTATAAAAAAAACAGCAACAAACTAGTTATTCAAAATTCGCTTCCTCTTTGTC
ATGATGAACTTGATAAATATTACAAGGAACTTATTAGCGCCCTAAAACAACAAATTTTAT
CAAAAGATAATTGAATAAAAGAACTTAAACTTAGACAAATTACATTGAGGCATAGTAATT
GAAGCCATAATATTGAAGTTATTTTTATTATTGAAAATCCAAATAAAAAAGGTTTTGATT
TGTTGAAAAATAATTTGATTTTCTTATTGAAACCCAATGTAATTTCAATACAATGCCAAT
ATATTAAAGAATCTAAAGATATATTCACTTCTTTGTATAAATCAATGCCCCAACAATTTA
ATATAAACAATAAAATATTCAATGTGAACAATGATTCTTTTTTTCAAGTAAATGAAGAAC
AAACTAGTTTAATATATAATCAAATTAAAAAATTCATAGATCAAGAAAATTCAACAAAAA
TAATTGATGTTTATTCAGGTGTTGGTAGCATTGGAATATCTGTTTGTGGCAATGACTCTC
AACTTGAATTAATTGAAATAAATAAATCGGCGTGTGAGTGTGCAAAAATTAACATAAACC
AAAATTTGATTAATCCAAAACTAGCGGATATAACAAATAGTTCAGCACAAGACTTTTTTA
ATAAAAAAGAAGCAGAATATTTTGAAAAATCGATAGTTATATTTGACCCACCAAGAACGG
GTTTAACAAATAAAGAAATTGATATGCTAGAAAAATGCAATAGTGTAATTTATATGAGTT
GCAATCCTCATACAATGATTAGGGATTTAAAATATTTTGAAGAAAAAAGGTATAGAATCG
AAAGGCTAATACCTTATGATATGTTTCCTCAAACTTATCATATTGAAATGTTGTCGCTTT
TAAAAAAA
>19663 bias=0,e_score=0.0,bit_score=1299.0,score_ratio=0.98,align_strand=-,abs_start=24676,abs_end=26004,allele_start=24676,allele_end=26004,query_name=NODE_3_length_99014_cov_51.1683_ID_224 <unknown description>
TGTATAAAATAAACGACAAAATAGTTGTGAAAGCAACAGAACTAAGTTATGAAGGTTATG
GGGTTGTAAGAAGTGATAAACAAACACTTTTTGTTGAAAATCTCTTACCTGATGAAGAAG
CAGAAGTAATAATTTATAAATCAAATTCAAAAATTGCTTATGGACGTACAGTTAATTTGA
TAAAAAAATCAAGTAAAAGAGTTGAAGTTGTTGAGAAAGAATTATTTGAAAGTGGTGCAG
CGCCATTGATGGTTTTAAGTTACGAAGATCAATTAAAATTCAAACAAGAAATTGTTAATA
ATTTAATAAAAAGAAATATTGGATTTAAAAACATTGAACAAATTCAACCCAGTCCAAAAA
TATTAAATTATAGAAATAAAATAACCTTACATGTAAATTATAAAAACAATAATATTTATA
TTGGCTTCTATAAAAAAAACAGCAACAAACTAGTTATTCAAAATTCGCTTCCTCTTTGTC
ATGATGAACTTGATAAATATTACAAAGAACTTATTAGCGCCCTAAAACAACAAATTTTAT
CAAAAGATAATTGAATAAAAGAGCTTAAACTTAGACAAATTACATTGAGGCATAGTAATT
GAAGCCATAATATTGAAGTTATTTTTATTATTGAAAATCCAAATAAAAAAGGTTTTGATT
TATTGAAAAATAATTTGATTTTCTTATTGAAACCCAATGTAATTTCAATACAATGCCAGC
ACTCTCAAGAATCTAAAGATATATTCACTTCTTTGTATAAATCAATGCCACAACAATTTA
ATATAAACAATAAAATATTCAATGTGAACAATGATTCTTTTTTTCAAGTAAATGAAGAAC
AAACTAGTTTAATATATAATCAAATTAAAAAATTCATAGATCAAGAAAATTCAACAAAAA
TAATTGATATTTATTCAGGTGTTGGTAGCATTGGAATATCTGTTTGTGGCAATGACTCTC
AACTTGAATTAATCGAAATAAATAAATCAGCATGTGAGTGTGCAAAAATTAATATAAAAC
AAAATTTGATTAATCCAAAACTTGTGGATATAACAAATAGTTCAGCACAAGACTTTTTTA
ATAAAAAAGAAGCAGAATATTTTGAAAAATCGATTGTTATATTTGATCCACCAAGAACAG
GTTTAACAAATAAAGAAATTGACATGTTAGAAAAATGCAATAGTGTAATTTATATGAGTT
GCAATCCTCATACAATGATTAGGGATTTAAAATATTTTGAAGAAAAAGGGTATAGCATTG
AAAGGCTAATACCTTATGATATGTTTCCTCAAACTTATCATATTGAAATGCTGTCACTTT
TAAAAAAA
>19664 bias=0,e_score=0.0,bit_score=1302.6,score_ratio=0.98,align_strand=-,abs_start=136919,abs_end=138247,allele_start=136919,allele_end=138247,query_name=NODE_2_length_211336_cov_54.0217_ID_107 <unknown description>
TGTATAAAATAAACGACAAAATAATTGTAAAAGCAACAGAACTAAGTTATGAAGGCTACG
GGGTTGTGAGAAGTGATAAACAAACACTTTTTGTTGAAAATCTCTTACCTGATGAAGAAG
CAGAAGTAGCCATTTATAAATCAAATTCAAAAATTGCTTATGGACGTACAGTTAATTTGA
TAAAAAAATCAAGTAAAAGAGTTGAGGTTGTTGAGAAAGAATTGTTTGAAAGCGGTGCAG
CGCCATTGATGGTTTTAAGTTATGATGATCAATTAAAATTTAAACAAGAAATTGTTAATA
ATTTAATAAAAAGAAATATTGGATTTCAAAACGTTGAACAAATTCAACCTAGTCCAAAAA
CATTGAATTACAGAAATAAAATAACATTGCAAGTAAATTATAAAAACAACAATATTTATA
TTGGCTTTTATAAAAAAAACAGCAACAAACTAGTTGCTCAAAATTCGCTTCCTCTTTGTC
ATGATGAACTTAATAAATATTATAAGGAACTTATTAGTGTCCTAAAACAACAAATTTTAT
CAAAAGATAATTGAATAAAAGAGCTTAAACTTAGACAAATTACATTGAGGCATAGTAATT
GAAGCCATAATATTGAAGTTATTTTTATTATTGAAAATCCAAATAAAAAAGGTTTTGATT
TGTTGAAAAATAATTTGATTTTCTTATTGAAACCCAATGTAATTTCAATACAATGCCAAT
ATATTAAAGAATCTAAAGATATATTCACTTCTTTGTATAAATCAATGCCCCAACAATTTA
ATATAAACAATAAAATATTCAATGTGAACAATGATTCTTTTTTTCAAGTAAATGAAGAAC
AAACTAGTTTAATATATAATCAAATTAAAAAATTCATAGATCAAGAAAATTCAACAAAAA
TAATTGATGTTTATTCAGGTGTTGGTAGCATTGGAATATCTGTTTGTGGCAATGACTCTC
AACTTGAATTAATTGAAATAAATAAATCGGCGTGTGAGTGTGCAAAAATTAACATAAACC
AAAATTTTATTAATCCAAAACTAGCGGATATAACAAATAGTTCAGCACAAGACTTTTTTA
ATAAAAAAGAAGCAGAATATTTTGAAAAATCGATAGTTATATTTGACCCACCAAGAACGG
GTTTAACAAATAAAGAAATTGATATGCTAGAAAAATGCAATAGTGTAATTTATATGAGTT
GCAATCCTCATACAATGATTAGGGATTTAAAATATTTTGAAGAAAAAGGGTATAGAATCG
AAAGGCTAATACCTTATGATATGTTTCCTCAAACTTATCATATTGAAATGTTGTCACTTT
TAAAAAAA
>19665 bias=0,e_score=0.0,bit_score=1258.9,score_ratio=0.95,align_strand=-,abs_start=24389,abs_end=25717,allele_start=24389,allele_end=25717,query_name=NODE_3_length_98724_cov_39.7872_ID_265 <unknown description>
TGTATAAAATAAATGACAAAATAGTTGTAAAAGCAACAGAACTAAGTTATGAAGGCTATG
GAGTTGTAAGAAGTGATAAACAAACACTTTTTGTTGAAAATCTCTTACCCGGAGAAGAAG
CAGAAGTAATAATTTATAAATCAAATTCAAGAATTGCTTATGGACGTACAGTTAATTTGA
TAAAAAAATCAAGTAAAAGAGTTGAAATTGTTGAGAAAGAATTGTTTGAAAGTGGTGCAG
CGCCATTGATGGTTTTAAGTTACGAAGATCAATTAAAATTCAAACAAGAAATTGTTAATA
ATTTAATAAAAAGAAATATCGGATTTCAAAACATTGAACAAATTCAACCTAGTCCAAAAA
TATTAAATTATAGAAATAAAATAACCTTACATGTAAATTATAAAAACAATAATATTTATA
TTGGTTTCTATAAAAAGAACAGCAACAAACTAGTTATTCAAAATTCGCTTCCTCTTTGTC
ATGATGAACTTGATAAATATTACAAAGAACTTATTAGTGCCCTAAAACAACAAATTTTAT
CAAAAGATAATTGAATAAAAGAGCTTAAACTTAGACAAATTACATTGAGGCATAGTAATT
GAAGTCAAAATATTGAAGTTATTTTTATTATTGAAAATCCAAATAAAAAAGGTTTTGATT
TATTGAAAAATAATTTGAATTTTTTATTGAAACCTAATGTAATTTCAATACAATGCCAGT
ACACTCAAGAATCTAAGGATGTATTCATTTCTTTATACAAATCAAAACCGCAACAATTTA
ATATAAATAATAAAATATTCAACGTAAATAATGATTCTTTTTTTCAAGTAAATGAAGAAC
AAACAAGTTTGATATATAGTCAAATTAAAAAATTCATAGATCAAGAAAAATCAACAAAAA
TAATTGATGTATATTCAGGTGTTGGTAGCATTGGAATATCTGTTTGTGGCAATAACTCTC
AACTTGAATTAATCGAAATAAATAAATCAGCATGTGAGTGTGCAAAAATTAACATAAACC
AAAATTTGATTAATCCAAAACTAGTGGATATAACAAATAGTTCAGCACAAGACTTTTTTA
ATAAAAAAGAAGCAGAATATTTTGAAAAATCGATAGTTATATTTGATCCGCCAAGAACAG
GTTTAACAAATAAAGAAATTGACATGTTAGAAAAATGCAATAGTGTAATTTATATGAGTT
GCAATCCTCATACAATGATTAGGGATTTAAAATATTTTGAAGAAAAAGGGTATAGCATAA
AAAGGCTAATACCTTATGATATGTTTCCTCAAACTTATCATATTGAAATGTTGTCACTTT
TAAAGAAA
>19666 bias=0,e_score=0.0,bit_score=1348.1,score_ratio=1.01,align_strand=-,abs_start=100079,abs_end=101406,allele_start=100079,allele_end=101406,query_name=NODE_2_length_174641_cov_50.6885_ID_2769 <unknown description>
TGTATAAAATAAACGACAAAATAGTTGTGAAAGCAACAGAACTAAGTTATGAAGGCTATG
GGGTTGTAAGAAGTGATAAACAAACACTTTTTGTTGAAAATCTCTTACCTGATGAAGAAG
CAGAAGTAGCCATTTATAAATCAAATTCAAAAATTGCTTATGGACGCACAGTTAATTTGA
TAAAAAAATCATGTAAAAGAGTTGAAGTTGTTGAGAAAGAATTGTTTGAAAGTGGTGCAG
CGCCATTGATGGTTTTAAGTTACGAAGATCAATTAAAATTCAAACAAGAAATTGTTAATA
ATTTAATAAAAAGAAATATTGGATTTCAAAACATTGAACAAATTCAACCTAGTCCAAAAA
TATTAAATTACAGAAATAAAATAACCTTACATGTGAATTATAAAAACAATAATATTTATA
TTGGTTTCTATAAAAAAAACAGCAACAAACTAGTTATTCAAAATTCGCTTCCTCTTTGTC
ATGATGAACTTGATAAATATTACAAGGAACTTATTAGCGCCCTAAAACAACAAATTTTAT
CAAAAGATAATTGAATAAAAGAACTTAAACTTAGACAAATTACATTGAGGCATAGTAATT
GAAGCCATAATATTGAAGTTATTTTTATTATTGAAAATCCAAATAAAAAAGGTTTTGATT
TGTTGAAAAATAATTTGATTTTCTTATTGAAACCCAATGTAATTTCAATACAATGCCAAT
ATATTAAAGAATCTAAAGATATATTCACTTCTTTGTATAAATCAATGCCCCAACAATTTA
ATATAAACAATAAAATATTCAATGTGAACAATGATTCTTTTTTTCAAGTAAATGAAGAAC
AAACTAGTTTAATATATAATCAAATTAAAAAATTCATAGATCAAGAAAATTCAACAAAAA
TAATTGATGTTTATTCAGGTGTTGGTAGCATTGGAATATCTGTTTGTGGCAATGACTCTC
AACTTGAATTAATTGAAATAAATAAATCGGCGTGTGAGTGTGCAAAAATTAACATAAACC
AAAATTTGATTAATCCAAAACTAGCGGATATAACAAATAGTTCAGCACAAGACTTTTTTA
ATAAAAAAGAAGCAGAATATTTTGAAAAATCGATAGTTATATTTGACCCACCAAGAACGG
GTTTAACAAATAAAGAGATTGATATGCTAGAAAAATGCAATAGTGTAATTTATATGAGTT
GCAATCCTCATACAATGATTAGGGATTTAAAATATTTTGAAGAAAAAGGGTATAGAATCG
AAAGGCTAATACCTTATGATATGTTTCCTCAAACTTATCATATTGAGACGGTAGCACTTT
TGTCCAA
>19667 bias=0,e_score=0.0,bit_score=1348.0,score_ratio=1.01,align_strand=-,abs_start=115988,abs_end=117316,allele_start=115988,allele_end=117316,query_name=NODE_1_length_194000_cov_43.9897_ID_1724 <unknown description>
TGTATAAAATAAACGACAAAATAGTTGTGAAAGCAACAGAACTAAGTTATGAAGGCTATG
GGGTTGTAAGAAGTGATAAACAAACACTTTTTGTTGAAAATCTCTTACCTGATGAAGAAG
CAGAAGTAGCCATTTATAAATCGAATTCAAAAATTGCTTATGGACGTACAGTTAATTTGA
TAAAAAAATCATGTAAAAGAGTTGAAGTTGTTGAGAAAGAATTGTTTGAAAGTGGTGCAG
CGCCATTGATGGTTTTAAGTTACGAAGATCAATTAAAATTCAAACAAGAAATTGTTAATA
ATTTAATAAAAAGAAATATTGGATTTCAAAACATTGAACAAATTCAACCTAGTCCAAAAA
TATTAAATTACAGAAATAAAATAACCTTACATGTGAATTATAAAAACAATAATATTTATA
TTGGTTTCTATAAAAAAAACAGCAACAAACTAGTTATTCAAAATTCGCTTCCTCTTTGTC
ATGATGAACTTGATAAATATTACAAGGAACTTATTAGCGCCCTAAAACAACAAATTTTAT
CAAAAGATAATTGAATAAAAGAACTTAAACTTAGACAAATTACATTGAGGCATAGTAATT
GAAGCCATAATATTGAAGTTATTTTTATTATTGAAAATCCAAATAAAAAAGGTTTTGATT
TGTTGAAAAATAATTTGATTTTCTTATTGAAACCCAATGTAATTTCAATACAATGCCAAT
ATATTAAAGAATCTAAAGATATATTCACTTCTTTGTATAAATCAATGCCCCAACAATTTA
ATATAAACAATAAAATATTCAATGTGAACAATGATTCTTTTTTTCAAGTAAATGAAGAAC
AAACTAGTTTAATATATAATCAAATTAAAAAATTCATAGATCAAGAAAATTCAACAAAAA
TAATTGATGTTTATTCAGGTGTTGGTAGCATTGGAATATCTGTTTGTGGCAATGACTCTC
AACTTGAATTAATTGAAATAAATAAATCGGCGTGTGAGTGTGCAAAAATTAACATAAACC
AAAATTTGATTAATCCAAAACTAGCGGATATAACAAATAGTTCAGCACAAGACTTTTTTA
ATAAAAAAGAAGCAGAATATTTTGAAAAATCGATAGTTATATTTGACCCACCAAGAACGG
GTTTAACAAATAAAGAAATTGATATGCTAGAAAAATGCAATAGTGTAATTTATATGAGTT
GCAATCCTCATACAATGATTAGGGATTTAAAATATTTTGAAGAAAAAGGGTATAGAATCG
AAAGGCTAATACCTTATGATATGTTTCCTCAAACTTATCATATTGAAATGTTGTCACTTT
TGAAAAAA
>19668 bias=0,e_score=0.0,bit_score=1258.9,score_ratio=0.95,align_strand=+,abs_start=182050,abs_end=183382,allele_start=182050,allele_end=183382,query_name=NODE_2_length_226046_cov_22.58_ID_866 <unknown description>
TGTATAAAATAAATGACAAAATAGTTGTAAAAGCAACAGAACTAAGTTATGAAGGCTATG
GAGTTGTAAGAAGTGATAAACAAACACTTTTTGTTGAAAATCTCTTACCCGGAGAAGAAG
CAGAAGTAATAATTTATAAATCAAATTCAAGAATTGCTTATGGACGTACAGTTAATTTGA
TAAAAAAATCAAGTAAAAGAGTTGAAATTGTTGAGAAAGAATTGTTTGAAAGTGGTGCAG
CGCCATTGATGGTTTTAAGTTACGAAGATCAATTAAAATTCAAACAAGAAATTGTTAATA
ATTTAATAAAAAGAAATATCGGATTTCAAAACATTGAACAAATTCAACCTAGTCCAAAAA
TATTAAATTATAGAAATAAAATAACCTTACATGTAAATTATAAAAACAATAATATTTATA
TTGGTTTCTATAAAAAGAACAGCAACAAACTAGTTATTCAAAATTCGCTTCCTCTTTGTC
ATGATGAACTTGATAAATATTACAAAGAACTTATTAGTGCCCTAAAACAACAAATTTTAT
CAAAAGATAATTGAATAAAAGAGCTTAAACTTAGACAAATTACATTGAGGCATAGTAATT
GAAGTCAAAATATTGAAGTTATTTTTATTATTGAAAATCCAAATAAAAAAGGTTTTGATT
TATTGAAAAATAATTTGAATTTTTTATTGAAACCTAATGTAATTTCAATACAATGCCAGT
ACACTCAAGAATCTAAGGATGTATTCATTTCTTTATACAAATCAAAACCGCAACAATTTA
ATATAAATAATAAAATATTCAACGTAAATAATGATTCTTTTTTTCAAGTAAATGAAGAAC
AAACAAGTTTGATATATAGTCAAATTAAAAAATTCATAGATCAAGAAAAATCAACAAAAA
TAATTGATGTATATTCAGGTGTTGGTAGCATTGGAATATCTGTTTGTGGCAATAACTCTC
AACTTGAATTAATCGAAATAAATAAATCAGCATGTGAGTGTGCAAAAATTAACATAAACC
AAAATTTGATTAATCCAAAACTAGTGGATATAACAAATAGTTCAGCACAAGACTTTTTTA
ATAAAAAAGAAGCAGAATATTTTGAAAAATCGATAGTTATATTTGATCCGCCAAGAACAG
GTTTAACAAATAAAGAAATTGACATGTTAGAAAAATGCAATAGTGTAATTTATATGAGTT
GCAATCCTCATACAATGATTAGGGATTTAAAATATTTTGAAGAAAAAGGGTATAGCATAA
AAAGGCTAATACCTTATGATATGTTTCCTCAAACTTATCATATTGAAATGTTGTCACTTT
TAAAGAAATAAA
>19669 bias=0,e_score=0.0,bit_score=1346.9,score_ratio=1.01,align_strand=-,abs_start=433453,abs_end=434781,allele_start=433453,allele_end=434781,query_name=NODE_1_length_507951_cov_41.4538_ID_1311 <unknown description>
TGTATAAAATAAACGACAAAATAGTTGTGAAAGCAACAGAACTAAGTTATGAAGGCTATG
GGGTTGTAAGAAGTGATAAACAAACACTTTTTGTTGAAAATCTCTTACCTGATGAAGAAG
CAGAAGTAGCCATTTATAAATCAAATTCAAAAATTGCTTATGGACGTACAGTTAATTTGA
TAAAAAAATCATGTAAAAGAGTTGAAGTTGTTGAGAAAGAATTGTTTGAAAGTGGTGCAG
CGCCATTGATGGTTTTAAGTTACGAAGATCAATTAAAATTCAAACAAGAAATTGTTAATA
ATTTAATAAAAAGAAATATTGGATTTCAAAACATTGAACAAATTCAACCTAGTCCAAAAA
TATTAAATTACAGAAATAAAATAACCTTACATGTGAATTATAAAAACAATAATATTTATA
TTGGTTTCTATAAAAAAAACAGCAACAAACTAGTTATTCAAAATTCGCTTCCTCTTTGTC
ATGATGAACTTGATAAATATTACAAGGAACTTATTAGCGCCCTAAAACAACAAATTTTAT
CAAAAGATAATTGAATAAAAGAACTTAAACTTAGACAAATTACATTGAGGCATAGTAATT
GAAGCCATAATATTGAAGTTATTTTTATTATTGAAAATCCAAATAAAAAAGGTTTTGATT
TGTTGAAAAATAATTTGATTTTCTTATTGAAACCCAATGTAATTTCAATACAATGCCAAT
ATATTAAAGAATCTAAAGATATATTCACTTCTTTGTATAAATCAATGCCTCAACAATTTA
ATATAAACAATAAAATATTCAATGTGAACAATGATTCTTTTTTTCAAGTAAATGAAGAAC
AAACTAGTTTAATATATAATCAAATTAAAAAATTCATAGATCAAGAAAATTCAACAAAAA
TAATTGATGTTTATTCAGGTGTTGGTAGCATTGGAATATCTGTTTGTGGCAATGACTCTC
AACTTGAATTAATTGAAATAAATAAATCGGCGTGTGAGTGTGCAAAAATTAACATAAACC
AAAATTTGATTAATCCAAAACTAGCGGATATAACAAATAGTTCAGCACAAGACTTTTTTA
ATAAAAAAGAAGCAGAATATTTTGAAAAATCGATAGTTATATTTGACCCACCAAGAACGG
GTTTAACAAATAAAGAAATTGATATGCTAGAAAAATGCAATAGTGTAATTTATATGAGTT
GCAATCCTCATACAATGATTAGGGATTTAAAATATTTTGAAGAAAAAGGGTATAGAATCG
AAAGGCTAATACCTTATGATATGTTTCCTCAAACTTATCATATTGAAATGTTGTCACTTT
TGAAAAAA
>19670 bias=0,e_score=0.0,bit_score=1284.5,score_ratio=0.96,align_strand=-,abs_start=85803,abs_end=87131,allele_start=85803,allele_end=87131,query_name=NODE_2_length_160211_cov_44.2436_ID_69 <unknown description>
TGTATAAAATAAACGACAAGATAGTTGTAAAAGCAACAGAACTAAGTTATGAAGGCTATG
GAGTTGTAAGAAGTGATAAACAAACACTTTTTGTTGAAAATCTCTTACCCGGAGAAGAAG
CAGAAGTAGCCATTTATAAATCAAATTCAAGAATTGCTTATGGACGTACAGTTAATTTGA
TAAAGAGATCAAGTAAAAGAGTTGAAATTATTGAGAAAGAATTGTTTGAAAGTGGTGCAG
CGCCATTGATGGTTTTAAGTTACGATGATCAATTAAAATTCAAACAAGAAATTGTTAATA
ATTTAATAAAAAGAAATATTGGATTTCAAAATATTGAACAAATTCAACCTAGTCCAAAAA
TATTAAATTATAGAAATAAAATAACCTTACACGTGAATTATAAAAACAATAATATTTATA
TTGGTTTCTATAAAAAAAACAGCAACAAACTAGTTATTCAAAATTCGCTTCCTCTTTGTC
ATGAAGAACTTGATAAATATTACAAAGAACTTGTTGGCACCTTAAAACAACAAATTTTAT
TAAAAGATAATTGAATTAAAGAGCTTAAACTTAGACAAATTACATTGAGGCATAGTAATT
GAAGCCATAATATTGAAGTTATTTTTATTATTGAAAATCCAAATAAAAAAGGTTTTGATT
TATTGAAAAATAATTTAATTTTCTTATTAAAACCCAATGTAATTTCAATACAATGCCAAT
ATATTAAAGAATCTAAGGATGTATTCATTTCTTTGTATAAATCAATGCCACAACAATTTA
ATATAAACAATAAAATATTCAATGTGAACAATGATTCTTTTTTTCAAGTAAATGAAGAAC
AAACTAGTTTAATATATAATCAAATTAAAAAAATCATAGATCAAGAAAATTCAACAAAAA
TAATTGATGTTTATTCAGGTGTTGGTAGCATTGGAATATCTGTTTGTGGCAATGACTATC
AACTTGAATTAATTGAAATAAATAAATCAGCATGTGAGTGTGCAAAAATTAATATAAAAC
AAAATTTGATTAATCCAAAATTAGTGGATATAACAAATAGTTCAGCACAAGACTTTTTTA
ATAAAAAAGAAGCAGAATATTTTGAAAAATCGATAGTTATATTTGATCCACCAAGAACGG
GTTTAACAAATAAAGAAATTGACATGCTAGAAAAATGCAATAGTGTAATTTATATGAGTT
GCAATCCTCATACAATGATTAGGGATTTAAAATATTTTGAAGAAAAAGGGTATAGAATTG
AAAGGCTAATACCTTATGATATGTTTCCTCAAACTTATCATATTGAAATGTTGTCGCTTT
TAAAAAAA
>19671 bias=0,e_score=0.0,bit_score=1238.5,score_ratio=0.93,align_strand=-,abs_start=396782,abs_end=398110,allele_start=396782,allele_end=398110,query_name=NODE_1_length_474534_cov_38.1723_ID_792 <unknown description>
TGTATAAAATAAACGACAAAATAATTGTAAAAGCAACAGAACTAAGTTATGAAGGCTACG
GGGTTGTGAGAAGTGATAAACAAACACTTTTTGTTGAAAATCTCTTACCCGACGAAGAAG
CAGAAGTAGCCATTTATAAATCAAATTCAAAAATTGCTTATGGACGTACAGTTAATTTGA
TAAAAAAATCAAGTAAAAGAGTTGAAGTTGTTGAGAAAGAATTGTTTGAAAGTGGCGCAG
CGCCATTACTAGTTTTAAGTTATGATGATCAATTAAAATTTAAACAAGAAATTGTTAATA
ATTTAATAAAAAGAAATATTGGATTTCAAAACGTTGAACAAATTCAACCTAGTCCAAAAA
CATTGAATTATAGAAATAAAATAACATTGCAAGTAAATTATAAAAACAACAATATTTATA
TTGGTTTCTATAAAAAAAACAGCAACAAACTAGTTGTTCAAAACTCGCTTCCTCTTTGTC
ATGATGAACTTAATAAATATTATAAGGAACTTATTAGTGTCCTAAAACAACAAATTTTAT
CAAAAGATAATTGAATAAAAGAGCTTAAACTTAGACAAATTACATTGAGGCATAGTAATT
GAAGTCAAAATATTGAAGTTATTTTTATTATTGAAAATCCAAATAAAAAAGGTTTTGATT
TATTGAAAAATAATTTGATTTTCTTATTGAAACCTAATGTAATTTCAATACAATGCCAGT
ACACTCAAGAATCTAAGGATATATTCACTTCTTTATACAAATCAAAACCGCAACAATTTA
ATATAAATAATAAAATATTCAACGTAAATAATGATTCTTTTTTTCAAGTAAATGAAGAAC
AAACTAGTTTAATATATAATCAAATTAAAAAATTCATAGATCAAGAAAATTCAACAAAAA
TAATTGATATATATTCAGGTGTTGGTAGCATTGGAATATCTGTTTGTGGCAATGACTCTC
AACTTGAATTAATTGAAATAAATAAATCAGCATGTGAGTGTGCAAAAATTAACATAAACC
AAAATTTGATTAATCCAAAACTTGTGGATATAACAAATAGTTCAGCTCAAGATTTTTTTA
ATAAAAAAGAAGCAGAATATTTTGAAAAATCGATAGTTATATTTGATCCGCCAAGAACAG
GCTTAACAAATAAAGAAATTGACATGCTAGAAAAATGCAATAGTGTAATTTATATGAGTT
GCAATCCCCATACAATGATTAGGGATTTAAAATATTTTGAAGAAAAAGGGTATAGCATAA
AAAGTCTAATACCTTATGATATGTTTCCTCAAACTTATCATATTGAAATGTTGTCACTTT
TAAAGAAA
>19672 bias=0,e_score=0.0,bit_score=1348.8,score_ratio=1.01,align_strand=-,abs_start=81324,abs_end=82652,allele_start=81324,allele_end=82652,query_name=NODE_1_length_171548_cov_43.4278_ID_17777 <unknown description>
TGTATAAAATAAACGACAAAATAGTTGTGAAAGCAACAGAACTAAGTTATGAAGGCTATG
GGGTTGTAAGAAGTGATAAACAAACACTTTTTGTTGAAAATCTCTTACCTGATGAAGAAG
CAGAAGTAGCCATTTATAAATCAAATTCAAAAATTGCTTATGGACGTACAGTTAATTTGA
TAAAAAAATCATGTAAAAGAGTTGAAGTTGTTGAGAAAGAATTGTTTGAAAGTGGTGCAG
CGCCATTGATGGTTTTAAGTTACGAAGATCAATTAAAATTCAAACAAGAAATTGTTAATA
ATTTAATAAAAAGAAATATTGGATTTCAAAACATTGAACAAATTCAACCTAGTCCAAAAA
TATTAAATTACAGAAATAAAATAACCTTACATGTGAATTATAAAAACAATAATATTTATA
TTGGTTTCTATAAAAAAAACAGCAACAAACTAGTTATTCAAAATTCGCTTCCTCTTTGTC
ATGATGAACTTGATAAATATTACAAGGAACTTATTAGCGCCCTAAAACAACAAATTTTAT
CAAAAGATAATTGAATAAAAGAACTTAAACTTAGACAAATTACATTGAGGCATAGTAATT
GAAGCCATAATATTGAAGTTATTTTTATTATTGAAAATCCAAATAAAAAAGGTTTTGATT
TGTTGAAAAATAATTTGATTTTCTTATTGAAACCCAATGTAATTTCAATACAATGCCAAT
ATATTAAAGAATCTAAAGATATATTCACTTCTTTGTATAAATCAATGCCCCAACAATTTA
ATATAAACAATAAAATATTCAATGTGAACAATGATTCTTTTTTTCAAGTAAATGAAGAAC
AAACTAGTTTAATATATAATCAAATTAAAAAATTCATAGATCAAGAAAATTCAACAAAAA
TAATTGATGTTTATTCAGGTGTTGGTAGCATTGGAATATCTGTTTGTGGCAATGACTCTC
AACTTGAATTAATTGAAATAAATAAATCGGCGTGTGAGTGTGCAAAAATTAACATAAACC
AAAATTTGATTAATCCAAAACTAGCGGATATAACAAATAGTTCAGCACAAGACTTTTTTA
ATAAAAAAGAAGCAGAATATTTTGAAAAATCGATAGTTATATTTGACCCACCAAGAACGG
GTTTAACAAATAAAGAAATTGATATGCTAGAAAAATGCAATAGTGTAATTTATATGAGTT
GCAATCCTCATACAATGATTAGGGATTTAAAATATTTTGAAGAAAAAGGGTATAGAATCG
AAAGGCTAATACCTTATGATATGTTTCCTCAAACTTATCATATTGAAATGTTGTCACTTT
TGAAAAAA
>19673 bias=0,e_score=0.0,bit_score=1287.7,score_ratio=0.97,align_strand=+,abs_start=73075,abs_end=74406,allele_start=73075,allele_end=74406,query_name=NODE_2_length_147029_cov_48.4721_ID_161 <unknown description>
TGTATAAAATAAACGACAAGATAGTTGTAAAAGCAACAGAACTAAGTTATGAAGGCTATG
GAGTTGTAAGAAGTGATAAACAAACACTTTTTGTTGAAAATCTCTTACCCGGAGAAGAAG
CAGAAGTAGCCATTTATAAATCAAATTCAAGAATTGCTTATGGACGTACAGTTAATTTGA
TAAAGAGATCAAGTAAAAGAGTTGAAATTATTGAGAAAGAATTGTTTGAAAGTGGTGCAG
CGCCATTGATGGTTTTAAGTTACGATGATCAATTAAAATTCAAACAAGAAATTGTTAATA
ATTTAATAAAAAGAAATATTGGATTTCAAAACATTGAACAAATTCAACCTAGTCCAAAAA
TATTAAATTATAGAAATAAAATAACCTTACACGTGAATTATAAAAACAATAATATTTATA
TTGGTTTCTATAAAAAAAACAGCAACAAACTAGTTATTCAAAATTCGCTTCCTCTTTGTC
ATGAAGAACTTGATAAATATTACAAAGAACTTGTTGGCACCTTAAAACAACAAATTTTAT
TAAAAGATAATTGAATTAAAGAGCTTAAACTTAGACAAATTACATTGAGGCATAGTAATT
GAAGCCATAATATTGAAGTTATTTTTATTATTGAAAATCCAAATAAAAAAGGTTTTGATT
TATTGAAAAATAATTTAATTTTCTTATTAAAACCCAATGTAATTTCAATACAATGCCAAT
ATATTAAAGAATCTAAGGATGTATTCATTTCTTTGTATAAATCAATGCCACAACAATTTA
ATATAAACAATAAAATATTCAATGTGAACAATGATTCTTTTTTTCAAGTAAATGAAGAAC
AAACTAGTTTAATATATAATCAAATTAAAAAAATCATAGATCAAGAAAATTCAACAAAAA
TAATTGATGTTTATTCAGGTGTTGGTAGCATTGGAATATCTGTTTGTGGCAATGACTATC
AACTTGAATTAATTGAAATAAATAAATCAGCATGTGAGTGTGCAAAAATTAATATAAAAC
AAAATTTGATTAATCCAAAATTAGTGGATATAACAAATAGTTCAGCACAAGACTTTTTTA
ATAAAAAAGAAGCAGAATATTTTGAAAAATCGATAGTTATATTTGATCCACCAAGAACGG
GTTTAACAAATAAAGAAATTGACATGCTAGAAAAATGCAATAGTGTAATTTATATGAGTT
GCAATCCTCATACAATGATTAGGGATTTAAAATATTTTGAAGAAAAAGGGTATAGAATTG
AAAGGCTAATACCTTATGATATGTTTCCTCAAACTTATCATATTGAAATGTTGTCGCTTT
TAAAAAAATAA
>19674 bias=0,e_score=0.0,bit_score=1347.8,score_ratio=1.01,align_strand=-,abs_start=104629,abs_end=105956,allele_start=104629,allele_end=105956,query_name=NODE_2_length_179046_cov_45.3973_ID_251 <unknown description>
TGTATAAAATAAACGACAAGATAGTTGTAAAAGCAACAGAACTAAGTTATGAAGGCTATG
GGGTTGTAAGAAGTGATAAACAAACACTTTTTGTTGAAAATCTCTTACCCGGAGAAGAAG
CAGAAGTAGCCATTTATAAATCAAATTCAAGAATTGCTTATGGACGCACAGTTAATTTGA
TAAATAAATCAAGTAAAAGAGTTGAAATTGTTGAGAAAGAATTGTTTGAAAGTGGTGCAG
CGCCATTGATGGTTTTAAGTTACGAAGATCAATTAAAATTCAAACAAGAAATTGTTAATA
ATTTAATAAAAAGAAATATTGGATTTCAAAACATCGAACAAATTCAACCTAGTCCAAAAA
TATTAAATTATAGAAATAAAATAACCTTACATGTGAATTATAAAAACAATAATATTTATA
TTGGTTTCTATAAAAAAAACAGCAACAAACTAGTTATTCAAAATTCGCTTCCTCTTTGTC
ATGATGAACTTGATAAATATTACAAAGAACTTATTAGTGCCCTAAAACAACAAATTTTAT
CAAAAGATAATTGAATAAAAGAACTTAAACTTAGACAAATTACATTGAGGCATAGTAATT
GAAGCCATAATATTGAAGTTATTTTTATTATTGAAAATCCAAATAAAAAAGGTTTTGATT
TGTTGAAAAATAATTTGATTTTCTTATTGAAACCCAATGTAATTTCAATACAATGCCAAT
ATATTAAAGAATCTAAAGATATATTCACTTCTTTGTATAAATCAATGCCCCAACAATTTA
ATATAAACAATAAAATATTCAATGTGAACAATGATTCTTTTTTTCAAGTAAATGAAGAAC
AAACTAGTTTAATATATAATCAAATTAAAAAATTCATAGATCAAGAAAATTCAACAAAAA
TAATTGATGTTTATTCAGGTGTTGGTAGCATTGGAATATCTGTTTGTGGCAATGACTCTC
AACTTGAATTAATTGAAATAAATAAATCGGCGTGTGAGTGTGCAAAAATTAACATAAACC
AAAATTTGATTAATCCAAAACTAGCGGATATAACAAATAGTTCAGCACAAGACTTTTTTA
ATAAAAAAGAAGCAGAATATTTTGAAAAATCGATAGTTATATTTGACCCACCAAGAACGG
GTTTAACAAATAAAGAAATTGATATGCTAGAAAAATGCAATAGTGTAATTTATATGAGTT
GCAATCCTCATACAATGATTAGGGATTTAAAATATTTTGAAGAAAAAGGGTATAGAATCG
AAAGGCTAATACCTTATGATATGTTTCCTCAAACTTATCATATTGAGACGGTAGCACTTT
TGTCCAA
>19675 bias=0,e_score=0.0,bit_score=1314.9,score_ratio=0.99,align_strand=-,abs_start=5604,abs_end=6932,allele_start=5604,allele_end=6932,query_name=NODE_6_length_36082_cov_1.44411_ID_199 <unknown description>
TGTATAAAATAAATGACAAAATAGTTGTAAAAGCAACAGAACTAAGTTATGAAGGCTATG
GAATTGTAAGAAGTGATAAACAAACACTTTTTGTTGAAAATCTCTTACCTGATGAAGAAG
CAGAAGTAGCCATTTATAAATCAAATTCAAAAATTGCTTATGGACGTACAGTTAATTTGA
TAAATAAATCAAGTAAAAGAGTTGAAATTGTTGAGAAAGAATTGTTTGAAAGTGGTGCAG
CGCCATTGATGGTTTTAAGTTACGAAGATCAATTAAAATTCAAACAAGAAATTGTTAATA
ATTTAATAAAAAGAAATATTGGATTTCAAAACATTGAACAAATTCAACCTAGTCCAAAAA
TATTAAATTACAGAAATAAAATAACCTTACATGTGAATTATAAAAACAATAATATTTATA
TTGGTTTCTATAAAAAAAACAGCAACAAACTAGTTATTCAAAATTCGCTTCCTCTTTGTC
ATGATGAACTTGATAAATATTACAAGGAACTTATTAGCGCCCTAAAACAACAAATTTTAT
CAAAAGATAATTGAATTAAAGAGCTTAAACTTAGACAAATTACATTGAGGCATAGTAATT
GAAGCCATAATATTGAAGTTATTTTTATTATTGAAAATCCAAATAAAAAAGGTTTTGATT
TATTGAAAAATAATTTGATTTTCTTATTGAAACCCAATGTAATTTCAATACAATGCCAAT
ATATTAAAGAATCTAAGGATGTATTCATTTCTTTATACAAATCAATGCCACAACAATTTA
ATATAAACAGTAAAATATTCAATGTGAACAATGATTCTTTTTTTCAAGTAAATGAAGAAC
AAACTAGTTTAATATATAATCAAATTAAAAAATTCATAGATCAAGAAAATTCAACAAAAA
TAATTGATGTTTATTCAGGTGTTGGTAGCATTGGAATATCTGTTTGTGGCAATGACTCTC
AACTTGAATTAATTGAAATAAATAAATCGGCGTGTGAGTGTGCAAAAATTAACATAAACC
AAAATTTGATTAATACAAAACTAGCGGATATAACAAATAGTTCAGCACAAGACTTTTTTA
ATAAAAAAGAAGCAGAATATTTTGAAAAATCGATAGTTATATTTGATCCACCAAGAACGG
GTTTAACAAATAAAGAAATTGACATGTTAGAAAAATGCAATAGTGTAATTTATATGAGTT
GCAATCCTCATACAATGATTAGGGATTTAAAATATTTTGAAGAAAAAGGGTATAGAATCG
AAAGGCTAATACCTTATGATATGTTTCCTCAAACTTATCATATTGAAATGTTGTCGCTTT
TAAAAAAA
