# Supplementary material for: Genomic determination of minimum multi-locus sequence typing schemas to represent the genomic phylogeny of Mycoplasma hominis
Source: BMC Genomics. 2016 Nov 23;17:964. doi: 10.1186/s12864-016-3284-z (PMC5120421; doi:10.1186/s12864-016-3284-z)
Supplement: Additional file 1: — FASTA sequence for all pan genomic alleles identified in this study. (ZIP 1488 kb) [file 12864_2016_3284_MOESM1_ESM.zip › pan_genome/GENE-257.fasta]

>257
ATGAAAAAAAAGTTTTATTTTAATTCTATTTTAATTGCTAGCGCACTTAGCTTTATGCCT
TTAATAATTTGTAGTTGTCAAACTAAAAAAGATAACTATATTATAGAGGGTAGCAATGCT
TATATAGATATTTCAAAAATTTCTAGAGTTTTTTTGCATAGGCTAAGCATAGGTCAGATT
GCTGCATTACACAACATGTATAAGATTTTTTATTACTATGATAATTCTAATAAAAAGCAA
TATTATGACTCTGCATATGTAAATGGCCAAAAGCTATATTTAAGAAATGCAAATAAAAAT
GTTGAATATAAATTAAATTTTCCAATTAAACCTTCTTGGAAACAAGAAATATCAAAATTT
GACAATATTAATATTGTAAAAAGCAATAAACCAAGCGATATTAATAATTTTTTAAACCAA
TATAGTTTTGATGAAGTAGATTCTGCAGGCGATGTTAATGACGAATGATATAGCATATTA
GGCGATAAATGAAAAAAAGACTTTAACAGAAATAATGATCCTTATTTTGAAGATATGCAA
ACTGTTATTTTTAGATTAATTCAAGATACAGAATTAAATTATTCAATAATGAAATCTAAA
TATTTAATAAATTCTAAAAGAGAAAATGTAATTACACAAAATTTATTTAAAAACAAATAC
ATTCAAGCTAGTTCATGATTAAATGATGAGGAACATGAGCAACATCGTCAATGATTCAAA
AGATTTTTAGTAATATATTTGAATAAATTTAATGTCAATGTCGGGGATGTAGATATAGAT
TGGAAAAATGCAAAAATTGTAAGGTCTTTTTCTGAAACCACTGATTATATAAAATTTAAA
TTCAAAGATATTAAAGATTGAAATGGAAAATCATTATTAAGAAATGATAAAAAAAATATT
GAATATTACATAAATGGTTTTAGAACATATGCAACTAATCAAAAATTCGGTGTCGGCAAT
CAAGGTTTGAAAGAAGAACTACCATTGTTCAACGATTACGTGCCAAATCCACTTCTTGAA
ATTGATGGTATGAAATTCATGAACATTATTGATAATATTAACTATTTTGTTAAAGGCGCA
ACTGATATTAATTATTGAAATGCAAAAGGATTAATGTATCTTTTTCAAAGCTTTAAAAAT
GAACCTGGTTTCTTTAAATTAGCAGTTCCCGAATATAAAAAAAATGAAGATAAGGAATAT
AAAATTATTGATTTTGAATATACTCCATATTTTAAAACAAATCAAATTTTTAAAGCAATA
GTAAGGGTATTTAAATTAAATGGTACATATAAAGATTATGTTTTAATATCTTCCAATTTT
GATGATCACGGTCACAGATTAAAAGGCTTAATTACTAAAAATGCTTTGCCAAATGAACTT
AAAGCTTCTGATATATATTCAATTAGAGCAGATAGTGAGCCAATTAAACAAGGAATCAAA
TTAGATGATTTCATTGATAAGAATAATAAAAATAGTGTTTTTAGATATATGTTAAATGAA
TCTGCAAAAAAACTAGAAAATATTTTTGAATATTGAAACAATAATAATAAGCAAAATTAT
GAAGTTGCTAATTTATTGCTTGCCAAAGATCCATTCCAATTAAAATTATTAGCTTCTTAT
TTAAATAACTACTTATTAGCATATGCGCTTGAAAATAAGGCAGGTGAAGTATTTAGTGGA
ATTAAACGCATCGATCTTAACATAGTTAAATTACCAAATCAACCAATTGGAAGATTATAT
TTAAAAATGGATTTTGTTTCATATGCCAATAACCAAGATTTCAAATTCAAATCAAAAAAT
GAAAAAATTGTAAAAAGTGTTTATTTATATTGAAATGGATTTAAAGGATATGACCAACAA
AAATATGGAAATGAATATTTTACCATTGATAAAATTACAGATGGAGATAATTAA
>686
ATGAAAAAAAAGTTTTATTTTAATTCTATTTTAATTGCTAGCTCACTTAGCTTTATGCCT
TTAATTATTTGTAGTTGTCAAACTAAAAAAGATAACTATATTATAGAGGGTAGCAATGCT
TATATAGATATTTCAAAAATTTCTAGAATTTTTTTGCATAGGTTAAGCATAGGTCAGATT
GCTGCATTACACAACATGTATAAGATTTTTTATTACTATGATAATTCTAATAAAAAGCAA
TATTATGACTCTGCATATGTAAATGACCAAAAGCTATATTTAAGAAATGCAAATAAAAAT
GTTGAATATAAATTAAATTTTCCAATTAAACCTTCTTGAAAACAAGAAATATCAAAATTT
GACAATATTAATATTGTAAAAAGCAATAAACCAAGCGATATTAATAATTTTTTAAACGAA
TATAGTTTTGATGAAGTAGATTCTGCAGGCGATGTTAATGACGAATGATATAGCATATTA
GGCGATAAACGAAAAAAAGACTTTAATAGAAATAATGATCCTTATTTTGAATATATGCAA
ACTGTTATTTTTAGATTAATTCAAGATACAGAATTAAATTATTCAATAATGAAATCTAAA
TATTTAATAAATTCTAAAAGAGAAAATGTAATTACACAAAATTTATTTAAAAACAAATAC
ATTCAAGCTAGTTCATGATTAAATGATGAGGAACATGAGCAACATCGTCAATGATTCAAA
AAATTTTTAGTAATATACTTAAATAAATTTAATGTCAATGTCGGGGATGTAGATATAGAT
TGGAAAAATGCAGAAATTGTAAGGTCTTTTTCTGGAACCACTGATTATATAAAATTTAAA
TTCAAAGATATTAAAGATTGAAACGGAAAATCATTATTAAGAAATGATAAAAAAAATATT
GAATATTACATAAATGGTTTTAGAACATATGCAACTAATCAAAAATTTGGTGTTGGCAAT
CAAGGTTTAAAAGAAGAACTACCATTGTTCAACGATTACGTGCCAAATCCACTTCTTGAA
ATTGATGGTATGAAATTTATGAACATTATTGATAATATTAACTATTTTGTTAAAGGCGCA
ACTGATATTAATTATTGAAATGCAAAAGGATTAATGTATCTTTTTCAAAGCTTCAAAAAT
GAACCTGGTTTCTTTAAATTAGCAGTTCCTGAATATAAAAAAAATGAAGATAAGGAATAT
AAAATTATTGATTTTGAATATACTCCATATTTTAAAACAAATCAAATTTTTAAAGCAATA
GTAAGGGTATTTAAACTAAATGGTACATATAAAGATTATGTTTTAATATCTTCCAATTTT
GATGATCACGGTCACAGATTAAAAGGTTTAATTACTAAAAATGCTTTGCCAAATGAACTT
AAAGCTTCTGATATATATTCAATTAGAGCAGATAGTGAGCCAATTAAACAAGGAATCAAA
TTAGATGATTTCATTGATAAGAATAATAAAAATAGTGTTTTTAGATATATGTTAAATGAA
TCTGCAAAAAAACTAGAAAATATTTTTGAATATTGAAACAATAATAATAAGCAAAATTAT
GAAGTTGCTAATTTATTGCTTGCCAAAGATCCATTCCAATTAAAATTACTAGCTTCTTAT
TTAAATAACTACTTATTAGCATATGCACTTGAAAATAAGGAAGGTGAAGTATTTAGTGGA
ATTAAACGCATCGATCTTAACATAGTTAAATTACCAAATCAACCAATTGGAAGATTATAT
TTAAAAATGGATTTTGTTTCATATGCCAATAACCAAGATTTCAAATTCAAATCAAAAAAT
GAAAAAATTGTAAAAAGTGTTTATTTATATTGAAATGGATTTAAAGGATATGACCAACAA
AAATATGGAAATGAATATTTTACCATTGATAAAATTACAGACGGAGATAATTAA
>1393
ATGAAAAAAAAGTTTTATTTTAATTCTATTTTAATTGTTAGCTCACTTAGCGTTATGCCT
TTAATTATTTGTAGTTGTCAAACTAAAAAAGATAACTATATTATAGAGGGTAGCAATGCT
TATATAGATATTTCAAAAATTTCTAGAGTTTTTTTACATAGGTTAAGCATAGGTCAGATT
GCTGCATTACACAACATGTATAAGATTTTTTATTACTATGATAATTCTAATAAAAAGCAA
TATTATGACTCTGCATATGTAAATGGCCAAAAGCTATATTTAAGAAATGCAAATAAAAAT
GTTGAATATAAATTAAATTTTCCAATTAAACCTTCTTGAAAACAAGAAATATCAAAATTT
GACAATATTAATATTGTAAAAAGCAATAAACCAAGCGATATTAATAATTTTTTAAACCAA
TATAGTTTTGATGAAGTAGATTCTGCAGGCGATGTTAATGACGAATGATATAGCATATTA
GGCGATAAACAAAAAAAAGACTTTAATAGAAATAATGATCCTTATTTTGAAGATATGCAA
ACTGTTATTTTTAGATTAATTCAAGATACAGAATTAAATTATTCAATAATGAAATCTAAA
TATTTAATAAATTCTAAAAGAGAAAATGTAATTACACAAAATTTATTTAAAAACAAATAC
ATTCAAGCTAGTTCATGATTAAATGATAAGGAACATGAGCAACATCGCCAATGATTCAAA
AAATTTTTAGTAATATACTTAAATAAATTTAATGTCAATGTCGGGGATGTAGATATAGAT
TGGAAAAATGCAAAAATTGTAAGGTCTTTTTCTGGAACCACTGATTATATAAAATTTAAA
TTCAAAGATATTAAAGATTGAAACGGAAAATCATTATTAAGAAATGATAAAAAAAATATT
GAATATTACATAAATGGTTTTAGAACATATGCAACTAATCAAAAATTCGGTGTCGGCAAT
CAAGGTTTAAAAGAAGAACTACCATTGTTCAACGATTACGTGCCAAATCCGCTTCTTGAA
ATTGATGGTATGAAATTTATGAACATTATTGATAATATTAACTATTTTGTTAAAGGCGCA
ACTGATATTAATTATTGAAATGCAAAAGGATTAATGTATCTTTTTCAAAGCTTTAAAAAT
GAACCTGGTTTCTTTAAATTAGCAGTTCCCGAATATAAAAAAAATGAAGATAAGGAATAT
AAAATTATTGATTTTGAATATACTCCATATTTTGAAACAAATCAAATTTTTAAAGCAATA
GTAAGGGTATTTAAATTAAATGGTACATATAAAGATTATGTTTTAATATCTTCTAATTTT
GATGATCACGGTCACAGATTAAAAGGCTTAATTACTAAAAATGCTTTACCAAATGAACTT
AAAGCTTCTGATATATATTCAATTAGAGCAGATAGTGAGCCAATTAAACAAGGAATCAAA
TTAGATGATTTCATTGATAAGAATAATAAAAATAGTGTTTTTAGATATATGTTAAATGAA
TCTGCAAAAAAACTAGAAAATATTTTTGAATATTGAAGCAATAATAATAAGCAAAATTAT
GAAGTTGCTAATTTATTGCTTGCCAAAGATCCATTCCAATTAAAATTGTTAGCTTCTTAT
TTAAATAACTACTTATTAGCATATGCACTTGAAAATAAGGCAGGTGAAGTATTTAGTGGA
ATCAAACGCATCGATCTTAACATAGTTAAATTACCAAATCAGCCAATTGGAAGATTATAT
TTAAAAATGGATTTTGTTTCATATGCCAATAACCAAGATTTCAAATTCAAATCAAAAAAT
GAAAAAATTGTAAAAAGTGTTTATTTATATTGAAATGGATTTAAAGGATATGACCAACAA
AAATATGGAAATGAATATTTTACCATTGATAAAATTACAGATGGAGATAATTAA
>1778
ATGAAAAAAAAGTTTTATTTTAATTCTATTTTAATTGCTAGCGCACTTAGCTTTATGCCT
TTAATAATTTGTAGTTGTCAAACTAAAAAAGATAACTATATTATAGAGGGTAGCAATGCT
TATATAGATATTTCAAAAATTTCTAGAGTTTTTTTGCACAGACTAAGCATAGGTCAGATT
GCTGCATTACACAACATGTATAAGATTTTTTATTACTATGATAATTCTAATAAAAAGCAA
TATTATGACTCTGCATATGTAAATGACCAAAAGCTATATTTAAGAAATGCAAATAAAAAT
GTTGAATATAAATTAAATTTCCCAATTAAACCTTCTTGAAAACAAGAAATATCAAAATTT
GACAATGTTAATATTGTAAAAAGCAATAAACCAAGCGATATTAATAATTTTTTAAACCAA
TATAGTTTTGATGAAGTAGATTCTGCAGGCGATGTTAATGACGAATGATATAGCATATTA
GGCGATAAACGAAAAAAAGACTTTAATAGAAATAATGATCCTTATTTTGAAGATATGCAA
ACTATTATTTTTAGATTAATTCAAGATACAGAATTAAATTATTCAATAATGAAATCTAAA
TATTTAATAAATTCTAAAAGAGAAAATGTAATTACACAAAATTTATTTAAAAACAAATAC
ATTCAAGCTAGTTCATGATTAAATGATGAGGAACATGAGCAACATCGTCAATGATTCAAA
AAATTTTTAGTAATATACTTAAATAAATTCAATGTCAATGTCGGGGATGTAGATATAGAT
TGGAAAAATGCAGAAATTGTAAAGTCTTTTTCTGGAACCACTGATTATATAAAATTTAAA
TTCAAAGATATTAAAGATTGAAACGGAAAATCATTATTAAGAAATGATAAAAAAAATATT
GAATATTACATAAATGGTTTTAGAACATATGCAACTAATCAAAAATTTGGTGTTGGCAAT
CAAGGTTTAAAAGAAGAACTACCATTGTTCAACGATTACGTGCCAAATCCACTTCTTGAA
ATTGATGGTATGAAATTTATGAACATTATTGATAATATTAACTATTTTGTTAAAGGCGCA
ACTGATATTAATTATTGAAATGCAAAAGGATTAATGTATCTTTTTCAAAGCTTCAAAAAT
GAACCTGGTTTCTTTAAATTAGCAGTTCCTGAATATAAAAAAAATGAAGATAAGGAATAT
AAAATTATTGATTTTGAATATACTCCGTATTTTAAAACAAATCAAATTTTTAAAGCAATA
GTAAGGGTATTTAAACTAAATGGTACATATAAAGATTATGTTTTAATATCTTCCAATTTT
GATGATCACGGTCACAGATTAAAAGGTTTAATTACTAAAAATGCTTTGCCAAATGAACTT
AAAGCTTCTGATATATATTCAATTAGAGCAGATAGTGAGCCAATTAAACAAGGAATCAAA
TTGGATGATTTCATTGATAAGAATAATAAAAATAGTGTTTTTAGATATATGTTAAATGAA
TCTGCTAAAAAATTAGAAAATATTTTTGAATATTGAAGCAATAATAATAAGCAAAATTAT
GAAGTTGCTAATTTATTGCTTGCCAAAGATCCATTCCAATTAAAATTACTAGCTTCTTAT
TTAAATAACTACTTATTAGCATATGCGCTTGAAAATAAGGCAGGTGAAGTATTTAGTGGA
ATTAAACGCATCGATCTTAACATAGTTAAATTACCAAATCAACCAATTGGAAGATTATAT
TTAAAAATGGATTTTGTTTCATATGCCAATAACCAAGATTTCAAATTCAAATCAAAAAAT
GAAAAAATTGTAAAAAGTGTTTATTTATATTGAAATGGATTTAAAGGATATGACCAACAA
AAATATGGAAATGAATATTTTACCATTGATAAAATTACAGATGGAGATAATTAA
>6918 bias=378.1,bit_score=1924.7,abs_start=44877,align_strand=+,abs_end=46793,score_ratio=1.00559038662,query_name=NODE_10_length_51759_cov_17.7443_ID_1028
ATGAAAAAAAAGTTTTATTTTAATTCTATTTTAATTGCTAGCGCACTTAGCTTTATGCCT
TTAATAATTTGTAGTTGTCAAACTAAAAAAGATAACTATATTATAGAGGGTAGCAATGCT
TATATAGATATTTCAAAAATTTCTAGAGTTTTTTTGCATAGGCTAAGCATAGGTCAGATT
GCTGCATTACACAACATGTATAAGATTTTTTATTACTATGATAATTCTAATAAAAAGCAA
TATTATGACTCTGCATATGTAAATGGCCAAAAGCTATATTTAAGAAATGCAAATAAAAAT
GTTGAATATAAATTAAATTTTCCAATTAAACCTTCTTGGAAACAAGAAATATCAAAATTT
GACAATATTAATATTGTAAAAAGCAATAAACCAAGCGATATTAATAATTTTTTAAACCAA
TATAGTTTTGATGAAGTAGATTCTGCAGGCGATGTTAATGACGAATGATATAGCATATTA
GGCGATAAATGAAAAAAAGACTTTAATAGAAATAATGATCCTTATTTTGAAGATATGCAA
ACTATTATTTTTAGATTAATTCAAGATACAGAATTAAATTATTCAATAATGAAATCTAAA
TATTTAATAAATTCTAAAAGAGAAAATGTAATTACACAAAATTTATTTAAAAACAAATAC
ATTCAAGCTAGTTCATGATTAAATGATGAGGAACACGAGCAACATCGTCAATGATTCAAA
AAATTTTTAGTAATATACTTAAATAAATTTAATGTCAATGTCGGGGATGTAGATATAGAT
TGGAAAAATGCAGAAATTGTAAGGTCTTTTTCTGGAACCACTGATTATATAAAATTTAAA
TTCAAAGATATTAAAGATTGAAACGGAAAATCATTATTAAGAAATGATAAAAAAAATATT
GAATATTACATAAATGGTTTTAGAACATATGCAACTAATCAAAAATTTGGTGTTGGCAAT
CAAGGTTTAAAAGAAGAACTACCATTGTTCAACGATTACGTGCCAAATCCACTTCTTGAA
ATTGATGGTATGAAATTTATGAACATTATTGATAATATTAACTATTTTGTTAAAGGCGCA
ACTGATATTAATTATTGAAATGCAAAAGGATTAATGTATCTTTTTCAAAGCTTCAAAAAT
GAACCTGGTTTCTTTAAATTAGCAGTTCCTGAATATAAAAAAAATGAAGATAAGGAATAT
AAAATTATTGATTTTGAATATACTCCATATTTTAAAACAAATCAAATTTTTAAAGCAATA
GTAAGGGTATTTAAACTAAATGGTACATATAAAGATTATGTTTTAATATCTTCCAATTTT
GATGATCACGGTCACAGATTAAAAGGTTTAATTACTAAAAATGCTTTGCCAAATGAACTT
AAAGCTTCTGATATATATTCAATTAGAGCAGATAGTGAGCCAATTAAACAAGGAATCAAA
TTGGATGATTTCATTGATAAGAATAATAAAAATAGTGTTTTTAGATATATGTTAAATGAA
TCTGCTAAAAAATTAGAAAATATTTTTGAATATTGAAGCAATAATAATAAGCAAAATTAT
GAAGTTGCTAATTTATTGCTTGCCAAAGATCCATTCCAATTAAAATTACTAGCTTCTTAT
TTAAATAACTACTTATTAGCATATGCGCTTGAAAATAAGGCAGGTGAAGTATTTAGTGGA
ATTAAACGCATCGATCTTAACATAGTTAAATTACCAAATCAACCAATTGGAAGATTATAT
TTAAAAATGGATTTTGTTTCATATGCCAATAACCAAGATTTCAAATTCAAATCAAAAAAT
GAAAAAATTGTAAAAAGTGTTTATTTATATTGAAATGGATTTAAAGGATATGACCAACAA
AAATATGGAAATGAATATTTTACCATTGATAAAATTACAGATGGAGATAATTAAACA
>6923 bias=384.3,bit_score=1910.4,abs_start=22723,align_strand=-,abs_end=24634,score_ratio=0.998119122257,query_name=NODE_5_length_65338_cov_34.5_ID_5307
TGAAAAAAAAGTTTTATTTTAATTCTATTTTAATTGCTAGCTCACTTAGCTTTATGCCTT
TAATTATTTGTAGTTGTCAAACTAAAAAAGATAACTATATTATAGAGGGTAGCAATGCTT
ATATAGATATTTCAAAAATTTCTAGAATTTTTTTGCATAGGTTAAGCATAGGTCAGATTG
CTGCATTACACAACATGTATAAGATTTTTTATTACTATGATAATTCTAATAAAAAGCAAT
ATTATGACTCTGCATATGTAAATGACCAAAAGCTATATTTAAGAAATGCAAATAAAAATG
TTGAATATAAATTAAATTTTCCAATTAAACCTTCTTGAAAACAAGAAATATCAAAATTTG
ACAATATTAATATTGTAAAAAGCAGTAAACCAAGCGATATTAATAATTTTTTAAACGAAT
ATAGTTTTGATGAAGTAGATTCTGCAGGCGATGTTAATGACGAATGATATAGCATATTAG
GCGATAAATGAAAAAAAGACTTTAATAGAAATAATGATCCTTATTTTGAAGATATGCAAA
CTGTTATTTTTAGATTAATTCAAGATACAGAATTAAATTATTCAATAATGAAATCTAAAT
ATTTAATAAATTCTAAAAGAGAAAATGTAATTACACAAAATTTATTTAAAAACAAATACA
TTCAAGCTAGTTCATGATTAAATGATAAAGAACATGAGCAACATCGTCAATGATTCAAAA
AATTTTTAGTAATATACTTAAATAAATTCAATGTCAATGTCGGGGATGTAGATATAGATT
GGAAAAATGCAGAAATTGTAAGGTCTTTTTCTGGAACCACTGATTATATAAAATTTAAAT
TCAAAGATATTAAAGATTGAAACGGAAAATCATTATTAAGAAATGATAAAAAAAATATTG
AATATTACATAAATGGTTTTAGAACATATGCAACTAATCAAAAATTCGGTGTCGGCAGTC
AAGGTTTAAAAGAAGAACTACCATTGTTCAACGATTACGTGCCAAATCCACTTCTTGAAA
TTGATGGTATGAAATTTATGAACATTATTGATAATATTAACTATTTTGTTAAAGGTGCAA
CTGATATTAATTATTGAAATGCAAAAGGATTAATGTATCTTTTTCAAAGCTTCAAAAATG
AACCTGGTTTCTTTAAATTAGCAGTTCCTGAATATAAAAAAAATGAAGATAAGGAATATA
AAATTATTGATTTTGAATATACTCCATATTTTAAAACAAATCAAATTTTTAAAGCAATAG
TAAGGGTATTTAAACTAAATGGTACATATAAAGATTATGTTTTAATATCTTCCAATTTTG
ATGATCACGGTCACAGATTAAAAGGTTTAATTACTAAAAATGCTTTGCCAAATGAACTTA
AAGCTTCTGATATATATTCAATTAGAGCAGATAGTGAGCCAATTAAACAAGGAATCAAAT
TAGATGATTTCATTGATAAGAATAATAAAAATAGTGTTTTTAGATATATGTTAAATGAAT
CTGCAAAAAAACTAGAAAATATTTTTGAATATTGAAACAATAATAATAAGCAAAATTATG
AAGTTGCTAATTTATTGCTTGCCAAAGATCCATTCCAATTAAAATTACTAGCTTCTTATT
TAAATAACTACTTATTAGCATATGCGCTTGAAAATAAGGCAGGTGAAGTATTTAGTGGAA
TTAAACGCATCGATCTTAACATAGTTAAATTACCAAATCAACCAATTGGAAGATTATATT
TAAAAATGGATTTTGTTTCATATGCCAATAACCAAGATTTCAAATTCAAATCAAAAAATG
AAAAAATTGTAAAAAGTGTTTATTTATATTGAAATGGATTTAAAGGATATGACCAACAAA
AATATGGAAATGAATATTTTACCATTGATAAAATTACAGATGGAGATAATTA
>6928 bias=378.9,bit_score=1895.6,abs_start=332237,align_strand=+,abs_end=334150,score_ratio=0.990386624869,query_name=NODE_1_length_337690_cov_20.0179_ID_3593
ATGAAAAAAAAGTTTTATTTTAATTCTATTTTAATTGCTAGCGCACTTAGCGTTATGCCT
TTAATAATTTGCAGTTGCCAAACTAAAAAAGATAACTATATTATAGAAGGTAGCAATGCT
TATATAGATATTTCAAAAATTTCTAGAGTTTTTTTGCACAGGTTAAGCATAGGTCAAATT
GCTGCATTACACAACATGTATAAGATTTTTTATTACTATGATAATTCTAATAAAAAGCAA
TATTATGACTCTGCATATGTAAATGGTCAAAAGCTATATTTAAGAAATGCAAATAAAAAT
GTTGAATATAAATTAAATTTTCCAATTAAACCTTCTTGGAAACAAGAAATATCAAAATTT
GACAATATTAATATTGTAAAAAGCAATAAACCAAGTGATATTAATAATTTTTTAAACGAA
TATAGTTTTGATGAAGTAGATTCTGCAGGCGATGTTAATGACGAATGATATAGCATATTA
GGCGATAAATGAAAAAAAGACTTTAACAGAAATAATGATCCTTATTTTGAAGATATGCAA
ACTGTTATTTTTAGATTAATTCAAGATACAGAATTAAATTATTCAATAATGAAATCTAAA
TATTTAATAAATTCTAAAAGAGAAAATGTAATTACACAAAATTTATTTAAAAACAAATAC
ATTCAAGCTAGTTCATGATTAAATGATAAGGAACATGAGCAACATCGCCAATGATTCAAA
AAATTTTTAGTAATATACTTAAATAAATTTAATGTCAATGTCGGGGATGTAGATATAGAT
TGGAAAAATGCAAAAATTGTAAGGTCTTTTTCTGGAACCACTGATTATATAAAATTTAAA
TTCAAAGATATTAAAGATTGAAACGGAAAATCATTATTAAGAAATGATAAAAAAAATATT
GAATATTACATAAATGGTTTTAGAACATATGCAACTAATCAAAAATTCGGTGTCGGCAAT
CAAGGTTTAAAAGAAGAACTACCATTGTTCAACGATTACGTGCCAAATCCGCTTCTTGAA
ATTGATGGTATGAAATTTATGAACATTATTGATAATATTAACTATTTTGTTAAAGGCGCA
ACTGATATTAATTATTGAAATGCAAAAGGATTAATGTATCTTTTTCAAAGCTTTAAAAAT
GAACCTGGTTTCTTTAAATTAGCAGTTCCCGAATATAAAAAAAATGAGGATAAGGAATAT
AAAATTATTGATTTTGAATATACTCCATATTTTAAAACAAATCAAATTTTTAAAGCAATA
GTAAGGGTATTTAAATTAAATGGTACATATAAAGATTATGTTTTAATATCTTCTAATTTT
GATGATCACGGTCACAGATTAAAAGGTTTAATTACTAAAAATGCTTTGCCAAATGAACTT
AAAGCTTCTGATATATATTCAATTAGAGCAGATAGTGAGCCAATTAAACAAGGAATTAAA
TTGGATGATTTCATTGATAAGAATAATAAAAATAGTGTTTTTAGATATATGTTAAATGAA
TCTGCCCAAAAATTAGAAAATATTTTTGAATATTGAAACAATAATAATAAGCAAAATTAT
GAAGTTGCTAATTTATTGCTTGCAAAAGACCCATTCCAATTAAAATTACTAGCTTCTTAT
TTAAATAACTACTTATTAGCATATGCACTTGAAAATAAGGCAGGTGAAGTATTTAGTGGA
ATTAAACGCATCGATCTTAACATAGTTAAATTACCAAATCAACCAATTGGAAGATTATAT
TTAAAAATGGATTTTGTTTCATATGCCAATAACCAAGATTTCAAATTCAAATCAAAAAAT
GAAAAAATTGTAAAAAGTGTTTATTTATATTGAAATGGATTTAAAGGATATGACCAACAA
AAATATGGAAATGAATATTTTACCATTGATAAAATTACAGATGGAGATAATTAA
>6929 bias=372.0,bit_score=1901.5,abs_start=639284,align_strand=+,abs_end=641197,score_ratio=0.993469174504,query_name=NODE_1_length_644406_cov_31.3649_ID_828
ATGAAAAAAAAGTTTTATTTTAATTCTATTTTAATTGCTAGCGCACTTAGCTTTATGCCT
TTAATAATTTGTAGTTGTCAAACTAAAAAAGATAACTATATTATAGAGGGTAGCAATGCT
TATATAGATATTTCAAAAATTTCTAGAGTTTTTTTGCATAGGCTAAGCATAGGTCAGATT
GCTGCATTACACAACATGTATAAGATTTTTTATTACTATGATAATTCTAATAAAAAGCAA
TATTATGACTCTGCATATGTAAATGGCCAAAAGCTATATTTAAGAAATGCAAATAAAAAT
GTTGAATATAAATTAAATTTTCCAATTAAACCTTCTTGGAAACAAGAAATATCAAAATTT
GACAATATTAATATTGTAAAAAGCAATAAACCAAGCGATATTAATAATTTTTTAAACCAA
TATAGTTTTGATGAAGTAGATTCTGCAGGCGATGTTAATGACGAATGATATAGCATATTA
GGCGATAAATGAAAAAAAGACTTTAACAGAAATAATGATCCTTATTTTGAAGATATGCAA
ACTATTATTTTTAGATTAATTCAAGATACAGAATTAAATTATTCAATAATGAAATCTAAA
TATTTAATAAATTCTAAAAGAGAAAATGTAATTACACAAAATTTATTTAAAAACAAATAC
ATTCAAGCTAGTTCATGACTAAATGATAAAGAACACGAGCAACATCGTCAATGATTCAAA
AAATTTTTAGTAATATACTTAAATAAATTTAATGTCAACGTTGGCGATGTAGATATAGAT
TGGAAAAATGCAAAAATTGTAATGTCTTTTTCTGGAACCACTGATTATATAAAATTTAAA
TTCAAAGATATTAAAGATTGAAACGGAAAATCATTATTAAGAAATGATAAAAAAAATATT
GAATATTACATAAATGGTTTTAGAACATATGCAACTAATCAAAAATTCGGTGTCGGCAAT
CAAGGTTTAAAAGAAGAACTACCATTGTTCAACGATTACGTGCCAAATCCACTTCTTGAA
ATTGATGGTATGAAATTTATGAACATTATTGATAATATTAACTATTTTGTTAAAGGCGCA
ACTGATATTAATTATTGAAATGCAAAAGGATTAATGTATCTTTTTCAAAGCTTCAAAAAT
GAACCTGGTTTCTTTAAATTAGCAGTTCCCGAATATAAAAAAAATGAGGATAAGGAATAT
AAAATTATTGATTTTGAATATACTCCATATTTTAAAACAAATCAAATTTTTAAAGCAATA
GTAAGGGTATTTAAATTAAATGGTACATATAAAGATTATGTTTTAATATCTTCTAATTTT
GATGATCACGGTCACAGGTTAAAAGGCTTAATTACTAAAAATGCTTTACCAAATGAACTT
AAAGCTTCTGATATATATTCAATTAGAGCAGATAGTGAGCCAATTAAACAAGGAATCAAA
TTAGATGATTTCATTGATAAGAATGATAAAAATAGTGTTTTTAGATATATGTTAAATGAA
TCTGCAAAAAAACTAGAAAATATTTTTGAATATTGAAACAATAATAATAAGCAAAATTAT
GAAGTTGCTAATTTATTGCTTGCCAAAGATCCATTCCAATTAAAATTGTTAGCTTCTTAT
TTAAATAACTACTTATTAGCATATGCACTTGAAAATAAGGCAGGTGAAGTATTTAGTGGA
ATTAAACGCATCGATCTTAACATAGTTAAATTACCAAATCAGCCAATTGGAAGATTGTAT
TTAAAGATGGATTTTGTTTCATATGCCAATAACCAAGATTTCAAATTCAAATCAAAAAAT
GAAAAAATTGTAAAAAGTGTTTATTTATATTGAAATGGATTTAAAGGATATGACCAACAA
AAATATGGAAATGAATATTTTACCATTGATAAAATTACAGACGGAGATAATTAA
>6931 bias=388.8,bit_score=1902.1,abs_start=314644,align_strand=+,abs_end=316558,score_ratio=0.993782654127,query_name=NODE_1_length_423494_cov_19.5452_ID_878
ATGAAAAAAAAGTTTTATTTTAATTCTATTTTAATTGCTAGCGCACTTAGCGTTATGCCT
TTAATTATTTGTAGTTGTCAAACTAAAAAAGATAACTATATTATAGAGGGTAGCAATGCT
TATATAGATATTTCAAAAATTTCTAGAGTTTTTTTGCATAGGCTAAGCATAGGTCAGATT
GCTGCATTACACAACATGTATAAGATTTTTTATTACTATGATAATTCTAATAAAAAGCAA
TATTATGACTCTGCATATGTAAATGACCAAAAGCTATATTTAAGAAATGCAAATAAAAAT
GTTGAATATAAATTAAATTTTCCAATTAAACCATCTTGAAAACAAGAAATATCAAAATTT
GACAATGTTAATATTGTAAAAAGCAATAAACCAAGCGATATTAATAATTTTTTAAACGAA
TATAGTTTTGATGAAGTAGATTCTGCAGGCGATGTTAATGACGAATGATATAGCATATTA
GGCGATAAATGAAAAAAAGACTTTAATAGAAATAATGATCCTTATTTTGAAGATATGCAA
ACTGTTATTTTTAGATTAATTCAAGATACAGAATTAAATTATTCAATAATGAAATCTAAA
TATTTAATAAATTCTAAAAGAGAAAATGTAATTACACAAAATTTATTTAAAAACAAATAC
ATTCAAGCTAGTTCATGATTAAATGATAAAGAACATGAGCAACATCGTCAATGATTCAAA
AAATTTTTAGTAATATACTTAAATAAATTCAATGTCAATGTCGGGGATGTAGATATAGAT
TGGAAAAATGCAGAAATTGTAAAGTCTTTTTCTGGAACCACTGATTATATAAAATTTAAA
TTCAAAGATATTAAAGATTGAAACGGAAAATCATTATTAAGAAATGATAAAAAAAATATT
GAATATTACATAAATGGTTTTAGAACATATGCAACTAATCAAAAATTTGGTGTTGGCAAT
CAAGGTTTAAAAGAAAAACTACCATTATTCAACGATTACGTGCCAAATCCACTTCTTGAA
ATTGATGGTATGAAATTTATGAACATTATTGATAATATTAACTATTTTGTTAAAGGCGCA
ACTGATATTAATTATTGAAATGCAAAAGGATTAATGTATCTTTTTCAAAGCTTCAAAAAT
GAACCTGGTTTCTTTAAATTAGCAGTTCCTGAATATAAAAAAAATGAAGATAAGGAATAT
AAAATTATTGATTTTGAATATACTCCATATTTTAAAACAAATCAAATTTTTAAAGCAATA
GTAAGGGTATTTAAACTAAATGGTACATATAAAGATTATGTTTTAATATCTTCCAATTTT
GATGATCACGGTCACAGATTAAAAGGTTTAATTACTAAAAATGCTTTGCCAAATGAACTT
AAAGCTTCTGATATATATTCAATTAGAGCAGATAGTGAGCCAATTAAACAAGGAATCAAA
TTAGATGATTTCATTGATAAGAATAATAAAAATAGTGTTTTTAGATATATGTTAAATGAA
TCTGCAAAAAAACTAGAAAATATTTTTGAATATTGAAACAATAATAATAAGCAAAATTAT
GAAGTTGCTAATTTATTGCTTGCCAAAGATCCATTCCAATTAAAATTACTAGCTTCTTAT
TTAAATAACTACTTATTAGCATATGCACTTGAAAATAAGGAAGGTGAAGTATTTAGTGGA
ATTAAACGCATCGATCTTAACATAGTTAAATTACCAAATCAACCAATTGGAAGATTATAT
TTAAAAATGGATTTTGTTTCATATGCCAATAACCAAGATTTCAAATTCAAATCAAAAAAT
GAAAAAATTGTAAAAAGTGTTTATTTATATTGAAATGGATTTAAAGGATATGACCAACAA
AAATATGGAAATGAATATTTTACCATTGATAAAATTACAGACGGAGATAATTAAA
>19676 bias=0,e_score=0.0,bit_score=1906.1,score_ratio=1.00,align_strand=-,abs_start=19889,abs_end=21800,allele_start=19889,allele_end=21800,query_name=NODE_4_length_49777_cov_39.8407_ID_520 <unknown description>
TGAAAAAAAAGTTTTATTTTAATTCTATTTTAATTGCTAGCGCACTTAGCGTTATGCCTT
TAATTATTTGTAGTTGCCAAACTAAAAAAGATAACTATATTATAGAGGGTAGCAATGCTT
ATATAGATATTTCAAAAATTTCTAGAGTTTTTTTGCATAGGCTAAGCATAGGTCAAATTG
CTGCATTACACAACATGTATAAGATTTTTTATTACTATGACAATTCTAATAAAAAGCAAT
ATTATGACTCTGCATATGTAAATGGCCAAAAGCTATATTTAAGAAATGCAAATAAAAATG
TTGAATATAAATTAAATTTTCCAATTAAACCTTCTTGAAAACAAGAAATATCAAAATTTG
ACAATGTTAATATTGTAAAAAGCAATAAACCAAGCGATATTAATAATTTTTTAAACCAAT
ATAGTTTTGATGAAGTAGATTCTGCAGGCGATGTTAATGACGAATGATATAGCATATTAG
GCGATAAACAAAAAAAAGACTTTAATAGAAATAATGATCCTTATTTTGAAGATATGCAAA
CTGTTATTTTTAGATTAATTCAAGATACAGAATTAAATTATTCAATAATGAAATCTAAAT
ATTTAATAAATTCAAAAAGAGAAAATATAATTACACAAAATTTATTTAAAAACAAATACA
TTCAAGCTAGTTCATGATTAAATGATGAGGAACATGAGCAACATCGTCAATGATTCAAAA
GATTTTTAGTAATATATTTGAATAAATTTAATGTCAATGTCGGGGATGTAGATATAGATT
GGAAAAATGCAAAAATTGTAAGGTCTTTTTCTGGAACCACTGATTATATAAAATTTAAAT
TCAAAGATATTAAAGATTGAAATGGAAAATCATTATTAAGAAATGATAAAAAAAATATTG
AATATTACATAAATGGTTTTAGAACATATGCAACTAATCAAAAATTCGGTGTCGGCAATC
AAGGTTTAAAAGAAGAACTACCATTGTTCAACGATTACGTGCCAAATCCACTTCTTGAAA
TTGATGGTATGAAATTTATGAACATTATTGATAATATTAACTATTTTGTTAAGGGTGCAA
CTGATATTAATTATTGAAATGCAAAAGGATTAATGTATCTTTTTCAAAGCTTCAAAAATG
AACCTGGTTTCTTTAAATTAGCAGTTCCTGAATATAAAAAAAATGAAGATAAGGAATATA
AAATTATTGATTTTGAATATACTCCATATTTTGAAACAAATCAAATTTTTAAAGCAATAG
TAAGGGTATTTAAATTAAATGGTACATATAAAGATTATGTTTTAATATCTTCTAATTTTG
ATGATCACGGTCACAGATTAAAAGGTTTAATTACTAAAAATGCTTTGCCAAATGAACTTA
AAGCTTCTGATATATATTCAATTAGAGCAGATAGTGAGCCAATTAAACAAGGAATCAAAT
TGGATGATTTCATTGATAAGAATAATAAAAATAGTGTTTTTAGATATATGTTAAATGAAT
CTGCAAAAAAACTAGAAAATATTTTTGAATATTGAAACAATAATAATAAGCAAAATTATG
AAGTTGCTAATTTATTGCTTGCCAAAGATCCATTCCAATTAAAATTGTTAGCTTCTTATT
TAAATAACTACTTATTAGCATATGCACTTGAAAATAAGGCAGGTGAAGTATTTAGTGGAA
TTAAACGCATCGATCTTAACATAGTTAAATTGCCAAATCAACCAATTGGAAGATTATATT
TAAAAATGGATTTTGTTTCATATGCCAATAACCAAGATTTCAAATTCAAATCAAAAAATG
AAAAAATTGTAAAAAGTGTTTATTTATATTGAAATGGATTTAAAGGATATGACCAACAAA
AATATGGAAATGAATATTTTACCATTGATAAAATTACAGATGGAGATAATT
>19677 bias=0,e_score=0.0,bit_score=1900.4,score_ratio=0.99,align_strand=+,abs_start=465176,abs_end=467089,allele_start=465176,allele_end=467089,query_name=NODE_1_length_497571_cov_28.1511_ID_540 <unknown description>
TGAAAAAAAAGTTTTATTTTAATTCTATTTTAATTGCTAGCGCACTTAGCTTTATGCCTT
TAATAATTTGTAGTTGTCAAACTAAAAAAGATAACTATATTATAGAGGGTAGCAATGCTT
ATATAGATATTTCAAAAATTTCTAGAGTTTTTTTGCATAGGTTAAGCATAGGTCAAATTG
CTGCATTACACAACATGTATAAGATTTTTTATTACTATGATAATTCTAATAAAAAGCAAT
ATTATGACTCTGCATATGTAAATGACCAAAAGCTATATTTAAGAAATGCAAATAAAAATG
TTGAATATAAATTAAATTTTCCAATTAAACCTTCTTGAAAACAAGAAATATCAAAATTTG
ACAATGTTAATATTGTAAAAAGCAATAAACCAAGCGATATTAATAATTTTTTAAAACAAT
ATAGTTTTGATGAAGTAGATTCTGCAGGCGATGTTAATGACGAATGATATAGCATATTAG
GCGATAAATGAAAAAAAGACTTTAATAGAAATAATGATCCTTATTTTGAAGATATGCAAA
CTGTTATTTTTAGATTAATTCAAGATACAGAATTAAATTATTCAATAATGAAATCTAAAT
ATTTAATAAATTCAAAAAGAGAAAATGTAATTACACAAAATTTGTTTAAAAACAAATATA
TTCAAGCTAGTTCATGATTAAATGATAAGGAACATGAGCAACATCGCCAATGATTCAAAA
AATTTTTAGTAATATACTTAAATAAATTTAATGTCAATGTCGGGGATGTAGATATAGATT
GGAAAAATGCAGAAATTGTAAGGTCTTTTTCTGGAACCACTGATTATATAAAATTTAAAT
TCAAAGATATTAAAGATTGAAACGGAAAATCATTATTAAGAAATGATAAAAAAAATATTG
AATATTACATAAATGGTTTTAGAACATATGCAACTAATCAAAAATTCGGTGTCGGCAATC
AAGGTTTAAAAGAAGAACTACCATTGTTCAACGATTACGTGCCAAATCCACTTCTTGAAA
TTGATGGCATGAAATTTATGAACATTATTGATAATATTAACTATTTTGTTAAAGGCGCAA
CTGATATTAATTATTGAAATGCAAAAGGATTAATGTATCTTTTTCAAAGCTTTAAAAATG
AACCTGGTTTCTTTAAATTAGCAGTTCCTGAATATAAAAAAAATGAAGATAAGGAATATA
AAATTATTGATTTTGAATATACTCCATATTTTAAAACAAATCAAATTTTTAAAGCAATAG
TAAGGGTATTTAAACTAAATGGTACATATAAAGATTATGTTTTAATATCTTCCAATTTTG
ATGATCACGGTCACAGATTAAAAGGTTTAATTACTAAAAATGCTTTGCCAAATGAACTTA
AAGCTTCTGATATATATTCAATTAGAGCAGATAGTGAGCCAATTAAACAAGGAATCAAAT
TAGATGATTTCATTGATAAGAATAATAAAAATAGTGTTTTTAGATATATGTTAAATGAAT
CTGCAAAAAAACTAGAAAATATTTTTGAATATTGAAACAATAATAATAAGCAAAATTATG
AAGTTGCTAATTTATTGCTTGCCAAAGATCCATTCCAATTAAAATTGTTAGCTTCTTATT
TAAATAACTACTTATTAGCATATGCACTTGAAAATAAGGCAGATGAAGTATTCAGTGGAA
TTAAACGCATCGATCTTAACATAGTTAAATTACCAAATCAGCCTATTGGAAGATTATATT
TAAAAATGGATTTTGTTTCATATGCCAATAACCAAGATTTCAAATTCAAATCAAAAAATG
AAAAAATTGTAAAAAGTGTTTATTTATATTGAAATGGATTTAAAGGATATGACCAACAAA
AATATGGAAATGAATATTTTACCATTGATAAAATTACAGATGGAGATAATTAA
>19678 bias=0,e_score=0.0,bit_score=1924.5,score_ratio=1.01,align_strand=-,abs_start=6149,abs_end=8060,allele_start=6149,allele_end=8060,query_name=NODE_5_length_36654_cov_1.22529_ID_173 <unknown description>
TGAAAAAAAAGTTTTATTTTAATTCTATTTTAATTGCTAGCGCACTTAGCTTTATGCCTT
TAATAATTTGTAGTTGTCAAACTAAAAAAGATAACTATATTATAGAGGGTAGCAATGCTT
ATATAGATATTTCAAAAATTTCTAGAGTTTTTTTGCATAGGCTAAGCATAGGTCAGATTG
CTGCATTACACAACATGTATAAGATTTTTTATTACTATGATAATTCTAATAAAAAGCAAT
ATTATGACTCTGCATATGTAAATGGCCAAAAGCTATATTTAAGAAATGCAAATAAAAATG
TTGAATATAAATTAAATTTTCCAATTAAACCTTCTTGGAAACAAGAAATATCAAAATTTG
ACAATATTAATATTGTAAAAAGCAATAAACCAAGCGATATTAATAATTTTTTAAACCAAT
ATAGTTTTGATGAAGTAGATTCTGCAGGCGATGTTAATGACGAATGATATAGCATATTAG
GCGATAAATGAAAAAAAGACTTTAATAGAAATAATGATCCTTATTTTGAAGATATGCAAA
CTATTATTTTTAGATTAATTCAAGATACAGAATTAAATTATTCAATAATGAAATCTAAAT
ATTTAATAAATTCTAAAAGAGAAAATGTAATTACACAAAATTTATTTAAAAACAAATACA
TTCAAGCTAGTTCATGATTAAATGATGAGGAACACGAGCAACATCGTCAATGATTCAAAA
AATTTTTAGTAATATACTTAAATAAATTTAATGTCAATGTCGGGGATGTAGATATAGATT
GGAAAAATGCAGAAATTGTAAGGTCTTTTTCTGGAACCACTGATTATATAAAATTTAAAT
TCAAAGATATTAAAGATTGAAACGGAAAATCATTATTAAGAAATGATAAAAAAAATATTG
AATATTACATAAATGGTTTTAGAACATATGCAACTAATCAAAAATTTGGTGTTGGCAATC
AAGGTTTAAAAGAAGAACTACCATTGTTCAACGATTACGTGCCAAATCCACTTCTTGAAA
TTGATGGTATGAAATTTATGAACATTATTGATAATATTAACTATTTTGTTAAAGGCGCAA
CTGATATTAATTATTGAAATGCAAAAGGATTAATGTATCTTTTTCAAAGCTTCAAAAATG
AACCTGGTTTCTTTAAATTAGCAGTTCCTGAATATAAAAAAAATGAAGATAAGGAATATA
AAATTATTGATTTTGAATATACTCCATATTTTAAAACAAATCAAATTTTTAAAGCAATAG
TAAGGGTATTTAAACTAAATGGTACATATAAAGATTATGTTTTAATATCTTCCAATTTTG
ATGATCACGGTCACAGATTAAAAGGTTTAATTACTAAAAATGCTTTGCCAAATGAACTTA
AAGCTTCTGATATATATTCAATTAGAGCAGATAGTGAGCCAATTAAACAAGGAATCAAAT
TGGATGATTTCATTGATAAGAATAATAAAAATAGTGTTTTTAGATATATGTTAAATGAAT
CTGCTAAAAAATTAGAAAATATTTTTGAATATTGAAGCAATAATAATAAGCAAAATTATG
AAGTTGCTAATTTATTGCTTGCCAAAGATCCATTCCAATTAAAATTACTAGCTTCTTATT
TAAATAACTACTTATTAGCATATGCGCTTGAAAATAAGGCAGGTGAAGTATTTAGTGGAA
TTAAACGCATCGATCTTAACATAGTTAAATTACCAAATCAACCAATTGGAAGATTATATT
TAAAAATGGATTTTGTTTCATATGCCAATAACCAAGATTTCAAATTCAAATCAAAAAATG
AAAAAATTGTAAAAAGTGTTTATTTATATTGAAATGGATTTAAAGGATATGACCAACAAA
AATATGGAAATGAATATTTTACCATTGATAAAATTACAGATGGAGATAATT
>19679 bias=0,e_score=0.0,bit_score=1923.8,score_ratio=1.01,align_strand=+,abs_start=82469,abs_end=84382,allele_start=82469,allele_end=84382,query_name=NODE_4_length_110046_cov_29.7683_ID_1631 <unknown description>
TGAAAAAAAAGTTTTATTTTAATTCTATTTTAATTGCTAGCGCACTTAGCTTTATGCCTT
TAATAATTTGTAGTTGTCAAACTAAAAAAGATAACTATATTATAGAGGGTAGCAATGCTT
ATATAGATATTTCAAAAATTTCTAGAGTTTTTTTGCACAGACTAAGCATAGGTCAGATTG
CTGCATTACACAACATGTATAAGATTTTTTATTACTATGATAATTCTAATAAAAAGCAAT
ATTATGACTCTGCATATGTAAATGACCAAAAGCTATATTTAAGAAATGCAAATAAAAATG
TTGAATATAAATTAAATTTTCCAATTAAACCTTCTTGGAAACAAGAAATATCAAAATTTG
ACAATATTAATATTGTAAAAAGCAATAAACCAAGCGATATTAATAATTTTTTAAACCAAT
ATAGTTTTGATGAAGTAGATTCTGCAGGCGATGTTAATGACGAATGATATAGCATATTAG
GCGATAAATGAAAAAAAGACTTTAACAGAAATAATGATCCTTATTTTGAAGATATGCAAA
CTGTTATTTTTAGATTAATTCAAGATACAGAATTAAATTATTCAATAATGAAATCTAAAT
ATTTAATAAATTCTAAAAGAGAAAATGTAATTACACAAAATTTATTTAAAAACAAATACA
TTCAAGCTAGTTCATGATTAAATGATGAGGAACATGAGCAACATCGTCAATGATTCAAAA
AATTTTTAGTAATATACTTAAATAAATTCAATGTCAATGTCGGGGATGTAGATATAGATT
GGAAAAATGCAGAAATTGTAAAGTCTTTTTCTGGAACCACTGATTATATAAAATTTAAAT
TCAAAGATATTAAAGATTGAAACGGAAAATCATTATTAAGAAATGATAAAAAAAATATTG
AATATTACATAAATGGTTTTAGAACATATGCAACTAATCAAAAATTTGGTGTTGGCAATC
AAGGTTTAAAAGAAGAACTACCATTGTTCAACGATTACGTGCCAAATCCACTTCTTGAAA
TTGATGGTATGAAATTTATGAACATTATTGATAATATTAACTATTTTGTTAAAGGCGCAA
CTGATATTAATTATTGAAATGCAAAAGGATTAATGTATCTTTTTCAAAGCTTCAAAAATG
AACCTGGTTTCTTTAAATTAGCAGTTCCTGAATATAAAAAAAATGAAGATAAGGAATATA
AAATTATTGATTTTGAATATACTCCGTATTTTAAAACAAATCAAATTTTTAAAGCAATAG
TAAGGGTATTTAAACTAAATGGTACATATAAAGATTATGTTTTAATATCTTCCAATTTTG
ATGATCACGGTCACAGATTAAAAGGTTTAATTACTAAAAATGCTTTGCCAAATGAACTTA
AAGCTTCTGATATATATTCAATTAGAGCAGATAGTGAGCCAATTAAACAAGGAATCAAAT
TGGATGATTTCATTGATAAGAATAATAAAAATAGTGTTTTTAGATATATGTTAAATGAAT
CTGCTAAAAAATTAGAAAATATTTTTGAATATTGAAGCAATAATAATAAGCAAAATTATG
AAGTTGCTAATTTATTGCTTGCCAAAGATCCATTCCAATTAAAATTACTAGCTTCTTATT
TAAATAACTACTTATTAGCATATGCGCTTGAAAATAAGGCAGGTGAAGTATTTAGTGGAA
TTAAACGCATCGATCTTAACATAGTTAAATTACCAAATCAACCAATTGGAAGATTATATT
TAAAAATGGATTTTGTTTCATATGCCAATAACCAAGATTTCAAATTCAAATCAAAAAATG
AAAAAATTGTAAAAAGTGTTTATTTATATTGAAATGGATTTAAAGGATATGACCAACAAA
AATATGGAAATGAATATTTTACCATTGATAAAATTACAGATGGAGATAATTAA
>19680 bias=0,e_score=0.0,bit_score=1901.5,score_ratio=0.99,align_strand=-,abs_start=26491,abs_end=28402,allele_start=26491,allele_end=28402,query_name=NODE_1_length_507951_cov_41.4538_ID_1311 <unknown description>
TGAAAAAAAAGTTTTATTTTAATTCTATTTTAATTGCTAGCGCACTTAGCTTTATGCCTT
TAATAATTTGTAGTTGTCAAACTAAAAAAGATAACTATATTATAGAGGGTAGCAATGCTT
ATATAGATATTTCAAAAATTTCTAGAGTTTTTTTGCATAGGCTAAGCATAGGTCAGATTG
CTGCATTACACAACATGTATAAGATTTTTTATTACTATGATAATTCTAATAAAAAGCAAT
ATTATGACTCTGCATATGTAAATGGCCAAAAGCTATATTTAAGAAATGCAAATAAAAATG
TTGAATATAAATTAAATTTTCCAATTAAACCTTCTTGGAAACAAGAAATATCAAAATTTG
ACAATATTAATATTGTAAAAAGCAATAAACCAAGCGATATTAATAATTTTTTAAACCAAT
ATAGTTTTGATGAAGTAGATTCTGCAGGCGATGTTAATGACGAATGATATAGCATATTAG
GCGATAAATGAAAAAAAGACTTTAACAGAAATAATGATCCTTATTTTGAAGATATGCAAA
CTATTATTTTTAGATTAATTCAAGATACAGAATTAAATTATTCAATAATGAAATCTAAAT
ATTTAATAAATTCTAAAAGAGAAAATGTAATTACACAAAATTTATTTAAAAACAAATACA
TTCAAGCTAGTTCATGACTAAATGATAAAGAACACGAGCAACATCGTCAATGATTCAAAA
AATTTTTAGTAATATACTTAAATAAATTTAATGTCAACGTTGGCGATGTAGATATAGATT
GGAAAAATGCAAAAATTGTAATGTCTTTTTCTGGAACCACTGATTATATAAAATTTAAAT
TCAAAGATATTAAAGATTGAAACGGAAAATCATTATTAAGAAATGATAAAAAAAATATTG
AATATTACATAAATGGTTTTAGAACATATGCAACTAATCAAAAATTCGGTGTCGGCAATC
AAGGTTTAAAAGAAGAACTACCATTGTTCAACGATTACGTGCCAAATCCACTTCTTGAAA
TTGATGGTATGAAATTTATGAACATTATTGATAATATTAACTATTTTGTTAAAGGCGCAA
CTGATATTAATTATTGAAATGCAAAAGGATTAATGTATCTTTTTCAAAGCTTCAAAAATG
AACCTGGTTTCTTTAAATTAGCAGTTCCCGAATATAAAAAAAATGAGGATAAGGAATATA
AAATTATTGATTTTGAATATACTCCATATTTTAAAACAAATCAAATTTTTAAAGCAATAG
TAAGGGTATTTAAATTAAATGGTACATATAAAGATTATGTTTTAATATCTTCTAATTTTG
ATGATCACGGTCACAGGTTAAAAGGCTTAATTACTAAAAATGCTTTACCAAATGAACTTA
AAGCTTCTGATATATATTCAATTAGAGCAGATAGTGAGCCAATTAAACAAGGAATCAAAT
TAGATGATTTCATTGATAAGAATGATAAAAATAGTGTTTTTAGATATATGTTAAATGAAT
CTGCAAAAAAACTAGAAAATATTTTTGAATATTGAAACAATAATAATAAGCAAAATTATG
AAGTTGCTAATTTATTGCTTGCCAAAGATCCATTCCAATTAAAATTGTTAGCTTCTTATT
TAAATAACTACTTATTAGCATATGCACTTGAAAATAAGGCAGGTGAAGTATTTAGTGGAA
TTAAACGCATCGATCTTAACATAGTTAAATTACCAAATCAGCCAATTGGAAGATTGTATT
TAAAGATGGATTTTGTTTCATATGCCAATAACCAAGATTTCAAATTCAAATCAAAAAATG
AAAAAATTGTAAAAAGTGTTTATTTATATTGAAATGGATTTAAAGGATATGACCAACAAA
AATATGGAAATGAATATTTTACCATTGATAAAATTACAGACGGAGATAATT
>19681 bias=0,e_score=0.0,bit_score=1924.3,score_ratio=1.01,align_strand=-,abs_start=37306,abs_end=39217,allele_start=37306,allele_end=39217,query_name=NODE_1_length_666248_cov_46.4332_ID_732 <unknown description>
TGAAAAAAAAGTTTTATTTTAATTCTATTTTAATTGCTAGCGCACTTAGCTTTATGCCTT
TAATAATTTGTAGTTGTCAAACTAAAAAAGATAACTATATTATAGAGGGTAGCAATGCTT
ATATAGATATTTCAAAAATTTCTAGAGTTTTTTTGCATAGGCTAAGCATAGGTCAGATTG
CTGCATTACACAACATGTATAAGATTTTTTATTACTATGATAATTCTAATAAAAAGCAAT
ATTATGACTCTGCATATGTAAATGGCCAAAAGCTATATTTAAGAAATGCAAATAAAAATG
TTGAATATAAATTAAATTTTCCAATTAAACCTTCTTGGAAACAAGAAATATCAAAATTTG
ACAATATTAATATTGTAAAAAGCAATAAACCAAGCGATATTAATAATTTTTTAAACCAAT
ATAGTTTTGATGAAGTAGATTCTGCAGGCGATGTTAATGACGAATGATATAGCATATTAG
GCGATAAATGAAAAAAAGACTTTAACAGAAATAATGATCCTTATTTTGAAGATATGCAAA
CTGTTATTTTTAGATTAATTCAAGATACAGAATTAAATTATTCAATAATGAAATCTAAAT
ATTTAATAAATTCTAAAAGAGAAAATGTAATTACACAAAATTTATTTAAAAACAAATACA
TTCAAGCTAGTTCATGATTAAATGATGAGGAACATGAGCAACATCGTCAATGATTCAAAA
GATTTTTAGTAATATATTTGAATAAATTTAATGTCAATGTCGGGGATGTAGATATAGATT
GGAAAAATGCAAAAATTGTAAGGTCTTTTTCTGAAACCACTGATTATATAAAATTTAAAT
TCAAAGATATTAAAGATTGAAATGGAAAATCATTATTAAGAAATGATAAAAAAAATATTG
AATATTACATAAATGGTTTTAGAACATATGCAACTAATCAAAAATTCGGTGTCGGCAATC
AAGGTTTGAAAGAAGAACTACCATTGTTCAACGATTACGTGCCAAATCCACTTCTTGAAA
TTGATGGTATGAAATTCATGAACATTATTGATAATATTAACTATTTTGTTAAAGGCGCAA
CTGATATTAATTATTGAAATGCAAAAGGATTAATGTATCTTTTTCAAAGCTTTAAAAATG
AACCTGGTTTCTTTAAATTAGCAGTTCCCGAATATAAAAAAAATGAAGATAAGGAATATA
AAATTATTGATTTTGAATATACTCCATATTTTAAAACAAATCAAATTTTTAAAGCAATAG
TAAGGGTATTTAAATTAAATGGTACATATAAAGATTATGTTTTAATATCTTCCAATTTTG
ATGATCACGGTCACAGATTAAAAGGCTTAATTACTAAAAATGCTTTGCCAAATGAACTTA
AAGCTTCTGATATATATTCAATTAGAGCAGATAGTGAGCCAATTAAACAAGGAATCAAAT
TAGATGATTTCATTGATAAGAATAATAAAAATAGTGTTTTTAGATATATGTTAAATGAAT
CTGCAAAAAAACTAGAAAATATTTTTGAATATTGAAACAATAATAATAAGCAAAATTATG
AAGTTGCTAATTTATTGCTTGCCAAAGATCCATTCCAATTAAAATTATTAGCTTCTTATT
TAAATAACTACTTATTAGCATATGCGCTTGAAAATAAGGCAGGTGAAGTATTTAGTGGAA
TTAAACGCATCGATCTTAACATAGTTAAATTACCAAATCAACCAATTGGAAGATTATATT
TAAAAATGGATTTTGTTTCATATGCCAATAACCAAGATTTCAAATTCAAATCAAAAAATG
AAAAAATTGTAAAAAGTGTTTATTTATATTGAAATGGATTTAAAGGATATGACCAACAAA
AATATGGAAATGAATATTTTACCATTGATAAAATTACAGATGGAGATAATT
>19682 bias=0,e_score=0.0,bit_score=1923.8,score_ratio=1.01,align_strand=-,abs_start=25651,abs_end=27562,allele_start=25651,allele_end=27562,query_name=NODE_4_length_110030_cov_30.8764_ID_291 <unknown description>
TGAAAAAAAAGTTTTATTTTAATTCTATTTTAATTGCTAGCGCACTTAGCTTTATGCCTT
TAATAATTTGTAGTTGTCAAACTAAAAAAGATAACTATATTATAGAGGGTAGCAATGCTT
ATATAGATATTTCAAAAATTTCTAGAGTTTTTTTGCACAGACTAAGCATAGGTCAGATTG
CTGCATTACACAACATGTATAAGATTTTTTATTACTATGATAATTCTAATAAAAAGCAAT
ATTATGACTCTGCATATGTAAATGACCAAAAGCTATATTTAAGAAATGCAAATAAAAATG
TTGAATATAAATTAAATTTTCCAATTAAACCTTCTTGGAAACAAGAAATATCAAAATTTG
ACAATATTAATATTGTAAAAAGCAATAAACCAAGCGATATTAATAATTTTTTAAACCAAT
ATAGTTTTGATGAAGTAGATTCTGCAGGCGATGTTAATGACGAATGATATAGCATATTAG
GCGATAAATGAAAAAAAGACTTTAACAGAAATAATGATCCTTATTTTGAAGATATGCAAA
CTGTTATTTTTAGATTAATTCAAGATACAGAATTAAATTATTCAATAATGAAATCTAAAT
ATTTAATAAATTCTAAAAGAGAAAATGTAATTACACAAAATTTATTTAAAAACAAATACA
TTCAAGCTAGTTCATGATTAAATGATGAGGAACATGAGCAACATCGTCAATGATTCAAAA
AATTTTTAGTAATATACTTAAATAAATTCAATGTCAATGTCGGGGATGTAGATATAGATT
GGAAAAATGCAGAAATTGTAAAGTCTTTTTCTGGAACCACTGATTATATAAAATTTAAAT
TCAAAGATATTAAAGATTGAAACGGAAAATCATTATTAAGAAATGATAAAAAAAATATTG
AATATTACATAAATGGTTTTAGAACATATGCAACTAATCAAAAATTTGGTGTTGGCAATC
AAGGTTTAAAAGAAGAACTACCATTGTTCAACGATTACGTGCCAAATCCACTTCTTGAAA
TTGATGGTATGAAATTTATGAACATTATTGATAATATTAACTATTTTGTTAAAGGCGCAA
CTGATATTAATTATTGAAATGCAAAAGGATTAATGTATCTTTTTCAAAGCTTCAAAAATG
AACCTGGTTTCTTTAAATTAGCAGTTCCTGAATATAAAAAAAATGAAGATAAGGAATATA
AAATTATTGATTTTGAATATACTCCGTATTTTAAAACAAATCAAATTTTTAAAGCAATAG
TAAGGGTATTTAAACTAAATGGTACATATAAAGATTATGTTTTAATATCTTCCAATTTTG
ATGATCACGGTCACAGATTAAAAGGTTTAATTACTAAAAATGCTTTGCCAAATGAACTTA
AAGCTTCTGATATATATTCAATTAGAGCAGATAGTGAGCCAATTAAACAAGGAATCAAAT
TGGATGATTTCATTGATAAGAATAATAAAAATAGTGTTTTTAGATATATGTTAAATGAAT
CTGCTAAAAAATTAGAAAATATTTTTGAATATTGAAGCAATAATAATAAGCAAAATTATG
AAGTTGCTAATTTATTGCTTGCCAAAGATCCATTCCAATTAAAATTACTAGCTTCTTATT
TAAATAACTACTTATTAGCATATGCGCTTGAAAATAAGGCAGGTGAAGTATTTAGTGGAA
TTAAACGCATCGATCTTAACATAGTTAAATTACCAAATCAACCAATTGGAAGATTATATT
TAAAAATGGATTTTGTTTCATATGCCAATAACCAAGATTTCAAATTCAAATCAAAAAATG
AAAAAATTGTAAAAAGTGTTTATTTATATTGAAATGGATTTAAAGGATATGACCAACAAA
AATATGGAAATGAATATTTTACCATTGATAAAATTACAGATGGAGATAATT
>19683 bias=0,e_score=0.0,bit_score=1924.5,score_ratio=1.01,align_strand=+,abs_start=235648,abs_end=237561,allele_start=235648,allele_end=237561,query_name=NODE_1_length_264014_cov_18.1843_ID_149 <unknown description>
TGAAAAAAAAGTTTTATTTTAATTCTATTTTAATTGCTAGCGCACTTAGCTTTATGCCTT
TAATAATTTGTAGTTGTCAAACTAAAAAAGATAACTATATTATAGAGGGTAGCAATGCTT
ATATAGATATTTCAAAAATTTCTAGAGTTTTTTTGCATAGGCTAAGCATAGGTCAGATTG
CTGCATTACACAACATGTATAAGATTTTTTATTACTATGATAATTCTAATAAAAAGCAAT
ATTATGACTCTGCATATGTAAATGGCCAAAAGCTATATTTAAGAAATGCAAATAAAAATG
TTGAATATAAATTAAATTTTCCAATTAAACCTTCTTGGAAACAAGAAATATCAAAATTTG
ACAATATTAATATTGTAAAAAGCAATAAACCAAGCGATATTAATAATTTTTTAAACCAAT
ATAGTTTTGATGAAGTAGATTCTGCAGGCGATGTTAATGACGAATGATATAGCATATTAG
GCGATAAATGAAAAAAAGACTTTAATAGAAATAATGATCCTTATTTTGAAGATATGCAAA
CTATTATTTTTAGATTAATTCAAGATACAGAATTAAATTATTCAATAATGAAATCTAAAT
ATTTAATAAATTCTAAAAGAGAAAATGTAATTACACAAAATTTATTTAAAAACAAATACA
TTCAAGCTAGTTCATGATTAAATGATGAGGAACACGAGCAACATCGTCAATGATTCAAAA
AATTTTTAGTAATATACTTAAATAAATTTAATGTCAATGTCGGGGATGTAGATATAGATT
GGAAAAATGCAGAAATTGTAAGGTCTTTTTCTGGAACCACTGATTATATAAAATTTAAAT
TCAAAGATATTAAAGATTGAAACGGAAAATCATTATTAAGAAATGATAAAAAAAATATTG
AATATTACATAAATGGTTTTAGAACATATGCAACTAATCAAAAATTTGGTGTTGGCAATC
AAGGTTTAAAAGAAGAACTACCATTGTTCAACGATTACGTGCCAAATCCACTTCTTGAAA
TTGATGGTATGAAATTTATGAACATTATTGATAATATTAACTATTTTGTTAAAGGCGCAA
CTGATATTAATTATTGAAATGCAAAAGGATTAATGTATCTTTTTCAAAGCTTCAAAAATG
AACCTGGTTTCTTTAAATTAGCAGTTCCTGAATATAAAAAAAATGAAGATAAGGAATATA
AAATTATTGATTTTGAATATACTCCATATTTTAAAACAAATCAAATTTTTAAAGCAATAG
TAAGGGTATTTAAACTAAATGGTACATATAAAGATTATGTTTTAATATCTTCCAATTTTG
ATGATCACGGTCACAGATTAAAAGGTTTAATTACTAAAAATGCTTTGCCAAATGAACTTA
AAGCTTCTGATATATATTCAATTAGAGCAGATAGTGAGCCAATTAAACAAGGAATCAAAT
TGGATGATTTCATTGATAAGAATAATAAAAATAGTGTTTTTAGATATATGTTAAATGAAT
CTGCTAAAAAATTAGAAAATATTTTTGAATATTGAAGCAATAATAATAAGCAAAATTATG
AAGTTGCTAATTTATTGCTTGCCAAAGATCCATTCCAATTAAAATTACTAGCTTCTTATT
TAAATAACTACTTATTAGCATATGCGCTTGAAAATAAGGCAGGTGAAGTATTTAGTGGAA
TTAAACGCATCGATCTTAACATAGTTAAATTACCAAATCAACCAATTGGAAGATTATATT
TAAAAATGGATTTTGTTTCATATGCCAATAACCAAGATTTCAAATTCAAATCAAAAAATG
AAAAAATTGTAAAAAGTGTTTATTTATATTGAAATGGATTTAAAGGATATGACCAACAAA
AATATGGAAATGAATATTTTACCATTGATAAAATTACAGATGGAGATAATTAA
>19684 bias=0,e_score=0.0,bit_score=1908.1,score_ratio=1.00,align_strand=+,abs_start=361334,abs_end=363247,allele_start=361334,allele_end=363247,query_name=NODE_1_length_386744_cov_32.1807_ID_133 <unknown description>
TGAAAAAAAAGTTTTATTTTAATTCTATTTTAATTGCTAGCTCACTTAGCTTTATGCCTT
TAATAATTTGTAGTTGTAAAACTAAAAAAGATAACTATATTATAGAGGGTAGCAATGCTT
ATATAGATATTTCAAAAATTTCTAGAGTTTTTTTGCACAGACTAAGCATAGGTCAGATTG
CTGCATTACACAACATGTATAAGATTTTTTATTACTATGATAATTCTAATAAAAAACAAT
ATTATGACTCTGCATATGTAAATGGCCAAAAGCTATATTTAAGAAATGCAAATAAAAATG
TTGAATATAAATTAAATTTTCCAATTAAACCTTCTTGGAAACAAGAAATATCAAAATTTG
ACAATATTAATATTGTAAAAAGCAATAAACCAAGCGATATTAATAATTTTTTAAACCAAT
ATAGTTTTGATGAAGTAGATTCTGCAGGCGATGTTAATGACGAATGATATAGCATATTAG
GCGATAAACGAAAAAAAGACTTTAACAGAAATAATGATCCTTATTTTGAAGATATGCAAA
CTGTTATTTTTAGATTAATTCAAGATACAGAATTAAATTATTCAATAATGAAATCTAAAT
ATTTAATAAATTCTAAAAGAGAAAATGTAATTACACAAAATTTATTTAAAAACAAATACA
TTCAAGCTAGTTCATGATTAAATGATGAGGAACATGAGCAACATCGTCAATGATTCAAAA
GATTTTTAGTAATATATTTGAATAAATTTAATGTCAATGTCGGGGATGTAGATATAGATT
GGAAAAATGCAAAAATTGTAAGGTCTTTTTCTGGAACCACTGATTATATAAGATTTAAAT
TCAAAGATATTAAAGATTGAAATGGAAAATCATTATTAAGAAATGATAAAAAAAATATTG
AATATTACATAAATGGTTTTAGAACATATGCAACTAATCAAAAATTCGGTGTCGGCAATC
AAGGTTTAAAAGAAGAACTACCATTGTTCAACGATTACGTGCCAAATCCACTTCTTGAAA
TTGATGGTATGAAATTTATGAACATTATTGATAATATTAACTATTTTGTTAAAGGTGCAA
CTGATATTAATTATTGAAATGCAAAAGGATTAATGTATCTTTTTCAAAGCTTTAAAAATG
AACCTGGTTTCTTTAAATTAGCAGTTCCCGAATATAAAAAAAATGAAGATAAGGAATATA
AAATTATTGATTTTGAATATACTCCATATTTTGAAACAAATCAAATTTTTAAAGCAATAG
TAAGGGTATTTAAATTAAATGGTACATATAAAGATTATGTTTTAATATCTTCTAATTTTG
ATGATCACGGTCACAGATTAAAAGGTTTAATTACTAAAAATGCTTTGCCAAATGAACTTA
AAGCTTCTGATATATATTCAATTAGAGCAGATAGTGAGCCAATTAAACAAGGAATCAAAT
TAGATGATTTCATTGATAAGAATAATAAAAATAGTGTTTTTAGATATATGTTAAATGAAT
CTGCAAAAAAACTAGAAAATATTTTTGAATATTGAAACAATAATAATAAGCAAAATTATG
AAGTTGCTAATTTATTGCTTGCCAAAGATCCATTCCAATTAAAATTACTAGCTTCTTATT
TAAATAACTACTTATTAGCATATGCACTTGAAAATAAGGCAGGTGAAGTATTTAGTGGAA
TTAAACGCATCGATCTTAACATAGTTAAATTACCAAATCAACCAATTGGAAGATTATATT
TAAAGATGGATTTTGTTTCATATGCCAATAACCAAGATTTCAAATTCAAATCAAAAAATG
AAAAAATTGTAAAAAGTGTTTATTTATATTGAAATGGATTTAAAGGATATGACCAACAAA
AATATGGAAATGAATATTTTACCATTGATAAAATTACAGATGGAGATAATTAA
>19685 bias=0,e_score=0.0,bit_score=1910.4,score_ratio=1.00,align_strand=-,abs_start=22723,abs_end=24634,allele_start=22723,allele_end=24634,query_name=NODE_5_length_65338_cov_34.5_ID_5307 <unknown description>
TGAAAAAAAAGTTTTATTTTAATTCTATTTTAATTGCTAGCTCACTTAGCTTTATGCCTT
TAATTATTTGTAGTTGTCAAACTAAAAAAGATAACTATATTATAGAGGGTAGCAATGCTT
ATATAGATATTTCAAAAATTTCTAGAATTTTTTTGCATAGGTTAAGCATAGGTCAGATTG
CTGCATTACACAACATGTATAAGATTTTTTATTACTATGATAATTCTAATAAAAAGCAAT
ATTATGACTCTGCATATGTAAATGACCAAAAGCTATATTTAAGAAATGCAAATAAAAATG
TTGAATATAAATTAAATTTTCCAATTAAACCTTCTTGAAAACAAGAAATATCAAAATTTG
ACAATATTAATATTGTAAAAAGCAGTAAACCAAGCGATATTAATAATTTTTTAAACGAAT
ATAGTTTTGATGAAGTAGATTCTGCAGGCGATGTTAATGACGAATGATATAGCATATTAG
GCGATAAATGAAAAAAAGACTTTAATAGAAATAATGATCCTTATTTTGAAGATATGCAAA
CTGTTATTTTTAGATTAATTCAAGATACAGAATTAAATTATTCAATAATGAAATCTAAAT
ATTTAATAAATTCTAAAAGAGAAAATGTAATTACACAAAATTTATTTAAAAACAAATACA
TTCAAGCTAGTTCATGATTAAATGATAAAGAACATGAGCAACATCGTCAATGATTCAAAA
AATTTTTAGTAATATACTTAAATAAATTCAATGTCAATGTCGGGGATGTAGATATAGATT
GGAAAAATGCAGAAATTGTAAGGTCTTTTTCTGGAACCACTGATTATATAAAATTTAAAT
TCAAAGATATTAAAGATTGAAACGGAAAATCATTATTAAGAAATGATAAAAAAAATATTG
AATATTACATAAATGGTTTTAGAACATATGCAACTAATCAAAAATTCGGTGTCGGCAGTC
AAGGTTTAAAAGAAGAACTACCATTGTTCAACGATTACGTGCCAAATCCACTTCTTGAAA
TTGATGGTATGAAATTTATGAACATTATTGATAATATTAACTATTTTGTTAAAGGTGCAA
CTGATATTAATTATTGAAATGCAAAAGGATTAATGTATCTTTTTCAAAGCTTCAAAAATG
AACCTGGTTTCTTTAAATTAGCAGTTCCTGAATATAAAAAAAATGAAGATAAGGAATATA
AAATTATTGATTTTGAATATACTCCATATTTTAAAACAAATCAAATTTTTAAAGCAATAG
TAAGGGTATTTAAACTAAATGGTACATATAAAGATTATGTTTTAATATCTTCCAATTTTG
ATGATCACGGTCACAGATTAAAAGGTTTAATTACTAAAAATGCTTTGCCAAATGAACTTA
AAGCTTCTGATATATATTCAATTAGAGCAGATAGTGAGCCAATTAAACAAGGAATCAAAT
TAGATGATTTCATTGATAAGAATAATAAAAATAGTGTTTTTAGATATATGTTAAATGAAT
CTGCAAAAAAACTAGAAAATATTTTTGAATATTGAAACAATAATAATAAGCAAAATTATG
AAGTTGCTAATTTATTGCTTGCCAAAGATCCATTCCAATTAAAATTACTAGCTTCTTATT
TAAATAACTACTTATTAGCATATGCGCTTGAAAATAAGGCAGGTGAAGTATTTAGTGGAA
TTAAACGCATCGATCTTAACATAGTTAAATTACCAAATCAACCAATTGGAAGATTATATT
TAAAAATGGATTTTGTTTCATATGCCAATAACCAAGATTTCAAATTCAAATCAAAAAATG
AAAAAATTGTAAAAAGTGTTTATTTATATTGAAATGGATTTAAAGGATATGACCAACAAA
AATATGGAAATGAATATTTTACCATTGATAAAATTACAGATGGAGATAATT
>19686 bias=0,e_score=0.0,bit_score=1895.6,score_ratio=0.99,align_strand=+,abs_start=332202,abs_end=334115,allele_start=332202,allele_end=334115,query_name=NODE_1_length_337655_cov_39.5735_ID_506 <unknown description>
TGAAAAAAAAGTTTTATTTTAATTCTATTTTAATTGCTAGCGCACTTAGCGTTATGCCTT
TAATAATTTGCAGTTGCCAAACTAAAAAAGATAACTATATTATAGAAGGTAGCAATGCTT
ATATAGATATTTCAAAAATTTCTAGAGTTTTTTTGCACAGGTTAAGCATAGGTCAAATTG
CTGCATTACACAACATGTATAAGATTTTTTATTACTATGATAATTCTAATAAAAAGCAAT
ATTATGACTCTGCATATGTAAATGGTCAAAAGCTATATTTAAGAAATGCAAATAAAAATG
TTGAATATAAATTAAATTTTCCAATTAAACCTTCTTGGAAACAAGAAATATCAAAATTTG
ACAATATTAATATTGTAAAAAGCAATAAACCAAGTGATATTAATAATTTTTTAAACGAAT
ATAGTTTTGATGAAGTAGATTCTGCAGGCGATGTTAATGACGAATGATATAGCATATTAG
GCGATAAATGAAAAAAAGACTTTAACAGAAATAATGATCCTTATTTTGAAGATATGCAAA
CTGTTATTTTTAGATTAATTCAAGATACAGAATTAAATTATTCAATAATGAAATCTAAAT
ATTTAATAAATTCTAAAAGAGAAAATGTAATTACACAAAATTTATTTAAAAACAAATACA
TTCAAGCTAGTTCATGATTAAATGATAAGGAACATGAGCAACATCGCCAATGATTCAAAA
AATTTTTAGTAATATACTTAAATAAATTTAATGTCAATGTCGGGGATGTAGATATAGATT
GGAAAAATGCAAAAATTGTAAGGTCTTTTTCTGGAACCACTGATTATATAAAATTTAAAT
TCAAAGATATTAAAGATTGAAACGGAAAATCATTATTAAGAAATGATAAAAAAAATATTG
AATATTACATAAATGGTTTTAGAACATATGCAACTAATCAAAAATTCGGTGTCGGCAATC
AAGGTTTAAAAGAAGAACTACCATTGTTCAACGATTACGTGCCAAATCCGCTTCTTGAAA
TTGATGGTATGAAATTTATGAACATTATTGATAATATTAACTATTTTGTTAAAGGCGCAA
CTGATATTAATTATTGAAATGCAAAAGGATTAATGTATCTTTTTCAAAGCTTTAAAAATG
AACCTGGTTTCTTTAAATTAGCAGTTCCCGAATATAAAAAAAATGAGGATAAGGAATATA
AAATTATTGATTTTGAATATACTCCATATTTTAAAACAAATCAAATTTTTAAAGCAATAG
TAAGGGTATTTAAATTAAATGGTACATATAAAGATTATGTTTTAATATCTTCTAATTTTG
ATGATCACGGTCACAGATTAAAAGGTTTAATTACTAAAAATGCTTTGCCAAATGAACTTA
AAGCTTCTGATATATATTCAATTAGAGCAGATAGTGAGCCAATTAAACAAGGAATTAAAT
TGGATGATTTCATTGATAAGAATAATAAAAATAGTGTTTTTAGATATATGTTAAATGAAT
CTGCCCAAAAATTAGAAAATATTTTTGAATATTGAAACAATAATAATAAGCAAAATTATG
AAGTTGCTAATTTATTGCTTGCAAAAGACCCATTCCAATTAAAATTACTAGCTTCTTATT
TAAATAACTACTTATTAGCATATGCACTTGAAAATAAGGCAGGTGAAGTATTTAGTGGAA
TTAAACGCATCGATCTTAACATAGTTAAATTACCAAATCAACCAATTGGAAGATTATATT
TAAAAATGGATTTTGTTTCATATGCCAATAACCAAGATTTCAAATTCAAATCAAAAAATG
AAAAAATTGTAAAAAGTGTTTATTTATATTGAAATGGATTTAAAGGATATGACCAACAAA
AATATGGAAATGAATATTTTACCATTGATAAAATTACAGATGGAGATAATTAA
>19687 bias=0,e_score=0.0,bit_score=1915.3,score_ratio=1.00,align_strand=+,abs_start=27178,abs_end=29092,allele_start=27178,allele_end=29092,query_name=NODE_4_length_54767_cov_34.0638_ID_558 <unknown description>
TGAAAAAAAAGTTTTATTTTAATTCTATTTTAATTGCTAGCGCACTTAGCGTTATGCCTT
TAATAATTTGCAGTTGTCAAACTAAAAAAGATAACTATATTATAGAGGGTAGCAATGCTT
ATATAGATATTTCAAAAATTTCTAGAATTTTTTTGCATAGGTTAAGCATAGGTCAGATTG
CTGCATTACACAACATGTATAAGATTTTTTATTACTATGATAATTCTAATAAAAAGCAAT
ATTATGACTCTGCATATGTAAATGGCCAAAAGCTATATTTAAGAAATGCAAATAAAAATG
TTGAATATAAATTAAATTTCCCAATTAAACCTTCTTGAAAACAAGAAATATCAAAATTTG
ACAATGTTAATATTGTAAAAAGCAATAAACCAAGCGATATTAATAATTTTTTAAACCAAT
ATAGTTTTGATGAAGTAGATTCTGCAGGCGATGTTAATGACGAATGATATAGCATATTAG
GCGATAAATGAAAAAAAGACTTTAATAGAAATAATGATCCTTATTTTGAAGATATGCAAA
CTATTATTTTTAGATTAATTCAAGATACAGAATTAAATTATTCAATAATGAAATCTAAAT
ATTTAATAAATTCTAAAAGAGAAAATGTAATTACACAAAATTTATTTAAAAACAAATACA
TTCAAGCTAGTTCATGATTAAATGATGAGGAACATGAGCAACATCGTCAATGATTCAAAA
AATTTTTAGTAATATACTTAAATAAATTTAATGTCAATGTCGGGGATGTAGATATAGATT
GGAAAAATGCAGAAATTGTAAGGTCTTTTTCTGGAACCACTGATTATATAAAATTTAAAT
TCAAAGATATTAAAGATTGAAACGGAAAATCATTATTAAGAAATGATAAAAAAAATATTG
AATATTACATAAATGGTTTTAGAACATATGCAACTAATCAAAAATTCGGTGTCGGCAGTC
AAGGTTTAAAAGAAGAACTACCATTGTTCAACGATTACGTGCCAAATCCACTTCTTGAAA
TTGATGGTATGAAATTTATGAACATTATTGATAATATTAACTATTTTGTTAAAGGCGCAA
CTGATATTAATTATTGAAATGCAAAAGGATTAATGTATCTTTTTCAAAGCTTCAAAAATG
AACCTGGTTTCTTTAAATTAGCAGTTCCTGAATATAAAAAAAATGAAGATAAGGAATATA
AAATTATTGATTTTGAATATACTCCATATTTTAAAACAAATCAAATTTTTAAAGCAATAG
TAAGGGTATTTAAACTAAATGGTACATATAAAGATTATGTTTTAATATCTTCCAATTTTG
ATGATCACGGTCACAGATTAAAAGGTTTAATTACTAAAAATGCTTTGCCAAATGAACTTA
AAGCTTCTGATATATATTCAATTAGAGCAGATAGTGAGCCAATTAAACAAGGAATCAAAT
TGGATGATTTCATTGATAAGAATAATAAAAATAGTGTTTTTAGATATATGTTAAATGAAT
CTGCCCAAAAATTAGAAAATATTTTTGAATATTGAAACAATAATAATAAGCAAAATTATG
AAGTTGCTAATTTATTGCTTGCAAAAGACCCATTCCAATTAAAATTACTAGCTTCTTATT
TAAATAACTACTTATTAGCATATGCACTTGAAAATAAGGCAGGTGAAGTATTTAGTGGAA
TTAAACGCATCGATCTTAACATAGTTAAATTACCAAATCAACCAATTGGAAGATTATATT
TAAAAATGGATTTTGTTTCATATGCCAATAACCAAGATTTCAAATTCAAATCAAAAAATG
AAAAAATTGTAAAAAGTGTTTATTTATATTGAAATGGATTTAAAGGATATGACCAACAAA
AATATGGAAATGAATATTTTACCATTGATAAAATTACAGATGGAGATAATTAAA
>19688 bias=0,e_score=0.0,bit_score=1902.1,score_ratio=0.99,align_strand=-,abs_start=3759,abs_end=5670,allele_start=3759,allele_end=5670,query_name=NODE_1_length_474534_cov_38.1723_ID_792 <unknown description>
TGAAAAAAAAGTTTTATTTTAATTCTATTTTAATTGCTAGCGCACTTAGCGTTATGCCTT
TAATTATTTGTAGTTGTCAAACTAAAAAAGATAACTATATTATAGAGGGTAGCAATGCTT
ATATAGATATTTCAAAAATTTCTAGAGTTTTTTTGCATAGGCTAAGCATAGGTCAGATTG
CTGCATTACACAACATGTATAAGATTTTTTATTACTATGATAATTCTAATAAAAAGCAAT
ATTATGACTCTGCATATGTAAATGACCAAAAGCTATATTTAAGAAATGCAAATAAAAATG
TTGAATATAAATTAAATTTTCCAATTAAACCATCTTGAAAACAAGAAATATCAAAATTTG
ACAATGTTAATATTGTAAAAAGCAATAAACCAAGCGATATTAATAATTTTTTAAACGAAT
ATAGTTTTGATGAAGTAGATTCTGCAGGCGATGTTAATGACGAATGATATAGCATATTAG
GCGATAAATGAAAAAAAGACTTTAATAGAAATAATGATCCTTATTTTGAAGATATGCAAA
CTGTTATTTTTAGATTAATTCAAGATACAGAATTAAATTATTCAATAATGAAATCTAAAT
ATTTAATAAATTCTAAAAGAGAAAATGTAATTACACAAAATTTATTTAAAAACAAATACA
TTCAAGCTAGTTCATGATTAAATGATAAAGAACATGAGCAACATCGTCAATGATTCAAAA
AATTTTTAGTAATATACTTAAATAAATTCAATGTCAATGTCGGGGATGTAGATATAGATT
GGAAAAATGCAGAAATTGTAAAGTCTTTTTCTGGAACCACTGATTATATAAAATTTAAAT
TCAAAGATATTAAAGATTGAAACGGAAAATCATTATTAAGAAATGATAAAAAAAATATTG
AATATTACATAAATGGTTTTAGAACATATGCAACTAATCAAAAATTTGGTGTTGGCAATC
AAGGTTTAAAAGAAAAACTACCATTATTCAACGATTACGTGCCAAATCCACTTCTTGAAA
TTGATGGTATGAAATTTATGAACATTATTGATAATATTAACTATTTTGTTAAAGGCGCAA
CTGATATTAATTATTGAAATGCAAAAGGATTAATGTATCTTTTTCAAAGCTTCAAAAATG
AACCTGGTTTCTTTAAATTAGCAGTTCCTGAATATAAAAAAAATGAAGATAAGGAATATA
AAATTATTGATTTTGAATATACTCCATATTTTAAAACAAATCAAATTTTTAAAGCAATAG
TAAGGGTATTTAAACTAAATGGTACATATAAAGATTATGTTTTAATATCTTCCAATTTTG
ATGATCACGGTCACAGATTAAAAGGTTTAATTACTAAAAATGCTTTGCCAAATGAACTTA
AAGCTTCTGATATATATTCAATTAGAGCAGATAGTGAGCCAATTAAACAAGGAATCAAAT
TAGATGATTTCATTGATAAGAATAATAAAAATAGTGTTTTTAGATATATGTTAAATGAAT
CTGCAAAAAAACTAGAAAATATTTTTGAATATTGAAACAATAATAATAAGCAAAATTATG
AAGTTGCTAATTTATTGCTTGCCAAAGATCCATTCCAATTAAAATTACTAGCTTCTTATT
TAAATAACTACTTATTAGCATATGCACTTGAAAATAAGGAAGGTGAAGTATTTAGTGGAA
TTAAACGCATCGATCTTAACATAGTTAAATTACCAAATCAACCAATTGGAAGATTATATT
TAAAAATGGATTTTGTTTCATATGCCAATAACCAAGATTTCAAATTCAAATCAAAAAATG
AAAAAATTGTAAAAAGTGTTTATTTATATTGAAATGGATTTAAAGGATATGACCAACAAA
AATATGGAAATGAATATTTTACCATTGATAAAATTACAGACGGAGATAATT
