# Supplementary material for: Genomic determination of minimum multi-locus sequence typing schemas to represent the genomic phylogeny of Mycoplasma hominis
Source: BMC Genomics. 2016 Nov 23;17:964. doi: 10.1186/s12864-016-3284-z (PMC5120421; doi:10.1186/s12864-016-3284-z)
Supplement: Additional file 1: — FASTA sequence for all pan genomic alleles identified in this study. (ZIP 1488 kb) [file 12864_2016_3284_MOESM1_ESM.zip › pan_genome/GENE-258.fasta]

>258
ATGACAAAATACAAAATGATAGTATTTGATATTGATGGAACATTATTGCCATTTGGTGTT
ACTCAATTAACACCAAGAATGCAAGAAATGTTTGAGAAATTAAAAGAACAAGGCTATGTA
AATGTGTTGTGTTCTGGTCGTGATATTTTTACAGTAGGCGCCCAAATTGATAACCCTTAT
GTTGATTATTTTGTAGGTGCAAATGGAACTTTTATTCTTGATCTAAGAACAAAAGAATAT
ATTTTTGAAAAAACTATTAATTACAAAGATTTTATTGAATTTAGAAAATATGCAAGCGAA
CATAAATTATCTTTTTCTTTTGTTGGAAACAAATGGGGATATTACAATGAATTATTTAAT
ATAGATCATTGATTTTATAGACCATATAAAGACAAATTTATCCCAGAAAAAGAATTCGAA
TCGCAACATGATAAAAATTATTTAATTACTATTTCAACTCCAACACCATCTATAGTAGCA
GCTGATTTAGAAAAATTCTTCAAAGAAAAAAATCTTGATTTATGAATTCTGGCTCAATGA
AATGGTGGCATATTCATCTCTGCTAAAGGAATAACTAAGGCTGTAGGTTTAAAAATACTA
GGAGATTTATTAAATATTTCTCTTGATGAAATGGTGGCATTTGGTGATTCAGAAAATGAT
ATTGAAATGCTTGAAAAAGTGGGATTAGGTATTGCTATGGGCAACGGAGAAGATGTTACT
AAAGACGCTGCAAAAGAAATTTGCTTGCCAGTTACTGAAGACGGCCCATATTGAAAATTA
AGAGATAAAGGATTTTTTGACTAA
>962
ATGACAAAATACAAAATGATAGTATTTGATATTGATGGAACATTGTTGCCATTCGGAGTT
ACTCAATTAACACCTAGAATGCAAGAAATGTTTGAAAAATTAAAAGAACAAGGCTATGTA
AATGTGTTGTGTTCTGGTCGTGATATTTTTACAGTGGGCGCCCAAATAGATAACCCTTAT
GTTGATTATTTTATAGGTGCAAATGGAACTTTTATTCTTGATTTAAGAACAAAAGAATAT
ATTTTTGAAAAAACTATTAATTACAAAGATTTTGTTGAATTTAGAAAATATGCAAGCGAA
CATAAATTATCTTTTTCTTTTGTTGGAAACAAATGGGGATATTACAATGAATTATTTAAT
ATAGATCATTGATTTTACAGACCATATAAAGACAAATTTATTCCAGAAAAAGAATTCGAA
TCGCAACATGATAAAAATTATTTAATTACTATTTCAACTCCAACACCATCTATAGTAGCA
GCTGATTTAGAAAAATTCTTCAAAGAAAAAAATCTTGATTTATGAATTCTAGCTCAATGA
AATGGTGGCATATTCATCTCTGCTAAAGGAATAACTAAGGCTGTAGGCTTAAAAATACTA
GGAGATTTATTAAACATTTCTCTTGATGAAATGGTAGCATTTGGTGATTCAGAAAATGAT
ATTGAAATGCTTGAAAAAGTAGGATTAGGTATTGCTATGGGCAATGGAGAAGATGTTACT
AAAGATGCTGCAAATGAAATTTGCTTGCCAGTTACTGAAGATGGTCCATATTGAAAATTA
AGAGATAAAGGATTTTTTGACTAA
>1662
ATGACAAAATACAAAATGATAGTATTTGATATTGATGGAACATTATTGCCATTTGGTGTT
ACTCAATTAACACCAAGAATGCAAGAAATGTTTGAGAAATTAAAAGAACAAGGCTATGTA
AATGTGTTGTGTTCTGGTCGTGATATTTTTACAGTAGGCGCCCAAATTGATAACCCTTAT
GTTGATTATTTTGTAGGTGCAAATGGAACTTTTATTCTTGATCTAAGAACAAAAGAATAT
ATTTTTGAAAAAACTATTAATTACAAAGATTTTATTGAATTTAGAAAATATGCAAGCGAA
CATAAATTATCTTTTTCTTTTGTTGGAAACAAATGGGGATATTACAATGAATTATTTAAT
ATAGATCATTGATTTTATAGACCGTATAAAGACAAATTTATTCCAGAAAAAGAATTTGAA
TCGCAACATGATAAAAATTATTTAATTACTATTTCAACTCCAACACCATCTATAGTAGCA
GCTGATTTAGAAAAATTCTTCAAAGAAAAAAATCTTGATTTATGAATTCTAGCTCAATGA
AATGGTGGCATATTCATCTCTGCTAAAGGAATAACTAAGGCTGTAGGTTTAAAAATACTA
GGAGATTTATTAAATATCTCTCTTGATGAAATGGTGGCATTTGGTGATTCTGAAAATGAT
ATTGAAATGCTTGAAAAAGTGGGATTGGGTATTGCTATGGGCAACGGAGAAGATGTTACT
AAAGATGCTGCAAAAGAAATTTGCTTGCCAGTTACTGAAGATGGTCCATATTGAAAATTA
AGAGATAAAGGATTTTTTGACTAA
>7831 bias=104.7,bit_score=847.6,abs_start=623935,align_strand=+,abs_end=624738,score_ratio=1.05422885572,query_name=NODE_1_length_644406_cov_31.3649_ID_828
ATGACAAAATACAAAATGATAGTATTTGATATTGATGGAACATTATTGCCATTTGGTGTT
ACTCAATTAACACCAAGAATGCAAGAAATGTTTGAGAAATTAAAAGAACAAGGCTATGTA
AATGTGTTGTGTTCTGGTCGTGATATTTTTACAGTAGGCGCCCAAATTGATAACCCTTAT
GTTGATTATTTTGTAGGTGCAAATGGAACTTTTATTCTTGATTTAAGAACAAAAGAATAT
ATTTTTGAAAAAACTATTAATTACAAAGATTTTATTGAATTTAGAAAATATGCAAGCGAA
CATAAATTATCTTTTTCTTTTGTTGGAAACAAATGGGGATATTACAATGAATTATTTAAT
ATAGATCATTGATTTTATAGACCATATAAAGACAAATTTATCCCAGAAAAAGAATTCGAA
TCGCAACATGATAAAAATTATTTAATTACTATTTCAACTCCAACACCATCTATAGTAGCA
GCTGATTTAGAAAAATTCTTCAAAGAAAAAAATCTTGATTTATGAATTCTGGCTCAATGA
AATGGTGGCATATTCATCTCTGCTAAAGGAATAACTAAGGCTGTAGGTTTAAAAATACTA
GGAGATTTATTAAATATTTCTCTTGATGAAATGGTGGCATTTGGTGATTCAGAAAATGAT
ATTGAAATGCTTGAAAAAGTGGGATTAGGTATTGCTATGGGCAACGGAGAAGATGTTACT
AAAGACGCTGCAAAAGAAATTTGCTTGCCAGTTACTGAAGACGGCCCATATTGAAAATTA
AGAGATAAAGGATTTTTTGACTAA
>7836 bias=103.9,bit_score=840.1,abs_start=36348,align_strand=-,abs_end=37149,score_ratio=1.04490049751,query_name=NODE_4_length_49777_cov_39.8407_ID_520
TGACAAAATACAAAATGATAGTATTTGATATTGATGGAACATTGTTGCCGTTCGGAGTTA
CTCAATTAACACCTAGAATGCAAGAAATGTTTGAAAAATTAAAAGAACAAGGCTATGTAA
ATGTGTTGTGTTCTGGTCGTGATATTTTTACAGTGGGCGCCCAAATTGATAACCCTTATG
TTGATTATTTTGTAGGTGCAAATGGAACTTTTATTCTTGATCTAAGAACAAAAGAATATA
TTTTTGAAAAAACTATTAATTACAAAGATTTTATTGAATTTAGAAAATATGCAAGCGAAC
ATAAATTATCTTTTTCTTTTGTTGGAAACAAATGGGGATATTACAATGAATTATTTAATA
TAGATCATTGATTTTATAGACCATATAAAGACAAATTTATCCCAGAAAAAGAATTTGAAT
CGCAACATGATAAAAATTATTTAATTACTATTTCAACTCCAACACCATCTATAGTAGCAG
CTGATTTAGAAAAATTCTTCAAAGAAAAAAATCTTGATTTATGAATTCTAGCTCAATGAA
ATGGTGGCATATTCATCTCTGCCAAAGGAATAACTAAGGCTGTAGGTTTAAAAATACTAG
GAGATTTATTAAATATTTCTCTTGATGAAATGGTGGCATTTGGTGATTCAGAAAATGATA
TTGAAATGCTTGAAAAAGTGGGATTAGGTATTGCTATGGGAAACGGAGAAGATGTTACTA
AAGATGCTGCAAAAGAAATTTGCTTGCCAGTTACTGAAGACGGCCCATATTGAAAATTAA
GAGATAAAGGATTTTTTGACTA
>7837 bias=106.1,bit_score=839.7,abs_start=86599,align_strand=+,abs_end=87402,score_ratio=1.04440298507,query_name=NODE_4_length_107452_cov_30.9088_ID_628
ATGACAAAATACAAAATGATAGTATTTGATATTGATGGAACATTATTGCCATTTGGTGTT
ACTCAATTAACACCAAGAATGCAAGAAATGTTTGAGAAATTAAAAGAACAAGGCTATGTA
AATGTGTTGTGTTCTGGTCGTGATATTTTTACAGTAGGCGCCCAAATTGATAACCCTTAT
GTTGATTATTTTGTAGGTGCAAATGGAACTTTTATTCTTGATCTAAGAACAAAAGAATAT
ATTTTTGAAAAAACTATTAATTACAAAGATTTTATTGAATTTAGAAAATATGCAAGCGAA
CATAAATTATCTTTTTCTTTTGTTGGAAACAAATGGGGATATTACAATGAATTATTTAAT
ATAGATCATTGATTTTATAGACCGTATAAAGACAAATTTATTCCAGAAAAAGAATTTGAA
TCGCAACATGATAAAAATTATTTAATTACTATTTCAACTCCAACACCATCTATAGTAGCA
GCTGATTTAGAAAAATTCTTCAAAGAAAAAAATCTTGATTTATGAATTCTAGCTCAATGA
AATGGTGGCATATTCATCTCTGCCAAAGGAATAACTAAGGCTGTAGGTTTAAAAATACTA
GGAGATTTATTAAATATTTCTCTTGATGAAATGGTAGCATTTGGTGATTCTGAAAATGAT
ATTGAAATGCTTGAAAAAGTGGGATTGGGTATTGCTATGGGAAACGGAGAAGACGTTACT
AAAGATGCTGCAAAAGAAATTTGCTTGCCAGTTACTGAAGACGGCCCATATTGAAAATTA
AGAGATAAAGGATTTTTTGACTAA
>7839 bias=103.5,bit_score=841.8,abs_start=28910,align_strand=+,abs_end=29713,score_ratio=1.04701492537,query_name=NODE_10_length_51759_cov_17.7443_ID_1028
ATGACAAAATACAAAATGATAGTATTTGATATTGATGGAACATTGTTGCCGTTTGGTGTT
ACTCAATTAACACCAAGAATGCAAGAAATGTTTGAGAAATTAAAAGAACAAGGCTATGTA
AATGTGTTGTGTTCTGGTCGTGATATTTTTACAGTAGGCGCCCAAATTGATAACCCTTAT
GTTGATTATTTTGTAGGTGCAAATGGAACTTTTATTCTTGATCTAAGAACAAAAGAATAT
ATTTTTGAAAAAACTATTAATTACAAAGATTTTATTGAATTTAGAAAATATGCAAGCGAA
CATAAATTATCTTTTTCTTTTGTTGGAAACAAATGGGGATATTACAATGAATTATTTAAT
ATAGATCATTGATTTTATAGACCATATAAAGACAAATTTATCCCAGAAAAAGAATTTGAA
TCGCAACATGATAAAAATTATTTAATTACTATTTCAACTCCGACACCATCTATAGTAGCA
GCTGATTTAGAAAAATTCTTCAAAGAAAAAAATCTTGATTTATGAATTCTAGCTCAATGA
AATGGTGGCATATTCATCTCTGCCAAAGGAATAACTAAGGCTGTAGGTTTAAAAATACTA
GGAGATTTATTAAATATTTCTCTTGATGAAATGGTAGCATTTGGTGATTCTGAAAATGAT
ATTGAAATGCTTGAAAAAGTGGGATTAGGTATTGCTATGGGCAACGGAGAAGATGTTACT
AAAGATGCTGCAAAAGAAATTTGCTTGCCAGTTACTGAAGACGGCCCATATTGAAAATTA
AGAGATAAAGGATTTTTTGACTAA
>7841 bias=100.2,bit_score=849.0,abs_start=299305,align_strand=+,abs_end=300108,score_ratio=1.05597014925,query_name=NODE_1_length_423494_cov_19.5452_ID_878
ATGACAAAATACAAAATGATAGTATTTGATATTGATGGAACATTGTTGCCGTTCGGAGTT
ACTCAATTAACACCAAGAATGCAAGAAATGTTTGAGAAATTAAAAGAACAAGGCTATGTA
AATGTGTTGTGTTCTGGTCGTGATATTTTTACAGTAGGCGCCCAAATTGATAACCCTTAT
GTTGATTATTTTGTAGGTGCAAATGGAACTTTTATTCTTGATCTAAGAACAAAAGAATAT
ATTTTTGAAAAAACTATTAATTACAAAGATTTTATTGAATTTAGAAAATATGCAAGCGAA
CATAAATTATCTTTTTCTTTTGTTGGAAACAAATGGGGATATTACAATGAATTATTTAAT
ATAGATCATTGATTTTATAGACCATATAAAGACAAATTTATCCCAGAAAAAGAATTCGAA
TCGCAACATGATAAAAATTATTTAATTACTATTTCAACTCCAACACCATCTATAGTAGCA
GCTGATTTAGAAAAATTCTTCAAAGAAAAAAATCTTGATTTATGAATTCTGGCTCAATGA
AATGGTGGCATATTCATCTCTGCTAAAGGAATAACTAAGGCTGTAGGTTTAAAAATACTA
GGAGATTTATTAAATATTTCTCTTGATGAAATGGTGGCATTTGGTGATTCAGAAAATGAT
ATTGAAATGCTTGAAAAAGTGGGATTAGGTATTGCTATGGGCAACGGAGAAGATGTTACT
AAAGACGCTGCAAAAGAAATTTGCTTGCCAGTTACTGAAGACGGCCCATATTGAAAATTA
AGAGATAAAGGATTTTTTGACTAA
>7843 bias=104.9,bit_score=838.9,abs_start=316890,align_strand=+,abs_end=317693,score_ratio=1.0434079602,query_name=NODE_1_length_337690_cov_20.0179_ID_3593
ATGACAAAATACAAAATGATAGTATTTGATATTGATGGAACATTGTTGCCGTTCGGAGTT
ACTCAATTAACACCAAGAATGCAAGAAATGTTTGAGAAATTAAAAGAACAAGGCTATGTA
AATGTGTTGTGTTCTGGTCGTGATATTTTTACAGTAGGCGCCCAAATTGATAACCCTTAT
GTTGATTATTTTGTAGGTGCAAATGGAACTTTTATTCTTGATCTAAGAACAAAAGAATAT
ATTTTTGAAAAAACTATTAATTACAAAGATTTTATTGAATTTAGAAAATATGCAAGCGAA
CATAAATTATCTTTTTCTTTTGTTGGAAACAAATGGGGATATTACAATGAATTATTTAAT
ATAGATCATTGATTTTATAGACCATATAAAGACAAATTTATCCCAGAAAAAGAATTCGAA
TCGCAACATGATAAAAATTATTTAATTACTATTTCAACTCCAACACCATCTATAGTAGCA
GCAGATTTAGAAAAATTCTTCAAAGAAAAAAATCTTGATTTATGAATTCTAGCTCAATGA
AATGGTGGCATATTCATCTCTGCCAAAGGAATAACTAAGGCTGTAGGTTTAAAAATACTA
GGAGATTTATTAAATATTTCTCTTGATGAAATGGTAGCATTTGGTGATTCAGAAAATGAT
ATTGAAATGCTTGAAAAAGTAGGATTAGGTATTGCTATGGGCAATGGAGAAGATGTTACT
AAAGATGCTGCAAAAGAAATTTGCTTGCCAGTTACTGAAGACGGCCCATATTGAAAATTA
AGAGATAAAGGATTTTTTGACTAA
>20484 bias=0,e_score=1.8e-253,bit_score=849.0,score_ratio=1.06,align_strand=-,abs_start=20208,abs_end=21009,allele_start=20208,allele_end=21009,query_name=NODE_1_length_474534_cov_38.1723_ID_792 <unknown description>
TGACAAAATACAAAATGATAGTATTTGATATTGATGGAACATTGTTGCCGTTCGGAGTTA
CTCAATTAACACCAAGAATGCAAGAAATGTTTGAGAAATTAAAAGAACAAGGCTATGTAA
ATGTGTTGTGTTCTGGTCGTGATATTTTTACAGTAGGCGCCCAAATTGATAACCCTTATG
TTGATTATTTTGTAGGTGCAAATGGAACTTTTATTCTTGATCTAAGAACAAAAGAATATA
TTTTTGAAAAAACTATTAATTACAAAGATTTTATTGAATTTAGAAAATATGCAAGCGAAC
ATAAATTATCTTTTTCTTTTGTTGGAAACAAATGGGGATATTACAATGAATTATTTAATA
TAGATCATTGATTTTATAGACCATATAAAGACAAATTTATCCCAGAAAAAGAATTCGAAT
CGCAACATGATAAAAATTATTTAATTACTATTTCAACTCCAACACCATCTATAGTAGCAG
CTGATTTAGAAAAATTCTTCAAAGAAAAAAATCTTGATTTATGAATTCTGGCTCAATGAA
ATGGTGGCATATTCATCTCTGCTAAAGGAATAACTAAGGCTGTAGGTTTAAAAATACTAG
GAGATTTATTAAATATTTCTCTTGATGAAATGGTGGCATTTGGTGATTCAGAAAATGATA
TTGAAATGCTTGAAAAAGTGGGATTAGGTATTGCTATGGGCAACGGAGAAGATGTTACTA
AAGACGCTGCAAAAGAAATTTGCTTGCCAGTTACTGAAGACGGCCCATATTGAAAATTAA
GAGATAAAGGATTTTTTGACT
>20485 bias=0,e_score=9.5e-252,bit_score=840.1,score_ratio=1.04,align_strand=-,abs_start=36348,abs_end=37149,allele_start=36348,allele_end=37149,query_name=NODE_4_length_49777_cov_39.8407_ID_520 <unknown description>
TGACAAAATACAAAATGATAGTATTTGATATTGATGGAACATTGTTGCCGTTCGGAGTTA
CTCAATTAACACCTAGAATGCAAGAAATGTTTGAAAAATTAAAAGAACAAGGCTATGTAA
ATGTGTTGTGTTCTGGTCGTGATATTTTTACAGTGGGCGCCCAAATTGATAACCCTTATG
TTGATTATTTTGTAGGTGCAAATGGAACTTTTATTCTTGATCTAAGAACAAAAGAATATA
TTTTTGAAAAAACTATTAATTACAAAGATTTTATTGAATTTAGAAAATATGCAAGCGAAC
ATAAATTATCTTTTTCTTTTGTTGGAAACAAATGGGGATATTACAATGAATTATTTAATA
TAGATCATTGATTTTATAGACCATATAAAGACAAATTTATCCCAGAAAAAGAATTTGAAT
CGCAACATGATAAAAATTATTTAATTACTATTTCAACTCCAACACCATCTATAGTAGCAG
CTGATTTAGAAAAATTCTTCAAAGAAAAAAATCTTGATTTATGAATTCTAGCTCAATGAA
ATGGTGGCATATTCATCTCTGCCAAAGGAATAACTAAGGCTGTAGGTTTAAAAATACTAG
GAGATTTATTAAATATTTCTCTTGATGAAATGGTGGCATTTGGTGATTCAGAAAATGATA
TTGAAATGCTTGAAAAAGTGGGATTAGGTATTGCTATGGGAAACGGAGAAGATGTTACTA
AAGATGCTGCAAAAGAAATTTGCTTGCCAGTTACTGAAGACGGCCCATATTGAAAATTAA
GAGATAAAGGATTTTTTGACT
>20486 bias=0,e_score=4.3e-253,bit_score=845.6,score_ratio=1.05,align_strand=-,abs_start=42108,abs_end=42909,allele_start=42108,allele_end=42909,query_name=NODE_4_length_110030_cov_30.8764_ID_291 <unknown description>
TGACAAAATACAAAATGATAGTATTTGATATTGATGGAACATTGTTGCCGTTCGGAGTTA
CTCAATTAACACCAAGAATGCAAGAAATGTTTGAGAAATTAAAAGAACAAGGCTATGTAA
ATGTGTTGTGTTCTGGTCGTGATATTTTTACAGTAGGCGCCCAAATTGATAACCCTTATG
TTGATTATTTTGTAGGTGCAAATGGAACTTTTATTCTTGATCTAAGAACAAAAGAATATA
TTTTTGAAAAAACTATTAATTACAAAGATTTTGTTGAATTTAGAAAATATGCAAGCGAAC
ATAAATTATCTTTTTCTTTTGTTGGAAACAAATGGGGATATTACAATGAATTATTTAATA
TAGATCATTGATTTTATAGACCATATAAAGACAAATTTATCCCAGAAAAAGAATTCGAAT
CGCAACATGATAAAAATTATTTAATTACTATTTCAACTCCAACACCATCTATAGTAGCAG
CTGATTTAGAAAAATTCTTCAAAGAAAAAAATCTTGATTTATGAATTCTAGCTCAATGAA
ATGGTGGCATATTCATCTCTGCCAAAGGAATAACTAAGGCTGTAGGTTTAAAAATACTAG
GAGATTTATTAAATATTTCTCTTGATGAAATGGTAGCATTTGGTGATTCTGAAAATGATA
TTGAAATGCTTGAAAAAGTGGGATTAGGTATTGCTATGGGCAACGGAGAAGATGTTACTA
AAGATGCTGCAAAAGAAATTTGCTTGCCAGTTACTGAAGACGGCCCATATTGAAAATTAA
GAGATAAAGGATTTTTTGACT
>20487 bias=0,e_score=1.6e-250,bit_score=838.8,score_ratio=1.04,align_strand=-,abs_start=46624,abs_end=47425,allele_start=46624,allele_end=47425,query_name=NODE_1_length_344309_cov_36.0595_ID_85 <unknown description>
TGACAAAATACAAAATGATAGTATTTGATATTGATGGAACATTGTTGCCGTTCGGAGTTA
CTCAATTAACACCAAGAATGCAAGAAATGTTTGAGAAATTAAAAGAACAAGGCTATGTAA
ATGTGTTGTGTTCTGGTCGTGATATTTTTACAGTAGGCGCCCAAATTGATAACCCTTATG
TTGATTATTTTGTAGGTGCAAACGGAACTTTTATTCTTGATCTAAGAACAAAAGAATATA
TTTTTGAAAAAACTATTAATTACAAAGATTTTATTGAATTTAGAAAATATGCAAGCGAAC
ATAAATTATCTTTTTCTTTTGTTGGAAACAAATGGGGATATTACAATGAATTATTTAATA
TAGATCATTGATTTTATAGACCATATAAAGACAAATTTATCCCAGAAAAAGAATTTGAAT
CGCAACATGATAAAAATTATTTAATTACTATTTCAACTCCAACACCATCTATAGTAGCAG
CTGATTTAGAAAAATTCTTCAAAGAAAAAAATCTTGATTTATGAATTCTAGCTCAATGAA
ATGGTGGCATATTCATCTCTGCCAAAGGAATAACTAAGGCTGTAGGTTTAAAAATACTAG
GAGATTTATTAAATATTTCTCTTGATGAAATGGTAGCATTTGGTGATTCTGAAAATGATA
TTGAAATGCTTGAAAAAGTGGGATTGGGTATTGCTATGGGAAACGGAGAAGACGTTACTA
AAGATGCTGCAAAAGAAATTTGCTTGCCAGTTACTGAAGACGGCCCATATTGAAAATTAA
GAGATAAAGGATTTTTTGACT
>20488 bias=0,e_score=3.4e-253,bit_score=848.5,score_ratio=1.06,align_strand=-,abs_start=53770,abs_end=54571,allele_start=53770,allele_end=54571,query_name=NODE_1_length_666248_cov_46.4332_ID_732 <unknown description>
TGACAAAATACAAAATGATAGTATTTGATATTGATGGAACATTATTGCCATTTGGTGTTA
CTCAATTAACACCAAGAATGCAAGAAATGTTTGAGAAATTAAAAGAACAAGGCTATGTAA
ATGTGTTGTGTTCTGGTCGTGATATTTTTACAGTAGGCGCCCAAATTGATAACCCTTATG
TTGATTATTTTGTAGGTGCAAATGGAACTTTTATTCTTGATCTAAGAACAAAAGAATATA
TTTTTGAAAAAACTATTAATTACAAAGATTTTATTGAATTTAGAAAATATGCAAGCGAAC
ATAAATTATCTTTTTCTTTTGTTGGAAACAAATGGGGATATTACAATGAATTATTTAATA
TAGATCATTGATTTTATAGACCATATAAAGACAAATTTATTCCAGAAAAAGAATTCGAAT
CGCAACATGATAAAAATTATTTAATTACTATTTCAACTCCAACACCATCTATAGTAGCAG
CTGATTTAGAAAAATTCTTCAAAGAAAAAAATCTTGATTTATGAATTCTGGCTCAATGAA
ATGGTGGCATATTCATCTCTGCTAAAGGAATAACTAAGGCTGTAGGTTTAAAAATACTAG
GAGATTTATTAAATATTTCTCTTGATGAAATGGTGGCATTTGGTGATTCAGAAAATGATA
TTGAAATGCTTGAAAAAGTGGGATTAGGTATTGCTATGGGCAACGGAGAAGATGTTACTA
AAGACGCTGCAAAAGAAATTTGCTTGCCAGTTACTGAAGACGGCCCATATTGAAAATTAA
GAGATAAAGGATTTTTTGACT
>20489 bias=0,e_score=2.5e-251,bit_score=839.7,score_ratio=1.04,align_strand=+,abs_start=86598,abs_end=87401,allele_start=86598,allele_end=87401,query_name=NODE_4_length_107060_cov_28.1066_ID_600 <unknown description>
TGACAAAATACAAAATGATAGTATTTGATATTGATGGAACATTATTGCCATTTGGTGTTA
CTCAATTAACACCAAGAATGCAAGAAATGTTTGAGAAATTAAAAGAACAAGGCTATGTAA
ATGTGTTGTGTTCTGGTCGTGATATTTTTACAGTAGGCGCCCAAATTGATAACCCTTATG
TTGATTATTTTGTAGGTGCAAATGGAACTTTTATTCTTGATCTAAGAACAAAAGAATATA
TTTTTGAAAAAACTATTAATTACAAAGATTTTATTGAATTTAGAAAATATGCAAGCGAAC
ATAAATTATCTTTTTCTTTTGTTGGAAACAAATGGGGATATTACAATGAATTATTTAATA
TAGATCATTGATTTTATAGACCGTATAAAGACAAATTTATTCCAGAAAAAGAATTTGAAT
CGCAACATGATAAAAATTATTTAATTACTATTTCAACTCCAACACCATCTATAGTAGCAG
CTGATTTAGAAAAATTCTTCAAAGAAAAAAATCTTGATTTATGAATTCTAGCTCAATGAA
ATGGTGGCATATTCATCTCTGCCAAAGGAATAACTAAGGCTGTAGGTTTAAAAATACTAG
GAGATTTATTAAATATTTCTCTTGATGAAATGGTAGCATTTGGTGATTCTGAAAATGATA
TTGAAATGCTTGAAAAAGTGGGATTGGGTATTGCTATGGGAAACGGAGAAGACGTTACTA
AAGATGCTGCAAAAGAAATTTGCTTGCCAGTTACTGAAGACGGCCCATATTGAAAATTAA
GAGATAAAGGATTTTTTGACTAA
>20490 bias=0,e_score=2.7e-250,bit_score=835.4,score_ratio=1.04,align_strand=+,abs_start=11826,abs_end=12629,allele_start=11826,allele_end=12629,query_name=NODE_4_length_54767_cov_34.0638_ID_558 <unknown description>
TGACAAAATACAAAATGATAGTATTTGATATTGATGGAACATTGTTGCCATTTGGAGTTA
CTCAATTAACACCTAGAATGCAAGAAATGTTTGAAAAATTAAAAGAACAAGGCTATGTAA
ATGTGTTGTGTTCTGGTCGTGATATTTTTACAGTAGGCGCCCAAATAGATAACCCTTATG
TTGATTATTTTATAGGTGCAAATGGAACTTTTATTCTTGATCTAAGAACAAAAGAATATA
TTTTTGAAAAAACTATTAATTACAAAGATTTTATTGAATTTAGAAAATATGCAAGCGAAC
ATAAATTATCTTTTTCTTTTGTTGGAAACAAATGGGGATATTACAATGAATTATTTAATA
TAGATCATTGATTTTATAGACCATATAAAGACAAATTTATTCCAGAAAAAGAATTCGAAT
CGCAACATGATAAAAATTATTTAATTACTATTTCAACTCCAACACCATCTATAGTAGCAG
CTGATTTAGAAAAATTCTTCAAAGAAAAAAATCTTGATTTATGAATTCTAGCTCAATGAA
ATGGTGGCATATTCATCTCTGCTAAAGGAATAACTAAGGCTGTAGGTTTAAAAATACTAG
GAGATTTATTAAATATTTCTCTTGATGAAATGGTAGCATTTGGTGATTCAGAAAATGATA
TTGAAATGCTTGAAAAAGTGGGATTAGGTATTGCTATGGGTAACGGAGAAGATGTTACTA
AAGATGCTGCAAATGAAATTTGCTTGCCAGTTACTGAAGATGGTCCATATTGAAAATTAA
GAGATAAAGGATTTTTTGACTAA
>20491 bias=0,e_score=4.3e-253,bit_score=845.6,score_ratio=1.05,align_strand=+,abs_start=67122,abs_end=67925,allele_start=67122,allele_end=67925,query_name=NODE_4_length_110046_cov_29.7683_ID_1631 <unknown description>
TGACAAAATACAAAATGATAGTATTTGATATTGATGGAACATTGTTGCCGTTCGGAGTTA
CTCAATTAACACCAAGAATGCAAGAAATGTTTGAGAAATTAAAAGAACAAGGCTATGTAA
ATGTGTTGTGTTCTGGTCGTGATATTTTTACAGTAGGCGCCCAAATTGATAACCCTTATG
TTGATTATTTTGTAGGTGCAAATGGAACTTTTATTCTTGATCTAAGAACAAAAGAATATA
TTTTTGAAAAAACTATTAATTACAAAGATTTTGTTGAATTTAGAAAATATGCAAGCGAAC
ATAAATTATCTTTTTCTTTTGTTGGAAACAAATGGGGATATTACAATGAATTATTTAATA
TAGATCATTGATTTTATAGACCATATAAAGACAAATTTATCCCAGAAAAAGAATTCGAAT
CGCAACATGATAAAAATTATTTAATTACTATTTCAACTCCAACACCATCTATAGTAGCAG
CTGATTTAGAAAAATTCTTCAAAGAAAAAAATCTTGATTTATGAATTCTAGCTCAATGAA
ATGGTGGCATATTCATCTCTGCCAAAGGAATAACTAAGGCTGTAGGTTTAAAAATACTAG
GAGATTTATTAAATATTTCTCTTGATGAAATGGTAGCATTTGGTGATTCTGAAAATGATA
TTGAAATGCTTGAAAAAGTGGGATTAGGTATTGCTATGGGCAACGGAGAAGATGTTACTA
AAGATGCTGCAAAAGAAATTTGCTTGCCAGTTACTGAAGACGGCCCATATTGAAAATTAA
GAGATAAAGGATTTTTTGACTAA
>20492 bias=0,e_score=1.2e-251,bit_score=843.0,score_ratio=1.05,align_strand=+,abs_start=449829,abs_end=450632,allele_start=449829,allele_end=450632,query_name=NODE_1_length_497571_cov_28.1511_ID_540 <unknown description>
TGACAAAATACAAAATGATAGTATTTGATATTGATGGAACATTGTTGCCGTTTGGTGTTA
CTCAATTAACACCAAGAATGCAAGAAATGTTTGAGAAATTAAAAGAACAAGGCTATGTAA
ATGTGTTGTGTTCTGGTCGTGATATTTTTACAGTAGGCGCCCAAATTGATAACCCTTATG
TTGATTATTTTGTAGGTGCAAATGGAACTTTTATTCTTGATCTAAGAACAAAAGAATATA
TTTTTGAAAAAACTATTAATTACAAAGATTTTATTGAATTTAGAAAATATGCAAGCGAAC
ATAAATTATCTTTTTCTTTTGTTGGAAACAAATGGGGATATTACAATGAATTATTTAATA
TAGATCATTGATTTTATAGACCGTATAAAGACAAATTTATTCCAGAAAAAGAATTTGAAT
CGCAACATGATAAAAATTATTTAATTACTATTTCAACTCCAACACCATCTATAGTAGCAG
CTGATTTAGAAAAATTCTTCAAAGAAAAAAATCTTGATTTATGAATTCTAGCTCAATGAA
ATGGTGGCATATTCATCTCTGCCAAAGGAATAACTAAGGCTGTAGGTTTAAAAATACTAG
GAGATTTATTAAATATTTCTCTTGATGAAATGGTAGCATTTGGTGATTCTGAAAATGATA
TTGAAATGCTTGAAAAAGTGGGATTAGGTATTGCTATGGGCAACGGAGAAGATGTTACTA
AAGATGCTGCAAAAGAAATTTGCTTGCCAGTTACTGAAGACGGCCCATATTGAAAATTAA
GAGATAAAGGATTTTTTGACTAA
>20493 bias=0,e_score=4.9e-253,bit_score=847.6,score_ratio=1.05,align_strand=-,abs_start=42950,abs_end=43751,allele_start=42950,allele_end=43751,query_name=NODE_1_length_507951_cov_41.4538_ID_1311 <unknown description>
TGACAAAATACAAAATGATAGTATTTGATATTGATGGAACATTATTGCCATTTGGTGTTA
CTCAATTAACACCAAGAATGCAAGAAATGTTTGAGAAATTAAAAGAACAAGGCTATGTAA
ATGTGTTGTGTTCTGGTCGTGATATTTTTACAGTAGGCGCCCAAATTGATAACCCTTATG
TTGATTATTTTGTAGGTGCAAATGGAACTTTTATTCTTGATTTAAGAACAAAAGAATATA
TTTTTGAAAAAACTATTAATTACAAAGATTTTATTGAATTTAGAAAATATGCAAGCGAAC
ATAAATTATCTTTTTCTTTTGTTGGAAACAAATGGGGATATTACAATGAATTATTTAATA
TAGATCATTGATTTTATAGACCATATAAAGACAAATTTATCCCAGAAAAAGAATTCGAAT
CGCAACATGATAAAAATTATTTAATTACTATTTCAACTCCAACACCATCTATAGTAGCAG
CTGATTTAGAAAAATTCTTCAAAGAAAAAAATCTTGATTTATGAATTCTGGCTCAATGAA
ATGGTGGCATATTCATCTCTGCTAAAGGAATAACTAAGGCTGTAGGTTTAAAAATACTAG
GAGATTTATTAAATATTTCTCTTGATGAAATGGTGGCATTTGGTGATTCAGAAAATGATA
TTGAAATGCTTGAAAAAGTGGGATTAGGTATTGCTATGGGCAACGGAGAAGATGTTACTA
AAGACGCTGCAAAAGAAATTTGCTTGCCAGTTACTGAAGACGGCCCATATTGAAAATTAA
GAGATAAAGGATTTTTTGACT
>20494 bias=0,e_score=1.5e-251,bit_score=841.8,score_ratio=1.05,align_strand=+,abs_start=219681,abs_end=220484,allele_start=219681,allele_end=220484,query_name=NODE_1_length_264014_cov_18.1843_ID_149 <unknown description>
TGACAAAATACAAAATGATAGTATTTGATATTGATGGAACATTGTTGCCGTTTGGTGTTA
CTCAATTAACACCAAGAATGCAAGAAATGTTTGAGAAATTAAAAGAACAAGGCTATGTAA
ATGTGTTGTGTTCTGGTCGTGATATTTTTACAGTAGGCGCCCAAATTGATAACCCTTATG
TTGATTATTTTGTAGGTGCAAATGGAACTTTTATTCTTGATCTAAGAACAAAAGAATATA
TTTTTGAAAAAACTATTAATTACAAAGATTTTATTGAATTTAGAAAATATGCAAGCGAAC
ATAAATTATCTTTTTCTTTTGTTGGAAACAAATGGGGATATTACAATGAATTATTTAATA
TAGATCATTGATTTTATAGACCATATAAAGACAAATTTATCCCAGAAAAAGAATTTGAAT
CGCAACATGATAAAAATTATTTAATTACTATTTCAACTCCGACACCATCTATAGTAGCAG
CTGATTTAGAAAAATTCTTCAAAGAAAAAAATCTTGATTTATGAATTCTAGCTCAATGAA
ATGGTGGCATATTCATCTCTGCCAAAGGAATAACTAAGGCTGTAGGTTTAAAAATACTAG
GAGATTTATTAAATATTTCTCTTGATGAAATGGTAGCATTTGGTGATTCTGAAAATGATA
TTGAAATGCTTGAAAAAGTGGGATTAGGTATTGCTATGGGCAACGGAGAAGATGTTACTA
AAGATGCTGCAAAAGAAATTTGCTTGCCAGTTACTGAAGACGGCCCATATTGAAAATTAA
GAGATAAAGGATTTTTTGACTAA
>20495 bias=0,e_score=1.3e-253,bit_score=845.8,score_ratio=1.05,align_strand=-,abs_start=23270,abs_end=24071,allele_start=23270,allele_end=24071,query_name=NODE_5_length_36654_cov_1.22529_ID_173 <unknown description>
TGACAAAATACAAAATGATAGTATTTGATATTGATGGAACATTATTGCCATTTGGTGTTA
CTCAATTAACACCAAGAATGCAAGAAATGTTTGAGAAATTAAAAGAACAAGGCTATGTAA
ATGTGTTGTGTTCTGGTCGTGATATTTTTACAGTAGGCGCCCAAATTGATAACCCTTATG
TTGATTATTTTGTAGGTGCAAATGGAACTTTTATTCTTGATCTAAGAACAAAAGAATATA
TTTTTGAAAAAACTATTAATTACAAAGATTTTATTGAATTTAGAAAATATGCAAGCGAAC
ATAAATTATCTTTTTCTTTTGTTGGAAACAAATGGGGATATTACAATGAATTATTTAATA
TAGATCATTGATTTTATAGACCGTATAAAGACAAATTTATTCCAGAAAAAGAATTTGAAT
CGCAACATGATAAAAATTATTTAATTACTATTTCAACTCCAACACCATCTATAGTAGCAG
CTGATTTAGAAAAATTCTTCAAAGAAAAAAATCTTGATTTATGAATTCTAGCTCAATGAA
ATGGTGGCATATTCATCTCTGCTAAAGGAATAACTAAGGCTGTAGGTTTAAAAATACTAG
GAGATTTATTAAATATCTCTCTTGATGAAATGGTGGCATTTGGTGATTCTGAAAATGATA
TTGAAATGCTTGAAAAAGTGGGATTGGGTATTGCTATGGGCAACGGAGAAGATGTTACTA
AAGATGCTGCAAAAGAAATTTGCTTGCCAGTTACTGAAGATGGTCCATATTGAAAATTAA
GAGATAAAGGATTTTTTGACT
>20496 bias=0,e_score=1.4e-250,bit_score=838.9,score_ratio=1.04,align_strand=+,abs_start=316855,abs_end=317658,allele_start=316855,allele_end=317658,query_name=NODE_1_length_337655_cov_39.5735_ID_506 <unknown description>
TGACAAAATACAAAATGATAGTATTTGATATTGATGGAACATTGTTGCCGTTCGGAGTTA
CTCAATTAACACCAAGAATGCAAGAAATGTTTGAGAAATTAAAAGAACAAGGCTATGTAA
ATGTGTTGTGTTCTGGTCGTGATATTTTTACAGTAGGCGCCCAAATTGATAACCCTTATG
TTGATTATTTTGTAGGTGCAAATGGAACTTTTATTCTTGATCTAAGAACAAAAGAATATA
TTTTTGAAAAAACTATTAATTACAAAGATTTTATTGAATTTAGAAAATATGCAAGCGAAC
ATAAATTATCTTTTTCTTTTGTTGGAAACAAATGGGGATATTACAATGAATTATTTAATA
TAGATCATTGATTTTATAGACCATATAAAGACAAATTTATCCCAGAAAAAGAATTCGAAT
CGCAACATGATAAAAATTATTTAATTACTATTTCAACTCCAACACCATCTATAGTAGCAG
CAGATTTAGAAAAATTCTTCAAAGAAAAAAATCTTGATTTATGAATTCTAGCTCAATGAA
ATGGTGGCATATTCATCTCTGCCAAAGGAATAACTAAGGCTGTAGGTTTAAAAATACTAG
GAGATTTATTAAATATTTCTCTTGATGAAATGGTAGCATTTGGTGATTCAGAAAATGATA
TTGAAATGCTTGAAAAAGTAGGATTAGGTATTGCTATGGGCAATGGAGAAGATGTTACTA
AAGATGCTGCAAAAGAAATTTGCTTGCCAGTTACTGAAGACGGCCCATATTGAAAATTAA
GAGATAAAGGATTTTTTGACTAA
