# Supplementary material for: Genomic determination of minimum multi-locus sequence typing schemas to represent the genomic phylogeny of Mycoplasma hominis
Source: BMC Genomics. 2016 Nov 23;17:964. doi: 10.1186/s12864-016-3284-z (PMC5120421; doi:10.1186/s12864-016-3284-z)
Supplement: Additional file 1: — FASTA sequence for all pan genomic alleles identified in this study. (ZIP 1488 kb) [file 12864_2016_3284_MOESM1_ESM.zip › pan_genome/GENE-259.fasta]

>259
ATGATAGTTAATATAACAAAAAATAAACTCAAAAATTCTTCAAGAAAAGAAAAACAAATT
AAGCAAATCAATACAAGGTTAATTGAAGCTTCTAATTGTAGTCAAGAAGAATTATTTTTA
AAATATCAAACCTCTCAAAACGGATTTCAAGATGAAGAAAGAATTGAAGCTGCAAGAGAA
GAATATGGTTTAAATAAAATAACAAAAAAAGGCGCTGATAATGTTTGAAAGCGTTTATTT
AGATCATTTTTTAATTTTTTTAACATCATTTTGTTTGCATTGGCAATTGTTTCTATGATT
ATTGATTTAATATTGCCTGCATCAAAAGGTAAAAAAATAACATGAATTGATGGAATGACT
GTCATCATTGTTTTATTTATGGTTTTTTTAAGTGGAATTATTCACTTCGTTCAAGAACAA
CGTGGGGCATCAAGCGCTGATAAATTAGTTGAGACTGTTGAAACTACTTCGCTTGTTCAA
AGGAATGGTATTATGAAGGAAATTCCAATGGATGAGATTGTAGTAGGTGATATTGTGTAT
TTAGCAGCTGGAGATATTATTCCGGCGGATGTAAGAATATTAGAAGCAAAAGACTTATTT
ATTTCTCAATCCTCATTAACCGGAGAAAGCGATGCTATTGAAAAATATAAGAACATCGAC
GGTTCTAAAGAATTTGAAGCAATAACTGACCGTAGTAATTTAGCTTTTATGGGAACTAAT
GTTATTTCAGGTTCTGCTAAAACTATTGTAATTGCAACTGGCAATGATACAATTATTGGA
CAAGTTGCTTCTAAAATCAATGAAAAACCAATACCAACCAACTTTGATAAAGGAATTAAA
AAAATTTCAATAATGTTCACTATTATAATGGCTGTTATTGTTCCTATAGTATTTTTAATT
TTAGGAATTAAAGGTGTTATAGGTGGAGAAAATCAATGATTAGAAGGATTTTTGTTTGGT
ATATCAATTGCTGTTGGTTTAACACCAGAAATGCTTCCAATGATAGTGACAGCAAGTTTA
TCTAAAGGCGCAGTTTCGCTAGGTAAGGCCAAAACAATAATTAAAAATATTAATTCAATT
CAAAATTTTGGTTCAATGGACATTTTATGTACAGATAAAACCGGAACATTAACACAAGAT
GAAGTAATTATGGAACGTCATATGGATGTTACCGGCAAAGAAGATTTTCATGTTTTAAAA
TATGCTTTTATTAATTCATATTATCAAACAGGATTAAAAAATTTACTTGATAAATCAATA
ATTAATAAGACTTTTGAAATGGCATCAAAAAACAAAGAACTTGAGGATTTTCAAAGATTT
TATGAAAAAATTGACGAAATTCCTTTTGATTTCAAAAGAAAAAGAATGTCTGTTTTAGTT
AAATCATTAAAACAAAATAAAGTAACCCTAATTACCAAGGGTGCTGTCGAAGAAATTGTG
AGTGTATGTAAAAATATTTACATTGATGGGGAAGTTAAGCCTCTTGATAAAAAAACAATA
GATAAGGTTCTAAGAAGAGTTGAAGAATTCAATTCAGAAGGACTAAGAGTTATTGCAATA
GCTTCTAAAAAATCAACAATTAATGCAGTTGGAAAAATATCAGTAAATGATGAATGCGAT
ATGACATTGATTGGATATTTAACATTTCTTGATCCTCCTAAAGATTCTGCTGCTGCCGCA
ATTGAAAAATTGCATGAATATGGAGTTGATGTAAAAATATTAACGGGAGATAGTGCGCTT
GTAACAAAAGCAGTATGTGCCCAAGTAGGAATAAAAAATAATAGAATTTTACTAGGCAAA
GAAGTTGAAGAATTAAGCGATGCTGAACTTAAAATTGAAGTTGAAAAAGTTCAAATTTTT
GCAAAATTAAGCCCTGACCAAAAGGCAAGAATTATTTCAATATTGCGTGATAATGGTCAT
GTTGTTGGCTATATGGGTGACGGAATTAATGATGCACCCGCTATGAAATCAGCCGATGTT
TCAATATCAGTCGATACTGCAGTTGATATTGCAAAAGAATCAGCTAACATAATTCTTTTA
GAAAAAGACCTAAACGTTTTGGCTAAAGGAATTGTTGAAGGTAGAAAAACACATGCCAAT
ATTAACAAATACATAAAAATGACTGCATCTTCAAACTTTGGAAATATATTTAGTATTTTA
ATTGCTTCATTTTTAATTCCTTTTGTTCCATTAAACCCTGTACAAATAATATTATTGAAT
TTGGTATATGATGTTTGCTGTGCAACAATGCCATGAGACAATGTAGATCCTGAATTTATT
CTTAAACCTCGGCAATGAGAGTATAAATCAATTTGAAGATTTATGTTTTGGTTTGGTCCA
ACGAGTTCAATAGTAGATATTGTTTCATATGTAGTCTTATTCTTTGCAATAATTCCAAAT
GCGTCATTTATGACTAGTAAGGGTGATTGAGTACAAATAGGAGCTTATAAGAGTTTTGCT
TCTTTAAAAGATGAACTAAGTATAGAAAAACAAAAAGCATTTAAAGAACTATTCTGAGCA
GGATGATTAGTTGTTTCTATGTATACTCAAACCCTTGTAATTCACTTTTTGCGTACTGAT
AAAACACCATTTATTAAATCAAATGCAACGACCTCGTTATTTATTTCAACATTAATCGGG
TGTGCAATAATTAATGCTGTGCCATATATACCTGGAATTAATAAAGGTTTAAGTCTAATG
CCTTTGCCAGGAATTTATTATGCTTGATTAGTTTTATTTTTAGGAATATATGTCTTATTA
GTTGTTAGTGTTAAGTCAATTTATAAACGTATATATAAAGAATTTTTATAA
>592
ATGATAGTTAATATAACAAAAAATAAACTTAAAAATTCTTCAAGAAAAGAAAAACAAATT
AAGCAAATCAATACAAGGTTAGTTGAAGCTTCTAATTGTAGTCAAGAAGAATTATTTTTA
AAATATCAAACCTCTCAAAACGGATTTCAAGATGAAGAAAGAATTGAAGCTGCAAGAGAA
GAATATGGTTTAAATAAAATAACAAAAAAAGGCGCTGATAATGTTTGAAAGCGTTTATTT
AGATCATTTTTTAATTTTTTTAACATCATTTTGTTTGCATTGGCAATTGTTTCTATGATT
ATTGATTTAATATTGCCGGCATCAAAAGGTAAAAAGATAACATGAATTGATGGAATGACT
GTCATCATTGTTTTATTTATGGTTTTTTTAAGTGGAATTATTCACTTCGTTCAAGAACAA
CGTGGGGCATCAAGCGCTGATAAATTAGTTGAGACTGTTGAAACTACTTCGCTTGTTCAA
AGGAATGGTATTATGAAGGAAATTCCAATGGATGAGATTGTAGTAGGCGATATTGTGTAT
TTAGCAGCTGGAGATATTATTCCGGCGGATGTAAGAATATTAGAAGCAAAAGACTTATTT
ATTTCTCAATCCTCATTAACCGGAGAAAGCGATGCTATTGAAAAATATAAGAACATCGAC
AGTTCTAAAGAATTTGAAGCAATAACTGATCGTAGCAATTTAGCTTTTATGGGAACCAAT
GTTATTTCAGGTTCTGCTAAAACTATTGTAATTGCAACCGGCAATGATACAATTATTGGA
CAAGTTGCTTCCAAAATCAATGAAAAACCAATACCAACAAACTTTGATAAAGGAATTAAA
AAAATTTCAATAATGTTCACTATTATAATGGCCGTTATTGTCCCTATAGTATTTTTAATT
TTAGGAATTAAAGGTGTTATTGGTGGAGAAAACCAATGATTAGAAGGATTTTTGTTTGGT
ATATCAATTGCTGTTGGTTTAACACCAGAAATGCTCCCAATGATAGTGACTGCTAGTTTA
TCTAAAGGCGCAATTTCACTAGGCAAGGCCAAAACAATAATTAAGAATATTAATTCGATT
CAAAATTTCGGATCAATGGACATTTTATGTACAGATAAAACTGGGACATTAACACAAGAT
GAAGTAATTATGGAACGTCATATGGATGTTACCGGCAAAGAAGATTTTCATGTTTTAAAA
TATGCTTTTATTAATTCATATTATCAAACAGGATTAAAAAATTTACTTGATAAATCAATA
ATTAATAAGACTTTTGAAATGGCATCAAAAAACAAAGAACTTGAGGATTTTCAAAGATTT
TATGAAAAAATTGACGAAATTCCTTTTGATTTCAAAAGAAAAAGAATGTCTGTTTTAGTT
AAATCATTAAAACAAAATAAAGTAACCTTAATTACCAAGGGTGCTGTCGAAGAAATTGTG
AGTGTATGTAAAAATATTTACATTGATGGGGAAGTTAAGCCTCTTGATAAGAAAACAATA
GATAAGGTTCTAAGAAGAGTTGAAGAATTCAATTCAGAAGGACTAAGAGTTATTGCAATC
GCTTCTAAAAAATCAACAATTAATGCAGTTGGAAAAATATCGGTAAATGATGAATGCGAT
ATGACCTTGATTGGATATTTAACATTTCTTGATCCTCCTAAAGATTCTGCTGCTGCTGCA
ATTGAAAAATTGCATGAATATGGAGTTGATGTAAAAATATTAACAGGAGATAGTGCGCTT
GTAACAAAAGCAGTATGTGCCCAAGTAGGAATAAAAAATAATAGAATTTTACTAGGCAAA
GAAGTTGAAGAATTAAGCGATGCTGAACTTAAAATTGAAGTTGAAAAAGTTCAAATTTTT
GCAAAATTAAGCCCTGACCAAAAGGCAAGAATTATTTCAATATTGCGTGATAATGGTCAT
GTTGTTGGCTATATGGGTGACGGAATTAATGATGCACCCGCTATGAAATCAGCCGATGTT
TCAATATCAGTTGATACTGCAGTTGATATTGCAAAAGAATCAGCTAACATAATTCTTTTA
GAAAAAGACCTAAACGTTTTGGCTAAAGGAATTGTTGAAGGTAGAAAAACACATGCCAAT
ATTAACAAATACATAAAAATGACTGCATCTTCAAACTTTGGAAATATATTTAGTATTTTA
ATTGCTTCATTTTTAATTCCTTTTGTTCCATTAAACCCTGTACAAATAATATTATTGAAT
TTGGTATATGATGTTTGCTGTGCAACAATGCCATGAGATAATGTAGACCCTGAATTTATT
CTTAAACCTCGGCAATGAGAGTATAAATCAATTTGAAGATTTATGTTTTGGTTTGGTCCA
ACGAGTTCAATAGTAGATATTGTTTCATATGTAGTCTTATTCTTTGCAATAATTCCAAAT
GCGTCATTTATGACTAGCAAGGGAGATTGAGTACAAATAGGAGCATATAAGAGTTTTGCT
TCTTTAAAAGATGAACTAAGTATAGAAAAACAAAAAGCATTTAAAGAACTATTCTGAGCA
GGATGATTAGTTGTTTCTATGTATACTCAAACCCTTGTAATTCACTTTTTACGTACTGAT
AAAACACCATTTATTAAATCAAATGCAACGACCTCGTTATTTATTTCAACATTAATCGGA
TGTGCAATAATTAATGCCGTGCCATATATACCTGGAATTAATAAAGGTTTAAGTCTAATG
CCATTGCCAGGAATTTATTATGCTTGATTAGTTTTATTCTTAGGAATATATGTCTTATTA
GTTGTTAGTGTTAAGTCAATTTATAAACGTATATATAAAGAATTTTTATAA
>1013
ATGATAGTTAATATAACAAAAAATAAACTTAAAAATTCTTCAAGAAAAGAAAAACAAATT
AAGCAAATCAATACAAGGTTAGTTGAAGCTTCTAATTGTAGTCAAGAAGAATTATTTTTA
AAATATCAAACCTCTCAAAACGGATTTCAAGATGAAGAAAGAATTGAAGCTGCAAGAGAA
GAATATGGTTTAAATAAAATAACAAAAAAAGGCGCTGATAATGTTTGAAAGCGTTTATTT
AGATCATTTTTTAATTTTTTTAACATCATTTTGTTTGCATTGGCAATTGTTTCTATGATT
ATTGATTTAATATTGCCAGCATCAAAAGGCAAAAAGATAACATGAATTGATGGAATGACT
GTCATCATTGTTTTATTTATGGTTTTTTTAAGTGGAATTATTCACTTCGTTCAAGAACAA
CGTGGGGCATCAAGCGCTGATAAATTAGTTGAGACTGTTGAAACTACTTCGCTTGTTCAA
AGAAATGGTATTATGAAGGAAATTCCAATGGATGAGATTGTAGTAGGCGATATTGTGTAT
TTAGCAGCTGGAGATATTATTCCAGCTGATGTAAGAATATTAGAAGCAAAAGACTTATTT
ATTTCTCAATCCTCATTAACCGGAGAAAGCGATGCTATTGAAAAATATAAGAACATCGAC
AGTTCTAAAGAATTTGAAGCAATAACTGATCGTAGCAATTTAGCTTTTATGGGAACCAAT
GTTATTTCAGGTTCTGCTAAAACTATTGTAATTGCAACCGGCAATGATACAATTATTGGA
CAAGTTGCTTCTAAAATCAATGAAAAACCAATACCAACCAACTTTGATAAAGGAATTAAA
AAAATTTCAATAATGTTCACTATTATAATGGCTGTTATTGTTCCTATAGTATTTTTAATT
TTAGGAATTAAAGGTGTTATAGGTGGAGAAAATCAATGATTAGAAGGATTTTTGTTTGGT
ATATCAATTGCTGTTGGTCTAACACCGGAAATGCTTCCAATGATAGTGACAGCAAGTTTA
TCTAAAGGTGCAGTTTCGCTAGGTAAGGCCAAAACAATAATTAAAAATATTAATTCAATT
CAAAATTTTGGTTCAATGGACATTTTATGTACAGATAAAACCGGAACATTAACACAAGAC
GAAGTAATTATGGAACGCCATATGGATGTTACTGGCAAAGAAGATTTTCATGTTTTAAAA
TATGCTTTTATTAATTCATATTATCAAACAGGATTGAAAAATTTACTTGATAAATCAATA
ATTAATAAGACTTTTGAAATGGCGTCAAAAAACAAAGAACTTGAGGATTTTCAAAGATTT
TATGAAAAAATTGACGAAATTCCTTTTGATTTCAAAAGAAAAAGAATGTCTGTTTTAGTT
AAATCATTAAAACAAAATAAAGTAACCCTAATTACCAAGGGTGCTGTTGAAGAAATTGTT
AGTGTATGCAAAAATATTTACATTGATGGAGAGGTAAAACCTCTTGATAAAAAAACAATA
GATAAGGTTCTAAGAAGAGTTGAAGAATTCAATTCAGAAGGACTAAGAGTTATTGCAATC
GCTTCTAAAAAATCAACAATTAATGCAGTTGGAAAAATATCGGTAAATGATGAATGCGAT
ATGACATTGATTGGATATTTAACATTTCTTGATCCTCCTAAAGATTCTGCTGCTGCCGCA
ATTGAAAAATTGCATGAATATGGAGTTGATGTAAAAATATTAACTGGAGATAGTGCACTT
GTAACAAAAGCAGTATGTGCCCAAGTAGGAATAAAAAATAATAGAATTTTACTAGGCAAA
GAAGTTGAAGAATTAAGTGATGTTGAACTTAAAATTGAAGTTGAAAAAGTTCAAATTTTT
GCAAAATTAAGCCCTGACCAAAAGGCAAGAATTATTTCAATATTGCGTGATAATGGTCAT
GTTGTTGGCTATATGGGTGACGGAATTAATGATGCACCCGCTATGAAATCAGCTGATGTT
TCAATATCAGTTGATACTGCAGTTGATATTGCAAAAGAATCAGCTAACATAATTCTTTTA
GAAAAAGACCTAAACGTTTTGGCTAAAGGAATTGTTGAAGGTAGAAAAACACATGCCAAT
ATTAACAAATACATAAAAATGACTGCATCTTCAAACTTTGGAAATATATTTAGTATTTTA
ATTGCTTCATTTTTAATTCCTTTTGTTCCATTAAACCCTGTACAAATAATATTATTGAAT
TTGGTATATGATGTTTGCTGTGCAACAATGCCATGAGACAATGTAGACCCTGAATTTATT
CTTAAACCTCGGCAATGAGAGTATAAATCTATTTGAAGATTTATGTTTTGGTTTGGTCCA
ACGAGTTCAATAGTAGATATTGTTTCATATGTAGTCTTATTCTTTGCAATAATTCCAAAT
GCATCATTTATGACTAGTAAGGGAGATTGAGTACAAATAGGAGCATATAAGAGTTTTGCT
TCTTTAAAAGATGAACTAAGTATAGAAAAACAAAAAGCATTTAAAGAACTATTCTGAGCA
GGATGATTAGTTGTTTCTATGTATACTCAAACCCTTGTAATTCACTTTTTGCGTACTGAT
AAAACACCATTTATTAAATCAAATGCAACGACCTCGTTATTTATTTCAACATTAATCGGG
TGTGCAATAATTAATGCTGTGCCATATATACCTGGAATTAATAAAGGTTTAAGTCTAATG
CCATTGCCAGGAATTTATTATGCTTGATTAGTTTTATTTTTAGGAATATATGTCTTATTA
GTTGTTAGTGTTAAGTCAATTTATAAACGTATATATAAAGAATTTTTATAA
>1586
ATGATAGTTAATATAACAAAAAATAAACTTAAAAATTCTTCAAGAAAAGAAAAACAAATT
AAGCAAATCAATACAAGGTTAGTTGAAGCTTCTAATTGTAGTCAAGAAGAATTATTTTTA
AAATATCAAACCTCTCAAAACGGATTTCAAGATGAAGAAAGAATTGAAGTTGCAAGAGAA
GAATATGGTTTAAATAAAATAACAAAAAAAGGCGCTGATAATGTTTGAAAGCGTTTATTT
AGATCATTTTTTAATTTTTTTAACATCATTTTGTTTGCATTGGCAATTGTTTCTATGATT
ATTGATTTAATATTGCCGGCATCAAAAGGTAAAAAGATAACATGAATTGATGGAATGACT
GTCATCATTGTTTTATTTATGGTTTTTTTAAGCGGAATTATTCACTTCGTTCAAGAACAA
CGAGGGGCATCAAGTGCTGATAAATTAGTTGAGACAGTTGAAACTACTTCGCTTGTTCAA
AGAAATGGTATCATGAAGGAAATTCCAATGGATGAGATTGTAGTAGGCGATATTGTGTAT
TTAGCAGCTGGAGATATTATTCCGGCGGATGTAAGAATATTAGAAGCAAAAGACTTATTT
ATTTCTCAATCCTCATTAACCGGAGAAAGCGATGCTATTGAAAAATATAAGAACATCGAC
AGTTCTAAAGAATTTGAAGCAATAACTGATCGTAGCAATTTAGCTTTTATGGGAACCAAT
GTTATTTCAGGTTCTGCTAAAACTATTGTAATTGCAACCGGCAATGATACAATTATTGGA
CAAGTTGCTTCTAAAATCAATGAAAAACCAATACCAACCAACTTTGATAAAGGAATTAAA
AAAATTTCAATAATGTTCACTATTATAATGGCTGTTATTGTTCCTATAGTATTTTTAATT
TTAGGAATTAAAGGTGTTATAGGTGGAGAAAATCAATGATTAGAAGGATTTTTGTTTGGT
ATATCAATTGCTGTTGGTCTAACACCGGAAATGCTTCCAATGATAGTGACAGCAAGTTTA
TCTAAAGGTGCAGTTTCACTAGGCAAGGCCAAAACAATAATTAAGAATATTAATTCGATT
CAAAATTTTGGTTCAATGGACATTTTATGTACAGATAAAACCGGAACATTAACACAAGAC
GAAGTAATTATGGAACGCCATATGGATGTTACCGGCAAAGAAGATTTTCATGTTTTAAAA
TATGCTTTTATTAATTCATATTATCAAACAGGATTAAAAAATTTACTTGATAAATCAATA
ATTAATAAGACTTTTGAAATGGCATCAAAAAACAAAGAACTTGAGGATTTTCAAAGATTT
TATGAAAAAATTGACGAAATTCCTTTTGATTTCAAAAGAAAAAGAATGTCTGTTTTAGTT
AAATCATTAAAACAAAATAAAGTAACCCTAATTACCAAGGGTGCTGTCGAAGAAATTGTG
AGTGTATGTAAAAATATTTACATTGATGGAGAGGTAAAACCTCTTGATAAAAAAACAATA
GATAAGGTTCTAAGAAGAGTTGAAGAATTCAATTCAGAAGGACTAAGAGTTATTGCAATC
GCTTCTAAAAAATCAACAATTAATGCAGTTGGAAAAATATCGGTAAATGATGAATGCGAT
ATGACATTGATTGGATATTTAACATTTCTTGATCCTCCTAAAGATTCTGCTGCTGCTGCA
ATTGAAAAATTGCATGAATATGGAGTTGATGTAAAAATATTAACGGGAGATAGTGCACTT
GTAACAAAAGCAGTATGTGCCCAAGTAGGAATAAAAAATAATAGAATTTTACTAGGCAAA
GAAGTTGAAGAATTAAGTGATGCTGAACTTAAAATTGAAGTTGAAAAAGTTCAAATTTTT
GCAAAATTAAGCCCTGACCAAAAGGCAAGAATTATTTCAATATTGCGTGATAATGGTCAT
GTTGTTGGCTATATGGGTGATGGAATTAATGATGCACCCGCTATGAAATCAGCCGATGTT
TCAATATCAGTTGATACTGCAGTTGATATTGCAAAAGAATCAGCTAACATAATTCTTTTA
GAAAAAGACCTAAACGTTTTGGCTAAAGGAATTGTTGAAGGTAGAAAAACACATGCCAAT
ATTAACAAATACATAAAAATGACTGCATCTTCAAACTTTGGAAATATATTTAGTATTTTA
ATTGCTTCATTTTTAATTCCTTTTGTTCCATTAAACCCTGTACAAATAATATTATTGAAT
TTGGTATATGATGTTTGCTGTGCAACAATGCCATGAGACAATGTAGACCCTGAATTTATT
CTTAAACCTCGGCAATGAGAGTATAAATCAATTTGAAGATTTATGTTTTGGTTTGGTCCA
ACGAGTTCAATAGTAGATATTGTTTCATATGTAGTCTTATTCTTTGCAATAATTCCAAAT
GCGTCATTTATGACTAGCAAGGGAGATTGAGTACAAATAGGATCATATAAGAGTTTTGCT
TCTTTAAAAGATGAACTAAGTATAGAAAAACAAAAAGCATTTAAAGAACTATTCTGAGCA
GGATGATTAGTTGTTTCTATGTATACTCAAACCCTTGTAATTCACTTTTTGCGTACTGAT
AAAACACCATTTATTAAATCAAATGCAACAACTTCGTTATTTATTTCAACATTAATCGGA
TGTGCAATAATTAATGCTGTGCCATATATACCAGGAATTAATAAAGGTTTAAGTCTAATG
CCATTGCCAGGAATTTATTATGCTTGATTAGTTTTATTTTTAGGAATATATGTCTTATTA
GTTGTTAGTGTTAAGTCAATATATAAACGTATATATAAAGAATTTTTATAA
>6789 bias=348.6,bit_score=2997.6,abs_start=57197,align_strand=+,abs_end=60007,score_ratio=1.06638207044,query_name=NODE_3_length_108407_cov_40.0256_ID_5518
ATGATAGTTAATATAACAAAAAATAAACTTAAAAATTCTTCAAGAAAAGAAAAACAAATT
AAGCAAATTAATACAAGGTTAGTTGAAGCTTCAAATTGTAGTCAAGAAGAATTATTTTTA
AAATATCAAACTTCTCAAAATGGATTTCAAGACGAAGACAGAATTGAAGCTGCAAGAGAA
GAATATGGTTTAAATAAAATAACAAAAAAAGGCGCTGATAATGTTTGAAAGCGTTTATTT
AGATCATTTTTTAATTTTTTTAACATCATTTTGTTTGCATTGGCAATTGTTTCTATGATT
ATTGATTTAATATTGCCTGCATCAAAAGGTAAAAAGATAACATGAATTGATGGAATGACT
GTCATCATTGTTTTATTTATGGTTTTTTTAAGTGGAATTATTCACTTCGTTCAAGAACAA
CGTGGGGCATCAAGTGCTGATAAATTAGTTGAGACTGTTGAAACTACTTCGCTAGTTCAA
AGAAATGGTATTATGAAGGAAATTCCAATGGATGAGATTGTAGTAGGCGATATTGTGTAT
TTAGCAGCCGGAGATATTATTCCGGCGGATGTAAGAATATTAGAAGCAAAAGACTTATTT
ATTTCTCAATCCTCATTAACTGGAGAAAGCGATGCTATTGAAAAATATAAGAACATTGAT
AGTTCTAAAGAATTTGAAGCAATAACTGATCGTAGCAATTTAGCCTTTATGGGAACCAAT
GTTATTTCGGGTTCTGCTAAAACTATTGTAATTGCAACCGGCAATGATACAATTATTGGA
CAAGTTGCTTCCAAAATCAATGAAAAACCAATACCAACCAACTTTGATAAAGGAATTAAA
AAAATTTCAATAATGTTCACTATTATAATGGCCGTTATTGTCCCTATAGTATTTTTAATT
TTAGGAATTAAAGGTGTTATCGGTGGAGAAAACCAATGATTAGAAGGATTTTTGTTTGGT
ATATCAATTGCTGTTGGTTTAACACCAGAAATGCTCCCAATGATAGTGACTGCTAGTTTA
TCTAAAGGCGCAATTTCACTAGGCAAGGCCAAAACAATAATTAAAAATATTAATTCAATT
CAAAATTTTGGTTCAATGGACATTTTATGTACAGATAAAACTGGGACATTAACACAAGAT
GAAGTAATTATGGAACGTCATATGGATGTTACCGGCAAAGAAGATTTTCATGTTTTAAAA
TATGCTTTTATTAATTCATATTATCAAACAGGATTAAAAAATTTACTTGATAAATCAATA
ATTAATAAGACTTTTGAAATGGCATCAAAAAACAAAGAACTTGAGGATTTTCAAAGATTT
TATGAAAAAATTGACGAAATTCCTTTTGATTTCAAAAGAAAAAGAATGTCTGTTTTAGTT
AAATCATTAAAACAAAATAAAGTAACCCTAATTACCAAGGGTGCTGTCGAAGAAATTGTT
AGTGTATGTAAAAATATTTACATTGATGGGGAAGTTAAGCCTCTTGATAAAAAAACAATA
GATAAGGTTCTAAGAAGAGTTGAAGAATTCAATTCAGAAGGACTAAGAGTTATTGCAATA
GCTTCTAAAAAATCAACAATTAATGCAGTTGGAAAAATATCAGTAAATGATGAATGCGAT
ATGACATTGATTGGATATTTAACATTTCTTGATCCTCCTAAAGATTCTGCTGCTGCCGCA
ATTGAAAAATTGCATGAATATGGAGTTGATGTAAAAATATTAACGGGAGATAGTGCGCTT
GTAACAAAAGCAGTATGTGCCCAAGTAGGAATAAAAAATAATAGAATTTTACTAGGCAAA
GAAGTTGAAGAATTAAGCGATGCTGAACTTAAAATTGAAGTTGAAAAAGTTCAAATTTTT
GCAAAATTAAGCCCTGACCAAAAGGCAAGAATTATTTCAATATTGCGTGATAATGGTCAT
GTTGTTGGCTATATGGGCGATGGAATTAATGATGCACCCGCTATGAAATCAGCTGATGTT
TCAATATCAGTCGATACTGCAGTTGATATTGCAAAAGAATCAGCTAACATAATTCTTTTA
GAAAAAGACCTAAACGTTTTGGCTAAAGGAATTGTTGAAGGTAGAAAAACACATGCCAAT
ATTAACAAATACATAAAAATGACTGCATCTTCAAACTTTGGAAATATATTTAGTATTTTA
ATTGCTTCATTTTTAATTCCTTTTGTTCCATTAAACCCTGTACAAATAATATTATTGAAT
TTGGTATATGATGTTTGCTGTGCAACAATGCCATGAGACAATGTAGATCCTGAATTTATT
CTTAAACCTCGGCAATGAGAGTATAAATCAATTTGAAGATTTATGTTTTGGTTTGGGCCA
ACGAGTTCAATAGTAGATATTGTTTCATATGTAGTCTTATTCTTTGCAATAATTCCAAAT
GCGTCATTTATGACTAGTAAGGGTGATTGAGTACAAATAGGAGCATATAAGAGTTTTGCT
TCTTTAAAAGATGAACTAAGTATAGAAAAACAAAAAGCATTTAAAGAACTATTCTGAGCA
GGATGATTAGTTGTTTCTATGTATACTCAAACCCTTGTAATTCACTTTTTGCGTACTGAT
AAAACACCATTTATTAAATCAAATGCAACAACTTCATTATTTATTTCAACATTAATCGGA
TGTGCAATAATTAATGCTGTGCCATATATACCAGGAATTAATAAAGGTTTAAGTCTAATG
CCATTGCCAGGAATTTATTATGCTTGATTAGTTTTATTTTTAGGAATATATGTCTTATTA
GTTGTTAGTGTTAAGTCAATATATAAACGTATATATAAAGAATTTTTATAA
>6790 bias=343.5,bit_score=3042.7,abs_start=19944,align_strand=+,abs_end=22754,score_ratio=1.08242618285,query_name=NODE_6_length_67671_cov_18.6945_ID_2665
ATGATAGTTAATATAACAAAAAATAAACTTAAAAATTCTTCAAGAAAAGAAAAACAAATT
AAGCAAATCAATACAAGGTTAGTTGAAGCTTCTAATTGTAGTCAAGAAGAATTATTTTTA
AAATATCAAACCTCTCAAAACGGATTTCAAGATGAAGAAAGAATTGAAGCCGCAAGAGAA
GAATATGGTTTAAATAAAATAACAAAAAAAGGCGCTGATAATGTTTGAAAGCGTTTATTT
AGATCATTTTTTAATTTTTTTAACATCATTTTGTTTGCATTGGCAATTGTTTCTATGATT
ATTGATTTAATATTGCCGGCATCAAAAGGTAAAAAGATAACATGAATTGATGGAATGACT
GTCATCATTGTTTTATTTATGGTTTTTTTAAGTGGAATTATTCACTTCGTTCAAGAACAA
CGTGGGGCATCAAGCGCTGATAAATTAGTTGAGACTGTTGAAACTACTTCGCTTGTTCAA
AGGAATGGTATTATGAAGGAAATTCCAATGGATGAGATTGTAGTAGGCGATATTGTGTAT
TTAGCAGCTGGAGATATTATTCCGGCGGATGTAAGAATATTAGAAGCAAAAGACTTATTT
ATTTCTCAATCCTCATTAACCGGAGAAAGCGATGCTATTGAAAAATATAAAAACATCGAC
AGTTCTAAAGAATTTGAAGCAATAACTGATCGTAGCAATTTAGCTTTTATGGGAACCAAT
GTTATTTCAGGTTCTGCTAAAACTATTGTAATTGCAACCGGCAATGATACAATTATTGGA
CAAGTTGCTTCTAAAATCAATGAAAAACCAATACCAACCAACTTTGATAAAGGAATTAAA
AAAATTTCAATAATGTTCACTATTATAATGGCTGTTATTGTTCCTATAGTATTTTTAATT
TTAGGAATTAAAGGTGTTATAGGTGGAGAAAATCAATGATTAGAAGGATTTTTGTTTGGT
ATATCAATTGCTGTTGGTTTAACACCAGAAATGCTTCCAATGATAGTGACAGCAAGTTTA
TCTAAAGGTGCAATTTCACTAGGCAAGGCCAAAACAATAATTAAGAATATTAATTCGATT
CAAAATTTCGGATCAATGGACATTTTATGTACAGATAAAACTGGGACATTAACACAAGAT
GAAGTAATTATGGAACGTCATATGGATGTTACCGGCAAAGAAGATTTTCATGTTTTAAAA
TATGCTTTTATTAATTCATATTATCAAACAGGATTAAAAAATTTACTTGATAAATCAATA
ATTAATAAGACTTTTGAAATGGCATCAAAAAACAAAGAACTTGAGGATTTTCAAAGATTT
TATGAAAAAATTGACGAAATTCCTTTTGATTTCAAAAGAAAAAGAATGTCTGTTTTAGTT
AAATCATTAAAACAAAATAAAGTAACCCTAATTACCAAGGGTGCTGTCGAAGAAATTGTG
AGTGTATGTAAAAATATTTACATTGATGGAGAGGTAAAACCTCTTGATAAAAAAACAATA
GATAAGGTTCTAAGAAGAGTTGAAGAATTCAATTCAGAAGGACTAAGAGTTATTGCAATC
GCTTCTAAAAAATCAACAATTAATGCAGTTGGAAAAATATCGGTAAATGATGAATGCGAT
ATGACATTGATTGGATATTTAACATTTCTTGATCCTCCTAAAGATTCTGCTGCTGCTGCA
ATTGAAAAATTGCATGAATATGGAGTTGATGTAAAAATATTAACGGGAGATAGTGCGCTT
GTAACAAAAGCAGTATGTGCCCAAGTGGGAATAAAAAATAATAGAATTTTACTAGGCAAA
GAAGTTGAAGAATTAAGCGATGCTGAACTTAAAATTGAAGTTGAAAAAGTTCAAATTTTT
GCAAAATTAAGCCCTGACCAAAAGGCAAGAATTATTTCAATATTGCGTGATAATGGTCAT
GTTGTTGGCTATATGGGTGACGGAATTAATGATGCACCCGCTATGAAATCAGCCGATGTT
TCAATATCAGTTGATACTGCAGTTGATATTGCAAAAGAATCAGCTAACATAATTCTTTTA
GAAAAAGACCTAAACGTTTTGGCTAAAGGAATTGTTGAAGGTAGAAAAACACATGCCAAT
ATTAACAAATACATAAAAATGACTGCATCTTCAAACTTTGGAAATATATTTAGTATTTTA
ATTGCTTCATTTTTAATTCCTTTTGTTCCATTAAACCCTGTACAAATAATATTATTGAAT
TTGGTATATGATGTTTGCTGTGCAACAATGCCATGAGACAATGTAGATCCTGAATTTATT
CTTAAACCTCGGCAATGAGAGTATAAATCAATTTGAAGATTTATGTTTTGGTTTGGTCCA
ACGAGTTCAATAGTAGATATTGTTTCATATGTAGTCTTATTCTTTGCAATAATTCCAAAT
GCGTCATTTATGACTAGCAAGGGAGATTGAGTACAAATAGGATCATATAAGAGTTTTGCT
TCTTTAAAAGATGAACTAAGTATAGAAAAACAAAAAGCATTTAAAGAACTATTCTGAGCA
GGATGATTAGTTGTTTCTATGTATACTCAAACCCTTGTAATTCACTTTTTGCGTACTGAT
AAAACACCATTTATTAAATCAAATGCAACGACCTCGTTATTTATTTCAACATTAATCGGG
TGTGCAATAATTAATGCTGTGCCATATATACCTGGAATTAATAAAGGTTTAAGTCTAATG
CCTTTGCCAGGAATTTATTATGCTTGATTAGTTTTATTTTTAGGAATATATGTCTTATTA
GTTGTTAGTGTTAAGTCAATTTATAAACGTATATATAAAGAATTTTTATAA
>6791 bias=344.4,bit_score=2993.1,abs_start=47577,align_strand=-,abs_end=50385,score_ratio=1.06478121665,query_name=NODE_6_length_64791_cov_19.5552_ID_3632
TGATAGTTAATATAACAAAAAATAAACTTAAAAATTCTTCAAGAAAAGAAAAACAAATTA
AGCAAATCAATACAAGGTTAGTTGAAGCTTCTAATTGTAGTCAAGAAGAATTATTTTTAA
AATATCAAACCTCTCAAAACGGATTTCAAGATGAAGAAAGAATTGAAGCCGCAAGAGAAG
AATATGGTTTAAATAAAATAACAAAAAAAGGCGCTGATAATGTTTGAAAGCGTTTATTTA
GATCATTTTTTAATTTTTTTAACATCATTTTGTTTGCATTGGCAATTGTTTCTATGATTA
TTGATTTAATATTGCCGGCATCAAAAGGTAAAAAGATAACATGAATAGATGGAATGACTG
TCATCATTGTTTTATTTATGGTTTTTTTAAGTGGAATTATTCACTTCGTTCAAGAACAAC
GTGGGGCATCAAGCGCTGATAAATTAGTTGAGACTGTTGAAACTACTTCGCTTGTTCAAA
GGAATGGTATTATGAAGGAAATTCCAATGGATGAGATTGTAGTAGGTGATATTGTGTATT
TAGCAGCTGGAGATATTATTCCGGCGGATGTAAGAATATTAGAAGCAAAAGACTTATTTA
TTTCTCAATCCTCATTAACCGGAGAAAGCGATGCTATTGAAAAATATAAGAACATCGACG
GTTCTAAAGAATTTGAAGCAATAACTGACCGTAGTAATTTAGCTTTTATGGGAACTAATG
TTATTTCAGGTTCTGCTAAAACTATTGTAATTGCAACTGGCAATGATACAATTATTGGAC
AAGTTGCTTCTAAAATCAATGAAAAACCAATACCAACCAACTTTGATAAAGGAATTAAAA
AAATTTCAATAATGTTCACTATTATAATGGCCGTTATTGTCCCTATAGTATTTTTAATTT
TAGGAATTAAAGGTGTTATAGGTGGTGAAAACCAATGATTAGAAGGATTTTTGTTTGGTA
TATCAATTGCTGTTGGTTTAACACCAGAAATGCTTCCAATGATAGTGACTGCTAGTTTAT
CTAAAGGCGCAATTTCACTAGGCAAGGCCAAAACAATAATTAAAAATATTAATTCAATTC
AAAATTTTGGTTCAATGGACATTTTATGTACAGATAAAACCGGAACATTAACACAAGATG
AAGTAATTATGGAACGTCATATGGATGTTACCGGCAAAGAAGATTTTCATGTTTTAAAAT
ATGCTTTTATTAATTCATATTATCAAACAGGATTGAAAAATTTACTTGATAAATCAATAA
TTAATAAGACTTTTGAAATGGCATCGAAAAACAAAGAACTTGAGGATTTTCAAAGATTTT
ATGAAAAAATTGACGAAATTCCTTTTGATTTCAAAAGAAAAAGAATGTCAGTTTTAGTTA
AATCATTAAAACAAAATAAAGTAACCTTAATTACAAAAGGCGCCGTTGAAGAAATTGTGA
GTGTATGTAAAAATATTTACATTGATGGGGAAGTTAAGCCTCTTGATAAAAAAACAATAG
ATAAGGTTCTAAGAAGAGTTGAAGAATTCAATTCAGAAGGACTAAGAGTTATTGCAATCG
CTTCTAAAAAATCAACAATTAATGCAGTTGGAAAAATATCGGTAAATGATGAATGCGATA
TGACATTAATTGGATATTTAACATTTCTTGATCCTCCTAAAGATTCTGCTGCTGCTGCAA
TTGAAAAATTGCATGAATATGGAGTGGATGTAAAAATATTAACGGGAGATAGTGCGCTTG
TAACAAAAGCAGTATGTGCCCAAGTAGGAATAAAAAATAATAGAATTTTACTAGGCAAAG
AAGTTGAAGAATTAAGTGATGCTGAACTTAAAATTGAAGTTGAAAAAGTTCAAATTTTTG
CAAAATTAAGCCCTGACCAAAAGGCAAGAATTATTTCAATATTGCGTGATAATGGTCATG
TTGTTGGCTATATGGGCGATGGAATTAATGATGCACCCGCTATGAAATCTGCTGACGTTT
CAATATCAGTTGATACTGCAGTTGATATTGCAAAAGAATCAGCTAACATAATTCTTTTAG
AAAAAGACTTAAATGTTTTGGCTAAGGGAATTGTTGAAGGTAGAAAAACACATGCCAATA
TTAACAAATACATAAAAATGACTGCATCTTCAAACTTTGGAAATATATTTAGTATTTTAA
TTGCTTCATTTTTAATTCCTTTTGTTCCATTAAACCCTGTACAAATAATATTATTGAATT
TGGTATATGATGTTTGCTGTGCAACAATGCCATGAGACAATGTAGATCCGGAATTTATCC
TTAAACCTCGGCAATGAGAGTATAAATCAATTTGAAGATTTATGTTTTGGTTTGGTCCAA
CGAGTTCAATAGTAGATATTGTTTCATATGTAGTCTTATTCTTTGCAATAATTCCAAATG
CGTCATTTATGACTAGCAAGGGAGATTGAGTACAAATAGGGGCATATAAGAGTTTTGCTT
CTTTAAAAGATGAATTAAGTATAGAAAAACAAAAAGCATTTAAAGAACTATTCTGAGCAG
GATGATTAGTTGTTTCTATGTATACTCAAACCCTTGTAATTCACTTTTTGCGTACTGATA
AAACACCATTTATTAAATCAAATGCAACGACCTCGTTATTTATTTCAACATTAATCGGAT
GTGCAATAATTAATGCTGTGCCATATATACCAGGAATTAATAAAGGTTTAAGTTTAATGC
CTTTGCCAGGAATTTATTATGCTTGATTAGTTTTATTCTTAGGAATATATGTCTTATTAG
TTGTTAGTGTTAAGTCAATTTATAAACGTATATATAAAGAATTTTTATA
>6793 bias=350.7,bit_score=3036.3,abs_start=73178,align_strand=+,abs_end=75988,score_ratio=1.08014941302,query_name=NODE_3_length_120284_cov_36.4395_ID_569
ATGATAGTTAATATAACAAAAAATAAACTTAAAAATTCTTCAAGAAAAGAAAAACAAATT
AAGCAAATCAATACAAGGTTAGTTGAAGCTTCTAATTGTAGTCAAGAAGAATTATTTTTA
AAATATCAAACCTCTCAAAACGGATTTCAAGATGAAGAAAGAATTGAAGCTGCAAGAGAA
GAATATGGTTTAAATAAAATAACAAAAAAAGGCGCTGATAATGTTTGAAAGCGTTTATTT
AGATCATTTTTTAATTTTTTTAACATCATTTTGTTTGCATTGGCAATTGTTTCTATGATT
ATTGATTTAATATTGCCTGCATCAAAAGGTAAAAAAATAACATGAATTGATGGAATGACT
GTCATCATTGTTTTATTTATGGTTTTTTTAAGTGGAATTATTCACTTCGTTCAAGAACAA
CGTGGGGCATCAAGCGCTGATAAATTAGTTGAGACTGTTGAAACTACTTCGCTTGTTCAA
AGGAATGGTATTATGAAGGAAATTCCAATGGATGAGATTGTAGTAGGTGATATTGTGTAT
TTAGCAGCTGGAGATATTATTCCGGCGGATGTAAGAATATTAGAAGCAAAAGACTTATTT
ATTTCTCAATCCTCATTAACCGGAGAAAGCGATGCTATTGAAAAATATAAGAACATCGAC
GGTTCTAAAGAATTTGAAGCAATAACTGACCGTAGTAATTTAGCTTTTATGGGAACTAAT
GTTATTTCAGGTTCTGCTAAAACTATTGTAATTGCAACTGGCAATGATACAATTATTGGA
CAAGTTGCTTCTAAAATCAATGAAAAACCAATACCAACCAACTTTGATAAAGGAATTAAA
AAAATTTCAATAATGTTCACTATTATAATGGCTGTTATTGTTCCTATAGTATTTTTAATT
TTAGGAATTAAAGGTGTTATAGGTGGAGAAAATCAATGATTAGAAGGATTTTTGTTTGGT
ATATCAATTGCTGTTGGTTTAACACCAGAAATGCTTCCAATGATAGTGACAGCAAGTTTA
TCTAAAGGCGCAGTTTCGCTAGGTAAGGCCAAAACAATAATTAAAAATATTAATTCAATT
CAAAATTTTGGTTCAATGGACATTTTATGTACAGATAAAACCGGAACATTAACACAAGAT
GAAGTAATTATGGAACGTCATATGGATGTTACCGGCAAAGAAGATTTTCATGTTTTAAAA
TATGCTTTTATTAATTCATATTATCAAACAGGATTAAAAAATTTACTTGATAAATCAATA
ATTAATAAGACTTTTGAAATGGCATCAAAAAACAAAGAACTTGAGGATTTTCAAAGATTT
TATGAAAAAATTGACGAAATTCCTTTTGATTTCAAAAGAAAAAGAATGTCTGTTTTAGTT
AAATCATTAAAACAAAATAAAGTAACCCTAATTACCAAGGGTGCTGTCGAAGAAATTGTG
AGTGTATGTAAAAATATTTACATTGATGGAGAGGTAAAACCTCTTGATAAAAAAACAATA
GATAAGGTTCTAAGAAGAGTTGAAGAATTCAATTCAGAAGGACTAAGAGTTATTGCAATC
GCTTCTAAAAAATCAACAATTAATGCAGTTGGAAAAATATCGGTAAATGATGAATGCGAT
ATGACATTGATTGGATATTTAACATTTCTTGATCCTCCTAAAGATTCTGCTGCTGCTGCA
ATTGAAAAATTGCATGAATATGGAGTTGATGTAAAAATATTAACGGGAGATAGTGTGCTT
GTAACAAAAGCAGTATGTGCCCAAGTGGGAATAAAAAATAATAGAATTTTACTAGGCAAA
GAAGTTGAAGAATTAAGCGATGCTGAACTTAAAATTGAAGTTGAAAAAGTTCAAATTTTT
GCAAAATTAAGCCCTGACCAAAAGGCAAGAATTATTTCAATATTGCGTGATAATGGTCAT
GTTGTTGGCTATATGGGTGACGGAATTAATGATGCACCCGCTATGAAATCAGCCGATGTT
TCAATATCAGTTGATACTGCAGTTGATATTGCAAAAGAATCAGCTAACATAATTCTTTTA
GAAAAAGACCTAAACGTTTTGGCTAAAGGAATTGTTGAAGGTAGAAAAACACATGCCAAT
ATTAACAAATACATAAAAATGACTGCATCTTCAAACTTTGGAAATATATTTAGTATTTTA
ATTGCTTCATTTTTAATTCCTTTTGTTCCATTAAACCCTGTACAAATAATATTATTGAAT
TTGGTATATGATGTTTGCTGTGCAACAATGCCATGAGACAATGTAGATCCTGAATTTATT
CTTAAACCTCGGCAATGAGAGTATAAATCAATTTGAAGATTTATGTTTTGGTTTGGTCCA
ACGAGTTCAATAGTAGATATTGTTTCATATGTAGTCTTATTCTTTGCAATAATTCCAAAT
GCGTCATTTATGACTAGCAAGGGAGATTGAGTACAAATAGGATCATATAAGAGTTTTGCT
TCTTTAAAAGATGAACTAAGTATAGAAAAACAAAAAGCATTTAAAGAACTATTCTGAGCA
GGATGATTAGTTGTTTCTATGTATACTCAAACCCTTGTAATTCACTTTTTGCGTACTGAT
AAAACACCATTTATTAAATCAAATGCAACGACCTCGTTATTTATTTCAACATTAATCGGG
TGTGCAATAATTAATGCTGTGCCATATATACCTGGAATTAATAAAGGTTTAAGTCTAATG
CCTTTGCCAGGAATTTATTATGCTTGATTAGTTTTATTTTTAGGAATATATGTCTTATTA
GTTGTTAGTGTTAAGTCAATTTATAAACGTATATATAAAGAATTTTTATAA
>6797 bias=343.5,bit_score=3042.7,abs_start=44485,align_strand=-,abs_end=47293,score_ratio=1.08242618285,query_name=NODE_2_length_226046_cov_22.58_ID_866
TGATAGTTAATATAACAAAAAATAAACTTAAAAATTCTTCAAGAAAAGAAAAACAAATTA
AGCAAATCAATACAAGGTTAGTTGAAGCTTCTAATTGTAGTCAAGAAGAATTATTTTTAA
AATATCAAACCTCTCAAAACGGATTTCAAGATGAAGAAAGAATTGAAGCCGCAAGAGAAG
AATATGGTTTAAATAAAATAACAAAAAAAGGCGCTGATAATGTTTGAAAGCGTTTATTTA
GATCATTTTTTAATTTTTTTAACATCATTTTGTTTGCATTGGCAATTGTTTCTATGATTA
TTGATTTAATATTGCCGGCATCAAAAGGTAAAAAGATAACATGAATTGATGGAATGACTG
TCATCATTGTTTTATTTATGGTTTTTTTAAGTGGAATTATTCACTTCGTTCAAGAACAAC
GTGGGGCATCAAGCGCTGATAAATTAGTTGAGACTGTTGAAACTACTTCGCTTGTTCAAA
GGAATGGTATTATGAAGGAAATTCCAATGGATGAGATTGTAGTAGGCGATATTGTGTATT
TAGCAGCTGGAGATATTATTCCGGCGGATGTAAGAATATTAGAAGCAAAAGACTTATTTA
TTTCTCAATCCTCATTAACCGGAGAAAGCGATGCTATTGAAAAATATAAAAACATCGACA
GTTCTAAAGAATTTGAAGCAATAACTGATCGTAGCAATTTAGCTTTTATGGGAACCAATG
TTATTTCAGGTTCTGCTAAAACTATTGTAATTGCAACCGGCAATGATACAATTATTGGAC
AAGTTGCTTCTAAAATCAATGAAAAACCAATACCAACCAACTTTGATAAAGGAATTAAAA
AAATTTCAATAATGTTCACTATTATAATGGCTGTTATTGTTCCTATAGTATTTTTAATTT
TAGGAATTAAAGGTGTTATAGGTGGAGAAAATCAATGATTAGAAGGATTTTTGTTTGGTA
TATCAATTGCTGTTGGTTTAACACCAGAAATGCTTCCAATGATAGTGACAGCAAGTTTAT
CTAAAGGTGCAATTTCACTAGGCAAGGCCAAAACAATAATTAAGAATATTAATTCGATTC
AAAATTTCGGATCAATGGACATTTTATGTACAGATAAAACTGGGACATTAACACAAGATG
AAGTAATTATGGAACGTCATATGGATGTTACCGGCAAAGAAGATTTTCATGTTTTAAAAT
ATGCTTTTATTAATTCATATTATCAAACAGGATTAAAAAATTTACTTGATAAATCAATAA
TTAATAAGACTTTTGAAATGGCATCAAAAAACAAAGAACTTGAGGATTTTCAAAGATTTT
ATGAAAAAATTGACGAAATTCCTTTTGATTTCAAAAGAAAAAGAATGTCTGTTTTAGTTA
AATCATTAAAACAAAATAAAGTAACCCTAATTACCAAGGGTGCTGTCGAAGAAATTGTGA
GTGTATGTAAAAATATTTACATTGATGGAGAGGTAAAACCTCTTGATAAAAAAACAATAG
ATAAGGTTCTAAGAAGAGTTGAAGAATTCAATTCAGAAGGACTAAGAGTTATTGCAATCG
CTTCTAAAAAATCAACAATTAATGCAGTTGGAAAAATATCGGTAAATGATGAATGCGATA
TGACATTGATTGGATATTTAACATTTCTTGATCCTCCTAAAGATTCTGCTGCTGCTGCAA
TTGAAAAATTGCATGAATATGGAGTTGATGTAAAAATATTAACGGGAGATAGTGCGCTTG
TAACAAAAGCAGTATGTGCCCAAGTGGGAATAAAAAATAATAGAATTTTACTAGGCAAAG
AAGTTGAAGAATTAAGCGATGCTGAACTTAAAATTGAAGTTGAAAAAGTTCAAATTTTTG
CAAAATTAAGCCCTGACCAAAAGGCAAGAATTATTTCAATATTGCGTGATAATGGTCATG
TTGTTGGCTATATGGGTGACGGAATTAATGATGCACCCGCTATGAAATCAGCCGATGTTT
CAATATCAGTTGATACTGCAGTTGATATTGCAAAAGAATCAGCTAACATAATTCTTTTAG
AAAAAGACCTAAACGTTTTGGCTAAAGGAATTGTTGAAGGTAGAAAAACACATGCCAATA
TTAACAAATACATAAAAATGACTGCATCTTCAAACTTTGGAAATATATTTAGTATTTTAA
TTGCTTCATTTTTAATTCCTTTTGTTCCATTAAACCCTGTACAAATAATATTATTGAATT
TGGTATATGATGTTTGCTGTGCAACAATGCCATGAGACAATGTAGATCCTGAATTTATTC
TTAAACCTCGGCAATGAGAGTATAAATCAATTTGAAGATTTATGTTTTGGTTTGGTCCAA
CGAGTTCAATAGTAGATATTGTTTCATATGTAGTCTTATTCTTTGCAATAATTCCAAATG
CGTCATTTATGACTAGCAAGGGAGATTGAGTACAAATAGGATCATATAAGAGTTTTGCTT
CTTTAAAAGATGAACTAAGTATAGAAAAACAAAAAGCATTTAAAGAACTATTCTGAGCAG
GATGATTAGTTGTTTCTATGTATACTCAAACCCTTGTAATTCACTTTTTGCGTACTGATA
AAACACCATTTATTAAATCAAATGCAACGACCTCGTTATTTATTTCAACATTAATCGGGT
GTGCAATAATTAATGCTGTGCCATATATACCTGGAATTAATAAAGGTTTAAGTCTAATGC
CTTTGCCAGGAATTTATTATGCTTGATTAGTTTTATTTTTAGGAATATATGTCTTATTAG
TTGTTAGTGTTAAGTCAATTTATAAACGTATATATAAAGAATTTTTATA
>19560 bias=0,e_score=0.0,bit_score=3036.3,score_ratio=1.08,align_strand=+,abs_start=73177,abs_end=75987,allele_start=73177,allele_end=75987,query_name=NODE_3_length_122945_cov_38.6883_ID_537 <unknown description>
TGATAGTTAATATAACAAAAAATAAACTTAAAAATTCTTCAAGAAAAGAAAAACAAATTA
AGCAAATCAATACAAGGTTAGTTGAAGCTTCTAATTGTAGTCAAGAAGAATTATTTTTAA
AATATCAAACCTCTCAAAACGGATTTCAAGATGAAGAAAGAATTGAAGCTGCAAGAGAAG
AATATGGTTTAAATAAAATAACAAAAAAAGGCGCTGATAATGTTTGAAAGCGTTTATTTA
GATCATTTTTTAATTTTTTTAACATCATTTTGTTTGCATTGGCAATTGTTTCTATGATTA
TTGATTTAATATTGCCTGCATCAAAAGGTAAAAAAATAACATGAATTGATGGAATGACTG
TCATCATTGTTTTATTTATGGTTTTTTTAAGTGGAATTATTCACTTCGTTCAAGAACAAC
GTGGGGCATCAAGCGCTGATAAATTAGTTGAGACTGTTGAAACTACTTCGCTTGTTCAAA
GGAATGGTATTATGAAGGAAATTCCAATGGATGAGATTGTAGTAGGTGATATTGTGTATT
TAGCAGCTGGAGATATTATTCCGGCGGATGTAAGAATATTAGAAGCAAAAGACTTATTTA
TTTCTCAATCCTCATTAACCGGAGAAAGCGATGCTATTGAAAAATATAAGAACATCGACG
GTTCTAAAGAATTTGAAGCAATAACTGACCGTAGTAATTTAGCTTTTATGGGAACTAATG
TTATTTCAGGTTCTGCTAAAACTATTGTAATTGCAACTGGCAATGATACAATTATTGGAC
AAGTTGCTTCTAAAATCAATGAAAAACCAATACCAACCAACTTTGATAAAGGAATTAAAA
AAATTTCAATAATGTTCACTATTATAATGGCTGTTATTGTTCCTATAGTATTTTTAATTT
TAGGAATTAAAGGTGTTATAGGTGGAGAAAATCAATGATTAGAAGGATTTTTGTTTGGTA
TATCAATTGCTGTTGGTTTAACACCAGAAATGCTTCCAATGATAGTGACAGCAAGTTTAT
CTAAAGGCGCAGTTTCGCTAGGTAAGGCCAAAACAATAATTAAAAATATTAATTCAATTC
AAAATTTTGGTTCAATGGACATTTTATGTACAGATAAAACCGGAACATTAACACAAGATG
AAGTAATTATGGAACGTCATATGGATGTTACCGGCAAAGAAGATTTTCATGTTTTAAAAT
ATGCTTTTATTAATTCATATTATCAAACAGGATTAAAAAATTTACTTGATAAATCAATAA
TTAATAAGACTTTTGAAATGGCATCAAAAAACAAAGAACTTGAGGATTTTCAAAGATTTT
ATGAAAAAATTGACGAAATTCCTTTTGATTTCAAAAGAAAAAGAATGTCTGTTTTAGTTA
AATCATTAAAACAAAATAAAGTAACCCTAATTACCAAGGGTGCTGTCGAAGAAATTGTGA
GTGTATGTAAAAATATTTACATTGATGGAGAGGTAAAACCTCTTGATAAAAAAACAATAG
ATAAGGTTCTAAGAAGAGTTGAAGAATTCAATTCAGAAGGACTAAGAGTTATTGCAATCG
CTTCTAAAAAATCAACAATTAATGCAGTTGGAAAAATATCGGTAAATGATGAATGCGATA
TGACATTGATTGGATATTTAACATTTCTTGATCCTCCTAAAGATTCTGCTGCTGCTGCAA
TTGAAAAATTGCATGAATATGGAGTTGATGTAAAAATATTAACGGGAGATAGTGTGCTTG
TAACAAAAGCAGTATGTGCCCAAGTGGGAATAAAAAATAATAGAATTTTACTAGGCAAAG
AAGTTGAAGAATTAAGCGATGCTGAACTTAAAATTGAAGTTGAAAAAGTTCAAATTTTTG
CAAAATTAAGCCCTGACCAAAAGGCAAGAATTATTTCAATATTGCGTGATAATGGTCATG
TTGTTGGCTATATGGGTGACGGAATTAATGATGCACCCGCTATGAAATCAGCCGATGTTT
CAATATCAGTTGATACTGCAGTTGATATTGCAAAAGAATCAGCTAACATAATTCTTTTAG
AAAAAGACCTAAACGTTTTGGCTAAAGGAATTGTTGAAGGTAGAAAAACACATGCCAATA
TTAACAAATACATAAAAATGACTGCATCTTCAAACTTTGGAAATATATTTAGTATTTTAA
TTGCTTCATTTTTAATTCCTTTTGTTCCATTAAACCCTGTACAAATAATATTATTGAATT
TGGTATATGATGTTTGCTGTGCAACAATGCCATGAGACAATGTAGATCCTGAATTTATTC
TTAAACCTCGGCAATGAGAGTATAAATCAATTTGAAGATTTATGTTTTGGTTTGGTCCAA
CGAGTTCAATAGTAGATATTGTTTCATATGTAGTCTTATTCTTTGCAATAATTCCAAATG
CGTCATTTATGACTAGCAAGGGAGATTGAGTACAAATAGGATCATATAAGAGTTTTGCTT
CTTTAAAAGATGAACTAAGTATAGAAAAACAAAAAGCATTTAAAGAACTATTCTGAGCAG
GATGATTAGTTGTTTCTATGTATACTCAAACCCTTGTAATTCACTTTTTGCGTACTGATA
AAACACCATTTATTAAATCAAATGCAACGACCTCGTTATTTATTTCAACATTAATCGGGT
GTGCAATAATTAATGCTGTGCCATATATACCTGGAATTAATAAAGGTTTAAGTCTAATGC
CTTTGCCAGGAATTTATTATGCTTGATTAGTTTTATTTTTAGGAATATATGTCTTATTAG
TTGTTAGTGTTAAGTCAATTTATAAACGTATATATAAAGAATTTTTATAA
>19561 bias=0,e_score=0.0,bit_score=3026.2,score_ratio=1.08,align_strand=+,abs_start=57210,abs_end=60020,allele_start=57210,allele_end=60020,query_name=NODE_3_length_97159_cov_18.0381_ID_750 <unknown description>
TGATAGTTAATATAACAAAAAATAAACTCAAAAATTCTTCAAGAAAAGAAAAACAAATTA
AGCAAATCAATACAAGGTTAATTGAAGCTTCTAATTGTAGTCAAGAAGAATTATTTTTAA
AATATCAAACCTCTCAAAACGGATTTCAAGATGAAGAAAGAATTGAAGCTGCAAGAGAAG
AATATGGTTTAAATAAAATAACAAAAAAAGGCGCTGATAATGTTTGAAAGCGTTTATTTA
GATCATTTTTTAATTTTTTTAACATCATTTTGTTTGCATTGGCAATTGTTTCTATGATTA
TTGATTTAATATTGCCAGCATCAAAAGGCAAAAAGATAACATGAATTGATGGAATGACTG
TCATCATTGTTTTATTTATGGTTTTTTTAAGTGGAATTATTCACTTCGTTCAAGAACAAC
GTGGGGCATCAAGCGCTGATAAATTAGTTGAGACAGTTGAAACTACTTCGCTTGTTCAAA
GAAATGGTATCATGAAGGAAATTCCAATGGATGAGATTGTAGTAGGCGATATTGTGTATT
TAGCAGCTGGAGATATTATTCCGGCAGATGTAAGAATATTAGAAGCAAAAGACTTATTTA
TTTCTCAATCCTCATTAACCGGAGAAAGCGATGCTATTGAAAAATATAAGAACATCGACA
GTTCTAAAGAATTTGAAGCAATAACTGATCGTAGCAATTTAGCTTTTATGGGAACCAATG
TTATTTCAGGTTCTGCTAAAACTATTGTAATTGCAACCGGCAATGATACAATTATTGGAC
AAGTTGCTTCTAAAATCAATGAAAAACCAATACCAACCAACTTTGATAAAGGAATTAAAA
AAATTTCAATAATGTTCACTATTATAATGGCCGTTATTGTTCCTATAGTATTTTTAATTT
TAGGAATTAAAGGTGTTATAGGTGGAGAAAATCAATGATTAGAAGGATTTTTGTTTGGTA
TATCAATTGCTGTTGGTCTAACGCCGGAAATGCTTCCAATGATAGTGACAGCAAGTTTAT
CTAAAGGCGCAGTTTCGCTAGGCAAGGCCAAAACAATAATTAAAAATATTAATTCAATTC
AAAATTTTGGTTCAATGGACATTTTATGTACAGATAAAACTGGGACATTAACACAAGACG
AAGTAATTATGGAACGCCATATGGATGTTACCGGCAAAGAAGATTTTCATGTTTTAAAAT
ATGCTTTTATTAATTCATATTATCAAACAGGATTGAAAAATTTACTTGATAAATCAATAA
TTAATAAGACTTTTGAAATGGCATCAAAAAACAAAGAACTTGAGGATTTTCAAAGATTTT
ATGAAAAAATTGACGAAATTCCTTTTGATTTCAAAAGAAAAAGAATGTCTGTTTTAGTTA
AATCATTAAAACAAAATAAAGTAACCCTAATTACCAAGGGTGCTGTCGAAGAAATTGTGA
GTGTATGTAAAAATATTTACATTGATGGAGAGGTAAAACCTCTTGATAAAAAAACAATAG
ATAAGGTTCTAAGAAGAGTTGAAGAATTCAATTCAGAAGGACTAAGAGTTATTGCAATAG
CTTCTAAAAAATCAACAATTAATGCAGTTGGAAAAATATCGGTAAATGATGAATGCGATA
TGACGTTGATTGGATATTTAACATTTCTTGATCCTCCTAAAGATTCTGCTGCTGCTGCAA
TTGAAAAATTGCATGAATATGGGGTTGATGTAAAAATATTAACAGGAGATAGTGCGCTTG
TAACAAAAGCAGTATGTGCCCAAGTAGGAATAAAAAATAATAGAATTTTACTAGGTAAAG
AAGTTGAAGAATTAAGCGATGCTGAACTTAAAATTGAAGTTGAAAAAGTTCAAATTTTTG
CAAAATTAAGCCCTGACCAAAAGGCAAGAATTATTTCAATATTGCGTGATAATGGTCATG
TTGTTGGCTATATGGGCGATGGAATTAATGATGCACCCGCTATGAAATCAGCTGATGTTT
CAATATCAGTTGATACTGCAGTTGATATTGCAAAAGAATCAGCTAACATAATTCTTTTAG
AAAAAGACCTAAACGTTTTGGCTAAAGGAATTGTTGAAGGTAGAAAAACACATGCCAATA
TTAACAAATACATAAAAATGACTGCATCTTCAAACTTCGGAAATATATTTAGTATTTTAA
TTGCTTCATTTTTAATTCCTTTTGTTCCATTAAACCCTGTACAAATAATATTATTGAATT
TGGTATATGATGTTTGCTGTGCAACAATGCCATGAGATAATGTAGACCCTGAATTTATTC
TTAAACCTCGGCAATGAGAGTATAAATCAATTTGAAGATTTATGTTTTGGTTTGGTCCAA
CGAGTTCAATAGTAGATATTGTTTCATATGTAGTCTTATTCTTTGCAATAATTCCAAATG
CGTCATTTATGACTAGCAAGGGAGATTGAGTACAAATAGGAGCATATAAGAGTTTTGCTT
CTTTAAAAGATGAACTAAGTATAGAAAAACAAAAAGCATTTAAAGAACTATTCTGAGCAG
GATGATTAGTTGTTTCTATGTATACTCAAACCCTTGTAATTCACTTTTTGCGTACTGATA
AAACACCATTTATTAAATCAAATGCAACGACCTCGTTATTTATTTCAACATTAATTGGAT
GTGCAATAATTAATGCTGTGCCATATATACCAGGAATTAATAAAGGTTTAAGTCTAATGC
CATTACCAGGAATTTATTATGCTTGATTAGTTTTATTTTTAGGAATATATGTCTTATTAG
TTGTCAGTGTTAAGTCAATATATAAACGTATATATAAAGAATTTTTATAA
>19562 bias=0,e_score=0.0,bit_score=3044.7,score_ratio=1.08,align_strand=+,abs_start=14362,abs_end=17172,allele_start=14362,allele_end=17172,query_name=NODE_3_length_63120_cov_1.34169_ID_121 <unknown description>
TGATAGTTAATATAACAAAAAATAAACTTAAAAATTCTTCAAGAAAAGAAAAACAAATTA
AGCAAATCAATACAAGGTTAGTTGAAGCTTCTAATTGTAGTCAAGAAGAATTATTTTTAA
AATATCAAACCTCTCAAAACGGATTTCAAGATGAAGAAAGAATTGAAGCCGCAAGAGAAG
AATATGGTTTAAATAAAATAACAAAAAAAGGCGCTGATAATGTTTGAAAGCGTTTATTTA
GATCATTTTTTAATTTTTTTAACATCATTTTGTTTGCATTGGCAATTGTTTCTATGATTA
TTGATTTAATATTGCCGGCATCAAAAGGTAAAAAGATAACATGAATTGATGGAATGACTG
TCATCATTGTTTTATTTATGGTTTTTTTAAGTGGAATTATTCACTTCGTTCAAGAACAAC
GTGGGGCATCAAGCGCTGATAAATTAGTTGAGACTGTTGAAACTACTTCGCTTGTTCAAA
GGAATGGTATTATGAAGGAAATTCCAATGGATGAGATTGTAGTAGGCGATATTGTGTATT
TAGCAGCTGGAGATATTATTCCGGCGGATGTAAGAATATTAGAAGCAAAAGACTTATTTA
TTTCTCAATCCTCATTAACCGGAGAAAGCGATGCTATTGAAAAATATAAAAACATCGACA
GTTCTAAAGAATTTGAAGCAATAACTGATCGTAGCAATTTAGCTTTTATGGGAACCAATG
TTATTTCAGGTTCTGCTAAAACTATTGTAATTGCAACCGGCAATGATACAATTATTGGAC
AAGTTGCTTCTAAAATCAATGAAAAACCAATACCAACCAACTTTGATAAAGGAATTAAAA
AAATTTCAATAATGTTCACTATTATAATGGCTGTTATTGTTCCTATAGTATTTTTAATTT
TAGGAATTAAAGGTGTTATAGGTGGAGAAAATCAATGATTAGAAGGATTTTTGTTTGGTA
TATCAATTGCTGTTGGTTTAACACCAGAAATGCTTCCAATGATAGTGACAGCAAGTTTAT
CTAAAGGCGCAGTTTCGCTAGGTAAGGCCAAAACAATAATTAAAAATATTAATTCAATTC
AAAATTTTGGTTCAATGGACATTTTATGTACAGATAAAACCGGAACATTAACACAAGATG
AAGTAATTATGGAACGTCATATGGATGTTACCGGCAAAGAAGATTTTCATGTTTTAAAAT
ATGCTTTTATTAATTCATATTATCAAACAGGATTAAAAAATTTACTTGATAAATCAATAA
TTAATAAGACTTTTGAAATGGCATCAAAAAACAAAGAACTTGAGGATTTTCAAAGATTTT
ATGAAAAAATTGACGAAATTCCTTTTGATTTCAAAAGAAAAAGAATGTCTGTTTTAGTTA
AATCATTAAAACAAAATAAAGTAACCCTAATTACCAAGGGTGCTGTCGAAGAAATTGTGA
GTGTATGTAAAAATATTTACATTGATGGGGAAGTTAAGCCTCTTGATAAAAAAACAATAG
ATAAGGTTCTAAGAAGAGTTGAAGAATTCAATTCAGAAGGACTAAGAGTTATTGCAATAG
CTTCTAAAAAATCAACAATTAATGCAGTTGGAAAAATATCAGTAAATGATGAATGCGATA
TGACATTGATTGGATATTTAACATTTCTTGATCCTCCTAAAGATTCTGCTGCTGCCGCAA
TTGAAAAATTGCATGAATATGGAGTTGATGTAAAAATATTAACGGGAGATAGTGCGCTTG
TAACAAAAGCAGTATGTGCCCAAGTAGGAATAAAAAATAATAGAATTTTACTAGGCAAAG
AAGTTGAAGAATTAAGCGATGCTGAACTTAAAATTGAAGTTGAAAAAGTTCAAATTTTTG
CAAAATTAAGCCCTGACCAAAAGGCAAGAATTATTTCAATATTGCGTGATAATGGTCATG
TTGTTGGCTATATGGGTGACGGAATTAATGATGCACCCGCTATGAAATCAGCCGATGTTT
CAATATCAGTCGATACCGCAGTTGATATTGCAAAAGAATCAGCTAACATAATTCTTTTAG
AAAAAGACCTAAACGTTTTGGCTAAAGGAATTGTTGAAGGTAGAAAAACACATGCCAATA
TTAACAAATACATAAAAATGACTGCATCTTCAAACTTTGGAAATATATTTAGTATTTTAA
TTGCTTCATTTTTAATTCCTTTTGTTCCATTAAACCCTGTACAAATAATATTATTGAATT
TGGTATATGATGTTTGCTGTGCAACAATGCCATGAGACAATGTAGATCCTGAATTTATTC
TTAAACCTCGGCAATGAGAGTATAAATCAATTTGAAGATTTATGTTTTGGTTTGGTCCAA
CGAGTTCAATAGTAGATATTGTTTCATATGTAGTCTTATTCTTTGCAATAATTCCAAATG
CGTCATTTATGACTAGTAAGGGTGATTGAGTACAAATAGGAGCTTATAAGAGTTTTGCTT
CTTTAAAAGATGAACTAAGTATAGAAAAACAAAAAGCATTTAAAGAACTATTCTGAGCAG
GATGATTAGTTGTTTCTATGTATACTCAAACCCTTGTAATTCACTTTTTGCGTACTGATA
AAACACCATTTATTAAATCAAATGCAACGACCTCGTTATTTATTTCAACATTAATCGGGT
GTGCAATAATTAATGCTGTGCCATATATACCTGGAATTAATAAAGGTTTAAGTCTAATGC
CTTTGCCAGGAATTTATTATGCTTGATTAGTTTTATTTTTAGGAATATATGTCTTATTAG
TTGTTAGTGTTAAGTCAATTTATAAACGTATATATAAAGAATTTTTATAA
>19563 bias=0,e_score=0.0,bit_score=2999.5,score_ratio=1.07,align_strand=-,abs_start=114256,abs_end=117064,allele_start=114256,allele_end=117064,query_name=NODE_3_length_174249_cov_45.7083_ID_381 <unknown description>
TGATAGTTAATATAACAAAAAATAAACTTAAAAATTCTTCAAGAAAAGAAAAACAAATTA
AGCAAATTAATACAAGGTTAGTTGAAGCTTCAAATTGTAGTCAAGAAGAATTATTTTTAA
AATATCAAACTTCTCAAAATGGATTTCAAGACGAAGACAGAATTGAAGCTGCAAGAGAAG
AATATGGTTTAAATAAAATAACAAAAAAAGGCGCTGATAATGTTTGAAAGCGTTTATTTA
GATCATTTTTTAATTTTTTTAACATCATTTTGTTTGCATTGGCAATTGTTTCTATGATTA
TTGATTTAATATTGCCTGCATCAAAAGGTAAAAAGATAACATGAATTGATGGAATGACTG
TCATCATTGTTTTATTTATGGTTTTTTTAAGTGGAATTATTCACTTCGTTCAAGAACAAC
GTGGGGCATCAAGTGCTGATAAATTAGTTGAGACTGTTGAAACTACTTCGCTAGTTCAAA
GAAATGGTATTATGAAGGAAATTCCAATGGATGAGATTGTAGTAGGCGATATTGTGTATT
TAGCAGCCGGAGATATTATTCCGGCGGATGTAAGAATATTAGAAGCAAAAGACTTATTTA
TTTCTCAATCCTCATTAACTGGAGAAAGCGATGCTATTGAAAAATATAAGAACATTGATA
GTTCTAAAGAATTTGAAGCAATAACTGATCGTAGCAATTTAGCCTTTATGGGAACCAATG
TTATTTCGGGTTCTGCTAAAACTATTGTAATTGCAACCGGCAATGATACAATTATTGGAC
AAGTTGCTTCCAAAATCAATGAAAAACCAATACCAACCAACTTTGATAAAGGAATTAAAA
AAATTTCAATAATGTTCACTATTATAATGGCCGTTATTGTCCCTATAGTATTTTTAATTT
TAGGAATTAAAGGTGTTATCGGTGGAGAAAACCAATGATTAGAAGGATTTTTGTTTGGTA
TATCAATTGCTGTTGGTTTAACACCAGAAATGCTCCCAATGATAGTGACTGCTAGTTTAT
CTAAAGGCGCAATTTCACTAGGCAAGGCCAAAACAATAATTAAAAATATTAATTCAATTC
AAAATTTTGGTTCAATGGACATTTTATGTACAGATAAAACTGGGACATTAACACAAGATG
AAGTAATTATGGAACGTCATATGGATGTTACCGGCAAAGAAGATTTTCATGTTTTAAAAT
ATGCTTTTATTAATTCATATTATCAAACAGGATTAAAAAATTTACTTGATAAATCAATAA
TTAATAAGACTTTTGAAATGGCATCAAAAAATAAAGAACTTGAGGATTTTCAAAGATTTT
ATGAAAAAATTGACGAAATTCCTTTTGATTTCAAAAGAAAAAGAATGTCTGTTTTAGTTA
AATCATTAAAACAAAATAAAGTAACCCTAATTACCAAGGGTGCTGTCGAAGAAATTGTGA
GTGTATGTAAAAATATTTACATTGATGGGGAAGTTAAGCCTCTTGATAAAAAAACAATAG
ATAAGGTTCTAAGAAGAGTTGAAGAATTCAATTCAGAAGGACTAAGAGTTATTGCAATAG
CTTCTAAAAAATCAACAATTAATGCAGTTGGAAAAATATCAGTAAATGATGAATGCGATA
TGACGTTGATTGGATATTTAACATTTCTTGATCCTCCTAAAGATTCTGCTGCTGCTGCAA
TTGAAAAATTGCATGAATATGGAGTGGATGTAAAAATATTAACGGGAGATAGTGCGCTTG
TAACAAAAGCAGTATGTGCCCAAGTAGGAATAAAAAATAATAGAATTTTACTAGGCAAAG
AAGTTGAAGAATTAAGTGATGCTGAACTTAAAATTGAAGTTGAAAAAGTTCAAATTTTTG
CAAAATTAAGCCCTGACCAAAAGGCAAGAATTATTTCAATATTGCGTGATAATGGTCATG
TTGTTGGCTATATGGGTGACGGAATTAATGATGCACCCGCTATGAAATCAGCCGATGTTT
CAATATCAGTTGATACTGCAGTTGATATTGCAAAAGAATCAGCTAACATAATTCTTTTAG
AAAAAGACCTAAACGTTTTGGCTAAAGGAATTGTTGAAGGTAGAAAAACACATGCCAATA
TTAACAAATACATAAAAATGACTGCATCTTCAAACTTTGGAAATATATTTAGTATTTTAA
TTGCTTCATTTTTAATTCCTTTTGTTCCATTAAACCCTGTACAAATAATATTATTGAATT
TGGTATATGATGTTTGCTGTGCAACAATGCCATGAGATAATGTAGACCCTGAATTTATTC
TTAAACCTCGGCAATGAGAGTATAAATCAATTTGAAGATTTATGTTTTGGTTTGGTCCAA
CGAGTTCAATAGTAGATATTGTTTCATATGTAGTCTTATTCTTTGCAATAATTCCAAATG
CGTCATTTATGACTAGCAAGGGAGATTGAGTACAAATAGGAGCATATAAGAGTTTTGCTT
CTTTAAAAGATGAACTAAGTATAGAAAAACAAAAAGCATTTAAAGAACTATTCTGAGCAG
GATGATTAGTTGTTTCTATGTATACTCAAACCCTTGTAATTCACTTTTTGCGTACTGATA
AAACACCATTTATTAAATCAAATGCAACGACCTCGTTATTTATTTCAACATTAATTGGAT
GTGCAATAATTAATGCTGTGCCATATATACCAGGAATTAATAAAGGTTTAAGTCTAATGC
CATTACCAGGAATTTATTATGCTTGATTAGTTTTATTTTTAGGAATATATGTCTTATTAG
TTGTCAGTGTTAAGTCAATATATAAACGTATATATAAAGAATTTTTAT
>19564 bias=0,e_score=0.0,bit_score=3026.2,score_ratio=1.08,align_strand=-,abs_start=38595,abs_end=41403,allele_start=38595,allele_end=41403,query_name=NODE_3_length_98613_cov_35.7026_ID_1039 <unknown description>
TGATAGTTAATATAACAAAAAATAAACTCAAAAATTCTTCAAGAAAAGAAAAACAAATTA
AGCAAATCAATACAAGGTTAATTGAAGCTTCTAATTGTAGTCAAGAAGAATTATTTTTAA
AATATCAAACCTCTCAAAACGGATTTCAAGATGAAGAAAGAATTGAAGCTGCAAGAGAAG
AATATGGTTTAAATAAAATAACAAAAAAAGGCGCTGATAATGTTTGAAAGCGTTTATTTA
GATCATTTTTTAATTTTTTTAACATCATTTTGTTTGCATTGGCAATTGTTTCTATGATTA
TTGATTTAATATTGCCAGCATCAAAAGGCAAAAAGATAACATGAATTGATGGAATGACTG
TCATCATTGTTTTATTTATGGTTTTTTTAAGTGGAATTATTCACTTCGTTCAAGAACAAC
GTGGGGCATCAAGCGCTGATAAATTAGTTGAGACAGTTGAAACTACTTCGCTTGTTCAAA
GAAATGGTATCATGAAGGAAATTCCAATGGATGAGATTGTAGTAGGCGATATTGTGTATT
TAGCAGCTGGAGATATTATTCCGGCAGATGTAAGAATATTAGAAGCAAAAGACTTATTTA
TTTCTCAATCCTCATTAACCGGAGAAAGCGATGCTATTGAAAAATATAAGAACATCGACA
GTTCTAAAGAATTTGAAGCAATAACTGATCGTAGCAATTTAGCTTTTATGGGAACCAATG
TTATTTCAGGTTCTGCTAAAACTATTGTAATTGCAACCGGCAATGATACAATTATTGGAC
AAGTTGCTTCTAAAATCAATGAAAAACCAATACCAACCAACTTTGATAAAGGAATTAAAA
AAATTTCAATAATGTTCACTATTATAATGGCCGTTATTGTTCCTATAGTATTTTTAATTT
TAGGAATTAAAGGTGTTATAGGTGGAGAAAATCAATGATTAGAAGGATTTTTGTTTGGTA
TATCAATTGCTGTTGGTCTAACGCCGGAAATGCTTCCAATGATAGTGACAGCAAGTTTAT
CTAAAGGCGCAGTTTCGCTAGGCAAGGCCAAAACAATAATTAAAAATATTAATTCAATTC
AAAATTTTGGTTCAATGGACATTTTATGTACAGATAAAACTGGGACATTAACACAAGACG
AAGTAATTATGGAACGCCATATGGATGTTACCGGCAAAGAAGATTTTCATGTTTTAAAAT
ATGCTTTTATTAATTCATATTATCAAACAGGATTGAAAAATTTACTTGATAAATCAATAA
TTAATAAGACTTTTGAAATGGCATCAAAAAACAAAGAACTTGAGGATTTTCAAAGATTTT
ATGAAAAAATTGACGAAATTCCTTTTGATTTCAAAAGAAAAAGAATGTCTGTTTTAGTTA
AATCATTAAAACAAAATAAAGTAACCCTAATTACCAAGGGTGCTGTCGAAGAAATTGTGA
GTGTATGTAAAAATATTTACATTGATGGAGAGGTAAAACCTCTTGATAAAAAAACAATAG
ATAAGGTTCTAAGAAGAGTTGAAGAATTCAATTCAGAAGGACTAAGAGTTATTGCAATAG
CTTCTAAAAAATCAACAATTAATGCAGTTGGAAAAATATCGGTAAATGATGAATGCGATA
TGACGTTGATTGGATATTTAACATTTCTTGATCCTCCTAAAGATTCTGCTGCTGCTGCAA
TTGAAAAATTGCATGAATATGGGGTTGATGTAAAAATATTAACAGGAGATAGTGCGCTTG
TAACAAAAGCAGTATGTGCCCAAGTAGGAATAAAAAATAATAGAATTTTACTAGGTAAAG
AAGTTGAAGAATTAAGCGATGCTGAACTTAAAATTGAAGTTGAAAAAGTTCAAATTTTTG
CAAAATTAAGCCCTGACCAAAAGGCAAGAATTATTTCAATATTGCGTGATAATGGTCATG
TTGTTGGCTATATGGGCGATGGAATTAATGATGCACCCGCTATGAAATCAGCTGATGTTT
CAATATCAGTTGATACTGCAGTTGATATTGCAAAAGAATCAGCTAACATAATTCTTTTAG
AAAAAGACCTAAACGTTTTGGCTAAAGGAATTGTTGAAGGTAGAAAAACACATGCCAATA
TTAACAAATACATAAAAATGACTGCATCTTCAAACTTCGGAAATATATTTAGTATTTTAA
TTGCTTCATTTTTAATTCCTTTTGTTCCATTAAACCCTGTACAAATAATATTATTGAATT
TGGTATATGATGTTTGCTGTGCAACAATGCCATGAGATAATGTAGACCCTGAATTTATTC
TTAAACCTCGGCAATGAGAGTATAAATCAATTTGAAGATTTATGTTTTGGTTTGGTCCAA
CGAGTTCAATAGTAGATATTGTTTCATATGTAGTCTTATTCTTTGCAATAATTCCAAATG
CGTCATTTATGACTAGCAAGGGAGATTGAGTACAAATAGGAGCATATAAGAGTTTTGCTT
CTTTAAAAGATGAACTAAGTATAGAAAAACAAAAAGCATTTAAAGAACTATTCTGAGCAG
GATGATTAGTTGTTTCTATGTATACTCAAACCCTTGTAATTCACTTTTTGCGTACTGATA
AAACACCATTTATTAAATCAAATGCAACGACCTCGTTATTTATTTCAACATTAATTGGAT
GTGCAATAATTAATGCTGTGCCATATATACCAGGAATTAATAAAGGTTTAAGTCTAATGC
CATTACCAGGAATTTATTATGCTTGATTAGTTTTATTTTTAGGAATATATGTCTTATTAG
TTGTCAGTGTTAAGTCAATATATAAACGTATATATAAAGAATTTTTAT
>19565 bias=0,e_score=0.0,bit_score=3042.7,score_ratio=1.08,align_strand=-,abs_start=96220,abs_end=99028,allele_start=96220,allele_end=99028,query_name=NODE_2_length_156220_cov_38.7853_ID_1653 <unknown description>
TGATAGTTAATATAACAAAAAATAAACTTAAAAATTCTTCAAGAAAAGAAAAACAAATTA
AGCAAATCAATACAAGGTTAGTTGAAGCTTCTAATTGTAGTCAAGAAGAATTATTTTTAA
AATATCAAACCTCTCAAAACGGATTTCAAGATGAAGAAAGAATTGAAGCCGCAAGAGAAG
AATATGGTTTAAATAAAATAACAAAAAAAGGCGCTGATAATGTTTGAAAGCGTTTATTTA
GATCATTTTTTAATTTTTTTAACATCATTTTGTTTGCATTGGCAATTGTTTCTATGATTA
TTGATTTAATATTGCCGGCATCAAAAGGTAAAAAGATAACATGAATTGATGGAATGACTG
TCATCATTGTTTTATTTATGGTTTTTTTAAGTGGAATTATTCACTTCGTTCAAGAACAAC
GTGGGGCATCAAGCGCTGATAAATTAGTTGAGACTGTTGAAACTACTTCGCTTGTTCAAA
GGAATGGTATTATGAAGGAAATTCCAATGGATGAGATTGTAGTAGGCGATATTGTGTATT
TAGCAGCTGGAGATATTATTCCGGCGGATGTAAGAATATTAGAAGCAAAAGACTTATTTA
TTTCTCAATCCTCATTAACCGGAGAAAGCGATGCTATTGAAAAATATAAAAACATCGACA
GTTCTAAAGAATTTGAAGCAATAACTGATCGTAGCAATTTAGCTTTTATGGGAACCAATG
TTATTTCAGGTTCTGCTAAAACTATTGTAATTGCAACCGGCAATGATACAATTATTGGAC
AAGTTGCTTCTAAAATCAATGAAAAACCAATACCAACCAACTTTGATAAAGGAATTAAAA
AAATTTCAATAATGTTCACTATTATAATGGCTGTTATTGTTCCTATAGTATTTTTAATTT
TAGGAATTAAAGGTGTTATAGGTGGAGAAAATCAATGATTAGAAGGATTTTTGTTTGGTA
TATCAATTGCTGTTGGTTTAACACCAGAAATGCTTCCAATGATAGTGACAGCAAGTTTAT
CTAAAGGTGCAATTTCACTAGGCAAGGCCAAAACAATAATTAAGAATATTAATTCGATTC
AAAATTTCGGATCAATGGACATTTTATGTACAGATAAAACTGGGACATTAACACAAGATG
AAGTAATTATGGAACGTCATATGGATGTTACCGGCAAAGAAGATTTTCATGTTTTAAAAT
ATGCTTTTATTAATTCATATTATCAAACAGGATTAAAAAATTTACTTGATAAATCAATAA
TTAATAAGACTTTTGAAATGGCATCAAAAAACAAAGAACTTGAGGATTTTCAAAGATTTT
ATGAAAAAATTGACGAAATTCCTTTTGATTTCAAAAGAAAAAGAATGTCTGTTTTAGTTA
AATCATTAAAACAAAATAAAGTAACCCTAATTACCAAGGGTGCTGTCGAAGAAATTGTGA
GTGTATGTAAAAATATTTACATTGATGGAGAGGTAAAACCTCTTGATAAAAAAACAATAG
ATAAGGTTCTAAGAAGAGTTGAAGAATTCAATTCAGAAGGACTAAGAGTTATTGCAATCG
CTTCTAAAAAATCAACAATTAATGCAGTTGGAAAAATATCGGTAAATGATGAATGCGATA
TGACATTGATTGGATATTTAACATTTCTTGATCCTCCTAAAGATTCTGCTGCTGCTGCAA
TTGAAAAATTGCATGAATATGGAGTTGATGTAAAAATATTAACGGGAGATAGTGCGCTTG
TAACAAAAGCAGTATGTGCCCAAGTGGGAATAAAAAATAATAGAATTTTACTAGGCAAAG
AAGTTGAAGAATTAAGCGATGCTGAACTTAAAATTGAAGTTGAAAAAGTTCAAATTTTTG
CAAAATTAAGCCCTGACCAAAAGGCAAGAATTATTTCAATATTGCGTGATAATGGTCATG
TTGTTGGCTATATGGGTGACGGAATTAATGATGCACCCGCTATGAAATCAGCCGATGTTT
CAATATCAGTTGATACTGCAGTTGATATTGCAAAAGAATCAGCTAACATAATTCTTTTAG
AAAAAGACCTAAACGTTTTGGCTAAAGGAATTGTTGAAGGTAGAAAAACACATGCCAATA
TTAACAAATACATAAAAATGACTGCATCTTCAAACTTTGGAAATATATTTAGTATTTTAA
TTGCTTCATTTTTAATTCCTTTTGTTCCATTAAACCCTGTACAAATAATATTATTGAATT
TGGTATATGATGTTTGCTGTGCAACAATGCCATGAGACAATGTAGATCCTGAATTTATTC
TTAAACCTCGGCAATGAGAGTATAAATCAATTTGAAGATTTATGTTTTGGTTTGGTCCAA
CGAGTTCAATAGTAGATATTGTTTCATATGTAGTCTTATTCTTTGCAATAATTCCAAATG
CGTCATTTATGACTAGCAAGGGAGATTGAGTACAAATAGGATCATATAAGAGTTTTGCTT
CTTTAAAAGATGAACTAAGTATAGAAAAACAAAAAGCATTTAAAGAACTATTCTGAGCAG
GATGATTAGTTGTTTCTATGTATACTCAAACCCTTGTAATTCACTTTTTGCGTACTGATA
AAACACCATTTATTAAATCAAATGCAACGACCTCGTTATTTATTTCAACATTAATCGGGT
GTGCAATAATTAATGCTGTGCCATATATACCTGGAATTAATAAAGGTTTAAGTCTAATGC
CTTTGCCAGGAATTTATTATGCTTGATTAGTTTTATTTTTAGGAATATATGTCTTATTAG
TTGTTAGTGTTAAGTCAATTTATAAACGTATATATAAAGAATTTTTAT
>19566 bias=0,e_score=0.0,bit_score=3028.9,score_ratio=1.08,align_strand=+,abs_start=57198,abs_end=60008,allele_start=57198,allele_end=60008,query_name=NODE_3_length_105570_cov_41.6042_ID_404 <unknown description>
TGATAGTTAATATAACAAAAAATAAACTTAAAAATTCTTCAAGAAAAGAAAAACAAATTA
AGCAAATCAATACAAGGTTAGTTGAAGCTTCTAATTGTAGTCAAGAAGAATTATTTTTAA
AATATCAAACCTCTCAAAACGGATTTCAAGATGAAGAAAGAATTGAAGCCGCAAGAGAAG
AATATGGTTTAAATAAAATAACAAAAAAAGGCGCTGATAATGTTTGAAAGCGTTTATTTA
GATCATTTTTTAATTTTTTTAACATCATTTTGTTTGCATTGGCAATTGTTTCTATGATTA
TTGATTTAATATTGCCGGCATCAAAAGGTAAAAAGATAACATGAATTGATGGAATGACTG
TCATCATTGTTTTATTTATGGTTTTTTTAAGTGGAATTATTCACTTCGTTCAAGAACAAC
GTGGGGCATCAAGCGCTGATAAATTAGTTGAGACTGTTGAAACTACTTCGCTTGTTCAAA
GGAATGGTATTATGAAGGAAATTCCAATGGATGAGATTGTAGTAGGCGATATTGTGTATT
TAGCAGCTGGAGATATTATTCCGGCGGATGTAAGAATATTAGAAGCAAAAGACTTATTTA
TTTCTCAATCCTCATTAACCGGAGAAAGCGATGCTATTGAAAAATATAAGAACATCGACA
GTTCTAAAGAATTTGAAGCAATAACTGATCGTAGCAATTTAGCTTTTATGGGAACCAATG
TTATTTCAGGTTCTGCTAAAACTATTGTAATTGCAACCGGCAATGATACAATTATTGGAC
AAGTTGCTTCTAAAATCAATGAAAAACCAATACCAACCAACTTTGATAAAGGAATTAAAA
AAATTTCAATAATGTTCACTATTATAATGGCCGTTATTGTTCCTATAGTATTTTTAATTT
TAGGAATTAAAGGTGTTATAGGTGGAGAAAATCAATGATTAGAAGGATTTTTGTTTGGTA
TATCAATTGCTGTTGGTTTAACACCAGAAATGCTTCCAATGATAGTGACAGCAAGTTTAT
CTAAAGGTGCAATTTCACTAGGCAAGGCCAAAACAATAATTAAGAATATTAATTCGATTC
AAAATTTCGGATCAATGGACATTTTATGTACAGATAAAACTGGGACATTAACACAAGATG
AAGTAATTATGGAACGTCATATGGATGTTACCGGCAAAGAAGATTTTCATGTTTTAAAAT
ATGCTTTTATTAATTCATATTATCAAACAGGATTAAAAAATTTACTTGATAAATCAATAA
TTAATAAGACTTTTGAAATGGCATCAAAAAACAAAGAACTTGAGGATTTTCAAAGATTTT
ATGAAAAAATTGACGAAATTCCTTTTGATTTCAAAAGAAAAAGAATGTCTGTTTTAGTTA
AATCATTAAAACAAAATAAAGTAACCCTAATTACCAAGGGTGCTGTCGAAGAAATTGTGA
GTGTATGTAAAAATATTTACATTGATGGAGAGGTAAAACCTCTTGATAAAAAAACAATAG
ATAAGGTTCTAAGAAGAGTTGAAGAATTCAATTCAGAAGGACTAAGAGTTATTGCAATCG
CTTCTAAAAAATCAACAATTAATGCAGTTGGAAAAATATCAGTAAATGATGAATGCGATA
TGACATTGATTGGATATTTAACATTTCTTGATCCTCCTAAAGATTCTGCTGCTGCTGCAA
TTGAAAAATTGCATGAATATGGAGTTGATGTAAAAATATTAACGGGAGATAGTGCGCTTG
TAACAAAAGCAGTATGTGCCCAAGTAGGAATAAAAAATAATAGAATTTTACTAGGTAAAG
AAGTTGAAGAATTAAGCGATGCTGAACTTAAAATTGAAGTTGAAAAAGTTCAAATTTTTG
CAAAATTAAGCCCTGACCAAAAGGCAAGAATTATTTCAATATTGCGTGATAATGGTCATG
TTGTTGGCTATATGGGCGATGGAATTAATGATGCACCCGCTATGAAATCAGCTGATGTTT
CAATATCAGTTGATACTGCAGTTGATATTGCAAAAGAATCAGCTAACATAATTCTTTTAG
AAAAAGACCTAAACGTTTTGGCTAAAGGAATTGTTGAAGGTAGAAAAACACATGCCAATA
TTAACAAATACATAAAAATGACTGCATCTTCAAACTTCGGAAATATATTTAGTATTTTAA
TTGCTTCATTTTTAATTCCTTTTGTTCCATTAAACCCTGTACAAATAATATTATTGAATT
TGGTATATGATGTTTGCTGTGCAACAATGCCATGAGATAATGTAGACCCTGAATTTATTC
TTAAACCTCGGCAATGAGAGTATAAATCAATTTGAAGATTTATGTTTTGGTTTGGTCCAA
CGAGTTCAATAGTAGATATTGTTTCATATGTAGTCTTATTCTTTGCAATAATTCCAAATG
CGTCATTTATGACTAGCAAGGGAGATTGAGTACAAATAGGAGCATATAAGAGTTTTGCTT
CTTTAAAAGATGAACTAAGTATAGAAAAACAAAAAGCATTTAAAGAACTATTCTGAGCAG
GATGATTAGTTGTTTCTATGTATACTCAAACCCTTGTAATTCACTTTTTGCGTACTGATA
AAACACCATTTATTAAATCAAATGCAACGACCTCGTTATTTATTTCAACATTAATTGGAT
GTGCAATAATTAATGCTGTGCCATATATACCAGGAATTAATAAAGGTTTAAGTCTAATGC
CATTACCAGGAATTTATTATGCTTGATTAGTTTTATTTTTAGGAATATATGTCTTATTAG
TTGTCAGTGTTAAGTCAATATATAAACGTATATATAAAGAATTTTTATAA
>19567 bias=0,e_score=0.0,bit_score=2976.0,score_ratio=1.06,align_strand=+,abs_start=57212,abs_end=60022,allele_start=57212,allele_end=60022,query_name=NODE_2_length_157878_cov_35.9168_ID_1792 <unknown description>
TGATAGTTAATATAACAAAAAATAAACTTAAAAATTCTTCAAGAAAAGAAAAACAAATTA
AGCAAATTAATACAAGGTTAGTTGAAGCTTCAAATTGTAGTCAAGAAGAATTATTTTTAA
AATATCAAACTTCTCAAAATGGATTTCAAGATGAAGAAAGAATTGAAGTTGCAAGAGAAG
AATATGGTTTAAATAAAATAACAAAAAAAGGCGCTGATAATGTTTGAAAGCGTTTATTTA
GATCATTTTTTAATTTTTTTAACATCATTTTGTTTGCATTGGCAATTGTTTCTATGATTA
TTGATTTAATATTGCCGGCATCAAAAGGTAAAAAGATAACATGAATTGATGGAATGACTG
TCATCATTGTTCTATTTATGGTTTTTTTAAGTGGAATTATTCATTTTGTTCAAGAACAAC
GTGGGGCATCAAGCGCTGATAAATTAGTTGAAACTGTTGAAACTACTTCGCTTGTTCAAA
GGAATGGAATTATGAAGGAAATTCCAATGGATGAGATTGTAGTAGGCGATATTGTGTATT
TAGCAGCCGGAGATATTATTCCGGCGGATGTAAGAATATTAGAAGCAAAAGACTTATTTA
TTTCTCAATCCTCATTAACCGGAGAAAGCGATGCTATTGAAAAATATAAAAACATTGATA
GTTCTAAAGAATTTGAAGCAATAACTGATCGTAGCAATTTAGCTTTTATGGGAACCAATG
TTATTTCAGGTTCTGCTAAAACTATTGTAATTGCAACCGGCAATGATACAATTATTGGAC
AAGTTGCTTCCAAAATCAATGAAAAACCAATACCAACCAACTTTGATAAAGGAATTAAAA
AAATTTCAATAATGTTCACTATTATAATGGCCGTTATTGTTCCTATAGTATTTTTAATTT
TAGGAATTAAAGGTGTTATTGGTGGAGAAAACCAATGATTAGAAGGATTTTTGTTTGGTA
TATCTATTGCTGTTGGTTTAACACCAGAAATGCTCCCAATGATAGTGACTGCTAGTTTAT
CTAAAGGCGCAATTTCACTAGGCAAGGCCAAAACAATAATTAAAAATATTAATTCAATTC
AAAATTTTGGTTCAATGGACATTTTATGTACAGATAAAACTGGGACATTAACACAAGATG
AAGTAATTATGGAACGTCATATGGATGTTACCGGCAAAGAAGATTTTCATGTTTTAAAAT
ATGCTTTTATTAATTCATATTATCAAACAGGATTGAAAAATTTACTTGATAAATCAATAA
TTAATAAGACTTTTGAAATGGCGTCAAAAAACAAAGAGCTTGAGGATTTTCAAAGATTTT
ATGAAAAAATCGACGAAATTCCTTTTGATTTCAAAAGAAAAAGAATGTCTGTTTTAGTTA
AATCATTAAAGCAAAATAAAGTAACCTTGATTACAAAAGGTGCTGTTGAAGAAATTGTGA
GTGTATGTAAAAATATTTACATTGACGGAGAAGTTAAGCCTCTTGATAAAAAAACAATAG
ATAAGGTTCTAAGAAGAGTTGAAGAATTCAATTCAGAAGGACTAAGAGTTATTGCAATCG
CTTCTAAAAAATCAACAATTAATGCAGTTGGAAAAATATCGGTAAATGATGAATGCGATA
TGACTTTGATTGGATATTTAACATTTCTTGATCCTCCTAAAGATTCTGCTGCTGCTGCAA
TTGAAAAATTGCATGAATATGGAGTGGATGTAAAAATATTAACGGGAGATAGTGCGCTTG
TAACAAAAGCAGTATGTGCCCAAGTAGGAATAAAAAATAATAGAATTTTACTAGGCAAAG
AAGTTGAAGAATTAAGCGATGCTGAACTTAAAATTGAAGTTGAAAAAGTTCAAATTTTTG
CAAAATTAAGCCCTGACCAAAAGGCAAGAATTATTTCAATATTGCGTGATAACGGTCATG
TTGTTGGCTATATGGGCGATGGAATTAATGATGCACCAGCTATGAAATCTGCTGACGTTT
CAATATCGGTTGATACTGCAGTTGATATTGCAAAAGAATCAGCTAACATAATTCTTTTAG
AAAAAGACCTAAACGTTTTGGCTAAAGGAATTGTTGAAGGTAGAAAAACACATGCCAATA
TTAACAAATACATAAAAATGACTGCATCTTCAAACTTTGGAAATATATTTAGTATTTTAA
TTGCTTCATTTTTAATTCCTTTTGTTCCATTAAACCCTGTACAAATAATATTATTGAATT
TGGTATATGATGTTTGCTGTGCAACAATGCCATGAGACAATGTAGATCCTGAATTTATTC
TTAAACCTCGGCAATGAGAGTATAAATCAATTTGAAGATTTATGTTTTGGTTTGGTCCAA
CGAGTTCAATAGTAGATATTGTTTCATATGTAGTCTTATTCTTTGCAATAATTCCAAATG
CGTCATTTATGACTAGTAAGGGAGATTGAGTACAAATAGGAGCATATAAGAGTTTTGCCT
CTTTAAAAGATGAACTAAGTATAGAAAAACAAAAAGCATTTAAAGAACTATTCTGAGCAG
GATGATTAGTTGTTTCTATGTATACTCAAACCCTTGTAATTCACTTTTTGCGTACTGATA
AAACACCATTTATTAAATCAAATGCAACGACCTCGTTATTTATTTCAACATTAATTGGGT
GTGCAATAATTAATGCTGTGCCATATATACCTGGAATTAATAAAGGTTTAAGTCTAATGC
CATTGCCAGGAATTTATTATGCTTGATTAGTTTTATTTTTAGGAATATATGTCTTATTAG
TTGTTAGTGTTAAGTCAATTTATAAACGTATATATAAAGAATTTTTATAA
>19568 bias=0,e_score=0.0,bit_score=2997.6,score_ratio=1.07,align_strand=+,abs_start=57197,abs_end=60007,allele_start=57197,allele_end=60007,query_name=NODE_3_length_108407_cov_40.0256_ID_5518 <unknown description>
TGATAGTTAATATAACAAAAAATAAACTTAAAAATTCTTCAAGAAAAGAAAAACAAATTA
AGCAAATTAATACAAGGTTAGTTGAAGCTTCAAATTGTAGTCAAGAAGAATTATTTTTAA
AATATCAAACTTCTCAAAATGGATTTCAAGACGAAGACAGAATTGAAGCTGCAAGAGAAG
AATATGGTTTAAATAAAATAACAAAAAAAGGCGCTGATAATGTTTGAAAGCGTTTATTTA
GATCATTTTTTAATTTTTTTAACATCATTTTGTTTGCATTGGCAATTGTTTCTATGATTA
TTGATTTAATATTGCCTGCATCAAAAGGTAAAAAGATAACATGAATTGATGGAATGACTG
TCATCATTGTTTTATTTATGGTTTTTTTAAGTGGAATTATTCACTTCGTTCAAGAACAAC
GTGGGGCATCAAGTGCTGATAAATTAGTTGAGACTGTTGAAACTACTTCGCTAGTTCAAA
GAAATGGTATTATGAAGGAAATTCCAATGGATGAGATTGTAGTAGGCGATATTGTGTATT
TAGCAGCCGGAGATATTATTCCGGCGGATGTAAGAATATTAGAAGCAAAAGACTTATTTA
TTTCTCAATCCTCATTAACTGGAGAAAGCGATGCTATTGAAAAATATAAGAACATTGATA
GTTCTAAAGAATTTGAAGCAATAACTGATCGTAGCAATTTAGCCTTTATGGGAACCAATG
TTATTTCGGGTTCTGCTAAAACTATTGTAATTGCAACCGGCAATGATACAATTATTGGAC
AAGTTGCTTCCAAAATCAATGAAAAACCAATACCAACCAACTTTGATAAAGGAATTAAAA
AAATTTCAATAATGTTCACTATTATAATGGCCGTTATTGTCCCTATAGTATTTTTAATTT
TAGGAATTAAAGGTGTTATCGGTGGAGAAAACCAATGATTAGAAGGATTTTTGTTTGGTA
TATCAATTGCTGTTGGTTTAACACCAGAAATGCTCCCAATGATAGTGACTGCTAGTTTAT
CTAAAGGCGCAATTTCACTAGGCAAGGCCAAAACAATAATTAAAAATATTAATTCAATTC
AAAATTTTGGTTCAATGGACATTTTATGTACAGATAAAACTGGGACATTAACACAAGATG
AAGTAATTATGGAACGTCATATGGATGTTACCGGCAAAGAAGATTTTCATGTTTTAAAAT
ATGCTTTTATTAATTCATATTATCAAACAGGATTAAAAAATTTACTTGATAAATCAATAA
TTAATAAGACTTTTGAAATGGCATCAAAAAACAAAGAACTTGAGGATTTTCAAAGATTTT
ATGAAAAAATTGACGAAATTCCTTTTGATTTCAAAAGAAAAAGAATGTCTGTTTTAGTTA
AATCATTAAAACAAAATAAAGTAACCCTAATTACCAAGGGTGCTGTCGAAGAAATTGTTA
GTGTATGTAAAAATATTTACATTGATGGGGAAGTTAAGCCTCTTGATAAAAAAACAATAG
ATAAGGTTCTAAGAAGAGTTGAAGAATTCAATTCAGAAGGACTAAGAGTTATTGCAATAG
CTTCTAAAAAATCAACAATTAATGCAGTTGGAAAAATATCAGTAAATGATGAATGCGATA
TGACATTGATTGGATATTTAACATTTCTTGATCCTCCTAAAGATTCTGCTGCTGCCGCAA
TTGAAAAATTGCATGAATATGGAGTTGATGTAAAAATATTAACGGGAGATAGTGCGCTTG
TAACAAAAGCAGTATGTGCCCAAGTAGGAATAAAAAATAATAGAATTTTACTAGGCAAAG
AAGTTGAAGAATTAAGCGATGCTGAACTTAAAATTGAAGTTGAAAAAGTTCAAATTTTTG
CAAAATTAAGCCCTGACCAAAAGGCAAGAATTATTTCAATATTGCGTGATAATGGTCATG
TTGTTGGCTATATGGGCGATGGAATTAATGATGCACCCGCTATGAAATCAGCTGATGTTT
CAATATCAGTCGATACTGCAGTTGATATTGCAAAAGAATCAGCTAACATAATTCTTTTAG
AAAAAGACCTAAACGTTTTGGCTAAAGGAATTGTTGAAGGTAGAAAAACACATGCCAATA
TTAACAAATACATAAAAATGACTGCATCTTCAAACTTTGGAAATATATTTAGTATTTTAA
TTGCTTCATTTTTAATTCCTTTTGTTCCATTAAACCCTGTACAAATAATATTATTGAATT
TGGTATATGATGTTTGCTGTGCAACAATGCCATGAGACAATGTAGATCCTGAATTTATTC
TTAAACCTCGGCAATGAGAGTATAAATCAATTTGAAGATTTATGTTTTGGTTTGGGCCAA
CGAGTTCAATAGTAGATATTGTTTCATATGTAGTCTTATTCTTTGCAATAATTCCAAATG
CGTCATTTATGACTAGTAAGGGTGATTGAGTACAAATAGGAGCATATAAGAGTTTTGCTT
CTTTAAAAGATGAACTAAGTATAGAAAAACAAAAAGCATTTAAAGAACTATTCTGAGCAG
GATGATTAGTTGTTTCTATGTATACTCAAACCCTTGTAATTCACTTTTTGCGTACTGATA
AAACACCATTTATTAAATCAAATGCAACAACTTCATTATTTATTTCAACATTAATCGGAT
GTGCAATAATTAATGCTGTGCCATATATACCAGGAATTAATAAAGGTTTAAGTCTAATGC
CATTGCCAGGAATTTATTATGCTTGATTAGTTTTATTTTTAGGAATATATGTCTTATTAG
TTGTTAGTGTTAAGTCAATATATAAACGTATATATAAAGAATTTTTATAA
>19569 bias=0,e_score=0.0,bit_score=3018.7,score_ratio=1.07,align_strand=+,abs_start=57195,abs_end=60005,allele_start=57195,allele_end=60005,query_name=NODE_3_length_102414_cov_39.3629_ID_516 <unknown description>
TGATAGTTAATATAACAAAAAATAAACTTAAAAATTCTTCAAGAAAAGAAAAACAAATTA
AGCAAATCAATACAAGGTTAGTTGAAGCTTCTAATTGTAGTCAAGAAGAATTATTTTTAA
AATATCAAACCTCTCAAAACGGATTTCAAGATGAAGAAAGAATTGAAGCTGCAAGAGAAG
AATATGGTTTAAATAAAATAACAAAAAAAGGCGCTGATAATGTTTGAAAGCGTTTATTTA
GATCATTTTTTAATTTTTTTAACATCATTTTGTTTGCATTGGCAATTGTTTCTATGATTA
TTGATTTAATATTGCCAGCATCAAAAGGCAAAAAGATAACATGAATTGATGGAATGACTG
TCATCATTGTTTTATTTATGGTTTTTTTAAGCGGAATTATTCACTTCGTTCAAGAACAAC
GTGGGTCATCAAGCGCTGATAAATTAGTTGAGACTGTTGAAACCACTTCGCTTGTTCAAA
GGAATGGAATTATGAAGGAAATTCCAATGGATGAGATTGTAGTAGGCGATATTGTGTATT
TAGCAGCTGGAGATATTATTCCGGCGGATGTAAGAATATTAGAAGCAAAAGACTTATTTA
TTTCTCAATCCTCATTAACCGGAGAAAGCGATGCTATTGAAAAATATAAGAACATCGACA
GTTCTAAAGAATTTGAAGCAATAACTGATCGTAGCAATTTAGCTTTTATGGGAACCAATG
TTATTTCAGGTTCTGCTAAAACTATTGTAATTGCAACCGGCAATGATACAATTATTGGAC
AAGTTGCTTCTAAAATCAATGAAAAACCAATACCAACCAACTTTGATAAAGGAATTAAAA
AAATTTCAATAATGTTCACTATTATAATGGCTGTTATTGTTCCTATAGTATTTTTAATTT
TAGGAATTAAAGGTGTTATAGGTGGAGAAAATCAATGATTAGAAGGATTTTTGTTTGGTA
TATCAATTGCTGTTGGTTTAACACCAGAAATGCTTCCAATGATAGTGACAGCAAGTTTAT
CTAAAGGTGCAGTTTCACTAGGCAAGGCCAAAACAATAATTAAAAATATTAATTCAATTC
AAAATTTTGGTTCAATGGACATTTTATGTACAGATAAAACTGGAACATTAACACAAGATG
AAGTAATTATGGAACGTCATATGGATGTTACCGGCAAAGAAGATTTTCATGTTTTAAAAT
ATGCTTTTATTAATTCATATTATCAAACAGGATTAAAAAATTTACTTGATAAATCAATAA
TTAATAAGACTTTTGAAATGGCATCAAAAAACAAAGAACTTGAGGATTTTCAAAGATTTT
ATGAAAAAATTGACGAAATTCCTTTTGATTTCAAAAGAAAAAGAATGTCTGTTTTAGTTA
AATCATTAAAACAAAATAAAGTAACCCTAATTACCAAGGGTGCTGTCGAAGAAATTGTGA
GTGTATGTAAAAATATTTACATTGATGGAGAGGTAAAACCTCTTGATAAAAAAACAATAG
ATAAGGTTCTAAGAAGAGTTGAAGAATTCAATTCAGAAGGACTAAGAGTTATTGCAATAG
CTTCTAAAAAATCAACAATTAATGCAGTTGGAAAAATATCGGTAAATGATGAATGCGATA
TGACGTTGATTGGATATTTAACATTTCTTGATCCTCCTAAAGATTCTGCTGCTGCTGCAA
TTGAAAAATTGCATGAATATGGAGTTGATGTAAAAATATTAACAGGAGATAGTGCACTTG
TAACAAAAGCAGTATGTGCCCAAGTAGGAATAAAAAATAATAGAATTTTACTAGGCAAAG
AAGTTGAAGAATTAAGTGATGCTGAACTTAAAATTGAAGTTGAAAAAGTTCAAATTTTTG
CAAAATTAAGCCCTGACCAAAAGGCAAGAATTATTTCAATATTGCGTGATAATGGTCATG
TTGTTGGCTATATGGGTGATGGAATTAATGATGCACCCGCTATGAAATCGGCCGATGTTT
CAATATCAGTCGATACTGCGGTTGATATTGCAAAAGAATCAGCTAACATAATTCTTTTAG
AAAAAGACCTAAACGTTTTGGCTAAAGGAATTGTTGAAGGTAGAAAAACACATGCCAATA
TTAACAAATATATAAAAATGACTGCATCTTCAAACTTCGGAAATATATTTAGTATTTTAA
TTGCTTCATTTTTAATTCCTTTTGTTCCATTAAACCCTGTACAAATAATATTATTGAATT
TGGTATATGATGTTTGCTGTGCAACAATGCCATGAGACAATGTAGACCCTGAATTTATTC
TTAAACCTCGGCAATGAGAGTATAAATCAATTTGAAGATTTATGTTTTGGTTTGGTCCAA
CGAGTTCAATAGTAGATATTGTTTCATATGTAGTCTTATTCTTTGCAATAATTCCAAATG
CGGCATTTATGACTAGTAAGGGAGATTGAGTACAAATAGGAGCATATAAGAGTTTTGCTT
CTTTAAAAGATGAACTAAGTATAGAAAAACAAAAAGCATTTAAAGAACTATTCTGAGCGG
GATGATTAGTTGTTTCTATGTATACTCAAACCCTTGTAATTCACTTTTTGCGTACTGATA
AAACACCATTTATTAAATCAAATGCAACGACCTCGTTATTTATTTCAACATTAATCGGAT
GTGCAATAATTAATGCTGTGCCATATATACCAGGAATTAATAAAGGTTTAAGTCTAATGC
CATTACCAGGAATTTATTATGCTTGATTAGTTTTATTTTTAGGAATATATGTCTTATTAG
TTGTCAGTGTTAAGTCAATATATAAACGTATATATAAAGAATTTTTATAA
>19570 bias=0,e_score=0.0,bit_score=3034.9,score_ratio=1.08,align_strand=+,abs_start=571867,abs_end=574677,allele_start=571867,allele_end=574677,query_name=NODE_1_length_666248_cov_46.4332_ID_732 <unknown description>
TGATAGTTAATATAACAAAAAATAAACTTAAAAATTCTTCAAGAAAAGAAAAACAAATTA
AGCAAATCAATACAAGGTTAGTTGAAGCTTCTAATTGTAGTCAAGAAGAATTATTTTTAA
AATATCAAACCTCTCAAAACGGATTTCAAGATGAAGAAAGAATTGAAGCCGCAAGAGAAG
AATATGGTTTAAATAAAATAACAAAAAAAGGCGCTGATAATGTTTGAAAGCGTTTATTTA
GATCATTTTTTAATTTTTTTAACATCATTTTGTTTGCATTGGCAATTGTTTCTATGATTA
TTGATTTAATATTGCCAGCATCAAAAGGTAAAAAAATAACATGAATTGATGGAATGACTG
TCATCATTGTTTTATTTATGGTTTTTTTAAGTGGAATTATTCACTTCGTTCAAGAACAAC
GGGGGGCATCAAGCGCTGATAAATTAGTTGAGACTGTTGAAACTACTTCGCTCGTTCAAA
GGAATGGTATTATGAAGGAAATTCCAATGGATGAGATTGTAGTAGGCGATATTGTGTATT
TAGCAGCTGGAGATATTATTCCGGCGGATGTAAGAATATTAGAGGCAAAAGACTTATTTA
TTTCTCAATCCTCATTAACCGGAGAAAGCGATGCTATTGAAAAATATAAGAACATCGACA
GTTCTAAAGAATTTGAAGCAATAACTGATCGTAGCAATTTAGCTTTTATGGGAACCAATG
TTATTTCAGGTTCTGCTAAAACTATTGTAATTGCAACCGGCAATGATACAATTATTGGAC
AAGTTGCTTCTAAAATCAATGAAAAACCAATACCAACCAACTTTGATAAAGGAATTAAAA
AAATTTCAATAATGTTCACTATTATAATGGCTGTTATTGTTCCTATAGTATTTTTAATTT
TAGGAATTAAAGGTGTTATAGGTGGAGAAAATCAATGATTAGAAGGATTTTTGTTTGGTA
TATCAATTGCTGTTGGTTTAACACCAGAAATGCTTCCAATGATAGTGACAGCAAGTTTAT
CTAAAGGTGCAGTTTCACTAGGCAAGGCCAAAACAATAATTAAGAATATTAATTCGATTC
AAAATTTCGGTTCAATGGACATTTTATGTACAGATAAAACCGGAACATTAACACAAGATG
AAGTAATTATGGAACGTCATATGGATGTTACCGGCAAAGAAGATTTTCATGTTTTAAAAT
ATGCTTTTATTAATTCATATTATCAAACAGGATTAAAAAATTTACTTGATAAATCAATAA
TTAATAAGACTTTTGAAATGGCATCAAAAAACAAAGAACTTGAGGATTTTCAAAGATTTT
ATGAAAAAATTGACGAAATTCCTTTTGATTTCAAAAGAAAAAGAATGTCTGTTTTAGTTA
AATCATTAAAACAAAATAAAGTAACCCTAATTACCAAGGGTGCTGTCGAAGAAATTGTGA
GTGTATGTAAAAATATTTACATTGATGGAGAGGTAAAACCTCTTGATAAAAAAACAATAG
ATAAGGTTCTAAGAAGAGTTGAAGAATTCAATTCAGAAGGACTAAGAGTTATTGCAATCG
CTTCTAAAAAATCAACAATTAATGCAGTTGGAAAAATATCAGTAAATGATGAATGCGATA
TGACATTGATTGGATATTTAACATTTCTTGATCCTCCTAAAGATTCTGCTGCTGCTGCAA
TTGAAAAATTGCATGAATATGGAGTTGATGTAAAAATATTAACGGGAGATAGTGCACTTG
TAACAAAAGCAGTATGTGCCCAAGTAGGAATAAAAAATAATAGAATTTTACTAGGCAAAG
AAGTTGAAGAATTAAGTGATGCTGAACTTAAAATTGAAGTTGAAAAAGTTCAAATTTTTG
CAAAATTAAGCCCTGACCAAAAGGCAAGAATTATTTCAATATTGCGTGATAATGGTCATG
TTGTTGGCTATATGGGTGACGGAATTAATGATGCACCCGCTATGAAATCAGCTGATGTTT
CAATATCAGTCGATACTGCAGTTGATATTGCAAAAGAATCAGCTAACATAATTCTTTTAG
AAAAAGACTTAAATGTTTTGGCTAAAGGAATTGTTGAAGGTAGAAAAACACATGCCAATA
TTAACAAATACATAAAAATGACTGCATCTTCAAACTTTGGAAATATATTTAGTATTTTAA
TTGCTTCATTTTTAATTCCTTTTGTTCCATTAAACCCTGTACAAATAATATTATTGAATT
TGGTATATGATGTTTGCTGTGCAACAATGCCATGAGACAATGTAGACCCTGAATTTATTC
TTAAACCTCGGCAATGAGAGTATAAATCAATTTGAAGATTTATGTTTTGGTTTGGTCCAA
CGAGTTCAATAGTAGATATTGTTTCATATGTAGTCTTATTCTTTGCAATAATTCCAAATG
CGTCATTTATGACTAGCAAGGGAGATTGAGTACAAATAGGAGCATATAAGAGTTTTGCTT
CTTTAAAAGATGAACTAAGTATAGAAAAACAAAAAGCATTTAAAGAACTATTCTGAGCAG
GATGATTAGTTGTTTCTATGTATACTCAAACCCTTGTAATTCACTTTTTACGTACTGATA
AAACACCATTTATTAAATCAAATGCAACGACCTCGTTATTTATTTCAACATTAATCGGGT
GTGCAATAATTAATGCTGTGCCATATATACCTGGAATTAATAAAGGTTTAAGTCTAATGC
CTTTGCCAGGAATTTATTATGCTTGATTAGTTTTATTTTTAGGAATATATGTCTTATTAG
TTGTTAGTGTTAAGTCAATTTATAAACGTATATATAAAGAATTTTTATAA
>19571 bias=0,e_score=0.0,bit_score=2993.1,score_ratio=1.06,align_strand=+,abs_start=57207,abs_end=60017,allele_start=57207,allele_end=60017,query_name=NODE_2_length_103512_cov_40.2028_ID_705 <unknown description>
TGATAGTTAATATAACAAAAAATAAACTTAAAAATTCTTCAAGAAAAGAAAAACAAATTA
AGCAAATCAATACAAGGTTAGTTGAAGCTTCTAATTGTAGTCAAGAAGAATTATTTTTAA
AATATCAAACCTCTCAAAACGGATTTCAAGATGAAGAAAGAATTGAAGCCGCAAGAGAAG
AATATGGTTTAAATAAAATAACAAAAAAAGGCGCTGATAATGTTTGAAAGCGTTTATTTA
GATCATTTTTTAATTTTTTTAACATCATTTTGTTTGCATTGGCAATTGTTTCTATGATTA
TTGATTTAATATTGCCGGCATCAAAAGGTAAAAAGATAACATGAATAGATGGAATGACTG
TCATCATTGTTTTATTTATGGTTTTTTTAAGTGGAATTATTCACTTCGTTCAAGAACAAC
GTGGGGCATCAAGCGCTGATAAATTAGTTGAGACTGTTGAAACTACTTCGCTTGTTCAAA
GGAATGGTATTATGAAGGAAATTCCAATGGATGAGATTGTAGTAGGTGATATTGTGTATT
TAGCAGCTGGAGATATTATTCCGGCGGATGTAAGAATATTAGAAGCAAAAGACTTATTTA
TTTCTCAATCCTCATTAACCGGAGAAAGCGATGCTATTGAAAAATATAAGAACATCGACG
GTTCTAAAGAATTTGAAGCAATAACTGACCGTAGTAATTTAGCTTTTATGGGAACTAATG
TTATTTCAGGTTCTGCTAAAACTATTGTAATTGCAACTGGCAATGATACAATTATTGGAC
AAGTTGCTTCTAAAATCAATGAAAAACCAATACCAACCAACTTTGATAAAGGAATTAAAA
AAATTTCAATAATGTTCACTATTATAATGGCCGTTATTGTCCCTATAGTATTTTTAATTT
TAGGAATTAAAGGTGTTATAGGTGGTGAAAACCAATGATTAGAAGGATTTTTGTTTGGTA
TATCAATTGCTGTTGGTTTAACACCAGAAATGCTTCCAATGATAGTGACTGCTAGTTTAT
CTAAAGGCGCAATTTCACTAGGCAAGGCCAAAACAATAATTAAAAATATTAATTCAATTC
AAAATTTTGGTTCAATGGACATTTTATGTACAGATAAAACCGGAACATTAACACAAGATG
AAGTAATTATGGAACGTCATATGGATGTTACCGGCAAAGAAGATTTTCATGTTTTAAAAT
ATGCTTTTATTAATTCATATTATCAAACAGGATTGAAAAATTTACTTGATAAATCAATAA
TTAATAAGACTTTTGAAATGGCATCGAAAAACAAAGAACTTGAGGATTTTCAAAGATTTT
ATGAAAAAATTGACGAAATTCCTTTTGATTTCAAAAGAAAAAGAATGTCAGTTTTAGTTA
AATCATTAAAACAAAATAAAGTAACCTTAATTACAAAAGGCGCCGTTGAAGAAATTGTGA
GTGTATGTAAAAATATTTACATTGATGGGGAAGTTAAGCCTCTTGATAAAAAAACAATAG
ATAAGGTTCTAAGAAGAGTTGAAGAATTCAATTCAGAAGGACTAAGAGTTATTGCAATCG
CTTCTAAAAAATCAACAATTAATGCAGTTGGAAAAATATCGGTAAATGATGAATGCGATA
TGACATTAATTGGATATTTAACATTTCTTGATCCTCCTAAAGATTCTGCTGCTGCTGCAA
TTGAAAAATTGCATGAATATGGAGTGGATGTAAAAATATTAACGGGAGATAGTGCGCTTG
TAACAAAAGCAGTATGTGCCCAAGTAGGAATAAAAAATAATAGAATTTTACTAGGCAAAG
AAGTTGAAGAATTAAGTGATGCTGAACTTAAAATTGAAGTTGAAAAAGTTCAAATTTTTG
CAAAATTAAGCCCTGACCAAAAGGCAAGAATTATTTCAATATTGCGTGATAATGGTCATG
TTGTTGGCTATATGGGCGATGGAATTAATGATGCACCCGCTATGAAATCTGCTGACGTTT
CAATATCAGTTGATACTGCAGTTGATATTGCAAAAGAATCAGCTAACATAATTCTTTTAG
AAAAAGACTTAAATGTTTTGGCTAAGGGAATTGTTGAAGGTAGAAAAACACATGCCAATA
TTAACAAATACATAAAAATGACTGCATCTTCAAACTTTGGAAATATATTTAGTATTTTAA
TTGCTTCATTTTTAATTCCTTTTGTTCCATTAAACCCTGTACAAATAATATTATTGAATT
TGGTATATGATGTTTGCTGTGCAACAATGCCATGAGACAATGTAGATCCGGAATTTATCC
TTAAACCTCGGCAATGAGAGTATAAATCAATTTGAAGATTTATGTTTTGGTTTGGTCCAA
CGAGTTCAATAGTAGATATTGTTTCATATGTAGTCTTATTCTTTGCAATAATTCCAAATG
CGTCATTTATGACTAGCAAGGGAGATTGAGTACAAATAGGGGCATATAAGAGTTTTGCTT
CTTTAAAAGATGAATTAAGTATAGAAAAACAAAAAGCATTTAAAGAACTATTCTGAGCAG
GATGATTAGTTGTTTCTATGTATACTCAAACCCTTGTAATTCACTTTTTGCGTACTGATA
AAACACCATTTATTAAATCAAATGCAACGACCTCGTTATTTATTTCAACATTAATCGGAT
GTGCAATAATTAATGCTGTGCCATATATACCAGGAATTAATAAAGGTTTAAGTTTAATGC
CTTTGCCAGGAATTTATTATGCTTGATTAGTTTTATTCTTAGGAATATATGTCTTATTAG
TTGTTAGTGTTAAGTCAATTTATAAACGTATATATAAAGAATTTTTATAA
