# Supplementary material for: Genomic determination of minimum multi-locus sequence typing schemas to represent the genomic phylogeny of Mycoplasma hominis
Source: BMC Genomics. 2016 Nov 23;17:964. doi: 10.1186/s12864-016-3284-z (PMC5120421; doi:10.1186/s12864-016-3284-z)
Supplement: Additional file 1: — FASTA sequence for all pan genomic alleles identified in this study. (ZIP 1488 kb) [file 12864_2016_3284_MOESM1_ESM.zip › pan_genome/GENE-25.fasta]

>25
ATGCTATATATATTTTATAATTCTCTATCAAAGAGTGGAAAATGTCAAAGAAAGATGTAT
GACATAGTTTCTGACGCCATTAAAGTATTTTTACAACCTGAGGTAAAAATATTTGACATT
ATAAAAATTAAAGACAGTCAAAATCTAGTTTCTCAAATGGATATAGAAAAAGATATTGTT
TTATTAATTGGCGGTGATGGAACATTAACCAATATCACCAATAAAATTCACAATATAAAA
CCTTTACCCAAAATTTATGCATATAAAGCAGGAACGGGCAACGATTTTCTAAGGTCTTTA
AAAATAAAACAAGATGTTCAAATAATACATAAAAAATATTATTTGATATCTCCTTACATT
ACCAACTTACCAACAATTAAATTTAAAAACGACCAAGATGAAAGATCTTTTTTAAATGGC
ATTGGTTTTGGTATTGATGCAGTTATTGCAAAGAAAGTTAATGATGAAAAAATGCTTAAA
AATAAATCGTCATTTGCTAAAGTAACAATAAATGCATTTAAGACATTCAAAACAATTCCT
TTAATAAAAATTAATGTAGATGGAAAAGAATTAGAATTTAAAAATGTTTGATTAGCTTCA
ATTATGAATAATTGTTATTTTGGTGGTGGAATGAAATTAGCTCCTAATTGTAACAATACA
GACAAATTAAATTTAATCATTATTAATAACGTCTCTAAATGAAAATTAGCATGATTATTC
TTTTCAGTATATAGTGGAAAACATTTACGTTATAAAAAATATGTACATGAAATTCAAGGA
TATAAATTTAGCATGGAATGTAAGGAAATGCACTTTATGCAACTTGACGGTGAAACATTT
GATATAGAAAATAAAATATATATAAACAAAAAAATAATTAATTAA
>792
ATGCTATATATATTTTATAATTCTCTATCAAAGAGTGGAAAATGTCAAAGAAAGATGTAT
GACATAGTTTCTGACGCCATTAAAGTATTTTTACAACCTGAGGTAAAAATATTTGACATT
ATAAAAATTAAAGACAGTCAAAATCTAGTTTCTCAAATGGATATAGAAAAAGATATTGTT
TTATTAATCGGCGGTGATGGAACATTAACCAATATCACTAATAAAATTCACAATATAAAA
CCTTTACCCAAAATTTATGCATATAAAGCAGGAACGGGCAACGATTTTCTAAGGTCTTTA
AAAATAAAACAAGATGTTCAAATAATACATAAAAAATATTATTTGATATCTCCTTACATT
ACCAACTTACCAACAATTAAATTTAAAAACGACCAAGATGAAAGATCTTTTTTAAATGGC
ATTGGTTTTGGTATTGATGCAGTTATTGCAAAAAAAGTTAATGATGAAAAAATGCTTAAA
AATAAATCGTCATTTGCTAAAGTAACAATAAATGCATTTAAGACATTCAAGACAATTCCT
TTAATAAAAATTAATGTAGATGGAAAAGAATTAGAATTTAAAAATGTTTGATTAGCTTCA
ATTATGAATAATTGTTATTTTGGTGGTGGAATGAAATTAGCTCCTAATTGTAACAATACA
GACAAATTAAATTTAATCATTATTAATAACGTCTCTAAATGAAAATTAGCATGATTATTC
TTTTCGGTATATAGTGGAAAACATTTACGTTATAAAAAATATGTACATGAAATTCAAGGA
TATAAATTTAGCATGGAATGTAAGGAAATGCACTTTATGCAACTTGACGGCGAAACATTT
GATATAGAAAATAAAATATATATAAGCAAAAAGAATAATTAA
>1185
ATGCTATATATATTTTATAATTCTCTATCAAAGAGTGGAAAATGTCAAAGAAAGATGTAT
GACATAGTTTCTGACGCCATTAAAGTATTTTTACAACCTGAGGTAAAAATATTTGACATT
ATAAAAATTAAAGACAGTCAAAATCTAGTTTCTCAAATGGATATAGAAAAAGATATTGTT
TTATTAATTGGCGGTGATGGAACATTAACCAATATCACCAATAAAATTCACAATATAAAA
CCTTTACCCAAAATTTATGCATATAAAGCAGGAACGGGCAACGATTTTCTAAGGTCTTTA
AAAATAAAACAAGATGTTCAAATAATACATAAAAAATATTATTTGATATCTCCTTACATT
GCTAACTTACCAACAATTAAATTTAAAAACGACCAAGATGAAAGATCTTTTTTAAATGGC
ATTGGTTTTGGTATTGATGCAGTTATTGCAAAAAAAGTTAATGATGAAAAAATGCTTAAA
AATAAATCGTCATTTGCTAAAGTAACAATAAATGCATTTAAGACATTCAAAACAATTCCT
TTAATAAAAATTAATGTGGATGGAAAAGAATTAGAATTTAAAAATGTTTGATTAGCTTCA
ATTATGAATAATTGTTATTTTGGGGGTGGAATGAAATTAGCTCCTAATTGTAACAATACA
GACAAATTAAATTTAATCGTTATTAATAACGTTTCTAAATGAAAATTAGCATGATTATTC
TTTTCAGTATATAGTGGAAAACATTTACGTTATAAAAAATATGTACATGAAATTCAAGGA
TATAAATTTAGCATGGAATGTAAGGAAATGCACTTTATGCAACTTGACGGCGAAACGTTT
GATATAGAAAATAAAATATATATAAGCAAAAAGAATAATTAA
>1656
ATGCTATATATATTTTATAATTCTCTATCAAAGAGTGGAAAATGTCAAAGAAAGATGTAT
GACATAGTTTCTGACGCCATTAAAGTATTTTTACAACCTGAAGTAAAAATATTTGATATT
ATAAAAATTAAAGATAGTCAAAATCTAGTTTCTCAAATGGATATAGAAAAAGATATTGTT
TTATTAATTGGCGGTGATGGAACATTAACCAATATCACTAATAAAATTCACAATATAAAA
CCTTTACCCAAAATTTATGCATATAAAGCAGGAACTGGTAATGATTTTCTAAGGTCTTTA
AAAATAAAACAAGATGTTCAAATAATACATAAAAAATATTATTTGATATCTCCTTACATT
ACCAACTTACCAACAATTAAATTTAAAAACGACCAAGATGAAAGATCTTTTTTAAATGGC
ATTGGTTTTGGTATTGATGCAGTTATTGCAAAAAAAGTTAATGATGAAAAAATGCTTAAA
AATAAATCGTCGTTTGCTAAAGTAACAATAAATGCATTTAAGACATTCAAAACAATTCCT
TTAATAAAAATTAATGTAGATGGAAAAGAATTAGAATTTAAAAATGTTTGATTAGCTTCA
ATTATGAATAATTGTTATTTTGGGGGTGGAATGAAATTAGCTCCTAATTGCAACAATACA
AATAAATTAAATCTAATCATTATCAATAACATCTCTAAATGAAAATTGGCATGATTATTC
TTTTCGGTATATAGTGGAAAACATTTACGTTATAAAAAATATGTACATGAAATTCAAGGA
TATAAATTTAGCATGGAATGTAAGGAAATGCACTTTATGCAACTTGACGGTGAAACTTTC
GATATAGAAAATAAAATATATATAAACAAAAATAATAATTAA
>4016 bias=166.3,bit_score=877.1,abs_start=31727,align_strand=-,abs_end=32606,score_ratio=0.989954853273,query_name=NODE_10_length_49371_cov_19.0623_ID_623
TTATGCTATATATATTTTATAATTCTCTATCAAAGAGTGGAAAATGTCAAAGAAAGATGT
ATGACATAGTTTCTGACGCCATTAAAGTATTTTTACAACCTGAGGTAAAAATATTTGACA
TTATAAAAATTAAAGACAGTCAAAATCTAGTTTCTCAAATGGATATAGAAAAAGATATTG
TTTTATTAATTGGCGGTGATGGAACATTAACCAATATCACTAATAAAATTCACAATATAA
AACCTTTACCCAAAATTTATGCATATAAAGCAGGAACGGGCAATGATTTTCTAAGGTCTT
TAAAAATAAAACAAGATGTTCAAATAATACATAAAAAATATTATTTGATATCTCCTTACA
TTGCTAACTTACCAACAATTAAATTTAAAAACGACCAAGATGAAAGATCTTTTTTAAATG
GCATTGGTTTTGGTATTGATGCAGTTATTGCAAAGAAAGTTAATGATGAAAAAATGCTTA
AAAATAAATCGTCATTTGCTAAAGTAACAATAAATGCATTCAAGACATTCAAAACAATTC
CTTTAATAAAAATTAATGTAGATGGAAAAGAATTAGAATTTAAAAATGTTTGATTAGCTT
CAATTATGAATAATTGTTATTTTGGGGGTGGAATGAAATTAGCTCCTAATTGTAACAATA
CAGACAAATTAAATTTAATCATTATTAATAACGTCTCTAAATGAAAATTAGCATGATTAT
TCTTTTCGGTATATAGTGGAAAACATTTACGTTATAAAAAATATGTACATGAAATTCAAG
GATATAAATTTAGCATGGAATGTAAGGAAATGCACTTTATGCAACTTGACGGCGAAACAT
TTGATATAGAAAATAAAATATATATAAACAAAAAAAGAATCAATTA
>4021 bias=165.2,bit_score=878.6,abs_start=33219,align_strand=+,abs_end=34108,score_ratio=0.99164785553,query_name=NODE_2_length_160211_cov_35.3884_ID_103
TTTATGCTATATATATTTTATAATTCTCTATCAAAGAGTGGAAAATGTCAAAGAAAGATG
TATGACATAGTTTCTGACGCCATTAAAGTATTTTTACAACCTGAGGTAAAAATATTTGAC
ATTATAAAAATTAAAGACAGTCAAAATCTAGTTTCTCAAATGGATATAGAAAAAGATATT
GTTTTATTAATCGGCGGTGATGGAACATTAACCAATATCACTAATAAAATTCACAATATA
AAACCTTTACCCAAAATTTATGCATATAAAGCAGGAACGGGCAACGATTTTCTAAGGTCT
TTAAAAATAAAACAAGATGTTCAAATAATACATAAAAAATATTATTTGATATCTCCTTAC
ATTGCTAACTTACCAACAATTAAATTTAAAAACGACCAAGATGAAAGATCTTTTTTAAAT
GGCATTGGTTTTGGTATTGATGCAGTTATTGCAAAAAAAGTTAATGATGAAAAAATGCTT
AAAAATAAATCGTCATTTGCTAAAGTAACAATAAATGCATTCAAGACATTCAAAACAATT
CCTTTAATAAAAATTAATGTAGATGGAAAAGAATTAGAATTTAAAAATGTTTGATTAGCT
TCAATTATGAATAATTGTTATTTTGGGGGTGGAATGAAATTAGCTCCTAATTGTAACAAT
ACAGACAAATTAAATTTAATCATTATTAATAACGTCTCTAAATGAAAATTAGCATGATTA
TTCTTTTCGGTATATAGTGGAAAACATTTACGTTATAAAAAATATGTACATGAAATTCAA
GGATATAAATTTAGCATGGAATGTAAGGAAATGCACTTTATGCAACTTGACGGCGAAACA
TTTGATATAGAAAATAAAATATATATAAACAAAAAAAGAATCAATTAAATAAAAAA
>4025 bias=171.5,bit_score=870.1,abs_start=33396,align_strand=-,abs_end=34274,score_ratio=0.982054176072,query_name=NODE_5_length_51012_cov_32.5591_ID_313
TTATGCTATATATATTTTATAATTCTCTATCAAAGAGTGGAAAATGTCAAAGAAAGATGT
ATGACATAGTTTCTGACGCCATTAAAGTATTTTTACAACCTGAGGTAAAAATATTTGACA
TTATAAAAATTAAAGACAGTCAAAATCTAGTTTCTCAAATGGATATAGAAAAAGATATTG
TTTTATTAATTGGCGGTGATGGAACATTAACCAATATCACTAATAAAATTCACAATATAA
AACCTTTAACCAAAATTTATGCATATAAAGCAGGAACGGGCAATGATTTTCTAAGGTCTT
TAAAAATAAAACAAGATGTTCAAATAATACATAAAAAATATTATTTGATATCTCCATACA
TTACCAACTTACCAACAATTAAATTTAAAAACGACCAAGATGAAAGATCTTTTTTAAATG
GCATTGGTTTTGGTATTGATGCAGTTATTGCAAAAAAAGTTAATGATGAAAAAATGCTTA
AAAATAAATCGTCGTTTGCTAAAGTAACAATAAATGCATTTAAGACATTCAAAACAATTC
CTTTAATAAAAATTAATGTAGATGGAAAAGAATTAGAATTTAAAAATGTTTGATTAGCTT
CAATTATGAATAATTGTTATTTTGGGGGTGGAATGAAATTAGCTCCTAATTGTAACAATA
CAGACAAATTAAATTTAATCATTATTAATAACGTCTCTAAATGAAAATTAGCATGATTAT
TCTTTTCAGTATATAGTGGAAAACATTTACGTTATAAAAAATATGTACATGAAATTCAAG
GATATAAATTTAGCATGGAATGTAAGGAAATGCACTTTATGCAACTTGACGGCGAAACAT
TTGATATAGAAAATAAAATATATATAAACAAAAAAAGAATCAATT
>4026 bias=166.0,bit_score=859.1,abs_start=17479,align_strand=+,abs_end=18364,score_ratio=0.969638826185,query_name=NODE_12_length_44715_cov_15.341_ID_1242
TTTATGCTATATATATTTTATAATTCTCTATCAAAGAGTGGAAAATGTCAAAGAAAGATG
TATGACATAGTTTCTGACGCCATTAAAGTATTCTTACAACCTGAAGTAAAAATATTTGAT
ATTATAAAAATTAAAGATAGTCAAAATCTAGTTTCTCAAATGGATATAGAAAAAGATATT
GTTTTATTAATTGGCGGTGATGGAACATTAACTAATATCACTAATAAAATTCACAATATA
AAACCTTTGCCCAAAATTTATGCATATAAAGCAGGAACTGGCAATGATTTTCTAAGGTCT
TTAAAAATAAAACAAGATGTTCAAATAATACATAAAAAATATTATTTGATATCTCCTTAC
ATTACCAACTTACCAACAATTAAATTTAAAAACGACCAAGATGAAAGATCTTTTTTAAAT
GGCATTGGTTTTGGTATTGATGCAGTTATTGCAAAGAAAGTTAATGATGAAAAAATGCTT
AAAAATAAATCGTCATTTGCTAAAGTAACAATAAATGCATTTAAGACATTCAAAACAATT
CCTTTAATAAAAATTAATGTAGATGGAAAAGAATTAGAATTTAAAAATGTTTGATTAGCT
TCAATTATGAATAATTGTTATTTTGGGGGTGGAATGAAGTTAGCCCCTAATTGCAACAAT
ACAAATAAATTAAATCTAATCGTTATCAATAACATCTCTAAATGAAGATTGGCATGATTA
TTCTTTTCGGTATATAGTGGAAAACATTTACGTTATAAAAAATATGTACATGAAATTCAA
GGATATAAATTTGGCATAGAATGTAAGGAAATGCACTTTATGCAACTTGACGGTGAAACT
TTCGATATAGAAAATAAAATATATATAAACAAAAATAATAATTAATCAAATA
>4027 bias=173.9,bit_score=868.3,abs_start=704,align_strand=-,abs_end=1585,score_ratio=0.980022573363,query_name=NODE_7_length_34736_cov_37.069_ID_2116
TTATGCTATATATATTTTATAATTCTCTATCAAAGAGTGGAAAATGTCAAAGAAAGATGT
ATGACATAGTTTCTGACGCCATTAAAGTATTTTTACAACCTGAAGTAAAAATATTTGACA
TTATAAAAATTAAAGACAGTCAAAATCTAGTTTCTCAAATGGATATAGAAAAAGATATTG
TTTTATTAATCGGCGGTGATGGAACATTAACTAATATCACTAATAAAATTCACAATATAA
AACCTTTACCCAAAATTTATGCATATAAAGCAGGAACGGGCAATGATTTTCTAAGGTCTT
TAAAAATAAAACATGATGTTCAAATAATACATAAAAAATATTATTTGATATCTCCTTACA
TTGCTAACTTACCAACAATTAAATTTAAAAACGACCAAGATGAAAGATCTTTTTTAAATG
GCATTGGTTTTGGTATTGATGCAGTTATTGCAAAAAAAGTTAATGATGAAAAAATGCTTA
AAAATAAATCGTCATTTGCTAAAGTAACAATAAATGCATTTAAGACATTCAAAACAATTC
CTTTAATAAAAATTAATGTGGATGGAAAAGAATTAGAATTTAAAAATGTTTGATTAGCTT
CAATTATGAATAATTGTTATTTTGGGGGTGGAATGAAATTAGCTCCTAATTGTAACAATA
CAGACAAATTAAATTTAATCGTTATTAATAACGTCTCTAAATGAAAATTAGCATGATTAT
TCTTTTCAGTATATAGTGGAAAACATTTACGTTATAAAAAATATGTACATGAAATTCAAG
GATATAAATTTAGCATAGAATGTAAGGAAATGCACTTTATGCAACTTGACGGCGAAACAT
TTGATATAGAAAATAAAATATATATAAACAAAAAAAATAATTAATTAA
>17153 bias=0,e_score=1.2e-258,bit_score=864.9,score_ratio=0.98,align_strand=+,abs_start=16896,abs_end=17782,allele_start=16896,allele_end=17782,query_name=NODE_2_length_174641_cov_50.6885_ID_2769 <unknown description>
TGCTATATATATTTTATAATTCTCTATCAAAGAGTGGAAAATGTCAAAGAAAGATGTATG
ACATAGTTTCTGACGCCATTAAAGTATTTTTACAACCTGAGGTAAAAATATTTGACATTA
TAAAAATTAAAGACAGTCAAAATCTAGTTTCTCAAATGGATATAGAAAAAGATATTGTTT
TATTAATTGGCGGTGATGGAACATTAACCAATATCACTAATAAAATTCACAATATAAAAC
CTTTACCCAAAATTTATGCATATAAAGCAGGAACGGGCAATGATTTTCTAAGGTCTTTAA
AAATAAAACAAGATGTTCAAATAATACATAAAAAATATTATTTGATATCTCCTTACATTA
CGAACTTACCAACAATTAAATTTAAAAATGACCAAGATGAAAGATCTTTTTTAAATGGCA
TTGGTTTTGGTATTGATGCAGTTATTGCAAAAAAAGTTAATGATGAAAAAATGCTTAAAA
ATAAATCATCATTTGCTAAAGTAACAATAAATGCATTTAAGACATTCAAAACAATTCCTT
TAATAAAAATTAATGTAGATGGAAAAGAATTAGAATTTAAAAATGTTTGATTAGCTTCAA
TTATGAATAATTGTTATTTTGGTGGTGGAATGAAATTAGCTCCCAATTGTAACAATACAG
ACAAATTAAATTTAATCATTATTAATAACGTCTCTAAATGAAAATTAGCATGATTATTCT
TTTCAGTATATAGTGGAAAACATTTACGTTATAAAAAATATGTACATGAAATTCAAGGAT
ATAAATTTAGCATGGAATGTAAGGAAATGCACTTTATGCAACTTGACGGCGAAACATTTG
ATATAGAAAATAAAATATATATAAACAAAAAAAGAATCAATTAAAT
>17154 bias=0,e_score=7.2e-263,bit_score=878.6,score_ratio=0.99,align_strand=-,abs_start=128403,abs_end=129282,allele_start=128403,allele_end=129282,query_name=NODE_2_length_147029_cov_48.4721_ID_161 <unknown description>
TGCTATATATATTTTATAATTCTCTATCAAAGAGTGGAAAATGTCAAAGAAAGATGTATG
ACATAGTTTCTGACGCCATTAAAGTATTTTTACAACCTGAGGTAAAAATATTTGACATTA
TAAAAATTAAAGACAGTCAAAATCTAGTTTCTCAAATGGATATAGAAAAAGATATTGTTT
TATTAATCGGCGGTGATGGAACATTAACCAATATCACTAATAAAATTCACAATATAAAAC
CTTTACCCAAAATTTATGCATATAAAGCAGGAACGGGCAACGATTTTCTAAGGTCTTTAA
AAATAAAACAAGATGTTCAAATAATACATAAAAAATATTATTTGATATCTCCTTACATTG
CTAACTTACCAACAATTAAATTTAAAAACGACCAAGATGAAAGATCTTTTTTAAATGGCA
TTGGTTTTGGTATTGATGCAGTTATTGCAAAAAAAGTTAATGATGAAAAAATGCTTAAAA
ATAAATCGTCATTTGCTAAAGTAACAATAAATGCATTCAAGACATTCAAAACAATTCCTT
TAATAAAAATTAATGTAGATGGAAAAGAATTAGAATTTAAAAATGTTTGATTAGCTTCAA
TTATGAATAATTGTTATTTTGGGGGTGGAATGAAATTAGCTCCTAATTGTAACAATACAG
ACAAATTAAATTTAATCATTATTAATAACGTCTCTAAATGAAAATTAGCATGATTATTCT
TTTCGGTATATAGTGGAAAACATTTACGTTATAAAAAATATGTACATGAAATTCAAGGAT
ATAAATTTAGCATGGAATGTAAGGAAATGCACTTTATGCAACTTGACGGCGAAACATTTG
ATATAGAAAATAAAATATATATAAACAAAAAAAGAATCA
>17155 bias=0,e_score=8.3e-258,bit_score=862.4,score_ratio=0.97,align_strand=+,abs_start=77152,abs_end=78037,allele_start=77152,allele_end=78037,query_name=NODE_2_length_211336_cov_54.0217_ID_107 <unknown description>
TGCTATATATATTTTATAATTCTCTATCAAAGAGTGGAAAATGTCAAAGAAAGATGTATG
ACATAGTTTCTGACGCCATTAAAGTATTTTTACAACCTGAGGTAAAAATATTTGACATTA
TAAAAATTAAAGACAGTCAAAATCTAGTTTCTCAAATGGATATAGAAAAAGATATTGTTT
TATTAATTGGCGGTGATGGAACATTAACCAATATCACTAATAAAATTCATAATATAAAAC
CTTTACCCAAAATTTATGCATATAAAGCAGGAACGGGCAATGATTTTCTAAGGTCTTTAA
AAATAAAACAAGATGTTCAAATAATACATAAAAAATATTATTTGATATCTCCTTACATTA
CCAACTTACCAACAATTAAATTTAAAAACGACCAAGATGAAAGATCTTTTTTAAATGGCA
TTGGTTTTGGTATTGATGCAGTTATTGCAAAAAAAGTTAATGATGAAAAAATGCTTAAAA
ATAAATCGTCATTTGCTAAAGTAACAATAAATGCATTTAAGACATTCAAAACAATTCCTT
TAATAAAAATTAATGTAGATGGAAAAGAATTAAAATTTAAAAATGTTTGATTAGCTTCAA
TTATGAATAATTGTTATTTTGGTGGTGGAATGAAATTAGCTCCCAATTGTAACAATACAG
ACAAATTAAATTTAATCATTATTAATAACGTCTCTAAATGAAAATTAGCATGATTATTCT
TTTCAGTATATAGTGGAAAACATTTACGTTATAAAAAATATGTACATGAAATTCAAGGAT
ATAAATTTAGCATGGAATGTAAAGAAATGCACTTTATGCAACTTGACGGTGAAACTTTCG
ATATAGAAAATAAAATATATATAAACAAAAAAAGAATCAATTAAA
>17156 bias=0,e_score=5.5e-257,bit_score=859.1,score_ratio=0.97,align_strand=+,abs_start=105923,abs_end=106808,allele_start=105923,allele_end=106808,query_name=NODE_3_length_145382_cov_20.187_ID_361 <unknown description>
TGCTATATATATTTTATAATTCTCTATCAAAGAGTGGAAAATGTCAAAGAAAGATGTATG
ACATAGTTTCTGACGCCATTAAAGTATTCTTACAACCTGAAGTAAAAATATTTGATATTA
TAAAAATTAAAGATAGTCAAAATCTAGTTTCTCAAATGGATATAGAAAAAGATATTGTTT
TATTAATTGGCGGTGATGGAACATTAACTAATATCACTAATAAAATTCACAATATAAAAC
CTTTGCCCAAAATTTATGCATATAAAGCAGGAACTGGCAATGATTTTCTAAGGTCTTTAA
AAATAAAACAAGATGTTCAAATAATACATAAAAAATATTATTTGATATCTCCTTACATTA
CCAACTTACCAACAATTAAATTTAAAAACGACCAAGATGAAAGATCTTTTTTAAATGGCA
TTGGTTTTGGTATTGATGCAGTTATTGCAAAGAAAGTTAATGATGAAAAAATGCTTAAAA
ATAAATCGTCATTTGCTAAAGTAACAATAAATGCATTTAAGACATTCAAAACAATTCCTT
TAATAAAAATTAATGTAGATGGAAAAGAATTAGAATTTAAAAATGTTTGATTAGCTTCAA
TTATGAATAATTGTTATTTTGGGGGTGGAATGAAGTTAGCCCCTAATTGCAACAATACAA
ATAAATTAAATCTAATCGTTATCAATAACATCTCTAAATGAAGATTGGCATGATTATTCT
TTTCGGTATATAGTGGAAAACATTTACGTTATAAAAAATATGTACATGAAATTCAAGGAT
ATAAATTTGGCATAGAATGTAAGGAAATGCACTTTATGCAACTTGACGGTGAAACTTTCG
ATATAGAAAATAAAATATATATAAACAAAAATAATAATTAATCAA
>17157 bias=0,e_score=2.7e-260,bit_score=870.1,score_ratio=0.98,align_strand=+,abs_start=18984,abs_end=19872,allele_start=18984,allele_end=19872,query_name=NODE_2_length_152465_cov_26.3989_ID_3378 <unknown description>
TGCTATATATATTTTATAATTCTCTATCAAAGAGTGGAAAATGTCAAAGAAAGATGTATG
ACATAGTTTCTGACGCCATTAAAGTATTTTTACAACCTGAGGTAAAAATATTTGACATTA
TAAAAATTAAAGACAGTCAAAATCTAGTTTCTCAAATGGATATAGAAAAAGATATTGTTT
TATTAATTGGCGGTGATGGAACATTAACCAATATCACTAATAAAATTCACAATATAAAAC
CTTTAACCAAAATTTATGCATATAAAGCAGGAACGGGCAATGATTTTCTAAGGTCTTTAA
AAATAAAACAAGATGTTCAAATAATACATAAAAAATATTATTTGATATCTCCATACATTA
CCAACTTACCAACAATTAAATTTAAAAACGACCAAGATGAAAGATCTTTTTTAAATGGCA
TTGGTTTTGGTATTGATGCAGTTATTGCAAAAAAAGTTAATGATGAAAAAATGCTTAAAA
ATAAATCGTCGTTTGCTAAAGTAACAATAAATGCATTTAAGACATTCAAAACAATTCCTT
TAATAAAAATTAATGTAGATGGAAAAGAATTAGAATTTAAAAATGTTTGATTAGCTTCAA
TTATGAATAATTGTTATTTTGGGGGTGGAATGAAATTAGCTCCTAATTGTAACAATACAG
ACAAATTAAATTTAATCATTATTAATAACGTCTCTAAATGAAAATTAGCATGATTATTCT
TTTCAGTATATAGTGGAAAACATTTACGTTATAAAAAATATGTACATGAAATTCAAGGAT
ATAAATTTAGCATGGAATGTAAGGAAATGCACTTTATGCAACTTGACGGCGAAACATTTG
ATATAGAAAATAAAATATATATAAACAAAAAAAGAATCAATTAAATAA
>17158 bias=0,e_score=9.5e-261,bit_score=870.1,score_ratio=0.98,align_strand=-,abs_start=33397,abs_end=34275,allele_start=33397,allele_end=34275,query_name=NODE_5_length_53259_cov_49.397_ID_291 <unknown description>
TGCTATATATATTTTATAATTCTCTATCAAAGAGTGGAAAATGTCAAAGAAAGATGTATG
ACATAGTTTCTGACGCCATTAAAGTATTTTTACAACCTGAGGTAAAAATATTTGACATTA
TAAAAATTAAAGACAGTCAAAATCTAGTTTCTCAAATGGATATAGAAAAAGATATTGTTT
TATTAATTGGCGGTGATGGAACATTAACCAATATCACTAATAAAATTCACAATATAAAAC
CTTTAACCAAAATTTATGCATATAAAGCAGGAACGGGCAATGATTTTCTAAGGTCTTTAA
AAATAAAACAAGATGTTCAAATAATACATAAAAAATATTATTTGATATCTCCATACATTA
CCAACTTACCAACAATTAAATTTAAAAACGACCAAGATGAAAGATCTTTTTTAAATGGCA
TTGGTTTTGGTATTGATGCAGTTATTGCAAAAAAAGTTAATGATGAAAAAATGCTTAAAA
ATAAATCGTCGTTTGCTAAAGTAACAATAAATGCATTTAAGACATTCAAAACAATTCCTT
TAATAAAAATTAATGTAGATGGAAAAGAATTAGAATTTAAAAATGTTTGATTAGCTTCAA
TTATGAATAATTGTTATTTTGGGGGTGGAATGAAATTAGCTCCTAATTGTAACAATACAG
ACAAATTAAATTTAATCATTATTAATAACGTCTCTAAATGAAAATTAGCATGATTATTCT
TTTCAGTATATAGTGGAAAACATTTACGTTATAAAAAATATGTACATGAAATTCAAGGAT
ATAAATTTAGCATGGAATGTAAGGAAATGCACTTTATGCAACTTGACGGCGAAACATTTG
ATATAGAAAATAAAATATATATAAACAAAAAAAGAATC
>17159 bias=0,e_score=2.7e-262,bit_score=876.0,score_ratio=0.99,align_strand=+,abs_start=71046,abs_end=71934,allele_start=71046,allele_end=71934,query_name=NODE_2_length_89362_cov_1.42066_ID_95 <unknown description>
TGCTATATATATTTTATAATTCTCTATCAAAGAGTGGAAAATGTCAAAGAAAGATGTATG
ACATAGTTTCTGACGCCATTAAAGTATTTTTACAACCTGAGGTAAAAATATTTGACATTA
TAAAAATTAAAGACAGTCAAAATCTAGTTTCTCAAATGGATATAGAAAAAGATATTGTTT
TATTAATTGGCGGTGATGGAACATTAACCAATATCACCAATAAAATTCACAATATAAAAC
CTTTACCCAAAATTTATGCATATAAAGCAGGAACGGGCAACGATTTTCTAAGGTCTTTAA
AAATAAAACAAGATGTTCAAATAATACATAAAAAATATTATTTGATATCTCCTTACATTA
CCAACTTACCAACAATTAAATTTAAAAACGACCAAGATGAAAGATCTTTTTTAAATGGCA
TTGGTTTTGGTATTGATGCAGTTATTGCAAAGAAAGTTAATGATGAAAAAATGCTTAAAA
ATAAATCGTCATTTGCTAAAGTAACAATAAATGCATTTAAGACATTCAAAACAATTCCTT
TAATAAAAATTAATGTAGATGGAAAAGAATTAGAATTTAAAAATGTTTGATTAGCTTCAA
TTATGAATAATTGTTATTTTGGTGGTGGAATGAAATTAGCTCCTAATTGTAACAATACAG
ACAAATTAAATTTAATCATTATTAATAACATCTCTAAATGAAAATTAGCATGATTATTCT
TTTCAGTATATAGTGGAAAACATTTACGTTATAAAAAATATGTACATGAAATTCAAGGAT
ATAAATTTAGCATGGAATGTAAGGAAATGCACTTTATGCAACTTGACGGTGAAACATTTG
ATATAGAAAATAAAATATATATAAACAAAAAAATAATTAATTAAATAA
>17160 bias=0,e_score=2.2e-260,bit_score=868.3,score_ratio=0.98,align_strand=+,abs_start=33152,abs_end=34041,allele_start=33152,allele_end=34041,query_name=NODE_7_length_34744_cov_42.7524_ID_803 <unknown description>
TGCTATATATATTTTATAATTCTCTATCAAAGAGTGGAAAATGTCAAAGAAAGATGTATG
ACATAGTTTCTGACGCCATTAAAGTATTTTTACAACCTGAAGTAAAAATATTTGACATTA
TAAAAATTAAAGACAGTCAAAATCTAGTTTCTCAAATGGATATAGAAAAAGATATTGTTT
TATTAATCGGCGGTGATGGAACATTAACTAATATCACTAATAAAATTCACAATATAAAAC
CTTTACCCAAAATTTATGCATATAAAGCAGGAACGGGCAATGATTTTCTAAGGTCTTTAA
AAATAAAACATGATGTTCAAATAATACATAAAAAATATTATTTGATATCTCCTTACATTG
CTAACTTACCAACAATTAAATTTAAAAACGACCAAGATGAAAGATCTTTTTTAAATGGCA
TTGGTTTTGGTATTGATGCAGTTATTGCAAAAAAAGTTAATGATGAAAAAATGCTTAAAA
ATAAATCGTCATTTGCTAAAGTAACAATAAATGCATTTAAGACATTCAAAACAATTCCTT
TAATAAAAATTAATGTGGATGGAAAAGAATTAGAATTTAAAAATGTTTGATTAGCTTCAA
TTATGAATAATTGTTATTTTGGGGGTGGAATGAAATTAGCTCCTAATTGTAACAATACAG
ACAAATTAAATTTAATCGTTATTAATAACGTCTCTAAATGAAAATTAGCATGATTATTCT
TTTCAGTATATAGTGGAAAACATTTACGTTATAAAAAATATGTACATGAAATTCAAGGAT
ATAAATTTAGCATAGAATGTAAGGAAATGCACTTTATGCAACTTGACGGCGAAACATTTG
ATATAGAAAATAAAATATATATAAACAAAAAAAATAATTAATTAAATAA
>17161 bias=0,e_score=6.3e-262,bit_score=877.1,score_ratio=0.99,align_strand=+,abs_start=338484,abs_end=339372,allele_start=338484,allele_end=339372,query_name=NODE_1_length_474534_cov_38.1723_ID_792 <unknown description>
TGCTATATATATTTTATAATTCTCTATCAAAGAGTGGAAAATGTCAAAGAAAGATGTATG
ACATAGTTTCTGACGCCATTAAAGTATTTTTACAACCTGAGGTAAAAATATTTGACATTA
TAAAAATTAAAGACAGTCAAAATCTAGTTTCTCAAATGGATATAGAAAAAGATATTGTTT
TATTAATTGGCGGTGATGGAACATTAACCAATATCACTAATAAAATTCACAATATAAAAC
CTTTACCCAAAATTTATGCATATAAAGCAGGAACGGGCAATGATTTTCTAAGGTCTTTAA
AAATAAAACAAGATGTTCAAATAATACATAAAAAATATTATTTGATATCTCCTTACATTG
CTAACTTACCAACAATTAAATTTAAAAACGACCAAGATGAAAGATCTTTTTTAAATGGCA
TTGGTTTTGGTATTGATGCAGTTATTGCAAAGAAAGTTAATGATGAAAAAATGCTTAAAA
ATAAATCGTCATTTGCTAAAGTAACAATAAATGCATTCAAGACATTCAAAACAATTCCTT
TAATAAAAATTAATGTAGATGGAAAAGAATTAGAATTTAAAAATGTTTGATTAGCTTCAA
TTATGAATAATTGTTATTTTGGGGGTGGAATGAAATTAGCTCCTAATTGTAACAATACAG
ACAAATTAAATTTAATCATTATTAATAACGTCTCTAAATGAAAATTAGCATGATTATTCT
TTTCGGTATATAGTGGAAAACATTTACGTTATAAAAAATATGTACATGAAATTCAAGGAT
ATAAATTTAGCATGGAATGTAAGGAAATGCACTTTATGCAACTTGACGGCGAAACATTTG
ATATAGAAAATAAAATATATATAAACAAAAAAAGAATCAATTAAATAA
>17162 bias=0,e_score=7.8e-263,bit_score=878.6,score_ratio=0.99,align_strand=+,abs_start=33219,abs_end=34108,allele_start=33219,allele_end=34108,query_name=NODE_2_length_160211_cov_44.2436_ID_69 <unknown description>
TGCTATATATATTTTATAATTCTCTATCAAAGAGTGGAAAATGTCAAAGAAAGATGTATG
ACATAGTTTCTGACGCCATTAAAGTATTTTTACAACCTGAGGTAAAAATATTTGACATTA
TAAAAATTAAAGACAGTCAAAATCTAGTTTCTCAAATGGATATAGAAAAAGATATTGTTT
TATTAATCGGCGGTGATGGAACATTAACCAATATCACTAATAAAATTCACAATATAAAAC
CTTTACCCAAAATTTATGCATATAAAGCAGGAACGGGCAACGATTTTCTAAGGTCTTTAA
AAATAAAACAAGATGTTCAAATAATACATAAAAAATATTATTTGATATCTCCTTACATTG
CTAACTTACCAACAATTAAATTTAAAAACGACCAAGATGAAAGATCTTTTTTAAATGGCA
TTGGTTTTGGTATTGATGCAGTTATTGCAAAAAAAGTTAATGATGAAAAAATGCTTAAAA
ATAAATCGTCATTTGCTAAAGTAACAATAAATGCATTCAAGACATTCAAAACAATTCCTT
TAATAAAAATTAATGTAGATGGAAAAGAATTAGAATTTAAAAATGTTTGATTAGCTTCAA
TTATGAATAATTGTTATTTTGGGGGTGGAATGAAATTAGCTCCTAATTGTAACAATACAG
ACAAATTAAATTTAATCATTATTAATAACGTCTCTAAATGAAAATTAGCATGATTATTCT
TTTCGGTATATAGTGGAAAACATTTACGTTATAAAAAATATGTACATGAAATTCAAGGAT
ATAAATTTAGCATGGAATGTAAGGAAATGCACTTTATGCAACTTGACGGCGAAACATTTG
ATATAGAAAATAAAATATATATAAACAAAAAAAGAATCAATTAAATAAA
>17163 bias=0,e_score=2.9e-257,bit_score=859.1,score_ratio=0.97,align_strand=-,abs_start=57609,abs_end=58490,allele_start=57609,allele_end=58490,query_name=NODE_5_length_75969_cov_36.3116_ID_445 <unknown description>
TGCTATATATATTTTATAATTCTCTATCAAAGAGTGGAAAATGTCAAAGAAAGATGTATG
ACATAGTTTCTGACGCCATTAAAGTATTCTTACAACCTGAAGTAAAAATATTTGATATTA
TAAAAATTAAAGATAGTCAAAATCTAGTTTCTCAAATGGATATAGAAAAAGATATTGTTT
TATTAATTGGCGGTGATGGAACATTAACTAATATCACTAATAAAATTCACAATATAAAAC
CTTTGCCCAAAATTTATGCATATAAAGCAGGAACTGGCAATGATTTTCTAAGGTCTTTAA
AAATAAAACAAGATGTTCAAATAATACATAAAAAATATTATTTGATATCTCCTTACATTA
CCAACTTACCAACAATTAAATTTAAAAACGACCAAGATGAAAGATCTTTTTTAAATGGCA
TTGGTTTTGGTATTGATGCAGTTATTGCAAAGAAAGTTAATGATGAAAAAATGCTTAAAA
ATAAATCGTCATTTGCTAAAGTAACAATAAATGCATTTAAGACATTCAAAACAATTCCTT
TAATAAAAATTAATGTAGATGGAAAAGAATTAGAATTTAAAAATGTTTGATTAGCTTCAA
TTATGAATAATTGTTATTTTGGGGGTGGAATGAAGTTAGCCCCTAATTGCAACAATACAA
ATAAATTAAATCTAATCGTTATCAATAACATCTCTAAATGAAGATTGGCATGATTATTCT
TTTCGGTATATAGTGGAAAACATTTACGTTATAAAAAATATGTACATGAAATTCAAGGAT
ATAAATTTGGCATAGAATGTAAGGAAATGCACTTTATGCAACTTGACGGTGAAACTTTCG
ATATAGAAAATAAAATATATATAAACAAAAATAATAATTAA
>17164 bias=0,e_score=2.2e-260,bit_score=868.3,score_ratio=0.98,align_strand=-,abs_start=704,abs_end=1585,allele_start=704,allele_end=1585,query_name=NODE_7_length_34736_cov_37.069_ID_2116 <unknown description>
TGCTATATATATTTTATAATTCTCTATCAAAGAGTGGAAAATGTCAAAGAAAGATGTATG
ACATAGTTTCTGACGCCATTAAAGTATTTTTACAACCTGAAGTAAAAATATTTGACATTA
TAAAAATTAAAGACAGTCAAAATCTAGTTTCTCAAATGGATATAGAAAAAGATATTGTTT
TATTAATCGGCGGTGATGGAACATTAACTAATATCACTAATAAAATTCACAATATAAAAC
CTTTACCCAAAATTTATGCATATAAAGCAGGAACGGGCAATGATTTTCTAAGGTCTTTAA
AAATAAAACATGATGTTCAAATAATACATAAAAAATATTATTTGATATCTCCTTACATTG
CTAACTTACCAACAATTAAATTTAAAAACGACCAAGATGAAAGATCTTTTTTAAATGGCA
TTGGTTTTGGTATTGATGCAGTTATTGCAAAAAAAGTTAATGATGAAAAAATGCTTAAAA
ATAAATCGTCATTTGCTAAAGTAACAATAAATGCATTTAAGACATTCAAAACAATTCCTT
TAATAAAAATTAATGTGGATGGAAAAGAATTAGAATTTAAAAATGTTTGATTAGCTTCAA
TTATGAATAATTGTTATTTTGGGGGTGGAATGAAATTAGCTCCTAATTGTAACAATACAG
ACAAATTAAATTTAATCGTTATTAATAACGTCTCTAAATGAAAATTAGCATGATTATTCT
TTTCAGTATATAGTGGAAAACATTTACGTTATAAAAAATATGTACATGAAATTCAAGGAT
ATAAATTTAGCATAGAATGTAAGGAAATGCACTTTATGCAACTTGACGGCGAAACATTTG
ATATAGAAAATAAAATATATATAAACAAAAAAAATAATTAA
