# Supplementary material for: Genomic determination of minimum multi-locus sequence typing schemas to represent the genomic phylogeny of Mycoplasma hominis
Source: BMC Genomics. 2016 Nov 23;17:964. doi: 10.1186/s12864-016-3284-z (PMC5120421; doi:10.1186/s12864-016-3284-z)
Supplement: Additional file 1: — FASTA sequence for all pan genomic alleles identified in this study. (ZIP 1488 kb) [file 12864_2016_3284_MOESM1_ESM.zip › pan_genome/GENE-260.fasta]

>260
ATGAAAAAAAGTACAAAAATCCTCAAGGCGATTGTTGCTTTAGGAATTACATCTTCAATT
GCTTCTAGTTCATTAGTTGCTATATCATGCAAAGACAAAACTAAGAAGCCGGATACAAAA
ATAACTCAAAGTGAAAATAAAGTTTCTAAAAAAATTAATTATGTTGCATTAGGCGACGGC
TTTGCTGCAGGTTATAATAGCAGCTCAAATTACTATTTCAACAATGAATATGATAGCAAA
AACGATTTAGTTTTAGGAACATCGTATCCTTCATACATTGCTAATTTTATAAAACTATTA
TCTGATAAACAAACAACATTATCAACTTACTATAATTACGGTTTGCCTCTTTCAAATGTT
AATGATTGAATTTCATTACTTTCACTAGATGACAAAAAGGAATCAGCTCATTTAAATCAA
GTTATTTCCTATAATCAAAATTTACTTTCAAAATTTAATAGTACCAAATTGAATAATCTA
TTTGGTGATTTTTCTAATAAAAAATTACAAGAGCTAATTAAAAATATAAAACAAGCAAAC
CTGATTACAATTTCTTTGGGATTCAACGACCTTTTTGAACAATCATCATTTTTTAAAGAA
GCGTTTGATCTTTTAAGAGAAAACAAAAATAAAGAAGAAATTTTGAAATATTTTTCAAAA
ATTCTTCTTGAATTTAAAAAGAATTGTAAAAATTTTGAAGATTCATATTCAAAATTAATT
TCAATCATTAAACAATATAATCCTGAGGCAAATATTAATCTCGTGGGTTATATATCGCCT
TATTTGAAATTAACAAAATTAATTGACAAACAATACAATATTTCATTGACTAATGATTGC
ATAGAAGAATTAAACAAATCATTAGCAAACATTGCCAAAACAAACAAGCTAAACTATTTA
AACATTAATAATGACATTAAAAATCTCAAAGATAATGCTGATAAACTAAACAATAATTTC
TTTGACTGCTTCCCATCTAATAATTTATACAAAAAATTAGCGCAAGATATTTTTATGAAA
ATGTCATTGCCTAATAATAAATATAAAGAATTAGTTGATAATAATTCTAATCTAAATGAA
TTTAGCCAATCACTTGAATTTAGCAAAACTCCTTCCGAAATTTTTTCAATGATTTTAGGA
ATAAATGGCAACAATGTAGATTCTTTTGAAAAAGAATATACATTCGAAGAAAATGCAGAT
ATCAAAAATATTAATTCTTCATACAATTCAAACCATATAATCCTTCAATTAAAATCAATG
TTAAATTCAAACAAAAACATTGAAGATAAAGAAATTTTGAATACATTTTCAATACTATTT
GGATTAATAGGCTTAGACCCTAAAGATTTAAACAGCTTTAATAAGTGTTTATTAGAATCT
TTAAAGAATAAAGAAAGTAAAAAATCTATTATTAATTTTTTGAATCTTTTTATTGATTCA
AAAAATTTAAGCAAATCTTTTTTAAATATTAATAATGCATTAAATAATGCTATTAATAAA
AAATCATATGCAGGTTTAAACTTTGAAGAAATTAAAAAAATTGTTTATTCAACAACTACT
TCTAAACAAAATATTTATGAAATTTTAAAAGAAATTTTCTATAACAAATCTTTAAGGCAA
GATCTTAAAAGAAGCGAATATGCAAAATTATTTAAGGCTATATTTTCAGATGTATTCATT
AAAAAAATATTAAAGAGGTTATTGCCTCAAACTACTGTTGATTTATTCAAAAATCTTTTC
AATAACAAAGATATTGAAAAAGGTTTAGACAACATTTTTCAAAAAGTGTTGAATTTGTTA
ATTAATAATTCAGATAAATATTTTAAATTTGAAAAAATTGATGACTTTATTACTACATTG
GTTCATGATTCAAGCAAAGATGTAAATGATTTAGTTAGCCTAATAATTAAAGAAATTTCA
AAAGATAGCAAGCTTGCAAACTATTTGACCGGAAAAATTGTTGATTCTTTATACAAATCA
TATGATTTAGATTTACTTGAAAAACCAAATATTTCTTTGTTTGTTTCAACATTTTTTGAC
AACATTTCAAACTTCGATGGTTTATCTCAAATATCAAACATTATTATTCAAATATTAATG
AATTCTAAACTAGATGATGACCACCAAAATAGGGATTTAATTTCAGAAATTCTAAATGGA
ATTCTTTTTGATAAATACGACCTAAATAGGGATAACTCGCTTTTATTTAAAATCCTATCA
TTTGAACCTAAAATACAAAATATTAACGACTACAAACAAGGATTAAAACACTTAGCCCTA
AAATATGCAATTAAAAATAATGCATTAATGCCAAAAAACATAGGCAAATTAATTGATAAA
GATTCAAGAGAAAGCATATTAAGATTTTATAAAAATATAGCATTGAATGCAAAGAAGAAT
TTAAACGAATTTGGTAGTGAAATATTTAAAGATATTATCTCTCTTCTAGTAAATGAATTA
TTTAAGAATAATAGTTTGTTCAGTCAATTGATTGATCAAATTGGAAATTATGTTGTTATT
CAGCCTATCGTTGCTTTCATTAAATCAATTAATTACAAAAAGATATTCAACAATGAAGAA
GAAATTCAAAAATTTGTTGAAAATGTTTGAGATCAACTAATTTCAACAATAAGAAGTGAG
AAAGTTTTAGGTTGTTTAAAAAATATTTTAAATGATTTTATTAGTGGAAATAATGAATAT
GATTTCTCATCTAGCTATAATTTTTTGGTTTCATTCTTAAAAAATTCTAAAAAGAATGGT
TCAATTGATTTATTAAAAACGGTGATATCAGAAATTGCAACTAACACCAAATTTATTGAT
AAAGCAGTTGAATTGGGCGCAATTTGATTAAAAAAAGAAGCAAATACTGAACTAAATGAT
AAAGAAATTAAAGAAATAAGCAATTATTTAATTAAATTAATCAATTCAATTACTAAAAGC
AATTTAGTAACTAAACTTATTGAAAATTTTGATGAAAAAATTCAAATTTTAGATAATAAA
AAAATTGACACGTTTGATAAATTGAAAAACTATTTAAAATCAATATTTAGTGACTACTTC
AACATTGAAAAAAATAAGGATTTAATTAATAATTTTGTTGATTTACTACTCGAAAAAGAT
AATAAATCAGAAGGAATAAAATTTTCTGAATTAATAAAAACACTTTCTGTTCTTGCTTCT
AAATCTGAACTTGTTAACTACGTCTTTAAAAAATTTGACATTAAATCTATTATATTAAAT
TACTTGGATTCATTTAAAGACAACAAACTATCTAACGACACTGAATTAAATTCACTATTA
CAAACCTTAATCACCAAAACTAGAAATTATATAGATAGTCAATGAGAAAACGAACTGCTT
CCAAAAATTAAATCAATTATTGAACTTTCTGCAATAGATAATAAGGTTATAGAATCTAAA
AACATTAATGAATTTGTTGCAAACGTAATTTCAAAAAATGTAGGAATAGTAAAAGAAATT
TTAAATAATTTCTTAGATAAAGAAATAAAAAGCAACGAAGAAATTAAAGGTGGTTTATTT
AAATTATTAAAGAAACAATATCCTCAATTTCTTGCCGGAATAGATAGTGAAAGCAACATT
GAAAAATTAGTATCAAAATTGATTGATTTTGCCTTGCAAAAACAAAATGTTGACTTGCTA
GTATCAACATTCGCTTCGTATATTTCTAAATACATTGAAAATAATGGTTTTAATTTAGAC
AAAATTAGTTGAAGCAATGCTTTAGATATAAAAAATCTAATTAAGCATTTATTTAACTAC
GAACAATTAAATTCATTGATAGATACATTAAATGAAGAAAATGTAAAAACTCTATTTTTG
ATATTAATCAAGAATTTAAATGAATTTGCAAATGCTATTTTAACAAACAACGACACAACG
ACACAAAAACAAAATGAAGGTTCAAAGCCAATTAAATTAGACAATGATTTAAATTTTGAG
CAAATCTTCTTACTAATTAAAAAATTATGAAATAAACTAGCTTCATCTAAATCTACAATT
ATCAATGAGTTGAAACCAGAAGTTCAAAAGTTATTAAAAAATGAAAATTTAAAACAATAT
TTAACAAAAATAATTAATAATGAGTTAAAAAATGTTCATAATGAAGTTCTAAATAAAGTC
AATACAAATGATAATAATCTTGCCAATTTTATTGTCGATAAATTCGATAAGATTATTGAT
AATAAATTAATTGACAAAGTTTTCGAATTTATTGAAAATTTAATTGAAAACGGCAGTGAA
TATGATGCTCAAACATTGCCCGAATTTATCAATAAAATATTGAAAAATCTTGCAGACAAC
AAGGGCTTTGATGCGTTAGAACAATTGCTAGAAAATGTTTTATCAAATAAAGATATAACC
CAAAAATTAGTTGAATTTTTAGTTGCGTTTTTAGAAATTGAAGCAAAAACAAAATTGAAT
TCTGATGAAATTAACCAATTAACTAATTATTTCAACAAGATTTTACCTACTTCATTGAAA
TCTAATTTATATAAAAACTTAAAAATTAAATTAACAAATGAATTGAAGTCAATAAATAAA
TATTCTTGAGCTTCTATTCTTGAATCCGTTACAAAAACGATTAAGAATTATTTTAGTTTT
AATAATGGTGAATTAATTAAGGATGTTCAACAATTCTTAACAAAGAAATATGAAGAACAA
GAAATTAACCAAATAAAAGATGTCGAACTAATTAAAATATTAAAAATTGTTTTAGAAAAA
GAAACATTTATAAATTACATAGCAAGCAAAATAAATATTAAAGAAATCATTTTGAAATAC
ATTGATGAAATAAATATTTCAAGCTTTAAAGGTGATGTACAAGAAAACCTTCAACAAATA
ATTTCATATATAAAATCATTTGTTGAAACAAGTTACAATGAAGATCTTTTACCTTTAATA
AAAGAGCTAATTAAAAAGTTATTTGATGATAATAATTTAAAAGATTTAAATAATATTTCT
CAATGAATAAGCAAATTTATTTCAAATAATAAAAAATATGTCATTGAAAAAATAAAAGAA
ATATTCAATAAATTTATCAATAACAAAACCTTAGGTATTGATATTAAAAATTCAATAGCA
AAATTATTAATTTCATTGATGGAACAAAATCTAAAGAATATTACATGGCCTGTTAATGCA
AAAGAAACATTACTAAAATTAATTTCGCTAGGCATTGAAAAATTGCCAGAATTCAATATT
CTAGATGGCTTAATTGAAAATGTTTTAGACTACTCAGTCAATAATCTAAACAAGAATCAA
TTTGAATTTAAAAAGTACGATTGAAATAATTTAATTAATATTGTAAGCATTATTAATAAT
TTAAACTACAACAAAATCATAGAATTTGTTAAATCTTTAAAATCTAAAGATATAAAAAAT
ATTGCATTATTATTATTAAAAAATATCAAAAACTTCGAAAATATTATTCCGGATTATAGC
AATGAATCTCCAGTACTTCCTGAACATAAAAATTTAGATTCTTCAAGCACAAATATAGTT
GGATTTGATGGACAAATCAACGTAAATATCAATGTTTATTTTAATTTGTTTAAATGCGTA
TTTTCAATATTAGACAATAAAGCAAAGAAAGAAATTAAAGATGAATTAAAAAATTCAGTT
GATATTTTCTTGCAAAGTAATAAATTTAAACAATATATCAAACACAATTTATTAAAAATA
AAAGAAAAAATTCTAAAAATTGATTCAAAAGCTTCTGAATTAGGCAATGAAATAGTTGAA
ACATTAATGAAGGTAATTTTTGATTCAAATAATACAAAAGAATTTATACTAACATTATTA
AATTCATTTATAGATTTAGGCGATAACAATCAATGAGCTTCTATTAGTGATTTCAATGGT
TTATTTAAACATTTATTGTCAACAAATAAAGATAAATTTAAAGCATTTATTAAAAACGCA
GTAAATGAAATGACTTCTAACAAAAACTTAATTAACAAATCTATTGAATATGCATTGAAT
TTATTCAACAAGAAATATTCAATTAGTTCAAGTAGCGCTCAAATTCAAGGAATTGCAAAT
CTTTTGACTAGATTAATTAACAAACTAGGTTCAATGAATGTATTTAGCAATATATTAGGA
GATTTCATTGATTTGTTTGTTAATGTTGATTTCCTTGACAATAATGGTCATTTCAATGGA
AATGCTTTGGCATCCAAACTTCTTGAATCTATTAAAAAGATTGAATACCATAAGTATTTA
ACAACAGAAAATTTAAGTGAATTATTTGAAACAATATTAGACAAAAATATTGATAAAAAT
GTCTTGTATAATGAATTGAATTTCGCTTATTCATATATAGTTGACAATCTTGATAAATTT
AAACAAGCATTCTCTGCTAAAGGTAATTCTACAACGTTCAACGAAGTAGATAAAACTAAA
CAAGATAAAGAACACGAACAATTCCTAAAGAATCTAGAAAAATTGATTTACAATGCTTTA
AAAGCTCTAAACGGATCAATAAAAGCAGATAATAAAAATGGAAAAGAAGCATTAGTTGAG
TTTGTATATAATGTTTTGAAGGATCAAATTAAAAAATTTAATTGAGATGGCCTTAAACAA
AATATTATTCCAAAAGATAAGTTGGAATTAATAAGTAAAAAATTCATTGATTTTCCAGAA
ATTAAAAACCTAATTGAAGCCGTAGTTAATGATTTTCTAGCGGGATCAAAAATTGAATCA
AGCAACCTTGGGGACTTAATATCTAAAACAATTACTAGAATTCAAGATAATCTAATTAAA
AACTCTTCTGAACTTATTAAGCATCTTGCAACTGATGATGAAATTACAAATCACATTGTT
GAAAGTATTTTAAATTATCTAAAAATAGAAGGAAATGATGAAGATAAAAAATTCCTAAAA
GACTTAATTGGAAAGATAGTACCAGCGTTGTTAAATAATGATTTTATTAAAAGGAAATTT
ATTAAGCGTTCAATAGGATTGATAAGTAATTATGCTAAACAATTTGATATTTTAAATCCT
GTTAAATGATTGAATGATGCAATTGAAAAAATTAAATCAGCATTTACCTTCAATGATGTT
TTAGTATTATCTGAATTAGTAGGCGAAGATAAACCAATCAATGAAACTGCTTTGGTTAAA
TTAATCAATTTAGTATTTGGAAAAAGTAATTTTAATGACTCTGTAATCTATAATGCATTA
AGAAATCTAAACAATAATTCAGATGAATCAAAACGTTCAAACATGAGTACCTTAAATAGC
TCTGTTTCAAATGCGTTAGGAAGCATTTTCAAACCTTCAAAAGCCAGCGATAAAGATGAT
CCTGATAATATTCAATATTCAGCAGATGTTTTAAAATTACTTGATACAATTTATAAATTG
CTTGCAAAGGCATACAATAATGATAAAGATGCAACTTCACCAACATATAAAGTTAGGGCA
CAATCTGAAGCATGAAAAGCAGTATATCGTTTTAATGTAGCAGTAGATTTTGCCATATTT
GAAATGTTTGGTAGAGAAACATTGGAAAAAGATAGGGAACCTGGTTCAAAATGAAATGCG
CCAACATTGAGCCTATACCAAGGAACACGGGCAATACTTTGAGAATTTCAAGAAGGAACT
AATCTTAAAGCAATTCCTGGAGTATCAAGTAAATTTACAGGAATGCAGGCTTATTTTAAA
GACTCTGAAAGAAGAAGAGAATTTACTAACTATCTTTATAATGAAACTGGAGGATGATTT
ATTCATTCTTGAGAATACTATAAAGAAGAAAATTATGGTCCTGAATCAATTACTTATTTA
ATTGTAACAAGTGGATATAACAAATCTGAAAGTAGTAAATTAAAAAACGTAAACTTCAAA
GTTAAAGAAAATGGAAAACCTAATGAAGTTTCTAAAAAAGAATATATTCTAATGACTATC
AAAGAAGGTGGTTATAGAAAATTCATGAATATGAATAACAAAACTTCAATTAATAAATGA
AGTGGATTAAATAAAATTAAACAAGGCGATTATTAG
>641
ATGAAAAAAAGTACAAAAATCCTCAAGGCGATTGTTGCTTTAGGAATTACATCTTCAATT
GCTTCTAGTTCATTAGTTGCTATATCATGTAAAGACAAAACTAAAAAGCCGGATACAAAA
ATAACTCAAAGTGAAAATAAAGTTTCTAAAAAAATTAATTATGTTGCATTAGGCGACGGC
TTTGCTGCAGGTTATAATAGCAGCTCAAATTACTATTTCAACAATGAATATGATAGCAAA
AACGATTTAGTTTTAGGAACATCGTATCCTTCATACATTGCTAATTTTATAAAACTATTA
TCTGATAAACAAACAACATTATCAACTTATTATAACTACGGTTTGCCACTTTCAAATGTT
AATGATTGAATTTCATTACTTTCACTAGATGACAAAAAGGAATCAGCTCACTTAAATCAA
GTTATTTCCTATAACCAAAATTTACTTTCAAAATTTAATAGTGCCAAATTGAATAATCTA
TTTGGCGATTTTTCTAATAAAAAATTACAAGAGCTAATTAAAAATATAAAACAAGCAAAC
CTGATTACAATTTCTTTGGGATTTAATGACCTTTTTGAACAATCATCATTTTTTAAAGAA
GCGTTTGATCTTTTAAGAGAAAACAAAAATAAAGAAGAAATTTTGAAATATTTTTCAAAA
ATTCTTCTTGAATTTAAAAGAAATTGTAAAAATTTTGAAGATTCATATTCAAAATTAATT
TCAATCATTAAACAATATAATCCTAAGGCAAATATTAATCTTGTTGGTTATATATCGCCA
TATTTGAAATTAACAAAATTAATTGACAAACAATACAATATTTCATTGACTAATGATTGC
ATAGAAGAATTAAACAAATCATTAGCAAACATTGCCAAAACAAACAAGCTAAACTATTTA
AACATTAATAATGACATTAAAAATCTCAAAGATAATGCCGATAAACTAAACAATAATTTC
TTTGACTGCTTCCCATCTAATAATTTATACAAAAAATTAGCGCAAGATATTTTTATGAAA
ATGTCATTGCCTAATAATAAATATAAAGAATTAGTTGATAATAATTCTAATCTAAATGAA
TTTAGCCAATCTCTTGAATTTAGCAAAACTCCTTCCGAAATTTTTTCAATGATTTTAGGA
ATAAATGGCAATAGTGTAGATTCCTTTGAAAAAGAATATACATTCGAAGAAAATGCAGAT
ATCAAAAATATTAATTCTTCATACAATTCAAACCATATAATCCTTCAATTAAAATCAATG
TTAAATTCAAACAAAAACATTGAAGATAAAGAAATTTTGAATACATTTTCAATACTATTT
GGATTAATTGGCTTAGACCCAAAAGATTTAAACAGCTTTAATAAGTGTTTATTAGAATCT
TTAAAGAATAAAGAAAGTAAAAAATCTATTATTAATTTTTTGAATCTTTTTATTGATTCA
AAAAATTTAAGCAAATCGTTTTTAGATATTAATAACGCATTAAATAATGCTATTAATAAA
AAATCATATTCAGGTTTAAACTTTGAAGAAATTAAAAAAATTGTTTATTCAACAACTACT
TCTAAACAAAATATTTATGAAATTTTAAAAGAAATTTTTTATAACAAATCTTTAAGTCAA
GATCTTAAAAGAAGCGAATATGCAAAATTATTTAAGGCCATATTTTCAGATGTATTCATT
AAAAAAATATTAAAGAGGTTATTACCTCAAACTACTGTTGATTTATTCAAAAATCTTTTC
AATAACAAAGATATTGAAAAAGGTTTAGACAACATTTTTCAAAAAGTGTTGAATTTGTTA
ATTAATAATTCAGATAAATATTTTAAATTTGAAAAAATTGATGACTTTATTACTACATTG
GTTCACGATTCAAGCAAAGATGTAAATGATTTAGTTAGCCTAATAATTAAAGAAATTTCA
AAAGATAGCAAGCTTGCAAACTATTTGACCGGAAAAATTGTTGATTCTTTATACAAATCA
TATGATTTAGATTTACTTGAAAAACCAAATATTTCTTTATTTGTTTCAACATTTTTTGAC
AACATTTCAAACTTCGATGGTTTATCTCAAATATCAAACATTATTATTCAAATATTAATG
AATTCTAAACTAGATGATGACCACCAAAATAGGGATTTAATTTCAGAAATTCTAAATGGA
ATTCTTTTTGATAAATACGACCTAAATAGGGATAACTCGCTTTTATTTAAAATCCTATCG
TTTGAACCAAAAATACAAAATATTAACGACTACAAACAAGGATTAAAACATTTAGCCCTA
AAATATGCAATTAAAAATAATGCATTAATGCCAAAAAACATAGGCAAATTAATTGATAAA
GATTCAAGAGAAAACATATTAAGATTTTATAAAAATATAGCATTAAATGCAAAGAAGAAT
TTAAACGAATTTGGTAGCGAAATATTTAAAGATATTATCTCGCTTCTAGTAAATGAATTA
TTTAAGAATAATAGTTTGTTCAGTCAATTAATTGATCAAATTGGAAATTATGTTGTTATT
CAACCTATCGTTGCTTTCATTAAATCAATTAATTATAAAAAAATATTCAACAATGAAGAA
GAAATTCAAAAATTTGTTGAAAATGTTTGAGATCAACTAATTTCAACAATAAGAAGCGAG
AAAGTTTTAGGTTGTTTAAAAAATATTTTAAATGATTTTATTAGTGGAAATAATGAATAC
GATTTCTCGTCTAGCTATAATTTTTTGGTTTCATTCTTAAAAAATTCTAAAAAGAATGGT
TCAATTGATTTATTAAAAACGGTGATATCAGAAATTGCAACTAACACCAAATTTATTGAT
AAAGCAGTTGAATTGGGCGCAATTTGATTAAAAAAAGAAGCAAATACTGAACTAAATGAT
AAAGAAATTAAAGAAATAAGCAATTATTTAGTTAAATTAATCAATTCAATTACTAAAAGC
AATTTAGTAACTAAACTTATTGAAAATTTTGATGAAAAAATTCAAATTTTAGATAATAAA
AAAATTGACACATTTGATAAATTGAAAAACTATTTAAAATCAATATTTAGTGACTACTTC
AACATTGAAAAAAATAAGGATTTAATTAATAATTTTGTTGATTTACTACTCGAAAAAGAT
AATAAATCAGAAGGAATAAAATTTTCCGAATTAATAAAAACACTTTCTGTTCTTGCTTCT
AAATCTGAACTTGTTAACTACGTCTTTAAAAAATTTGACATTAAATCTATTATATTAAAT
TACTTGGATTCATTTAAAGACAACAAACTATCTAACGACACTGAATTAAATTCACTATTA
CAAACCTTAATCACCAAAACTAGAAATTACATAGATAGTCAATGAGAAAACGAACTACTT
CCAAAAATTAAATCAATTATTGAACTTTCTGCAATAGATAATAAGGTTATAGAATCTAAA
AACATTAATGAATTTGTTGCAAACGTAATTTCAAAAAATGTAGGAATAGTAAAAGAAATT
TTAAATAATTTCTTAGATAAAGAAATAAAAAGCAACGAAGAAATTAAAAATGATTTATTT
AAATTATTAAAGAAACAATATCCTCAATTTCTTGCCAAAATAGATAATGAAAACAATATT
GAAAAATTAGTATCAAAATTGATTGATTTTGCCTTGCAAAAACAAAATGTTGACTTGCTA
GTATCAACATTCGCTTCGTATATTTCTAAATACATTGAAAATAATGGTTTTAATTTAGAC
AAAATTAGTTGAAGCAATGCTTTAGATCTAAAAAATCTAATTAAGCATTTATTGAATTAC
GAACAATTAAATTCATTGATAGATACATTAAATGAAGAAAATGTAAAAACTCTATTTTTG
ATATTAATCAAGAATTTAAATGAATTTGCAAATGCTGTTTTAGCAAACAACAACACAACA
ATACAAAAACAAAATGAAGGTTCAAAACCAATTAAATTAGACAATGATTTAAATTTTGAG
CAAATTTTCTTACTAATTAAAAAATTATGAAATAAACTAGCTTCATCTAAATCTACAATT
ATCAATGAGTTGAAACCAGAAGTTCAAAAGTTATTAAAAAATGAAAATTTAAAACAATAT
TTAACAAAAATAATTAATAATGAGTTAAAAAATGTTCATAATGAAGTTCTAAATAAAGTC
AATACAAATGATAATAATCTTGCCAATTTTATTGTCGATAAATTCGATAAGATTATTGAT
AATAAATTAATTGACAAAGTTTTCGAATTTATTGAAAATTTAATTGAAAACGGCAGTGAA
TATGATGCTCAAACATTGCCTGAATTTATCAATAAAATATTGAAAAATCTTGCAGACAAC
AAGGGCTTTGATGCGTTAGAACAATTGCTAGAAAATGTTTTATCAAATAAAGATATAACC
CAAAAATTAGTTGAATTTTTAGTTGCGTTTTTAGAAATTGAAGCAAAAACAAAATTGAAT
TCTGATGAAATTAACCAATTAACTAATTATTTCAACAAGATTTTACCTACTTCATTGAAA
TCTAATTTATATAAAAACTTAAAAATTAAATTAACAAATGAATTGAAGTCAATAAATAAA
TATTCTTGAGCTTCTATTCTTGAATCTATTACAAAAACGATTAAGAATTATTTTAGTTTT
AATAATGGTGAATTAATTAAGGATGTTCAACAATTCTTAACAAAGAAATATGAAGAACAA
GAAATTAACCAAATAAAAGATGTCGAACTAATTAAAATATTAAAGATCGTTTTAGAAAAA
GAAACATTTATAAATTACATAGCAAGCAAAATAAATATTAAAGAAATCGTATTAAAATAC
ATTGATGAAATAAATATTTCAAGCTTTAAGGGCGATGTACAAGAAAACCTTCAACAAATA
ATTTCATATATAAAATCTTTTGTTGAAACAAGTTACAATGAAGATCTTTTGCCTTTAATA
AAAGAACTAATTAAAAAGTTATTTGATGATAATAATTTAAAAGATTTAAATAATATTTCT
CAATGAATAAGCAAATTTATTTCAAATAATAAAGAATATGTCATTGAAAAAATAAAAGAA
ATATTCAATAAATTTATTAATAACAAAACCTTTGGTATTGATATTAAAAATTCAATAGCA
AAATTATTAGTTTCATTGATGGAACAAAATCTAAAGAATGTTACATGACCTGTTAATGCA
AAAGAAACATTGCTAAAATTAATTTCGCTAGGCATTGAAAAATTGCCAGAATTCAATATT
CTAGATGGCTTAATTAAAAATGTTTTAGACTACTCTGTCAATAATCTAAACAAGAATCAA
TTTGAATTTAAAAAGTACGATTGAAATAATTTAATTAATATTGTAAGCATTATTAATAAT
TTAAACTACAACAAAATCATAGAATTTGTTAAATCTTTAAAATCTGAAGACATAAAAAAT
ATTGCATTATTATTATTAAAAAATATCAAGAACTTTGAAAATATTATTCCAGATTATAGC
AATGAATCTCCAGCGCTTCCTGAACATAAAAATTTAGATTCTTCAAACACAAATATAGTT
GGATTCGATGGACAAATCAACGTAAATATTAATGTTTATTTTAATTTGTTTAAATGCGTA
TTTTCAATATTAGACAATAAGGCAAAAAAAGAAATTAAAGATGAATTAAAAAATTCAGTT
GATATTTTCTTGCAAAGTAATAAATTTAAACAATATATCAAACACAATTTATTAAAAATA
AAAGAAAAAATTCTAAAAATTGATTCAAAAGCTTCTGAATTAGGCAATGAAATAGTTGAA
ACATTAATGAAGGTAATTTTTGATTCAAATAATACAAAAGAATTTATACTAACATTATTA
AATTCATTTATAGATTTAGGTGATAGCAATCAATGAGCTTCTATTAGTGATTTCAATGGT
TTATTTAAACATTTATTGTCAGCAAATAAAGATAAATTTAAAGCATTTATTAAAAACGCA
GTAAATGAAATGACTTCTAACAAAAACTTAATTAACAAATCTATTGAATATGCATTGAAT
TTATTCAACAAGAAATATTCAATTAGTTCAAGTAGTGCTCAAATTCAAGGAATTGCAAAT
CTTTTGACTAGATTAATTAACAAACTAGGTTCAATGAATGTATTTAGCAATATATTGGGA
GATTTCATTGATTTGTTTGTTGATGTTGATTTCCTTGATAATAATGGTCATTTCAATGGA
AATGCTTTGGCATCCAAACTTCTTGAATCTATTAAAAAGATTGAATACCATAAGTATTTA
ACAACAGAAAATTTAAGTGAATTATTTGAAACAATATTAGATAAAAATATTGATAAAAAT
GTCTTGTATAATGAATTGAATTTCGCTTATTCATATATAGTTGACAATCTTGATAAATTT
AAACAAGCATTCTCTGCTAAAAGCAATTCCACAACGTTCAACGAAGTAGATAAAACTAAA
CAAGATAAGGAACACGAACAATTCCTAAAGAATTTAGAAAAATTAATTTACAATGCTTTA
AAAGCTCTAAATGGATCAATAAAAGCAGATAATCAAAACGGAAAAGAAGCATTAGTTGAT
TTTGTATATGATGTTTTGAAGGATCAAATTAAGAAATTTAATTGAGATGACCTTAAACAA
GATATTATTCCAAAAGATAAGTTGGAATTAATAAGTAAAAAATTCATTGATTTTCCAGAA
ATTAAAAGCTTAATTGAAGCCGTAGTTAATGATTTTCTAGCAGGATCAAAAATTGAATCG
ACCAACCTTGGGGACTTAATATCTAAAACAATTACTAGAATTCAAGATAATCTAATTAAA
AACTCTTCTGAACTTATTAAGCATCTTGCAACTGATGATGAAATTACAAATCACATTGTT
GAAAGTATTTTAAATTACCTAAAAATAGAAGGAAATGATGAAGATAAAAAATTCCTAAAA
GACTTAATTGGAAAAATCGTACCAGCATTGTTAAATAATGATTTTATTAAAAGGAAATTT
ATTAAGCGTTCAATAGGATTGATAAGTAATTATGCTAAACAATTTGATATTTTAAATCCT
GTTAAATGATTGAATGATGCAATTAAAAAAATTAAATCAGCATTTACCTTCAATGATGTT
TTAGTATTATCTGAATTAGTAGGCGAAGATAAACCAATCAATGAAACTGCTTTGGTTAAA
TTAATCAATTTAGTATTTGGAAAAAGTAATTTTAATGACTCTGTAATTTATAATGCATTA
AGAAATCTAAACAACAATTCAGATGAATCAAAACGTTCAAATATGAATACCTTAAATAGT
TCTGTTTCAAATGCGTTAGGAAGTATTTTCAAATCTTCAAAAGCCACTGATAAAGATGAC
CCTGATAATATTGAATATTCCGCAGATGTTTTAAAATTGCTTGATACAATTTATAAATTG
CTTGCAAAGGCATACAATAATGATAAAGATGCAATTTCATCAACATATAAAGTTAGGGCA
CAATCTGAAGCATGAAAAGCAGTATATCGTTTTAATGTAGCAGTAGATTTTGCTATATTT
GAAATGTTTGGTAGAGAAACATTGGAAAAAGATAGGGAACCCGGTTCAAAATGAAATGCG
CCAACATTGAGCCTATACCAAGGAACACGGGCAATACTTTGAGAATTTCAAGAAGGAACT
AATCTTAAAGCAATTCCTGGAGTATCAAGTAAATTTACGGGAATGCAGGCTTATTTTAAA
AACCCTGAAAGAAGAAGAGAATTTACTAACTATGTTTATAATGAAACTCGAGGCTGATTA
TTTAGTTCTTGAGAATACTATAAAGAAGAAAATTATGGCCCTGAATCAATTACTTATTTA
ATTACAACAAGTGGATATAATAAATCTGAAAATAGTAAATTAAAAAATGTAAACTTCAAA
GTTGAAGAAAATGGAAAACCTAATGAAGTTTCTAAAAAAGAATATATTCTAATGACTATC
AAAGAAGGTGGTTATAGAAAATTCATGAATATGAATAACAAAACTTCAAGTAACAAATGA
AGCGGATTAAATAAAATTAAACAAGGTGATTATTAG
>1257
ATGAAAAAAAGTACAAAAATCCTCAAGGCGATTGTTGCTTTAGGAATTACATCTTCAATT
GCTTCTAGTTCATTAGTTGCTATATCATGCAAAGACAAAACTAAGAAGCCGGATACAAAA
ATAACTCAAAGTGAAAATAAAGTTTCTAAAAAAATTAATTATGTTGCATTAGGCGACGGC
TTTGCTGCCGGTTATAATAGCAGCTTAAATTATTATTCTAACAATGAATATGATAGCAAA
AACGATTTAGTTTTAGGAACGTCGTATCCTTCATACATTGCTAATTTTATAAAACTATTA
TCTGATAAACAAACAACATTATCAACTTATTATAATTACGGTTTGCCTCTTTCAAATGTT
AATGATTGAATTTCATTACTTTCACTAGATGACAAAAAGGAATCAGCTCATTTAAATCAA
GTTATTTCCTATAACCAAAATTTACTTTCAAAATTTAATAGTGCCAAATTGAATAATCTA
TTTGGTGATTTTTCTAATAAAAAATTACAAGAGCTAATTAAAAAAATAAAACAAGCAAAC
CTGATTACAATTTCTTTGGGATTTAATGACCTTTTTGAACAATCATCATTTTTTAAAGAA
GCGTTTGATCTTTTAAGAGAAAACAAAAATAAAGAAGAAATTTTGAAATATTTTTCAAAA
ATTCTTCTTGAATTTAAAAAGAATTGTAAAAATTTTGAAGATTCATATTCAAAATTAATT
TCAATCATTAAACAATATAATCCTGAGGCAAATATTAATCTCGTGGGTTATATATCGCCT
TATTTGAAATTAACAAAATTAATTGACAAACAATACAATATTTCGTTGACTAATGATTGC
ATAGAAGAATTAAACAAATCATTAGCAAACATTGCCAAAACAAACAAGCTAAACTATTTA
AACATTAATAATGACATTAAAAATCTCAAAGATAATGCCGATAAACTAAACAATAATTTC
TTTGACTGCTTCCCATCTAATAATTTATATAAAAAATTAGCGCAAGATATTTTTATGAAA
ATGTCATTGCCTAATAATAAATATAAAGAATTAGTTGATAATAATTCTAATCTAAATGAA
TTTCATCAATCACTTGAATTTAGCAAAACTCCTTCCGAAATTTTTTCAATGATTTTAGGA
ATAAATGGCAACAATGTAGATTCTTTTGAAAAAGAATATACATTCGAAGAAAATGCAGAT
ATCAAAAATATTAATTCTTCATACAATTCAAACCATATAATCCTTCAATTAAAATCAATG
TTAAATTCAAACAAAAACATTGAAGATAAAGAAATTTTGAATACATTTTCAATACTATTT
GGATTAATTGGCTTAGACCCAAAAGATTTAAACAGCTTTAATAAATATTTATTAGAATTT
CTAAAGAATAAAGAAAATAAAAAATCTATTATTAATTTTTTGAATCTTTTTATTGATTCA
AAAAATTTAAGCAAATCGTTTCAAGATATCAACAATGCTTTAAATAATGCTATTAATAAA
AAATCATATGCAGGTCTAAACTTTGAAGAAATTAAAAAAATTGTTTATTCAACAACTACT
TCTAAACAAAATATTTATGAAATTTTAAAAGAAATTTTCTATAACAAATCTTTAAGGCAA
GATCTTAAGAGAAGCGAATATGCAAAATTATTTAAGGCTATATTTTCAGATGTATTCATT
AAAAAAATATTAAAAAGGTTATTGCCTCAAACTACTGTTGATTTATTCAAAAATCTTTTC
AATAACAAAGATATTGAAAAAGGTTTAGACAACATTTTTCAAAAAGTGTTGAATTTGTTA
ATTAATAATTCAGATAAATATTTTAAATTTGAAAAAATTGATGACTTTATTACTACATTG
GTTCATGATTCAAGCAAAGATGTAAATGATTTAGTTAGCCTAATAATTAAAGAAATTTCA
AAAGATAGCAAGCTTGCAAACTACTTGACCGGAAAAATTGTTGATTCTTTATACAAATCA
TATGATTTAGATTTGCTTGAAAAACCAAATATTTCTTTATTTGTTTCAACATTTTTTGAC
AACATTTCAAACTTCGATGGTTTATCTCAAATATCAAACATTATTATTCAAATATTAATG
AATTCTAAACTAGATGATGACCACCAAAATAGGGATTTAATTTCAGAAATTCTAAATGGA
ATTCTTTTTGATAAATACGACCTAAATAAGGATAACTCGCTTTTATTTAAAATCCTATCG
TTTGAACCTAAAATACAAAATATTAACGACTACAAACAAGGATTAAAACACTTAGTCCTA
AAATATGCAATTAAAAATAATGCATTAATGCCAAAAAACATAGGCAAATTAATTGATAAA
GATTCAAGAGAAAGCATATTAAGATTTTATAAAAATATAGCATTGAATGCAAAGAAGAAT
TTAAACGAATTTGGTAGTGAAATATTTAAAGATATTATCTCGCTTCTAGTAAATGAATTA
TTTAAGAATAATAGTTTGTTCAGTCAATTGATTGATCAAATTGGAAATTATGTTGTTATT
CAGCCTATCGTTGCTTTCGTTAAATCAATTAATTACAAAAAGATATTCAACAATGAAGAA
GAAATTCAAAAATTTGTTGAAAATGTTTGAGATCAACTAATTTCAACAATAAGAAGTGAG
AAAGTTTTAGGTTGTTTAAAAAATATTTTAAATGATTTTATTAGTGGAAATAATGAATAC
GATTTCTCGTCTAGCTATAATTTTTTGGTTTCGTTCTTAAAAAATTCTAAAAAGAATGGT
TCAATTGATTTATTAAAAACGGTGATATCAGAAATTGCAACTAACACCAAATTTATTGAT
AAAGCAGTTGAATTGGGCGCAATTTGATTAAAAAAAGAAGCAAATACTGAACTAAATGAT
AAAGAAATTAAAGAAATAAGCAATTATTTAATTAAATTAATCAATTCAATTACTAAAAGC
AATTTAGTAACTAAACTTATTGAAAATTTTGATGAAAAAATTCAAATTTTAGATAATAAA
AAAATTGACACATTTGATAAATTGAAAAACTATTTAAAATCAATATTTAGTGATTACTTC
AACATTGAAAAAAATAAGGATTTAATTAATAATTTTGTTGATTTACTACTCGAAAAAGAT
AATAAATCAGAAGGTATAAAATTTTCTGAATTAATAAAAACACTTTCTGTTCTTGCTTCT
AAATCCGAACTTGTTAACTACGTCTTTAAAAAATTTGACATTAAATCTATTATATTAAAT
TACTTGGATTCATTTAAAGACAACAAACTATCTAACGACACTGAATTAAATTCACTATTA
CAAACCTTAATCACCAAAACTAGAAATTACATAGATAGTCAATGAGAAAACGAACTACTT
CCAAAAATTAAATCAATTATCGAACTTTCTGCAATAGATAATAAGGTTATAGAATCTAAA
AACATTAATGAATTTGTTGCGAATGTAATTTCAAAAAATGTAGGAATAGTAAAAGAAATT
TTAAATAATTTCTTAGATAAAGAAATAAAAAGCAACGAAGAAATTAAAAGTGATTTATTT
AAATTATTAAAGAAACAATATCCTCAATTTCTAGCCGGAATAGATAGTGAAAGCAATATT
GAAAAATTAGTATCAAAATTGATTGATTTTGCCTTGCAAAAACAAAATGTTGACTTGCTA
GTGTCAACATTCGCTTCGTATATTTCTAAATACATTGAAAATAATGGTTTTAATTTAGAC
AAAATTAGTTGAAGCAATGCTTTAGATATAAAAAATCTAATTAAGCATTTATTTAACTAC
GAACAATTAAATTCATTGATAGATACATTAAATGAAGAAAATGTAAAAACTCTATTTTTG
ATATTAATCAAGAATTTAAATGAATTTGCAAATGTTTTTTTAGCAAACAACGACACAACA
ACACAAAAACAAAATGAAGGTTCAAAGCCAATTAAATTAGACAATGATTTAAATTTTGAA
CAAATCTTCTTACTAATTAAAAAATTATGAAATAAACTAGCTTCATCTAAATCTACAATT
ATCAATGAGTTGAAACCAGAAGTTAAAAAGTTATTAAAAAATGAAAATTTAAAACAATAT
TTAACAAAAATAATTAATAATGAGTTAAAAAATGTTCATAATGAAGTTCTAAATAAAGTC
AATACAAATGATAATAATCTTGCCAATTTTATTGTCGATAAATTCGATAAGATTATTGAT
AATAAATTAATTGACAAAGTTTTTGAATTTATTGAAAATTTAATTGAAAACGGCAGTGAA
TATGATGCCCAAACATTGCCCGAATTTATCAATAAAATATTGAAAAATCTTGCAGACAAC
AAGGGCTTTGATGCGTTAGAACAATTGCTAGAAAATGTTTTATCAAATAAAGATATAACC
CAAAAATTAGTCGAATTTTTAGTTGCGTTTTTAGAAATTGAAGCAAAAACAAAATTGAAT
TCTGATGAAATTAACCAATTAACTAATTATTTCAACAAGATTTTACCTACTTCATTAAAA
TCTAATTTATATAAAAACTTAAAAATTAAATTAACAAATGAATTGAAGTCAATAAATAAA
TATTCTTGAGCTTCTATTCTTGAATCCGTTACAAAAACGATTAAGAATTATTTTAGTTTT
AATAATGGTGAATTAATTAAGGATGTCCAACAATTCTTAACAAAGAAATATGAAGAACAA
GAAATTAACCAAATAAAAGATGTTGAACTAATTAAAATATTAAAGATCGTTTTAGAAAAA
GAAACATTTATAAATTACATATCAAGCAAAATAAACATTAAAGAAATCATTTTGAAATAC
ATTGATGAAATAAATATTTCAAGCTTTAAGGGTGATGTACAAGAAAACCTTCAACAAATA
ATTTCATATATAAAATCATTTGTTGAAACAAGTTACAATGAAGATCTTTTACCTTTAATA
AAAGAGCTAATTAAAAAGTTATTTGATGATAATAATTTAAAAGATTTAAATAATATTTCT
CAATGAATAAGCAAGTTTATTTCAAATAATAAAGAATATGTTATTAAAAAAATAAAAGAA
ATATTTAATAAATTCATCAATAACAAAACCTTAGGTATTGATATTAAAAATTCAATAGCA
AAATTATTAGTTTCATTGATGGAACAAAATCTAAAGAATATTACATGGCCTGTTAATGCA
AAAGAAACATTGCTAAAATTAATTTCGTTAGGTATTGAAAAATTGCCAGAATTCAATATT
CTGGATGGCTTAATTGAAAATGTTTTAGACTACTCAGTCAATAATCTAAACAAGAATCAA
TTTGAATTTAAAAAGTACGATTGAAATAATTTAATTAATATTGTAAGCATTATTAATAAT
TTAAACTACAACAAAATCATAGAATTTGTTAAATCTTTAAAATCTGAAGATATAAAAAAT
ATTGCATTATTATTATTAAAAAATATCAAGAACTTTGAAAATATTATTCCAGATTATAGC
AATGAATCTCCACTACTTCCTGAACATAAAAATTTAGATTCTTCAAGCACAAATATAGTT
GGATTTGATGGACAAATCAACGTAAATATTAATGTTTATTTTAATTTGTTTAAATGCGTA
TTTTCGATATTAGATAATAAGGCAAAGAAAGAAATTAAAGATGAATTAAAAAATTCAGTT
GATATTTTCTTGCAAAGTAATAAATTCAAGCAATATATCAAACACAATTTATTAAAAATA
AAAGAAAAAATTCTAAAAATTGATTCAAAAGCTTCTGAATTAGGAAATGAAATAGTTGAA
ACATTAATGAAGGTGATTTTTGATTCAAACAATACAAAAGAATTTATACTAACATTATTA
AATTCATTGATAGATTTAGGCGATAACAATCAATGAGCTTCTATTAGTGATTTCAATGGT
TTATTTAAACATTTATTGTCAACAAATAAAGATAAATTTAAAGCATTTATTAAAAACGCA
GTAAATGAAATGACTTCTAACAAAAACTTAATTAACAAATCTATTGAATATGCATTGAAT
TTATTCAACAAGAAATATTCAATTAGTTCAAGTAGTGCTCAAATTCAAGGAATTGCAAAT
CTTTTGACTAGATTAATTAACAAACTAGGTTCAATGAACGTATTTAGTAATATATTGGGA
GATTTCATTGATTTGTTTGTTGATGCTGATTTACTTGACAATAATGGTCATTTCAATGGA
AATGCTTTGGCATCCAAACTTCTTGAATCTATTAAAAAGATTGAATACCATAACTATTTA
ACAACAGAAAATTTAAGTGAATTATTTGAAACAATATTAGATAAAAATATTGATAAAAAT
GTCTTGTATAATGAATTGAATTTCGCTTATTCATATATAGTTGACAATCTTGATAAATTT
AAACAAGCATTTTCTGCTAAAAGCAATTATACAACATTCAACGAAGTAGATAAAACTAAA
CAAGATAAAGAACACGAACAATTCCTAAAGAATTTAGAAAAATTAATTTACAATGCTTTA
AAGGCTCTAAACGGATCAATAAAAGCAGATAATAAAAACGGAAAAGAAGCATTAGTTGAG
TTTGTATATAATGTTTTGAAGGATCAAATTAAAAAATTTAATTGAGATGGCCTTAAACAA
GATATTATTCCAAAAGATAAGTTGGAATTAATAAGTAAAAAATTCATTGATTTTCCAGAA
ATTAAAAACCTAATTGAAGCCGTAGTTAATGATTTTCTAGCGGGATCAAAAATTGAATCA
AGCAACTTAGGGGACTTAATATCTAAAACAATTACTAGAATTCAAGATAATCTAATTAAG
AACTCTTCTGAACTTATTAAGCATCTTGCAACTGATGATGAAATTACAAATCACATTGTT
GAAAGTATTTTGAGTTATCTAAAAATAGAAGGAAATGATGAAGATAAAAAATTCCTAAAA
GACTTAATTGGAAAAATCGTACCAGCATTGTTAAATAATGATTTTATTAAAAGGAAATTC
ATTAAGCGTTCAATAGGATTGATAAGCAATTACGCTAAACAATTTGATATTCTAAACCCT
GTTAAATGATTGAATGATGCAATTGAAAAAATTAAATCAGCATTTAGCTTCAATGATGTT
TTAGTATTATCTGAATTAATAGGCGAAGATAAACCAATCAATGAAACTGCTTTGGTTAAA
TTAATCAATTTAGTATTTGGAAAAAGTAATTTTAATGACTCTGTAATTTATAATGCATTA
AGAAATCTAAACAACAATTCAGATGAATCAAAACGTTCAAACATGAATACCTTAAATAGT
TCTGTTTCAAATGCGTTAGGAAGCATTTTCAAACCTTCAAAAGCCACTGATAAAGATGAC
CCTGATAATATTGAATATTCCGCAGATGTTTTAAAATTGCTTGATACAATTTATAAATTG
CTTGCAAAGGCATACAATAATGATAAGGATGCAACTTCAGCAACATATAAAGTTAGGGCA
CAATCTGAAGCATGAAAAGCAGTATATCGTTTTAATGTAGCAGTAGATTTTGCTATATTT
GAAATGTTTGGTAGAGAAACATTGGAAAAAGATAGGGAACCTGGTACATGAAAAAATGCG
CCAACATTGAGCCTATATCAAGGAACACGGGCAATACTTTGAGAATTTCAAGAAGGAACT
AATCTTAAAGCAATTCCTGGAGTATCAAGTAAATTTACGGGAATGCAGGCTTATTTTAAA
AACCCTGAAAGAAGAAGAGAATTTACTAACTATGTTTATAATGAAACTCGAGGCTGATTA
TTTAGTTCTTGAGAATACTATAAAGAAGAAAATTATGGTCCTGAATCAATTACTTATTTA
ATTGCAACAAGTGGATATAACAAATCTGAAAGTAGTAAATTAAAAAATGTAAACTTCAAA
GTTGAAGAAAATGGAAAACCTAATGAAGTTTCTAAAAAAGAATATATTCTAATGACTATC
AAAGAAGGTGGTTATAGAAAATTCATGAATATGAATAACAAAACTTCAATTAACAAATGA
AGTGGATTAGATAAAATTAGAAAAGGTGATTATTAG
>1531
ATGAAAAAAAGTACAAAAATCCTCAAGGCGATTGTTGCTTTAGGAATTACATCTTCAATT
GCTTCAAGTTCATTAGTTGCTATATCATGCAAAGACAAAACTAAGAAGCCGGATGCAAAA
ATAACTCAAAGTGAAAATAAAGTTTCTAAAAAAATTAATTATGTTGCATTAGGCGATGAT
TTTGCTGCCGGTTATAATAGCAGCTCAAATTACTATTTCAACAATGAATATGATAGCAAA
AACGATTTAGTTTTAGGAACATCGTATCCTTCATACATTGCTAATTTTATAAAACTATTA
TCTGATAAACAAACAACATTATCAACTTATTATAATTACGGTTTGCCTCTTTCAAATGTT
AATGATTGAATTTCATTACTTTCACTAGACGACAAAAAGGAATCAGCTCATTTAAATCAA
GTTATTTCCTATAATCAAAATTTACTTTCAAAATTTAATAGTACCAAATTGAATAATCTA
TTTGGTGATTTTTCTAATAAAAAATTACAAGAGCTAATTAAAAATATAAAACAAGCAAAC
CTGATTACAATTTCTTTAGGATTCAACGACCTTTTTGAACAATCATCATTTTTTAAAGAA
GCGTTTGATCTTTTAAGAGAAAACAAAAATAAAGAAGAAATTTTGAAATATTTTTCAAAA
ATTCTTCTTGAATTTAAAAAGAATTGTAAAAATTTTGAATATTCATATTCAAAATTAATT
TCAATCATTAAACAATATAATCCTAAGGCAAATATTAATCTCGTGGGTTATATATCGCCT
TATTTGAAATTAACAAAATTAATTGACAAACAATACAATATTTCGTTGACTAATGATTGC
ATAGAAGAATTAAACAAATCATTAGCAAACATTGCCAAAACAAACAAGCTAAACTATTTA
AACATTAATAATGACATTAAAAATCTCAAAGATAATGCCGATAAACTAAACAATAATTTC
TTTGACTGCTTCCCATCTAATAATTTATACAAAAAATTAGCGCAAGATATTTTTATGAAA
ATGTCATTGCCTAATAATAAATATAAAGAATTAGTTGATAATAATTCTAATCTAAATGAA
TTTAGCCAATCACTTGAATTTAGCAAAACTCCTTCCGAAATTTTTTCAATGATTTTAGGA
ATAAATGGCAACAATGTAGATTCTTTTGAAAAAGAATATACATTCGAAGAAAATGCAGAT
ATCAAAAATATTAATTCTTCATACAATTCAAACCATATAATCCTTCAATTAAAATCAATG
TTAAATTCAAACAAAAACATTGAAGATAAAGAAATTTTGAATACATTTTCAATACTATTT
GGATTAATAGGCTTGGATCCAAAAGATTTAAGCAACTTTAATAAATATTTATTAGAATTT
CTAAAGAATAAAGAAAATAAAAAATCTATTATTAATTTTTTGAATCTTTTTATTGATTCA
AAAAATTTAAGCAAATCGTTTCAAGATATCAACAATGCATTAAATAATGCTATTAATAAA
AAATCATATGCAGGTTTAAACTTTGAAGAAATTAAAAAAATTGTTTATTCAACAACTACT
TCTAAACAAAATATTTATGAAATTTTAAAAGAAATTTTCTATAACAAATCTTTAAGGCAA
GATCTTAAAAGAAGCGAATATGCAAAATTATTTAAGGCTATATTTTCAGATGTATTCATT
AAAAAAATATTAAAGAGGTTATTGCCTCAAACTACTGTTGATTTATTCAAAAATCTTTTC
AATAACAAAGATATTGAAAAAGGTTTAGACAACATTTTTCAAAAAGTGTTGAATTTGTTA
ATTAATAATTCAGATAAATATTTTAAATTTGAAAAAATTGATGACTTTATTACTACATTG
GTTCATGATTCAAGCAAAGATGTAAATGATTTAGTTAGCCTAATAATTAAAGAAATTTCA
AAAGATAGCAAGCTTGCAAACTATTTGACCGGAAAAATTGTTGATTCTTTATACAAATCA
TATGATTTAGATTTACTTGAAAAACCAAATATTTCTTTGTTTGTTTCAACATTTTTTGAC
AACATTTCAAACTTCGATGGTTTATCTCAAATATCAAACATTATTATTCAAATATTAATG
AATTCTAAACTAGATGATGACCACCAAAATAGGGATTTAATTTCAGAAATTCTAAATGGA
ATTCTTTTTGATAAATACGACCTAAATAGGGATAACTCGCTTTTATTTAAAATCCTATCA
TTTGAACCTAAAATACAAAATATTAACGACTACAAACAAGGATTAAAACACTTAGCCCTA
AAATATGCAATTAAAAATAATGCATTAATGCCAAAAAACATAGGCAAATTAATTGATAAA
GATTCAAGAGAAAGCATATTAAGATTTTATAAAAATATAGCATTGAATGCAAAGAAGAAT
TTAAACGAATTTGGTAGTGAAATATTTAAAGATATTATCTCTCTTCTAGTAAATGAATTA
TTTAAGAATAATAGTTTGTTCAGTCAATTGATTGATCAAATTGGAAATTATGTTGTTATT
CAGCCTATCGTTGCTTTCATTAAATCAATTAATTACAAAAAGATATTCAACAATGAAGAA
GAAATTCAAAAATTTGTTGAAAATGTTTGAGATCAACTAATTTCAACAATAAGAAGTGAG
AAAGTTTTAGGTTGTTTAAAAAATATTTTAAATGATTTTATTAGTGGAAATAATGAATAT
GATTTCTCATCTAGCTATAATTTTTTGGTTTCATTCTTAAAAAATTCTAAAAAGAATGGT
TCAATTGATTTATTAAAAACGGTGATATCAGAAATTGCAACTAACACCAAATTTATTGAT
AAAGCAGTTGAATTGGGCGCAATTTGATTAAAAAAAGAAGCAAATACTGAACTAAATGAT
AAAGAAATTAAAGAAATAAGCAATTATTTAATTAAATTAATCAATTCAATTACTAAAAGC
AATTTAGTAACTAAACTTATTGAAAATTTTGATGAAAAAATTCAAATTTTAGATAATAAA
AAAATTGACACGTTTGATAAGCTGGGTAACTATTTAAAATCAATATTTAGTGACTACTTC
AACATTGAAAAAAATAAAGATTTAATTAATAATTTTGTTGATTTACTACTCGAAAGAGAT
GATAAATCAGAAGGAATAAAATTTTCTGAATTAATAAAAACACTTTCTGTTCTTGCTTCT
AAATCCGAACTTGTTAACTACGTCTTTAAAAAATTTGACATTAAATCTATTATATTAAAT
TACTTAGATTCATTTAAAGACAACAAGCTATCTAACGATGCTGAATTAAATTCACTATTA
CTAACTTTAATCACCAAAACTAGAAATTACATAGATAGTCAATGAGAAAACGAACTACTT
CCAAAAATTAAATCGATTATTGAACTTTCTGCAATAGATAATAAGGTTATAGAATCTAAA
AACATTAATGAATTTGTTGCGAATGTAATTTCAAAAAATGTAGGAATAGTAAAAGAAATT
TTAAATAATTTCTTAGATAAAGAAATAAAAAGCAACGAAGAAATTAAAAGTGATTTATTT
AAATTATTAAAGAAACAATATCCTCAATTTCTTGCCGGAGCAGATAGTGAAAGCAATATT
GAAAAATTAGTATCAAAATTGATTGATTTTGCCTTGCAAAAACAAAATGTTGACTTGCTA
GTGTCAACATTCGCTTCGTATATTTCTAAATACATTGAAAATAATGGTTTTAATTTAGAC
AAAATTAGTTGAAGTAATGCTTTAGATCTAAAAAATCTAATTAAGCATTTATTGAATTAC
GAACAATTAAATTCATTGATAGATACATTAAATGAAGAAAATGTAAAAACTCTATTTTTG
ATATTAATCAAGAATTTAAATGAATTTGCAAATGCTGTTTTAGCAAACAACAACACAACA
ACACAAAAACAAAATGAAGGTTCAAAACCAATTAAATTAGACAATGATTTAAATTTTGAG
CAAATCTTCTTACTAATTAAAAAATTATGAAATAAACTAGCCTCATCTAAATCTACAATT
ATCAATGAGTTGAAGCCAGAAGTTAAAAAGTTATTAAAAAATGAAAATTTAAAACAATAT
TTAACAAAAATAATTAATAATGAGTTAAAAAAGGTTCATAATGAAGTTCTAAGTAAAGTC
AATACAAATGATAATAATCTTGCCAATTTTATTGTTAATAAATTCGATAAGATTATTGAT
AATAAATTAATTGACAAAGTTTTTGAATTTATTGAAAATTTAATTGAAAACGGCAGTGAA
TATGATGCTCAAACATTGCCTGAATTTATCAATAAAATATTGAAAAATCTTGCAGACAAC
AAAGGCTTTGATGCGTTAGAACAATTGCTAGAAAATGTTTTATCAAATAAAGATATAACC
CAAAAATTAGTTGAATTTTTAGTTGCGTTTTTAGAAATTGAAGCAAAAACAAAATTGAAT
TCTGATGAAATTAACCAATTAACTAATTATTTCAACAAGATTTTACCTACTTCATTAAAA
TCTAATTTATATAAAAACTTAAAAATTAAATTAATAAATGAATTGAAGTCAATAAATAAA
TATTCTTGAGCTTCTATTCTTGAATCCGTTACAAAAACGATTAAGAATTATTTTAGTTTT
AATAATGGTGAATTAATTAAGGATGTCCAACAATTCTTAACAAAGAAATATGAAGAACAA
GAAATTAACCAAATAAAAGATGTTGAACTAATTAAAATATTAAAGATCGTTTTAGAAAAA
GAAACATTTATAAATTACATATCAAGCAAAATAAATATTAAAGAAATCATTTTGAAATAC
ATTGATGAAATAAATATTTCAAGCTTTAAGGGTGATGTACAAGAAAACCTTCAACAAATA
ATTTCATATATAAAATCATTTGTTGAAACAAGTTACAATGAAGATCTTTTACCTTTAATA
AAAGAGCTAATTAAAAAGTTATTTGATGATAATAATTTGAAAGATTTAAATAATATTTCT
CAATGAATAAGCAAATTTATTTCAAATAATAAAAAATATGTCATTGAAAAAATAAAAGAA
ATATTTAATAAATTCATCAATAACAAAACCTTAGGTATTGATATTAAAAATTCAATAGCA
AAATTATTAATTTCATTGATGGAACAAAATCTAAAGAATATTACATGGCCTGTTAATGCA
AAAGAAACATTACTAAAATTAATTTCGCTAGGCATTGAAAAATTGCCAGAATTCAATATT
CTAGATGGCTTAATTGAAAATGTTTTAGACTACTCAGTCAATAATCTAAACAAGAATCAA
TTTGAATTTAAAAAGTACGATTGAAATAATTTAATTAATGTTGTAAGCATTATTAATAAT
TTAAACTACAACAAAATCATAGAATTTGTTAAATCTTTAAAATCTAAAGATATAAAAAAT
ATTGCATTATTATTATTAAAAAATATCAAAAACTTCGAAAATATTATTCCGGATTATAGC
AATGAATCTCCAGTACTTCCTGAACATAAAAATTTAGATTCTTCAAGCACAAATATAGTT
GGATTTGATGGACAAATCAACGTAAATATCAATGTTTATTTTAATTTGTTTAAATGCGTA
TTTTCAATATTAGACAATAAAGCAAAGAAAGAAATTAAAGATGAATTAAAAAATTCAGTT
GATATTTTCTTGCAAAGTAATAAATTTAAACAATATATCAAACACAATTTATTAAAAATA
AAAGAAAAAATTCTAAAAATTGATTCAAAAGCTTCTGAATTAGGCAATGAAATAGTTGAA
ACATTAATGAAGGTAATTTTTGATTCAAATAATACAAAAGAATTTATACTAACATTATTA
AATTCATTTATAGATTTAGGCGATAACAATCAATGAGCTTCTATTAGTGATTTCAATGGT
TTATTTAAACATTTATTGTCAACAAATAAAGATAAATTTAAAGCATTTATTAAAAACGCA
GTAAATGAAATGACTTCTAACAAAAACTTAATTAACAAATCTATTGAATATGCATTGAAT
TTATTCAACAAGAAATATTCAATTAGTTCAAGTAGCGCTCAAATTCAAGGAATTGCAAAT
CTTTTGACTAGATTAATTAACAAACTAGGTTCAATGAATGTATTTAGCAATATATTAGGA
GATTTCATTGATTTGTTTGTTAATGTTGATTTCCTTGACAATAATGGTCATTTCAATGGA
AATGCTTTGGCATCCAAACTTCTTGAATCTATTAAAAAGATTGAATACCATAAGTATTTA
ACAACAGAAAATTTAAGTGAATTATTTGAAACAATATTAGACAAAAATATTGATAAAAAT
GTCTTGTATAATGAATTGAATTTCGCTTATTCATATATAGTTGACAATCTTGATAAATTT
AAACAAGCATTCTCTGCTAAAGGTAATTCTACAACGTTCAACGAAGTAGATAAAACTAAA
CAAGATAAAGAACACGAACAATTCCTAAAGAATCTAGAAAAATTGATTTACAATGCTTTA
AAAGCTCTAAACGGATCAATAAAAGCAGATAATAAAAATGGAAAAGAAGCATTAGTTGAG
TTTGTATATAATGTTTTGAAGGATCAAATTAAAAAATTTAATTGAGATGGCCTTAAACAA
AATATTATTCCAAAAGATAAGTTGGAATTAATAAGTAAAAAATTCATTGATTTTCCAGAA
ATTAAAAACCTAATTGAAGCCGTAGTTAATGATTTTCTAGCGGGATCAAAAATTGAATCA
AGCAACCTTGGGGACTTAATATCTAAAACAATTACTAGAATTCAAGATAATCTAATTAAA
AACTCTTCTGAACTTATTAAGCATCTTGCAACTGATGATGAAATTACAAATCACATTGTT
GAAAGTATTTTAAATTATCTAAAAATAGAAGGAAATGATGAAGATAAAAAATTCCTAAAA
GACTTAATTGGAAAGATAGTACCAGCGTTGTTAAATAATGATTTTATTAAAAGGAAATTT
ATTAAGCGTTCAATAGGATTGATAAGTAATTATGCTAAACAATTTGATATTTTAAATCCT
GTTAAATGATTGAATGATGCAATTGAAAAAATTAAATCAGCATTTACCTTCAATGATGTT
TTAGTATTATCTGAATTAGTAGGCGAAGATAAACCAATCAATGAAACTGCTTTGGTTAAA
TTAATCAATTTAGTATTTGGAAAAAGTAATTTTAATGACTCTGTAATCTATAATGCATTA
AGAAATCTAAACAATAATTCAGATGAATCAAAACGTTCAAACATGAGTACCTTAAATAGC
TCTGTTTCAAATGCGTTAGGAAGCATTTTCAAACCTTCAAAAGCCAGCGATAAAGATGAT
CCTGATAATATTCAATATTCAGCAGATGTTTTAAAATTACTTGATACAATTTATAAATTG
CTTGCAAAGGCATACAATAATGATAAAGATGCAACTTCACCAACATATAAAGTTAGGGCA
CAATCTGAAGCATGAAAAGCAGTATATCGTTTTAATGTAGCAGTAGATTTTGCCATATTT
GAAATGTTTGGTAGAGAAACATTGGAAAAAGATAGGGAACCTGGTTCAAAATGAAATGCG
CCAACATTGAGCCTATACCAAGGAACACGGGCAATACTTTGAGAATTTCAAGAAGGAACT
AATCTTAAAGCAATTCCTGGAGTATCAAGTAAATTTACAGGAATGCAGGCTTATTTTAAA
GACTCTGAAAGAAGAAGAGAATTTACTAACTATCTTTATAATGAAACTGGAGGATGATTT
ATTCATTCTTGAGAATACTATAAAGAAGAAAATTATGGTCCTGAATCAATTACTTATTTA
ATTGTAACAAGTGGATATAACAAATCTGAAAGTAGTAAATTAAAAAACGTAAACTTCAAA
GTTAAAGAAAATGGAAAACCTAATGAAGTTTCTAAAAAAGAATATATTCTAATGACTATC
AAAGAAGGTGGTTATAGAAAATTCATGAATATGAATAACAAAACTTCAATTAATAAATGA
AGTGGATTAAATAAAATTAAACAAGGCGATTATTAG
>7670 bias=1651.9,bit_score=7958.3,abs_start=25603,align_strand=+,abs_end=33618,score_ratio=0.992801896208,query_name=NODE_7_length_40078_cov_33.6164_ID_5600
ATGAAAAAAAGTACAAAAATCCTCAAGGCGATTATTGCTTTAGGAATTACATCTTCAATT
GCTTCTAGTTCATTAGTTGCTATATCATGCAAAGACAAAACTAAGAAGCCGGATACAAAA
ATAACTCAAAGTGAAAATAAAGTTTCTAAAAAAATTAATTATGTTGCATTAGGCGACGGC
TTTGCTGCCGGTTATAATAGCAGCTCAAATTACTATTTCAACAATGAATATGATAGCAAA
AACGATTTAGTTTTAGGAACATCGTATCCTTCATACATTGCTAATTTTATAAAACTATTA
TCTGATAAACAAACAACATTATCAACTTATTATAATTACGGTTTGCCTCTTTCAAATGTT
AATGATTGAATTTCATTACTTTCACTAGACGACAAAAAGGAATCAGCTCATTTAAATCAA
GTTATTTCCTATAATCAAAATTTACTTTCAAAATTTAATAGTACCAAATTGAATAATCTA
TTTGGTGATTTTTCTAATAAAAAATTACAAGAGCTAATTAAAAAAATAAAACAAGCAAAC
CTGATTACAATTTCTTTGGGATTTAACGACCTTTTTGAACAATCATCATTTTTTAAAGAA
GCGTTTGATCTTTTAAGAGAAAACAAAAATAAAGAAGAAATTTTGAAATATTTTTCAAAA
ATTCTTCTTGAATTTAAAAAGAATTGTAAAAATTTTGAAGATTCATATTCAAAATTAATT
TCAATCATTAAACAATATAATCCTAAGGCAAATATTAATCTCGTGGGTTATATATCGCCT
TATTTGAAATTAACAAAATTAATTGACAAACAATACAATATTTCGTTGACTAATGATTGC
ATAGAAGAATTAAACAAATCATTAGCAAACATTGCCAAAACAAACAAGCTAAATTATTTA
AACATTAATAATGACATTAAAAATCTCAAAGATAATGCTGATAAACTAAACAATAATTTC
TTTGACTGCTTCCCATCTAATAATTTATACAAAAAATTAGCGCAAGATATTTTTATGAAA
ATGTCATTGCCTAATAATAAATATAAAGAATTAGTTGATAATAATTCTAATCTAAATGAA
TTTAGCCAATCACTTGAATTTAGCAAAACTCCTTCCGAAATTTTTTCAATGATTTTAGGA
ATAAATGGCAACAATGTAGATTCTTTTGAAAAAGAATATACATTCGAAGAAAATGCAGAT
ATCAAAAATATTAATTCTTCATACAATTCAAACCATATAATCCTTCAATTAAAATCAATG
TTAAATTCAAACAAAAACATTGAAGATAAAGAAATTTTGAATACATTTTCAATACTATTT
GGATTAATTGGCTTAGACCCAAAAGATTTAAACAGCTTTAATAAGTGTTTATTAGAATCT
TTAAAGAATAAAGAAAATAAAAAATCTATTATTAATTTTTTGAATCTTTTTATTGATTCA
AAAAATTTAAGCAAATCGTTTCAAGATATCAACAATGCATTAAATAATGCTATTAATAAA
AAATCATATGCAGGTTTAAACTTTGAAGAAATTAAAAAAATTGTTTATTCAACAACTACT
TCTAAACAAAATATTTATGAAATTTTAAAAGAAATTTTCTATAACAAATCTTTAAGGCAA
AATCTTAAAAGAAGTGAATATGCAAAATTATTTAAGGCTATATTTTCAGATGTATTCATT
AAAAAAATATTAAAAAGGTTATTGCCTCAAACTACTGTTGATTTATTCAAAAATCTTTTC
AATAACAAAGATATTGAAAAAGGTTTAGACAACATTTTTCAAAAAGTGTTGAATTTGTTA
ATTAATAATTCAGATAAATATTTTAAATTTGAAAAAATTGATGACTTTATTACTACATTG
GTTCATGATTCAAGCAAAGATGTAAATGATTTAGTTAGCCTAATAATTAAAGAAATTTCA
AAAGATAGCAAGCTTGCAAACTATTTGACCGGAAAAATTGTTGATTCTTTATACAAATCA
TATGATTTAGATTTACTTGAAAAACCAAATATTTCTTTGTTTGTTTCAACATTTTTTGAC
AACATTTCAAACTTCGATGGTTTATCTCAAATATCAAACATTATTATTCAAATATTAATG
AATTCTAAACTAGATGATGACCACCAAAATAGGGATTTAATTTCAGAAATTCTAAATGGA
ATTCTTTTTGATAAATACGACCTAAATAGGGATAACTCGCTTTTATTTAAAATCCTATCG
TTTGAACCTAAAATACAAAATATTAACGACTACAAACAAGGATTAAAACACTTAGCTCTA
AAATATGCAATTAAAAATAATGCATTAATGCCAAAAAACATAGGCAAATTAATTGATAAA
GATTCAAGAGAAAGCATATTAAGATTTTATAAAAATATAGCATTGAATGCAAAGAAGAAT
TTAAACGAATTTGGTAGTGAAATATTTAAAGATATTATCTCGCTTCTAGTAAATGAATTA
TTTAAGAATAATAGTTTGTTCAGTCAATTGATTGATCAAATTGGAAATTATGTTGTTATT
CAGCCTATCGTTGCTTTCATTAAATCAATTAATTACAAAAAGATATTCAACAATGAAGAA
GAAATTCAAAAATTTGTTGAAAATGTTTGAGATCAACTAATTTCAACAATAAGAAGTGAG
AAAGTTTTAGGTTGTTTAAAAAATATTTTAAATGATTTTATTAGTGGAAATAATGAATAC
GATTTCTCGTCTAGCTATAATTTTTTGGTTTCATTCTTAAAAAATTCTAAAAAGAATGGT
TCAATTGATTTATTAAAAACGGTGATATCAGAAATTGCAACTAACACCAAATTTATTGAT
AAAGCAGTTGAATTGGGCGCAATTTGATTAAAAAAAGAAGCAAATACTGAACTAAATGAT
AAAGAAATTAAAGAAATAAGCAATTATTTAGTTAAATTAATCAATTCAATTACTAAAAGC
AATTTAGTAACTAAACTTATTGAAAATTTTGATGAAAAAATTCAAATTTTAGATAATAAA
AAAATTGACACATTTGATAAGCTGGGTAACTATTTAAAATCAATATTTAGTGACTACTTC
AACATTGAAAAAAATAAAGATTTAATTAATAATTTTGTTGATTTACTACTCGAAAGAGAT
GATAAATCAGAAGGAATAAAATTTTCTGAATTAATAAAAACACTTTCTGTTCTTGCTTCT
AAATCCGAACTTGTTAACTACGTCTTTAAAAAATTTGACATTAAATCTATTATATTAAAT
TACTTAGATTCATTTAAAGACAACAAGCTATCTAACGATGCTGAATTAAATTCACTATTA
CTAACTTTAATCACCAAAACTAGAAATTACATAGATAGTCAATGAGAAAACGAACTACTT
CCAAAAATTAAATCGATTATTGAACTTTCTGCAATAGATAATAAGGTTATAGAATCTAAA
AACATTAATGAATTTGTTGCGAATGTAATTTCAAAAAATGTAGGAATAGTAAAAGAAATT
TTAAATAATTTCTTAGATAAAGAAATAAAAAGCAACGAAGAAATTAAAAGTGATTTATTT
AAATTATTAAAGAAACAATATCCTCAATTTCTTGCCGGAGCAGATAGTGAAAGCAATATT
GAAAAATTAGTATCAAAATTGATTGATTTTGCCTTGCAAAAACAAAATGTTGACTTGCTA
GTGTCAACATTTGTTTCATATATTTCTAAATACATTGAAAATAATGGTTTTAATTTAGAC
AAAATTAGTTGAAGTAATGCTTTAGATATAAAAAATCTAATTAAGCATTTATTTAATTAC
GAACAATTAAATTCATTGATAGATACATTAAATGAAGAAAATGTAAAAACTCTATTCTTG
ATATTAATCAAGAATTTAAATGAATTTGCAAATGTTGTTTTAGCAAACAACGACACAACA
ACACAAAAACAAAATGAAGGTTCAAGGCCAATTAAATTAGACAATGATTTAAATTTTGAG
CAAATCTTCTTACTAATTAAAAAATTATGAAATAAACTAGCTTCATCTAAATCTACAATT
ATCAATGAGTTAAAACCAGAAGTTAAAAAGTTATTAAAAAATGAAAATTTAAAACAATAT
TTAACAAAAATAATTAATAATGAGTTAAAAAATGTTCATAATGAAGTTCTAAATAAAGTC
AATACAAATGATAATAATCTTGCCAATTTTATTGTCGATAAATTCGATAAGATTATTGAT
AATAAATTAATTGACAAAGTTTTCGAATTTATTGAAAATTTAATTGAAAACGGCAGTGAA
TATGATGCTCAAACATTGCCTGAATTTATCAATAAAATATTGAAAAATCTTGCAGACAAC
AAAGGCTTTGATGCGTTAGAACAATTGCTAGAAAATGTTTTATCAAATAAAGATATAACC
CAAAAATTAGTTGAATTTTTAGTTGCGTTTTTAGAAATTGAAGCAAAAACAAAATTGAAT
TCTGATGAAATTAACCAATTAACTAATTATTTCAACAAGATTTTACCTACTTCATTAAAA
TCTAATTTATATAAAAACTTAAAAATTAAATTAATAAATGAATTGAAGTCAATAAATAAA
TATTCTTGAGCTTCTATTCTTGAATCCGTTACAAAAACGATTAAGAATTATTTTAGTTTT
AATAATGGTGAATTAATTAAGGATGTCCAACAATTCTTAACAAAGAAATATGAAGAACAA
GAAATTAACCAAATAAAAGATGTTGAACTAATTAAAATATTAAAGATCGTTTTAGAAAAA
GAAACATTTATAAATTACATATCAAGCAAAATAAATATTAAAGAAATCATTTTGAAATAC
ATTGATGAAATAAATATTTCAAGCTTTAAGGGTGATGTACAAGAAAACCTTCAACAAATA
ATTTCATATATAAAATCATTTGTTGAAACAAGTTACAATGAAGATCTTTTACCTTTAATA
AAAGAGCTAATTAAAAAGTTATTTGATGATAATAATTTAAAAGATTTAAATAATATTTCT
CAATGAATAAGCAAATTTATTTCAAATAATAAAAAATATGTCATTGAAAAAATAAAAGAA
ATATTTAATAAATTCATCAATAACAAAACCTTAGGTATTGATATTAAAAATTCAATAGCA
AAATTATTAATTTCATTGATGGAACAAAATCTAAAGAATATTACATGGCCTGTTAATGCA
AAAGAAACATTACTAAAATTAATTTCGCTAGGCATTGAAAAATTGCCAGAATTCAATATT
CTAGATGGCTTAATTGAAAATGTTTTAGACTACTCAGTCAATAATCTAAACAAGAATCAA
TTTGAATTTAAAAAGTACGATTGAAATAATTTAATTAATATTGTAAGCATTATCAATAAT
TTAAACTACGACAAAATCATAGAATTTGTTAAATCTTTAAAATCTGAGGATATAAAAAAT
ATTGCATTATTATTATTAAAAAATATCAAGAACTTTGAAAATATTATTCCAGATTATAGT
AATGAATCTCCATCACTTCCTGAACATAAAAATTTAGATTCTTCAAACACAAATATAGTT
GGATTTGATGGACAAATCAAGGTAAATATCAATGTTTATTTTAATTTGTTTAAATGTGTA
TTTTCAATATTAGACAATAAGGCAAAGAAAGAAATTAAAGATGAATTAAAAAATTCAGTT
GATATTTTCTTACAAAGTAATAAATTTAAACAATATATCAAACACAATTTATTAAAAATA
AAAGAAAAAATTCTAAAAATTGATTCAAAAGCTTCTGAATTAGGCAATGAAATAGTTAAA
ACATTAATGAAGGTAATTTTTGATTCAAATAATACAAAAGAATTTATACTAACATTATTA
AATTCATTGATAGATTTAGGCGATAACAATCAATGAGCTTCTATTAGTGATTTCAATGGT
TTATTTAAACATTTATTGTCAACAAATAAAGATAAATTTAAAGCATTTATTAAAAACGCA
GTAAATGAAATGACTTCTAACAAAAACTTAATTAACAAATCTATTGAATATGCATTGAAT
TTATTCAACAAGAAATATTCAATTAGTTCAAGTAGCGCTCAAATTCAAGGAATTGCAAAT
CTTTTGACTAGATTAATTAACAAACTAGGTTCAATGAACGTATTTAGCAATATATTGGGA
GATTTCATTGATTTATTTGTTGATGTTGATTTCCTTGACAATAATGGTCATTTCAATGGA
AATGCTTTGGCATCCAAACTTCTTGAATCTATTAAAAAGATTGAATACCATAAGTATTTA
ACAACAGAAAATTTAAGTGAATTATTTGAAACAATATTAGACAAAAATATTGATAAAAAT
GTCTTGTATAATGAATTGAATTTCGCTTATTCATATATAGTTGATAATTTTGATAAATTT
AAACAAGCATTTTCTGCTAAAAGCAATTCTACAACATTCAACGAAGTAGATAAAACTAAA
CAAGATAAAGAACACGAACAATTCCTAAAGAATCTAGAAAAATTAATTTACAATGCTTTA
AAAGCTCTAAATGGATCAATAAAAGCAGATAATAAAAATGGAAAAGAAGCATTAGTTGAT
TTTGTATATGATGTTTTGAAGGATCAAATTAAGAAATTTAATTGAGATGGCCTTAAACAA
GATATCATTCCAAAAGATAAGTTGGAATTAATAAGTAAAAAATTCATTGATTTTCCAGAA
ATTAAAAGCTTAATTGAAGCAGTAGTTAATGATTTTCTAGCAGGATCAAAAATTGAATCG
ACCAACCTTGGGGACTTAATATCTAAAACAATTACTAGAATTCAAGATAATCTAATTAAA
AACTCTTCTGAACTTATTAAGCATCTTGCAACTGATGATGAAATTACAAATCACATTGTT
GAAAGTATTTTAAATTATCTAAAAATAGAAGGAAATGATGAAGATAAAAAATTCCTAAAA
AACCTAATTGGAAAGATAGTACCAGCATTATTAAATAATGATTTTATTAAAAGGAAATTC
ATTAAGCGTTCAATAGGATTGATAAGTAATTACGCTAAACAATTTGATATTCTAAACCCT
GTTAAATGATTGAACGATGCAATTGAAAAAATTAAATCAGCATTTACCTTCAATGATGTT
TTAGTATTATCTGAATTAGTAGGCGAAGATAAACCAATCAATGAAACTGCTTTGGTTAAA
TTAATCAATTTAGTATTCGGAAAAAGTAATTTTAATGACTCTGTAATCTATAATGCATTA
AGAAATCTAAACAATAATTCAGATGAATCAAAACGTTCAAACATGAATACCTTAAATAGC
TCGGTTTCAAATGCGTTGGGAAGCATTTTTAAACCTTCAAAAGCCAGCGATAAAGATGAT
CCCGATAATATTCAATATTCAGCAGACGTTTTAAAATTACTTGATACAATTTATAAATTG
CTTGCAAAGGCATACAATAGCGATAAAGATGCAACTTCACCAACATATAAAGTTAGGGCA
CAATCTGAAGCATGAAAAGCAGTATATCGTTTTAATGTAGCAGTAGATTTTGCTATATTT
GAAATGTTTGGTAGAGAAACATTAGAAAAAGATAGAGAACCCGGTTCAAAATGAAATGCG
CCAACATTGAGCCTATACCAAGGAACACGGGCAATACTTTGAGAATTTCAAGAAGGAACT
AATCTTAAAGCAATTCCTGGAGTATCAAGTAAATTTACGGGAATGCAGGCTTATTTTAAA
GACTCTGAAAGAAGAAGAGAATTTACTAACTATCTTTATAATGAAACTGGAGGATGATTT
ATTCATTCTTGAGAATACTATAAAGAAGAAAATTATGGTCCTGAATCAATTACTTATTTA
ATTGTAACAAGTGGATATAACAAATCTGAAAGTAGTAAATTAAAAAACGTAAACTTCAAA
GTTAAAGAAAATGGAAAACCTAATGAAGTTTCTAAAAAAGAATATATTCTAATGACTATC
AAAGAAGGTGGTTATAGAAAATTCATGAATATGAATAACAAAACTTCAATTAATAAATGA
AGTGGATTAAATAAAATTAAACAAGGCGATTATTAG
>7675 bias=1654.8,bit_score=7995.6,abs_start=370935,align_strand=-,abs_end=378949,score_ratio=0.99745508982,query_name=NODE_1_length_644406_cov_31.3649_ID_828
TGAAAAAAAGTACAAAAATCCTCAAGGCGATTGTTGCTTTAGGAATTACATCTTCAATTG
CTTCTAGTTCATTAGTTGCTATATCATGCAAAGACAAAACTAAGAAGCCGGATACAAAAA
TAACTCAAAGTGAAAATAAAGTTTCTAAAAAAATTAATTATGTTGCATTAGGCGACGGCT
TCGCTGCCGGTTATAATAGCAGCTCAAATTACTATTTCAACAATGAATATGATAGCAAAA
ACGATTTAGTTTTAGGAACATCGTATCCTTCATACATTGCTAATTTTATAAAACTATTAT
CTGATAAACAAACAACATTATCAACTTATTATAATTACGGTTTGCCTCTTTCAAATGTTA
ATGATTGAATTTCATTACTTTCACTAGATGGTAAAAAGGAATCAGCTCATTTAAATCAAG
TTATTTCCTATAATAAAAATTTACTTTCAAAATTTAATAGTACCAAATTGAATAATCTAT
TTGGTGATTTTTCTAATAAAAAATTACAAGAGTTAATTAAAAATATAAAACAAGCAAACC
TGATTACAATTTCTTTGGGATTTAACGACCTTTTTGAACAATCATCATTTTTTAAAGAAG
CGTTTGATCTTTTAAGAGAAAACAAAAATAAAGAAGAAATTTTGAAATATTTTTCAAAAA
TTCTTCTTGAATTTAAAAAGAATTGTAAAAATTTTGAAGATTCATATTCAAAATTAATTT
CAATCATTAAACAATATAATCCTGAGGCAAATATTAATCTCGTGGGTTATATATCGCCTT
ATTTGAAATTAACAAAATTAATTGACAAACAATACAATATTTCGTTGACTAATGATTGCA
TAGAAGAATTAAACAAATCATTAGCAAACATTGCCAAAACAAACAAGCTAAACTATTTAA
ACATTAATAATGACATTAAAAATCTCAAAGATAATGCCGATAAACTAAACAATAATTTCT
TTGACTGCTTCCCATCTAATAATTTATATAAAAAATTAGCGCAAGATATTTTTATGAAAA
TGTCATTGCCTAATAATAAATATAAAGAATTAATTGATAATAATTCTAATCTAAATGAAT
TTAGCCAATCACTTGAATTTAGCAAAACTCCTTCCGAAATTTTTTCAATGATTTTAGGAA
TAAATGGCAACAATGTAGATTCTTTTGAAAAAGAATATACATTCGAAGAAAATGCAGATA
TCAAAAATATTAATTCTTCATACAATTCAAACCATATAATCCTTCAATTAAAATCAATGT
TAAATTCAAACAAAAACATTGAAGATAAAGAAATTTTGAATACATTTTCAATACTATTCG
GATTAATTGGCTTAGACCCAAAAGATTTAAACAGCTTTAATAAGTGTTTATTAGAATCTT
TAAAGAATAAAGAAAGTAAAAAATCTATTATTAATTTTTTGAATCTTTTTATTGATTCAA
AAAATTTAAGCAAATCGTTTCAAGATATCAACAATGCTTTAAATAATGCTATTAATAAAA
AATCATATGCAGGTCTAAACTTTGAAGAAATTAAAAAAATTGTTTATTCAACAACTACTT
CTAAACAAAATATTTATGAAATTTTAAAAGAAATTTTCTATAACAAATCTTTAAGGCAAG
ATCTTAAGAGAAGCGAATATGCAAAATTATTTAAGGCTATATTTTCAGATGTATTCATTA
AAAAAATATTAAAAAGGTTATTACCTCAAACTACTGTTGATTTATTCAAAAATCTTTTCA
ATAACAAAGATATTGAAAAAGGTTTAGACAACATTTTTCAAAAAGTGTTGAATTTGTTAA
TTAATAATTCAGATAAATATTTTAAATTTGAAAAAATTGATGACTTTATTACTACATTGG
TTCATGATTCAAGCAAAGATGTAAATGATTTAGTTAGCCTAATAATTAAAGAAATTTCAA
AAGATAGCAAACTTGCAAACTATTTGACCGGAAAAATTGTTGATTCTTTATACAAATCAT
ATGATTTAGATTTACTTGAAAAACCAAATATTTCTTTGTTTGTTTCAACATTTTTTGACA
ACATTTCAAACTTCGATGGTTTATCTCAAATATCAAACATTATTATTCAAATATTAATGA
ATTCTAAACTAGATGATGACCACCAAAATAGGGATTTAATTTCAGAAATTCTAAATGGAA
TTCTTTTTGATAAATACGACCTAAATAAGGATAACTCGCTTTTATTTAAAATCCTATCGT
TTGAACCTAAAATACAAAATATTAACGACTACAAACAAGGATTAAAACACTTAGTCCTAA
AATATGCAATTAAAAATAATGCATTAATGCCAAAAAACATAGGCAAATTAATTGATAAAG
ATTCAAGAGAAAGCATATTAAGATTTTATAAAAATATAGCATTGAATGCAAAGAAGAATT
TAAACGAATTTGGTAGTGAAATATTTAAAGATATTATCTCGCTTCTAGTAAATGAATTAT
TTAAGAATAATAGTTTGTTCAGTCAATTGATTGATCAAATTGGAAATTATGTTGTTATTC
AGCCTATCGTTGCTTTCGTTAAATCAATTAATTACAAAAAGATATTCAACAATGAAGAAG
AAATTCAAAAATTTGTTGAAAATGTTTGAGATCAACTAATTTCAACAATAAGAAGTGAGA
AAGTTTTAGGTTGTTTAAAAAATATTTTAAATGATTTTATTAGTGGAAATAATGAATACG
ATTTCTCGTCTAGCTATAATTTTTTGGTTTCGTTCTTAAAAAATTCTAAAAAGAATGGTT
CAATTGATTTATTAAAAACGGTGATATCAGAAATTGCAACTAACACCAAATTTATTGATA
AAGCAGTTGAATTGGGCGCAATTTGATTAAAAAAAGAAGCAAATACTGAACTAAATGATA
AAGAAATTAAAGAAATAAGCAATTATTTAATTAAATTAATCAATTCAATTACTAAAAGCA
ATTTAGTAACTAAACTTATTGAAAATTTTGATGAAAAAATTCAAATTTTAGATAATAAAA
AAATTGACACATTTGATAAATTGAAAAACTATTTAAAATCAATATTTAGTGATTACTTCA
ACATTGAAAAAAATAAGGATTTAATTAATAATTTTGTTGATTTACTACTCGAAAAAGATA
ATAAATCAGAAGGTATAAAATTTTCTGAATTAATAAAAACACTTTCTGTTCTTGCTTCTA
AATCCGAACTTGTTAACTACGTCTTTAAAAAATTTGACATTAAATCTATTATATTAAATT
ACTTGGATTCATTTAAAGACAACAAACTATCTAACGACACTGAATTAAATTCACTATTAC
AAACCTTAATCACCAAAACTAGAAATTACATAGATAGTCAATGAGAAAACGAACTACTTC
CAAAAATTAAATCAATTATCGAACTTTCTGCAATAGATAATAAGGTTATAGAATCTAAAA
ACATTAATGAATTTGTTGCGAATGTAATTTCAAAAAATGTAGGAATAGTAAAAGAAATTT
TAAATAATTTCTTAGATAAAGAAATAAAAAGCAACGAAGAAATTAAAAGTGATTTATTTA
AATTATTAAAGAAACAATATCCTCAATTTCTAGCCGGAATAGATAGTGAAAGCAATATTG
AAAAATTAGTATCAAAATTGATTGATTTTGCCTTGCAAAAACAAAATGTTGACTTGCTAG
TGTCAACATTCGCTTCGTATATTTCTAAATACATTGAAAATAATGGTTTTAATTTAGACA
AAATTAGTTGAAGCAATGCTTTAGATATAAAAAATCTAATTAAGCATTTATTTAACTACG
AACAATTAAATTCATTGATAGATACATTAAATGAAGAAAATGTAAAAACTCTATTTTTGA
TATTAATCAAGAATTTAAATGAATTTGCAAATGTTTTTTTAGCAAACAACGACACAACAA
CACAAAAACAAAATGAAGGTTCAAAGCCAATTAAATTAGACAATGATTTAAATTTTGAAC
AAATCTTCTTACTAATTAAAAAATTATGAAATAAACTAGCTTCATCTAAATCTACAATTA
TCAATGAGTTGAAACCAGAAGTTAAAAAGTTATTAAAAAATGAAAATTTAAAACAATATT
TAACAAAAATAATTAATAATGAGTTAAAAAATGTTCATAATGAAGTTCTAAATAAAGTCA
ATACAAATGATAATAATCTTGCCAATTTTATTGTCGATAAATTCGATAAGATTATTGATA
ATAAATTAATTGACAAAGTTTTTGAATTTATTGAAAATTTAATTGAAAACGGCAGTGAAT
ATGATGCCCAAACATTGCCCGAATTTATCAATAAAATATTGAAAAATCTTGCAGACAACA
AGGGCTTTGATGCGTTAGAACAATTGTTAGAAAATGTTTTATCAAATAAAGATATAACCC
AAAAATTAGTTGAATTTTTAGTTGCGTTTTTAGAAATTGAAGCAAAAACAAAATTGAATT
CTGATGAAATTAACCAATTAACTAATTATTTCAACAAGATTTTACCTACTTCATTAAAAT
CTAATTTATATAAAAACTTAAAAATTAAATTAATAAATGAATTGAAGTCAATAAATAAAT
ATTCTTGAGCTTCTATTCTTGAATCCGTTACAAAAACGATTAAGAATTATTTTAGTTTTA
ATAATGGTGAATTAATTAAGGATGTCCAACAATTCTTAACAAAGAAATATGAAGAACAAG
AAATTAACCAAATAAAAGATGTTGAACTAATTAAAATATTAAAGATCGTTTTAGAAAAAG
AAACATTTATAAATTACATATCAAGCAAAATAAATATTAAAGAAATCATTTTGAAATACA
TTGATGAAATAAATATTTCAAGCTTTAAGGGTGATGTACAAGAAAACCTTCAACAAATAA
TTTCATATATAAAATCATTTGTTGAAACAAGTTACAATGAAGATCTTTTACCTTTAATAA
AAGAGCTAATTAAAAAGTTATTTGATGATAATAATTTGAAAGATTTAAATAATATTTCTC
AATGAATAAGCAAATTTATTTCAAATAATAAAAAATATGTCATTGAAAAAATAAAAGAAA
TATTTAATAAATTCATCAATAACAAAACCTTAGGTATTGATATTAAAAATTCAATAGCAA
AATTATTAATTTCATTGATGGAACAAAATCTAAAGAATATTACATGGCCTGTTAATGCAA
AAGAAACATTACTAAAATTAATTTCGCTAGGCATTGAAAAATTGCCAGAATTCAATATTC
TAGATGGCTTAATTGAAAATGTTTTAGACTACTCAGTCAATAATCTAAACAAGAATCAAT
TTGAATTTAAAAAGTACGATTGAAATAATTTAATTAATATTGTAAGCATTATCAATAATT
TAAACTACGACAAAATCATAGAATTTGTTAAATCTTTAAAATCTGAGGATATAAAAAATA
TTGCATTATTATTATTAAAAAATATCAAGAACTTTGAAAATATTATTCCAGATTATAGTA
ATGAATCTCCATCACTTCCTGAACATAAAAATTTAGATTCTTCAAACACAAATATAGTTG
GATTTGATGGACAAATCAAGGTAAATATCAATGTTTATTTTAATTTGTTTAAATGTGTAT
TTTCAATATTAGACAATAAGGCAAAGAAAGAAATTAAAGATGAATTAAAAAATTCAGTTG
ATATTTTCTTACAAAGTAATAAATTTAAACAATATATCAAACACAATTTATTAAAAATAA
AAGAAAAAATTCTAAAAATTGATTCAAAAGCTTCTGAATTAGGCAATGAAATAGTTAAAA
CATTAATGAAGGTAATTTTTGATTCAAATAATACAAAAGAATTTATACTAACATTATTAA
ATTCATTGATAGATTTAGGCGATAACAATCAATGAGCTTCTATTAGTGATTTCAATGGTT
TATTTAAACATTTATTGTCAACAAATAAAGATAAATTTAAAGCATTTATTAAAAACGCAG
TAAATGAAATGACTTCTAACAAAAACTTAATTAACAAATCTATTGAATATGCATTGAATT
TATTCAACAAGAAATATTCAATTAGTTCAAGTAGCGCTCAAATTCAAGGAATTGCAAATC
TTTTGACTAGATTAATTAACAAACTAGGTTCAATGAACGTATTTAGCAATATATTGGGAG
ATTTCATTGATTTATTTGTTGATGTTGATTTCCTTGACAATAATGGTCATTTCAATGGAA
ATGCTTTGGCATCCAAACTTCTTGAATCTATTAAAAAGATTGAATACCATAACTATTTAA
CAACAGAAAATTTAAGTGAATTATTTGAAACGATATTAGACAAAAATATTGATAAAAATG
TCTTGTATAATGAATTGAATTTCGCTTATTCATATATAGTTGATAATTTTGATAAATTTA
AACAAGCATTCTCTACTAAAGGCAATTCTACAACATTCAACGAAGTAGATAAAACTAAAC
AAGATAAGGAACACGAACAATTCCTAAAGAATTTAGAAAAATTAATTTACAATGCTTTAA
AAGCTCTAAATGGATCAATAAAAGCAGATAATCAAAACGGAAAAGAAGCATTAGTTGATT
TTGTATATGATGTTTTGAAGGATCAAATTAAGAAATTTAATTGAGATGACCTTAAACAAG
ATATTATTCCAAAAGATAAGTTGGAATTAATAAGTAAAAAATTCATTGATTTTCCAGAAA
TTAAAAGCTTAATTGAAGCCGTAGTTAATGATTTTCTAGCAGGATCAAAAATTGAATCGA
CCAACCTTGGGGACTTAATATCTAAAACAATTACTAGAATTCAAGATAATCTAATTAAAA
ACTCTTCTGAACTTATTAAGCATCTTGCAACTGATGATGAAATTACAAATCACATTGTTG
AAAGTATTTTAAATTATCTAAAAATAGAAGGAAATGATGAAGATAAAAAATTCCTAAAAG
ACTTAATTGGAAAGATAGTACCAGCGTTGTTAAATAATGATTTTATTAAAAGGAAATTTA
TTAAGCGTTCAATAGGATTGATAAGTAATTATGCTAAACAATTTGATATTTTAAATCCTG
TTAAATGATTGAATGATGCAATTGAAAAAATTAAATCAGCATTTACCTTCAATGATGTTT
TAGTATTATCTGAATTAGTAGGCGAAGATAAACCAATCAATGAAACTGCTTTGGTTAAAT
TAATCAATTTAGTATTTGGAAAAAGTAATTTTAATGACTCTGTAATCTATAATGCATTAA
GAAATCTAAACAATAATTCAGATGAATCAAAACGTTCAAACATGAGTACCTTAAATAGCT
CTGTTTCAAATGCGTTAGGAAGCATTTTCAAACCTTCAAAAGCCAGCGATAAAGATGATC
CTGATAATATTCAATATTCAGCAGATGTTTTAAAATTACTTGATACAATTTATAAATTGC
TTGCAAAGGCATACAATAATGATAAAGATGCAACTTCACCAACATATAAAGTTAGGGCAC
AATCTGAAGCATGAAAAGCAGTATATCGTTTTAATGTAGCAGTAGATTTTGCCATATTTG
AAATGTTTGGTAGAGAAACATTGGAAAAAGATAGGGAACCTGGTTCAAAATGAAATGCGC
CAACATTGAGCCTATACCAAGGAACACGGGCAATACTTTGAGAATTTCAAGAAGGAACTA
ATCTTAAAGCAATTCCTGGAGTATCAAGTAAATTTACAGGAATGCAGGCTTATTTTAAAG
ACTCTGAAAGAAGAAGAGAATTTACTAACTATCTTTATAATGAAACTGGAGGATGATTTA
TTCATTCTTGAGAATACTATAAAGAAGAAAATTATGGTCCTGAATCAATTACTTATTTAA
TTGTAACAAGTGGATATAACAAATCTGAAAGTAGTAAATTAAAAAACGTAAACTTCAAAG
TTAAAGAAAATGGAAAACCTAATGAAGTTTCTAAAAAAGAATATATTCTAATGACTATCA
AAGAAGGTGGTTATAGAAAATTCATGAATATGAATAACAAAACTTCAATTAATAAATGAA
GTGGATTAAATAAAATTAAACAAGGCGATTATTAG
>7676 bias=1651.9,bit_score=7968.5,abs_start=53510,align_strand=-,abs_end=61524,score_ratio=0.994074351297,query_name=NODE_5_length_88114_cov_18.365_ID_620
TGAAAAAAAGTACAAAAATCCTCAAGGCGATTGTTGCTTTAGGAATTACATCTTCAATTG
CTTCTAGTTCATTAGTTGCTATATCATGCAAAGACAAAACTAAAAAGCCGGATACAAAAA
TAACTCAAAGTGAAAATAAAGTTTCTAAAAAAATTAATTATGTTGCATTAGGCGACGGCT
TTGCTGCCGGTTATAATAGCAGCTCAAATTACTATTTCAACAATGAATATGATAGCAAAA
ACGATTTAGTTTTAGGAACATCGTATCCTTCATACATTGCTAATTTTATAAAACTATTAT
CTGATAAACAAACAACATTATCAACTTACTATAATTACGGTTTGCCTCTTTCAAATGTTA
ATGATTGAATTTCATTACTTTCACTAGATGACAAAAAGGAATCAGCTCATTTAAATCAAG
TTATTTCCTATAATCAAAATTTACTTTCAAAATTTAATAGTACCAAATTGAATAATCTAT
TTGGTGATTTTTCTAATAAAAAATTACAAGAGCTAATTAAAAATATAAAACAAGCAAACC
TGATTACAATTTCTTTGGGATTCAACGACCTTTTTGAACAATCATCATTTTTTAAAGAAG
CGTTTGATCTTTTAAGAGAAAACAAAAATAAAGAAGAAATTTTGAAATATTTTTCAAAAA
TTCTTCTTGAATTTAAAAAGAATTGTAAAAATTTTGAAGATTCATATTCAAAATTAATTT
CAATCATTAAACAATATAATCCTGAGGCAAATATTAATCTCGTGGGTTATATATCGCCTT
ATTTGAAATTAACAAAATTAATTGACAAACAATACAATATTTCATTGACTAATGATTGCA
TAGAAGAATTAAACAAATCATTAGCAAACATTGCCAAAACAAACAAGCTAAACTATTTAA
ACATTAATAATGACATTAAAAATCTCAAAGATAATGCTGATAAACTAAACAATAATTTCT
TTGACTGCTTCCCATCTAATAATTTATACAAAAAATTAGCGCAAGATATTTTTATGAAAA
TGTCATTGCCTAATAATAAATATAAAGAATTAGTTGATAATAATTCTAATCTAAATGAAT
TTAGCCAATCACTTGAATTTAGCAAAACTCCTTCCGAAATTTTTTCAATGATTTTAGGAA
TAAATGGCAACAATGTAGATTCTTTTGAAAAAGAATATACATTCGAAGAAAATGCAGATA
TCAAAAATATTAATTCTTCATACAATTCAAACCATATAATCCTTCAATTAAAATCAATGT
TAAATTCAAACAAAAACATTGAAGATAAAGAAATTTTGAATACATTTTCAATACTATTTG
GATTAATAGGCTTAGACCCTAAAGATTTAAACAGCTTTAATAAGTGTTTATTAGAATCTT
TAAAGAATAAAGAAAGTAAAAAATCTATTATTAATTTTTTGAATCTTTTTATTGATTCAA
AAAATTTAAGCAAATCTTTTTTAAATATTAATAATGCATTAAATAATGCTATTAATAAAA
AATCATATGCAGGTTTAAACTTTGAAGAAATTAAAAAAATTGTTTATTCAACAACTACTT
CTAAACAAAATATTTATGAAATTTTAAAAGAAATTTTCTATAACAAATCTTTAAGGCAAG
ATCTTAAAAGAAGCGAATATGCAAAATTATTTAAGGCTATATTTTCAGATGTATTCATTA
AAAAAATATTAAAGAGGTTATTGCCTCAAACTACTGTTGATTTATTCAAAAATCTTTTCA
ATAACAAAGATATTGAAAAAGGTTTAGACAACATTTTTCAAAAAGTGTTGAATTTGTTAA
TTAATAATTCAGATAAATATTTTAAATTTGAAAAAATTGATGACTTTATTACTACATTGG
TTCATGATTCAAGCAAAGATGTAAATGATTTAGTTAGCCTAATAATTAAAGAAATTTCAA
AAGATAGCAAGCTTGCAAACTATTTGACCGGAAAAATTGTTGATTCTTTATACAAATCAT
ATGATTTAGATTTACTTGAAAAACCAAATATTTCTTTGTTTGTTTCAACATTTTTTGACA
ACATTTCAAACTTCGATGGTTTATCTCAAATATCAAACATTATTATTCAAATATTAATGA
ATTCTAAACTAGATGATGACCACCAAAATAGGGATTTAATTTCAGAAATTCTAAATGGAA
TTCTTTTTGATAAATACGACCTAAATAGGGATAACTCGCTTTTATTTAAAATCCTATCAT
TTGAACCTAAAATACAAAATATTAACGACTACAAACAAGGATTAAAACACTTAGCCCTAA
AATATGCAATTAAAAATAATGCATTAATGCCAAAAAACATAGGCAAATTAATTGATAAAG
ATTCAAGAGAAAGCATATTAAGATTTTATAAAAATATAGCATTGAATGCAAAGAAGAATT
TAAACGAATTTGGTAGTGAAATATTTAAAGATATTATCTCTCTTCTAGTAAATGAATTAT
TTAAGAATAATAGTTTGTTCAGTCAATTGATTGATCAAATTGGAAATTATGTTGTTATTC
AGCCTATCGTTGCTTTCATTAAATCAATTAATTACAAAAAGATATTCAACAATGAAGAAG
AAATTCAAAAATTTGTTGAAAATGTTTGAGATCAACTAATTTCAACAATAAGAAGTGAGA
AAGTTTTAGGTTGTTTAAAAAATATTTTAAATGATTTTATTAGTGGAAATAATGAATATG
ATTTCTCATCTAGCTATAATTTTTTGGTTTCATTCTTAAAAAATTCTAAAAAGAATGGTT
CAATTGATTTATTAAAAACGGTGATATCAGAAATTGCAACTAACACCAAATTTATTGATA
AAGCAGTTGAATTGGGCGCAATTTGATTAAAAAAAGAAGCAAATACTGAACTAAATGATA
AAGAAATTAAAGAAATAAGCAATTATTTAATTAAATTAATCAATTCAATTACTAAAAGCA
ATTTAGTAACTAAACTTATTGAAAATTTTGATGAAAAAATTCAAATTTTAGATAATAAAA
AAATTGACACGTTTGATAAATTGAAAAACTATTTAAAATCAATATTTAGTGACTACTTCA
ACATTGAAAAAAATAAGGATTTAATTAATAATTTTGTTGATTTACTACTCGAAAAAGATA
ATAAATCAGAAGGAATAAAATTTTCTGAATTAATAAAAACACTTTCTGTTCTTGCTTCTA
AATCTGAACTTGTTAACTACGTCTTTAAAAAATTTGACATTAAATCTATTATATTAAATT
ACTTGGATTCATTTAAAGACAACAAACTATCTAACGACACTGAATTAAATTCACTATTAC
AAACCTTAATCACCAAAACTAGAAATTATATAGATAGTCAATGAGAAAACGAACTGCTTC
CAAAAATTAAATCAATTATTGAACTTTCTGCAATAGATAATAAGGTTATAGAATCTAAAA
ACATTAATGAATTTGTTGCAAACGTAATTTCAAAAAATGTAGGAATAGTAAAAGAAATTT
TAAATAATTTCTTAGATAAAGAAATAAAAAGCAACGAAGAAATTAAAGGTGGTTTATTTA
AATTATTAAAGAAACAATATCCTCAATTTCTTGCCGGAATAGATAGTGAAAGCAACATTG
AAAAATTAGTATCAAAATTGATTGATTTTGCCTTGCAAAAACAAAATGTTGACTTGCTAG
TATCAACATTCGCTTCGTATATTTCTAAATACATTGAAAATAATGGTTTTAATTTAGACA
AAATTAGTTGAAGCAATGCTTTAGATATAAAAAATCTAATTAAGCATTTATTTAACTACG
AACAATTAAATTCATTGATAGATACATTAAATGAAGAAAATGTAAAAACTCTATTTTTGA
TATTAATCAAGAATTTAAATGAATTTGCAAATGCTATTTTAACAAACAACGACACAACGA
CACAAAAACAAAATGAAGGTTCAAAGCCAATTAAATTAGACAATGATTTAAATTTTGAGC
AAATCTTCTTACTAATTAAAAAATTATGAAATAAACTAGCTTCATCTAAATCTACAATTA
TCAATGAGTTGAAACCAGAAGTTCAAAAGTTATTAAAAAATGAAAATTTAAAACAATATT
TAACAAAAATAATTAATAATGAGTTAAAAAATGTTCATAATGAAGTTCTAAATAAAGTCA
ATACAAATGATAATAATCTTGCCAATTTTATTGTCGATAAATTCGATAAGATTATTGATA
ATAAATTAATTGACAAAGTTTTCGAATTTATTGAAAATTTAATTGAAAACGGCAGTGAAT
ATGATGCTCAAACATTGCCCGAATTTATCAATAAAATATTGAAAAATCTTGCAGACAACA
AGGGCTTTGATGCGTTAGAACAATTGCTAGAAAATGTTTTATCAAATAAAGATATAACCC
AAAAATTAGTTGAATTTTTAGTTGCGTTTTTAGAAATTGAAGCAAAAACAAAATTGAATT
CTGATGAAATTAACCAATTAACTAATTATTTCAACAAGATTTTACCTACTTCATTGAAAT
CTAATTTATATAAAAACTTAAAAATTAAATTAACAAATGAATTGAAGTCAATAAATAAAT
ATTCTTGAGCTTCTATTCTTGAATCCGTTACAAAAACGATTAAGAATTATTTTAGTTTTA
ATAATGGTGAATTAATTAAGGATGTTCAACAATTCTTAACAAAGAAATATGAAGAACAAG
AAATTAACCAAATAAAAGATGTCGAACTAATTAAAATATTAAAAATTGTTTTAGAAAAAG
AAACATTTATAAATTACATAGCAAGCAAAATAAATATTAAAGAAATCATTTTGAAATACA
TTGATGAAATAAATATTTCAAGCTTTAAAGGTGATGTACAAGAAAACCTTCAACAAATAA
TTTCATATATAAAATCATTTGTTGAAACAAGTTACAATGAAGATCTTTTACCTTTAATAA
AAGAGCTAATTAAAAAGTTATTTGATGATAATAATTTAAAAGATTTAAATAATATTTCTC
AATGAATAAGCAAATTTATTTCAAATAATAAAAAATATGTCATTGAAAAAATAAAAGAAA
TATTCAATAAATTTATCAATAACAAAACCTTAGGTATTGATATTAAAAATTCAATAGCAA
AATTATTAATTTCATTGATGGAACAAAATCTAAAGAATATTACATGGCCTGTTAATGCAA
AAGAAACATTACTAAAATTAATTTCGCTAGGCATTGAAAAATTGCCAGAATTCAATATTC
TAGATGGCTTAATTGAAAATGTTTTAGACTACTCAGTCAATAATCTAAACAAGAATCAAT
TTGAATTTAAAAAGTATGATTGAAATAATTTAATTAATATTGTAAGCATTATCAATAATT
TAAACTACAACAAAATTATAGAATTTGTTAAATCTTTAAAATCTGAGGATATAAAAAATA
TTGCATTATTATTATTAAAAAATATCAAGAACTTTGAAAATATTATTCCGGATTATAGCA
ATGAATCTCCAGTACTTCCTGAACATAAAAATTTAGATTCCTCAAGCACAAATATAGTTG
GATTTGATGGACAAATCAAGGTAAATATCAATGTTTATTTTAATTTGTTTAAATGTGTAT
TTTCAATATTAGACAATAAAGCAAAGAAAGAAATTAAAGATGAATTAAAAAATTCAGTTG
AAATTTTCTTACAAAGTAATAAATTTAAACAATATATCAAACACAATTTATTAAAAATAA
AAGAAAAAATTCTAAAAGTTGATTCAAAAGCTTCTGAATTAGGCAATGAAATAGTCGAAA
CATTAATGAAGGTAATTTTTGATTCAAATAATACAAAAGAATTTATACTAACATTATTAA
ATTCATTGATAGATTTAGGTGATAACAATCAATGAGCTTCTATTAGTGATTTCAATGGTT
TATTTAAACATTTATTGTCAGTAAATAAAGATAAATTTAAAGCATTTATTAAAAACGCAG
TAAATGAAACGACTTCTAACAAAAACTTAATTAACAAATCTATTGAATATGCATTGAATT
TATTCAACAAGAAATATTCAATTAGTTCAAGTAGTGCTCAAATTCAAGGAATAGCAAATC
TTTTGACTAGATTAATTAACAAACTAGGTTCAATGAATGTATTTAGCAATATATTGGGAG
ATTTCATTGATTTGTTTGTTGATGTTGATTTACTTGACAATAATGGTCATTTCAATGGAA
ATGCTTTGGCATCCAAACTTCTTGAATCTATTAAAAAGATTGAATACCATAACTATTTAA
CAACAGAAAATTTAAGTGAATTATTTGAAACAATATTAGATAAAAATATTGATAAAAATG
TCTTGTATAATGAATTGAATTTCGCTTATTCATATATAGTTGACAATCTTGATAAATTTA
AACAAGCATTCTCTGCTAAAGGTAATTCTACAACGTTAAACGAAGTAGATAAAGCTAAAC
AAGATAAAGAACACGAACAATTCCTAAAGAATCTAGAAAAATTGATTTACAATGCTTTAA
AAGCTCTAAATGGATCAATAAAAGCAAATAATAAAAATGGAAAAGAAGCATTAGTTGATT
TTGTATATAATGTTTTGAAGGATCAAATTAAGAAATTTAATTGAGATGGCCTTAAACAAG
ATATTATTCCAAAAGATAAGTTGGAATTAATAAGTAAAAAATTCATTGATTTTCCAGAAA
TTAAAAACCTAATTGAAGCCGTAGTTAATGATTTTCTAGCGGGATCAAAAATTGAATCGA
CCAACCTTGGGGACTTAATATCTAAAACAATTACTAGAATTCAAGATAATCTAATTAAAA
ACTCTTCTGAACTTATTAAGCATCTTGCAACTGATGATGAAATTACAAATCACATTGTTG
AAAGTATTTTGAGTTATCTAAAAATAGAAGGAAATGATGAAGATAAAAAATTCCTAAAAG
ACTTAATTGGAAAGATAGTACCAGCATTATTAAATAATGATTTTATTAAAAGAAAATTTA
TTAAACGTTCAATAGGATTGATAAGTAATTATGCTAAACAATTTGATATTCTAAACCCTG
TTAAATGATTGAATGATGCAATTGAAAAAATTAAATCGGCATTTAGCTTCAATGATGTTT
TAGTATTATCTGAATTAGTAGGTGAAGATAAGCCAATCAATGAAACTGCTTTGGTTAAAT
TAATCAATTTAGTATTTGGGAAAAGTAATTTTAATGACTCTGTAATTTATAATGCATTAA
GAAATCTAAACAATAATTCAGACGAATCAAAACGTTCAAACATGAATACTTTAAATAGCT
CGGTTTCAAATGCGTTGGGAAGCATTTTTAAACCTTCAAAAGCCAGCGATAAAGATGACC
CTGATAATATTGAATATTCCGCAGACGTTTTAAAATTACTTGATACAATTTATAAATTAC
TTGCAAAGGCATACAATAGCGATAAAGATGCAACTTCACCAACATATAAAGTTAGGGCAC
AATCTGAAGCATGAAAAGCAGTATATCGTTTTAATGTAGCAGTAGATTTTGCTATATTTG
AAATGTTTGGTAGAGAAACATTGGAAAAAGATAGGGAACCTGGTACAAAATGAAATGCGC
CAAACTTAAGTCTATACCAAGGAACACGGGCAATACTTTGAGAATTTCAAGAAGGAACTA
ATCTTAAAGCAATTCCTGGAGTATCAAGTAAATTTACAGGAATGCAGGCTTATTTTAAAG
ACTCTGAAAGAAGAAGAGAATTTACTAACTATCTTTATAATGAAACTGGAGGATGATTTA
TTCATTCTTGAGAATACTATAAAGAAGAAAATTATGGTCCTGAATCAATTACTTATTTAA
TTGTAACAAGTGGATATAACAAATCTGAAAGTAGTAAATTAAAAAACGTAAACTTCAAAG
TTAAAGAAAATGGAAAACCTAATGAAGTTTCTAAAAAAGAATATATTCTAATGACTATCA
AAGAAGGTGGTTATAGAAAATTCATGAATATGAATAACAAAACTTCAAGTAACAAATGAA
GCGGATTAAATAAAATTAAACAAGGTGATTATTAG
>7680 bias=1658.2,bit_score=7946.4,abs_start=51223,align_strand=-,abs_end=59237,score_ratio=0.991317365269,query_name=NODE_1_length_423494_cov_19.5452_ID_878
TGAAAAAAAGTACAAAAATCCTCAAGGCGATTGTTGCTTTAGGAATTACATCTTCAATTG
CTTCTAGTTCATTAGTTGCTATATCATGCAAAGACAAAACTAAGAAGCCGGATACAAAAA
TAACTCAAAGTGAAAATAAAGTTTCTAAAAAAATTAATTATGTTGCATTAGGCGACGGCT
TTGCTGCCGGTTATAATAGCAGCTCAAATTTCTATTTCAACAATGAATATGATAGCAAAA
ACGATTTAGTTTTAGGAACATCGTATCCTTCATACATTGCTAATTTTATAAAACTATTAT
CTGATAAACAAACAACATTATCAACTTATTATAATTACGGTTTGCCTCTTTCAAATGTTA
ATGATTGAATTTCATTACTTTCACTAGACGACAAAAAGGAATCAGCTCATTTAAATCAAG
TTATTTCCTATAATCAAAATTTACTTTCAAAATTTAATAGTACCAAATTGAATAATCTAT
TTGGTGATTTTTCTAATAAAAAATTACAAGAGCTAATTAAAAAAATAAAACAAGCAAACC
TGATTACAATTTCTTTGGGATTTAACGACCTTTTTGAACAATCATCATTTTTTAAAGAAG
CGTTTGATCTTTTAAGAGAAAACAAAAATAAAGAAGAAATTTTGAAATATTTTTCAAAAA
TTCTTCTTGAATTTAAAAAGAATTGTAAAAATTTTGAAGATTCATATTCAAAATTAATTT
CAATCATTAAACAATATAATCCTAAGGCAAATATTAATCTCGTGGGTTATATATTGCCTT
ATTTGAAATTAACAAAATTAATTGACAAACAATACAATATTTCATTGACTAATGATTGCA
TAGAAGAATTAAACAAATCATTAGCAAACATTGCCAAAACAAACAAGCTAAACTATTTAA
ACATTAATAATGACATTAAAAATCTCAAAGATAATGCCGATAAACTAAACAACAATTTCT
TTGACTGCTTCCCATCTAATAATTTATACAAAAAATTAGCGCAAGATATTTTTATGAAAA
TGTCATTGCCTAATAATAAATATAAAGAATTAGTTGATAATAATTCTAATCTAAATGAAT
TTAGCCAATCACTTGAATTTAGCAAAACTCCTTCCGAAATTTTTTCAATGATTTTAGGAA
TAAATGGCAACAGTGTAGATTCTTTTGAAAAAGAATATACATTCGAAGAAAATGCAGATA
TCAAAAATATTAATTCTTCATACAATTCAAACCATATAATCCTTCAATTAAAATCAATGT
TAAATTCAAACAAAAACATTGAAGATAAAGAAATTTTGAATACATTTTCAATACTATTCG
GATTAATTGGCTTAGACCCTAAAGATTTAAACAGCTTTAATAAGTGTTTATTAGAATCTT
TAAAGAATAAAGAAAGTAAAAAATCTATTATTAATTTTTTGAATCTTTTTATTGATTCAA
AAAATTTAAGCAAATCGTTTTTAGATATTAACAATGCTTTAAATAATGCTATTAATAAAA
AATCATATGCAGGTTTAAACTTTGAAGAAATTAAAAAAATTGTTTATTCAACAACTACTT
CTAAACAAAATATTTATGAAATTTTAAAAGAAATTTTCTATAACAAATCTTTAAGGCAAG
ATCTTAAAAGAAGCGAATATGCAAAATTATTTAAGGCTATATTTTCAGATGTATTCATTA
AAAAAATATTAAAGAAGTTATTGCCTCAAACTACTATTGATTTATTCAAAAATCTCTTCA
ATAACAAAGATATTGAAAAAGATTTAGACACCATTTTCCAAAAAGTGTTGAATTTATTAA
TTAATAATTCAGATAAATATTTTAAATTTGAAAAAATTGATGACTTTATTACTACATTAG
TTCATGATTCAAGCAAAGATGTAAATGATTTAGTTAGCCTAATAATTAAAGAAGTTTCAA
AAGATAGAAAGCTTGCAAACTACTTGACCGGGAAAATTGTTGATTCTTTATACAAATCAT
ATGATTTAGATTTACTTGAAAAACCAAATATTTCTTTATTCGTTTCAACATTTTTTGACA
ACATTTCAAACTTCGATGGTTTATCTCAAATATCAAACATTATTATTCAAATATTAATGA
ATTCTAAACTGGATGATGACCACCAAAATAGGGATTTAATTTCAGAAATTCTAAATGGAA
TTCTTTTTGATAAATACGACCTAAATAGGGATAACTCGCTTTTATTTAAAATCCTATCGT
TTGAACCAAAAATACAAAATATTAACGACTACAAACAAGGATTAAAACATTTAGCCCTAA
AATATGCAATTAAAAATAATGCATTAATGCCAAAAAACATAGGCAAATTAATCGATAAAG
ATTCAAGAGAAAACATATTAAGATTTTATAAAAATATAGCATTAAATGCAAAGAAGAATT
TAAACGAATTTGGTAGCGAAATATTTAAAGATATTATCTCGCTTCTAGTAAATGAATTAT
TTAAGAATAATAGTTTGTTCAGCCAATTAATTGATCAAATTGGAAATTATGTTGTTATTC
AGCCTATCGTTGCTTTCATTAAATCAATTAATTACAAAAAGATATTCAACAATGAAGAAG
AAATTCAAAAATTTGTTGAAAATGTTTGAGATCAACTAATTTCAACAATAAGAAGTGAGA
AAGTTTTAGGTTGTTTAAAAAATATTTTAAATGATTTTATTAGTGGAAATAATGAATATG
ATTTCTCGTCTAGCTATAATTTTTTGGTTTCGTTCTTAAAAAATTCTAAAAAGAATGGTT
CAATTAATTTATTAAAAACGTTGATATCAGAAATTGCAACTAACACCAAATTTATTGATA
AAGCAGTTGAATTGGGCGCAATTTGATTAAAAAAAGAAGCAAATACTGAACTAAATGATA
AAGAAATTAAAGAAATAAGCAATTATTTAATTAAATTAATCAATTCAATTACTAAAAGCA
ATTTAGTAACTAAACTTATTGAAAATTTTGATGAAAAAATTCAAATTTTAGATATTAAAA
AAATTGACACATTTGATAAATTGAAAAACTATTTAAAATCAATATTTAGTGACTACTTCA
ACATTGAAAAAAATAAGGATTTAATTAATAATTTTGTTGATTTACTACTCGAAAAAGATA
ATAAATCAGAAGGAATAAAATTTTCTGAATTAATAAAAACACTTTCTGTTCTTGCTTCTA
AATCCGAACTTGTTAACTACGTCTTTAAAAAATTTGACATTAAATCTATTATATTAAATT
ACTTGGATTCATTTAAAGACAACAAACTATCTAACGACACTGAATTAAATTCACTATTAC
AAACCTTAATCGCCAAAACTAGAAATTACATAGATAGTCAATGAGAAAACGAACTACTTC
CAAAAATTAAATCAATTATTGAACTTTCTGCAATAGATAATAAGGTTATAGAATCTAAAA
ACATTAATGAATTTGTTGCAAATGTAATTTCAAAAAATGTAGGAATAGTAAAAGAAATTT
TAAATAATTTCTTAGATAAAGAAATAAAAAGCAACGAAGAAATTAAAAGTGGTTTATTTA
AATTATTAAAGAAACAATATCCTCAATTTCTTGCTGGAGCAGATAGTGAAAGCAATATTG
AAAAATTAGTATCAAAATTAATTGATTTTGCCTTGCAAAAACAAAATGTTGACTTGTTAG
TATCAACATTTGCTTCATATATTTCTAAATACATTGAAAATAATGGTTTTAATTTAGACA
AAATTAGTTGAAGCAATGCTTTAGATATAAAAAATCTAATTAAGCATTTATTTAACTACG
AACAATTAAATTCATTGATAGATACATTAAATGAAGAAAATGTAAAAACATTATTTTTGA
TATTAATCAAGAATTTAAATGAATTTGCAAATGTTGTTTTAGCAAACAACGACACAACAA
CACAAAAACAAAATGAAGGTTCAAGGCCAATTAAATTAGACAATGATTTAAATTTTGAGC
AAATCTTCTTACTAATTAAAAAATTATGAAATAAACTAGCTTCATCTAAATCTACAATTA
TCAATGAGTTGAAACCAGAAGTTCAAAAGTTATTAAAAAATGAAAATTTAAAACAATATT
TAACAAAAATAATTAATAATGAGTTAAAAAATGTTCATAATGAAGTTCTAAATAAAGTCA
ATACAAATGATAATAATCTTGCCAATTTTATTGTCGATAAATTCGATAAGATTATTGATA
ATAAATTAATTGACAAAGTTTTCGAATTTATTGAAAATTTAATTGAAAACGGCAGTGAAT
ATGATGCTCAAACATTGCCTGAATTTATCAATAAAATATTGAAAAATCTTGCAGACAACA
AGGGCTTTGATGCGTTAGAACAATTGCTAGAAAATGTTTTATCAAATAAAGATATAACCC
AAAAATTAGTTGAATTTTTAGTTGCGTTTTTAGAAATTGAAGCAAAAACAAAATTGAATT
CTGATGAAATTAACCAATTAACTAATTATTTCAACAAGATTTTACCTACTTCATTGAAAT
CTAATTTATATAAAAACTTAAAAATTAAATTAACAAATGAATTGAAGTCAATAAATAAAT
ATTCTTGAGCTTCTATTCTTGAATCCGTTACAAAAACGATTAAGAATTATTTTAGTTTTA
ATAATGACGAATTAATTAAAGATGTCCAACAATTCTTAACAAAGAAATATGAAGAACAAG
AAATTAACCAAATAAAAGATGTTGAACTAATTAAAATATTAAAGATCGTTTTAGAAAAAG
AAACATTTATAAATTACATAGCAAGCAAAATAAATATTAAAGAAATCATTTTGAAATACA
TTGATGAAATAAATATTTCAAGCTTTAAGGGTGATGTACAAGAAAACCTTCAACAAATAA
TTTCATATATAAAATCATTTGTCGAAACAAGTTACAATGAAGATCTTTTACCTTTAATAA
AAGAGCTAATTAAAAAGTTATTTGATGATAATAATTTAAAAGATTTAAATAATATTTCTC
AATGAATAAGCAAATTTATTTCAAATAATAAAGAATATGTTATTAAAAAAATAAAAGAAA
TATTTAATAAATTCATCAATAGCAAAACCTTAGGTATTGATATTAAAAATTCAATAGCAA
AATTATTAATTTCATTGATGGAACAAAATCTAAAGAATATTACATGGCCTGTTAATGCAA
AAGAAACATTACTAAAATTAATTTCGCTAGGCATTGAAAAATTGCCAGAATTCAATATTC
TAGATGGCTTAATTGAAAATGTTTTAGACTACTCAGTCAATAATCTAAACAAGAATCAAT
TTGAATTTAAAAAGTACGATTGAAATAATTTAATTAATATTGTAAGCATTATTAATAATT
TAAACTACAACAAAATCATAGAATTTGTTAAATCTTTAAAATCTGAAGATATAAAAAATA
TTGCATTATTATTATTAAAAAATATCAAAAACTTTGAAAATATTATTCCGGATTATAGTA
ATGAATCTCCACTACTTCCTGAACATAAAAATTTAGATTCTTCAAACACAAATATAGTTG
GATTCGATGGACAAATCAACGTAAATATTAATGTTTATTTTAATTTGTTTAAATGCGTAT
TTTCAATATTAGACAATAAGGCAAAAAAAGAAATTAAAGATGAATTAAAAAATTCAGTTG
ATATTTTCTTGCAAAGTAATAAATTTAAACAATATATCAAACACAATTTATTAAAAATAA
AAGAAAAAATTCTAAAAATTGATTCAAAAGCTTCTGAATTAGGCAATGAAATAGTTGAAA
CATTAATGAAGGTAATTTTTGATTCAAATAATACAAAAGAATTTATACTAACATTATTAA
ATTCATTTATAGATTTAGGTGATAGCAATCAATGAGCTTCTATTAGTGATTTCAATGGTT
TATTTAAACATTTATTGTCAACAAATAAAGATAAATTTAAAGCATTTATTAAAAACGCAG
TAAATGAAATGACTTCTAACAAAAACTTAATTAACAAATCTATTGAATATGCATTGAATT
TATTCAACAAGAAATATTCAATTAGTTCAAGTAGCGCTCAAATTCAAGGAATTGCAAATC
TTTTGACTAGATTAATTAACAAACTAGGTTCAATGAACGTATTTAGCAATATATTGGGAG
ATTTCATTGATTTATTTGTTGATGTTGATTTCCTTGACAATAATGGTCATTTCAATGGAA
ATGCTTTGGCATCCAAACTTCTTGAATCTATTAAAAAGATTGAATACCATAACTATTTAA
CAACAGAAAATTTAAGTGAATTATTTGAAACGATATTAGACAAAAATATTGATAAAAATG
TCTTGTATAATGAATTGAATTTCGCTTATTCATATATAGTTGATAATTTTGATAAATTTA
AACAAGCATTCTTTGCTAAAAGCAATTCTACAACATTCAACGAAGTAGATAAAACTAAAC
AAGATAAGGAACACGAACAATTCCTAAAGAATTTAGAAAAATTAATTTACAATGCTTTAA
AAGCTCTAAATGGATCAATAAAAGCAGATAATCAAAACGGAAAAGAAGCATTAGTTGATT
TTGTATATGATGTTTTGAAGGATCAAATTAAGAAATTTAATTGAGATGGCCTTAAACAAA
ATATTATTCCAAAAGATAAGTTGGAATTAATAAGTAAAAAATTCATTGATTTTCCAGAAA
TTAAAAGCTTAATTGAAGCCGTAGTTAATGATTTTCTAGCAGGATCAAAAATTGAATCGA
CCAACCTTGGGGACTTAATATCTAAAACAATTACTAGAATTCAAGATAATCTAATTAAAA
ACTCTTCTGAACTTATTAAGCATCTTGCAACTGATGATGAAATTACAAATCACATTGTTG
AAAGTATTTTAAATTATCTAAAAATAGAAGGAAATGATGAAGATAAAAAATTCCTAAAAG
ACTTAATTGGAAAGATAGTACCAGCGTTGTTAAATAATGATTTTATTAAAAGGAAATTTA
TTAAGCGTTCAATAGGATTGATAAGTAATTATGCTAAACAATTTGATATTTTAAATCCTG
TTAAATGATTGAATGATGCAATTGAAAAAATTAAATCAGCATTTACCTTCAATGATGTTT
TAGTATTATCTGAATTAGTAGGCGAAGATAAACCAATCAATGAAACTGCTTTGGTTAAAT
TAATCAATTTAGTATTTGGAAAAAGTAATTTTAATGACTCTGTAATCTATAATGCATTAA
GAAATCTAAACAATAATTCAGATGAATCAAAACGTTCAAACATGAGTACCTTAAATAGCT
CTGTTTCAAATGCGTTAGGAAGCATTTTCAAACCTTCAAAAGCCAGCGATAAAGATGATC
CTGATAATATTCAATATTCAGCAGATGTTTTAAAATTACTTGATACAATTTATAAATTGC
TTGCAAAGGCATACAATAATGATAAAGATGCAACTTCACCAACATATAAAGTTAGGGCAC
AATCTGAAGCATGAAAAGCAGTATATCGTTTTAATGTAGCAGTAGATTTTGCCATATTTG
AAATGTTTGGTAGAGAAACATTGGAAAAAGATAGGGAACCTGGTTCAAAATGAAATGCGC
CAACATTGAGCCTATACCAAGGAACACGGGCAATACTTTGAGAATTTCAAGAAGGAACTA
ATCTTAAAGCAATTCCTGGAGTATCAAGTAAATTTACAGGAATGCAGGCTTATTTTAAAG
ACTCTGAAAGAAGAAGAGAATTTACTAACTATCTTTATAATGAAACTGGAGGATGATTTA
TTCATTCTTGAGAATACTATAAAGAAGAAAATTATGGTCCTGAATCAATTACTTATTTAA
TTGTAACAAGTGGATATAACAAATCTGAAAGTAGTAAATTAAAAAACGTAAACTTCAAAG
TTAAAGAAAATGGAAAACCTAATGAAGTTTCTAAAAAAGAATATATTCTAATGACTATCA
AAGAAGGTGGTTATAGAAAATTCATGAATATGAATAACAAAACTTCAATTAATAAATGAA
GTGGATTAAATAAAATTAAACAAGGTGATTATTAG
>7684 bias=1659.6,bit_score=7944.6,abs_start=52578,align_strand=-,abs_end=60592,score_ratio=0.991092814371,query_name=NODE_1_length_337690_cov_20.0179_ID_3593
TGAAAAAAAGTACAAAAATCCTCAAGGCGATTGTTGCTTTAGGAATTACATCTTCAATTG
CTTCTAGTTCATTAGTTGCTATATCATGCAAAGACAAAACTAAGAAGCCGGATACAAAAA
TAACTCAAAGCGAAAATAAAGTTTCTAAAAAAATTAATTATGTTGCATTAGGCGACGGCT
TTGCTGCAGGTTATAATAGCAGCTCAAATTACTATTTCAACAATGAATATGATAGCAAAA
ACGATTTAGTTTTAGGAACATCGTATCCTTCATACATTGCTAATTTTATAAAACTATTAT
CTGATAAACAAACAACATTATCAACTTATTATAATTACGGTTTGCCTCTTTCAAATGTTA
ATGATTGAATTTCATTACTTTCACTAGATGGTAAAAAGGAATCAGCTCATTTAAATCAAG
TTATTTCCTATAATCAAAATTTACTTTCAAAATTTAATAGTACCAAATTGAATAATCTAT
TTGGTGATTTTTCTAATAAAAAATTACAAGAGCTAATTAAAAAAATAAAACAAGCAAACC
TGATTACAATTTCTTTGGGATTCAACGACCTTTTTGAACAATCATCATTTTTTAAAGAAG
CGTTTGATCTTTTAAGAGAAAACAAAAATAAAGAAGAAATTTTGAAATATTTTTCAAAAA
TTCTTCTTGAATTTAAAAAGAATTGTAAAAATTTTGAAGATTCATATTCAAAATTAATTT
CAATCATTAAACAATATAATCCTAAGGCAAATATTAATCTTGTGGGTTATATATCGCCTT
ATTTGAAATTAACAAAATTAATTGACAAACAATACAATATTTCGTTGACTAATGATTGCA
TAGAAGAATTAAACAAATCATTAGCAAACATTGCCAAAACAAACAAGCTAAACTATTTAA
ACATTAATAATGACATTAAAAATCTCAAAGATAATGCCGATAAACTAAACAATAATTTCT
TTGACTGTTTCCCATCTAATAATTTATACAAAAAATTAGCGCAAGATATTTTTATGAAAA
TGTCATTGCCTAATAATAAATATAAAGAATTAGTTGATAATAATTCTAATCTAAATGAAT
TTAACCAATCACTTGAATTTAGCAAAACTCCTTCCGAAATTTTTTCAATGATTTTAGGAA
TAAATGGCAACAATGTAGATTCTTTTGAAAAAGAATATACATTCGAAGAAAATGCAGATA
TCAAAAATATTAATTCTTCATACAATTCAAACCATATAACCCTTCAATTAAAATCAATGT
TAAATTCAAACAAAAACATTGAAGATAAAGAAATTTTGAATACATTTTCAATACTATTCG
GATTAATAGGCTTAGACCCAAAAGATTTAAGCAACTTCAATAAATATTTATTAGAATTTC
TAAAGAATAAAGAAAATAAAAAATCTATTATTAATTTTTTGAATCTTTTTATTGATTCAA
AAAATTTAAGCAAATCGTTTCAAGATATCAACAATGCTTTAAATAAAGCTATTAATAAAA
AATCATATGCAGGTCTAAACTTTGAAGAAATTAAAAAAATTGTTTATTCAACAACTACTT
CTAAACAAAATATTTATGAAATTTTAAAAGAAATTTTCTATAACAAATCTTTAAGGCAAG
ATCTTAAAAGAAGCGAATATGCAAAATTATTTAAGGCTATATTTTCAGATGTATTCATTA
AAAAAATATTAAAAAGGTTATTGCCTCAAACTACTGTTGATTTATTCAAAAATCTTTTCA
ATAACAAAGATATTGAAAAAGGTTTAGACAACATTTTTCAAAAAGTGTTGAATTTGTTAA
TTAATAATTCAGATAAATATTTTAAATTTGAAAAAATTGATGACTTTATTACTACATTGG
TTCATGATTCAAGCAAAGATGTAAATGATTTAGTTAGCCTAATAATTAAAGAAATTTCAA
AAGATAGCAAACTTGCAAACTACTTGACCGGAAAAATTGTTGATTCTTTATACAAATCAT
ATGATTTAGATTTACTTGAAAAACCAAATATTTCTTTGTTTGTTTCAACATTTTTTGACA
ACATTTCAAACTTCGATGGTTTATCACAAATATCAAACATTATTATTCAAATATTAATGA
ATTCTAAACTAGATGATGACCACCAAAATAGGGATTTAATTTCAGAAATTCTAAATGGAA
TTCTTTTTGATAAATACGACCTAAATAGGGATAACTCGCTTTTATTTAAAATCCTATCGT
TTGAACCTAAAATACAAAATATTAACGACTACAAACAAGGATTAAAACACTTAGCCCTAA
AATATGCAATTAAAAATAATGCATTAATGCCAAAAAACATAGGCAAATTAATTGATAAAG
ATTCAAGAGAAAGCATATTAAGATTTTATAAAAATATAGCATTGAATGCAAGGAAGAATT
TAAACGAATTTGGTAGTGAAATATTTAAAGATATTATTTCACTTCTAGTAAATGAATTAT
TTAAGAATAATAGTTTGTTCAGTCAATTGATTGATCAAATTGGAAATTATGTTGTTATTC
AGCCTATCGTTGCTTTCATTAAATCAATTAATTACAAAAAGATATTCAACAATGAAGAAG
AAATTCAAAAATTTGTTGAAAATGTTTGAGATCAACTAATTTCAACAATAAGAAGTGAGA
AAGTTTTAGGTTGTTTAAAAAATATTTTAAATAATTTTATTAGTGGAAATAATGAATATG
ATTTCTCGTCTAGCTATAATTTTTTGGTTTCATTCTTAAAAAATTCTAAAAAGAATGGTT
CAATTGATTTATTAAAAACGGTGATATCAGAAATTGCAACTAACACCAAATTTATTGATA
AAGCAGTTGAATTAGGCGCAATTTGATTAAAAAAAGAAGCAAATACTGAACTAAATGATA
AAGAAATTAAAGAAATAAGCAATTATTTAATTAAATTAATCAATTCAATTACTAAAAGCA
ATTTAGTAACTAAACTTATTGAAAAGTTTGATGAAAAAATTCAAATTTTAGATAATAAAA
AAATTGACACATTTGATAAGCTGGGAAACTATTTAAAATCAATATTTAGTGACTACTTCA
ACATTGAAAAAAATAAGGATTTAATTAATAATTTTGTTGATTTACTACTCGAAAGAGATG
ATAAATCAGAAGGAATAAAATTTTCTGAATTAATAAAAACACTTTCTGTTCTTGCTTCTA
AATCCGAACTTGTTAACTACGTCTTTAAAAAATTTGACATTAAATCTATTATATTAAATT
ACTTGGATTCATTTAAAGACAACAAACTATCTAACGACACTGAATTAAATTCACTATTAC
AAACCTTAATCACCAAAACTAGAAATTACATAGATAGTCAATGAGAAAACGAACTACTTC
CAAAAATTAAATCAATTATTGAACTTTCTGCAATAGATAATAAGGTTATAGAATCTAAAA
ACATTAATGAATTTGTTGCAAACGTAATTTCAAAAAATGTAGGAATAGTAAAAGAAATTT
TAAATAATTTCTTAGATAAAGAAATAAAAAGCAACGAAGAAATTAAAAGTGATTTATTTA
AATTATTAAAGAAACAATATCCTCAATTTCTTGCTGGAATAGATAGTGAAAGCAACATTG
AAAAATTAGTATCAAAATTGATTGATTTTGCCTTGCAAAAACAAAATGTTGACTTGCTAG
TATCAACATTCGCTTCGTATATTTCTAAATACATTGAAAATAATGGTTTTAATTTAGACA
AAATTAGTTGAAGCAATGCTTTAGATATAAAAAATCTAATTAAGCATTTATTTAATTACG
AACAATTAAATTCATTGATAGATACATTAAATGAAGAAAATGTAAAAACTCTATTTTTGA
TATTAATCAAGAATTTAAATGAATTTGCAAATGCTATTTTAACAAGCAACGACACAACGA
CACAAAAACAAAATGAAGGTTCAAAGCCAATTAAATTAGACAATGATTTAAATTTTGAGC
AAATTTTCTTACTAATTAAAAAATTATGAAATAAACTAGCTTCATCTAAATCTACAATTA
TCAATGAGTTGAAACCAGAAGTTCAAAAGTTATTAAAAAATGAAAATTTAAAACAATATT
TAACAAAAATAATTAATAATGAGTTAAAAAATGTTCATAATGAAGTTCTAAATAAAGTCA
ATACAAATGATAATAATCTTGCCAATTTTATTGTCGATAAATTAAATAAGATTATTGATA
ATAAATTAATTGACAAAGTTTTCGAATTTATTGAAAATTTAATTGAAAACGGCAGTGAAT
ATGATGCTCAAACATTGCCCGAATTTATCAATAAAATATTGAAAAATCTTGCAGACAACA
AGGGCTTTGATGCGTTAGAACAATTGCTAGAAAATGTTTTATCAAATAAAGATATAACCC
AAAAATTAGTTGAATTTTTAGTTGCGTTTTTAGAAATTGAAGCAAAAACAAAATTGAATT
CTGATGAAATTAACCAATTAACTAATTATTTCAACAAGATTTTACCTACTTCATTGAAAT
CTAATTTATATAAAAACTTAAAAATTAAATTAACAAATGAATTGAAGTCAATAAATAAAT
ATTCTTGAGCTTCTATTCTTGAATCCGTTACAAAAACGATTAAGAATTATTTTAGTTTCA
ATAATGGTGAATTAATTAAGGATGTTCAACAATTCTTAACAAAGAAATATGAAGAACAAG
AAATTGACCAAATAAAAGATGTCGAACTAATTAAAATATTAAAGATCGTTTTAGAAAAAG
AAACATTTATAAATTACATATCAAGCAAAATAAACATTAAAGAAATCATTTTGAAATACA
TTGATGAAATAAATATTTCAAGCTTTAAAGGTGATGTACAAGAAAACCTTCAACAAATAA
TTTCATATATAAAATCTTTTGTCGAAACAAGTTACAATGAAGATCTTTTACCTTTAATAA
AAGAACTAATTAAAAAGTTATTTGATGATAATAATTTAAAAGATTTAAATAATATTTCTC
AATGAATAAGCAAATTTATTTCAAATAATAAAAAATATGTCATTGAAAAAATAAAAGAAA
TATTTAATAAATTCATCAATAACAAAACCTTAGGTATTGATATTAAAAATTCAATAGCAA
AATTATTAATTTCATTGATGGAACAAAATCTAAAGAATATTACATGGCCTGTTAATGCAA
AAGAAACATTACTAAAATTAATTTCGCTAGGCATTGAAAAATTGCCAGAATTCAATATTC
TAGATGGCTTAATTGAAAATGTTTTAGACTACTCAGTCAATAATCTAAACAAGAATCAAT
TTGAATTTAAAAAGTACGATTGAAATAATTTAATTAATATTGTAAGCATTATTAATAATT
TAAACTACAACAAAATCATAGAATTTGTTAAATCTTTAAAATCTGAAGATATAAAAAATA
TTGCATTATTATTATTAAAAAATATCAAGAACTTTGAAAATATTATTCCGGATTATAGCA
ATGAATCTCCAGTACTTCCTGAACATAAAAATTTAGATTCCTCAAGCACAAATATAGTTG
GATTTGATGGACAAATCAAGGTAAATATCAATGTTTATTTTAATTTGTTTAAATGTGTAT
TTTCAATATTAGACAATAAAGCAAAGAAAGAAATTAAAGATGAATTAAAAAATTCAGTTG
AAATTTTCTTACAAAGTAATAAATTTAAACAATATATCAAACACAATTTATTAAAAATAA
AAGAAAAAATTCTAAAAATTGATTCAAAAGCTTCTGAATTAGGCAATGAAATAGTTGAAA
CATTAATGAAGGTAATTTTTGATTCAAATAATACAAAAGAATTTATACTAACATTATTAA
ATTCATTTATAGATTTAGGCGATAACAATCAATGAGCTTCTATTAGTGATTTCAATGGTT
TATTTAAACATTTATTGTCAGTAAATAAAGATAAATTTAAAGCATTTATTAAAAATGCAG
TAAATGAAATAACTTCTAACAAAAACTTAATTAACAAATCTATTGAATATGCATTGAATT
TATTCAACAAGAAATATTCAATTAGTTCAAGTAGCGCTCAAATTCAAGGAATTGCAAATC
TTTTGACTAGATTAATTAACAAACTAGGTTCAATGAATGTATTTAGCAATATATTGGGAG
ATTTCATTGATTTGTTTGTTAATGTTGATTTCCTTGACAATAATGGTCATTTCAATGGAA
ATGCTTTGGCATCCAAACTTCTTGAATCTATTAAAAAGATTGAATACCATAACTATTTAA
CAACAGAAAATTTAAGTGAATTATTTGAAACAATATTAGACAAAAATATTGATAAAAATG
TCTTGTATAATGAATTGAATTTCGCTTATTCATATATAGTCGACAATCTTGATAAATTTA
AACAAGCATTTTCTGCTAAAAGCAATTCTACAACATTCAACGAAGTAGATAAAACTAAAC
AAGATAAGGAACACGAACAATTCCTAAAGAATCTAGAAAAATTAATTTACAATGCCTTAA
AAGCTCTAAATGGATCAATAAAAGCAGATAATAAAAATGGAAAAGAAGCATTAGTTGATT
TTGTATATAATGTTTTGAAGGATCAAATTAAAAAATTTAATTGAGATGGCCTTAAACAAA
ATATTATTCCAAAAGATAAGTTGGAATTAATAAGTAAAAAATTCATTGATTTTCCAGAAA
TTAAAAACCTAATTGAAGCCGTAGTTAATGATTTTCTAGCGGGAACAAAAATTGAATCGA
CCAACCTAGGGGACTTAATATCTAAAACAATTACTAGAATTCAAGATAATCTAATTAAGA
ACTCTTCTGAACTTATTAAGCATCTTGCAACTGATGATGAAATTACAAATCACATTGTTG
AAAGTATTTTAAATTATCTAAAAATAGAAGGAAATGATGAAGATAAAAAATTCCTAAAAG
ACTTAATTGGAAAAATCGTACCAGCATTGTTAAATAATGATTTTATTAAAAGGAAATTCA
TTAAACGTTCAATAGGATTGATAAGTAATTATGCTAAACAATTTGATATTTTAAATCCTG
TTAAATGATTGAATGATGCAATTGAAAAAATTAAATCAGCATTTAGCTTCAATGATGTTT
TAGTATTGTCTGAATTAGTAGGTGAAGATAAGCCAATCAATGAAACTGCTTTGGTTAAAT
TAATCAATTTAGTATTTGGAAAAAGTAATTTTAATGACTCTGTAATTTATAATGCATTAA
GAAATCTAAACAATAATTCAGATGAATCAAAACGTTCAAACATGAATACCTTAAATAGTT
CTGTTTCAAATGCGTTAGGAAGTATTTTCAAATCTTCAAAAGCCTCTGATAAAGATGACC
CTGATAATATTGAATATTCCGCAGATGTTTTAAAATTGCTTGATACAATTTATAAATTGC
TTGCAAAGGCATACAATAATGATAAAGATGCAACTTCACCAACATATAAAGTTAGGGCAC
AATCTGAAGCATGAAAAGCAGTATATCGTTTTAATGTGGCAGTAGATTTTGCTATATTTG
AAATGTTTGGTAGAGAAACATTGGAAAAAGATAGGGAACCTGGTACAAAATGAAATGCGC
CAAAATTGAGCCTATATCAAGGAACACGGGCAATACTTTGAGAATTTCAAGAAGGAACTA
ATCTTAAAGCAATTCCTGGAGTATCAAGTAAATTTACAGGAATGCAGGCTTATTTTAAAG
ACTCTGAAAGAAGAAGAGAATTTACTAACTATCTTTATAATGAAACTGGAGGATGATTTA
TTCATTCCTGAGAATACTATAAAGAAGAAAATTATGGTCCTGAATCAATTACTTATTTAA
TTGTAACAAGTGGATATAACAAATCTGAAAGTAGTAAATTAAAAAATGTAAACTTCAAAG
TTAAAGAAAATGGAAAACCTAATGAAGTTTCTAAAAAAGAATATATTCTAATGACTATCA
AAGAAGGTGGTTATAGAAAATTCATGAATATGAATAACAAAACTTCAATTAATAAATGAA
GCGGATTAAATAAAATTAAACAAGGCGATTATTAG
>7685 bias=1640.3,bit_score=7964.4,abs_start=155257,align_strand=+,abs_end=163272,score_ratio=0.993562874251,query_name=NODE_1_length_201530_cov_37.1757_ID_177
ATGAAAAAAAGTACAAAAATCCTCAAGGCGATTGTTGCTTTAGGAATTACATCTTCAATT
GCTTCTAGTTCATTAGTTGCTATATCATGCAAAGACAAAACTAAGAAGCCGGATACAAAA
ATAACTCAAAGTGAAAATAAAGTTTCTAAAAAAATTAATTATGTTGCATTAGGCGACGGC
TTTGCTGCCGGTTATAATAGCAGCTCAAATTTCTATTTCAACAATGAATATGATAGCAAA
AACGATTTAGTTTTAGGAACATCGTATCCTTCATACATTGCTAATTTTATAAAACTATTA
TCTGATAAACAAACAACATTATCAACTTATTATAATTACGGTTTGCCTCTTTCAAATGTT
AATGATTGAATTTCATTACTTTCACTAGACGACAAAAAGGAATCAGCTCATTTAAATCAA
GTTATTTCCTATAACCAAAATTTACTTTCAAAATTTAATAGTGCCAAATTGAATAATCTA
TTTGGCGATTTTTCTAATAAAAAATTACAAGAGCTAATTAAAAATATAAAACAAGCAAAC
CTGATTACAATTTCTTTGGGATTTAATGACCTTTTTGAACAATCATCATTTTTTAAAGAA
GCGTTTGATCTTTTAAGAGAAAACAAAAATAAAGAAGAAATTTTGAAATATTTTTCAAAA
ATTCTTCTTGAATTTAAAAGAAATTGTAAAAATTTTGAAGATTCATATTCAAAATTAATT
TCAATCATTAAACAATATAATCCTAAGGCAAATATTAATCTTGTTGGTTATATATCGCCA
TATTTGAAATTAACAAAATTAATTGACAAACAATACAATATTTCATTGACTAATGATTGC
ATAGAAGAATTAAACAAATCATTAGCAAACATTGCCAAAACAAACAAGCTAAACTATTTA
AACATTAATAATGACATTAAAAATCTCAAAGATAATGCCGATAAACTAAACAATAATTTC
TTTGACTGCTTCCCATCTAATAATTTATACAAAAAATTAGCGCAAGATATTTTTATGAAA
ATTTCATTGCCTAATAATAAATATAAAGAATTAGTTGATAATAATTCTAATCTAAATGAA
TTTAGCCAATCTCTTGAATTTAGCAAAACTCCTTCCGAAATTTTTTCAATGATTTTAGGA
ATAAATGGCAATAGTGTAGATTCCTTTGAAAAAGAATATACATTCGAAGAAAATGCAGAT
ATCAAAAATATTAATTCTTCATACAATTCAAACCACATAATCCTTCAATTAAAATCAATG
TTAAATTCAAACAAAAACATTGAAGATAAAGAAATTTTGAATACATTTTCAATACTATTT
GGATTAATTGGCTTAGACCCAAAAGATTTAAACAGCTTTAATAAGTGTTTATTAGAATTT
CTAAAGAATAAAGAAAATAAAAAATCTATTATTAATTTTTTGAATCTTTTTATTGATTCA
AAAAATTTAAGCAAATCGTTTCAAGATATCAACAATGCATTAAATAATGCTATTAATAAA
AAATCATATGCAGGTCTAAATTTTGAAGAAATTAAAAAAATTGTTTATTCAACAACTACT
TCTAAACAAAATATTTATGAAATTTTAAAAGAAATTTTCTATAACAAATCTTTAAGGCAA
GATCTTAAAAGAAGCGAATATGCAAAATTATTTAAGGCTATATTTTCGGATGTATTCATT
AAAAAAATATTAAAAAGGTTATTGCCTCAAACTACTGTTGATTTATTCAAAAATCTTTTC
AATAACAAAGATATCGAAAAAGGTTTAGACAACATTTTTCAAAAAGTGTTGAATTTGTTA
ATTAATAATTCAAATAAATATTTTAAATTTGAAAAAATTGATGACTTTATTACTACATTG
GTTCATGATTCAAGCAAAGATGTAAATGATTTAGTTAGCCTAATAATTAAAGAAATTTCA
AAAGATAGCAAGCTTGCAAACTATTTGACCGGAAAAATTGTTGATTCTTTATACAAATCA
TATGATTTAGATTTACTTGAAAAACCAAATATTTCTTTGTTTGTTTCAACATTTTTTGAC
AACATTTCAAACTTCGATGGTTTATCTCAAATATCAAACATTATTATTCAAATATTAATG
AATTCTAAACTAGATGATGACCACCAAAATAGGGATTTAATTTCAGAAATTCTAAATGGA
ATTCTTTTTGATAAATACGACCTAAATAGGGATAACTCGCTTTTATTTAAAATCCTATCG
TTTGAACCAAAAATACAAAATATTAACGACTACAAACAAGGATTAAAACACTTAGCCCTA
AAATATGCAATTAAAAATAATGCATTAATGCCAAAAAACATAGGCAAATTAATTGATAAA
GATTCAAGAGAAAACATATTAAGATTTTATAAAAATATAGCATTAAATGCAAAGAAAAAT
TTAAACGAATTTGGTAGTGAAATATTTAAAGATATTATCTCGCTTCTAGTAAATGAATTA
TTTAAGAATAATAGTTTGTTCAGTCAATTGATTGATCAAATTGGAAATTATGTTGTTATT
CAGCCTATCGTTGCTTTCATTAAATCAATTAATTACAAAAAGATATTCAACAATGAAGAA
GAAATTCAAAAATTTGTTGAAAATGTTTGAGATCAACTAATTTCAACAATAAGAAGTGAG
AAAGTTTTAGGTTGTTTAAAAAATATTTTAAATGATTTTATTAGTGGAAATAATGAATAC
GATTTCTCGTCTAGCTATAATTTTTTGGTTTCGTTCTTAAAAAATTCTAAAAAGAATGGT
TCAATTGATTTATTAAAAACGGTGATATCAGAAATTGCAACTAACACCAAATTTATTGAT
AAAGCAGTTGAATTGGGCGCAATTTGATTAAAAAAAGAAGCAAATACTGAACTAAATGAT
AAAGAAATTAAAGAAATAAGCAATTATTTAATTAAATTAATCAATTCAATTACTAAAAGC
AATTTAGTAACTAAACTTATTGAAAATTTTGATGAAAAAATTCAAATTTTAGATAATAAA
AAAATTGACACATTTGATAAATTAAAAAACTATTTAAAATCAATATTTAGTGACTACTTC
AACATTGAAAAAAATAAGGATTTAATTAATAATTTTGTTGATTTACTACTCGAAAAAGAT
AATAAATCAGAAGGAATAAAATTTTCTGAATTAATAAAAACACTTTCTGTTCTTGCTTCT
AAATCCGAACTTGTTAACTACGTCTTTAAAAAATTTGACATTAAATCTATTATATTAAAT
TACTTAGATTCATTTAAAGACAACAAGCTATCTAACGATGCTGAATTAAATTCACTATTA
CTAACTTTAATCACCAAAACTAGAAATTACATAGATAGTCAATGAGAAAACGAACTACTT
CCAAAAATTAAATCGATTATTGAACTTTCTGCAATAGATAATAAGGTTATAGAATCTAAA
AACATTAATGAATTTGTTGCGAATGTAATTTCAAAAAATGTAGGAATAGTAAAAGAAATT
TTAAATAATTTCTTAGATAAAGAAATAAAAAGCAACGAAGAAATTAAAAGTGATTTATTT
AAATTATTAAAGAAACAATATCCTCAATTTCTTGCTGGAGCAGATAGTGAAAGCAATATT
GAAAAATTAGTATCAAAATTGATTGATTTTGCCTTGCAAAAACAAAATGTTGACTTGCTA
GTGTCAACATTCGCTTCGTATATTTCTAAATACATTGAAAATAATGGTTTTAATTTAGAC
AAAATTAGTTGAAGCAATGCTTTAGATATAAAAAATCTAATTAAGCATTTATTTAACTAC
GAACAATTAAATTCATTGATAGATACATTAAATGAAGAAAATGTAAAAACTCTATTTTTG
ATATTAATCAAGAATTTAAATGAATTTGCAAATGTTGTTTTAGCAAACAACGACACAACA
ACACAAAAACAAAATGAAGGTTCAAAGCCAATTAAATTAGACAATGATTTAAATTTTGAG
CAAATCTTCTTACTAATTAAAAAATTATGAAATAAACTAGCTTCATCTAAATCTACAATT
ATCAATGAGCTAAAACCAGAAGTTCAAAAGTTATTAAAAAATGAAAATTTAAAACAATAT
TTAACAAAAATAATTAATAATGAGTTAAAAAATGTTCATAATGAAGTTCTAAATAAAGTC
AATACAAATGATAATAATCTTGCCAATTTTATTGTCGATAAATTCGATAAGATTATTGAT
AATAAATTAATTGACAAAGTTTTCGAATTTATTGAAAATTTAATTGAAAACGGCAGTGAA
TATGATGCTCAAACATTGCCCGAATTTATCAATAAAATATTGAAAAATCTTGCAGACAAC
AAGGGCTTTGATGCGTTAGAACAATTGCTAGAAAATGTTTTATCAAATAAAGATATAACC
CAAAAATTAGTTGAATTTTTAGTTGCGTTTTTAGAAATTGAAGCAAAAACAAAATTGAAT
TCTGATGAAATTAACCAATTAACTAATTATTTCAACAAGATTTTACCTACTTCATTGAAA
TCTAATTTATATAAAAACTTAAAAATTAAATTAACAAATGAATTGAAGTCAATAAATAAA
TATTCTTGAGCTTCTATTCTTGAATCCGTTACAAAAACGATTAAGAATTATTTTAGTTTT
AATAATGGTGAATTAATTAAGGATGTCCAACAATTCTTAACAAAGAAATATGAAGAACAA
GAAATTAACCAAATAAAAGATGTTGAACTAATTAAAATATTAAAGATCGTTTTAGAAAAA
GAAACATTTATAAATTACATAGCAAGCAAAATAAATATTAAAGAAATCATTTTGAAATAC
ATTGATGAAATAAATATTTCAAGCTTTAAAGGTGATGTACAAGAAAACCTTCAACAAATA
ATTTCATATATAAAATCATTTGTTGAAACAAGTTACAATGAAGATCTTTTGCCTTTAATA
AAAGAGCTAATTAAAAAGTTATTTGATGATAATAATTTAAAAGATTTAAATAATATTTCT
CAATGAATAAGCAAATTTATTTCAAATAATAAAAAATATGTCATTGAAAAAATAAAAGAA
ATATTCAATAAATTTATCAATAACAAAACCTTAGGTATTGATATTAAAAATTCAATAGCA
AAATTATTAATTTCATTGATGGAACAAAATCTAAAGAATATTACATGGCCTGTTAATGCA
AAAGAAACATTACTAAAATTAATTTCGCTAGGCATTGAAAAATTGCCAGAATTCAATATT
CTAGATGGCTTAATTGAAAATGTTTTAGACTACTCAGTCAATAATCTAAACAAGAATCAA
TTTGAATTTAAAAAGTACGATTGAAATAATTTAATTAATATTGTAAGCATTATCAATAAT
TTAAACTACGACAAAATCATAGAATTTGTTAAATCTTTAAAATCTGAGGATATAAAAAAT
ATTGCATTATTATTATTAAAAAATATCAAGAACTTTGAAAATATTATTCCAGATTATAGT
AATGAATCTCCATCACTTCCTGAACATAAAAATTTAGATTCTTCAAACACAAATATAGTT
GGATTTGATGGACAAATCAAGGTAAATATCAATGTTTATTTTAATTTGTTTAAATGTGTA
TTTTCAATATTAGACAATAAGGCAAAGAAAGAAATTAAAGATGAATTAAAAAATTCAGTT
GATATTTTCTTACAAAGTAATAAATTTAAACAATATATCAAACACAATTTATTAAAAATA
AAAGAAAAAATTCTAAAAATTGATTCAAAAGCTTCTGAATTAGGCAATGAAATAGTTAAA
ACATTAATGAAGGTAATTTTTGATTCAAATAATACAAAAGAATTTATACTAACATTATTA
AATTCATTGATAGATTTAGGCGATAACAATCAATGAGCTTCTATTAGTGATTTCAATGGT
TTATTTAAACATTTATTGTCAACAAATAAAGATAAATTTAAAGCATTTATTAAAAACGCA
GTAAATGAAATGACTTCTAACAAAAACTTAATTAACAAATCTATTGAATATGCATTGAAT
TTATTCAACAAGAAATATTTAATTAGTTCAAGTAGCGCTCAAATTCAAGGAATTGCAAAT
CTTTTGACTAGATTAATTAACAAACTAGGTTCAATGAACGTATTTAGCAATATATTGGGA
GATTTCATTGATTTATTTGTTGATGTTGATTTCCTTGACAATAATGGTCATTTCAATGGA
AATGCTTTGGCATCCAAACTTCTTGAATCTATTAAAAAGATTGAATACCATAACTATTTA
ACAACAGAAAATTTAAGTGAATTATTTGAAACGATATTAGACAAAAATATTGATAAAAAT
GTCTTGTATAATGAATTGAATTTCGCTTATTCATATATAGTTGATAATTTTGATAAATTT
AAACAAGCATTCTCTACTAAAGGCAATTCTACAACATTCAACGAAGTAGATAAAACTAAA
CAAGATAAAGAACACGAACAATTCCTAAAGAATCTAGAAAAATTAATTTACAATGCTTTA
AAAGCTCTAAATGGATCAATAAAAGCAGATAATAAAAATGGAAAAGAAGCATTAGTTGAT
TTTGTATATGATGTTTTGAAGGATCAAATTAAGAAATTTAATTGAGATGGCCTTAAACAA
GATATCATTCCAAAAGATAAGTTGGAATTAATAAGTAAAAAATTCATTGATTTTCCAGAA
ATTAAAAGCTTAATTGAAGCCGTAGTTAATGATTTTCTAGCAGGATCAAAAATTGAATCG
ACCAACCTTGGGGACTTAATATCTAAAACAATTACTAGAATTCAAGATAATCTAATTAAA
AACTCTTCTGAACTTATTAAGCATCTTGCAACTGATGATGAAATTACAAATCACATTGTT
GAAAGTATTTTAAATTATCTAAAAATAGAAGGAAATGATGAAGATAAAAAATTCCTAAAA
GACTTAATTGGAAAGATAGTGCCAGCATTATTAAATAATGATTTTATTAAAAGGAAATTC
ATTAAGCGTTCAATAGGATTGATAAGTAATTACGCTAAACAATTTGATATTCTAAACCCT
GTTAAATGATTGAACGATGCAATTGAAAAAATTAAATCAGCATTTACCTTCAATGATGTT
TTAGTATTATCTGAATTAGTAGGTGAAGATAAACCAATCAATGAAACTGCTTTGGTTAAA
TTAATCAATTTAGTATTTGGAAAAAGTAATTTTGATAACTCTGTAATTTATAATGCATTA
AGAAATCTAAACAATAATTCAGATGAATCAAAACGTTCAAACATGAATACCTTAAATAGT
TCTGTTTCAAATGCGTTAGGAAGCATTTTCAAACCTTCAAAAGCCACTGATAAAGATGAC
CCTGATAATATTGATTATTCCACAGACGTTTTAAAATTGCTTGATACAATTTATAAATTG
CTTGCAAAGGCATACAATAATGATAAGGATGCAACTTCAGCAACATATAAAGTTAGGGCA
CAATCTGAAGCATGAAAAGCAGTATATCGTTTTAATGTAGCAGTAGATTTTGCTATATTT
GAAATGTTTGGTAGAGAAACATTGGAAAAAGATAGAGAACCCGGTTCAAAATGAAATGCG
CCAACATTGAGCCTATACCAAGGAACACGGGCAATACTTTGAGAATTTCAAGAAGGAACT
AATCTTAAAGCAATTCCTGGAGTATCAAGTAAATTTACGGGAATGCAGGCTTATTTTAAA
AACCCTGAAAGAAGAAGAGAATTTACTAACTATGTTTATAATGAAACTCGAGGCTGATTA
TTTAGTTCTTGAGAATACTATAAAGAAGAAAATTATGGTCCTGAATCAATTACTTATTTA
ATTGCAACAAGTGGATATAACAAATCTGAAAGTAGTAAATTAAAAAATGTAAACTTCAAA
GTTAAAGAAAATGGAAAACCTAATGAAGTTTCTAAAAAAGAATATATTCTAATGACTATC
AAAGAAGGTGGTTATAGAAAATTCATGAATATGAATAACAAAACTTCAATTAACAAATGA
AGTGGATTAGATAAAATTAGAAAAGGTGATTATTAG
>20348 bias=0,e_score=0.0,bit_score=7958.3,score_ratio=0.99,align_strand=+,abs_start=25603,abs_end=33618,allele_start=25603,allele_end=33618,query_name=NODE_7_length_40078_cov_33.6164_ID_5600 <unknown description>
TGAAAAAAAGTACAAAAATCCTCAAGGCGATTATTGCTTTAGGAATTACATCTTCAATTG
CTTCTAGTTCATTAGTTGCTATATCATGCAAAGACAAAACTAAGAAGCCGGATACAAAAA
TAACTCAAAGTGAAAATAAAGTTTCTAAAAAAATTAATTATGTTGCATTAGGCGACGGCT
TTGCTGCCGGTTATAATAGCAGCTCAAATTACTATTTCAACAATGAATATGATAGCAAAA
ACGATTTAGTTTTAGGAACATCGTATCCTTCATACATTGCTAATTTTATAAAACTATTAT
CTGATAAACAAACAACATTATCAACTTATTATAATTACGGTTTGCCTCTTTCAAATGTTA
ATGATTGAATTTCATTACTTTCACTAGACGACAAAAAGGAATCAGCTCATTTAAATCAAG
TTATTTCCTATAATCAAAATTTACTTTCAAAATTTAATAGTACCAAATTGAATAATCTAT
TTGGTGATTTTTCTAATAAAAAATTACAAGAGCTAATTAAAAAAATAAAACAAGCAAACC
TGATTACAATTTCTTTGGGATTTAACGACCTTTTTGAACAATCATCATTTTTTAAAGAAG
CGTTTGATCTTTTAAGAGAAAACAAAAATAAAGAAGAAATTTTGAAATATTTTTCAAAAA
TTCTTCTTGAATTTAAAAAGAATTGTAAAAATTTTGAAGATTCATATTCAAAATTAATTT
CAATCATTAAACAATATAATCCTAAGGCAAATATTAATCTCGTGGGTTATATATCGCCTT
ATTTGAAATTAACAAAATTAATTGACAAACAATACAATATTTCGTTGACTAATGATTGCA
TAGAAGAATTAAACAAATCATTAGCAAACATTGCCAAAACAAACAAGCTAAATTATTTAA
ACATTAATAATGACATTAAAAATCTCAAAGATAATGCTGATAAACTAAACAATAATTTCT
TTGACTGCTTCCCATCTAATAATTTATACAAAAAATTAGCGCAAGATATTTTTATGAAAA
TGTCATTGCCTAATAATAAATATAAAGAATTAGTTGATAATAATTCTAATCTAAATGAAT
TTAGCCAATCACTTGAATTTAGCAAAACTCCTTCCGAAATTTTTTCAATGATTTTAGGAA
TAAATGGCAACAATGTAGATTCTTTTGAAAAAGAATATACATTCGAAGAAAATGCAGATA
TCAAAAATATTAATTCTTCATACAATTCAAACCATATAATCCTTCAATTAAAATCAATGT
TAAATTCAAACAAAAACATTGAAGATAAAGAAATTTTGAATACATTTTCAATACTATTTG
GATTAATTGGCTTAGACCCAAAAGATTTAAACAGCTTTAATAAGTGTTTATTAGAATCTT
TAAAGAATAAAGAAAATAAAAAATCTATTATTAATTTTTTGAATCTTTTTATTGATTCAA
AAAATTTAAGCAAATCGTTTCAAGATATCAACAATGCATTAAATAATGCTATTAATAAAA
AATCATATGCAGGTTTAAACTTTGAAGAAATTAAAAAAATTGTTTATTCAACAACTACTT
CTAAACAAAATATTTATGAAATTTTAAAAGAAATTTTCTATAACAAATCTTTAAGGCAAA
ATCTTAAAAGAAGTGAATATGCAAAATTATTTAAGGCTATATTTTCAGATGTATTCATTA
AAAAAATATTAAAAAGGTTATTGCCTCAAACTACTGTTGATTTATTCAAAAATCTTTTCA
ATAACAAAGATATTGAAAAAGGTTTAGACAACATTTTTCAAAAAGTGTTGAATTTGTTAA
TTAATAATTCAGATAAATATTTTAAATTTGAAAAAATTGATGACTTTATTACTACATTGG
TTCATGATTCAAGCAAAGATGTAAATGATTTAGTTAGCCTAATAATTAAAGAAATTTCAA
AAGATAGCAAGCTTGCAAACTATTTGACCGGAAAAATTGTTGATTCTTTATACAAATCAT
ATGATTTAGATTTACTTGAAAAACCAAATATTTCTTTGTTTGTTTCAACATTTTTTGACA
ACATTTCAAACTTCGATGGTTTATCTCAAATATCAAACATTATTATTCAAATATTAATGA
ATTCTAAACTAGATGATGACCACCAAAATAGGGATTTAATTTCAGAAATTCTAAATGGAA
TTCTTTTTGATAAATACGACCTAAATAGGGATAACTCGCTTTTATTTAAAATCCTATCGT
TTGAACCTAAAATACAAAATATTAACGACTACAAACAAGGATTAAAACACTTAGCTCTAA
AATATGCAATTAAAAATAATGCATTAATGCCAAAAAACATAGGCAAATTAATTGATAAAG
ATTCAAGAGAAAGCATATTAAGATTTTATAAAAATATAGCATTGAATGCAAAGAAGAATT
TAAACGAATTTGGTAGTGAAATATTTAAAGATATTATCTCGCTTCTAGTAAATGAATTAT
TTAAGAATAATAGTTTGTTCAGTCAATTGATTGATCAAATTGGAAATTATGTTGTTATTC
AGCCTATCGTTGCTTTCATTAAATCAATTAATTACAAAAAGATATTCAACAATGAAGAAG
AAATTCAAAAATTTGTTGAAAATGTTTGAGATCAACTAATTTCAACAATAAGAAGTGAGA
AAGTTTTAGGTTGTTTAAAAAATATTTTAAATGATTTTATTAGTGGAAATAATGAATACG
ATTTCTCGTCTAGCTATAATTTTTTGGTTTCATTCTTAAAAAATTCTAAAAAGAATGGTT
CAATTGATTTATTAAAAACGGTGATATCAGAAATTGCAACTAACACCAAATTTATTGATA
AAGCAGTTGAATTGGGCGCAATTTGATTAAAAAAAGAAGCAAATACTGAACTAAATGATA
AAGAAATTAAAGAAATAAGCAATTATTTAGTTAAATTAATCAATTCAATTACTAAAAGCA
ATTTAGTAACTAAACTTATTGAAAATTTTGATGAAAAAATTCAAATTTTAGATAATAAAA
AAATTGACACATTTGATAAGCTGGGTAACTATTTAAAATCAATATTTAGTGACTACTTCA
ACATTGAAAAAAATAAAGATTTAATTAATAATTTTGTTGATTTACTACTCGAAAGAGATG
ATAAATCAGAAGGAATAAAATTTTCTGAATTAATAAAAACACTTTCTGTTCTTGCTTCTA
AATCCGAACTTGTTAACTACGTCTTTAAAAAATTTGACATTAAATCTATTATATTAAATT
ACTTAGATTCATTTAAAGACAACAAGCTATCTAACGATGCTGAATTAAATTCACTATTAC
TAACTTTAATCACCAAAACTAGAAATTACATAGATAGTCAATGAGAAAACGAACTACTTC
CAAAAATTAAATCGATTATTGAACTTTCTGCAATAGATAATAAGGTTATAGAATCTAAAA
ACATTAATGAATTTGTTGCGAATGTAATTTCAAAAAATGTAGGAATAGTAAAAGAAATTT
TAAATAATTTCTTAGATAAAGAAATAAAAAGCAACGAAGAAATTAAAAGTGATTTATTTA
AATTATTAAAGAAACAATATCCTCAATTTCTTGCCGGAGCAGATAGTGAAAGCAATATTG
AAAAATTAGTATCAAAATTGATTGATTTTGCCTTGCAAAAACAAAATGTTGACTTGCTAG
TGTCAACATTTGTTTCATATATTTCTAAATACATTGAAAATAATGGTTTTAATTTAGACA
AAATTAGTTGAAGTAATGCTTTAGATATAAAAAATCTAATTAAGCATTTATTTAATTACG
AACAATTAAATTCATTGATAGATACATTAAATGAAGAAAATGTAAAAACTCTATTCTTGA
TATTAATCAAGAATTTAAATGAATTTGCAAATGTTGTTTTAGCAAACAACGACACAACAA
CACAAAAACAAAATGAAGGTTCAAGGCCAATTAAATTAGACAATGATTTAAATTTTGAGC
AAATCTTCTTACTAATTAAAAAATTATGAAATAAACTAGCTTCATCTAAATCTACAATTA
TCAATGAGTTAAAACCAGAAGTTAAAAAGTTATTAAAAAATGAAAATTTAAAACAATATT
TAACAAAAATAATTAATAATGAGTTAAAAAATGTTCATAATGAAGTTCTAAATAAAGTCA
ATACAAATGATAATAATCTTGCCAATTTTATTGTCGATAAATTCGATAAGATTATTGATA
ATAAATTAATTGACAAAGTTTTCGAATTTATTGAAAATTTAATTGAAAACGGCAGTGAAT
ATGATGCTCAAACATTGCCTGAATTTATCAATAAAATATTGAAAAATCTTGCAGACAACA
AAGGCTTTGATGCGTTAGAACAATTGCTAGAAAATGTTTTATCAAATAAAGATATAACCC
AAAAATTAGTTGAATTTTTAGTTGCGTTTTTAGAAATTGAAGCAAAAACAAAATTGAATT
CTGATGAAATTAACCAATTAACTAATTATTTCAACAAGATTTTACCTACTTCATTAAAAT
CTAATTTATATAAAAACTTAAAAATTAAATTAATAAATGAATTGAAGTCAATAAATAAAT
ATTCTTGAGCTTCTATTCTTGAATCCGTTACAAAAACGATTAAGAATTATTTTAGTTTTA
ATAATGGTGAATTAATTAAGGATGTCCAACAATTCTTAACAAAGAAATATGAAGAACAAG
AAATTAACCAAATAAAAGATGTTGAACTAATTAAAATATTAAAGATCGTTTTAGAAAAAG
AAACATTTATAAATTACATATCAAGCAAAATAAATATTAAAGAAATCATTTTGAAATACA
TTGATGAAATAAATATTTCAAGCTTTAAGGGTGATGTACAAGAAAACCTTCAACAAATAA
TTTCATATATAAAATCATTTGTTGAAACAAGTTACAATGAAGATCTTTTACCTTTAATAA
AAGAGCTAATTAAAAAGTTATTTGATGATAATAATTTAAAAGATTTAAATAATATTTCTC
AATGAATAAGCAAATTTATTTCAAATAATAAAAAATATGTCATTGAAAAAATAAAAGAAA
TATTTAATAAATTCATCAATAACAAAACCTTAGGTATTGATATTAAAAATTCAATAGCAA
AATTATTAATTTCATTGATGGAACAAAATCTAAAGAATATTACATGGCCTGTTAATGCAA
AAGAAACATTACTAAAATTAATTTCGCTAGGCATTGAAAAATTGCCAGAATTCAATATTC
TAGATGGCTTAATTGAAAATGTTTTAGACTACTCAGTCAATAATCTAAACAAGAATCAAT
TTGAATTTAAAAAGTACGATTGAAATAATTTAATTAATATTGTAAGCATTATCAATAATT
TAAACTACGACAAAATCATAGAATTTGTTAAATCTTTAAAATCTGAGGATATAAAAAATA
TTGCATTATTATTATTAAAAAATATCAAGAACTTTGAAAATATTATTCCAGATTATAGTA
ATGAATCTCCATCACTTCCTGAACATAAAAATTTAGATTCTTCAAACACAAATATAGTTG
GATTTGATGGACAAATCAAGGTAAATATCAATGTTTATTTTAATTTGTTTAAATGTGTAT
TTTCAATATTAGACAATAAGGCAAAGAAAGAAATTAAAGATGAATTAAAAAATTCAGTTG
ATATTTTCTTACAAAGTAATAAATTTAAACAATATATCAAACACAATTTATTAAAAATAA
AAGAAAAAATTCTAAAAATTGATTCAAAAGCTTCTGAATTAGGCAATGAAATAGTTAAAA
CATTAATGAAGGTAATTTTTGATTCAAATAATACAAAAGAATTTATACTAACATTATTAA
ATTCATTGATAGATTTAGGCGATAACAATCAATGAGCTTCTATTAGTGATTTCAATGGTT
TATTTAAACATTTATTGTCAACAAATAAAGATAAATTTAAAGCATTTATTAAAAACGCAG
TAAATGAAATGACTTCTAACAAAAACTTAATTAACAAATCTATTGAATATGCATTGAATT
TATTCAACAAGAAATATTCAATTAGTTCAAGTAGCGCTCAAATTCAAGGAATTGCAAATC
TTTTGACTAGATTAATTAACAAACTAGGTTCAATGAACGTATTTAGCAATATATTGGGAG
ATTTCATTGATTTATTTGTTGATGTTGATTTCCTTGACAATAATGGTCATTTCAATGGAA
ATGCTTTGGCATCCAAACTTCTTGAATCTATTAAAAAGATTGAATACCATAAGTATTTAA
CAACAGAAAATTTAAGTGAATTATTTGAAACAATATTAGACAAAAATATTGATAAAAATG
TCTTGTATAATGAATTGAATTTCGCTTATTCATATATAGTTGATAATTTTGATAAATTTA
AACAAGCATTTTCTGCTAAAAGCAATTCTACAACATTCAACGAAGTAGATAAAACTAAAC
AAGATAAAGAACACGAACAATTCCTAAAGAATCTAGAAAAATTAATTTACAATGCTTTAA
AAGCTCTAAATGGATCAATAAAAGCAGATAATAAAAATGGAAAAGAAGCATTAGTTGATT
TTGTATATGATGTTTTGAAGGATCAAATTAAGAAATTTAATTGAGATGGCCTTAAACAAG
ATATCATTCCAAAAGATAAGTTGGAATTAATAAGTAAAAAATTCATTGATTTTCCAGAAA
TTAAAAGCTTAATTGAAGCAGTAGTTAATGATTTTCTAGCAGGATCAAAAATTGAATCGA
CCAACCTTGGGGACTTAATATCTAAAACAATTACTAGAATTCAAGATAATCTAATTAAAA
ACTCTTCTGAACTTATTAAGCATCTTGCAACTGATGATGAAATTACAAATCACATTGTTG
AAAGTATTTTAAATTATCTAAAAATAGAAGGAAATGATGAAGATAAAAAATTCCTAAAAA
ACCTAATTGGAAAGATAGTACCAGCATTATTAAATAATGATTTTATTAAAAGGAAATTCA
TTAAGCGTTCAATAGGATTGATAAGTAATTACGCTAAACAATTTGATATTCTAAACCCTG
TTAAATGATTGAACGATGCAATTGAAAAAATTAAATCAGCATTTACCTTCAATGATGTTT
TAGTATTATCTGAATTAGTAGGCGAAGATAAACCAATCAATGAAACTGCTTTGGTTAAAT
TAATCAATTTAGTATTCGGAAAAAGTAATTTTAATGACTCTGTAATCTATAATGCATTAA
GAAATCTAAACAATAATTCAGATGAATCAAAACGTTCAAACATGAATACCTTAAATAGCT
CGGTTTCAAATGCGTTGGGAAGCATTTTTAAACCTTCAAAAGCCAGCGATAAAGATGATC
CCGATAATATTCAATATTCAGCAGACGTTTTAAAATTACTTGATACAATTTATAAATTGC
TTGCAAAGGCATACAATAGCGATAAAGATGCAACTTCACCAACATATAAAGTTAGGGCAC
AATCTGAAGCATGAAAAGCAGTATATCGTTTTAATGTAGCAGTAGATTTTGCTATATTTG
AAATGTTTGGTAGAGAAACATTAGAAAAAGATAGAGAACCCGGTTCAAAATGAAATGCGC
CAACATTGAGCCTATACCAAGGAACACGGGCAATACTTTGAGAATTTCAAGAAGGAACTA
ATCTTAAAGCAATTCCTGGAGTATCAAGTAAATTTACGGGAATGCAGGCTTATTTTAAAG
ACTCTGAAAGAAGAAGAGAATTTACTAACTATCTTTATAATGAAACTGGAGGATGATTTA
TTCATTCTTGAGAATACTATAAAGAAGAAAATTATGGTCCTGAATCAATTACTTATTTAA
TTGTAACAAGTGGATATAACAAATCTGAAAGTAGTAAATTAAAAAACGTAAACTTCAAAG
TTAAAGAAAATGGAAAACCTAATGAAGTTTCTAAAAAAGAATATATTCTAATGACTATCA
AAGAAGGTGGTTATAGAAAATTCATGAATATGAATAACAAAACTTCAATTAATAAATGAA
GTGGATTAAATAAAATTAAACAAGGCGATTATTAG
>20349 bias=0,e_score=0.0,bit_score=7987.2,score_ratio=1.00,align_strand=-,abs_start=200866,abs_end=208880,allele_start=200866,allele_end=208880,query_name=NODE_1_length_497571_cov_28.1511_ID_540 <unknown description>
TGAAAAAAAGTACAAAAATCCTCAAGGCGATTGTTGCTTTAGGAATTACATCTTCAATTG
CATCTAGTTCATTAGTTGCCATATCATGTAAAGACAAAACTAAAAAGCCGGATACAAAAA
TAACTCAAAGCGAAAATAAAGTTTCTAAAAAAATTAATTATGTTGCATTAGGAGACGGCT
TTGCTGCCGGTTATAATAGCAGCTCAAATTACTATTTCAACAATGAATATGATAGCAAAA
ACGATTTAGTTTTAGGAACATCGTATCCTTCATACATTGCTAATTTTATAAAACTATTAT
CTGATAAACAAACAACATTATCAACTTACTATAATTACGGTTTGCCGCTTTCAAATGTTA
ATGATTGAATTTCATTACTTTCACTAGATGATAAAAAGGAATCAACTCATTTAAATCAAG
TTATTTCCTATAATCAAAATTTACTTTCAAAATTTAATAGTACCAAATTGAATAATCTAT
TTGGTGATTTTTCTAATAAAAAATTACAAGAGCTAATTAAAAATATAAAACAAGCAAACC
TGATTACAATTTCTTTGGGATTCAACGACCTTTTTGAACAATCATCATTTTTTAAAGAAG
CGTTTGATCTTTTAAGAGAAAACAAAAATAAAGAAGAAATTTTGAAATATTTTTCAAAAA
TTCTTCTTGAATTTAAAAAGAATTGTAAAAATTTTGAAGATTCATATTCAAAATTAATTT
CAATCATTAAACAATATAATCCTAAGGCAAATATTAATCTCGTGGGTTATATATTGCCTT
ATTTGAAATTAACAAAATTAATTGACAAACAATACAATATTTCGTTGACTAATGATTGCA
TAGAAGAATTAAACAAATCATTAGCAAACATTGCCAAAACAAACAAGCTAAACTATTTAA
ACATTAATAATGACATTAAAAATCTCAAAGATAATGCCGATAAACTAAACAATAATTTCT
TTGACTGTTTCCCATCTAATAATTTATACAAAAAATTAGCGCAAGATATTTTTATGAAAA
TGTCATTGCCTAATAATAAATATAAAGAATTAGTTGATAATAATTCTAATCTAAATGAAT
TTAGCCAATCACTTGAATTTAGCAAAACTCCTTCCGAAATTTTTTCAATGATTTTAGGAA
TAAATGGCAACAATGTAGATTCTTTTGAAAAAGAATATACATTCGAAGAAAATGCAGATA
TCAAAAATATTAATTCTTCATACAATTCAAACCATATAATCCTTCAATTAAAATCAATGT
TAAATTCAAACAAAAACATTGAAGATAAAGAAATTTTGAATACATTTTCAATACTATTTG
GATTAATTGGCTTAGACCCAAAAGATTTAAACAGCTTTAATAAGTGTTTATTAGAATCTT
TAAAGAATAAAGAAAATAAAAAATCTATTATTAATTTTTTGAATCTTTTTATTGATTCAA
AAAATTTAAGCAAATCGTTTCAAGATATCAACAATGCATTAAATAATGCTATTAATAAAA
AATCATATGCAGGTTTAAACTTTGAAGAAATTAAAAAAATTGTTTATTCAACAACTACTT
CTAAACAAAATATTTATGAAATTTTAAAAGAAATTTTCTATAACAAATCTTTAAGGCAAA
ATCTTAAAAGAAGTGAATATGCAAAATTATTTAAGGCTATATTTTCAGATGTATTCATTA
AAAAAATATTAAAAAGGTTATTGCCTCAAACTACTGTTGATTTATTCAAAAATCTTTTCA
ATAACAAAGATATTGAAAAAGGTTTAGACAACATTTTTCAAAAAGTGTTGAATTTGTTAA
TTAATAATTCAGATAAATATTTTAAATTTGAAAAAATTGATGACTTTATTACTACATTGG
TTCATGATTCAAGCAAAGATGTAAATGATTTAGTTAGCCTAATAATTAAAGAAATTTCAA
AAGATAGCAAGCTTGCAAACTATTTGACCGGAAAAATTGTTGATTCTTTATACAAATCAT
ATGATTTAGATTTACTTGAAAAACCAAATATTTCTTTGTTTGTTTCAACATTTTTTGACA
ACATTTCAAACTTCGATGGTTTATCTCAAATATCAAACATTATTATTCAAATATTAATGA
ATTCTAAACTAGATGATGACCACCAAAATAGGGATTTAATTTCAGAAATTCTAAATGGAA
TTCTTTTTGATAAATACGACCTAAATAGGGATAACTCGCTTTTATTTAAAATCCTATCGT
TTGAACCTAAAATACAAAATATTAACGACTACAAACAAGGATTAAAACACTTAGCTCTAA
AATATGCAATTAAAAATAATGCATTAATGCCAAAAAACATAGGCAAATTAATTGATAAAG
ATTCAAGAGAAAGCATATTAAGATTTTATAAAAATATAGCATTGAATGCAAAGAAGAATT
TAAACGAATTTGGTAGTGAAATATTTAAAGATATTATCTCGCTTCTAGTAAATGAATTAT
TTAAGAATAATAGTTTGTTCAGTCAATTGATTGATCAAATTGGAAATTATGTTGTTATTC
AGCCTATCGTTGCTTTCATTAAATCAATTAATTACAAAAAGATATTCAACAATGAAGAAG
AAATTCAAAAATTTGTTGAAAATGTTTGAGATCAACTAATTTCAACAATAAGAAGTGAGA
AAGTTTTAGGTTGTTTAAAAAATATTTTAAATGATTTTATTAGTGGAAATAATGAATACG
ATTTCTCGTCTAGCTATAATTTTTTGGTTTCATTCTTAAAAAATTCTAAAAAGAATGGTT
CAATTGATTTATTAAAAACGGTGATATCAGAAATTGCAACTAACACCAAATTTATTGATA
AAGCAGTTGAATTGGGCGCAATTTGATTAAAAAAAGAAGCAAATACTGAACTAAATGATA
AAGAAATTAAAGAAATAAGCAATTATTTAGTTAAATTAATCAATTCAATTACTAAAAGCA
ATTTAGTAACTAAACTTATTGAAAATTTTGATGAAAAAATTCAAATTTTAGATAATAAAA
AAATTGACACATTTGATAAGCTGGGTAACTATTTAAAATCAATATTTAGTGACTACTTCA
ACATTGAAAAAAATAAAGATTTAATTAATAATTTTGTTGATTTACTACTCGAAAGAGATG
ATAAATCAGAAGGAATAAAATTTTCTGAATTAATAAAAACACTTTCTGTTCTTGCTTCTA
AATCCGAACTTGTTAACTACGTCTTTAAAAAATTTGACATTAAATCTATTATATTAAATT
ACTTAGATTCATTTAAAGACAACAAGCTATCTAACGATGCTGAATTAAATTCACTATTAC
TAACTTTAATCACCAAAACTAGAAATTACATAGATAGTCAATGAGAAAACGAACTACTTC
CAAAAATTAAATCGATTATTGAACTTTCTGCAATAGATAATAAGGTTATAGAATCTAAAA
ACATTAATGAATTTGTTGCGAATGTAATTTCAAAAAATGTAGGAATAGTAAAAGAAATTT
TAAATAATTTCTTAGATAAAGAAATAAAAAGCAACGAAGAAATTAAAAGTGATTTATTTA
AATTATTAAAGAAACAATATCCTCAATTTCTTGCCGGAGCAGATAGTGAAAGCAATATTG
AAAAATTAGTATCAAAATTGATTGATTTTGCCTTGCAAAAACAAAATGTTGACTTGCTAG
TGTCAACATTCGCTTCGTATATTTCTAAATACATTGAAAATAATGGTTTTAATTTAGACA
AAATTAGTTGAAGTAATGCTTTAGATCTAAAAAATCTAATTAAGCATTTATTGAATTACG
AACAATTAAATTCATTGATAGATACATTAAATGAAGAAAATGTAAAAACTCTATTTTTGA
TATTAATCAAGAATTTAAATGAATTTGCAAATGCTGTTTTAGCAAACAACAACACAACAA
CACAAAAACAAAATGAAGGTTCAAAACCAATTAAATTAGACAATGATTTAAATTTTGAGC
AAATCTTCTTACTAATTAAAAAATTATGAAATAAACTAGCCTCATCTAAATCTACAATTA
TCAATGAGTTGAAGCCAGAAGTTAAAAAGTTATTAAAAAATGAAAATTTAAAACAATATT
TAACAAAAATAATTAATAATGAGTTAAAAAAGGTTCATAATGAAGTTCTAAGTAAAGTCA
ATACAAATGATAATAATCTTGCCAATTTTATTGTTAATAAATTCGATAAGATTATTGATA
ATAAATTAATTGACAAAGTTTTTGAATTTATTGAAAATTTAATTGAAAACGGCAGTGAAT
ATGATGCTCAAACATTGCCTGAATTTATCAATAAAATATTGAAAAATCTTGCAGACAACA
AAGGCTTTGATGCGTTAGAACAATTGCTAGAAAATGTTTTATCAAATAAAGATATAACCC
AAAAATTAGTTGAATTTTTAGTTGCGTTTTTAGAAATTGAAGCAAAAACAAAATTGAATT
CTGATGAAATTAACCAATTAACTAATTATTTCAACAAGATTTTACCTACTTCATTAAAAT
CTAATTTATATAAAAACTTAAAAATTAAATTAATAAATGAATTGAAGTCAATAAATAAAT
ATTCTTGAGCTTCTATTCTCGAATCCGTTACAAAAACGATTAAGAATTATTTTAGTTTTA
ATAATGGTGAATTAATTAAGGATGTCCAACAATTCTTAACAAAGAAATATGAAGAACAAG
AAATTAACCAAATAAAAGATGTTGAACTAATTAAAATATTAAAGATCGTTTTAGAAAAAG
AAACATTTATAAATTACATATCAAGCAAAATAAATATTAAAGAAATCATTTTGAAATACA
TTGATGAAATAAATATTTCAAGCTTTAAGGGTGATGTACAAGAAAACCTTCAACAAATAA
TTTCATATATAAAATCATTTGTTGAAACAAGTTACAATGAAGATCTTTTACCTTTAATAA
AAGAGCTAATTAAAAAGTTATTTGATGATAATAATTTGAAAGATTTAAATAATATTTCTC
AATGAATAAGCAAATTTATTTCAAATAATAAAAAATATGTCATTGAAAAAATAAAAGAAA
TATTTAATAAATTCATCAATAACAAAACCTTAGGTATTGATATTAAAAATTCAATAGCAA
AATTATTAATTTCATTGATGGAACAAAATCTAAAGAATATTACATGGCCTGTTAATGCAA
AAGAAACATTACTAAAATTAATTTCGCTAGGCATTGAAAAATTGCCAGAATTCAATATTC
TAGATGGCTTAATTGAAAATGTTTTAGACTACTCAGTCAATAATCTAAACAAGAATCAAT
TTGAATTTAAAAAGTACGATTGAAATAATTTAATTAATATTGTAAGCATTATCAATAATT
TAAACTACGACAAAATCATAGAATTTGTTAAATCTTTAAAATCTGAGGATATAAAAAATA
TTGCATTATTATTATTAAAAAATATCAAGAACTTTGAAAATATTATTCCAGATTATAGTA
ATGAATCTCCATCACTTCCTGAACATAAAAATTTAGATTCTTCAAACACAAATATAGTTG
GATTTGATGGACAAATCAAGGTAAATATCAATGTTTATTTTAATTTGTTTAAATGTGTAT
TTTCAATATTAGACAATAAGGCAAAGAAAGAAATTAAAGATGAATTAAAAAATTCAGTTG
ATATTTTCTTACAAAGTAATAAATTTAAACAATATATCAAACACAATTTATTAAAAATAA
AAGAAAAAATTCTAAAAATTGATTCAAAAGCTTCTGAATTAGGCAATGAAATAGTTAAAA
CATTAATGAAGGTAATTTTTGATTCAAATAATACAAAAGAATTTATACTAACATTATTAA
ATTCATTGATAGATTTAGGCGATAACAATCAATGAGCTTCTATTAGTGATTTCAATGGTT
TATTTAAACATTTATTGTCAACAAATAAAGATAAATTTAAAGCATTTATTAAAAACGCAG
TAAATGAAATGACTTCTAACAAAAACTTAATTAACAAATCTATTGAATATGCATTGAATT
TATTCAACAAGAAATATTCAATTAGTTCAAGTAGCGCTCAAATTCAAGGAATTGCAAATC
TTTTGACTAGATTAATTAACAAACTAGGTTCAATGAACGTATTTAGCAATATATTGGGAG
ATTTCATTGATTTATTTGTTGATGTTGATTTCCTTGACAATAATGGTCATTTCAATGGAA
ATGCTTTGGCATCCAAACTTCTTGAATCTATTAAAAAGATTGAATACCATAACTATTTAA
CAACAGAAAATTTAAGTGAATTATTTGAAACGATATTAGACAAAAATATTGATAAAAATG
TCTTGTATAATGAATTGAATTTCGCTTATTCATATATAGTTGATAATTTTGATAAATTTA
AACAAGCATTCTCTACTAAAGGCAATTCTACAACATTCAACGAAGTAGATAAAACTAAAC
AAGATAAGGAACACGAACAATTCCTAAAGAATTTAGAAAAATTAATTTACAATGCTTTAA
AAGCTCTAAATGGATCAATAAAAGCAGATAATCAAAACGGAAAAGAAGCATTAGTTGATT
TTGTATATGATGTTTTGAAGGATCAAATTAAGAAATTTAATTGAGATGACCTTAAACAAG
ATATTATTCCAAAAGATAAGTTGGAATTAATAAGTAAAAAATTCATTGATTTTCCAGAAA
TTAAAAGCTTAATTGAAGCCGTAGTTAATGATTTTCTAGCAGGATCAAAAATTGAATCGA
CCAACCTTGGGGACTTAATATCTAAAACAATTACTAGAATTCAAGATAATCTAATTAAAA
ACTCTTCTGAACTTATTAAGCATCTTGCAACTGATGATGAAATTACAAATCACATTGTTG
AAAGTATTTTAAATTATCTAAAAATAGAAGGAAATGATGAAGATAAAAAATTCCTAAAAG
ACTTAATTGGAAAGATAGTACCAGCGTTGTTAAATAATGATTTTATTAAAAGGAAATTTA
TTAAGCGTTCAATAGGATTGATAAGTAATTATGCTAAACAATTTGATATTTTAAATCCTG
TTAAATGATTGAATGATGCAATTGAAAAAATTAAATCAGCATTTACCTTCAATGATGTTT
TAGTATTATCTGAATTAGTAGGCGAAGATAAACCAATCAATGAAACTGCTTTGGTTAAAT
TAATCAATTTAGTATTTGGAAAAAGTAATTTTAATGACTCTGTAATCTATAATGCATTAA
GAAATCTAAACAATAATTCAGATGAATCAAAACGTTCAAACATGAGTACCTTAAATAGCT
CTGTTTCAAATGCGTTAGGAAGCATTTTCAAACCTTCAAAAGCCAGCGATAAAGATGATC
CTGATAATATTCAATATTCAGCAGATGTTTTAAAATTACTTGATACAATTTATAAATTGC
TTGCAAAGGCATACAATAATGATAAAGATGCAACTTCACCAACATATAAAGTTAGGGCAC
AATCTGAAGCATGAAAAGCAGTATATCGTTTTAATGTAGCAGTAGATTTTGCCATATTTG
AAATGTTTGGTAGAGAAACATTGGAAAAAGATAGGGAACCTGGTTCAAAATGAAATGCGC
CAACATTGAGCCTATACCAAGGAACACGGGCAATACTTTGAGAATTTCAAGAAGGAACTA
ATCTTAAAGCAATTCCTGGAGTATCAAGTAAATTTACAGGAATGCAGGCTTATTTTAAAG
ACTCTGAAAGAAGAAGAGAATTTACTAACTATCTTTATAATGAAACTGGAGGATGATTTA
TTCATTCTTGAGAATACTATAAAGAAGAAAATTATGGTCCTGAATCAATTACTTATTTAA
TTGTAACAAGTGGATATAACAAATCTGAAAGTAGTAAATTAAAAAACGTAAACTTCAAAG
TTAAAGAAAATGGAAAACCTAATGAAGTTTCTAAAAAAGAATATATTCTAATGACTATCA
AAGAAGGTGGTTATAGAAAATTCATGAATATGAATAACAAAACTTCAATTAATAAATGAA
GTGGATTAAATAAAATTAAACAAGGCGATTATTA
>20350 bias=0,e_score=0.0,bit_score=7915.5,score_ratio=0.99,align_strand=-,abs_start=49826,abs_end=57837,allele_start=49826,allele_end=57837,query_name=NODE_1_length_290949_cov_36.4267_ID_342 <unknown description>
TGAAAAAAAGTACAAAAATCCTCAAGGCTATTGTTGCTTTAGGAATTACATCTTCAATTG
CTTCTAGTTCATTAGTTGCTATATCATGCAAAGACAAAACTAAGAAACCGGATACAAAAA
TAACTCAAAGTGAAAATAAAGTTTCTAAAAAAATTAATTATGTTGCATTAGGCGACGGCT
TTGCTGCCGGTTATAATAGCAGCTCAAATTACTATTTTAACAATGAATATGATAGCAAAA
ACGATTTAGTTTTAGGAACATCGTATCCTTCATACATTGCTAATTTTATAAAACTATTAT
CTGATAAACAAACAACATTATCAACTTATTATAATTACGGTTTGCCTCTTTCAAATGTTA
ATGATTGAATTTCATTACTTTCAGATGACAAAAAGGAATCAGCTCATTTAAATCAAGTTA
TTTCCTATAACAAAAATTTACTTTCAAAATTTAATAGTGCCAAATTGAATAATCTATTTG
GTGATTTTTCTAATAAAAAATTACAAGAGCTAATTAAAAAAATAAAACAAGCAAACCTGA
TTACAATTTCTTTGGGATTCAACGACCTTTTTGAACAATCATCATTTTTTAAAGAAGCGT
TTGATCTTTTAAGAGAAAACAAAAATAAAGAAGAAATTTTGAAATATTTTTCAAAAATTC
TTCTTAAATTTAAAAAGAATTGTAAAAATTTTGAAGATTCATATTCAAAATTAATTTCAA
TCATTAAACAATATAATCCTAAGGCAAATATTAATCTCGTGGGTTATATATCGCCTTATT
TGAAATTAACAAAATTAATTGACAAACAATACAATATTTCGTTGACTAATGATTGCATAG
AAGAATTAAACAAATCATTAGCAAACATTGCCAAAACAAACAAGCTAAACTATTTAAACA
TTAATAATGACATTAAAAATCTCAAAGATAATGCCGATAAACTAAACAATAATTTCTTTG
ACTGCTTCCCATCTAATAATTTATACAAAAAATTAGCGCAAGATATTTTTATGAAAATGT
CATTGCCTAATAATAAATATAAAGAATTAGTTGATAATAATTCTAATCTAAATGAATTTA
GCCAATCACTTGAATTTAGCAAAACTCCTTCCGAAATTTTTTCAATGATTTTAGGAATAA
ATGGCAACAATGTGGATTCTTTTGAAAAAGAATATACATTCGAAGAAAATGCAGATATCA
AAAATATTAATTCTTCATACAATTCAAACCATATAATCCTTCAATTAAAATCAATGTTAA
ATTCAAACAAAAACATTGAAGATAAAGAAATTTTGAATACATTTTCAATACTTTTCGGAT
TAATAGGCTTAGACCCAAAAGATTTAAGCAACTTTAATAAATATTTATTAGAATTTCTAA
AGAATAAAGAAAATAAAAAATCTATTATTAATTTTTTGAATCTTTTTATTGATTCAAAAA
ATTTAAGCAAATCGTTTCAAGATATCAACAATGCTTTAAATAAAGCTATTAATAAAAAAT
CATATGCAGGTCTAAACTTTGAAGAAATTAAAAAAATTGTTTATTCAACAACTACTTCTA
AACAAAATATTTATGAAATTTTAAAAGAAATTTTCTATAACAAATCTTTAAGGCAAGATC
TTAAAAGAAGCGAATATGCAAAATTATTTAAGGCTATATTTTCAGATGTATTCATTAAAA
AAATATTAAAAAGGTTATTGCCTCAAACTACTGTTGATTTATTCAAAAATCTTTTCAATA
ACAAAGATATTGAAAAAGGTTTAGACAACATTTTTCAAAAAGTGTTGAATTTGTTAATTA
ATAATTCAGATAAATATTTTAAATTTGAAAAAATTGATGACTTTATTACTACATTGGTTC
ATGATTCAAGCAAAGATGTAAATGATTTAGTTAGCCTAATAATTAAAGAAATTTCAAAAG
ATAGTAAACTTGCAAACTACTTGACCGGGAAAATTGTTGATTCTTTATACAAATCATATG
ATTTAGATTTACTTGAAAAACCAAATATTTCTTTGTTTGTTTCAACATTTTTTGACAACA
TTTCAAACTTCGATGGTTTATCTCAAATATCAAACATTATTATTCAAATATTAATGAATT
CTAAACTAGATGATGACCACCAAAATAGGGATTTAATTTCAGAAATTCTAAATGGAATTC
TTTTTGACAAATACGACCTAAATAGGGATAACTCGCTTTTATTTAAAATCCTATCGTTTG
AACCTAAAATACAAAATATTAACGACTACAAACAAGGATTAAAACACTTAGCCCTAAAAT
ATGCAATTAAAAATAATGCATTAATGCCAAAAAACATAGGCAAATTAATCGATAAAGATT
CAAGAGAAAACATATTAAGATTTTATAAAAATATAGCATTAAATGCAAAGAAGAATTTAA
ACGAATTTGGTAGTGAAATATTTAAAGATATTATCTCGCTTCTAGTAAATGAATTATTTA
AGAATAATAGTTTGTTCAGTCAATTGATTGATCAAATTGGAAATTATGTTGTTATTCAGC
CTATCGTTGCTTTCATTAAATCAATTAATTACAAAAAGATATTCAACAATGAAGAAGAAA
TTCAAAAATTTGTTGAAAATGTTTGAGATCAACTAATTTCAACAATAAGAAGTGAGAAAG
TTTTAGGTTGTTTAAAAAATATTTTAAATGATTTTATTAGTGGAAATAATGAATACGATT
TCTCGTCTAGCTATAATTTTTTGGTTTCGTTCTTAAAAAATTCTAAAAAGAATGGTTCAA
TTGATTTATTAAAAACGGTGATATCAGAAATTGCAACTAACACCAAATTTATTGATAAAG
CAGTTGAATTGGGCGCAATTTGATTAAAAAAAGAAGCAAATACTGAACTAAATGATAAAG
AAATTAAAGAAATAAGCAATTATTTAATTAAATTAATCAATTCAATTACTAAAAGCAATT
TAGTAACTAAACTTATTGAAAATTTTGATGAAAAAATTCAAATTTTAGATAATAAAAAAA
TTGACACATTTGATAAATTGAAAAACTATTTAAAATCAATATTTAGTGACTACTTAAACA
TTGAAAAAAATAAGGATTTAATTAATAATTTTGTTGATTTACTACTCGAAAAGGATAATA
AATCAGAAGGAATAAAATTTTCTGAATTAATAAAAACACTTTCTGTTCTTGCTTCTAAAT
CCGAACTTGTTAATTACGTTTTTAAAAAATTTGACATTAAATCTATTATATTAAATTACT
TGGATTCATTTAAAGACAACAAACTATCTAACGACACTGAATTAAATTCACTATTACAAA
CCTTAATCACCAAAACTAGAAATTACATAGATAGTCAATGAGAAAACGAACTACTTCCAA
AAATTAAATCAATTATTGAACTTTCTGCAATAGATAATAAGGTTATAGAATCTAAAAACA
TTAATGAATTTGTTGCAAACGTAATTTCAAAAAATGTAGGAATAGTAAAAGAAATTTTAA
ATAATTTCTTAGATAAAGAAATAAAAAGCAACGAAGAAATTAAAGGTGGTTTATTTAAAT
TATTAAAGAAACAATATCCTCAATTTCTTGCTGGAATAGATAGTGAAAGCAACATTGAAA
AATTAGTATCAAAATTGATTGATTTTGCCTTGCAAAAACAAAATGTTGACTTGCTAGTAT
CAACATTCGCTTCGTATATTTCTAAATACATTGAAAATAATGGTTTTAATTTAGACAAAA
TTAGTTGAAGTAATGCTTTAGATCTAAAAAATCTAATTAAGCATTTATTTAACTACGAAC
AATTAAATTCATTGATAGATACATTAAATGAAGAAAATGTAAAAACTCTATTTTTGATAT
TAATCAAGAATTTAAATGAATTTGCAAATGCTGTTTTAGCAAACAACAACACAACAACAC
AAAAACAAAATGAAGGTTCAAAGCCAATTAAATTAGACAATGATTTAAATTTTGAGCAAA
TCTTCTTACTAATTAAAAAATTATGAAATAAACTAGCTTCATCTAAATCTACAATTATCA
ATGAGTTAAAACCAGAAGTTAAAAAGTTATTAAAAAATGAAAATTTAAAACAATATTTAA
CAAAAATAATTAATAATGAGTTAAAAAATGTTCATAATGAAGTTCTAAATAAAGTCAATA
CAAATGATAATAATCTTGCCAATTTTATTGTTACTAAATTCGATAAGATTATTGATAATA
AATTAATTGACAAAGTTTTCGAATTTATTGAAAATTTAATTGAAAACGGCAGTGAATATG
ATGCTCAAACATTGCCTGAATTTATCAATAAAATATTGAAAAATCTTGCAGACAACAAAG
GCTTTGATGCGTTAGAACAATTGCTAGAAAATGTTTTATCAAATAAAGATATAACCCAAA
AATTAGTCGAATTTTTAGTTGCGTTTTTAGAAATTGAAGCAAAAACAAAATTGAATTCTG
ATGAAATTAACCAATTAACTAATTATTTCAACAAGATTTTACCTACTTCATTGAAATCTA
ATTTATATAAAAACTTAAAAATTAAATTAACAAATGAATTGAAGTCAATAAATAAATATT
CTTGAGCTTCTATTCTTGAATCCGTTACAAAAACGATTAAGAATTATTTTAGTTTTAATA
ATGGTGAATTAATTAAGGATGTTCAACAATTCTTAACAAAGAAATATGAAGAACAAGAAA
TTAACCAAATAAAAGATGTTGAATTAATTAAAATATTAAAGATCGTTTTAGAAAAAGAAA
CATTTATAAATTACATAGCAAGCAAAATAAATATTAAAGAAATCATTTTGAAATACATTG
ATGAAATAAATATTTCAAGCTTTAAGGGTGATGTACAAGAAAACCTTCAACAAATAATTT
CATATATAAAATCATTTGTTGAAACAAGTTACAATGAAGATCTTTTGCCTTTAATAAAAG
AACTAATTAAAAAGTTATTTGATGATAATAATTTAAAAGATTTAAATAATATTTCTCAAT
GAATAAGCAAATTTATTTCAAATAATAAAGAATATGTTATTAAGAAAATAAAAGAAATAT
TCAATAAATTTATCAATAACAAAACCTTAGGTATTGATATTAAAAATTCAATAGCAAAAT
TATTAATTTCATTGATGGAACAAAATCTAAAGAATGTTACATGACCTGTTAATGCAAAAG
AAACATTGCTAAAATTAATTTCGTTAGGTATTGAAAAATTGCCAGAATTTAATATTCTAG
ATGGCTTAATTGAAAATGTTTTAGACTACTCTGTCAATAATCTAAACAAGAATCAATTTG
AATTTAAAAAGTACGATTGAAATAATTTAATTAATATTGTAAGCATTATTAATAATTTAA
ACTACGACAAAATCATAGAATTTGTTAAATCTTTAAAATCTGAAGATATAAAAAATATTG
CATTATTATTATTAAAAAATATCAAGAACTTTGAAAATATTATTCCAGATTATAGCAATG
AATCTCAATCACTTCCTGAACATAAAAATTTAGATTCTTCAAGTACAAATATAGTTGGAT
TTGATGGACAAATCAAGGTAAATATCAATGTTTATTTTAATTTGTTTAAATGCGTATTTT
CAATATTAGACAATAAAGCAAAGAAAGAAATTAAAGATGAATTAAAAAATTCAGTTGATA
TTTTCTTGCAAAGTAATAAATTTAAACAATATATCAAACACAATTTATTAAAAATAAAAG
AAAAAATTCTAAAGGTTGATTCAAAAGCTTCTGAATTAGGCAATGAAATAGTTGAAACAT
TAATGAAGGTAATTTTTGATTCAAATAATACAAAAGAATTTATACTAACATTATTAAATT
CATTTATAGATTTAGGCGATAACAATCAATGAGCTTCTATTAGTGATTTCAATGGTTTAT
TTAAACATTTATTGTCAGCAAATAAAGATAAATTTAAAGCATTTATTAAAAATGCAGTAA
ATGAAATAACTTCTAACAAAAACTTAATTAACAAATCTATTGAATATGCATTGAATTTAT
TCAACAAGAAATATTCAATTAGTTCAAGTAGCGCTCAAATTCAAGGAATTGCAAATCTTT
TGACTAGATTAATTAACAAACTAGGTTCAATGAACGTATTTAGCAATATATTGGGAGATT
TCATTGATTTGTTTGTTGATGTTGATTTACTTGACAATAATGGTCATTTCAATGGAAATG
CTTTGGCATCCAAACTTCTTGAATCTATTAAAAAGATTGAATACCATAACTATTTAACAA
CAGAAAATTTAAGTGAATTATTTGAAACAATATTAGACAAAAATATTGATAAAAATGTCT
TGTATAATGAATTGAATTTCGCTTATTCATATATAGTTGACAATCTTGATAAATTTAAAC
AAGTATTCTCTGCTAAAGGTAATTCTACAACGTTAAACGAAGTAGATAAAGCTAAACAAG
ATAAAGAACACGAACAATTCCTAAAGAATTTAGAAAAATTGATTTACAATGCTTTAAAAG
CTCTAAACGGATCAATAAAAGCAGATAATAAAAATGGAAAAGAAGCATTAGTTGAGTTTG
TATATAATGTTTTGAAGGATCAAATTAAAAAATTTAATTGAGATGGCCTTAAACAAAATA
TTATTCCAAAAGATAAGTTAGAATTAATAAGTAAAAAATTCATTGATTTTCCAGAAATTA
AAAGCTTAATTGAAGCCGTAGTTAATGATTTTCTAGCGGGATCAAAAATTGAATCGACCA
ACCTTGGGGACTTAATATCTAAAACAATTACTAGAATTCAAGATAATCTAATTAAGAACT
CTTCTGAACTTATTAAGCATCTTGCAACTGATAATGAAATTACAAATCACATTGTTGAAA
GTATTTTAAATTATCTAAAAATAGAAGGAAATGATGAAGATAAAAAATTCCTAAAAGACT
TAATTGGAAAAATCGTGCCGGCATTATTAAATAATGATTTTATTAAAAGGAAATTCATTA
AGCGTTCAATAGGATTGATAAGCAATTACGCTAAACAATTTGATATTCTAAACCCTGTTA
AATGATTGAATGATGCAATTGAAAAAATTAAATCGGCATTTACCTTCAATGATGTTTTAG
TATTATCTGAATTAGTAGGCGAAGATAAACCAATCAATGAAACTGCTTTGGTTAAATTAA
TCAATTTAGTATTTGGAAAAAGTAATTTTAATGACTCTGTAATTTATAATGCATTAAGAA
ATCTAAACAACAATTCAGATGAATCAAAACGTTCAAACATGAATACCTTAAATAGTTCTG
TTTCAAATGCGTTAGGAAGCATTTTCAAATCTGCAAAAGCCACTGATAAAGATGACCCTG
ATAATATTGAATATTCAGCAGACGTTTTAAAATTGCTTGATACAATTTATAAATTGCTTG
CAAAGGCATACAATAGCGATAAAGATGCAACTTCACCAACATATAAAGTTAGGGCACAAT
CTGAAGCATGAAAAGCAGTATATCGTTTTAATGTGGCAGTAGATTTTGCTATATTTGAAA
TGTTTGGTAGAGAAACATTGGAAAAAGATAGAGAACCTGGTACAAAATGAAATGCGCCAA
AATTGAGCCTATATCAAGGAACACGGGCAATACTTTGAGAATTTCAAGAAGGAACTAATC
TTAAAGCAATTCCTGGAGTATCAAGTAAATTTACAGGAATGCAGGCTTATTTTAAAGACT
CTGAAAGAAGAAGAGAATTTACTAACTATCTTTATAATGAAACTGGAGGATGATTTATTC
ATTCCTGAGAATACTATAAAGAAGAAAATTATGGTCCTGAATCAATTACTTATTTAATTG
TAACAAGTGGATATAACAAATCTGAAAGTAGTAAATTAAAAAACGTAAACTTCAAAGTTA
AAGAAAACGGAAAACCTAATGAAGTTTCTAAAAAAGAATATATTCTAATGACTATCAAAG
AAGGTGGTTATAGAAAATTCATGAATATGAATAACAAAACTTCAATTAACAAATGAAGTG
GATTAAATAAAATTAAACAAGGTGAATATTA
>20351 bias=0,e_score=0.0,bit_score=7995.5,score_ratio=1.00,align_strand=+,abs_start=289202,abs_end=297217,allele_start=289202,allele_end=297217,query_name=NODE_1_length_344309_cov_36.0595_ID_85 <unknown description>
TGAAAAAAAGTACAAAAATCCTCAAGGCGATTGTTGCTTTAGGAATTACATCTTCAATTG
CTTCTAGTTCATTAGTTGCTATATCATGCAAAGACAAAACTAAGAAGCCGGATACAAAAA
TAACTCAAAGTGAAAATAAAGTTTCTAAAAAAATTAATTATGTTGCATTAGGCGACGGCT
TTGCTGCAGGTTATAATAGCAGCTCAAATTACTATTTCAACAATGAATATGATAGCAAAA
ACGATTTAGTTTTAGGAACATCGTATCCTTCATACATTGCTAATTTTATAAAACTATTAT
CTGATAAACAAACAACATTATCAACTTATTATAACTACGGTTTGCCTCTTTCAAATGTTA
ATGATTGAATTTCATTACTTTCACTAGATGACAAAAAGGAGTCAGCTCATTTAAATCAAG
TTATTTCCTATAATCAAAATTTACTTTCAAAATTTAATAGTACCAAATTGAATAATCTAT
TTGGTGATTTTTCTAATAAAAAATTACAAGAGCTAATTAAAAAAATAAAACAAGCAAACC
TGATTACAATTTCTTTGGGATTCAACGACCTTTTTGAACAATCATCATTTTTTAAAGAAG
CGTTTGATCTTTTAAGAGAAAACAAAAATAAAGAAGAAATTTTGAAATATTTTTCAAAAA
TTCTTCTTGAATTTAAAAAGAATTGTAAAAATTTTGAAGATTCATATTCAAAATTAATTT
CAATCATTAAACAATATAATCCTAAGGCAAATATTAATCTCGTGGGTTATATATCGCCTT
ATTTGAAATTAACAAAATTAATTGACAAACAATACAATATTTCATTGACTAATGATTGCA
TAGAAGAATTAAACAAATCATTAGCAAACATTGCCAAAACAAACAAGCTAAACTATTTAA
ACATTAATAATGACATTAAAAATCTCAAAGATAATGCCGATAAACTAAACAATAATTTCT
TTGACTGTTTCCCATCTAATAATTTATACAAAAAATTAGCGCAAGATATTTTTATGAAAA
TGTCATTACCTAATAATAAATATAAAGAATTAGTTGATAATAATTCTAATCTAAATGAAT
TTAGCCAATCACTTGAATTTAGCAAAACTCCTTCCGAAATTTTTTCAATGATTTTAGGAA
TAAATGGCAACAATGTAGATTCTTTTGAAAAAGAATATACATTCGAAGAAAATGCAGATA
TCAAAAATATTAATTCTTCATACAATTCAAACCATATAATCCTTCAATTAAAATCAATGT
TAAATTCAAACAAAAACATTGAAGATAAAGAAATTTTGAATACATTTTCAATACTATTTG
GATTAATTGGCTTAGACCCAAAAGATTTAAACAGCTTTAATAAGTGTTTATTAGAATCTT
TAAAGAATAAAGAAAATAAAAAATCTATTATTAATTTTTTGAATCTTTTTATTGATTCAA
AAAATTTAAGCAAATCGTTTCAAGATATCAACAATGCATTAAATAATGCTATTAATAAAA
AATCATATGCAGGTTTAAACTTTGAAGAAATTAAAAAAATTGTTTATTCAACAACTACTT
CTAAACAAAATATTTATGAAATTTTAAAAGAAATTTTCTATAACAAATCTTTAAGGCAAA
ATCTTAAAAGAAGTGAATATGCAAAATTATTTAAGGCTATATTTTCAGATGTATTCATTA
AAAAAATATTAAAAAGGTTATTGCCTCAAACTACTGTTGATTTATTCAAAAATCTTTTCA
ATAACAAAGATATTGAAAAAGGTTTAGACAACATTTTTCAAAAAGTGTTGAATTTGTTAA
TTAATAATTCAGATAAATATTTTAAATTTGAAAAAATTGATGACTTTATTACTACATTGG
TTCATGATTCAAGCAAAGATGTAAATGATTTAGTTAGCCTAATAATTAAAGAAATTTCAA
AAGATAGCAAGCTTGCAAACTATTTGACCGGAAAAATTGTTGATTCTTTATACAAATCAT
ATGATTTAGATTTACTTGAAAAACCAAATATTTCTTTGTTTGTTTCAACATTTTTTGACA
ACATTTCAAACTTCGATGGTTTATCTCAAATATCAAACATTATTATTCAAATATTAATGA
ATTCTAAACTAGATGATGACCACCAAAATAGGGATTTAATTTCAGAAATTCTAAATGGAA
TTCTTTTTGATAAATACGACCTAAATAGGGATAACTCGCTTTTATTTAAAATCCTATCGT
TTAAACCTAAAATACAAAATATTAACGACTACAAACAAGGATTAAAACACTTAGCTCTAA
AATATGCAATTAAAAATAATGCATTAATGCCAAAAAACATAGGCAAATTAATTGATAAAG
ATTCAAGAGAAAGCATATTAAGATTTTATAAAAATATAACATTGAATGCAAAGAAGAATT
TAAACGAATTTGGTAGTGAAATATTTAAAGATATTATCTCGCTTCTAGTAAATGAATTAT
TTAAGAATAATAGTTTGTTCAGTCAATTGATTGATCAAATTGGAAATTATGTTGTTATTC
AGCCTATCGTTGCTTTCATTAAATCAATTAATTACAAAAAGATATTCAACAATGAAGAAG
AAATTCAAAAATTTGTTGAAAATGTTTGAGATCAACTAATTTCAACAATAAGAAGTGAGA
AAGTTTTAGGTTGTTTAAAAAATATTTTAAATGATTTTATTAGTGGAAATAATGAATACG
ATTTCTCGTCTAGCTATAATTTTTTGGTTTCATTCTTAAAAAATTCTAAAAAGAATGGTT
CAATTGATTTATTAAAAACGGTGATATCAGAAATTGCAACTAACACCAAATTTATTGATA
AAGCAGTTGAATTGGGCGCAATTTGATTAAAAAAAGAAGCAAATACTGAACTAAATGATA
AAGAAATTAAAGAAATAAGCAATTATTTAGTTAAATTAATCAATTCAATTACTAAAAGCA
ATTTAGTAACTAAACTTATTGAAAATTTTGATGAAAAAATTCAAATTTTAGATAATAAAA
AAATTGACACATTTGATAAGCTGGGTAACTATTTAAAATCAATATTTAGTGACTACTTCA
ACATTGAAAAAAATAAAGATTTAATTAATAATTTTGTTGATTTACTACTCGAAAGAGATG
ATAAATCAGAAGGAATAAAATTTTCTGAATTAATAAAAACACTTTCTGTTCTTGCTTCTA
AATCCGAACTTGTTAACTACGTCTTTAAAAAATTTGACATTAAATCTATTATATTAAATT
ACTTAGATTCATTTAAAGACAACAAGCTATCTAACGATGCTGAATTAAATTCACTATTAC
TAACTTTAATCACCAAAACTAGAAATTACATAGATAGTCAATGAGAAAACGAACTACTTC
CAAAAATTAAATCGATTATTGAACTTTCTGCAATAGATAATAAGGTTATAGAATCTAAAA
ACATTAATGAATTTGTTGCGAATGTAATTTCAAAAAATGTAGGAATAGTAAAAGAAATTT
TAAATAATTTCTTAGATAAAGAAATAAAAAGCAACGAAGAAATTAAAAGTGATTTATTTA
AATTATTAAAGAAACAATATCCTCAATTTCTTGCCGGAGCAGATAGTGAAAGCAATATTG
AAAAATTAGTATCAAAATTGATTGATTTTGCCTTGCAAAAACAAAATGTTGACTTGCTAG
TGTCAACATTCGCTTCGTATATTTCTAAATACATTGAAAATAATGGTTTTAATTTAGACA
AAATTAGTTGAAGTAATGCTTTAGATCTAAAAAATCTAATTAAGCATTTATTTAACTACG
AACAATTAAATTCATTGATAGATACATTAAATGAAGAAAATGTAAAAACTCTATTCTTGA
TATTAATCAAGAATTTAAATGAATTTGCAAATGTTGTTTTAGCAAACAACAACACAACAA
CACAAAAACAAAATGAAGGTTCAAGGCCAATTAAATTAGACAATGATTTAAATTTTGAGC
AAATCTTCTTACTAATTAAAAAATTATGAAATAAACTAGCTTCATCTAAATCTACAATTA
TCAATGAGTTAAAACCAGAAGTTAAAAAGTTATTAAAAAATGAAAATTTAAAACAATATT
TAACAAAAATAATTAATAATGAGTTAAAAAATGTTCATAATGAAGTTCTAAATAAAGTCA
ATACAAATGATAATAATCTTGCCAATTTTATTGTCGATAAATTCGATAAGATTATTGATA
ATAAATTAATTGACAAAGTTTTCGAATTTATTGAAAATTTAATTGAAAACGGCAGTGAAT
ATGATGCTCAAACATTGCCTGAATTTATCAATAAAATATTGAAAAATCTTGCAGACAACA
AAGGCTTTGATGCGTTAGAACAATTGCTAGAAAATGTTTTATCAAATAAAGATATAACCC
AAAAATTAGTTGAATTTTTAGTTGCGTTTTTAGAAATTGAAGCAAAAACAAAATTGAATT
CTGATGAAATTAACCAATTAACTAATTATTTCAACAAGATTTTACCTACTTCATTAAAAT
CTAATTTATATAAAAACTTAAAAATTAAATTAATAAATGAATTGAAGTCAATAAATAAAT
ATTCTTGAGCTTCTATTCTTGAATCCGTTACAAAAACGATTAAGAATTATTTTAGTTTTA
ATAATGGTGAATTAATTAAGGATGTCCAACAATTCTTAACAAAGAAATATGAAGAACAAG
AAATTAACCAAATAAAAGATGTTGAACTAATTAAAATATTAAAGATCGTTTTAGAAAAAG
AAACATTTATAAATTACATATCAAGCAAAATAAATATTAAAGAAATCATTTTGAAATACA
TTGATGAAATAAATATTTCAAGCTTTAAGGGTGATGTACAAGAAAACCTTCAACAAATAA
TTTCATATATAAAATCATTTGTTGAAACAAGTTACAATGAAGATCTTTTACCTTTAATAA
AAGAGCTAATTAAAAAGTTATTTGATGATAATAATTTGAAAGATTTAAATAATATTTCTC
AATGAATAAGCAAATTTATTTCAAATAATAAAAAATATGTCATTGAAAAAATAAAAGAAA
TATTTAATAAATTCATCAATAACAAAACCTTAGGTATTGATATTAAAAATTCAATAGCAA
AATTATTAATTTCATTGATGGAACAAAATCTAAAGAATATTACATGGCCTGTTAATGCAA
AAGAAACATTACTAAAATTAATTTCGCTAGGCATTGAAAAATTGCCAGAATTCAATATTC
TAGATGGCTTAATTGAAAATGTTTTAGACTACTCAGTCAATAATCTAAACAAGAATCAAT
TTGAATTTAAAAAGTACGATTGAAATAATTTAATTAATATTGTAAGCATTATCAATAATT
TAAACTACGACAAAATCATAGAATTTGTTAAATCTTTAAAATCTGAGGATATAAAAAATA
TTGCATTATTATTATTAAAAAATATCAAGAACTTTGAAAATATTATTCCAGATTATAGTA
ATGAATCTCCATCACTTCCTGAACATAAAAATTTAGATTCTTCAAACACAAATATAGTTG
GATTTGATGGACAAATCAAGGTAAATATCAATGTTTATTTTAATTTGTTTAAATGTGTAT
TTTCAATATTAGACAATAAGGCAAAGAAAGAAATTAAAGATGAATTAAAAAATTCAGTTG
ATATTTTCTTACAAAGTAATAAATTTAAACAATATATCAAACACAATTTATTAAAAATAA
AAGAAAAAATTCTAAAAATTGATTCAAAAGCTTCTGAATTAGGCAATGAAATAGTTGAAA
CATTAATGAAGGTAATTTTTGATTCAAATAATACAAAAGAATTTATACTAACATTATTAA
ATTCATTTATAGATTTAGGCGATAACAATCAATGAGCTTCTATTAGTGATTTCAATGGTT
TATTTAAACATTTATTGTCAACAAATAAAGATAAATTTAAAGCATTTATTAAAAACGCAG
TAAATGAAATGACTTCTAACAAAAACTTAATTAACAAATCTATTGAATATGCATTGAATT
TATTCAACAAGAAATATTCAATTAGTTCAAGTAGCGCTCAAATTCAAGGAATTGCAAATC
TTTTGACTAGATTAATTAACAAACTAGGTTCAATGAACGTATTTAGCAATATATTGGGAA
ATTTCATTGATTTATTTGTTGATGTTGATTTCCTTGACAATAATGGTCATTTCAATGGAA
ATGCTTTGGCATCCAAACTTCTTGAATCTATTAAAAAGATTGAATACCATAAGTATTTAA
CAACAGAAAATTTAAGTGAATTATTTGAAACAATATTAGACAAAAATATTGATAAAAATG
TCTTGTATAATGAATTGAATTTCGCTTATTCATATATAGTTGATAATTTTGATAAATTTA
AACAAGCATTCTCTACTAAAGGCAATTCTACAACATTCAACGAAGTAGATAAAACTAAAC
AAGATAAGGAACACGAACAATTCCTAAAGAATTTAGAAAAATTAATTTACAATGCTTTAA
AAGCTCTAAATGGATCAATAAAAGCAGATAATCAAAATGGAAAAGAAGCATTAGTTGATT
TTGTATATGATGTTTTGAAGGATCAAATTAAGAAATTTAATTGAGATGACCTTAAACAAG
ATATTATTCCAAAAGATAAGTTGGAATTAATAAGTAAAAAATTCATTGATTTTCCAGAAA
TTAAAAACCTAATTGAAGCCGTAGTTAATGATTTTCTAGCGGGATCAAAAATTGAATCAA
GCAACCTTGGGGACTTAATATCTAAAACAATTACTAGAATTCAAGATAATCTAATTAAAA
ACTCTTCTGAACTTATTAAGCATCTTGCAACTGATGATGAAATTACAAATCACATTGTTG
AAAGTATTTTAAATTATCTAAAAATAGAAGGAAATGATGAAGATAAAAAATTCCTAAAAG
ACTTAATTGGAAAGATAGTACCAGCGTTGTTAAATAATGATTTTATTAAAAGGAAATTTA
TTAAGCGTTCAATAGGATTGATAAGTAATTATGCTAAACAATTTGATATTTTAAATCCTG
TTAAATGATTGAATGATGCAATTGAAAAAATTAAATCAGCATTTACCTTCAATGATGTTT
TAGTATTATCTGAATTAGTAGGCGAAGATAAACCAATCAATGAAACTGCTTTGGTTAAAT
TAATCAATTTAGTATTTGGAAAAAGTAATTTTAATGACTCTGTAATCTATAATGCATTAA
GAAATCTAAACAATAATTCAGATGAATCAAAACGTTCAAACATGAGTACCTTAAATAGCT
CTGTTTCAAATGCGTTAGGAAGCATTTTCAAACCTTCAAAAGCCAGCGATAAAGATGATC
CTGATAATATTCAATATTCAGCAGATGTTTTAAAATTACTTGATACAATTTATAAATTGC
TTGCAAAGGCATACAATAATGATAAAGATGCAACTTCACCAACATATAAAGTTAGGGCAC
AATCTGAAGCATGAAAAGCAGTATATCGTTTTAATGTAGCAGTAGATTTTGCCATATTTG
AAATGTTTGGTAGAGAAACATTGGAAAAAGATAGGGAACCTGGTTCAAAATGAAATGCGC
CAACATTGAGCCTATACCAAGGAACACGGGCAATACTTTGAGAATTTCAAGAAGGAACTA
ATCTTAAAGCAATTCCTGGAGTATCAAGTAAATTTACGGGAATGCAGGCTTATTTTAAAG
ACTCTGAAAGAAGAAGAGAATTTACTAACTATCTTTATAATGAAACTGGAGGATGATTTA
TTCATTCTTGAGAATACTATAAAGAAGAAAATTATGGTCCTGAATCAATTACTTATTTAA
TTGTAACAAGTGGATATAACAAATCTGAAAGTAGTAAATTAAAAAACGTAAACTTCAAAG
TTAAAGAAAATGGAAAACCTAATGAAGTTTCTAAAAAAGAATATATTCTAATGACTATCA
AAGAAGGTGGTTATAGAAAATTCATGAATATGAATAACAAAACTTCAATTAATAAATGAA
GTGGATTAAATAAAATTAAACAAGGCGATTATTAG
>20352 bias=0,e_score=0.0,bit_score=7925.5,score_ratio=0.99,align_strand=+,abs_start=296921,abs_end=304939,allele_start=296921,allele_end=304939,query_name=NODE_1_length_666248_cov_46.4332_ID_732 <unknown description>
TGAAAAAAAGTACAAAAATCCTCAAGGCGATTGTTGCTTTAGGAATTACATCTTCAATTG
CTTCTAGTTCATTAGTTGCTATATCATGCAAAGACAAAACTAAGAAGCCGGATACAAAAA
TAACTCAAAGTGAAAATAAAGTTTCTAAAAAAATTAATTATGTTGCATTAGGCGACGGCT
TCGCTGCAGGTTATAATAGCAGCTCAAATTACTATTTCAACAATGAATATGATAGCAAAA
ACGATTTAGTTTTAGGAACGTCGTATCCTTCATACATTGCTAATTTTATAAAACTATTAT
CCGATAAACAAACAACATTATCAACTTATTATAATTACGGTTTGCCTCTTTCAAATGTTA
ATGATTGAATTTCATTACTTTCACTAGACGACAAAAAGGAATCAGCTCATTTAAATCAAG
TTATTTCCTATAATCAAAATTTACTTTCAAAATTTAATAGTACCAAATTGAATAATCTAT
TTGGTGATTTTTCTAATAAAAAATTACAAGAGCTAATTAAAAAAATAAAACAAGCAAACC
TGATTACAATTTCTTTGGGATTTAACGACCTTTTTGAACAATCATCATTTTTTAAAGAAG
CGTTTGATCTTTTAAGAGAAAACAAAAATAAAGAAGAAATTTTGAAATATTTTTCAAAAA
TTCTTCTTGAATTTAAAAAGAATTGTAAAAATTTTGAAGATTCATATTCAAAATTAATTT
CAATCATTAAACAATATAATCCTAAGGCAAATATTAATCTCGTGGGTTATATATCGCCTT
ATTTGAAATTAACAAAATTAATTGACAAACAATACAATATTTCGTTGACTAATGATTGCA
TAGAAGAATTAAACAAATCATTAGCAAACATTGCCAAAACAAACAAGCTAAATTATTTAA
ACATTAATAATGACATTAAAAATTTCAAAGATAATGCTGATAAACTAAACAATAATTTCT
TTGACTGCTTCCCATCTAATAATTTATACAAAAAATTAGCGCAAGATATTTTTATGAAAA
TGTCATTGCCTAATAATAAATATAAAGAATTAGTTGATAATAATTCTAATCTAAATGAAT
TTAGCCAATCACTTGAATTTAGCAAAACTCCTTCCGAAATTTTTTCAATGATTTTAGGAA
TAAATGGCAACAATGTAGATTCTTTTGAAAAAGAATATACATTCGAAGAAAATGCAGATA
TCAAAAATATTAATTCTTCATACAATTCAAACCATATAATCCTTCAATTAAAATCAATGT
TAAATTCAAACAAAAACATTGAAGATAAAGAAATTTTGAATACATTTTCAATACTATTTG
GATTAATTGGCTTAGACCCAAAAGATTTAAACAGCTTTAATAAATATTTATTAGAATTTC
TAAAGAATAAAGAAAATAAAAAATCTATTATTAATTTTTTGAATCTTTTTATTGATTCAA
AAAATTTAAGCAAATCGTTTCAAGATATCAACAATGCTTTAAATAATGCTATTAATAAAA
AATCATATGCAGGTCTAAACTTTGAAGAAATTAAAAAAATTGTTTATTCAACAACTACTT
CTAAACAAAATATTTATGAAATTTTAAAAGAAATTTTCTATAACAAATCTTTAAGGCAAG
ATCTTAAAAGAAGCGAATATGCAAAATTATTTAAGGCTATATTTTCAGATGTATTCATTA
AAAAAATATTAAAAAGGTTATTGCCTCAAACTACTGTTGATTTATTCAAAAATCTTTTCA
ATAACAAAGATATTGAAAAAGGTTTAGACAACATTTTTCAAAAAGTGTTAAATTTGTTAA
TTAATAATTCAGATAAATATTTTAAATTTGAAAAAATTGATGACTTTATTACTACATTGG
TTCACGATTCAAGCAAAGATGTAAATGATTTAGTTAACCTAATAATTAAAGAAATTTCAA
AAGATAGCAAGCTTGCAAACTACTTGACCGGGAAAATTGTTGATTCTTTATACAAATCAT
ATGATTTAGATTTACTTGAAAAACCAAATATTTCTTTGTTTGTTTCAACATTTTTTGACA
ACATTTCAAACTTCGATGGTTTATCTCAAATATCAAACATTATTATTCAAATATTAATGA
ATTCTAAACTAGATGATGACCACCAAAATAGGGATTTAATTTCAGAAATTCTAAATGGAA
TTCTTTTTGACAAATACGACCTAAATAGGGATAACTCGCTTTTATTTAAAATCCTATCGT
TTGAACCTAAAATACAAAATATTAACGACTACAAACAAGGATTAAAACACTTAGCCCTAA
AATATGCAATTAAAAATAATGCATTAATGCCAAAAAACATAGGCAAATTAATTGATAAAG
ATTCAAGAGAAAACATATTAAGATTTTATAAAAATATAGCATTAAATGCAAAGAAAAATT
TAAACGAATTTGGTAGCGAAATATTTAAAGATATTATCTCACTTCTAGTAAATGAATTAT
TTAAGAATAATAGTTTGTTCAGCCAATTAATTGATCAAATTGGAAATTATGTTGTTATTC
AGCCTATCGTTGCTTTCATTAAATCAATTAATTACAAAAAGATATTCAACAATGAAGAAG
AAATTCAAAAATTTGTTGAAAATGTTTGAGATCAACTAATTTCAACAATAAGAAGTGAGA
AAGTTTTAGGTTGTTTAAAAAATATTTTAAATGATTTTATTAGTGGAAATAATGAATATG
ATTTCTCGTCTAGCTATAATTTTTTGGTTTCATTTTTAAAAAATTCTAAAAAGAATGGTT
CAATTGATTTATTAAAAACGGTGATATCAGAAATTGCAACTAACACCAAATTTATTGATA
AAGCAGTTGAATTGGGCGCAATTTGATTAAAAAAAGAAGCAAATACTGAACTAAATGATA
AAGAAATTAAAGAAATAAGCAATTATTTAATTAAATTAATCAATTCAATTACTAAAAGCA
ATTTAGTAACTAAACTTATTGAAAAGTTTGATGAAAAAATTCAAATTTTAGATAATAAAA
AAATTGACACATTTGATAAATTGAAAAACTATTTAAAATCAATATTTAGTGACTACTTCA
ACATTGAAAAAAATAAGGATTTAATTAATAATTTTGTTGATTTACTACTCGAAAAAGATA
ATAAATCAGAAGGAATAAAATTTTCTGAATTAATAAAAACACTTTCTGTTCTTGCTTCTA
AATCCGAACTTGTTAACTACGTCTTTAAAAAATTTGACATTAAATCTATTATATTAAATT
ACTTGGATTCATTTAAAGACAACAAACTATCTAACGACACTGAATTAAATTCACTATTAC
AAACCTTAATCACCAAAACTAGAAATTACATAGATAGTCAATGAGAAAACGAACTACTTC
CAAAAATTAAATCAATTATTGAACTTTCTGCAATAGATAATAAGGTTATAGAATCTAAAA
ACATTAATGAATTTGTTGCAAACGTAATTTCAAAAAATGTAGGAATAGTAAAAGAAATTT
TAAATAATTTCTTAGATAAAGAAATAAAAAGCAACGAAGAAATTAAAAGTGATTTATTTA
AATTATTAAAGAAACAATATCCTCAATTTCTTGCTGGAATAGATAGTGAAAGCAACATTG
AAAAATTAGTATCAAAATTGATTGATTTTGCCTTGCAAAAACAAAATGTTGACTTGCTAG
TATCAACATTCGCTTCGTATATTTCTAAATACATTGAAAATAATGGTTTTAATTTAGACA
AAATTAGTTGAAGCAATGCTTTAGATATAAAAAATCTAATTAAGCATTTATTTAACTACG
AACAATTAAATTCATTGATAGATACATTAAATGAAGAAAATGTAAAAACTCTATTTTTGA
TATTAATCAAGAATTTAAATGAATTTGCAAATGCTGTTTTAGCAAACAACAACACAACAA
CACAAAAACAAAATGAAGGTTCAAAACCAATTAAATTAGACAATGATTTAAATTTTGAGC
AAATCTTCTTACTAATTAAAAAATTATGAAATAAACTAGCTTCATCTAAATCTACAATTA
TCAATGAGCTAAAACCAGAAGTTCAAAAGTTATTAAAAAATGAAAATTTAAAACAATATT
TAACAAAAATAATTAATAATGAGTTAAAAAATGTTCATAATGAAGTTCTAAATAAAGTCA
ATACAAATGATAATAATCTTGCCAATTTTATTGTCGATAAATTCGATAAGATTATTGATA
ATAAATTAATTGACAAAGTTTTCGAATTTATTGAAAATTTAATTGAAAACGGCAGTGAAT
ATGATGCTCAAACATTGCCCGAATTTATCAATAAAATATTGAAAAATCTTGCAGACAACA
AGGGCTTTGATGTGTTAGAACAATTGCTAGAAAATGTTTTATCAAATAAAGATATAACCC
AAAAATTAGTCGAATTTTTAGTTGCGTTTTTAGAAATTGAAGCAAAAACAAAATTGAATT
CTGATGAAATTAACCAATTAACTAATTATTTCAACAAGATTTTACCTACTTCATTGAAAT
CTAATTTATATAAAAACTTAAAAATTAAATTAACAAATGAATTGAAGTCAATAAATAAAT
ATTCTTGAGCTTCTATTCTTGAATCCGTTACAAAAACGATTAAGAATTATTTTAGTTTTA
ATAATGGTGAATTAATTAAGGATGTCCAACAATTCTTAACAAAGAAATATGAAGAACAAG
AAATTAACCAAATAAAAGATGTTGAACTAATTAAAATATTAAAGATCGTTTTAGAAAAAG
AAACATTTATAAATTACATAGCAAGCAAAATAAATATTAAAGAAATCATTTTGAAATACA
TTGATGAAATAAATATTTCAAGCTTTAAAGGTGATGTACAAGAAAACCTTCAACAAATAA
TTTCATATATAAAATCATTTGTTGAAACAAGTTACAATGAGGATCTTTTACCTTTAATAA
AAGAGCTAATTAAAAAGTTATTTGATGATAATAATTTAAAAGATTTAAATAATATTTCTC
AATGAATAAGCAAATTTATTTCAAATAATAAAGAATATGTCACTGAAAAAATAAAAGAAA
TATTCAATAAATTTATCAATAACAAAACCTTAGGTATTGATATTAAAAATTCAATAGCAA
AATTATTAGTTTCATTGATGGAACAAAATCTAAAGAATATTACATGGCCTGTTAATGCAA
AAGAAACATTACTAAAATTAATTTCGCTAGGCATTGAAAAATTGCCAGAATTCAATATTC
TAGATGGCTTAATTGAAAATGTTTTAGACTACTCAGTCAATAATCTAAGCAAGAATCAAT
TTGAATTTAAAAAGTACGATTGAAATAATTTAATTAATATTGTAAGCATTATTAATAATT
TAAACTACAACAAAATCATAGAATTTGTTAAATCTTTAAAATCTGAAGATATAAAAAATA
TTGCATTATTATTATTAAAAAATATCAAGAACTTTGAAAATATTATTCCAGATTATAGCA
ATGAATCTCCAGCACTTCCTGAACATAAAAATTTAGATTCTTCAAGTACAAATATAGTTG
GATTTGATGGACAAATCAAGGTAAATATCAATGTTTATTTTAATTTGTTTAAATGCGTAT
TTTCAATATTAGACAATAAAGCAAAGAAAGAAATTAAAGATGAATTAAAAAATTCAGTTG
ATATTTTCTTGCAAAGTAATAAATTTAAACAATATATCAAACACAATTTATTAAAAATAA
AAGAAAAAATTCTAAAGGTTGATTCAAAAGCTTCTGAATTAGGCAATGAAATAGTTGAAA
CATTAATGAAGGTAATTTTTGATTCAAATAATACAAAAGAATTTATACTAACATTATTAA
ATTCATTTATAGATTTAGGCGATAACAATCAATGAGCTTCTATTAGTGATTTCAATGGTT
TATTTAAACATTTATTGTCAGCAAATAAAGATAAATTTAAAGCATTTATTAAAAATGCAG
TAAATGAAATAACTTCTAACAAAAACTTAATTAACAAATCTATTGAATATGCATTGAATT
TATTCAACAAGAAATATTCAATTAGTTCAAGTAGCGCTCAAATTCAAGGAATTGCAAATC
TTTTGACTAGATTAATTAACAAACTAGGTTCAATGAACGTATTTAGCAATATATTGGGAG
ATTTCATTGATTTGTTTGTTGATGTTGATTTACTTGACAATAATGGTCATTTCAATGGAA
ATGCTTTGGCATCCAAACTTCTTGAATCTATTAAAGAGATTGAATACCATAACTATTTAA
CAACAGAAAATTTAAGTGAATTATTTGAAACAATATTAGACAAAAATATTGATAAAAATG
TCTTGTATAATGAATTGAATTTCGCTTATTCATATATAGTTGACAATATTGATAAATTTA
AACAAGCATTCTCTGCTAAAGGCAATTCTACAACGTTAAACGAAGTAGATAAAGCTAAAC
AAGATAAAGAACACGAACAATTCCTAAAGAATTTAGAAAAATTAATTTACAATGCTTTAA
AAGCTCTAAATGGATCAATAAAATCAGATAATAAAAATGGAAAAGAAGCATTAGTTGAGT
TTGTATATAATGTTTTGAAGGATCAAATTAAAAAATTTAATTGAGATGGCCTTAAACAAA
ATATTATTCCAAAAGATAAGTTGGAATTAATAAGTAAAAAATTCATTGATTTTCCAGAAA
TTAAAAACCTAATTGAAGCCGTAGTTAATGATTTTCTAGCAGGATCAAAAATTGAATCGA
CCAACCTTGGGGACTTAATATCTAAAACAATTACTAGAATTCAAAATAATCTAATTAAGA
ACTCTTCTGAACTTATTAAGCATCTTGCAACTGATAATGAAATTACAAATCACATTGTTG
AAAGTATTTTAAATTATCTAAAAATAGAAGGAAATGATGAAGATAAAAAATTCCTAAAAG
ACTTAATTGGAAAAATCGTACCAGCATTGTTAAATAATGATTTTATTAAAAGGAAATTCA
TTAAACGTTCAATAGGATTGATAAGTAATTATGCTAAACAATTTGATATCCTAAACCCTG
TTAAATGATTGAATGATGCAATTGAAAAAATTAAATCGGCATTTAGTTTCAATGATGTTT
TAGTATTGTCTGAATTAGTAGGTGAAGATAAGCCAATCAATGAAACTGCTTTGGTTAAAT
TAATCAATTTAGTATTTGGAAAAAGTAATTTTGATGACTCTGTAATTTATAATGCATTAA
GAAATCTAAACAATAATTCAGATGAATCAAAACGTTCAAACATGAATACCTTAAATAGTT
CTGTTTCAAATGCGTTAGGAAGCATTTTCAAATCTGCAAAAGCCACTGATAAAGATGACC
CTGATAATATTGAATATTCCGCAGATGTTTTAAAATTGCTTGATACAATTTATAAATTGC
TTGCGAAGGCATACAATAATGATAAAGATGCAACTTCACCAACATATAAAGTTAGGGCAC
AATCTGAAGCATGAAAAGCTGTATATCGTTTTAATGTAGCAGTAGATTTTGCTATATTTG
AAATGTTTGGTAGAGAAACATTGGAAAAAGATAGAGAACCCGGTACATGAAAAAATGCGC
CAAAATTGAGCCTATATCAAGGAACACGGGCAATACTTTGAGAATTTCAAGAAGGAACTA
ATCTTAAAGCAATTCCTGGAGTATCAAGTAAATTTACAGGAATGCAGGCTTATTTTAAAG
ACCCTGAAAGAAGAAGGGAATTTACTAACTATCTTTATAATGAAACTTGAAGATTATTTA
GTGGTTATTCTTGAGAATACTATACAGAAGAAAATTATGGCCCTGAATCAATTACTTATT
TAATTACAACAAGTGGATATAATAAATCTGAAAGTAGTAAATTAAAAAATGTAAACTTCA
AAGTTGAAGAAAATGGAAAACCTAATGAAGTTTCTAAAAAAGAATATATTCTAATGACTA
TCAAAGAAGGTGGTTATAGAAAATTCATGAATATGAATAACAAAACTTCAAGTAACAAAT
GAAGCGGATTAAATAAAATTAAACAAGGCGATTATTAG
>20353 bias=0,e_score=0.0,bit_score=7942.5,score_ratio=0.99,align_strand=-,abs_start=2833,abs_end=10850,allele_start=2833,allele_end=10850,query_name=NODE_8_length_33401_cov_1.28101_ID_279 <unknown description>
TGAAAAAAAGTACAAAAATCCTCAAGGCGATTGTTGCTTTAGGAATTACATCTTCAATTG
CTTCTAGTTCATTAGTTGCTATATCATGCAAAGACAAAACTAAGAAGCCGGATACAAAAA
TAACTCAAAGTGAAAATAAAGTTTCTAAAAAAATTAATTATGTTGCATTAGGCGACGGCT
TCGCTGCAGGTTATAATAGCAGCTCAAATTACTATTTCAACAATGAATATGATAGCAAAA
ACGATTTAGTTTTAGGAACATCGTATCCTTCATACATTGCTAATTTTATAAAACTATTAT
CTGATAAACAAACAACATTATCAACTTACTATAATTACGGTTTGCCTCTTTCAAATGTTA
ATGATTGAATTTCATTACTTTCACTAGATGACAAAAAGGAATCAGCTCATTTAAATCAAG
TTATTTCCTATAATCAAAATTTACTTTCAAAATTTAATAGTACCAAATTGAATAATCTAT
TTGGTGATTTTTCTAATAAAAAATTACAAGAGCTAATTAAAAATATAAAACAAGCAAACC
TGATTACAATTTCTTTGGGATTCAACGACCTTTTTGAACAATCATCATTTTTTAAAGAAG
CGTTTGATCTTTTAAGAGAAAACAAAAATAAAGAAGAAATTTTGAAATATTTTTCAAAAA
TTCTTCTTGAATTTAAAAAGAATTGTAAAAATTTTGAAGATTCATATTCAAAATTAATTT
CAATCATTAAACAATATAATCCTGAGGCAAATATTAATCTCGTGGGTTATATATCGCCTT
ATTTGAAATTAACAAAATTAATTGACAAACAATACAATATTTCATTGACTAATGATTGCA
TAGAAGAATTAAACAAATCATTAGCAAACATTGCCAAAACAAACAAGCTAAACTATTTAA
ACATTAATAATGACATTAAAAATCTCAAAGATAATGCCGATAAACTAAACAATAATTTCT
TTGACTGCTTCCCATCTAATAATTTATATAAAAAATTAGCGCAAGATATTTTTATGAAAA
TGTCATTGCCTAATAATAAATATAAAGAATTAGTTGATAATAATTCTAATCTAAATGAAT
TTAGCCAATCACTTGAATTTAGCAAAACTCCTTCCGAAATTTTTTCAATGATTTTAGGAA
TAAATGGCAACAATGTAGATTCTTTTGAAAAAGAATATACATTCGAAGAAAATGCAGATA
TCAAAAATATTAATTCTTCATACAATTCAAACCATATAATCCTTCAATTAAAATCAATGT
TAAATTCAAACAAAAACATTGAAGATAAAGAAATTTTGAATACATTTTCAATACTATTTG
GATTAATTGGCTTAGACCCAAAAGATTTAAACAGCTTTAATAAATATTTATTAGAATTTC
TAAAGAATAAAGAAAATAAAAAATCTATTATTAATTTTTTGAATCTTTTTATTGATTCAA
AAAATTTAAGCAAATCGTTTCAAGATATCAACAATGCTTTAAATAATGCTATTAATAAAA
AATCATATGCAGGTCTAAACTTTGAAGAAATTAAAAAAATTGTTTATTCAACAACTACTT
CTAAACAAAATATTTATGAAATTTTAAAAGAAATTTTCTATAACAAATCTTTAAGTCAAG
ATCTTAAAAGAAGTGAATATGCAAAATTATTTAAGGCTATATTTTCAGATGTATTCATTA
AAAAAATATTAAAGAGGTTATTACCTCAAACTACTGTTGATTTATTCAAAAATCTTTTCA
ATAACAAAGATATTGAAAAAGGTTTAGACAACATTTTTCAAAAAGTGTTGAATTTGTTAA
TTAATAATTCAGATAAATATTTTAAATTTGAAAAAATTGATGACTTTATTACTACATTGG
TTCACGATTCAAGCAAAGATGTAAATGATTTAGTTAGCCTAATAATTAAAGAAATTTCAA
AAGATAGCAAGCTTGCAAACTATTTGACCGGAAAAATTGTTGATTCTTTATACAAATCAT
ATGATTTAGATTTACTTGAAAAACCAAATATTTCTTTGTTTGTTTCAACATTTTTTGACA
ACATTTCAAACTTCGATGGTTTATCTCAAATATCAAACATTATTATTCAAATATTAATGA
ATTCTAAACTAGATGATGACCACCAAAATAGGGATTTAATTTCAGAAATTCTAAATGGAA
TTCTTTTTGATAAATACGACCTAAATAGGGATAACTCGCTTTTATTTAAAATCCTATCGT
TTGAACCAAAAATACAAAATATTAACGACTACAAACAAGGATTAAAACACTTAGCCCTAA
AATATGCAATTAAAAATAATGCATTAATGCCAAAAAACATAGGCAAATTAATTGATAAAG
ATTCAAGAGAAAACATATTAAGATTTTATAAAAATATAGCATTAAATGCAAAGAAGAATT
TAAACGAATTTGGTAGTGAAATATTTAAAGATATTATCTCACTTCTAGTAAATGAATTAT
TTAAGAATAATAGTTTGTTCAGTCAATTGATTGATCAAATTGGAAATTATGTTGTTATTC
AGCCTATCGTTGCTTTCATTAAATCAATTAATTACAAAAAGATATTCAACAATGAAGAAG
AAATTCAAAAATTTGTTGAAAATGTTTGAGATCAACTAATTTCAACAATAAGAAGTGAGA
AAGTTTTAGGTTGTTTAAAAAATATTTTAAATGATTTTATTAGTGGAAATAATGAATACG
ATTTCTCGTCTAGCTATAATTTTTTGGTTTCATTCTTAAAAAATTCTAAAAAGAATGGTT
CAATTGATTTATTAAAAACGGTGATATCAGAAATTGCAACTAACACCAAATTTATTGATA
AAGCAGTTGAATTGGGCGCAATTTGATTAAAAAAAGAAGCAAATACTGAACTAAATGATA
AAGAAATTAAAGAAATAAGCAATTATTTAATTAAATTAATCAATTCAATTACTAAAAGCA
ATTTAGTAACTAAACTTATTGAAAATTTTGATGAAAAAATTCAAATTTTAGATAATAAAA
AAATTGACACGTTTGATAAATTGAAAAACTATTTAAAATCAATATTTAGTGACTACTTCA
ACATTGAAAAAAATAAGGATTTAATTAATAATTTTGTTGATTTACTACTCGAAAAAGATA
ATAAATCAGAAGGAATAAAATTTTCTGAATTAATAAAAACACTTTCTGTTCTTGCTTCTA
AATCCGAACTTGTTAACTACGTCTTTAAAAAATTTGACATTAAATCTATTATATTAAATT
ACTTGGATTCATTTAAAGACAACAAACTATCTAACGACACTGAATTAAATTCACTATTAC
AAACCTTAATCACCAAAACTAGAAATTACATAGATAGTCAATGAGAAAACGAACTACTTC
CAAAAATTAAATCAATTATTGAACTTTCTGCAATAGATAATAAGGTTATAGAATCTAAAA
ACATTAATGAATTTGTTGCAAACGTAATTTCAAAAAATGTAGGAATAGTAAAAGAAATTT
TAAATAATTTCTTAGATAAAGAAATAAAAAGCAACGAAGAAATTAAAAGTGATTTATTTA
AATTATTAAAGAAACAATATCCTCAATTTCTTGCTGGAATAGATAGTGAAAGCAACATTG
AAAAATTAGTATCAAAATTGATTGATTTTGCCTTGCAAAAACAAAATGTTGACTTGCTAG
TATCAACATTCGCTTCGTATATTTCTAAATACATTGAAAATAATGGTTTTAATTTAGACA
AAATTAGTTGAAGCAATGCTTTAGATATAAAAAATCTAATTAAGCATTTATTTAATTACG
AACAATTAAATTCATTGATAGATACATTAAATGAAGAAAATGTAAAAACTCTATTTTTGA
TATTAATCAAGAATTTAAATGAATTTGCAAATGCTATTTTAACAAACAACGACACAACGA
CACAAAAACAAAATGAAGGTTCAAAGCCAATTAAATTAGACAATGATTTAAATTTTGAGC
AAATTTTCTTACTAATTAAAAAATTATGAAATAAACTAGCTTCATCTAAATCTACAATTA
TCAATGAGTTGAAACCAGAAGTTCAAAAGTTATTAAAAAATGAAAATTTAAAACAATATT
TAACAAAAATAATTAATAATGAGTTAAAAAATGTTCATAATGAAGTTCTAAATAAAGTCA
ATACAAATGATAATAATCTTGCCAATTTTATTGTCGATAAATTCGATAAGATTATTGATA
ATAAATTAATTGACAAAGTTTTCGAATTTATTGAAAATTTAATTGAAAACGGCAGTGAAT
ATGATGCTCAAACATTGCCCGAATTTATCAATAAAATATTGAAAAATCTTGCAGACAACA
AGGGCTTTGATGCGTTAGAACAATTGCTAGAAAATGTTTTATCAAATAAAGATATAACCC
AAAAATTAGTTGAATTTTTAGTTGCGTTTTTAGAAATTGAAGCAAAAACAAAATTGAATT
CTGATGAAATTAACCAATTAACTAATTATTTCAACAAGATTTTACCTACTTCATTGAAAT
CTAATTTATATAAAAACTTAAAAATTAAATTAACAAATGAATTGAAGTCAATAAATAAAT
ATTCTTGAGCTTCTATTCTTGAATCCGTTACAAAAACGATTAAGAATTATTTTAGTTTCA
ATAATGGTGAATTAATTAAGGATGTTCAACAATTCTTAACAAAGAAATATGAAGAACAAG
AAATTGACCAAATAAAAGATGTCGAACTAATTAAAATATTAAAGATCGTTTTAGAAAAAG
AAACATTTATAAATTACATATCAAGCAAAATAAACATTAAAGAAATCATTTTGAAATACA
TTGATGAAATAAATATTTCAAGCTTTAAAGGTGATGTACAAGAAAACCTTCAACAAATAA
TTTCATATATAAAATCTTTTGTCGAAACAAGTTACAATGAAGATCTTTTACCTTTAATAA
AAGAACTAATTAAAAAGTTATTTGATGATAATAATTTAAAAGATTTAAATAATATTTCTC
AATGAATAAGCAAATTTATTTCAAATAATAAAAAATATGTCATTGAAAAAATAAAAGAAA
TATTTAATAAATTCATCAATAACAAAACCTTAGGTATTGATATTAAAAATTCAATAGCAA
AATTATTAATTTCATTGATGGAACAAAATCTAAAGAATATTACATGGCCTGTTAATGCAA
AAGAAACATTACTAAAATTAATTTCGCTAGGCATTGAAAAATTGCCAGAATTCAATATTC
TAGATGGCTTAATTGAAAATGTTTTAGACTACTCAGTCAATAATCTAAACAAGAATCAAT
TTGAATTTAAAAAGTACGATTGAAATAATTTAATTAATATTGTAAGCATTATTAATAATT
TAAACTACAACAAAATCATAGAATTTGTTAAATCTTTAAAATCTGAAGATATAAAAAATA
TTGCATTATTATTATTAAAAAATATCAAGAACTTTGAAAATATTATTCCAGATTATAGCA
ATGAATCTCAATCACTTCCTGAACATAAAAATTTAGATTCTTCAAACACAAATATAGTTG
GATTTGATGGACAAATCAACGTAAATATTAATGTTTATTTTAATTTGTTTAAATGCGTAT
TTTCGATATTAGATAATAAGGCAAAGAAAGAAATTAAAGATGAATTAAAAAATTCAGTTG
ATATTTTCTTGCAAAGTAATAAATTTAAACAATATATCAAACACAATTTATTAAAAATAA
AAGAAAAAATTCTAAAAATTGATTCAAAAGCTTCTGAATTAGGCAATGAAATAGTTGAAA
CATTAATGAAGGTAATTTTTGATTCAAATAATACAAAAGAATTTATACTAACATTATTGA
ATTCGTTGATAGATTTAGGCGACAACAATCAATGAGATTCTATTAGTGATTTCAATGGTT
TATTTAAACATTTATTGTCAGCAAATAAAGATAAATTTAAAGCATTTATTAAAAATGCAG
TAAATGAAACGACTTCTAACAAAAACTTAATTAACAAATCTATTGAATATGCATTGAATT
TATTCAACAAGAAATATTCAATTAGTTCAAGTAGTGCTCAAATTCAAGGAATAGCAAATC
TTTTGACTAGATTAATTAACAAACTAGGTTCAATGAATGTATTTAGCAATATATTGGGAG
ATTTCATTGATTTATTTGCTAATGTTGATTTCCTTGACAATAATGGTCATTTCAATGGAA
ATGCTTTGGCATCCAAACTTCTTGAATCTATTAAAAAGATTGAATACCATAACTATTTAA
CAACAGAAAATTTAAGTGAATTATTTGAAACAATATTAGATAAAAATATTGATAAAAATG
TCTTGTATAATGAATTGAATTTTGCTTATTCATATATAGTTGACAATCTTGATAAATTTA
AACAAGCATTTTCTGCTAAAAGCAATTCTACAACATTCAACGAAGTAAATAAAACTAAAC
AAGATAAAGAACACGAACAATTCCTAAAGAATTTAGAAAAATTAGTTTACAATGCTTTAA
AAGCTCTAAATGGATCAATAAAAGCAGATAATAAAAATGGAAAAGAAGCATTAGTTGATT
TTGTATATAACGTTTTGAAGGATCAAATTAAGAAATTTAATTGAGATGGTCTTAAACAAG
ATATCATTCCAAAAGATAAGTTGGAATTAATAAGTAAAAAATTCATTGATTTTCCAGAAA
TTAAAAGCTTAATTGAAGCCGTAGTTAATGATTTTCTAGCGGGATCAAAAATTGAATCGA
CCAATCTTGGGGACTTAATATCTAAAACAATTACTAGAATTCAAGATAATCTAATTAAAA
ACTCTTCTGAACTTATTAAGCATCTTGCAACTGATGATGAAATTACAAATCACATTGTTG
AAAGTATTTTGAATTATCTAAAAATAGAAGGAAATGATGAAGATAAAAAATTCCTAAAAG
ACTTAATCGGAAAGATAGTACCAGCATTATTAAATAATGATTTTATTAAAAGGAAATTCA
TTAAGCGGTCAATAGGATTGATAAGTAATTATGCTAAACAATTTGATATTTTAAATCCTG
TTAAATGATTGAATGATGCAATTGAAAAAATTAAATCAGCATTTAGCTTCAATGATGTTT
TAGTATTGTCTGAATTAGTAGGTGAAGATAAACCAATCAATGAAACTGCTTTGGTTAAAT
TAATCAATTTAGTATTTGGAAAAAGTAATTTTAATGACTCTGTAATCTATAATGCATTAA
GAAATCTAAACAATAATTCAGATGAATCAAAACGTTCAAACATGAATACCTTAAATAGTT
CTGTTTCAAATGCGTTAGGAAGCATTTTCAAATCTGCAAAAGCCACTGATAAAGATGACC
CTGATAATATTGAATATTCCGCAGATGTTTTAAAATTGCTTGATACAATTTATAAATTGC
TTGCAAAGGCATACAATAATGATAAAGATGCAACTTCACCAACATATAAAGTTAGGGCAC
AATCTGAAGCATGAAAAGCAGTATATCGTTTTAATGTAGCAGTAGATTTTGCTATATTTG
AAATGTTTGGTAGAGAAACATTGGAAAAAGATAGAGAACCCGGTACATGAAAAAATGCGC
CAAAATTGAGCCTATATCAAGGAACACGGGCAATACTTTGAGAATTTCAAGAAGGAACTA
ATCTTAAAGCAATTCCTGGAGTATCAAGTAAATTTACAGGAATGCAGGCTTATTTTAAAG
ACCCTGAAAGAAGAAGGGAATTTACTAACTATCTTTATAATGAAACTTGAAGATTATTTA
GTGGTTATTCTTGAGAATACTATACAGAAGAAAATTATGGCCCTGAATCAATTACTTATT
TAATTACAACAAGTGGATATAATAAATCTGAAAGTAGTAAATTAAAAAATGTAAACTTCA
AAGTTGAAGAAAATGGAAAACCTAATGAAGTTTCTAAAAAAGAATATATTCTAATGACTA
TCAAAGAAGGTGGTTATAGAAAATTCATGAATATGAATAACAAAACTTCAAGTAACAAAT
GAAGCGGATTAAATAAAATTAAACAAGGCGATTATTA
>20354 bias=0,e_score=0.0,bit_score=7964.3,score_ratio=0.99,align_strand=-,abs_start=53512,abs_end=61526,allele_start=53512,allele_end=61526,query_name=NODE_4_length_88116_cov_34.4059_ID_323 <unknown description>
TGAAAAAAAGTACAAAAATCCTCAAGGCGATTGTTGCTTTAGGAATTACATCTTCAATTG
CTTCTAGTTCATTAGTTGCTATATCATGCAAAGACAAAACTAAAAAGCCGGATACAAAAA
TAACTCAAAGTGAAAATAAAGTTTCTAAAAAAATTAATTATGTTGCATTAGGCGACGGCT
TTGCTGCCGGTTATAATAGCAGCTCAAATTACTATTTCAACAATGAATATGATAGCAAAA
ACGATTTAGTTTTAGGAACATCGTATCCTTCATACATTGCTAATTTTATAAAACTATTAT
CTGATAAACAAACAACATTATCAACTTACTATAATTACGGTTTGCCTCTTTCAAATGTTA
ATGATTGAATTTCATTACTTTCACTAGATGACAAAAAGGAATCAGCTCATTTAAATCAAG
TTATTTCCTATAATCAAAATTTACTTTCAAAATTTAATAGTACCAAATTGAATAATCTAT
TTGGTGATTTTTCTAATAAAAAATTACAAGAGCTAATTAAAAATATAAAACAAGCAAACC
TGATTACAATTTCTTTGGGATTCAACGACCTTTTTGAACAATCATCATTTTTTAAAGAAG
CGTTTGATCTTTTAAGAGAAAACAAAAATAAAGAAGAAATTTTGAAATATTTTTCAAAAA
TTCTTCTTGAATTTAAAAAGAATTGTAAAAATTTTGAAGATTCATATTCAAAATTAATTT
CAATCATTAAACAATATAATCCTGAGGCAAATATTAATCTCGTGGGTTATATATCGCCTT
ATTTGAAATTAACAAAATTAATTGACAAACAATACAATATTTCATTGACTAATGATTGCA
TAGAAGAATTAAACAAATCATTAGCAAACATTGCCAAAACAAACAAGCTAAACTATTTAA
ACATTAATAATGACATTAAAAATCTCAAAGATAATGCTGATAAACTAAACAATAATTTCT
TTGACTGCTTCCCATCTAATAATTTATACAAAAAATTAGCGCAAGATATTTTTATGAAAA
TGTCATTGCCTAATAATAAATATAAAGAATTAGTTGATAATAATTCTAATCTAAATGAAT
TTAGCCAATCACTTGAATTTAGCAAAACTCCTTCCGAAATTTTTTCAATGATTTTAGGAA
TAAATGGCAACAATGTAGATTCTTTTGAAAAAGAATATACATTCGAAGAAAATGCAGATA
TCAAAAATATTAATTCTTCATACAATTCAAACCATATAATCCTTCAATTAAAATCAATGT
TAAATTCAAACAAAAACATTGAAGATAAAGAAATTTTGAATACATTTTCAATACTATTTG
GATTAATAGGCTTAGACCCTAAAGATTTAAACAGCTTTAATAAGTGTTTATTAGAATCTT
TAAAGAATAAAGAAAGTAAAAAATCTATTATTAATTTTTTGAATCTTTTTATTGATTCAA
AAAATTTAAGCAAATCTTTTTTAAATATTAATAATGCATTAAATAATGCTATTAATAAAA
AATCATATGCAGGTTTAAACTTTGAAGAAATTAAAAAAATTGTTTATTCAACAACTACTT
CTAAACAAAATATTTATGAAATTTTAAAAGAAATTTTCTATAACAAATCTTTAAGGCAAG
ATCTTAAAAGAAGCGAATATGCAAAATTATTTAAGGCTATATTTTCAGATGTATTCATTA
AAAAAATATTAAAGAGGTTATTGCCTCAAACTACTGTTGATTTATTCAAAAATCTTTTCA
ATAACAAAGATATTGAAAAAGGTTTAGACAACATTTTTCAAAAAGTGTTGAATTTGTTAA
TTAATAATTCAGATAAATATTTTAAATTTGAAAAAATTGATGACTTTATTACTACATTGG
TTCATGATTCAAGCAAAGATGTAAATGATTTAGTTAGCCTAATAATTAAAGAAATTTCAA
AAGATAGCAAGCTTGCAAACTATTTGACCGGAAAAATTGTTGATTCTTTATACAAATCAT
ATGATTTAGATTTACTTGAAAAACCAAATATTTCTTTGTTTGTTTCAACATTTTTTGACA
ACATTTCAAACTTCGATGGTTTATCTCAAATATCAAACATTATTATTCAAATATTAATGA
ATTCTAAACTAGATGATGACCACCAAAATAGGGATTTAATTTCAGAAATTCTAAATGGAA
TTCTTTTTGATAAATACGACCTAAATAGGGATAACTCGCTTTTATTTAAAATCCTATCAT
TTGAACCTAAAATACAAAATATTAACGACTACAAACAAGGATTAAAACACTTAGCCCTAA
AATATGCAATTAAAAATAATGCATTAATGCCAAAAAACATAGGCAAATTAATTGATAAAG
ATTCAAGAGAAAGCATATTAAGATTTTATAAAAATATAGCATTGAATGCAAAGAAAAATT
TAAACGAATTTGGTAGTGAAATATTTAAAGATATTATCTCTCTTCTAGTAAATGAATTAT
TTAAGAATAATAGTTTGTTCAGTCAATTGATTGATCAAATTGGAAATTATGTTGTTATTC
AGCCTATCGTTGCTTTCATTAAATCAATTAATTACAAAAAGATATTCAACAATGAAGAAG
AAATTCAAAAATTTGTTGAAAATGTTTGAGATCAACTAATTTCAACAATAAGAAGTGAGA
AAGTTTTAGGTTGTTTAAAAAATATTTTAAATGATTTTATTAGTGGAAATAATGAATATG
ATTTCTCATCTAGCTATAATTTTTTGGTTTCATTCTTAAAAAATTCTAAAAAGAATGGTT
CAATTGATTTATTAAAAACGGTGATATCAGAAATTGCAACTAACACCAAATTTATTGATA
AAGCAGTTGAATTGGGCGCAATTTGATTAAAAAAAGAAGCAAATACTGAACTAAATGATA
AAGAAATTAAAGAAATAAGCAATTATTTAATTAAATTAATCAATTCAATTACTAAAAGCA
ATTTAGTAACTAAACTTATTGAAAATTTTGATGAAAAAATTCAAATTTTAGATAATAAAA
AAATTGACACGTTTGATAAATTGAAAAACTATTTAAAATCAATATTTAGTGACTACTTCA
ACATTGAAAAAAATAAGGATTTAATTAATAATTTTGTTGATTTACTACTCGAAAAAGATA
ATAAATCAGAAGGAATAAAATTTTCTGAATTAATAAAAACACTTTCTGTTCTTGCTTCTA
AATCTGAACTTGTTAACTACGTCTTTAAAAAATTTGACATTAAATCTATTATATTAAATT
ACTTGGATTCATTTAAAGACAACAAACTATCTAACGACACTGAATTAAATTCACTATTAC
AAACCTTAATCACCAAAACTAGAAATTATATAGATAGTCAATGAGAAAACGAACTGCTTC
CAAAAATTAAATCAATTATTGAACTTTCTGCAATAGATAATAAGGTTATAGAATCTAAAA
ACATTAATGAATTTGTTGCAAACGTAATTTCAAAAAATGTAGGAATAGTAAAAGAAATTT
TAAATAATTTCTTAGATAAAGAAATAAAAAGCAACGAAGAAATTAAAGGTGGTTTATTTA
AATTATTAAAGAAACAATATCCTCAATTTCTTGCCGGAATAGATAGTGAAAGCAACATTG
AAAAATTAGTATCAAAATTGATTGATTTTGCCTTGCAAAAACAAAATGTTGACTTGCTAG
TATCAACATTCGCTTCGTATATTTCTAAATACATTGAAAATAATGGTTTTAATTTAGACA
AAATTAGTTGAAGCAATGCTTTAGATATAAAAAATCTAATTAAGCATTTATTTAACTACG
AACAATTAAATTCATTGATAGATACATTAAATGAAGAAAATGTAAAAACTCTATTTTTGA
TATTAATCAAGAATTTAAATGAATTTGCAAATGCTATTTTAACAAACAACGACACAACGA
CACAAAAACAAAATGAAGGTTCAAAGCCAATTAAATTAGACAATGATTTAAATTTTGAGC
AAATCTTCTTACTAATTAAAAAATTATGAAATAAACTAGCTTCATCTAAATCTACAATTA
TCAATGAGTTGAAACCAGAAGTTCAAAAGTTATTAAAAAATGAAAATTTAAAACAATATT
TAACAAAAATAATTAATAATGAGTTAAAAAATGTTCATAATGAAGTTCTAAATAAAGTCA
ATACAAATGATAATAATCTTGCCAATTTTATTGTCGATAAATTCGATAAGATTATTGATA
ATAAATTAATTGACAAAGTTTTCGAATTTATTGAAAATTTAATTGAAAACGGCAGTGAAT
ATGATGCTCAAACATTGCCCGAATTTATCAATAAAATATTGAAAAATCTTGCAGACAACA
AGGGCTTTGATGCGTTAGAACAATTGCTAGAAAATGTTTTATCAAATAAAGATATAACCC
AAAAATTAGTTGAATTTTTAGTTGCGTTTTTAGAAATTGAAGCAAAAACAAAATTGAATT
CTGATGAAATTAACCAATTAACTAATTATTTCAACAAGATTTTACCTACTTCATTGAAAT
CTAATTTATATAAAAACTTAAAAATTAAATTAACAAATGAATTGAAGTCAATAAATAAAT
ATTCTTGAGCTTCTATTCTTGAATCCGTTACAAAAACGATTAAGAATTATTTTAGTTTTA
ATAATGGTGAATTAATTAAGGATGTTCAACAATTCTTAACAAAGAAATATGAAGAACAAG
AAATTAACCAAATAAAAGATGTCGAACTAATTAAAATATTAAAAATTGTTTTAGAAAAAG
AAACATTTATAAATTACATAGCAAGCAAAATAAATATTAAAGAAATCATTTTGAAATACA
TTGATGAAATAAATATTTCAAGCTTTAAAGGTGATGTACAAGAAAACCTTCAACAAATAA
TTTCATATATAAAATCATTTGTTGAAACAAGTTACAATGAAGATCTTTTACCTTTAATAA
AAGAGCTAATTAAAAAGTTATTTGATGATAATAATTTAAAAGATTTAAATAATATTTCTC
AATGAATAAGCAAATTTATTTCAAATAATAAAAAATATGTCATTGAAAAAATAAAAGAAA
TATTCAATAAATTTATCAATAACAAAACCTTAGGTATTGATATTAAAAATTCAATAGCAA
AATTATTAATTTCATTGATGGAACAAAATCTAAAGAATATTACATGGCCTGTTAATGCAA
AAGAAACATTACTAAAATTAATTTCGCTAGGCATTGAAAAATTGCCAGAATTCAATATTC
TAGATGGCTTAATTGAAAATGTTTTAGACTACTCAGTCAATAATCTAAACAAGAATCAAT
TTGAATTTAAAAAGTATGATTGAAATAATTTAATTAATATTGTAAGCATTATCAATAATT
TAAACTACAACAAAATTATAGAATTTGTTAAATCTTTAAAATCTGAGGATATAAAAAATA
TTGCATTATTATTATTAAAAAATATCAAGAACTTTGAAAATATTATTCCGGATTATAGCA
ATGAATCTCCAGTACTTCCTGAACATAAAAATTTAGATTCCTCAAGCACAAATATAGTTG
GATTTGATGGACAAATCAAGGTAAATATCAATGTTTATTTTAATTTGTTTAAATGTGTAT
TTTCAATATTAGACAATAAAGCAAAGAAAGAAATTAAAGATGAATTAAAAAATTCAGTTG
AAATTTTCTTACAAAGTAATAAATTTAAACAATATATCAAACACAATTTATTAAAAATAA
AAGAAAAAATTCTAAAAGTTGATTCAAAAGCTTCTGAATTAGGCAATGAAATAGTCGAAA
CATTAATGAAGGTAATTTTTGATTCAAATAATACAAAAGAATTTATACTAACATTATTAA
ATTCATTGATAGATTTAGGTGATAACAATCAATGAGCTTCTATTAGTGATTTCAATGGTT
TATTTAAACATTTATTGTCAGTAAATAAAGATAAATTTAAAGCATTTATTAAAAACGCAG
TAAATGAAACGACTTCTAACAAAAACTTAATTAACAAATCTATTGAATATGCATTGAATT
TATTCAACAAGAAATATTCAATTAGTTCAAGTAGTGCTCAAATTCAAGGAATAGCAAATC
TTTTGACTAGATTAATTAACAAACTAGGTTCAATGAATGTATTTAGCAATATATTGGGAG
ATTTCATTGATTTGTTTGTTGATGTTGATTTACTTGACAATAATGGTCATTTCAATGGAA
ATGCTTTGGCATCCAAACTTCTTGAATCTATTAAAAAGATTGAATACCATAACTATTTAA
CAACAGAAAATTTAAGTGAATTATTTGAAACAATATTAGATAAAAATATTGATAAAAATG
TCTTGTATAATGAATTGAATTTCGCTTATTCATATATAGTTGACAATCTTGATAAATTTA
AACAAGCATTCTCTGCTAAAGGTAATTCTACAACGTTAAACGAAGTAGATAAAGCTAAAC
AAGATAAAGAACACGAACAATTCCTAAAGAATCTAGAAAAATTGATTTACAATGCTTTAA
AAGCTCTAAATGGATCAATAAAAGCAAATAATAAAAATGGAAAAGAAGCATTAGTTGATT
TTGTATATAATGTTTTGAAGGATCAAATTAAGAAATTTAATTGAGATGGCCTTAAACAAG
ATATTATTCCAAAAGATAAGTTGGAATTAATAAGTAAAAAATTCATTGATTTTCCAGAAA
TTAAAAACCTAATTGAAGCCGTAGTTAATGATTTTCTAGCGGGATCAAAAATTGAATCGA
CCAACCTTGGGGACTTAATATCTAAAACAATTACTAGAATTCAAGATAATCTAATTAAAA
ACTCTTCTGAACTTATTAAGCATCTTGCAACTGATGATGAAATTACAAATCACATTGTTG
AAAGTATTTTGAGTTATCTAAAAATAGAAGGAAATGATGAAGATAAAAAATTCCTAAAAG
ACTTAATTGGAAAGATAGTACCAGCATTATTAAATAATGATTTTATTAAAAGAAAATTTA
TTAAACGTTCAATAGGATTGATAAGTAATTATGCTAAACAATTTGATATTCTAAACCCTG
TTAAATGATTGAATGATGCAATTGAAAAAATTAAATCGGCATTTAGCTTCAATGATGTTT
TAGTATTATCTGAATTAGTAGGTGAAGATAAGCCAATCAATGAAACTGCTTTGGTTAAAT
TAATCAATTTAGTATTTGGGAAAAGTAATTTTAATGACTCTGTAATTTATAATGCATTAA
GAAATCTAAACAATAATTCAGACGAATCAAAACGTTCAAACATGAATACTTTAAATAGCT
CGGTTTCAAATGCGTTGGGAAGCATTTTTAAACCTTCAAAAGCCAGCGATAAAGATGACC
CTGATAATATTGAATATTCCGCAGACGTTTTAAAATTACTTGATACAATTTATAAATTAC
TTGCAAAGGCATACAATAGCGATAAAGATGCAACTTCACCAACATATAAAGTTAGGGCAC
AATCTGAAGCATGAAAAGCAGTATATCGTTTTAATGTAGCAGTAGATTTTGCTATATTTG
AAATGTTTGGTAGAGAAACATTGGAAAAAGATAGGGAACCTGGTACAAAATGAAATGCGC
CAAACTTAAGTCTATACCAAGGAACACGGGCAATACTTTGAGAATTTCAAGAAGGAACTA
ATCTTAAAGCAATTCCTGGAGTATCAAGTAAATTTACAGGAATGCAGGCTTATTTTAAAG
ACTCTGAAAGAAGAAGAGAATTTACTAACTATCTTTATAATGAAACTGGAGGATGATTTA
TTCATTCTTGAGAATACTATAAAGAAGAAAATTATGGTCCTGAATCAATTACTTATTTAA
TTGTAACAAGTGGATATAACAAATCTGAAAGTAGTAAATTAAAAAACGTAAACTTCAAAG
TTAAAGAAAATGGAAAACCTAATGAAGTTTCTAAAAAAGAATATATTCTAATGACTATCA
AAGAAGGTGGTTATAGAAAATTCATGAATATGAATAACAAAACTTCAAGTAACAAATGAA
GCGGATTAAATAAAATTAAACAAGGTGATTATTA
>20355 bias=0,e_score=0.0,bit_score=7944.1,score_ratio=0.99,align_strand=+,abs_start=225753,abs_end=233768,allele_start=225753,allele_end=233768,query_name=NODE_1_length_253687_cov_41.2364_ID_219 <unknown description>
TGAAAAAAAGTACAAAAATCCTCAAGGCGATTGTTGCTTTAGGAATTACATCTTCAATTG
CTTCTAGTTCATTAGTTGCTATATCATGCAAAGACAAAACTAAGAAACCGGATACAAAAA
TAACTCAAAGTGAAAATAAAGTTTCTAAAAAAATTAATTATGTTGCATTAGGCGACGGCT
TTGCTGCAGGTTATAATAGCAGCTCAAATTACTATTTCAACAATGAATATGATAGCAAAA
ACGATTTAGTTTTAGGAACATCGTATCCTTCATACATTGCTAATTTTATAAAACTATTAT
CTGATAAACAAACAACATTATCAACTTACTATAATTACGGTTTGCCTCTTTCAAATGTTA
ATGATTGAATTTCATTACTTTCACTAGATGACAAAAAGGAATCAGCTCATTTAAATCAAG
TTATTTCCTATAATCAAAATTTACTTTCAAAATTTAATAGTACCAAATTGAATAATCTAT
TTGGTGATTTTTCTAATAAAAAATTACAAGAGCTAATTAAAAATATAAAACAAGCAAACC
TGATTACAATTTCTTTGGGATTCAACGACCTTTTTGAACAATCATCATTTTTTAAAGAAG
CGTTTGATCTTTTAAGAGAAAACAAAAATAAAGAAGAAATTTTGAAATATTTTTCAAAAA
TTCTTCTTGAATTTAAAAAGAATTGTAAAAATTTTGAAGATTCATATTCAAAATTAATTT
CAATCATTAAACAATATAATCCTGAGGCAAATATTAATCTCGTGGGTTATATATCGCCTT
ATTTGAAATTAACAAAATTAATTGACAAACAATACAATATTTCATTGACTAATGATTGCA
TAGAAGAATTAAACAAATCATTAGCAAACATTGCCAAAACAAACAAGCTAAACTATTTAA
ACATTAATAATGACATTAAAAATCTCAAAGATAATGCTGATAAACTAAACAATAATTTCT
TTGACTGCTTCCCATCTAATAATTTATACAAAAAATTAGCGCAAGATATTTTTATGAAAA
TGTCATTGCCTAATAATAAATATAAAGAATTAGTTGATAATAATTCTAATCTAAATGAAT
TTAGCCAATCACTTGAATTTAGCAAAACTCCTTCCGAAATTTTTTCAATGATTTTAGGAA
TAAATGGCAACAATGTAGATTCTTTTGAAAAAGAATATACATTCGAAGAAAATGCAGATA
TCAAAAATATTAATTCTTCATACAATTCAAACCATATAATCCTTCAATTAAAATCAATGT
TAAATTCAAACAAAAACATTGAAGATAAAGAAATTTTGAATACATTTTCAATACTATTTG
GATTAATAGGCTTAGACCCTAAAGATTTAAACAGCTTTAATAAGTGTTTATTAGAATTTC
TAAAGAATAAAGAAAATAAAAAATCTATTATTAATTTTTTGAATCTTTTTATTGATTCAA
AAAATTTAAGCAAATCGTTTCAAGATATCAACAATGCATTAAATAATGCTATTAATAAAA
AATCATATGCAGGTTTAAACTTTGAAGAAATTAAAAAAATTGTTTATTCAACAACTACTT
CTAAACAAAATATTTATGAAATTTTAAAAGAAATTTTCTATAACAAATCTTTAAGGCAAG
ATCTTAAAAGAAGCGAATATGCAAAATTATTTAAGGCTATATTTTCAGATGTATTCATTA
AAAAAATATTAAAAAGGTTATTGCCTCAAACTACTGTTGATTTATTCAAAAATCTTTTCA
ATAACAAAGATATTGAAAAAGGTTTAGACAACATTTTTCAAAAAGTGTTGAATTTGTTAA
TTAATAATTCAGATAAATATTTTAAATTTGAAAAAATTGATGACTTTATTACTACATTGG
TTCATGATTCAAGCAAAGATGTAAATGATTTAGTTAGCCTAATAATTAAAGAAATTTCAA
AAGATAGCAAGCTTGCAAACTATTTGACCGGAAAAATTGTTGATTCTTTATACAAATCAT
ATGATTTAGATTTACTTGAAAAACCAAATATTTCTTTGTTTGTTTCAACATTTTTTGACA
ACATTTCAAACTTCGATGGTTTATCTCAAATATCAAACATTATTATTCAAATATTAATGA
ATTCTAAACTAGATGATGACCACCAAAATAGGGATTTAATTTCAGAAATTCTAAATGGAA
TTCTTTTTGATAAATACGACCTAAATAGGGATAACTCGCTTTTATTTAAAATCCTATCAT
TTGAACCTAAAATACAAAATATTAACGACTACAAACAAGGATTAAAACACTTAGCCCTAA
AATATGCAATTAAAAATAATGCATTAATGCCAAAAAACATAGGCAAATTAATTGATAAAG
ATTCAAGAGAAAGCATATTAAGATTTTATAAAAATATAGCATTGAATGCAAAGAAGAATT
TAAACGAATTTGGTAGCGAAATATTTAAAGATATTATATCGCTTCTAGTAAATGAATTAT
TTAAGAATAATAGTTTGTTCAGTCAATTGATTGATCAAATTGGAAATTATGTTGTTATTC
AGCCTATCGTTGCTTTCATTAAATCAATTAATTACAAAAAGATATTCAACAATGAAGAAG
AAATTCAAAAATTTGTTGAAAATGTTTGAGATCAACTAATTTCAACAATAAGAAGCGAGA
AAGTTTTACGTTGTTTAAAAAATATTTTAAATGATTTTATTAGTGGAAATAATGAATATG
ATTTCTCATCTAGCTATAATTTTTTGGTTTCATTCTTAAAAAATTCTAAAAAGAATGGTT
CAATTGATTTATTAAAAACGGTGATATCAGAAATTGCAACTAACACCAAATTTATTGATA
AAGCAGTTGAATTAGGCGCAATTTGATTAAAAAAAGAAGCAAATACTGAACTAAATGATA
AAGAAATTAAAGAAATAAGCAATTATTTAATTAAATTAATCAATTCAATTACTAAAAGCA
ATTTAGTGACTAAACTTATTGAAAATTTTGATGAAAAAATTCAAATTTTAGATAATAAAA
AAATTGACACATTTGATAAATTGAAAAACTATTTAAAATCAATATTTAGTGACTACTTCA
ACATTGAAAAAAATAAGGATTTAATTAATAATTTTGTTGATTTGCTACTCGAAAAAGATA
ATAAATCAGAAGGAATAAAATTTTCTGAATTAATAAAAACACTTTCTGTTCTTGCTTCTA
AATCCGAACTTGTTAATTACGTTTTTAAAAAATTTGACATTAAATCTATTATATTAAATT
ACTTGGATTCATTTAAAGACAACAAACTATCTAACGACACTGAATTAAATTCACTATTAC
AAACCTTAATCACCAAAACTAGAAATTACATAGATAGTCAATGAGAAAACGAACTACTTC
CAAAAATTAAATCAATTATTGAACTTTCTGCAATAGATAATAAGGTTATAGAATCTAAAA
ACATTAATGAATTTGTTGCAAACGTAATTTCAAAAAATGTAGGAATAGTAAAAGAAATTT
TAAATAATTTCTTAGATAAAGAAATAAAAAGCAACGAAGAAATTAAAGGTGGTTTATTTA
AATTATTAAAGAAACAATATCCTCAATTTCTTGCTGGAATAGATAGTGAAAGCAACATTG
AAAAATTAGTATCAAAATTGATTGATTTTGCCTTGCAAAAACAAAATGTTGACTTGCTAG
TATCAACATTCGCTTCGTATATTTCTAAATACATTGAAAATAATGGTTTTAATTTAGACA
AAATTAGTTGAAGTAATGCTTTAGATCTAAAAAATCTAATTAAGCATTTATTTAACTACG
AACAATTAAATTCATTGATAGATACATTAAATGAAGAAAATGTAAAAACTCTATTTTTGA
TATTAATCAAGAATTTAAATGAATTTGCAAATGCTGTTTTAGCAAACAACAACACAACAA
CACAAAAACAAAATGAAGGTTCAAAGCCAATTAAATTAGACAATGATTTAAATTTTGAGC
AAATCTTCTTACTAATTAAAAAATTATGAAATAAACTAGCTTCATCTAAATCTACAATTA
TCAATGAGTTAAAACCAGAAGTTAAAAAGTTATTAAAAAATGAAAATTTAAAACAATATT
TAACAAAAATAATTAATAATGAGTTAAAAAATGTTCATAATGAAGTTCTAAATAAAGTCA
ATACAAATGATAATAATCTTGCCAATTTTATTGTTACTAAATTCGATAAGATTATTGATA
ATAAATTAATTGACAAAGTTTTCGAATTTATTGAAAATTTAATTGAAAACGGCAGTGAAT
ATGATGCTCAAACATTGCCTGAATTTATCAATAAAATATTGAAAAATCTTGCAGACAACA
AGGGCTTTGATGCGTTAGAACAATTGCTAGAAAATGTTTTATCAAATAAAGATATAACCC
AAAAATTAGTTGAATTTTTAGTTGCGTTTTTAGAAATTGAAGCAAAAACAAAATTGAATT
CTGATGAAATTAACCAATTAACTAATTATTTCAACAAGATTTTACCTACTTCATTGAAAT
CTAATTTATATAAAAACTTAAAAATTAAATTAACAAATGAATTGAAGTCAATAAATAAAT
ATTCTTGAGCTTCTATTCTTGAATCCGTTACAAAAACGATTAAGAATTATTTTAGTTTTA
ATAATGACGAATTAATTAAAGATGTCCAACAATTCTTAACAAAGAAATATGAAGAACAAG
AAATTAACCAAATAAAAGATGTTGAACTAATTAAAATATTAAAGATCGTTTTAGAAAAAG
AAACATTTATAAATTACATAGCAAGCAAAATAAATATTAAAGAAATTATTTTGAAATACA
TTGATGAAATAAATATTTCAAGCTTTAAGGGTGATGTACAAGAAAACCTTCAACAAATAA
TTTCATATATAAAATCATTTGTTGAAACAAGTTACAATGAAGATCTTTTGCCTTTAATAA
AAGAACTAATTAAAAAGTTATTTGATGATAATAATTTAAAAGATTTAAATAATATTTCTC
AATGAATAAGCAAATTTATTTCAAATAATAAAGAATATGTTATTAAGAAAATAAAAGAAA
TATTCAATAAATTTATCAATAACAAAACCTTAGGTATTGATATTAAAAATTCAATAGCAA
AATTATTAATTTCATTGATGGAACAAAATCTAAAGAATGTTACATGACCTGTTAATGCAA
AAGAAACATTACTAAAATTAATTTCGCTAGGCATTGAAAAATTGCCAGAATTCAATATTC
TAGATGGCTTAATTGAAAATGTTTTAGACTACTCAGTCAATAATCTAAACAAGAATCAAT
TTGAATTTAAAAAGTACGATTGAAATAATTTAATTAATATTGTAAGCATTATTAATAATT
TAAACTACAACAAAATCATAGAATTTGTTAAATCTTTAAAATCTGAAGATATAAAAAATA
TTGCATTATTATTATTAAAAAATATCAAAAACTTTGAAAATATTATTCCGGATTATAGCA
ATGAATCTCAATCACTTCCTGAACATAAAAATTTAGATTCTTCAAGTACAAATATAGTTG
GATTTGATGGACAAATCAAGGTAAATATCAATGTTTATTTTAATTTGTTTAAATGTGTAT
TTTCAATATTAGACAATAAGGCAAAGAAAGAAATTAAAGATGAATTAAAAAATTCAGTTG
ATATTTTCTTGCAAAGTAATAAATTTAAACAATATATCAAACACAATTTATTAAAAATAA
AAGAAAAAATTCTAAAGGTTGATTCAAAAGCTTCTGAATTAGGCAATGAAATAGTTGAAA
CATTAATGAAGGTAATTTTTGATTCAAATAATACAAAAGAATTTATACTAACATTATTAA
ATTCATTTATAGATTTAGGCGATAACAATCAATGAGCTTCTATTAGTGATTTCAATGGTT
TATTTAAACATTTATTGTCAGCAAATAAAGATAAATTTAAAGCATTTATTAAAAATGCAG
TAAATGAAATAACTTCTAACAAAAACTTAATTAACAAATCTATTGAATATGCATTGAATT
TATTCAACAAGAAATATTCAATTAGTTCAAGTAGCGCTCAAATTCAAGGAATTGCAAATC
TTTTGACTAGATTAATTAACAAACTAGGTTCAATGAACGTATTTAGTAATATATTGGGAG
ATTTCATTGATTTGTTTGTTAATGTTGATTTCCTTGACAATAATGGTCATTTCAATGGAA
ATGCTTTGGCATCCAAACTTCTTGAATCTATTAAAAAGATTGAATACCATAACTATTTAA
CAACAGAAAATTTAAGTGAATTATTTGAAACAATATTAGATAAAAATATTGATAAAAATG
TCTTGTATAATGAATTGAATTTCGCTTATTCATATATAGTTGACAATCTTGATAAATTTA
AACAAGCATTTTCTGCTAAAAGCAATTCTACAACATTCAACGAAGTAGATAAAACTAAAC
AAGATAAGGAACACGAACAATTCCTAAAGAATCTAGAAAAATTAATTTACAATGCTTTAA
AAGCTCTAAATGGATCAATAAAAGCAGATAATAAAAATGGAAAAGAAGCATTAGTTGATT
TTGTATATAATGTTTTGAAGGATCAAATTAAGAAATTTAATTGAGATGGCCTTAAACAAA
ATATTATTCCAAAAGATAAGTTAGAATTAATAAGTAAAAAATTCATTGATTTTCCAGAAA
TTAAAAGCTTAATTGAAGCCGTAGTTAATGATTTTCTAGCGGGACCAAAAATTGAATCAA
GCAACCTTGGGGACTTAATATCTAAAACAATTACTAGAATTCAAGATAATCTAATTAAGA
ACTCTTCTGAACTTATTAAGCATCTTGCAACTGATGATGAAATTACAAATCACATTGTTG
AAAGTATTTTAAATTATCTAAAAATAGAAGGAAACGATGAAGATAAAAAATTCCTAAAAG
ACTTAATTGGAAAAATCGTACCAGCATTATTAAATAATGATTTTATTAAAAGGAAATTCA
TTAAACGTTCAATAGGATTGATAAGTAATTATGCTAAACAATTTGATATTTTAAACCCTG
TTAAATGATTGAATGATGCAATTGAAAAAATTAAATCAGCATTTAGCTTTAATGATGTTT
TAGTATTATCTGAATTAGTAGGTGAAGATAAACCAATCAATGAAACTGCTTTGGTTAAAT
TAATCAATTTAGTATTTGGAAAAAGTAATTTTAATGACTCTGTAATCTATAATGCATTAA
GAAATCTAAACAATAATTCAGATGAATCAAAACGTTCAAACATGAATACCTTAAATAGTT
CTGTTTCAAATGCGTTAGGAAGTATTTTCAAATCTTCAAAAGCCTCTGATAAAGATGACC
CTGATAATATTGAATATTCCGCAGATGTTTTAAAATTGCTTGATACAATTTATAAATTGC
TTGCAAAGGCATACAATAATGATAAAGATGCAACTTCACCAACATATAAAGTTAGGGCAC
AATCTGAAGCATGAAAAGCAGTATATCGTTTTAATGTAGCAGTAGATTTTGCCATATTTG
AAATGTTTGGTAGAGAAACATTGGAAAAAGATAGGGAACCCGGTACAAGATGAAATGCGC
CAACATTGAGCCTATACCAAGGAACACGGGCAATACTTTGAGAATTTCAAGAAGGAACTA
ATCTTAAAGCAATTCCTGGAGTATCAAGTAAATTTACAGGAATGCAGGCTTATTTTAAAG
ACTCTGAAAAAAGAAGAGAATTTACTAACTATGTTTTTAACGAAACTCGAGGCTGATTAT
TTAGTTCTTGAGAATACTATAAAGAAGAAAATTATGGCCCTGAATCAATTACTTATTTAA
TTACAACAAGTGGATATAATAAATCTGAAAATAGTAAATTAAAAAATGTAAACTTCAAAG
TTGAAGAAAATGGAAAACCTAATGAAGTTTCTAAAAAAGAATATATTCTAATGACTATCA
AAGAAGGTGGTTATAGAAAATTCATGAATATGAATAACAAAACTTCAAGTAACAAATGAA
GCGGATTAAATAAAATTAAACAAGGTGATTATTAG
>20356 bias=0,e_score=0.0,bit_score=7944.6,score_ratio=0.99,align_strand=-,abs_start=52546,abs_end=60560,allele_start=52546,allele_end=60560,query_name=NODE_1_length_337655_cov_39.5735_ID_506 <unknown description>
TGAAAAAAAGTACAAAAATCCTCAAGGCGATTGTTGCTTTAGGAATTACATCTTCAATTG
CTTCTAGTTCATTAGTTGCTATATCATGCAAAGACAAAACTAAGAAGCCGGATACAAAAA
TAACTCAAAGCGAAAATAAAGTTTCTAAAAAAATTAATTATGTTGCATTAGGCGACGGCT
TTGCTGCAGGTTATAATAGCAGCTCAAATTACTATTTCAACAATGAATATGATAGCAAAA
ACGATTTAGTTTTAGGAACATCGTATCCTTCATACATTGCTAATTTTATAAAACTATTAT
CTGATAAACAAACAACATTATCAACTTATTATAATTACGGTTTGCCTCTTTCAAATGTTA
ATGATTGAATTTCATTACTTTCACTAGATGGTAAAAAGGAATCAGCTCATTTAAATCAAG
TTATTTCCTATAATCAAAATTTACTTTCAAAATTTAATAGTACCAAATTGAATAATCTAT
TTGGTGATTTTTCTAATAAAAAATTACAAGAGCTAATTAAAAAAATAAAACAAGCAAACC
TGATTACAATTTCTTTGGGATTCAACGACCTTTTTGAACAATCATCATTTTTTAAAGAAG
CGTTTGATCTTTTAAGAGAAAACAAAAATAAAGAAGAAATTTTGAAATATTTTTCAAAAA
TTCTTCTTGAATTTAAAAAGAATTGTAAAAATTTTGAAGATTCATATTCAAAATTAATTT
CAATCATTAAACAATATAATCCTAAGGCAAATATTAATCTTGTGGGTTATATATCGCCTT
ATTTGAAATTAACAAAATTAATTGACAAACAATACAATATTTCGTTGACTAATGATTGCA
TAGAAGAATTAAACAAATCATTAGCAAACATTGCCAAAACAAACAAGCTAAACTATTTAA
ACATTAATAATGACATTAAAAATCTCAAAGATAATGCCGATAAACTAAACAATAATTTCT
TTGACTGTTTCCCATCTAATAATTTATACAAAAAATTAGCGCAAGATATTTTTATGAAAA
TGTCATTGCCTAATAATAAATATAAAGAATTAGTTGATAATAATTCTAATCTAAATGAAT
TTAACCAATCACTTGAATTTAGCAAAACTCCTTCCGAAATTTTTTCAATGATTTTAGGAA
TAAATGGCAACAATGTAGATTCTTTTGAAAAAGAATATACATTCGAAGAAAATGCAGATA
TCAAAAATATTAATTCTTCATACAATTCAAACCATATAACCCTTCAATTAAAATCAATGT
TAAATTCAAACAAAAACATTGAAGATAAAGAAATTTTGAATACATTTTCAATACTATTCG
GATTAATAGGCTTAGACCCAAAAGATTTAAGCAACTTCAATAAATATTTATTAGAATTTC
TAAAGAATAAAGAAAATAAAAAATCTATTATTAATTTTTTGAATCTTTTTATTGATTCAA
AAAATTTAAGCAAATCGTTTCAAGATATCAACAATGCTTTAAATAAAGCTATTAATAAAA
AATCATATGCAGGTCTAAACTTTGAAGAAATTAAAAAAATTGTTTATTCAACAACTACTT
CTAAACAAAATATTTATGAAATTTTAAAAGAAATTTTCTATAACAAATCTTTAAGGCAAG
ATCTTAAAAGAAGCGAATATGCAAAATTATTTAAGGCTATATTTTCAGATGTATTCATTA
AAAAAATATTAAAAAGGTTATTGCCTCAAACTACTGTTGATTTATTCAAAAATCTTTTCA
ATAACAAAGATATTGAAAAAGGTTTAGACAACATTTTTCAAAAAGTGTTGAATTTGTTAA
TTAATAATTCAGATAAATATTTTAAATTTGAAAAAATTGATGACTTTATTACTACATTGG
TTCATGATTCAAGCAAAGATGTAAATGATTTAGTTAGCCTAATAATTAAAGAAATTTCAA
AAGATAGCAAACTTGCAAACTACTTGACCGGAAAAATTGTTGATTCTTTATACAAATCAT
ATGATTTAGATTTACTTGAAAAACCAAATATTTCTTTGTTTGTTTCAACATTTTTTGACA
ACATTTCAAACTTCGATGGTTTATCACAAATATCAAACATTATTATTCAAATATTAATGA
ATTCTAAACTAGATGATGACCACCAAAATAGGGATTTAATTTCAGAAATTCTAAATGGAA
TTCTTTTTGATAAATACGACCTAAATAGGGATAACTCGCTTTTATTTAAAATCCTATCGT
TTGAACCTAAAATACAAAATATTAACGACTACAAACAAGGATTAAAACACTTAGCCCTAA
AATATGCAATTAAAAATAATGCATTAATGCCAAAAAACATAGGCAAATTAATTGATAAAG
ATTCAAGAGAAAGCATATTAAGATTTTATAAAAATATAGCATTGAATGCAAGGAAGAATT
TAAACGAATTTGGTAGTGAAATATTTAAAGATATTATTTCACTTCTAGTAAATGAATTAT
TTAAGAATAATAGTTTGTTCAGTCAATTGATTGATCAAATTGGAAATTATGTTGTTATTC
AGCCTATCGTTGCTTTCATTAAATCAATTAATTACAAAAAGATATTCAACAATGAAGAAG
AAATTCAAAAATTTGTTGAAAATGTTTGAGATCAACTAATTTCAACAATAAGAAGTGAGA
AAGTTTTAGGTTGTTTAAAAAATATTTTAAATAATTTTATTAGTGGAAATAATGAATATG
ATTTCTCGTCTAGCTATAATTTTTTGGTTTCATTCTTAAAAAATTCTAAAAAGAATGGTT
CAATTGATTTATTAAAAACGGTGATATCAGAAATTGCAACTAACACCAAATTTATTGATA
AAGCAGTTGAATTAGGCGCAATTTGATTAAAAAAAGAAGCAAATACTGAACTAAATGATA
AAGAAATTAAAGAAATAAGCAATTATTTAATTAAATTAATCAATTCAATTACTAAAAGCA
ATTTAGTAACTAAACTTATTGAAAAGTTTGATGAAAAAATTCAAATTTTAGATAATAAAA
AAATTGACACATTTGATAAGCTGGGAAACTATTTAAAATCAATATTTAGTGACTACTTCA
ACATTGAAAAAAATAAGGATTTAATTAATAATTTTGTTGATTTACTACTCGAAAGAGATG
ATAAATCAGAAGGAATAAAATTTTCTGAATTAATAAAAACACTTTCTGTTCTTGCTTCTA
AATCCGAACTTGTTAACTACGTCTTTAAAAAATTTGACATTAAATCTATTATATTAAATT
ACTTGGATTCATTTAAAGACAACAAACTATCTAACGACACTGAATTAAATTCACTATTAC
AAACCTTAATCACCAAAACTAGAAATTACATAGATAGTCAATGAGAAAACGAACTACTTC
CAAAAATTAAATCAATTATTGAACTTTCTGCAATAGATAATAAGGTTATAGAATCTAAAA
ACATTAATGAATTTGTTGCAAACGTAATTTCAAAAAATGTAGGAATAGTAAAAGAAATTT
TAAATAATTTCTTAGATAAAGAAATAAAAAGCAACGAAGAAATTAAAAGTGATTTATTTA
AATTATTAAAGAAACAATATCCTCAATTTCTTGCTGGAATAGATAGTGAAAGCAACATTG
AAAAATTAGTATCAAAATTGATTGATTTTGCCTTGCAAAAACAAAATGTTGACTTGCTAG
TATCAACATTCGCTTCGTATATTTCTAAATACATTGAAAATAATGGTTTTAATTTAGACA
AAATTAGTTGAAGCAATGCTTTAGATATAAAAAATCTAATTAAGCATTTATTTAATTACG
AACAATTAAATTCATTGATAGATACATTAAATGAAGAAAATGTAAAAACTCTATTTTTGA
TATTAATCAAGAATTTAAATGAATTTGCAAATGCTATTTTAACAAGCAACGACACAACGA
CACAAAAACAAAATGAAGGTTCAAAGCCAATTAAATTAGACAATGATTTAAATTTTGAGC
AAATTTTCTTACTAATTAAAAAATTATGAAATAAACTAGCTTCATCTAAATCTACAATTA
TCAATGAGTTGAAACCAGAAGTTCAAAAGTTATTAAAAAATGAAAATTTAAAACAATATT
TAACAAAAATAATTAATAATGAGTTAAAAAATGTTCATAATGAAGTTCTAAATAAAGTCA
ATACAAATGATAATAATCTTGCCAATTTTATTGTCGATAAATTAAATAAGATTATTGATA
ATAAATTAATTGACAAAGTTTTCGAATTTATTGAAAATTTAATTGAAAACGGCAGTGAAT
ATGATGCTCAAACATTGCCCGAATTTATCAATAAAATATTGAAAAATCTTGCAGACAACA
AGGGCTTTGATGCGTTAGAACAATTGCTAGAAAATGTTTTATCAAATAAAGATATAACCC
AAAAATTAGTTGAATTTTTAGTTGCGTTTTTAGAAATTGAAGCAAAAACAAAATTGAATT
CTGATGAAATTAACCAATTAACTAATTATTTCAACAAGATTTTACCTACTTCATTGAAAT
CTAATTTATATAAAAACTTAAAAATTAAATTAACAAATGAATTGAAGTCAATAAATAAAT
ATTCTTGAGCTTCTATTCTTGAATCCGTTACAAAAACGATTAAGAATTATTTTAGTTTCA
ATAATGGTGAATTAATTAAGGATGTTCAACAATTCTTAACAAAGAAATATGAAGAACAAG
AAATTGACCAAATAAAAGATGTCGAACTAATTAAAATATTAAAGATCGTTTTAGAAAAAG
AAACATTTATAAATTACATATCAAGCAAAATAAACATTAAAGAAATCATTTTGAAATACA
TTGATGAAATAAATATTTCAAGCTTTAAAGGTGATGTACAAGAAAACCTTCAACAAATAA
TTTCATATATAAAATCTTTTGTCGAAACAAGTTACAATGAAGATCTTTTACCTTTAATAA
AAGAACTAATTAAAAAGTTATTTGATGATAATAATTTAAAAGATTTAAATAATATTTCTC
AATGAATAAGCAAATTTATTTCAAATAATAAAAAATATGTCATTGAAAAAATAAAAGAAA
TATTTAATAAATTCATCAATAACAAAACCTTAGGTATTGATATTAAAAATTCAATAGCAA
AATTATTAATTTCATTGATGGAACAAAATCTAAAGAATATTACATGGCCTGTTAATGCAA
AAGAAACATTACTAAAATTAATTTCGCTAGGCATTGAAAAATTGCCAGAATTCAATATTC
TAGATGGCTTAATTGAAAATGTTTTAGACTACTCAGTCAATAATCTAAACAAGAATCAAT
TTGAATTTAAAAAGTACGATTGAAATAATTTAATTAATATTGTAAGCATTATTAATAATT
TAAACTACAACAAAATCATAGAATTTGTTAAATCTTTAAAATCTGAAGATATAAAAAATA
TTGCATTATTATTATTAAAAAATATCAAGAACTTTGAAAATATTATTCCGGATTATAGCA
ATGAATCTCCAGTACTTCCTGAACATAAAAATTTAGATTCCTCAAGCACAAATATAGTTG
GATTTGATGGACAAATCAAGGTAAATATCAATGTTTATTTTAATTTGTTTAAATGTGTAT
TTTCAATATTAGACAATAAAGCAAAGAAAGAAATTAAAGATGAATTAAAAAATTCAGTTG
AAATTTTCTTACAAAGTAATAAATTTAAACAATATATCAAACACAATTTATTAAAAATAA
AAGAAAAAATTCTAAAAATTGATTCAAAAGCTTCTGAATTAGGCAATGAAATAGTTGAAA
CATTAATGAAGGTAATTTTTGATTCAAATAATACAAAAGAATTTATACTAACATTATTAA
ATTCATTTATAGATTTAGGCGATAACAATCAATGAGCTTCTATTAGTGATTTCAATGGTT
TATTTAAACATTTATTGTCAGTAAATAAAGATAAATTTAAAGCATTTATTAAAAATGCAG
TAAATGAAATAACTTCTAACAAAAACTTAATTAACAAATCTATTGAATATGCATTGAATT
TATTCAACAAGAAATATTCAATTAGTTCAAGTAGCGCTCAAATTCAAGGAATTGCAAATC
TTTTGACTAGATTAATTAACAAACTAGGTTCAATGAATGTATTTAGCAATATATTGGGAG
ATTTCATTGATTTGTTTGTTAATGTTGATTTCCTTGACAATAATGGTCATTTCAATGGAA
ATGCTTTGGCATCCAAACTTCTTGAATCTATTAAAAAGATTGAATACCATAACTATTTAA
CAACAGAAAATTTAAGTGAATTATTTGAAACAATATTAGACAAAAATATTGATAAAAATG
TCTTGTATAATGAATTGAATTTCGCTTATTCATATATAGTCGACAATCTTGATAAATTTA
AACAAGCATTTTCTGCTAAAAGCAATTCTACAACATTCAACGAAGTAGATAAAACTAAAC
AAGATAAGGAACACGAACAATTCCTAAAGAATCTAGAAAAATTAATTTACAATGCCTTAA
AAGCTCTAAATGGATCAATAAAAGCAGATAATAAAAATGGAAAAGAAGCATTAGTTGATT
TTGTATATAATGTTTTGAAGGATCAAATTAAAAAATTTAATTGAGATGGCCTTAAACAAA
ATATTATTCCAAAAGATAAGTTGGAATTAATAAGTAAAAAATTCATTGATTTTCCAGAAA
TTAAAAACCTAATTGAAGCCGTAGTTAATGATTTTCTAGCGGGAACAAAAATTGAATCGA
CCAACCTAGGGGACTTAATATCTAAAACAATTACTAGAATTCAAGATAATCTAATTAAGA
ACTCTTCTGAACTTATTAAGCATCTTGCAACTGATGATGAAATTACAAATCACATTGTTG
AAAGTATTTTAAATTATCTAAAAATAGAAGGAAATGATGAAGATAAAAAATTCCTAAAAG
ACTTAATTGGAAAAATCGTACCAGCATTGTTAAATAATGATTTTATTAAAAGGAAATTCA
TTAAACGTTCAATAGGATTGATAAGTAATTATGCTAAACAATTTGATATTTTAAATCCTG
TTAAATGATTGAATGATGCAATTGAAAAAATTAAATCAGCATTTAGCTTCAATGATGTTT
TAGTATTGTCTGAATTAGTAGGTGAAGATAAGCCAATCAATGAAACTGCTTTGGTTAAAT
TAATCAATTTAGTATTTGGAAAAAGTAATTTTAATGACTCTGTAATTTATAATGCATTAA
GAAATCTAAACAATAATTCAGATGAATCAAAACGTTCAAACATGAATACCTTAAATAGTT
CTGTTTCAAATGCGTTAGGAAGTATTTTCAAATCTTCAAAAGCCTCTGATAAAGATGACC
CTGATAATATTGAATATTCCGCAGATGTTTTAAAATTGCTTGATACAATTTATAAATTGC
TTGCAAAGGCATACAATAATGATAAAGATGCAACTTCACCAACATATAAAGTTAGGGCAC
AATCTGAAGCATGAAAAGCAGTATATCGTTTTAATGTGGCAGTAGATTTTGCTATATTTG
AAATGTTTGGTAGAGAAACATTGGAAAAAGATAGGGAACCTGGTACAAAATGAAATGCGC
CAAAATTGAGCCTATATCAAGGAACACGGGCAATACTTTGAGAATTTCAAGAAGGAACTA
ATCTTAAAGCAATTCCTGGAGTATCAAGTAAATTTACAGGAATGCAGGCTTATTTTAAAG
ACTCTGAAAGAAGAAGAGAATTTACTAACTATCTTTATAATGAAACTGGAGGATGATTTA
TTCATTCCTGAGAATACTATAAAGAAGAAAATTATGGTCCTGAATCAATTACTTATTTAA
TTGTAACAAGTGGATATAACAAATCTGAAAGTAGTAAATTAAAAAATGTAAACTTCAAAG
TTAAAGAAAATGGAAAACCTAATGAAGTTTCTAAAAAAGAATATATTCTAATGACTATCA
AAGAAGGTGGTTATAGAAAATTCATGAATATGAATAACAAAACTTCAATTAATAAATGAA
GCGGATTAAATAAAATTAAACAAGGCGATTATTA
>20357 bias=0,e_score=0.0,bit_score=7894.2,score_ratio=0.98,align_strand=-,abs_start=49736,abs_end=57750,allele_start=49736,allele_end=57750,query_name=NODE_1_length_386744_cov_32.1807_ID_133 <unknown description>
TGAAAAAAAGTACAAAAATCCTCAAGGCGATTGTTGCTTTAGGAATTACATCTTCAATTG
CTTCTAGTTCATTAGTTGCTATATCATGCAAAGACAAAACTAAGAAGCCGGATACAAAAA
TAACTCAAAGCGAAAATAAAGTTTCTAAAAAAATTAATTATGTTGCATTAGGCGATGATT
TTGCTGCAGGTTATAATAGCAGCTCAAATTACTATTTCAACAATGAATATGATAGCAAAA
ACGATTTAGTTTTAGGAACATCGTATCCTTCATACATTGCTAATTTTATAAAACTATTAT
CTGATAAACAAACAACATTATCAACTTACTATAATTACGGTTTGCCACTTTCAAATGTTA
ATGATTGAATTTCATTACTTTCACTAGACGACAAAAAGGAATCAACTCATTTAAATCAAG
TTATTTCCTATAATCAAAATTTACTTTCAAAATTTAATAGCACCAAATTGAATAATCTAT
TTGATGATTTTTCTAATAAAAAATTACAAGAGCTAATTAAAAATATAAAACAAGCAAACC
TGATTACAATTTCTTTGGGATTCAACGACCTTTTTGAACAATCATCTTTTTTTAAAGAAG
CGTTTGATCTTTTAAGAGAAAACAAAAATAAAGAAGAAATTTTGAAATATTTTTCAAAAA
TTCTTCTTGAATTTAAAAGAAATTGTAAAAATTTTGAAGATTCATATTCAAAATTAATTT
CAATCATTAAACAATATAATCCTAAGGCAAATATTAATCTTGTTGGTTATATATCGCCTT
ATTTGAAATTAACAAAATTAATTGACAAACAATACAATATTTCATTGACTAATGATTGCA
TAGAAGAATTAAACAAATCATTAGCAAACATTGCCAAAACAAACAAGCTAAACTATTTAA
ACATTAATAATGACATTAAAAATCTCAAAGATAATGCCGATAAACTAAACAATAATTTCT
TTGACTGCTTCCCATCTAATAATTTATACAAAAAATTAGCGCAAGATATTTTTATGAAAA
TGTCATTGCCTAATAATAAATATAAAGAATTAGTTGATAATAATTCTAATCTAAATGAAT
TTAGCCAATCACTTGAATTTAGCAAAACTCCATCTGAAATTTTTTCAATGATTTTAGGAA
TAAATGGCAACAATGTAGATTCTTTTGAAAAAGAATATACATTCGAAGAAAATGCAGATA
TCAAAAATATTAATTCTTCATACAATTCAAACCATATAATCCTTCAATTAAAATCAATGT
TAAATTCAAACAAAAACATTGAAGATAAAGAAATTTTGAATACATTTTCGATACTATTTG
GATTAATTGGCTTAGACCCTAAAGATTTAAACAGCTTTAATAAGTGTTTATTAGAATCTT
TAAAGAATAAAGAAAGTAAAAAATCTATTATTAATTTTTTGAATCTTTTTATTGATTCAA
AAAATTTAAGCAAATCGTTTTTAGATATTAATAACGCATTAAATAATGCTATTAATAAAA
AATCATATGCAGGTTTAAACTTTGAAGAAATTAAAAAAATTGTTTATTCAACAACTACTT
CTAAACAAAATATTTATGAAATTTTAAAAGAAATTTTCTATAACAAATCTTTGAGTCAAG
ATCTTAAAAGAAGTGAATATGCAAAATTATTTAAGGCTATATTTTCAGATGTATTCATTA
AAAAAATATTAAAGAGATTATTGCCTCAAACTACTATTGATTTATTCAAAAATCTCTTCA
ATAACAAAGATATTGAAAAAGGTTTAGACAACATTTTTCAAAAAGTGTTGAATTTGTTAA
TTAATAATTCAGATAAATATTTTAAATTTGAAAAAATTGATGACTTTATTACTACATTGG
TTCATGATTCAAGCAAAGATGTAAATGATTTAGTTAGCCTAATAATTAAAGAAATTTCAA
AAGATAGCAAACTTGCAAACTACTTAACCGGGAAAATTGTTGATTCTTTATACAAATCAT
ATGATTTAGATTTACTTGAAAAACCAAATATTTCTTTGTTTGTTTCAACATTTTTTGACA
ACATTTCAAACTTCGATGGTTTATCTCAAATATCAAACATTATTATTCAAATATTAATGA
ATTCTAAACTAGATGATGACCACCAAAATAGGGATTTAATTTCAGAAATTCTAAATGGAA
TTCTTTTTGATAAATACGACCTAAATAGGGATAACTCGCTTTTATTTAAAATCCTATCGT
TTGAACCTAAAATACAAAATATTAACGACTACAAACAAGGATTAAAACATCTAGCCCTAA
AATATGCAATTAAAAATAATGCGTTAATGCCAAAAAACATAGGCAAATTAATCGATAAAG
ATTCAAGAGAAAACATATTAAGATTTTATAAAAATATAGCATTAAATGCAAAGAAGAATT
TAAACGAATTTGGTAGCGAAATATTTAAGGATATTATCTCGCTTCTAGTAAATGAATTAT
TTAAGAATAATAGTTTGTTCAGTCAATTAATTGATCAAATTGGAAATTATGTTGTTATTC
AACCTATCGTTGCTTTCATTAAATCAATTAATTACAAAAAGATATTCAACAATGAAGAAG
AAATTCAAAAATTCGTTGAAAATGTTTGAGATCAACTAATTTCAACAATAAGAAGTGAGA
AAGTTTTAGGTTGTTTAAAAAATATTTTAAATGATTTTATTAGTGGAAATAATGAATATG
ATTTCTCATCTAGCTATAATTTTTTGGTTTCATTCTTAAAAAATTCTAAAAAGAATGGTT
CAATTGATTTATTAAAAACGGTGATATCAGAAATTGCAACTAACACCAAATTTATTGATA
AAGCAGTTGAATTGGGCGCAATTTGATTAAAAAAAGAAGCAAATGCTGAACTAAATGATA
AAGAAATTAAAGAAATAAGCAATTATTTAGTTAAATTAATCAATTCAATTACTAAAAGCA
ATTTAGTAACTAAACTTATTGAAAATTTTGATGAAAAAATTCAAATTTTAGATAATAAAA
AAATTGACACATTTGATAAATTGAAAAACTATTTAAAATCAATATTTAGTGACTACTTCA
ACATTGAAAAAAATAAGGATTTAATTAATAATTTTGTTGATTTACTACTCGAAAAAGATA
ATAAATCAGAAGGAATAAAATTTTCTGAATTAATAAAAACACTTTCTGTTCTTGCTTCTA
AATCCGAACTTGTTAACTACGTCTTTAAAAAATTTGACATTAAATCTATTATATTAAATT
ACTTGGATTCATTTAAAGACAACAAACTATCTAACGACACTGAATTAAATTCACTATTAC
AAACCTTAATCACCAAAACTAAAAATTACATAGATAGTCAATGAGAAAACGAACTACTTC
CAAAAATTAAATCAATTATTGAACTTTCTGCAATAGATAATAAGGTTATAGAATCTAAAA
ACATTAATGAATTTGTTGCGAATGTAATTTCAAAAAATGTAGGAATAGTAAAAGAAATTT
TAAATAATTTCTTAGATAAAGAAATAAAAAGCAACGAAGAAATTAAAAGTGATTTATTTA
AATTATTAAAGAAACAATATCCTCAATTTCTTGCTGGAATAGATAGTGAAAGCAACATTG
AAAAATTAGTATCAAAATTGATTGATTTTGCCTTGCAAAAACAAAATGTTGACTTGCTAG
TATCAACATTCGCTTCGTATATTTCTAAATACATTGAAAATAATGGTTTTAATTTAGACA
AAATTAGTTGAAGTAATGCTTTAGATCTAAAAAATCTAATTAAGCATTTATTGAATTACG
AACAATTAAATTCATTGATAGATACATTAAATGAAGAAAATGTAAAAACTCTATTTTTGA
TATTAATCAAGAATTTAAATGAATTTGCAAATGCTGTTTTAGCAAACAACAACACAACAA
CACAAAAACAAAATGAAGGTTCAAAACCAATTAAATTAGACAATGATTTAAATTTTGAGC
AAATCTTCTTACTAATTAAAAAATTATGAAATAAACTAGCCTCATCTAAATCTACAATTA
TCAATGAGTTGAAGCCAGAAGTTAAAAAGTTATTAAAAAATGAAAATTTAAAACAATATT
TAACAAAAATAATTAATAATGAGTTAAAAAAGGTTCATAATGAAGTTCTAAGTAAAGTCA
ATACAAATGATAATAATCTTGCCAATTTTATTGTTAATAAATTCGATAAGATTATTGATA
ATAAATTAATTGACAAAGTTTTTGAATTTATTGAAAATTTAATTGAAAACGGCAGTGAAT
ATGATGCTCAAACATTGCCTGAATTTATCAATAAAATATTGAAAAATCTTGCAGACAACA
AAGGCTTTGATGCGTTAGAACAATTGCTAGAAAATGTTTTATCAAATAAAGATATAACCC
AAAAATTAGTTGAATTTTTAGTTGCGTTTTTAGAAATTGAAGCAAAAACAAAATTGAATT
CTGATGAAATTAACCAATTAACTAATTATTTCAACAAGATTTTACCTACTTCATTGAAAT
CTAATTTATATAAAAACTTAAAAATTAAATTAACAAATGAATTGAAGTCAATAAATAAAT
ATTCTTGAGCTTCTATTCTTGAATCCGTTACAAAAACGATTAAGAATTATTTTAGTTTTA
ATAATGGTGAATTAATTAAGGATGTTCAACAATTCTTAACAAAGAAATATGAAGAACAAG
AAATTAACCAAATAAAAGATGTTGAATTAATTAAAATATTAAAGATCGTTTTAGAAAAAG
AAACATTTATAAATTACATAGCAAGCAAAATAAATATTAAAGAAATCATTTTGAAATACA
TTGATGAAATAAATATTTCAAGCTTTAAGGGTGATGTACAAGAAAACCTTCAACAAATAA
TTTCATATATAAAATCATTTGTTGAAACAAGTTACAATGAAGATCTTTTGCCTTTAATAA
AAGAACTAATTAAAAAGTTATTTGATGATAATAATTTAAAAGATTTAAATAATATTTCTC
AATGAATAAGCAAATTTATTTCAAATAATAAAGAATATGTTATTAAGAAAATAAAAGAAA
TATTCAATAAATTTATCAATAGCAAAACCTTAGGTATTGATATTAAAAATTCAATAGCAA
AATTATTAATTTCATTGATGGAACAAAATCTAAAGAATGTTACATGACCTGTTAATGCAA
AAGAAACATTGCTAAAATTAATTTCGTTAGGTATTGAAAAATTGCCAGAATTTAATATTC
TAGATGGCTTAATTGAAAATGTTTTAGACTACTCTGTCAATAATCTAAACAAGAATCAAT
TTGAATTTAAAAAGTACGATTGAAATAATTTAATTAATATTGTAAGCATTATTAATAATT
TAAACTACGACAAAATCATAGAATTTGTTAAATCTTTAAAATCTGAAGATATAAAAAATA
TTGCATTATTATTATTAAAAAATATCAAGAACTTTGAAAATATTATTCCAGATTATAGCA
ATGAATCTCAATCACTTCCTGAACATAAAAATTTAGATTCTTCAAGTACAAATATAGTTG
GATTTGATGGACAAATCAAGGTAAATATCAATATTTATTTTAATTTGTTTAAATGCGTAT
TTTCAATATTAGACAATAAAGCAAAGAAAGAAATTAAAGATGAATTAAAAAATTCAGTTG
ATATTTTCTTGCAAAGTAATAAATTTAAACAATATATCAAACACAATTTATTAAAAATAA
AAGAAAAAATTCTAAAGGTTGATTCAAAAGCTTCTGAATTAGGCAATGAAATAGTTGAAA
CATTAATGAAGGTAATTTTTGATTCAAATAATACAAAAGAATTTATACTAACATTATTAA
ATTCATTTATAGATTTAGGCGATAACAATCAATGAGCTTCTATTAGTGATTTCAATGGTT
TATTTAAACATTTATTGTCAGCAAATAAAGATAAATTTAAAGCATTTATTAAAAATGCAG
TAAATGAAATAACTTCTAACAAAAACTTAATTAACAAATCTATTGAATATGCATTGAATT
TATTCAACAAGAAATATTCAATTAGTTCAAGTAGCGCTCAAATTCAAGGAATTGCAAATC
TTTTGACTAGATTAATTAACAAACTAGGTTCAATGAACGTATTTAGCAATATATTGGGAG
ATTTCATTGATTTGTTTGTTGATGTTGATTTACTTGACAATAATGGTCATTTCAATGGAA
ATGCTTTGGCATCCAAACTTCTTGAATCTATTAAAAAGATTGAATACCATAACTATTTAA
CAACAGAAAATTTAAGTGAATTATTTGAAACAATATTAGACAAAAATATTGATAAAAATG
TCTTGTATAATGAATTGAATTTCGCTTATTCATATATAGTTGACAATCTTGATAAATTTA
AACAAGTATTCTCTGCTAAAGGTAATTCTACAACGTTAAACGAAGTAGATAAAGCTAAAC
AAGATAAAGAACACGAACAATTCCTAAAGAATTTAGAAAAATTGATTTACAATGCTTTAA
AAGCTCTAAACGGATCAATAAAAGCAGATAATAAAAATGGAAAAGAAGCATTAGTTGAGT
TTGTATATAATGTTTTGAAGGATCAAATTAAAAAATTTAATTGAGATGGCCTTAAACAAA
ATATTATTCCAAAAGATAAGTTAGAATTAATAAGTAAAAAATTCATTGATTTTCCAGAAA
TTAAAAGCTTAATTGAAGCCGTAGTTAATGATTTTCTAGCGGGATCAAAAATTGAATCGA
CCAACCTTGGGGACTTAATATCTAAAACAATTACTAGAATTCAAGATAATCTAATTAAGA
ACTCTTCTGAACTTATTAAGCATCTTGCAACTGATAATGAAATTACAAATCACATTGTTG
AAAGTATTTTAAATTATCTAAAAATAGAAGGAAATGATGAAGATAAAAAATTCCTAAAAG
ACTTAATTGGAAAAATCGTGCCGGCATTATTAAATAATGATTTTATTAAAAGGAAATTCA
TTAAGCGTTCAATAGGATTGATAAGCAATTACGCTAAACAATTTGATATTCTAAACCCTG
TTAAATGATTGAATGATGCAATTGAAAAAATTAAATCGGCATTTACCTTCAATGATGTTT
TAGTATTATCTGAATTAGTAGGCGAAGATAAACCAATCAATGAAACTGCTTTGGTTAAAT
TAATCAATTTAGTATTTGGAAAAAGTAATTTTAATGACTCTGTAATTTATAATGCATTAA
GAAATCTAAACAACAATTCAGATGAATCAAAACGTTCAAACATGAATACCTTAAATAGTT
CTGTTTCAAATGCGTTAGGAAGCATTTTCAAATCTGCAAAAGCCACTGATAAAGATGACC
CTGATAATATTGAATATTCAGCAGACGTTTTAAAATTGCTTGATACAATTTATAAATTGC
TTGCAAAGGCATACAATAGCGATAAAGATGCAACTTCACCAACATATAAAGTTAGGGCAC
AATCTGAAGCATGAAAAGCAGTATATCGTTTTAATGTGGCAGTAGATTTTGCTATATTTG
AAATGTTTGGTAGAGAAACATTGGAAAAAGATAGAGAACCTGGTACAAAATGAAATGCGC
CAAAATTGAGCCTATATCAAGGAACACGGGCAATACTTTGAGAATTTCAAGAAGGAACTA
ATCTTAAAGCAATTCCTGGAGTTTCAAGTAAATTTACAGGAATGCAGGCTTATTTTAAAG
ATTCTGAAAGAAGAAGAGAATTTACTAACTATCTTTATAATGAAACTCGAGGATGATTTA
GTCATTCTTGAGAATACTATAAAGAAGAAAATTATGGCCCTGAATCAATTACTTATTTAA
TTGTAACAAGTGGATATAACAAATCTGAAAGTAGTAAATTAAAAAATGTAAACTTCAAAG
TTAAAGAAGATGGAAAACCTAATGAAGTTTCTAAAAAAGAATATATTCTAATGACTATCA
AAGAAGGTGGTTATAGAAAATTCATGAATATGAATAACAAAACTTCAATTAACAAATGAA
GTGGTTTAGATAAAATTAAACAAGGCGATTATTA
>20358 bias=0,e_score=0.0,bit_score=7961.0,score_ratio=0.99,align_strand=-,abs_start=38328,abs_end=46342,allele_start=38328,allele_end=46342,query_name=NODE_5_length_74718_cov_32.8728_ID_1892 <unknown description>
TGAAAAAAAGTACAAAAATCCTCAAGGCGATTATTGCTTTAGGAATTACATCTTCAATTG
CTTCTAGTTCATTAGTTGCTATATCATGCAAAGACAAAACTAAGAAGCCGGATACAAAAA
TAACTCAAAGTGAAAATAAAGTTTCTAAAAAAATTAATTATGTTGCATTAGGCGACGGCT
TTGCTGCCGGTTATAATAGCAGCTCAAATTACTATTTCAACAATGAATATGATAGCAAAA
ACGATTTAGTTTTAGGAACATCGTATCCTTCATACATTGCTAATTTTATAAAACTATTAT
CTGATAAACAAACAACATTATCAACTTATTATAATTACGGTTTGCCTCTTTCAAATGTTA
ATGATTGAATTTCATTACTTTCACTAGACGACAAAAAGGAATCAGCTCATTTAAATCAAG
TTATTTCCTATAATCAAAATTTACTTTCAAAATTTAATAGTACCAAATTGAATAATCTAT
TTGGTGATTTTTCTAATAAAAAATTACAAGAGCTAATTAAAAAAATAAAACAAGCAAACC
TGATTACAATTTCTTTGGGATTTAACGACCTTTTTGAACAATCATCATTTTTTAAAGAAG
CGTTTGATCTTTTAAGAGAAAACAAAAATAAAGAAGAAATTTTGAAATATTTTTCAAAAA
TTCTTCTTGAATTTAAAAAGAATTGTAAAAATTTTGAAGATTCATATTCAAAATTAATTT
CAATCATTAAACAATATAATCCTAAGGCAAATATTAATCTCGTGGGTTATATATCGCCTT
ATTTGAAATTAACAAAATTAATTGACAAACAATACAATATTTCGTTGACTAATGATTGCA
TAGAAGAATTAAACAAATCATTAGCAAACATTGCCAAAACAAACAAGCTAAATTATTTAA
ACATTAATAATGACATTAAAAATCTCAAAGATAATGCTGATAAACTAAACAATAATTTCT
TTGACTGCTTCCCATCTAATAATTTATACAAAAAATTAGCGCAAGATATTTTTATGAAAA
TGTCATTGCCTAATAATAAATATAAAGAATTAGTTGATAATAATTCTAATCTAAATGAAT
TTAGCCAATCACTTGAATTTAGCAAAACTCCTTCCGAAATTTTTTCAATGATTTTAGGAA
TAAATGGCAACAATGTAGATTCTTTTGAAAAAGAATATACATTCGAAGAAAATGCAGATA
TCAAAAATATTAATTCTTCATACAATTCAAACCATATAATCCTTCAATTAAAATCAATGT
TAAATTCAAACAAAAACATTGAAGATAAAGAAATTTTGAATACATTTTCAATACTATTTG
GATTAATTGGCTTAGACCCAAAAGATTTAAACAGCTTTAATAAGTGTTTATTAGAATCTT
TAAAGAATAAAGAAAATAAAAAATCTATTATTAATTTTTTGAATCTTTTTATTGATTCAA
AAAATTTAAGCAAATCGTTTCAAGATATCAACAATGCATTAAATAATGCTATTAATAAAA
AATCATATGCAGGTTTAAACTTTGAAGAAATTAAAAAAATTGTTTATTCAACAACTACTT
CTAAACAAAATATTTATGAAATTTTAAAAGAAATTTTCTATAACAAATCTTTAAGGCAAA
ATCTTAAAAGAAGTGAATATGCAAAATTATTTAAGGCTATATTTTCAGATGTATTCATTA
AAAAAATATTAAAAAGGTTATTGCCTCAAACTACTGTTGATTTATTCAAAAATCTTTTCA
ATAACAAAGATATTGAAAAAGGTTTAGACAACATTTTTCAAAAAGTGTTGAATTTGTTAA
TTAATAATTCAGATAAATATTTTAAATTTGAAAAAATTGATGACTTTATTACTACATTGG
TTCATGATTCAAGCAAAGATGTAAATGATTTAGTTAGCCTAATAATTAAAGAAATTTCAA
AAGATAGCAAGCTTGCAAACTATTTGACCGGAAAAATTGTTGATTCTTTATACAAATCAT
ATGATTTAGATTTACTTGAAAAACCAAATATTTCTTTGTTTGTTTCAACATTTTTTGACA
ACATTTCAAACTTCGATGGTTTATCTCAAATATCAAACATTATTATTCAAATATTAATGA
ATTCTAAACTAGATGATGACCACCAAAATAGGGATTTAATTTCAGAAATTCTAAATGGAA
TTCTTTTTGATAAATACGACCTAAATAGGGATAACTCGCTTTTATTTAAAATCCTATCGT
TTGAACCTAAAATACAAAATATTAACGACTACAAACAAGGATTAAAACACTTAGCTCTAA
AATATGCAATTAAAAATAATGCATTAATGCCAAAAAACATAGGCAAATTAATTGATAAAG
ATTCAAGAGAAAGCATATTAAGATTTTATAAAAATATAGCATTGAATGCAAAGAAGAATT
TAAACGAATTTGGTAGTGAAATATTTAAAGATATTATCTCGCTTCTAGTAAATGAATTAT
TTAAGAATAATAGTTTGTTCAGTCAATTGATTGATCAAATTGGAAATTATGTTGTTATTC
AGCCTATCGTTGCTTTCATTAAATCAATTAATTACAAAAAGATATTCAACAATGAAGAAG
AAATTCAAAAATTTGTTGAAAATGTTTGAGATCAACTAATTTCAACAATAAGAAGTGAGA
AAGTTTTAGGTTGTTTAAAAAATATTTTAAATGATTTTATTAGTGGAAATAATGAATACG
ATTTCTCGTCTAGCTATAATTTTTTGGTTTCATTCTTAAAAAATTCTAAAAAGAATGGTT
CAATTGATTTATTAAAAACGGTGATATCAGAAATTGCAACTAACACCAAATTTATTGATA
AAGCAGTTGAATTGGGCGCAATTTGATTAAAAAAAGAAGCAAATACTGAACTAAATGATA
AAGAAATTAAAGAAATAAGCAATTATTTAGTTAAATTAATCAATTCAATTACTAAAAGCA
ATTTAGTAACTAAACTTATTGAAAATTTTGATGAAAAAATTCAAATTTTAGATAATAAAA
AAATTGACACATTTGATAAGCTGGGTAACTATTTAAAATCAATATTTAGTGACTACTTCA
ACATTGAAAAAAATAAAGATTTAATTAATAATTTTGTTGATTTACTACTCGAAAGAGATG
ATAAATCAGAAGGAATAAAATTTTCTGAATTAATAAAAACACTTTCTGTTCTTGCTTCTA
AATCCGAACTTGTTAACTACGTCTTTAAAAAATTTGACATTAAATCTATTATATTAAATT
ACTTAGATTCATTTAAAGACAACAAGCTATCTAACGATGCTGAATTAAATTCACTATTAC
TAACTTTAATCACCAAAACTAGAAATTACATAGATAGTCAATGAGAAAACGAACTACTTC
CAAAAATTAAATCGATTATTGAACTTTCTGCAATAGATAATAAGGTTATAGAATCTAAAA
ACATTAATGAATTTGTTGCGAATGTAATTTCAAAAAATGTAGGAATAGTAAAAGAAATTT
TAAATAATTTCTTAGATAAAGAAATAAAAAGCAACGAAGAAATTAAAAGTGATTTATTTA
AATTATTAAAGAAACAATATCCTCAATTTCTTGCCGGAGCAGATAGTGAAAGCAATATTG
AAAAATTAGTATCAAAATTGATTGATTTTGCCTTGCAAAAACAAAATGTTGACTTGCTAG
TGTCAACATTTGCTTCATATATTTCTAAATACATTGAAAATAATGGTTTTAATTTAGACA
AAATTAGTTGAAGTAATGCTTTAGATATAAAAAATCTAATTAAGCATTTATTTAATTACG
AACAATTAAATTCATTGATAGATACATTAAATGAAGAAAATGTAAAAACTCTATTCTTGA
TATTAATCAAGAATTTAAATGAATTTGCAAATGTTGTTTTAGCAAACAACGACACAACAA
CACAAAAACAAAATGAAGGTTCAAGGCCAATTAAATTAGACAATGATTTAAATTTTGAGC
AAATCTTCTTACTAATTAAAAAATTATGAAATAAACTAGCTTCATCTAAATCTACAATTA
TCAATGAGTTAAAACCAGAAGTTAAAAAGTTATTAAAAAATGAAAATTTAAAACAATATT
TAACAAAAATAATTAATAATGAGTTAAAAAATGTTCATAATGAAGTTCTAAATAAAGTCA
ATACAAATGATAATAATCTTGCCAATTTTATTGTCGATAAATTCGATAAGATTATTGATA
ATAAATTAATTGACAAAGTTTTCGAATTTATTGAAAATTTAATTGAAAACGGCAGTGAAT
ATGATGCTCAAACATTGCCTGAATTTATCAATAAAATATTGAAAAATCTTGCAGACAACA
AAGGCTTTGATGCGTTAGAACAATTGCTAGAAAATGTTTTATCAAATAAAGATATAACCC
AAAAATTAGTTGAATTTTTAGTTGCGTTTTTAGAAATTGAAGCAAAAACAAAATTGAATT
CTGATGAAATTAACCAATTAACTAATTATTTCAACAAGATTTTACCTACTTCATTAAAAT
CTAATTTATATAAAAACTTAAAAATTAAATTAATAAATGAATTGAAGTCAATAAATAAAT
ATTCTTGAGCTTCTATTCTTGAATCCGTTACAAAAACGATTAAGAATTATTTTAGTTTTA
ATAATGGTGAATTAATTAAGGATGTCCAACAATTCTTAACAAAGAAATATGAAGAACAAG
AAATTAACCAAATAAAAGATGTTGAACTAATTAAAATATTAAAGATCGTTTTAGAAAAAG
AAACATTTATAAATTACATATCAAGCAAAATAAATATTAAAGAAATCATTTTGAAATACA
TTGATGAAATAAATATTTCAAGCTTTAAGGGTGATGTACAAGAAAACCTTCAACAAATAA
TTTCATATATAAAATCATTTGTTGAAACAAGTTACAATGAAGATCTTTTACCTTTAATAA
AAGAGCTAATTAAAAAGTTATTTGATGATAATAATTTAAAAGATTTAAATAATATTTCTC
AATGAATAAGCAAATTTATTTCAAATAATAAAAAATATGTCATTGAAAAAATAAAAGAAA
TATTTAATAAATTCATCAATAACAAAACCTTAGGTATTGATATTAAAAATTCAATAGCAA
AATTATTAATTTCATTGATGGAACAAAATCTAAAGAATATTACATGGCCTGTTAATGCAA
AAGAAACATTACTAAAATTAATTTCGCTAGGCATTGAAAAATTGCCAGAATTCAATATTC
TAGATGGCTTAATTGAAAATGTTTTAGACTACTCAGTCAATAATCTAAACAAGAATCAAT
TTGAATTTAAAAAGTACGATTGAAATAATTTAATTAATATTGTAAGCATTATCAATAATT
TAAACTACGACAAAATCATAGAATTTGTTAAATCTTTAAAATCTGAGGATATAAAAAATA
TTGCATTATTATTATTAAAAAATATCAAGAACTTTGAAAATATTATTCCAGATTATAGTA
ATGAATCTCCATCACTTCCTGAACATAAAAATTTAGATTCTTCAAACACAAATATAGTTG
GATTTGATGGACAAATCAAGGTAAATATCAATGTTTATTTTAATTTGTTTAAATGTGTAT
TTTCAATATTAGACAATAAGGCAAAGAAAGAAATTAAAGATGAATTAAAAAATTCAGTTG
ATATTTTCTTACAAAGTAATAAATTTAAACAATATATCAAACACAATTTATTAAAAATAA
AAGAAAAAATTCTAAAAATTGATTCAAAAGCTTCTGAATTAGGCAATGAAATAGTTAAAA
CATTAATGAAGGTAATTTTTGATTCAAATAATACAAAAGAATTTATACTAACATTATTAA
ATTCATTGATAGATTTAGGCGATAACAATCAATGAGCTTCTATTAGTGATTTCAATGGTT
TATTTAAACATTTATTGTCAACAAATAAAGATAAATTTAAAGCATTTATTAAAAACGCAG
TAAATGAAATGACTTCTAACAAAAACTTAATTAACAAATCTATTGAATATGCATTGAATT
TATTCAACAAGAAATATTCAATTAGTTCAAGTAGCGCTCAAATTCAAGGAATTGCAAATC
TTTTGACTAGATTAATTAACAAACTAGGTTCAATGAACGTATTTAGCAATATATTGGGAG
ATTTCATTGATTTATTTGTTGATGTTGATTTCCTTGACAATAATGGTCATTTCAATGGAA
ATGCTTTGGCATCCAAACTTCTTGAATCTATTAAAAAGATTGAATACCATAAGTATTTAA
CAACAGAAAATTTAAGTGAATTATTTGAAACAATATTAGACAAAAATATTGATAAAAATG
TCTTGTATAATGAATTGAATTTCGCTTATTCATATATAGTTGATAATTTTGATAAATTTA
AACAAGCATTTTCTGCTAAAAGCAATTCTACAACATTCAACGAAGTAGATAAAACTAAAC
AAGATAAAGAACACGAACAATTCCTAAAGAATCTAGAAAAATTAATTTACAATGCTTTAA
AAGCTCTAAATGGATCAATAAAAGCAGATAATAAAAATGGAAAAGAAGCATTAGTTGATT
TTGTATATGATGTTTTGAAGGATCAAATTAAGAAATTTAATTGAGATGGCCTTAAACAAG
ATATCATTCCAAAAGATAAGTTGGAATTAATAAGTAAAAAATTCATTGATTTTCCAGAAA
TTAAAAGCTTAATTGAAGCAGTAGTTAATGATTTTCTAGCAGGATCAAAAATTGAATCGA
CCAACCTTGGGGACTTAATATCTAAAACAATTACTAGAATTCAAGATAATCTAATTAAAA
ACTCTTCTGAACTTATTAAGCATCTTGCAACTGATGATGAAATTACAAATCACATTGTTG
AAAGTATTTTAAATTATCTAAAAATAGAAGGAAATGATGAAGATAAAAAATTCCTAAAAA
ACCTAATTGGAAAGATAGTACCAGCATTATTAAATAATGATTTTATTAAAAGGAAATTCA
TTAAGCGTTCAATAGGATTGATAAGTAATTACGCTAAACAATTTGATATTCTAAACCCTG
TTAAATGATTGAACGATGCAATTGAAAAAATTAAATCAGCATTTACCTTCAATGATGTTT
TAGTATTATCTGAATTAGTAGGCGAAGATAAACCAATCAATGAAACTGCTTTGGTTAAAT
TAATCAATTTAGTATTCGGAAAAAGTAATTTTAATGACTCTGTAATCTATAATGCATTAA
GAAATCTAAACAATAATTCAGATGAATCAAAACGTTCAAACATGAATACCTTAAATAGCT
CGGTTTCAAATGCGTTGGGAAGCATTTTTAAACCTTCAAAAGCCAGCGATAAAGATGATC
CCGATAATATTCAATATTCAGCAGACGTTTTAAAATTACTTGATACAATTTATAAATTGC
TTGCAAAGGCATACAATAGCGATAAAGACGCAACTTCACCAACATATAAAGTTAGGGCAC
AATCTGAAGCATGAAAAGCAGTATATCGTTTTAATGTAGCAGTAGATTTTGCTATATTTG
AAATGTTTGGTAGAGAAACATTAGAAAAAGATAGAGAACCCGGTTCAAAATGAAATGCGC
CAACATTGAGCCTATACCAAGGAACACGGGCAATACTTTGAGAATTTCAAGAAGGAACTA
ATCTTAAAGCAATTCCTGGAGTATCAAGTAAATTTACGGGAATGCAGGCTTATTTTAAAG
ACTCTGAAAGAAGAAGAGAATTTACTAACTATCTTTATAATGAAACTGGAGGATGATTTA
TTCATTCTTGAGAATACTATAAAGAAGAAAATTATGGTCCTGAATCAATTACTTATTTAA
TTGTAACAAGTGGATATAACAAATCTGAAAGTAGTAAATTAAAAAACGTAAACTTCAAAG
TTAAAGAAAATGGAAAACCTAATGAAGTTTCTAAAAAAGAATATATTCTAATGACTATCA
AAGAAGGTGGTTATAGAAAATTCATGAATATGAATAACAAAACTTCAATTAATAAATGAA
GTGGATTAAATAAAATTAAACAAGGCGATTATTA
>20359 bias=0,e_score=0.0,bit_score=7964.4,score_ratio=0.99,align_strand=+,abs_start=155257,abs_end=163272,allele_start=155257,allele_end=163272,query_name=NODE_1_length_201531_cov_37.8145_ID_143 <unknown description>
TGAAAAAAAGTACAAAAATCCTCAAGGCGATTGTTGCTTTAGGAATTACATCTTCAATTG
CTTCTAGTTCATTAGTTGCTATATCATGCAAAGACAAAACTAAGAAGCCGGATACAAAAA
TAACTCAAAGTGAAAATAAAGTTTCTAAAAAAATTAATTATGTTGCATTAGGCGACGGCT
TTGCTGCCGGTTATAATAGCAGCTCAAATTTCTATTTCAACAATGAATATGATAGCAAAA
ACGATTTAGTTTTAGGAACATCGTATCCTTCATACATTGCTAATTTTATAAAACTATTAT
CTGATAAACAAACAACATTATCAACTTATTATAATTACGGTTTGCCTCTTTCAAATGTTA
ATGATTGAATTTCATTACTTTCACTAGACGACAAAAAGGAATCAGCTCATTTAAATCAAG
TTATTTCCTATAACCAAAATTTACTTTCAAAATTTAATAGTGCCAAATTGAATAATCTAT
TTGGCGATTTTTCTAATAAAAAATTACAAGAGCTAATTAAAAATATAAAACAAGCAAACC
TGATTACAATTTCTTTGGGATTTAATGACCTTTTTGAACAATCATCATTTTTTAAAGAAG
CGTTTGATCTTTTAAGAGAAAACAAAAATAAAGAAGAAATTTTGAAATATTTTTCAAAAA
TTCTTCTTGAATTTAAAAGAAATTGTAAAAATTTTGAAGATTCATATTCAAAATTAATTT
CAATCATTAAACAATATAATCCTAAGGCAAATATTAATCTTGTTGGTTATATATCGCCAT
ATTTGAAATTAACAAAATTAATTGACAAACAATACAATATTTCATTGACTAATGATTGCA
TAGAAGAATTAAACAAATCATTAGCAAACATTGCCAAAACAAACAAGCTAAACTATTTAA
ACATTAATAATGACATTAAAAATCTCAAAGATAATGCCGATAAACTAAACAATAATTTCT
TTGACTGCTTCCCATCTAATAATTTATACAAAAAATTAGCGCAAGATATTTTTATGAAAA
TTTCATTGCCTAATAATAAATATAAAGAATTAGTTGATAATAATTCTAATCTAAATGAAT
TTAGCCAATCTCTTGAATTTAGCAAAACTCCTTCCGAAATTTTTTCAATGATTTTAGGAA
TAAATGGCAATAGTGTAGATTCCTTTGAAAAAGAATATACATTCGAAGAAAATGCAGATA
TCAAAAATATTAATTCTTCATACAATTCAAACCACATAATCCTTCAATTAAAATCAATGT
TAAATTCAAACAAAAACATTGAAGATAAAGAAATTTTGAATACATTTTCAATACTATTTG
GATTAATTGGCTTAGACCCAAAAGATTTAAACAGCTTTAATAAGTGTTTATTAGAATTTC
TAAAGAATAAAGAAAATAAAAAATCTATTATTAATTTTTTGAATCTTTTTATTGATTCAA
AAAATTTAAGCAAATCGTTTCAAGATATCAACAATGCATTAAATAATGCTATTAATAAAA
AATCATATGCAGGTCTAAATTTTGAAGAAATTAAAAAAATTGTTTATTCAACAACTACTT
CTAAACAAAATATTTATGAAATTTTAAAAGAAATTTTCTATAACAAATCTTTAAGGCAAG
ATCTTAAAAGAAGCGAATATGCAAAATTATTTAAGGCTATATTTTCGGATGTATTCATTA
AAAAAATATTAAAAAGGTTATTGCCTCAAACTACTGTTGATTTATTCAAAAATCTTTTCA
ATAACAAAGATATCGAAAAAGGTTTAGACAACATTTTTCAAAAAGTGTTGAATTTGTTAA
TTAATAATTCAAATAAATATTTTAAATTTGAAAAAATTGATGACTTTATTACTACATTGG
TTCATGATTCAAGCAAAGATGTAAATGATTTAGTTAGCCTAATAATTAAAGAAATTTCAA
AAGATAGCAAGCTTGCAAACTATTTGACCGGAAAAATTGTTGATTCTTTATACAAATCAT
ATGATTTAGATTTACTTGAAAAACCAAATATTTCTTTGTTTGTTTCAACATTTTTTGACA
ACATTTCAAACTTCGATGGTTTATCTCAAATATCAAACATTATTATTCAAATATTAATGA
ATTCTAAACTAGATGATGACCACCAAAATAGGGATTTAATTTCAGAAATTCTAAATGGAA
TTCTTTTTGATAAATACGACCTAAATAGGGATAACTCGCTTTTATTTAAAATCCTATCGT
TTGAACCAAAAATACAAAATATTAACGACTACAAACAAGGATTAAAACACTTAGCCCTAA
AATATGCAATTAAAAATAATGCATTAATGCCAAAAAACATAGGCAAATTAATTGATAAAG
ATTCAAGAGAAAACATATTAAGATTTTATAAAAATATAGCATTAAATGCAAAGAAAAATT
TAAACGAATTTGGTAGTGAAATATTTAAAGATATTATCTCGCTTCTAGTAAATGAATTAT
TTAAGAATAATAGTTTGTTCAGTCAATTGATTGATCAAATTGGAAATTATGTTGTTATTC
AGCCTATCGTTGCTTTCATTAAATCAATTAATTACAAAAAGATATTCAACAATGAAGAAG
AAATTCAAAAATTTGTTGAAAATGTTTGAGATCAACTAATTTCAACAATAAGAAGTGAGA
AAGTTTTAGGTTGTTTAAAAAATATTTTAAATGATTTTATTAGTGGAAATAATGAATACG
ATTTCTCGTCTAGCTATAATTTTTTGGTTTCGTTCTTAAAAAATTCTAAAAAGAATGGTT
CAATTGATTTATTAAAAACGGTGATATCAGAAATTGCAACTAACACCAAATTTATTGATA
AAGCAGTTGAATTGGGCGCAATTTGATTAAAAAAAGAAGCAAATACTGAACTAAATGATA
AAGAAATTAAAGAAATAAGCAATTATTTAATTAAATTAATCAATTCAATTACTAAAAGCA
ATTTAGTAACTAAACTTATTGAAAATTTTGATGAAAAAATTCAAATTTTAGATAATAAAA
AAATTGACACATTTGATAAATTAAAAAACTATTTAAAATCAATATTTAGTGACTACTTCA
ACATTGAAAAAAATAAGGATTTAATTAATAATTTTGTTGATTTACTACTCGAAAAAGATA
ATAAATCAGAAGGAATAAAATTTTCTGAATTAATAAAAACACTTTCTGTTCTTGCTTCTA
AATCCGAACTTGTTAACTACGTCTTTAAAAAATTTGACATTAAATCTATTATATTAAATT
ACTTAGATTCATTTAAAGACAACAAGCTATCTAACGATGCTGAATTAAATTCACTATTAC
TAACTTTAATCACCAAAACTAGAAATTACATAGATAGTCAATGAGAAAACGAACTACTTC
CAAAAATTAAATCGATTATTGAACTTTCTGCAATAGATAATAAGGTTATAGAATCTAAAA
ACATTAATGAATTTGTTGCGAATGTAATTTCAAAAAATGTAGGAATAGTAAAAGAAATTT
TAAATAATTTCTTAGATAAAGAAATAAAAAGCAACGAAGAAATTAAAAGTGATTTATTTA
AATTATTAAAGAAACAATATCCTCAATTTCTTGCTGGAGCAGATAGTGAAAGCAATATTG
AAAAATTAGTATCAAAATTGATTGATTTTGCCTTGCAAAAACAAAATGTTGACTTGCTAG
TGTCAACATTCGCTTCGTATATTTCTAAATACATTGAAAATAATGGTTTTAATTTAGACA
AAATTAGTTGAAGCAATGCTTTAGATATAAAAAATCTAATTAAGCATTTATTTAACTACG
AACAATTAAATTCATTGATAGATACATTAAATGAAGAAAATGTAAAAACTCTATTTTTGA
TATTAATCAAGAATTTAAATGAATTTGCAAATGTTGTTTTAGCAAACAACGACACAACAA
CACAAAAACAAAATGAAGGTTCAAAGCCAATTAAATTAGACAATGATTTAAATTTTGAGC
AAATCTTCTTACTAATTAAAAAATTATGAAATAAACTAGCTTCATCTAAATCTACAATTA
TCAATGAGCTAAAACCAGAAGTTCAAAAGTTATTAAAAAATGAAAATTTAAAACAATATT
TAACAAAAATAATTAATAATGAGTTAAAAAATGTTCATAATGAAGTTCTAAATAAAGTCA
ATACAAATGATAATAATCTTGCCAATTTTATTGTCGATAAATTCGATAAGATTATTGATA
ATAAATTAATTGACAAAGTTTTCGAATTTATTGAAAATTTAATTGAAAACGGCAGTGAAT
ATGATGCTCAAACATTGCCCGAATTTATCAATAAAATATTGAAAAATCTTGCAGACAACA
AGGGCTTTGATGCGTTAGAACAATTGCTAGAAAATGTTTTATCAAATAAAGATATAACCC
AAAAATTAGTTGAATTTTTAGTTGCGTTTTTAGAAATTGAAGCAAAAACAAAATTGAATT
CTGATGAAATTAACCAATTAACTAATTATTTCAACAAGATTTTACCTACTTCATTGAAAT
CTAATTTATATAAAAACTTAAAAATTAAATTAACAAATGAATTGAAGTCAATAAATAAAT
ATTCTTGAGCTTCTATTCTTGAATCCGTTACAAAAACGATTAAGAATTATTTTAGTTTTA
ATAATGGTGAATTAATTAAGGATGTCCAACAATTCTTAACAAAGAAATATGAAGAACAAG
AAATTAACCAAATAAAAGATGTTGAACTAATTAAAATATTAAAGATCGTTTTAGAAAAAG
AAACATTTATAAATTACATAGCAAGCAAAATAAATATTAAAGAAATCATTTTGAAATACA
TTGATGAAATAAATATTTCAAGCTTTAAAGGTGATGTACAAGAAAACCTTCAACAAATAA
TTTCATATATAAAATCATTTGTTGAAACAAGTTACAATGAAGATCTTTTGCCTTTAATAA
AAGAGCTAATTAAAAAGTTATTTGATGATAATAATTTAAAAGATTTAAATAATATTTCTC
AATGAATAAGCAAATTTATTTCAAATAATAAAAAATATGTCATTGAAAAAATAAAAGAAA
TATTCAATAAATTTATCAATAACAAAACCTTAGGTATTGATATTAAAAATTCAATAGCAA
AATTATTAATTTCATTGATGGAACAAAATCTAAAGAATATTACATGGCCTGTTAATGCAA
AAGAAACATTACTAAAATTAATTTCGCTAGGCATTGAAAAATTGCCAGAATTCAATATTC
TAGATGGCTTAATTGAAAATGTTTTAGACTACTCAGTCAATAATCTAAACAAGAATCAAT
TTGAATTTAAAAAGTACGATTGAAATAATTTAATTAATATTGTAAGCATTATCAATAATT
TAAACTACGACAAAATCATAGAATTTGTTAAATCTTTAAAATCTGAGGATATAAAAAATA
TTGCATTATTATTATTAAAAAATATCAAGAACTTTGAAAATATTATTCCAGATTATAGTA
ATGAATCTCCATCACTTCCTGAACATAAAAATTTAGATTCTTCAAACACAAATATAGTTG
GATTTGATGGACAAATCAAGGTAAATATCAATGTTTATTTTAATTTGTTTAAATGTGTAT
TTTCAATATTAGACAATAAGGCAAAGAAAGAAATTAAAGATGAATTAAAAAATTCAGTTG
ATATTTTCTTACAAAGTAATAAATTTAAACAATATATCAAACACAATTTATTAAAAATAA
AAGAAAAAATTCTAAAAATTGATTCAAAAGCTTCTGAATTAGGCAATGAAATAGTTAAAA
CATTAATGAAGGTAATTTTTGATTCAAATAATACAAAAGAATTTATACTAACATTATTAA
ATTCATTGATAGATTTAGGCGATAACAATCAATGAGCTTCTATTAGTGATTTCAATGGTT
TATTTAAACATTTATTGTCAACAAATAAAGATAAATTTAAAGCATTTATTAAAAACGCAG
TAAATGAAATGACTTCTAACAAAAACTTAATTAACAAATCTATTGAATATGCATTGAATT
TATTCAACAAGAAATATTTAATTAGTTCAAGTAGCGCTCAAATTCAAGGAATTGCAAATC
TTTTGACTAGATTAATTAACAAACTAGGTTCAATGAACGTATTTAGCAATATATTGGGAG
ATTTCATTGATTTATTTGTTGATGTTGATTTCCTTGACAATAATGGTCATTTCAATGGAA
ATGCTTTGGCATCCAAACTTCTTGAATCTATTAAAAAGATTGAATACCATAACTATTTAA
CAACAGAAAATTTAAGTGAATTATTTGAAACGATATTAGACAAAAATATTGATAAAAATG
TCTTGTATAATGAATTGAATTTCGCTTATTCATATATAGTTGATAATTTTGATAAATTTA
AACAAGCATTCTCTACTAAAGGCAATTCTACAACATTCAACGAAGTAGATAAAACTAAAC
AAGATAAAGAACACGAACAATTCCTAAAGAATCTAGAAAAATTAATTTACAATGCTTTAA
AAGCTCTAAATGGATCAATAAAAGCAGATAATAAAAATGGAAAAGAAGCATTAGTTGATT
TTGTATATGATGTTTTGAAGGATCAAATTAAGAAATTTAATTGAGATGGCCTTAAACAAG
ATATCATTCCAAAAGATAAGTTGGAATTAATAAGTAAAAAATTCATTGATTTTCCAGAAA
TTAAAAGCTTAATTGAAGCCGTAGTTAATGATTTTCTAGCAGGATCAAAAATTGAATCGA
CCAACCTTGGGGACTTAATATCTAAAACAATTACTAGAATTCAAGATAATCTAATTAAAA
ACTCTTCTGAACTTATTAAGCATCTTGCAACTGATGATGAAATTACAAATCACATTGTTG
AAAGTATTTTAAATTATCTAAAAATAGAAGGAAATGATGAAGATAAAAAATTCCTAAAAG
ACTTAATTGGAAAGATAGTGCCAGCATTATTAAATAATGATTTTATTAAAAGGAAATTCA
TTAAGCGTTCAATAGGATTGATAAGTAATTACGCTAAACAATTTGATATTCTAAACCCTG
TTAAATGATTGAACGATGCAATTGAAAAAATTAAATCAGCATTTACCTTCAATGATGTTT
TAGTATTATCTGAATTAGTAGGTGAAGATAAACCAATCAATGAAACTGCTTTGGTTAAAT
TAATCAATTTAGTATTTGGAAAAAGTAATTTTGATAACTCTGTAATTTATAATGCATTAA
GAAATCTAAACAATAATTCAGATGAATCAAAACGTTCAAACATGAATACCTTAAATAGTT
CTGTTTCAAATGCGTTAGGAAGCATTTTCAAACCTTCAAAAGCCACTGATAAAGATGACC
CTGATAATATTGATTATTCCACAGACGTTTTAAAATTGCTTGATACAATTTATAAATTGC
TTGCAAAGGCATACAATAATGATAAGGATGCAACTTCAGCAACATATAAAGTTAGGGCAC
AATCTGAAGCATGAAAAGCAGTATATCGTTTTAATGTAGCAGTAGATTTTGCTATATTTG
AAATGTTTGGTAGAGAAACATTGGAAAAAGATAGAGAACCCGGTTCAAAATGAAATGCGC
CAACATTGAGCCTATACCAAGGAACACGGGCAATACTTTGAGAATTTCAAGAAGGAACTA
ATCTTAAAGCAATTCCTGGAGTATCAAGTAAATTTACGGGAATGCAGGCTTATTTTAAAA
ACCCTGAAAGAAGAAGAGAATTTACTAACTATGTTTATAATGAAACTCGAGGCTGATTAT
TTAGTTCTTGAGAATACTATAAAGAAGAAAATTATGGTCCTGAATCAATTACTTATTTAA
TTGCAACAAGTGGATATAACAAATCTGAAAGTAGTAAATTAAAAAATGTAAACTTCAAAG
TTAAAGAAAATGGAAAACCTAATGAAGTTTCTAAAAAAGAATATATTCTAATGACTATCA
AAGAAGGTGGTTATAGAAAATTCATGAATATGAATAACAAAACTTCAATTAACAAATGAA
GTGGATTAGATAAAATTAGAAAAGGTGATTATTAG
