# Supplementary material for: Genomic determination of minimum multi-locus sequence typing schemas to represent the genomic phylogeny of Mycoplasma hominis
Source: BMC Genomics. 2016 Nov 23;17:964. doi: 10.1186/s12864-016-3284-z (PMC5120421; doi:10.1186/s12864-016-3284-z)
Supplement: Additional file 1: — FASTA sequence for all pan genomic alleles identified in this study. (ZIP 1488 kb) [file 12864_2016_3284_MOESM1_ESM.zip › pan_genome/GENE-261.fasta]

>261
ATGAAAAAAAAATGTAAAGTAATCGAACTTTTTGCTGGAGTTGGCGGTTTTAGGGTTGGA
TTAAATAATATCAAGGAAATAGATGCTAATGGCCATGCTATTGAAAATAAAAAATTTGAT
TTTGTATGGGCTAATCAATGAGAACCATCCACCAAAACGCAACATGCCTTTGACTGTTAT
AATTTAAGATTTCCAGAAGAATTTAATAGTAATGAAGACATTTCAACTGTTAATAAAAAA
AATATACCTGACCATGATTTGCTTTGCGGTGGTTTTCCTTGTCAGGACTATTCGGTAGCT
CACTCTTTATCAAAAGAAAAAGGTATTGAAGGTAAAAAAGGAGTTTTGTGATGGCAAATA
AGAGAAATTCTCGCTATTAAGAAATCACCTTTCGTGTTTTTAGAAAATGTTGACCGTTTA
ATTAAATCGCCCGCCAAACAAAGAGGGAGAGATTTTGGAATAATGTTAAAATGTTTTGAC
GAACTTGGCTATTCTGTGGAATGACGCACCATAAATGCTGCTGATTATGGCTTTCCTCAA
AGACGGAGAAGAATATATATATTTGCTTATAGAAAAAACACTAATTTTTATAAAAAAATA
ATTAACTTAAATGAAGTTAATATTTTGACAAAAGAAGGAATTTTTGCAGGATCCTTTCCA
ATTAAAAATGATGAATACAAAATCACAAAATCTAATCTTAGAGAAATAAACGATTTAGCT
GATTTTTCCGATAAATACAAATTTAAATTTGAAAATTCCGGAATTATGATGAACGGAATT
GCATATACAACTAAAACATATCCGATATATGTTGAACCAATAACATTGGGCAAAATAGTT
GAACAAAATGTTGATAGGCACTATTATTTAAATGAAAATGAAAAAGCGAAATTTGAATAT
TTAAGAGGGGGCAAAAAGATACCTAGAATTGATGCAAATGGATTTGAGTATATTTATTCA
GAGGGTTCAATGTCTCCATTTGATGATTTAAATCTTCCCGGGAGAACAATGCTAACAAGC
GAAGGTTCTATTAATAGGAGCACTCATATTATAAAAGACTTTTTTACTAAAAAATTAAGA
ATATTAACACCTATTGAATGTGAAAGATTAAATCAATTTCCAGATAATTGAACAAACAGC
GGAATGCCTGAAAAAAGAAGATATTTTATGATGGGCAATGCACTTGTATGTGGAGTTATT
AATAAAATAGGTAAAAGTATAGAAAAAATAATTGATGAAGAATAA
>7667 bias=158.8,bit_score=1173.6,abs_start=17317,align_strand=-,abs_end=18559,score_ratio=0.94265060241,query_name=NODE_4_length_61590_cov_21.7453_ID_18413
TGAAAAAAAAATGTAAAGTAATCGAACTTTTTGCTGGAGTTGGCGGTTTTAGGGTTGGAT
TAAATAATATCAAGGAAATAGATGCTAATGGCCATGCTATTGAAAATAAAAAATTTGATT
TTGTATGGGCTAATCAATGAGAACCATCCACCAAAACGCAACATGCCTTTGACTGTTATA
ATTTAAGATTTCCGGAAGAATTTAATAGTAATGAAGACATTTCAACTGTTAATAAAAAAA
ATATACCTGACCATGATTTGCTTTGCGGTGGTTTTCCTTGTCAGGACTATTCGGTAGCTC
ACTCTTTATCAAAAGAAAAAGGTATTGAAGGTAAAAAAGGAGTTTTGTGATGGCAAATAA
GAGAAATTCTCGCTATTAAGAAATCACCTTTCGTGTTTTTAGAAAATGTTGACCGTTTAA
TTAAATCGCCCGCCAAACAAAGAGGGAGAGATTTTGGAATAATGTTAAAATGTTTTGACG
AACTTGGCTATTCTGTGGAATGACGCACCATAAATGCTGCTGATTATGGCTTTCCTCAAA
GACGGAGAAGAATATATATATTTGCTTATAGAAAAAACACTAATTTTTATAAAAAAATAA
TTAACTTAAATGAAGTTAATATTTTGACAAAAGAAGGAATTTTTGCAGGATCCTTTCCAA
TTAAAAATGATGAATACAAAATCACAAAATCTAATCTTAGAGAAATAAACGATTTAGCTG
ATTTTTCCGATAAATACAAATTTAAATTTGAAAATTCCGGAATTATGATGAACGGAATTG
CATATACAACTAAAACATATCCGATATATGTTGAACCAATAACATTGGGCAAAATAGTTG
AACAAAATGTTGATAGGCACTATTATTTAAATGAAAATGAAAAAGCGAAATTTGAATATT
TAAGAGGGGGCAAAAAGATACCTAGAATTGATGCAAATGGATTTGAGTATATTTATTCAG
AGGGTTCAATGTCTCCATTTGATGATTTAAATCTTCCCGGGAGAACAATGCTAACAAGCG
AAGGTTCTATTAATAGGAGCACTCATATTATAAAAGACTTTTTTACTAAAAAATTAAGAA
TATTAACACCTATTGAATGTGAAAGATTAAATCAATTTCCAGATAATTGAACAAACAGCG
GAATGCCTGAAAAAAGAAGATATTTTATGATGGGCAATGCACTTGTATGTGGAGTTATTA
ATAAAATAGGTAAAAGTATAGAAAAAATAATTGATGAAGAATA
>7668 bias=157.3,bit_score=1142.5,abs_start=19775,align_strand=-,abs_end=21017,score_ratio=0.917670682731,query_name=NODE_5_length_59660_cov_41.0828_ID_401
TGAAAAAACAATGTAAAGTAATTGAACTTTTTGCTGGAGTTGGCGGTTTTAGGGTTGGAT
TAAATAATATCAAGGAAATAGATGCTAATGGCCATGCTATTGAAAATAAAAAATTTGATT
TTGTGTGAGCTAATCAATGAGAACCATCCACCAAAACACAACATGCCTTTGACTGTTATA
ATTTAAGATTTCCAGAAGAATTTAATAGTAATGAAGACATTTCAACTGTTAATAAAAAAA
ATATACCTGACCATGATTTGCTTTGCGGTGGTTTTCCTTGTCAGGACTATTCGGTAGCTC
ACTCTTTATCAAAAGAAAAAGGTATTAAAGGCAAAAAAGGAGTTTTGTGATGGCAAATAA
GAGAAATCCTCGCTATTAAGAAATCACCTTTCGTGTTTTTAGAAAATGTTGACCGTTTAA
TTAAATCGCCCGCCAAACAAAGAGGGAGAGATTTTGGAATAATGTTAAAATGTTTTGACG
AACTTGGCTATTCTGTGGAATGACGCACCATAAATGCTGCTGATTATGGCTTTCCTCAAA
GACGGAGAAGAATATATATATTTGCTTATAGAAAAAACACTAATTTTTATAAAAAAATAA
TTAACTTAAATGAAGTTAATATTTTGACAAAAGAAGGAATTTTTGCAGAATCCTTCCCAA
TTAAAAATGATGAATACAAAATCACAAAATCTAATCTTAGAGAAATAAACGATTTAGCCG
ATTTTTCTGATAAATACAAATTTAAATTTGAAAATTCCGGAATTATGATGAACGGAATCG
CATATACAACTAAAACATATCCGATATATGTTGAACCAATAACATTGGGTAAAATAGTTG
AACAAAATGTTGATGGGCACTATTATTTAAATGAAAACGAAAAAGCGAAATTTGAATATT
TAAGAGGGGGCAAAAAGATACCTAGAATTGATGCAAATGGATTTGAGTATATTTATTCAG
AGGGTTCAATGTCTCCATTTGATGATTTAAATCTTCCCGGGAGAACAATGCTAACAAGCG
AAGGTTCTATCAATAGGAGCACTCATATTATAAAAGACTTTTTTACTAAAAAATTAAGAA
TATTAACACCTATTGAATGTGAAAGATTAAATCAATTTCCAGATAATTGAACAAACAGTG
GAATGCCTGAAAAAAGAAGATATTTTATGATGGGCAATGCACTAGTATGTGGAGTTATTA
ATAAAATAGGTAAAAGTATAGAAAAAATAATTGATGAAGAATA
>20345 bias=0,e_score=0.0,bit_score=1173.6,score_ratio=0.94,align_strand=-,abs_start=17317,abs_end=18559,allele_start=17317,allele_end=18559,query_name=NODE_4_length_61591_cov_42.5651_ID_1123 <unknown description>
TGAAAAAAAAATGTAAAGTAATCGAACTTTTTGCTGGAGTTGGCGGTTTTAGGGTTGGAT
TAAATAATATCAAGGAAATAGATGCTAATGGCCATGCTATTGAAAATAAAAAATTTGATT
TTGTATGGGCTAATCAATGAGAACCATCCACCAAAACGCAACATGCCTTTGACTGTTATA
ATTTAAGATTTCCGGAAGAATTTAATAGTAATGAAGACATTTCAACTGTTAATAAAAAAA
ATATACCTGACCATGATTTGCTTTGCGGTGGTTTTCCTTGTCAGGACTATTCGGTAGCTC
ACTCTTTATCAAAAGAAAAAGGTATTGAAGGTAAAAAAGGAGTTTTGTGATGGCAAATAA
GAGAAATTCTCGCTATTAAGAAATCACCTTTCGTGTTTTTAGAAAATGTTGACCGTTTAA
TTAAATCGCCCGCCAAACAAAGAGGGAGAGATTTTGGAATAATGTTAAAATGTTTTGACG
AACTTGGCTATTCTGTGGAATGACGCACCATAAATGCTGCTGATTATGGCTTTCCTCAAA
GACGGAGAAGAATATATATATTTGCTTATAGAAAAAACACTAATTTTTATAAAAAAATAA
TTAACTTAAATGAAGTTAATATTTTGACAAAAGAAGGAATTTTTGCAGGATCCTTTCCAA
TTAAAAATGATGAATACAAAATCACAAAATCTAATCTTAGAGAAATAAACGATTTAGCTG
ATTTTTCCGATAAATACAAATTTAAATTTGAAAATTCCGGAATTATGATGAACGGAATTG
CATATACAACTAAAACATATCCGATATATGTTGAACCAATAACATTGGGCAAAATAGTTG
AACAAAATGTTGATAGGCACTATTATTTAAATGAAAATGAAAAAGCGAAATTTGAATATT
TAAGAGGGGGCAAAAAGATACCTAGAATTGATGCAAATGGATTTGAGTATATTTATTCAG
AGGGTTCAATGTCTCCATTTGATGATTTAAATCTTCCCGGGAGAACAATGCTAACAAGCG
AAGGTTCTATTAATAGGAGCACTCATATTATAAAAGACTTTTTTACTAAAAAATTAAGAA
TATTAACACCTATTGAATGTGAAAGATTAAATCAATTTCCAGATAATTGAACAAACAGCG
GAATGCCTGAAAAAAGAAGATATTTTATGATGGGCAATGCACTTGTATGTGGAGTTATTA
ATAAAATAGGTAAAAGTATAGAAAAAATAATTGATGAAGAAT
>20346 bias=0,e_score=0.0,bit_score=1142.5,score_ratio=0.92,align_strand=-,abs_start=19775,abs_end=21017,allele_start=19775,allele_end=21017,query_name=NODE_6_length_24834_cov_34.8925_ID_413 <unknown description>
TGAAAAAACAATGTAAAGTAATTGAACTTTTTGCTGGAGTTGGCGGTTTTAGGGTTGGAT
TAAATAATATCAAGGAAATAGATGCTAATGGCCATGCTATTGAAAATAAAAAATTTGATT
TTGTGTGAGCTAATCAATGAGAACCATCCACCAAAACACAACATGCCTTTGACTGTTATA
ATTTAAGATTTCCAGAAGAATTTAATAGTAATGAAGACATTTCAACTGTTAATAAAAAAA
ATATACCTGACCATGATTTGCTTTGCGGTGGTTTTCCTTGTCAGGACTATTCGGTAGCTC
ACTCTTTATCAAAAGAAAAAGGTATTAAAGGCAAAAAAGGAGTTTTGTGATGGCAAATAA
GAGAAATCCTCGCTATTAAGAAATCACCTTTCGTGTTTTTAGAAAATGTTGACCGTTTAA
TTAAATCGCCCGCCAAACAAAGAGGGAGAGATTTTGGAATAATGTTAAAATGTTTTGACG
AACTTGGCTATTCTGTGGAATGACGCACCATAAATGCTGCTGATTATGGCTTTCCTCAAA
GACGGAGAAGAATATATATATTTGCTTATAGAAAAAACACTAATTTTTATAAAAAAATAA
TTAACTTAAATGAAGTTAATATTTTGACAAAAGAAGGAATTTTTGCAGAATCCTTCCCAA
TTAAAAATGATGAATACAAAATCACAAAATCTAATCTTAGAGAAATAAACGATTTAGCCG
ATTTTTCTGATAAATACAAATTTAAATTTGAAAATTCCGGAATTATGATGAACGGAATCG
CATATACAACTAAAACATATCCGATATATGTTGAACCAATAACATTGGGTAAAATAGTTG
AACAAAATGTTGATGGGCACTATTATTTAAATGAAAACGAAAAAGCGAAATTTGAATATT
TAAGAGGGGGCAAAAAGATACCTAGAATTGATGCAAATGGATTTGAGTATATTTATTCAG
AGGGTTCAATGTCTCCATTTGATGATTTAAATCTTCCCGGGAGAACAATGCTAACAAGCG
AAGGTTCTATCAATAGGAGCACTCATATTATAAAAGACTTTTTTACTAAAAAATTAAGAA
TATTAACACCTATTGAATGTGAAAGATTAAATCAATTTCCAGATAATTGAACAAACAGTG
GAATGCCTGAAAAAAGAAGATATTTTATGATGGGCAATGCACTAGTATGTGGAGTTATTA
ATAAAATAGGTAAAAGTATAGAAAAAATAATTGATGAAGAAT
>20347 bias=0,e_score=0.0,bit_score=1174.4,score_ratio=0.94,align_strand=-,abs_start=19063,abs_end=20305,allele_start=19063,allele_end=20305,query_name=NODE_3_length_61680_cov_30.2945_ID_333 <unknown description>
TGAAAAAAAAATGTAAAGTAATCGAACTTTTTGCTGGAGTTGGCGGTTTTAGGGTTGGAT
TAAATAATATCAAGGAAATAGATGCTAATGGCCATGCTATTGAAAATAAAAAATTTGATT
TTGTATGGGCTAATCAATGAGAACCATCCACCAAAACGCAACATGCCTTTGACTGTTATA
ATTTAAGATTTCCAGAAGAATTTAATAGTAATGAAGACATTTCAACTGTTAATAAAAAAA
ATATACCTGACCATGATTTGCTTTGCGGTGGTTTTCCTTGTCAGGACTATTCGGTAGCTC
ACTCTTTATCAAAAGAAAAAGGTATTGAAGGTAAAAAAGGAGTTTTGTGATGGCAAATAA
GAGAAATTCTCGCTATTAAGAAATCACCTTTCGTGTTTTTAGAAAATGTTGACCGTTTAA
TTAAATCGCCCGCCAAACAAAGAGGGAGAGATTTTGGAATAATGTTAAAATGTTTTGACG
AACTTGGCTATTCTGTGGAATGACGCACCATAAATGCTGCTGATTATGGCTTTCCTCAAA
GACGGAGAAGAATATATATATTTGCTTATAGAAAAAACACTAATTTTTATAAAAAAATAA
TTAACTTAAATGAAGTTAATATTTTGACAAAAGAAGGAATTTTTGCAGGATCCTTTCCAA
TTAAAAATGATGAATACAAAATCACAAAATCTAATCTTAGAGAAATAAACGATTTAGCTG
ATTTTTCCGATAAATACAAATTTAAATTTGAAAATTCCGGAATTATGATGAACGGAATTG
CATATACAACTAAAACATATCCGATATATGTTGAACCAATAACATTGGGCAAAATAGTTG
AACAAAATGTTGATAGGCACTATTATTTAAATGAAAATGAAAAAGCGAAATTTGAATATT
TAAGAGGGGGCAAAAAGATACCTAGAATTGATGCAAATGGATTTGAGTATATTTATTCAG
AGGGTTCAATGTCTCCATTTGATGATTTAAATCTTCCCGGGAGAACAATGCTAACAAGCG
AAGGTTCTATTAATAGGAGCACTCATATTATAAAAGACTTTTTTACTAAAAAATTAAGAA
TATTAACACCTATTGAATGTGAAAGATTAAATCAATTTCCAGATAATTGAACAAACAGCG
GAATGCCTGAAAAAAGAAGATATTTTATGATGGGCAATGCACTTGTATGTGGAGTTATTA
ATAAAATAGGTAAAAGTATAGAAAAAATAATTGATGAAGAAT
