# Supplementary material for: Genomic determination of minimum multi-locus sequence typing schemas to represent the genomic phylogeny of Mycoplasma hominis
Source: BMC Genomics. 2016 Nov 23;17:964. doi: 10.1186/s12864-016-3284-z (PMC5120421; doi:10.1186/s12864-016-3284-z)
Supplement: Additional file 1: — FASTA sequence for all pan genomic alleles identified in this study. (ZIP 1488 kb) [file 12864_2016_3284_MOESM1_ESM.zip › pan_genome/GENE-262.fasta]

>263
ATGAATGAACTAGATAATAAAAAAGAACTTTTTCAATTTGCTAAAAAAAGACAACAAATT
CACAATTACCCTATATTTCAAAGCGAAACAAAATTATTTTGGAAGAGATTCTTTAATAAA
AAGAGCAACATCGTAATATTTAGTTTTTTATTAGCATTCATTTTACTAACATTAATATTG
CTATGTTTTGTAAAATTTTCTCCAATACATTCGATTGATAATAAAAGCGATTTTGTCAAT
AATTTACCTCCCTATTATTCTCAAATTATTACAAGAAATTTTGAAAGAGGATATCAACTT
GATTTGATAAGATCTATTGAAAATCAAGAGTCAATTAGAGCTGCTAAATTAGGTATTAAA
CCAATATTTAGAATCTTGTATGATTCAGCAAGAGATAGCGGGGGAAGTTTAACTGTAAAT
ACTGATATTGTTGCTTTAACATATAATCCCTACGATTTAATAAAGGCAATAAATTTGAAT
CAAAATTCAATAAATATCAATATTTTAAATAAAGTTTTACTTGGAACAACAGAAAGCGGA
ATTGATATTTATTCAAGGATATTTTGTGCATTTGCATTAACAACCTCAATTATATTATTG
GCAATATTTATTAATATTTTTATTGGGTTTTCTCTAGCAGCATTTTATGTTTTTAATCGT
TACAAATGATATGGAATTGTTATCGATAAAATTGCTGTTACACTTAATGCAATACCTGAA
ATAATTTGAATATTTTTGTTGTGTATATTTTTGGGAACAAATTGATATGGTATTCTAATT
GCTTTCATATTGATTAGTTGAATAAGTTTTTATGAACTTTCAAAAAACGAAATTCTTAAT
TTAATTCAAAAAGAATACATAAAAGCAGCTAAAATAATAGGTTTAAATAATTTTCAAATT
ACTTATAGACATTTATTTAAAAATGTCCTACCTTCATTAATTATTTTAATTGCTGATCGT
CTTGCAATAAATATTCTAATTGTTGCATCCCTTGCCTTTCTAGATTTCTTAACCGCTGAA
AGTAATTTAAACATAGGAACAATTTTTAAAGAAGCATTATCTTCAATAAAAGTAAATCCT
CAATACTTGATAATTGTTGCTGTTTATATTACTATATTCTGTATTTTACTTAAACTTTTT
TCAATAGGTCTTTCAATGACATATGATCCTAAGATTTCTAAAAATTATTAA
>964
ATGAATGAACTAGATAATAAAAAAGAACTTTTTCAATTTGCTAAAAAAAGACAACAAATT
CACAATTACCCTATATTTCAAAGCGAAACAAAATTATTTTGGAAGAGATTCTTTAATAAA
AAGAGCAACATCGTAATATTTAGTTTTTTATTAGCATTCATTTTACTAACATTAATATTG
CTATGTTTTGTAAAATTTTCTCCAATACATTCGATTGATAATAAAAGCGATTTTGTCAAT
AATTTACCTCCCTATTATTCTCAAATTATTACAAGAAATTTTGAAAGAGGATATCAACTT
GATTTGATAAGATCTATTGAAAATCAAGAGTCAATTAGGGCTGCTAAATTAGGTATTAAA
CCAATATTTAGAATCTTGTATGATTCAGCAAGAGATAGCGGGGGAAGTTTAACTGTAAAT
ACTGATATTGTTGCTTTAACATATAATCCCTACGATTTAATAAAGGCAATAAATTTGAAT
CAAAATTCAATAAATATCAATATCTTAAATAAAGTTTTACTCGGAACAACAGAAAGCGGA
ATTGATATTTATTCAAGGATATTTTGTGCATTTGCATTAACAACCTCAATTATATTATTG
GCAATATTTATTAATATTTTTATTGGGTTTTCTCTAGCAGCATTTTATGTTTTTAATCGT
TACAAATGATATGGAATTGTTATCGATAAAATTGCTGTTACACTTAATGCAATACCTGAA
ATAATTTGAATATTTTTGTTGTGTATATTTTTGGGAACAAATTGATATGGTATTCTAATT
GCTTTCATATTGATTAGTTGAATAAGTTTTTATGAGCTTTCAAAAAACGAAATTCTTAAT
TTAATTCAAAAAGAATACATAAAAGCAGCTAAAATAATAGGTTTAAATAATTTTCAAATT
ACTTATAGACATTTATTTAAAAATGTCCTACCTTCATTAATTATTTTAATTGCTGATCGT
CTTGCAATAAATATTCTAATTGTTGCATCTCTTGCCTTTCTAGATTTCTTAACTGCTGAA
AGTAATTTAAACATAGGAACAATTTTTAAAGAAGCATTATCTTCAATAAAAGTAAATCCT
CAATACTTGATAATTGTTGCTGTTTATATTACTATATTCTGTATTTTACTTAAACTTTTT
TCAATAGGTCTTTCAATGACATATGATCCTAAGATTTCTAAAAATTATTAA
>1466
ATGAATGAACTAGATAATAAAAAAGAACTTTTTCAATTTGCTAAAAAAAGACAACAAATT
CACAATTACCCTATATTTCAAAGCGAAACAAAATTATTTTGGAAGAGATTCTTTAATAAA
AAGAGCAACATCGTAATATTTAGTTTTTTATTAGCATTCATTTTACTAACATTAATATTA
CTATGTTTTGTAAAATTTTCTCCAATACATTCGATTGATAATAAAAGCGATTTTGTCAAT
AATTTACCTCCCTATTATTCTCAAATTATTACAAGAAATTTTGAAAGAGGATATCAACTT
GATTTGATAAGATCTATTGAAAATCAAGAGTCAATTAGGGCTGCTAAATTAGGTATTAAA
CCAATATTTAGAATCTTGTATGATTCAGCAAGAGATAGTGGAGGAAGTTTAACTGTAAAT
ACTGATATTGTTGCTTTAACATATAATCCCTACGATTTAATAAAGGCAATAAATTTGAAT
CAAAATTCAATAAATATCAATATCTTAAATAAAGTTTTACTTGGAACAACAGAAAGCGGA
ATTGATATTTATTCAAGGATATTTTGTGCATTTGCATTAACAACCTCGATTATATTATTG
GCAATATTTATTAATATTTTTATTGGGTTTTCTCTGGCAGCATTTTATGTTTTTAATCGT
TACAAATGATATGGAATTGTTATCGATAAAATTGCTGTTACACTTAATGCAATACCTGAA
ATAATTTGAATATTTTTGTTGTGTATATTTTTGGGAACAAATTGATATGGTATTCTAATT
GCTTTCATATTGATTAGTTGAATAAGTTTTTATGAACTTTCAAAAAACGAAATTCTTAAT
TTAATTCAAAAAGAATACATAAAAGCAGCTAAAATAATAGGTTTAAATAATTTTCAAATT
ACTTATAGACATTTATTTAAAAATGTCCTACCTTCATTAATTATTTTAATTGCTGATCGT
CTTGCAATAAATATTCTAATTGTTGCATCTCTTGCCTTTCTAGATTTCTTAACTGCTGAA
AGTAATTTAAACATAGGAACAATTTTTAAAGAAGCATTATCTTCAATAAAAGTAAATCCT
CAATACTTGATAATTGTTGCTGTTTATATTACTATATTCTGTATTTTACTTAAACTTTTT
TCAATAGGTCTTTCAATGACATATGATCCTAAGATTTCTAAAAATTATTAA
>1919
ATGAATGAACTAGATAATAAAAAAGAACTTTTTCAATTTGCTAAAAAAAGACAACAAATT
CACAATTACCCTATATTTCAAAGCGAAACAAAATTATTTTGGAAGAGATTCTTTAACAAA
AAGAGCAACATAGTAATATTTAGTTTTTTATTAGCATTCATTTTACTAACATTAATATTG
CTATGTTTTGTAAAATTTTCTCCAATACATTCGATTGATAATAAAAGCGATTTTGTCAAT
AATTTACCTCCCTATTATTCTCAAATTATTACAAGAAATTTTGAAAGAGGATATCAACTT
GATTTGATAAGATCTATTGAAAATCAAGAGTCAATTAGAGCTGCTAAATTAGGTATTAAA
CCAATATTTAGAATCTTGTATGATTCAGCAAGAGATAGCGGGGGAAGTTTAACTGTAAAT
ACTGATATTGTTGCTTTAACATATAATCCCTACGATTTAATAAAGGCAATAAATTTGAAT
CAAAATTCAATAAATATCAATATTTTAAATAAAGTTTTACTTGGAACAACAGAAAGCGGA
ATTAATATTTATTCAAGGATATTTTGTGCATTTGCATTAACAACCTCAATTATATTATTG
GCAATATTTATTAATATTTTTATTGGGTTTTCTCTAGCAGCATTTTATGTTTTTAATCGT
TACAAATGATATGGAATTGTTATCGATAAAATTGCTGTTACACTTAATGCAATACCTGAA
ATAATTTGAATATTTTTGTTGTGCATATTTTTGGGTACAAATTGATATGGTATTCTAATT
GCTTTCATATTGATTAGTTGAATAAGTTTTTATGAACTTTCAAAAAACGAAATTCTTAAT
TTAATTCAAAAAGAATACATAAAAGCAGCTAAAATAATAGGTTTAAATAATTTTCAAATT
ACTTATAGACATTTATTTAAAAATGTCCTACCTTCATTAATTATTTTAATTGCTGATCGT
CTTGCAATAAATATTCTAATTGTTGCATCCCTTGCCTTTCTAGATTTCTTAACTGCTGAA
AGTAATTTAAACATAGGAACAATTTTTAAAGAAGCATTATCTTCAATAAAAGTAAATCCT
CAATACTTGATAATTGTTGCTGTTTATATTACTATATTCTGTATTTTACTTAAACTTTTT
TCAATAGGTCTTTCAATGACATATGATCCTAAGATTTCTAAAAATTATTAA
>7654 bias=228.4,bit_score=1196.5,abs_start=547551,align_strand=+,abs_end=548741,score_ratio=1.00461796809,query_name=NODE_1_length_644406_cov_31.3649_ID_828
ATGAATGAACTAGATAATAAAAAAGAACTTTTTCAATTTGCTAAAAAAAGACAACAAATT
CACAATTACCCTATATTTCAAAGCGAAACAAAATTATTTTGGAAGAGATTCTTTAATAAA
AAGAGCAACATCGTAATATTTAGTTTTTTATTAGCATTCATTTTACTAACATTAATATTA
CTATGTTTTGTAAAATTTTCTCCAATACATTCGATTGATAATAAAAGCGATTTTGTCAAT
AATTTACCTCCCTATTATTCTCAAATTATTACAAGAAATTTTGAAAGAGGATATCAACTT
GATTTGATAAGATCTATTGAAAATCAAGAGTCAATTAGGGCTGCTAAATTAGGTATTAAA
CCAATATTTAGAATCTTGTATGATTCAGCAAGAGATAGTGGGGGAAGTTTAACTGTAAAT
ACTGATATTGTTGCTTTAACATATAATCCCTACGATTTAATAAAGGCAATAAATTTGAAT
CAAAATTCAATAAATATTAATATTTTAAATAAAGTTTTACTTGGAACAACAGAAAGCGGA
ATTGATATTTATTCAAGGATATTTTGTGCATTTGCATTAACAACCTCAATTATATTATTG
GCAATATTTATTAATATTTTTATTGGGTTTTCTCTAGCAGCATTTTATGTTTTTAATCGT
TACAAATGATATGGAATTGTTATCGATAAAATTGCTGTTACACTTAATGCAATACCTGAA
ATAATTTGAATATTTTTGTTGTGCATATTTTTGGGTACAAATTGATATGGTATTCTAATT
GCTTTCATATTGATTAGTTGAATAAGTTTTTATGAACTTTCAAAAAACGAAATTCTTAAT
TTAATTCAAAAAGAATACATAAAAGCAGCTAAAATAATAGGTTTAAATAATTTTCAAATT
ACTTATAGACATTTATTTAAAAATGTCCTACCTTCATTAATTATTTTAATTGCTGATCGT
CTTGCAATAAATATTCTAATTGTTGCATCCCTTGCCTTTCTAGATTTCTTAACTGCTGAA
AGTAATTTAAACATAGGAACAATTTTTAAAGAAGCATTATCTTCAATAAAAGTAAATCCT
CAATACTTAATAATTGTTGCTGTTTATATTACTATATTTTGTATTTTACTTAAACTTTTT
TCAATAGGTCTTTCAATGACATATGATCCTAAGATTTCTAAAAATTATTAA
>7656 bias=222.2,bit_score=1208.7,abs_start=13085,align_strand=+,abs_end=14275,score_ratio=1.01486146096,query_name=NODE_1_length_194000_cov_43.9897_ID_1724
ATGAATGAACTAGATAATAAAAAAGAACTTTTTCAATTTGCTAAAAAAAGACAACAAATT
CACAATTACCCTATATTTCAAAGCGAAACAAAATTATTTTGGAAGAGATTCTTTAACAAA
AAGAGCAACATAGTAATATTTAGTTTTTTATTAGCATTCATTTTACTAACATTAATATTG
CTATGTTTTGTAAAATTTTCTCCAATACATTCGATTGATAATAAAAGCGATTTTGTCAAT
AATTTACCTCCCTATTATTCTCAAATTATTACAAGAAATTTTGAAAGAGGATATCAACTT
GATTTGATAAGATCTATTGAAAATCAAGAGTCAATTAGAGCTGCTAAATTAGGTATTAAA
CCAATATTTAGAATCTTGTATGATTCAGCAAGAGATAGCGGGGGAAGTTTAACTGTAAAT
ACTGATATTGTTGCTTTAACATATAATCCCTACGATTTAATAAAGGCAATAAATTTGAAT
CAAAATTCAATAAATATCAATATTTTAAATAAAGTTTTACTTGGAACAACAGAAAGCGGA
ATTGATATTTATTCAAGGATATTTTGTGCATTTGCATTAACAACCTCAATTATATTATTG
GCAATATTTATTAATATTTTTATTGGGTTTTCTCTAGCAGCATTTTATGTTTTTAATCGT
TACAAATGATATGGAATTGTTATCGATAAAATTGCTGTTACACTTAATGCAATACCTGAA
ATAATTTGAATATTTTTGTTGTGCATATTTTTGGGTACAAATTGATATGGTATTCTAATT
GCTTTCATATTGATTAGTTGAATAAGTTTTTATGAACTTTCAAAAAACGAAATTCTTAAT
TTAATTCAAAAAGAATACATAAAAGCAGCTAAAATAATAGGTTTAAATAATTTTCAAATT
ACTTATAGACATTTATTTAAAAATGTCCTACCTTCATTAATTATTTTAATTGCTGATCGT
CTTGCAATAAATATTCTAATTGTTGCATCCCTTGCCTTTCTAGATTTCTTAACTGCTGAA
AGTAATTTAAACATAGGAACAATTTTTAAAGAAGCATTATCTTCAATAAAAGTAAATCCT
CAATACTTGATAATTGTTGCTGTTTATATTACTATATTCTGTATTTTACTTAAACTTTTT
TCAATAGGTCTTTCAATGACATATGATCCTAAGATTTCTAAAAATTATTAA
>7659 bias=217.8,bit_score=1209.9,abs_start=12990,align_strand=+,abs_end=14180,score_ratio=1.01586901763,query_name=NODE_4_length_107452_cov_30.9088_ID_628
ATGAATGAACTAGATAATAAAAAAGAACTTTTTCAATTTGCTAAAAAAAGACAACAAATT
CACAATTACCCTATATTTCAAAGCGAAACAAAATTATTTTGGAAGAGATTCTTTAACAAA
AAGAGCAACATCGTAATATTTAGTTTTTTATTAGCATTCATTTTACTAACATTAATATTG
CTATGTTTTGTAAAATTTTCTCCAATACATTCGATTGATAATAAAAGCGATTTTGTCAAT
AATTTACCTCCCTATTATTCTCAAATTATTACAAGAAATTTTGAAAGAGGATATCAACTT
GATTTGATAAGATCTATTGAAAATCAAGAGTCAATTAGGGCTGCTAAATTAGGTATTAAA
CCAATATTTAGAATCTTGTATGATTCAGCAAGAGATAGCGGGGGAAGTTTAACTGTAAAT
ACTGATATTGTTGCTTTAACATATAATCCCTACGATTTAATAAAGGCAATAAATTTGAAT
CAAAATTCAATAAATATCAATATTTTAAATAAAGTTTTACTTGGAACAACAGAAAGCGGA
ATTGATATTTATTCAAGGATATTTTGTGCATTTGCATTAACAACCTCGATTATATTATTG
GCAATATTTATTAATATTTTTATTGGGTTTTCTCTAGCAGCATTTTATGTTTTTAATCGT
TACAAATGATATGGAATTGTTATCGATAAAATTGCTGTTACACTTAATGCAATACCTGAA
ATAATTTGAATATTTTTGTTGTGCATATTTTTGGGTACAAATTGATATGGTATTCTAATT
GCTTTCATATTGATTAGTTGAATAAGTTTTTATGAACTTTCAAAAAACGAAATTCTTAAT
TTAATTCAAAAAGAATACATAAAAGCAGCTAAAATAATAGGTTTAAATAATTTTCAAATT
ACTTATAGACATTTATTTAAAAATGTCCTACCTTCATTAATTATTTTAATTGCTGATCGT
CTTGCAATAAATATTCTAATTGTTGCATCCCTTGCTTTTCTAGATTTCTTAACTGCTGAA
AGTAATTTAAACATAGGAACAATTTTTAAAGAAGCATTATCCTCAATAAAAGTAAATCCT
CAATACTTGATAATTGTTGCTGTTTATATTACTATATTCTGTATTTTACTTAAACTTTTT
TCAATAGGTCTTTCAATGACATATGATCCTAAGATTTCTAAAAATTATTAA
>7660 bias=220.8,bit_score=1202.9,abs_start=244596,align_strand=+,abs_end=245786,score_ratio=1.00999160369,query_name=NODE_1_length_337690_cov_20.0179_ID_3593
ATGAATGAACTAGATAATAAAAAAGAACTTTTTCAATTTGCTAAAAAAAGACAACAAATT
CACAATTACCCTATATTTCAAAGCGAAACAAAATTATTTTGGAAGAGATTCTTTAATAAA
AAGAGCAACATCGTAATATTTAGTTTTTTATTAGCATTCATTTTACTAACATTAATATTG
CTATGTTTTGTAAAATTTTCTCCAATACATTCGATTGATAATAAAAGCGATTTTGTCAAT
AATTTACCTCCCTATTATTCTCAAATTATTACAAGAAATTTTGAAAGAGGATATCAACTT
GATTTGATAAGATCTATTGAAAATCAAGAGTCAATTAGAGCTGCTAAATTAGGTATTAAA
CCAATATTTAGAATCTTGTATGATTCAGCAAGAGATAGCGGGGGAAGTTTAACTGTAAAT
ACTGATATTGTTGCTTTAACATATAATCCTTACGATTTAATAAAGGCAATAAATTTGAAT
CAAAATTCAATAAATATTAATATTTTAAATAAAGTTTTACTTGGAACAACAGAAAGCGGA
ATTGATATTTATTCAAGGATATTTTGTGCATTTGCATTAACAACCTCAATTATATTATTG
GCAATATTTATTAATATTTTTATTGGGTTTTCTCTAGCAGCATTTTATGTTTTTAATCGT
TACAAATGATATGGAATTGTTATCGATAAAATTGCTGTTACACTTAATGCAATACCTGAA
ATAATTTGAATATTTTTGTTGTGCATATTTTTGGGTACAAATTGATATGGTATTCTAATT
GCTTTCATATTGATTAGTTGAATAAGTTTTTATGAACTTTCAAAAAACGAAATTCTTAAT
TTAATTCAAAAAGAATACATAAAAGCAGCTAAAATAATAGGTTTAAATAATTTTCAAATT
ACTTATAGACATTTATTTAAAAATGTCCTACCTTCATTAATTATTTTAATTGCTGATCGT
CTTGCAATAAATATTCTAATTGTCGCATCCCTTGCCTTTCTAGATTTCTTAACCGCTGAA
AGTAGTTTAAACATAGGAACAATTTTTAAAGAAGCATTATCTTCAATAAAAGTAAATCCT
CAATACTTGATAATTGTTGCTGTTTATATTACTATATTCTGTATTTTACTTAAACTTTTT
TCAATAGGTCTTTCAATGACATATGATCCTAAGATTTCTAAAAATTATTAA
>7664 bias=219.3,bit_score=1212.4,abs_start=225796,align_strand=+,abs_end=226986,score_ratio=1.01796809404,query_name=NODE_1_length_423494_cov_19.5452_ID_878
ATGAATGAACTAGATAATAAAAAAGAACTTTTTCAATTTGCTAAAAAAAGACAACAAATT
CACAATTACCCTATATTTCAAAGCGAAACAAAATTATTTTGGAAGAGATTCTTTAATAAA
AAGAGCAACATCGTAATATTTAGTTTTTTATTAGCATTCATTTTACTAACATTAATATTG
CTATGTTTTGTAAAATTTTCTCCAATACATTCGATTGATAATAAAAGCGATTTTGTCAAT
AATTTACCTCCCTATTATTCTCAAATTATTACAAGAAATTTTGAAAGAGGATATCAACTT
GATTTGATAAGATCTATTGAAAATCAAGAGTCAATTAGGGCTGCTAAATTAGGTATTAAA
CCAATATTTAGAATCTTGTATGATTCAGCAAGAGATAGCGGGGGAAGTTTAACTGTAAAT
ACTGATATTGTTGCTTTAACATATAATCCCCACGATTTAATAAAGGCAATAAATTTGAAT
CAAAATTCAATAAATATCAATATCTTAAATAAAGTTTTACTTGGAACAACAGAAAGCGGA
ATTGATATTTATTCAAGGATATTTTGTGCATTTGCATTAACAACCTCAATTATATTATTG
GCAATATTTATTAATATTTTTATTGGGTTTTCTCTAGCAGCATTTTATGTTTTTAATCGT
TACAAATGATATGGAATTGTTATCGATAAAATTGCTGTTACACTTAATGCAATACCTGAA
ATAATTTGAATATTTTTGTTGTGTATATTTTTGGGAACAAATTGATATGGTATTCTAATT
GCTTTCATATTGATTAGTTGAATAAGTTTTTATGAGCTTTCAAAAAACGAAATTCTTAAT
TTAATTCAAAAAGAATACATAAAAGCAGCTAAAATAATAGGTTTAAATAATTTTCAAATT
ACTTATAGACATTTATTTAAAAATGTCCTACCTTCATTAATTATTTTAATTGCTGATCGT
CTTGCAATAAATATTCTAATTGTTGCATCTCTTGCCTTTCTAGATTTCTTAACTGCTGAA
AGTAATTTAAACATAGGAACAATTTTTAAAGAAGCATTATCTTCAATAAAAGTAAATCCT
CAATACTTGATAATTGTTGCTGTTTATATTACTATATTCTGTATTTTACTTAAACTTTTT
TCAATAGGTCTTTCAATGACATATGATCCTAAGATTTCTAAAAATTATTAA
>20334 bias=0,e_score=0.0,bit_score=1208.1,score_ratio=1.01,align_strand=-,abs_start=127623,abs_end=128811,allele_start=127623,allele_end=128811,query_name=NODE_1_length_666248_cov_46.4332_ID_732 <unknown description>
TGAATGAACTAAATAATAAAAAAGAACTTTTTCAATTTGCTAAAAAAAGACAACAAATTC
ACAATTACCCTATATTTCAAAGCGAAACAAAATTATTTTGGAAGAGATTCTTTAATAAAA
AGAGCAACATCGTAATATTTAGTTTTTTATTAGCATTCATTTTACTAACATTAATATTGC
TATGTTTTGTAAAATTTTCTCCAATACATTCGATTGATAATAAAAGCGATTTTGTCAATA
ATTTACCTCCCTATTATTCTCAAATTATTACAAGAAATTTTGAAAGAGGATATCAACTTG
ATTTGATAAGATCTATTGAAAATCAAGAGTCAATTAGGGCTGCTAAATTAGGTATTAAAC
CAATATTTAGAATCTTGTATGATTCAGCAAGAGATAGCGGGGGAAGTTTAACTGTAAATA
CTGATATTGTTGCTTTAACATATAATCCCTACGATTTAATAAAGGCAATAAATTTGAATC
AAAATTCAATAAATATCAATATCTTAAATAAAGTTTTACTTGGAACAACAGAAAGCGGAA
TTGATATTTATTCAAGGATATTTTGTGCATTTGCATTAACAACCTCAATTATATTATTGG
CAATATTTATTAATATTTTTATTGGGTTTTCTCTAGCAGCATTTTATGTTTTTAATCGTT
ACAAATGATATGGAATTGTTATCGATAAAATTGCTGTTACACTTAATGCAATACCTGAAA
TAATTTGAATATTTTTGTTGTGCATATTTTTGGGTACAAATTGATATGGTATTCTAATTG
CTTTCATATTGATTAGTTGAATAAGTTTTTATGAACTTTCAAAAAACGAAATTCTTAATT
TAATTCAAAAAGAATACATAAAAGCAGCTAAAATAATAGGTTTAAATAATTTTCAAATTA
CTTATAGACATTTATTTAAAAATGTCCTACCTTCATTAATTATTTTAATTGCTGATCGTC
TTGCAATAAATATTCTAATTGTTGCATCTCTTGCCTTTCTAGATTTCTTAACTGCTGAAA
GTAATTTAAACATAGGAACAATTTTTAAAGAAGCATTATCTTCAATAAAAGTAAATCCTC
AATACTTGATAATTGTTGCTGTTTATATTACTATATTCTGTATTTTACTTAAACTTTTTT
CAATAGGTCTTTCAATGACATATGATCCTAAGATTTCTAAAAATTATT
>20335 bias=0,e_score=0.0,bit_score=1200.3,score_ratio=1.01,align_strand=+,abs_start=231154,abs_end=232344,allele_start=231154,allele_end=232344,query_name=NODE_1_length_290949_cov_36.4267_ID_342 <unknown description>
TGAATGAACTAGATAATAAAAAAGAACTTTTTCAATTTGCTAAAAAAAGACAACAAATTC
ACAATTACCCTATATTTCAAAGCGAAACAAAATTATTTTGGAAGAGATTCTTTAATAAAA
AGAGCAACATCGTAATATTTAGTTTTTTATTAGCATTCATTTTACTAACATTAATATTGC
TATGTTTTGTAAAATTTTCTCCAATACATTCGATTGATAATAAAAGCGATTTTGTCAATA
ATTTACCTCCCTATTATTCTCAAATTATTACAAGAAATTTTGAAAGAGGATATCAACTTG
ATTTGATAAGATCTATTGAAAATCAAGAGTCAATTAGGGCTGCTAAATTAGGTATTAAAC
CAATATTTAGAATCTTGTATGATTCAGCAAGAGATAGCGGGGGAAGTTTAACTGTAAATA
CTGATATTGTTGCTTTAACATATAATCCCTACGATTTAATAAAGGCAATAAATTTGAATC
AAAATTCAATAAATATCAATATCTTAAATAAAGTTTTACTTGGAACAACAGAAAGCGGAA
TTGATATTTATTCAAGGATATTTTGTGCATTTGCATTAACAACCTCAATTATATTATTGG
CAATATTTATTAATATTTTTATTGGGTTTTCTCTAGCAGCATTTTATGTTTTTAATCGTT
ACAAATGATATGGAATTGTTATCGATAAAATTGCTGTTACACTTAATGCAATACCTGAAA
TAATTTGAATATTTTTGTTGTGTATATTTTTGGGAACAAATTGATATGGTATTTTAGTTG
CTTTCATATTGATTAGTTGAATAAGTTTTTATGAACTTTCAAAAAATGAAATTCTTAATT
TAATTCAAAAAGAATACATAAAAGCAGCTAAAATAATAGGTTTAAATAATTTTCAAATTA
CTTATAGACATTTATTTAAAAATGTCCTACCTTCATTAATTATTTTAATTGCTGATCGTC
TTGCAATAAATATTCTAATTGTTGCATCTCTTGCCTTTCTAGATTTCTTAACTGCTGAAA
GTAATTTAAACATAGGAACAATTTTTAAAGAAGCATTATCTTCAATAAAAGTAAATCCTC
AATACTTAATAATTGTTGCTGTTTATATTACTATATTCTGTATTTTACTTAAACTTTTTT
CAATAGGTCTTTCAATGACATATGATCCTAAGATTTCTAAAAATTATTAA
>20336 bias=0,e_score=0.0,bit_score=1200.7,score_ratio=1.01,align_strand=-,abs_start=59164,abs_end=60352,allele_start=59164,allele_end=60352,query_name=NODE_1_length_253687_cov_41.2364_ID_219 <unknown description>
TGAATGAACTAGATAATAAAAAAGAACTTTTTCAATTTGCTAAAAAAAGACAACAAATTC
ACAATTACCCTATATTTCAAAGCGAAACAAAATTATTTTGGAAGAGATTTTTTAACAAAA
AAAGCAACATCGTAATATTTAGTTTTTTATTAGCATTCATTTTACTAACATTAATATTGT
TATGTTTTGTAAAATTTTCTCCAATACATTCGATTGATAATAAAAGCGATTTTGTCAATA
ATTTACCTCCCTATTATTCTCAAATTATTACAAGAAATTTTGAAAGAGGATATCAACTTG
ATTTGATAAGATCTATTGAAAATCAAGAGTCAATTAGGGCTGCTAAATTAGGTATTAAAC
CAATATTTAGAATCTTGTATGATTCAGCAAGAGATAGTGGGGGAAGTTTAACTGTAAATA
CTGATATTGTTGCTTTAACATATAATCCCTACGATTTAATAAAGGCAATAAATTTGAATC
AAAATTCAATAAATATCAATATCTTAAATAAAGTTTTACTTGGAACAACAGAAAGCGGAA
TTGATATTTATTCAAGGATATTTTGTGCATTTGCATTAACAACCTCAATTATATTATTGG
CAATATTTATTAATATTTTTATTGGGTTTTCTCTAGCAGCATTTTATGTTTTTAATCGTT
ACAAATGATATGGAATTGTTATCGATAAAATTGCTGTTACACTTAATGCAATACCTGAAA
TAATTTGAATATTTTTGTTGTGTATATTTTTGGGAACAAATTGATATGGTATTCTAATTG
CTTTCATATTGATTAGTTGAATAAGTTTTTATGAGCTTTCAAAAAACGAAATTCTTAATT
TAATTCAAAAAGAATACATAAAAGCAGCTAAAATAATAGGTTTAAATAATTTTCAAATTA
CTTATAGACATTTATTTAAAAATGTCCTACCTTCATTAATTATTTTAATTGCTGATCGTC
TTGCAATAAATATTCTAATTGTTGCATCTCTTGCCTTTCTAGATTTCTTAACTGCTGAAA
GTAATTTAAACATAGGAACAATTTTTAAAGAAGCATTATCTTCAATAAAAGTAAATCCTC
AATACTTGATAATTGTTGCTGTTTATATTACTATATTCTGTATTTTACTTAAACTTTTTT
CAATAGGTCTTTCAATGACATATGATCCTAAGATTTCTAAAAATTATT
>20337 bias=0,e_score=0.0,bit_score=1202.9,score_ratio=1.01,align_strand=+,abs_start=244560,abs_end=245750,allele_start=244560,allele_end=245750,query_name=NODE_1_length_337655_cov_39.5735_ID_506 <unknown description>
TGAATGAACTAGATAATAAAAAAGAACTTTTTCAATTTGCTAAAAAAAGACAACAAATTC
ACAATTACCCTATATTTCAAAGCGAAACAAAATTATTTTGGAAGAGATTCTTTAATAAAA
AGAGCAACATCGTAATATTTAGTTTTTTATTAGCATTCATTTTACTAACATTAATATTGC
TATGTTTTGTAAAATTTTCTCCAATACATTCGATTGATAATAAAAGCGATTTTGTCAATA
ATTTACCTCCCTATTATTCTCAAATTATTACAAGAAATTTTGAAAGAGGATATCAACTTG
ATTTGATAAGATCTATTGAAAATCAAGAGTCAATTAGAGCTGCTAAATTAGGTATTAAAC
CAATATTTAGAATCTTGTATGATTCAGCAAGAGATAGCGGGGGAAGTTTAACTGTAAATA
CTGATATTGTTGCTTTAACATATAATCCTTACGATTTAATAAAGGCAATAAATTTGAATC
AAAATTCAATAAATATTAATATTTTAAATAAAGTTTTACTTGGAACAACAGAAAGCGGAA
TTGATATTTATTCAAGGATATTTTGTGCATTTGCATTAACAACCTCAATTATATTATTGG
CAATATTTATTAATATTTTTATTGGGTTTTCTCTAGCAGCATTTTATGTTTTTAATCGTT
ACAAATGATATGGAATTGTTATCGATAAAATTGCTGTTACACTTAATGCAATACCTGAAA
TAATTTGAATATTTTTGTTGTGCATATTTTTGGGTACAAATTGATATGGTATTCTAATTG
CTTTCATATTGATTAGTTGAATAAGTTTTTATGAACTTTCAAAAAACGAAATTCTTAATT
TAATTCAAAAAGAATACATAAAAGCAGCTAAAATAATAGGTTTAAATAATTTTCAAATTA
CTTATAGACATTTATTTAAAAATGTCCTACCTTCATTAATTATTTTAATTGCTGATCGTC
TTGCAATAAATATTCTAATTGTCGCATCCCTTGCCTTTCTAGATTTCTTAACCGCTGAAA
GTAGTTTAAACATAGGAACAATTTTTAAAGAAGCATTATCTTCAATAAAAGTAAATCCTC
AATACTTGATAATTGTTGCTGTTTATATTACTATATTCTGTATTTTACTTAAACTTTTTT
CAATAGGTCTTTCAATGACATATGATCCTAAGATTTCTAAAAATTATTAA
>20338 bias=0,e_score=0.0,bit_score=1212.4,score_ratio=1.02,align_strand=-,abs_start=93330,abs_end=94518,allele_start=93330,allele_end=94518,query_name=NODE_1_length_474534_cov_38.1723_ID_792 <unknown description>
TGAATGAACTAGATAATAAAAAAGAACTTTTTCAATTTGCTAAAAAAAGACAACAAATTC
ACAATTACCCTATATTTCAAAGCGAAACAAAATTATTTTGGAAGAGATTCTTTAATAAAA
AGAGCAACATCGTAATATTTAGTTTTTTATTAGCATTCATTTTACTAACATTAATATTGC
TATGTTTTGTAAAATTTTCTCCAATACATTCGATTGATAATAAAAGCGATTTTGTCAATA
ATTTACCTCCCTATTATTCTCAAATTATTACAAGAAATTTTGAAAGAGGATATCAACTTG
ATTTGATAAGATCTATTGAAAATCAAGAGTCAATTAGGGCTGCTAAATTAGGTATTAAAC
CAATATTTAGAATCTTGTATGATTCAGCAAGAGATAGCGGGGGAAGTTTAACTGTAAATA
CTGATATTGTTGCTTTAACATATAATCCCCACGATTTAATAAAGGCAATAAATTTGAATC
AAAATTCAATAAATATCAATATCTTAAATAAAGTTTTACTTGGAACAACAGAAAGCGGAA
TTGATATTTATTCAAGGATATTTTGTGCATTTGCATTAACAACCTCAATTATATTATTGG
CAATATTTATTAATATTTTTATTGGGTTTTCTCTAGCAGCATTTTATGTTTTTAATCGTT
ACAAATGATATGGAATTGTTATCGATAAAATTGCTGTTACACTTAATGCAATACCTGAAA
TAATTTGAATATTTTTGTTGTGTATATTTTTGGGAACAAATTGATATGGTATTCTAATTG
CTTTCATATTGATTAGTTGAATAAGTTTTTATGAGCTTTCAAAAAACGAAATTCTTAATT
TAATTCAAAAAGAATACATAAAAGCAGCTAAAATAATAGGTTTAAATAATTTTCAAATTA
CTTATAGACATTTATTTAAAAATGTCCTACCTTCATTAATTATTTTAATTGCTGATCGTC
TTGCAATAAATATTCTAATTGTTGCATCTCTTGCCTTTCTAGATTTCTTAACTGCTGAAA
GTAATTTAAACATAGGAACAATTTTTAAAGAAGCATTATCTTCAATAAAAGTAAATCCTC
AATACTTGATAATTGTTGCTGTTTATATTACTATATTCTGTATTTTACTTAAACTTTTTT
CAATAGGTCTTTCAATGACATATGATCCTAAGATTTCTAAAAATTATT
>20339 bias=0,e_score=0.0,bit_score=1214.6,score_ratio=1.02,align_strand=-,abs_start=118810,abs_end=119998,allele_start=118810,allele_end=119998,query_name=NODE_1_length_344309_cov_36.0595_ID_85 <unknown description>
TGAATGAACTAGATAATAAAAAAGAACTTTTTCAATTTGCTAAAAAAAGACAACAAATTC
ACAATTACCCTATATTTCAAAGCGAAACAAAATTATTTTGGAAGAGATTCTTTAATAAAA
AGAGCAACATCGTAATATTTAGTTTTTTATTAGCATTCATTTTACTAACATTAATATTGC
TATGTTTTGTAAAATTTTCTCCAATACATTCGATTGATAATAAAAGCGATTTTGTCAATA
ATTTACCTCCCTATTATTCTCAAATTATTACAAGAAATTTTGAAAGAGGATATCAACTTG
ATTTGATAAGATCTATTGAAAATCAAGAGTCAATTAGGGCTGCTAAATTAGGTATTAAAC
CAATATTTAGAATCTTGTATGATTCAGCAAGAGATAGCGGGGGAAGTTTAACTGTAAATA
CTGATATTGTTGCTTTAACATATAATCCCTACGATTTAATAAAGGCAATAAATTTGAATC
AAAATTCAATAAATATCAATATCTTAAATAAAGTTTTACTTGGAACAACAGAAAGCGGAA
TTGATATTTATTCAAGGATATTTTGTGCATTTGCATTAACAACCTCGATTATATTATTGG
CAATATTTATTAATATTTTTATTGGGTTTTCTCTGGCAGCATTTTATGTTTTTAATCGTT
ACAAATGATATGGAATTGTTATCGATAAAATTGCTGTTACACTTAATGCAATACCTGAAA
TAATTTGAATATTTTTGTTGTGTATATTTTTGGGAACAAATTGATATGGTATTCTAATTG
CTTTCATATTGATTAGTTGAATAAGTTTTTATGAACTTTCAAAAAACGAAATTCTTAATT
TAATTCAAAAAGAATACATAAAAGCAGCTAAAATAATAGGTTTAAATAATTTTCAAATTA
CTTATAGACATTTATTTAAAAATGTCCTACCTTCATTAATTATTTTAATTGCTGATCGTC
TTGCAATAAATATTCTAATTGTCGCATCCCTTGCCTTTCTAGATTTCTTAACCGCTGAAA
GTAGTTTAAACATAGGAACAATTTTTAAAGAAGCATTATCTTCAATAAAAGTAAATCCTC
AATACTTGATAATTGTTGCTGTTTATATTACTATATTCTGTATTTTACTTAAACTTTTTT
CAATAGGTCTTTCAATGACATATGATCCTAAGATTTCTAAAAATTATT
>20340 bias=0,e_score=0.0,bit_score=1209.9,score_ratio=1.02,align_strand=+,abs_start=12990,abs_end=14180,allele_start=12990,allele_end=14180,query_name=NODE_4_length_107060_cov_28.1066_ID_600 <unknown description>
TGAATGAACTAGATAATAAAAAAGAACTTTTTCAATTTGCTAAAAAAAGACAACAAATTC
ACAATTACCCTATATTTCAAAGCGAAACAAAATTATTTTGGAAGAGATTCTTTAACAAAA
AGAGCAACATCGTAATATTTAGTTTTTTATTAGCATTCATTTTACTAACATTAATATTGC
TATGTTTTGTAAAATTTTCTCCAATACATTCGATTGATAATAAAAGCGATTTTGTCAATA
ATTTACCTCCCTATTATTCTCAAATTATTACAAGAAATTTTGAAAGAGGATATCAACTTG
ATTTGATAAGATCTATTGAAAATCAAGAGTCAATTAGGGCTGCTAAATTAGGTATTAAAC
CAATATTTAGAATCTTGTATGATTCAGCAAGAGATAGCGGGGGAAGTTTAACTGTAAATA
CTGATATTGTTGCTTTAACATATAATCCCTACGATTTAATAAAGGCAATAAATTTGAATC
AAAATTCAATAAATATCAATATTTTAAATAAAGTTTTACTTGGAACAACAGAAAGCGGAA
TTGATATTTATTCAAGGATATTTTGTGCATTTGCATTAACAACCTCGATTATATTATTGG
CAATATTTATTAATATTTTTATTGGGTTTTCTCTAGCAGCATTTTATGTTTTTAATCGTT
ACAAATGATATGGAATTGTTATCGATAAAATTGCTGTTACACTTAATGCAATACCTGAAA
TAATTTGAATATTTTTGTTGTGCATATTTTTGGGTACAAATTGATATGGTATTCTAATTG
CTTTCATATTGATTAGTTGAATAAGTTTTTATGAACTTTCAAAAAACGAAATTCTTAATT
TAATTCAAAAAGAATACATAAAAGCAGCTAAAATAATAGGTTTAAATAATTTTCAAATTA
CTTATAGACATTTATTTAAAAATGTCCTACCTTCATTAATTATTTTAATTGCTGATCGTC
TTGCAATAAATATTCTAATTGTTGCATCCCTTGCTTTTCTAGATTTCTTAACTGCTGAAA
GTAATTTAAACATAGGAACAATTTTTAAAGAAGCATTATCCTCAATAAAAGTAAATCCTC
AATACTTGATAATTGTTGCTGTTTATATTACTATATTCTGTATTTTACTTAAACTTTTTT
CAATAGGTCTTTCAATGACATATGATCCTAAGATTTCTAAAAATTATTAA
>20341 bias=0,e_score=0.0,bit_score=1196.5,score_ratio=1.00,align_strand=-,abs_start=119082,abs_end=120270,allele_start=119082,allele_end=120270,query_name=NODE_1_length_507951_cov_41.4538_ID_1311 <unknown description>
TGAATGAACTAGATAATAAAAAAGAACTTTTTCAATTTGCTAAAAAAAGACAACAAATTC
ACAATTACCCTATATTTCAAAGCGAAACAAAATTATTTTGGAAGAGATTCTTTAATAAAA
AGAGCAACATCGTAATATTTAGTTTTTTATTAGCATTCATTTTACTAACATTAATATTAC
TATGTTTTGTAAAATTTTCTCCAATACATTCGATTGATAATAAAAGCGATTTTGTCAATA
ATTTACCTCCCTATTATTCTCAAATTATTACAAGAAATTTTGAAAGAGGATATCAACTTG
ATTTGATAAGATCTATTGAAAATCAAGAGTCAATTAGGGCTGCTAAATTAGGTATTAAAC
CAATATTTAGAATCTTGTATGATTCAGCAAGAGATAGTGGGGGAAGTTTAACTGTAAATA
CTGATATTGTTGCTTTAACATATAATCCCTACGATTTAATAAAGGCAATAAATTTGAATC
AAAATTCAATAAATATTAATATTTTAAATAAAGTTTTACTTGGAACAACAGAAAGCGGAA
TTGATATTTATTCAAGGATATTTTGTGCATTTGCATTAACAACCTCAATTATATTATTGG
CAATATTTATTAATATTTTTATTGGGTTTTCTCTAGCAGCATTTTATGTTTTTAATCGTT
ACAAATGATATGGAATTGTTATCGATAAAATTGCTGTTACACTTAATGCAATACCTGAAA
TAATTTGAATATTTTTGTTGTGCATATTTTTGGGTACAAATTGATATGGTATTCTAATTG
CTTTCATATTGATTAGTTGAATAAGTTTTTATGAACTTTCAAAAAACGAAATTCTTAATT
TAATTCAAAAAGAATACATAAAAGCAGCTAAAATAATAGGTTTAAATAATTTTCAAATTA
CTTATAGACATTTATTTAAAAATGTCCTACCTTCATTAATTATTTTAATTGCTGATCGTC
TTGCAATAAATATTCTAATTGTTGCATCCCTTGCCTTTCTAGATTTCTTAACTGCTGAAA
GTAATTTAAACATAGGAACAATTTTTAAAGAAGCATTATCTTCAATAAAAGTAAATCCTC
AATACTTAATAATTGTTGCTGTTTATATTACTATATTTTGTATTTTACTTAAACTTTTTT
CAATAGGTCTTTCAATGACATATGATCCTAAGATTTCTAAAAATTATT
>20342 bias=0,e_score=0.0,bit_score=1203.7,score_ratio=1.01,align_strand=+,abs_start=129999,abs_end=131189,allele_start=129999,allele_end=131189,query_name=NODE_1_length_185828_cov_1.25555_ID_69 <unknown description>
TGAATGAACTAGATAATAAAAAAGAACTTTTTCAATTTGCTAAAAAAAGACAACAAATTC
ACAATTACCCTATATTTCAAAGCGAAACAAAATTATTTTGGAAGAGATTCTTTAATAAAA
AGAGCAACATCGTAATATTTAGTTTTTTATTAGCATTCATTTTACTAACATTAATATTGC
TATGTTTTGTAAAATTTTCTCCAATACATTCGATTGATAATAAAAGCGATTTTGTCAATA
ATTTACCTCCCTATTATTCTCAAATTATTACAAGAAATTTTGAAAGAGGATATCAACTTG
ATTTGATAAGATCTATTGAAAATCAAGAGTCAATTAGAGCTGCTAAATTAGGTATTAAAC
CAATATTTAGAATCTTGTATGATTCAGCAAGAGATAGCGGGGGAAGTTTAACTGTAAATA
CTGATATTGTTGCTTTAACATATAATCCCTACGATTTAATAAAGGCAATAAATTTGAATC
AAAATTCAATAAATATCAATATTTTAAATAAAGTTTTACTTGGAACAACAGAAAGCGGAA
TTGATATTTATTCAAGGATATTTTGTGCATTTGCATTAACAACCTCGATTATATTATTGG
CAATATTTATTAATATTTTTATTGGGTTTTCTCTAGCAGCATTTTATGTTTTTAATCGTT
ACAAATGATATGGAATTGTTATCGATAAAATTGCTGTTACACTTAATGCAATACCCGAAA
TAATTTGAATATTTTTGTTGTGCATATTTTTGGGTACAAATTGATATGGTATTCTAATTG
CTTTCATATTGATTAGTTGAATAAGTTTTTATGAACTTTCAAAAAACGAAATTCTTAATT
TAATTCAAAAAGAATACATAAAAGCAGCTAAAATAATAGGTTTAAATAATTTTCAAATTA
CTTATAGACATTTATTTAAAAATGTCCTACCTTCATTAATTATTTTAATTGCTGATCGTC
TTGCAATAAATATTCTAATTGTTGCATCCCTTGCCTTTCTAGATTTTTTAACTGCTGAAA
GTAATTTAAACATAGGAACAATTTTTAAAGAAGCATTATCTTCAATAAAAGTAAATCCTC
AATACTTGATAATTGTTGCTGTTTATATTACTATATTCTGTATTTTGCTTAAACTTTTCT
CAATAGGTCTTTCTATGACATATGATCCTAAGATTTCTAAAAATTATTAA
>20343 bias=0,e_score=0.0,bit_score=1170.6,score_ratio=0.98,align_strand=+,abs_start=262726,abs_end=263916,allele_start=262726,allele_end=263916,query_name=NODE_1_length_386744_cov_32.1807_ID_133 <unknown description>
TGAATGAACTAGATAATAAAAAAGAACTTTTTCAATTTGCTAAAAAAAGACAACAAATTC
ACAATTACCCAATATTTCAAAGCGAAACAAAATTATTTTGGAAGAGATTCTTTAATAAAA
AAAGTAACATCGTAATATTTAGTTTTTTATTAGCATTCATTTTACTAACATTAATATTGC
TATGTTTTGTAAAATTTTCTCCAATACATTCGATTGATAATAAAAGCGATTTTGTCAATA
ATCTGCCTCCTTATTATTCTCAAATTATTACAAGAAATTTTGAAAGAGGATATCAACTTG
ATTTGATAAGATCTATTGAAAATCAAGAGTCAATAAGAGCTGCTAAATTAAGTATTAAAC
CAATATTTAGAATCTTGTATGATTCAGCAAGAGATAGCGGGGGAAGTTTAACTGTAAATA
CTGATATTGTTGCTTTGACATATAATCCCTACGATTTAATAAAGGCAATAAATTTGAATC
AAAATTCAATAAATATCAATATTTTAAATAAAGTTTTACTTGGAACAACAGAAAGTGGAA
TTGATATTTATTCAAGGATATTTTGTGCATTTGCATTAACAACCTCAATTATATTATTGG
CAATATTTATTAATATTTTTATTGGATTTTCTCTAGCGGCATTTTATGTTTTTAATCGTT
ACAAATGATATGGAATTGTTATTGACAAAATTGCTGTTACACTTAATGCAATACCCGAAA
TAATTTGAATATTTTTGTTGTGTATATTTTTAGGTACAAATTGATATGGTATTCTAATTG
CTTTCATATTGATTAGTTGAATAAGTTTTTATGAACTTTCAAAAAACGAAATTCTTAATT
TAATTCAAAAAGAATACATAAAAGCAGCTAAAATAATAGGTTTAAATAATTTTCAAATTA
CTTATAGACATTTATTTAAAAATGTCCTACCTTCATTAATTATTTTAATTGCTGATCGTC
TTGCAATAAATATTCTAATTGTTGCATCCCTTGCCTTTCTAGATTTCTTAACTGCTGAAA
GTAATTTAAACATAGGAACAATTTTTAAAGAAGCATTATCTTCAATAAAAGTAAATCCTC
AATACTTGATAATTGTTGCTGTTTATATTACTATATTCTGTATTTTGCTTAAACTTTTCT
CAATAGGTCTTTCAATGACATATGATCCTAAGATTTCTAAAAATTATTAA
>20344 bias=0,e_score=0.0,bit_score=1208.7,score_ratio=1.01,align_strand=+,abs_start=13085,abs_end=14275,allele_start=13085,allele_end=14275,query_name=NODE_1_length_194000_cov_43.9897_ID_1724 <unknown description>
TGAATGAACTAGATAATAAAAAAGAACTTTTTCAATTTGCTAAAAAAAGACAACAAATTC
ACAATTACCCTATATTTCAAAGCGAAACAAAATTATTTTGGAAGAGATTCTTTAACAAAA
AGAGCAACATAGTAATATTTAGTTTTTTATTAGCATTCATTTTACTAACATTAATATTGC
TATGTTTTGTAAAATTTTCTCCAATACATTCGATTGATAATAAAAGCGATTTTGTCAATA
ATTTACCTCCCTATTATTCTCAAATTATTACAAGAAATTTTGAAAGAGGATATCAACTTG
ATTTGATAAGATCTATTGAAAATCAAGAGTCAATTAGAGCTGCTAAATTAGGTATTAAAC
CAATATTTAGAATCTTGTATGATTCAGCAAGAGATAGCGGGGGAAGTTTAACTGTAAATA
CTGATATTGTTGCTTTAACATATAATCCCTACGATTTAATAAAGGCAATAAATTTGAATC
AAAATTCAATAAATATCAATATTTTAAATAAAGTTTTACTTGGAACAACAGAAAGCGGAA
TTGATATTTATTCAAGGATATTTTGTGCATTTGCATTAACAACCTCAATTATATTATTGG
CAATATTTATTAATATTTTTATTGGGTTTTCTCTAGCAGCATTTTATGTTTTTAATCGTT
ACAAATGATATGGAATTGTTATCGATAAAATTGCTGTTACACTTAATGCAATACCTGAAA
TAATTTGAATATTTTTGTTGTGCATATTTTTGGGTACAAATTGATATGGTATTCTAATTG
CTTTCATATTGATTAGTTGAATAAGTTTTTATGAACTTTCAAAAAACGAAATTCTTAATT
TAATTCAAAAAGAATACATAAAAGCAGCTAAAATAATAGGTTTAAATAATTTTCAAATTA
CTTATAGACATTTATTTAAAAATGTCCTACCTTCATTAATTATTTTAATTGCTGATCGTC
TTGCAATAAATATTCTAATTGTTGCATCCCTTGCCTTTCTAGATTTCTTAACTGCTGAAA
GTAATTTAAACATAGGAACAATTTTTAAAGAAGCATTATCTTCAATAAAAGTAAATCCTC
AATACTTGATAATTGTTGCTGTTTATATTACTATATTCTGTATTTTACTTAAACTTTTTT
CAATAGGTCTTTCAATGACATATGATCCTAAGATTTCTAAAAATTATTAA
