# Supplementary material for: Genomic determination of minimum multi-locus sequence typing schemas to represent the genomic phylogeny of Mycoplasma hominis
Source: BMC Genomics. 2016 Nov 23;17:964. doi: 10.1186/s12864-016-3284-z (PMC5120421; doi:10.1186/s12864-016-3284-z)
Supplement: Additional file 1: — FASTA sequence for all pan genomic alleles identified in this study. (ZIP 1488 kb) [file 12864_2016_3284_MOESM1_ESM.zip › pan_genome/GENE-263.fasta]

>264
ATGCGACTAAGATTTAATAAAAATGCAGAAACATCCTTAATGGCAAGCCCAATGACATTT
AAGGATTTTCCTATTGATAATAAAAAAAATACTATATTAGAGATTGGTATGGGGAGAGGA
ACCATGCTTACAAAATTAGCCCTAATGCACCCCGACATAGAATATATCGGACTTGAAAAA
TATAGCACGCCCGCCTATTCTGCTTTAAAAAAAGCAATTGACCTCAACCTTGAAAATTTT
CACATAATTATAGGAGATGCAATAAATTTATCAACTTATTTTAAAAACAAAATTAAAACT
ATTTGATTAACATTTTCAGATCCTTGACCTAAAAAAAGGCATTATAAAAGAAGGTTAGTT
TATAGAGATTTTTTAAAAATTTATCAAAACATTTTGGATAAAGACGGAGTGGTTTATTTT
AAAACCGATAATGATATGCTTTATCAATTTGCAATAGATGAATTAAAAGAAATTAATGCA
AAAATCATTTATCAAACGTCTGATTTACACCATTGCAATTTCAAAATAGAAAATGTTTTT
ACTGATTATGAAGAAAAATTTAACAAATTAAACAAAAATATAAACTTTATTGCATTTACT
TTCAATTAA
>763
ATGCGACTAAGATTTAATAAAAATGCAGAAACATCCTTAATGGCAAGCCCAATGACATTT
AAGGATTTTCCTATTGATAATAAAAAAAATACTATATTAGAGATTGGTATGGGGAGAGGA
ACCATGCTTACAAAATTAGCCCTAATGCACCCCGACATAGAATATATCGGACTTGAAAAA
TACAGCACGCCCGCCTATTCTGCTTTAAAAAAAGCAATTGACCTCAACCTTGAAAATTTT
CACATAATTATAGGAGATGCAATAAATTTATCAACTTATTTTAAAAACAAAATTAAAACT
ATTTGATTAACATTTTCAGATCCTTGACCTAAAAAAAGACATTATAAAAGAAGGTTAGTT
TATAGAGATTTTTTAAAAATTTATCAAAACGTTTTGGATAAAGACGGAGTGGTTTATTTT
AAAACCGATAATGATATGCTTTATCAATTTGCAATAGATGAATTAAAAGAAATCAATGCA
AAAATCATTTATCAAACGTCTGATTTACACCATTGCAATTTCAAAATAGAAAATGTTTTT
ACTGATTATGAAGAAAAATTTAACAAATTAAACAAAAATATAAACTTTATTGCATTTACT
TTCAATTAA
>7641 bias=98.3,bit_score=609.0,abs_start=125692,align_strand=-,abs_end=126298,score_ratio=1.0,query_name=NODE_2_length_160211_cov_35.3884_ID_103
TGCGACTAAGATTTAATAAAAATGCAGAAACATCCTTAATGGCAAACCCAATGACATTTA
AGGATTTTCCTATTGATAATAAAAAGAATACTATATTAGAGATTGGTATGGGGAGAGGAA
CCATGCTTACAAAATTAGCCCTAAAGCACCCCGACGTAGAATATATCGGACTTGAAAAAT
ACAGCACGCCTGCTTATTCTGCTTTAAAAAAAGCAATTGACCTCAACCTTGAAAATTTTC
ACATAATTATAGGAGATGCAATAAATTTATCAACTTATTTTAAAAACAAAATTAAAACTA
TTTGATTAACATTTTCAGATCCTTGACCTAAAAAAAGACATTATAAAAGAAGGTTAGTTT
ATAGAGATTTTTTAAAAATTTATCAAAACGTTTTGGATAAAGACGGAGTGGTTTATTTTA
AAACCGATAATGATATGCTTTATCAATTTGCAATAGATGAATTAAAAGAAATTAATGCAA
AAATCATTTATCAAACGTCTGATTTACACCATTGCAATTTCGAAATAGAAAATGTTTTTA
CTGATTATGAAGAAAAATTTAACAAATTAAACAAAAATATAAACTTTATTGCATTTACTT
TCAATTA
>7642 bias=96.2,bit_score=614.9,abs_start=436672,align_strand=-,abs_end=437278,score_ratio=1.00968801314,query_name=NODE_1_length_474534_cov_38.1723_ID_792
TGCGACTAAGATTTAATAAAAATGCAGAAACATCCTTAATGGCAAACCCAATGACATTTA
AGGATTTTCCTATTGATAATAAAAAGAATACTATATTAGAGATTGGTATGGGGAGAGGAA
CCATGCTTACAAAATTAGCCCTAAAGCACCCCGACGTAGAATATATCGGACTTGAAAAAT
ACAGCACGCCCGCCTATTCTGCTTTAAAAAAAGCAATTGACCTCAACCTTGAAAATTTTC
ACATAATTATAGGAGATGCAATAAATTTATCAACTTATTTTAAAAACAAAATTAAAACTA
TTTGATTAACATTTTCAGATCCTTGACCTAAAAAAAGACATTATAAAAGAAGGTTAGTTT
ATAGAGATTTTTTAAAAATTTATCAAAACGTTTTGGATAAAGACGGAGTGGTTTATTTTA
AAACCGATAATGATATGCTTTATCAATTTGCAATAGATGAATTAAAAGAAATTAATGCAA
AAATCATTTATCAAACGTCTGATTTACACCATTGCAATTTCGAAATAGAAAATGTTTTTA
CTGATTATGAAGAAAAATTTAACAAATTAAACAAAAATATAAACTTTATTGCATTTACTT
TCAATTA
>7643 bias=100.6,bit_score=608.7,abs_start=118018,align_strand=-,abs_end=118624,score_ratio=0.999507389163,query_name=NODE_2_length_152465_cov_26.3989_ID_3378
TGCGACTAAGATTTAATAAAAATGCAGAAACATCCTTAATGGCAAGCCCAATGACATTTA
AGGATTTTCCTATTGATAATAAAAAAAATACTATATTAGAGATTGGTATGGGGAGAGGAA
CCATGCTTACAAAATTAGCCCTAATGCACCCTGACATAGAATATATCGGACTTGAAAAAT
ACAGCACGCCCGCCTATTCTGCTTTAAAAAAAGCAATTGACCTCAACCTTGAAAATTTTC
ACATAATTATAGGAGATGCAATAAATTTATCAACTTATTTTAAAAACAAAATTAAAACTA
TTTGATTAACATTTTCAGATCCTTGACCTAAAAAAAGACATTATAAAAGAAGGTTAGTTT
ATAGAGATTTTTTAAAAATTTATCAAAACATTTTGGATAAAGACGGAGTGGTTTATTTTA
AAACCGATAATGATATGCTTTATCAATTTGCAATAGATGAATTAAAAGAAATCAATGCAA
AAATCATTTATCAAACTTCTGATTTACACCATTGCAATTTTGAAATAGAAAATGTTTTTA
CTGATTATGAAGAAAAATTTAACAAATTAAACAAAAATATAAACTTTATTGCGTTTACTT
TTAATTA
>7647 bias=99.9,bit_score=613.8,abs_start=33839,align_strand=+,abs_end=34447,score_ratio=1.0078817734,query_name=NODE_3_length_93369_cov_17.5684_ID_566
ATGCGACTAAGATTTAATAAAAATGCAGAAACATCCTTAATGGCAAGCCCAATGACATTT
AAGGATTTTCCTATTGATAATAAAAAAAATACTATATTAGAGATTGGTATGGGGAGAGGA
ACCATGCTTACAAAATTAGCCCTAAAGCACCCCGATGTAGAATATATCGGACTTGAAAAA
TATAGCACGCCCGCCTATTCTGCTTTAAAAAAAGCAATTGACCTCAACCTTGAAAATTTT
CACATAATTATAGGAGATGCAATAAATTTATCAACTTATTTTAAAAACAAAATTAAAACT
ATTTGATTAACATTTTCAGATCCTTGACCTAAAAAAAGACATTATAAAAGAAGGTTAGTT
TATAGAGATTTTTTAAAAATTTATCAAAACATTTTGGATAAAGACGGAGTGGTTTATTTT
AAAACCGATAATGATATGCTTTATCAATTTGCAATAGATGAATTAAAAGAAATTAATGCA
AAAATCATTTATCAAACGTCTGATTTACACCATTGCAATTTCGAAATAGAAAATGTTTTT
ACTGATTATGAAGAAAAATTTAACAAATTAAACAAAAATATAAACTTTATTGCATTTACT
TTCAATTAA
>20322 bias=0,e_score=4e-180,bit_score=604.7,score_ratio=0.99,align_strand=-,abs_start=144511,abs_end=145117,allele_start=144511,allele_end=145117,query_name=NODE_2_length_179046_cov_45.3973_ID_251 <unknown description>
TGCGACTAAGATTTAATAAAAATGCAGAAACATCCTTAATGGCAAGCCCAATGACATTTA
AGGATTTTCCTATTGATAATAAAAAAAATACTATATTAGAGATTGGTATAGGGAGAGGAA
CCATGCTTACAAAATTAGCCCTAATGCACCCTGACATAGAATATATCGGACTTGAAAAAT
ACAGCACGCCCGCCTATTCTGCTTTAAAAAAAGCAATTGACCTCAACCTTGAAAATTTTC
ACATAATTATAGGAGATGCAATAAATTTATCAACTTATTTTAAAAACAAAATTAAAACTA
TTTGATTAACATTTTCAGATCCTTGACCTAAAAAAAGACATTATAAAAGAAGGTTAGTTT
ATAGAGATTTTTTAAAAATTTATCAAAACATTTTGGATAAAGACGGAGTGGTTTATTTTA
AAACCGATAATGATATGCTTTATCAATTTGCAATAGATGAATTAAAAGAAATCAATGCAA
AAATCATTTATCAAACTTCTGATTTACACCATTGCAATTTTGAAATAGAAAATGTTTTTA
CTGATTATGAAGAAAAATTTAACAAATTAAACAAAAATATAAACTTTATTGCGTTTACTT
TTAATT
>20323 bias=0,e_score=1.3e-181,bit_score=608.7,score_ratio=1.00,align_strand=-,abs_start=64567,abs_end=65173,allele_start=64567,allele_end=65173,query_name=NODE_3_length_99014_cov_51.1683_ID_224 <unknown description>
TGCGACTAAGATTTAATAAAAATGCAGAAACATCCTTAATGGCAAGCCCAATGACATTTA
AGGATTTTCCTATTGATAATAAAAAAAATACTATATTAGAGATTGGTATGGGGAGAGGAA
CCATGCTTACAAAATTAGCCCTAATGCACCCTGACATAGAATATATCGGACTTGAAAAAT
ACAGCACGCCCGCCTATTCTGCTTTAAAAAAAGCAATTGACCTCAACCTTGAAAATTTTC
ACATAATTATAGGAGATGCAATAAATTTATCAACTTATTTTAAAAACAAAATTAAAACTA
TTTGATTAACATTTTCAGATCCTTGACCTAAAAAAAGACATTATAAAAGAAGGTTAGTTT
ATAGAGATTTTTTAAAAATTTATCAAAACATTTTGGATAAAGACGGAGTGGTTTATTTTA
AAACCGATAATGATATGCTTTATCAATTTGCAATAGATGAATTAAAAGAAATCAATGCAA
AAATCATTTATCAAACTTCTGATTTACACCATTGCAATTTTGAAATAGAAAATGTTTTTA
CTGATTATGAAGAAAAATTTAACAAATTAAACAAAAATATAAACTTTATTGCGTTTACTT
TTAATT
>20324 bias=0,e_score=1.5e-181,bit_score=609.6,score_ratio=1.00,align_strand=-,abs_start=176807,abs_end=177413,allele_start=176807,allele_end=177413,query_name=NODE_2_length_211336_cov_54.0217_ID_107 <unknown description>
TGCGACTAAGATTTAATAAAAATGCAGAAACATCCTTAATGGCAAGCCCAATGACATTTA
AGGATTTTCCTATTGATAATAAAAAAAATACTATATTAGAGATTGGTATGGGGAGAGGAA
CCATGCTTACAAAATTAGCCCTAATGCACCCCGACATAGAATATATCGGACTTGAAAAAT
ACAGCACGCCCGCCTATTCTGCTTTAAAAAAAGCAATTGACCTCAACCTTGAAAATTTTC
ACATAATTATAGGAGATGCAATAAATTTATCAACTTATTTTAAAAACAAAATTAAAACTA
TTTGATTAACATTTTCAGATCCTTGACCTAAAAAAAGGCATTATAAAAGAAGGTTAGTTT
ATAGAGATTTTTTAAAAATTTATCAAAACATTTTGGATAAAGATGGAGTGGTTTATTTTA
AAACCGATAATGATATGCTTTATCAATTTGCAATAGATGAATTAAAAGAAATTAATGCAA
AAATCATTTATCAAACTTCTGATTTACACCATTGCAATTTTGAAATAGAAAATGTTTTTA
CTGATTATGAAGAAAAATTTAACAAATTAAACAAAAATATAAACTTTATTGCGTTTACTT
TTAATT
>20325 bias=0,e_score=2.2e-185,bit_score=623.9,score_ratio=1.02,align_strand=-,abs_start=472203,abs_end=472809,allele_start=472203,allele_end=472809,query_name=NODE_1_length_666248_cov_46.4332_ID_732 <unknown description>
TGCGACTAAGATTTAATAAAAATGCAGAAACATCCTTAATGGCAAGCCCAATGACATTTA
AGGATTTTCCTATTGATAATAAAAAGAATACTATATTAGAGATTGGTATGGGGAGAGGAA
CCATGCTTACAAAATTAGCCCTAATGCACCCCGACATAGAATATATCGGACTTGAAAAAT
ACAGCACGCCCGCCTATTCTGCTTTAAAAAAAGCAATTGACCTCAACCTTGAAAATTTTC
ACATAATTATAGGAGATGCAATAAATTTATCAACTTATTTTAAAAACAAAATTAAAACTA
TTTGATTAACATTTTCAGATCCTTGACCTAAAAAAAGACATTATAAAAGAAGGTTAGTTT
ATAGAGATTTTTTAAAAATTTATCAAAACGTTTTGGATAAAGACGGAGTGGTTTATTTTA
AAACCGATAATGATATGCTTTATCAATTTGCAATAGATGAATTAAAAGAAATCAATGCAA
AAATCATTTATCAAACGTCTGATTTACACCATTGCAATTTCAAAATAGAAAATGTTTTTA
CTGATTATGAAGAAAAATTTAACAAATTAAACAAAAATATAAACTTTATTGCATTTACTT
TCAATT
>20326 bias=0,e_score=6.5e-185,bit_score=621.9,score_ratio=1.02,align_strand=-,abs_start=115022,abs_end=115628,allele_start=115022,allele_end=115628,query_name=NODE_1_length_497571_cov_28.1511_ID_540 <unknown description>
TGCGACTAAGATTTAATAAAAATGCAGAAACATCCTTGATGGCAAGCCCAATGACATTTA
AGGATTTTCCTATTGATAATAAAAAAAATACTATATTAGAGATTGGTATGGGGAGAGGAA
CCATGCTTACAAAATTAGCCCTAATGCACCCCGACATAGAATATATCGGACTTGAAAAAT
ATAGCACGCCCGCCTATTCTGCTTTAAAAAAAGCAATTGACCTCAACCTTGAAAATTTTC
ACATAATTATAGGAGATGCAATAAATTTATCAACTTATTTTAAAAACAAAATTAAAACTA
TTTGATTAACATTTTCAGATCCTTGACCTAAAAAAAGGCATTATAAAAGAAGGTTAGTTT
ATAGAGATTTTTTAAAAATTTATCAAAACATTTTGGATAAAGACGGAGTGGTTTATTTTA
AAACCGATAATGATATGCTTTATCAATTTGCAATAGATGAATTAAAAGAAATTAATGCAA
AAATCATTTATCAAACGTCTGATTTACACCATTGCAATTTCAAAATAGAAAATGTTTTTA
CTGATTATGAAGAAAAATTTAACAAATTAAACAAAAATATAAACTTTATTGCATTTACTT
TCAATT
>20327 bias=0,e_score=8.6e-183,bit_score=613.8,score_ratio=1.01,align_strand=+,abs_start=142883,abs_end=143491,allele_start=142883,allele_end=143491,query_name=NODE_2_length_226046_cov_22.58_ID_866 <unknown description>
TGCGACTAAGATTTAATAAAAATGCAGAAACATCCTTAATGGCAAGCCCAATGACATTTA
AGGATTTTCCTATTGATAATAAAAAAAATACTATATTAGAGATTGGTATGGGGAGAGGAA
CCATGCTTACAAAATTAGCCCTAAAGCACCCCGATGTAGAATATATCGGACTTGAAAAAT
ATAGCACGCCCGCCTATTCTGCTTTAAAAAAAGCAATTGACCTCAACCTTGAAAATTTTC
ACATAATTATAGGAGATGCAATAAATTTATCAACTTATTTTAAAAACAAAATTAAAACTA
TTTGATTAACATTTTCAGATCCTTGACCTAAAAAAAGACATTATAAAAGAAGGTTAGTTT
ATAGAGATTTTTTAAAAATTTATCAAAACATTTTGGATAAAGACGGAGTGGTTTATTTTA
AAACCGATAATGATATGCTTTATCAATTTGCAATAGATGAATTAAAAGAAATTAATGCAA
AAATCATTTATCAAACGTCTGATTTACACCATTGCAATTTCGAAATAGAAAATGTTTTTA
CTGATTATGAAGAAAAATTTAACAAATTAAACAAAAATATAAACTTTATTGCATTTACTT
TCAATTAA
>20328 bias=0,e_score=3.7e-183,bit_score=613.8,score_ratio=1.01,align_strand=-,abs_start=64278,abs_end=64884,allele_start=64278,allele_end=64884,query_name=NODE_3_length_98724_cov_39.7872_ID_265 <unknown description>
TGCGACTAAGATTTAATAAAAATGCAGAAACATCCTTAATGGCAAGCCCAATGACATTTA
AGGATTTTCCTATTGATAATAAAAAAAATACTATATTAGAGATTGGTATGGGGAGAGGAA
CCATGCTTACAAAATTAGCCCTAAAGCACCCCGATGTAGAATATATCGGACTTGAAAAAT
ATAGCACGCCCGCCTATTCTGCTTTAAAAAAAGCAATTGACCTCAACCTTGAAAATTTTC
ACATAATTATAGGAGATGCAATAAATTTATCAACTTATTTTAAAAACAAAATTAAAACTA
TTTGATTAACATTTTCAGATCCTTGACCTAAAAAAAGACATTATAAAAGAAGGTTAGTTT
ATAGAGATTTTTTAAAAATTTATCAAAACATTTTGGATAAAGACGGAGTGGTTTATTTTA
AAACCGATAATGATATGCTTTATCAATTTGCAATAGATGAATTAAAAGAAATTAATGCAA
AAATCATTTATCAAACGTCTGATTTACACCATTGCAATTTCGAAATAGAAAATGTTTTTA
CTGATTATGAAGAAAAATTTAACAAATTAAACAAAAATATAAACTTTATTGCATTTACTT
TCAATT
>20329 bias=0,e_score=8.5e-183,bit_score=614.9,score_ratio=1.01,align_strand=-,abs_start=436672,abs_end=437278,allele_start=436672,allele_end=437278,query_name=NODE_1_length_474534_cov_38.1723_ID_792 <unknown description>
TGCGACTAAGATTTAATAAAAATGCAGAAACATCCTTAATGGCAAACCCAATGACATTTA
AGGATTTTCCTATTGATAATAAAAAGAATACTATATTAGAGATTGGTATGGGGAGAGGAA
CCATGCTTACAAAATTAGCCCTAAAGCACCCCGACGTAGAATATATCGGACTTGAAAAAT
ACAGCACGCCCGCCTATTCTGCTTTAAAAAAAGCAATTGACCTCAACCTTGAAAATTTTC
ACATAATTATAGGAGATGCAATAAATTTATCAACTTATTTTAAAAACAAAATTAAAACTA
TTTGATTAACATTTTCAGATCCTTGACCTAAAAAAAGACATTATAAAAGAAGGTTAGTTT
ATAGAGATTTTTTAAAAATTTATCAAAACGTTTTGGATAAAGACGGAGTGGTTTATTTTA
AAACCGATAATGATATGCTTTATCAATTTGCAATAGATGAATTAAAAGAAATTAATGCAA
AAATCATTTATCAAACGTCTGATTTACACCATTGCAATTTCGAAATAGAAAATGTTTTTA
CTGATTATGAAGAAAAATTTAACAAATTAAACAAAAATATAAACTTTATTGCATTTACTT
TCAATT
>20330 bias=0,e_score=1.7e-181,bit_score=609.0,score_ratio=1.00,align_strand=-,abs_start=125692,abs_end=126298,allele_start=125692,allele_end=126298,query_name=NODE_2_length_160211_cov_44.2436_ID_69 <unknown description>
TGCGACTAAGATTTAATAAAAATGCAGAAACATCCTTAATGGCAAACCCAATGACATTTA
AGGATTTTCCTATTGATAATAAAAAGAATACTATATTAGAGATTGGTATGGGGAGAGGAA
CCATGCTTACAAAATTAGCCCTAAAGCACCCCGACGTAGAATATATCGGACTTGAAAAAT
ACAGCACGCCTGCTTATTCTGCTTTAAAAAAAGCAATTGACCTCAACCTTGAAAATTTTC
ACATAATTATAGGAGATGCAATAAATTTATCAACTTATTTTAAAAACAAAATTAAAACTA
TTTGATTAACATTTTCAGATCCTTGACCTAAAAAAAGACATTATAAAAGAAGGTTAGTTT
ATAGAGATTTTTTAAAAATTTATCAAAACGTTTTGGATAAAGACGGAGTGGTTTATTTTA
AAACCGATAATGATATGCTTTATCAATTTGCAATAGATGAATTAAAAGAAATTAATGCAA
AAATCATTTATCAAACGTCTGATTTACACCATTGCAATTTCGAAATAGAAAATGTTTTTA
CTGATTATGAAGAAAAATTTAACAAATTAAACAAAAATATAAACTTTATTGCATTTACTT
TCAATT
>20331 bias=0,e_score=4.1e-184,bit_score=617.8,score_ratio=1.01,align_strand=-,abs_start=139968,abs_end=140574,allele_start=139968,allele_end=140574,query_name=NODE_2_length_174641_cov_50.6885_ID_2769 <unknown description>
TGCGACTAAGATTTAATAAAAATGCAGAAACATCCTTAATGGCAAGCCCAATGACATTTA
AGGATTTTCCTATTGATAATAAAAAGAATACTATATTAGAGATTGGTATGGGGAGAGGAA
CCATGCTTACAAAATTAGCCCTAAAGCACCCCGACATAGAATATATCGGACTTGAAAAAT
ACAGCACGCCCGCCTATTCTGCTTTAAAAAAAGCAATTGACCTCAACCTTGAAAATTTTC
ACATAATTATAGGAGATGCAATAAATTTATCAACTTATTTTAAAAACAAAATTAAAACTA
TTTGATTAACATTTTCAGATCCTTGACCTAAAAAAAGGCATTATAAAAGAAGGTTAGTTT
ATAGAGATTTTTTAAAAATTTATCAAAACATTTTGGATAAAGACGGAGTGGTTTATTTTA
AAACCGATAATGATATGCTTTATCAATTTGCAATAGATGAATTAAAAGAAATCAATGCAA
AAATCATTTATCAAACGTCTGATTTACACCATTGCAATTTCAAAATAGAAAATGTTTTTA
CTGATTATGAAGAAAAATTTAACAAATTAAACAAAAATATAAACTTTATTGCGTTTACTT
TTAATT
>20332 bias=0,e_score=1.6e-185,bit_score=622.6,score_ratio=1.02,align_strand=-,abs_start=155879,abs_end=156485,allele_start=155879,allele_end=156485,query_name=NODE_1_length_194000_cov_43.9897_ID_1724 <unknown description>
TGCGACTAAGATTTAATAAAAATGCAGAAACATCCTTAATGGCAAGCCCAATGACATTTA
AGGATTTTCCTATTGATAATAAAAAAAATACTATATTAGAGATTGGTATGGGGAGAGGAA
CCATGCTTACAAAATTAGCCCTAATGCACCCCGACATAGAATATATCGGACTTGAAAAAT
ATAGCACGCCCGCCTATTCTGCTTTAAAAAAAGCAATTGACCTCAACCTTGAAAATTTTC
ACATAATTATAGGAGATGCAATAAATTTATCAACTTATTTTAAAAACAAAATTAAAACTA
TTTGATTAACATTTTCAGATCCTTGACCTAAAAAAAGGCATTATAAAAGAAGGTTAGTTT
ATAGAGATTTTTTAAAAATTTATCAAAACATTTTGGATAAAGACGGAGTGGTTTATTTTA
AAACCGATAATGATATGCTTTATCAATTTGCAATAGATGAATTAAAAGAAATTAATGCAA
AAATCATTTATCAAACGTCTGATTTACACCATTGCAATTTCAAAATAGAAAATGTTTTTA
CTGATTATGAAGAAAAATTTAACAAATTAAACAAAAATATAAACTTTATTGCATTTACTT
TCAATT
>20333 bias=0,e_score=5.5e-183,bit_score=612.0,score_ratio=1.00,align_strand=-,abs_start=30681,abs_end=31287,allele_start=30681,allele_end=31287,query_name=NODE_4_length_39694_cov_1.51314_ID_147 <unknown description>
TGCGACTAAGATTTAATAAAAATGCAGAAACATCCTTAATGGCAAATCCAATGACATTTA
AGGATTTTCCTATTGATAATAAAAAGAATACTATATTAGAGATTGGTATGGGGAGAGGAA
CCATGCTTACAAAATTAGCCCTAAAGCACCCCGACGTAGAATATATCGGACTTGAAAAAT
ACAGCACGCCCGCCTATTCTGCTTTAAAAAAAGCAATTGACCTCAACCTTGAAAATTTTC
ACATAATTATAGGAGATGCAATAAATTTATCAACTTATTTTAAAAACAAAATTAAAACTA
TTTGATTAACATTTTCAGATCCTTGACCTAAAAAAAGACATTATAAAAGAAGGTTAGTTT
ATAGAGATTTTTTAAAAATTTATCAAAACGTTTTGGATAAAGACGGAGTGGTTTATTTTA
AAACCGATAATGATATGCTTTATCAATTTGCAATAGATGAATTAAAAGAAATTAATGCAA
AAATCATTTATCAAACGTCTGATTTACACCATTGCAATTTCGAAATAGAAAATGTTTTTA
CTGATTATGAAGAAAAATTTAACAAATTAAACAAAAATATAAACTTTATTGCATTTACTT
TCAATT
