# Supplementary material for: Genomic determination of minimum multi-locus sequence typing schemas to represent the genomic phylogeny of Mycoplasma hominis
Source: BMC Genomics. 2016 Nov 23;17:964. doi: 10.1186/s12864-016-3284-z (PMC5120421; doi:10.1186/s12864-016-3284-z)
Supplement: Additional file 1: — FASTA sequence for all pan genomic alleles identified in this study. (ZIP 1488 kb) [file 12864_2016_3284_MOESM1_ESM.zip › pan_genome/GENE-264.fasta]

>265
ATGTCAGGACACTCAAAGTGAGCTACCACAAAAAATCACAAGGCTGCAGTTGATGCTAAA
AGAAGCCAAATGTTTCAAAAATTTTCAAAAGAAATTATTGTTGCTGCAACATTAGGCGGA
CCAGATCCAGATTCTAACCCATCGCTAAAATTAGCAATTGCTAAGGCTAAGGCAAAAAGT
ATGCCTAAAGCAAACATTGAAAAGGCAATTGCAAAAGTAGCTGGAGGATCTAAAGAAGCT
GCAAACTATCAATCTTATTTATATTCAGGTACAGCATTTGGCGGTGTAAATTTTATTGTA
AGTTGTTTAACAGATAATTTCAATCGTTTAAGCTCGAATATCAAACATTTCTTTTCAAAA
CACAATGGTCAATTAGGAAAACAAGGAATAATACCATATGTTTTTGATCAAAAAGGTTTA
ATTGAATTTCCAAGTAATGTTTCTGGTGAAGAAGAAACCATGATGACAGTTTTAGATGCG
GGAGCAGAAGATTTTAGAAATGAAGATGGAACTTATACAATAATTACAAGCCCTTCAGCA
TTTCAAAAAGTAAAACAAGCATTAGATGAAACATTCAAAATTGAAAATTATACAACAGCT
GAAGTTACATATATCCCAAATACCGAAATTGAAGTAGATGAAGAAAAAGCAAGCCAAATT
GAACAATTTGTTGACTTTTTAGAAGACGATGAAGACGTCCAAGAAGTTTGACACAACGCA
ATCTGAGAATAA
>928
ATGTCAGGACACTCAAAGTGAGCTACCACAAAAAATCACAAGGCTGCAGTTGATGCTAAA
AGAAGCCAAATGTTTCAAAAATTTTCAAAAGAAATTATTGTTGCTGCAACATTAGGCGGA
CCAGATCCAGACTCTAACCCATCGCTAAAATTAGCAATTGCTAAGGCTAAGGCAAAAAGT
ATGCCTAAAGCAAATATTGAAAAGGCTATTGCAAAAGTAGCTGGAGGATCTAAAGAAGCT
GCAAACTATCAATCTTATTTATATTCAGGTACAGCATTTGGCGGTGTAAATTTTATTGTA
AGTTGTTTAACAGATAATTTCAATCGTTTAAGCTCAAATATCAAACATTTCTTTTCAAAA
CACAATGGTCAATTAGGAAAACAAGGAATAATACCATATGTTTTTGATCAAAAAGGTTTA
ATTGAATTTCCAAGTAATGTTTCTGGTGAAGAAGAAACCATGATGACAGTTTTAGATGCG
GGAGCAGAAGATTTTAGAAATGAAGATGGAACTTATACAATAATTACAAGCCCTTCAGCA
TTTCAAAAAGTAAAACAATCATTAGATGAAACATTCAAAATTGAAAATTATACAACAGCT
GAAGTTACATATATCCCAAATACCGAAATTGAAGTAGATGAAGAAAAAGCAAGCCAAATT
GAACAATTTGTTGACTTTTTAGAAGACGATGAAGACGTCCAAGAAGTTTGACACAACGCA
ATCTGAGAATAA
>1387
ATGTCAGGACACTCAAAGTGAGCTACCACAAAAAATCACAAGGCTGCAGTCGATGCTAAA
AGAAGCCAAATGTTTCAAAAATTTTCAAAAGAAATTATTGTTGCTGCAACATTAGGCGGA
CCAGATCCAGACTCTAACCCATCGCTAAAATTAGCAATTGCTAAGGCTAAGGCAAAAAGT
ATGCCTAAAGCAAACATTGAAAAGGCTATTGCAAAAGTAGCTGGAGGATCTAAAGAAGCT
GCAAACTATCAATCTTATTTATATTCAGGTACAGCATTTGGCGGTGTAAATTTTATTGTA
AGTTGTTTAACAGATAATTTCAATCGTTTAAGCTCAAATATCAAACATTTCTTTTCAAAA
CACAATGGTCAATTAGGAAAACAAGGAATAATACCATATGTTTTTGATCAAAAAGGTTTA
ATTGAATTTCCAAGTAATGTTTCTGGTGAAGAAGAAACCATGATGACAGTTTTAGATGCG
GGAGCAGAAGATTTTAGAAATGAAGATGGAACTTATACAATAATTACAAGCCCTTCAGCA
TTTCAAAAAGTAAAACAAGCATTAGATGAAACATTCAAAATTGAAAATTATACAACAGCT
GAAGTTACATATATCCCAAATACCGAAATTGAAGTAGATGAAGAAAAAGCAAGCCAAATT
GAACAATTTGTTGACTTTTTAGAAGACGATGAAGACGTCCAAGAAGTTTGACACAACGCA
ATCTGAGAATAA
>1944
ATGTCAGGACACTCAAAGTGAGCTACCACAAAAAATCACAAGGCTGCAGTCGATGCTAAA
AGAAGCCAAATGTTTCAAAAATTTTCAAAAGAAATTATTGTTGCTGCAACATTAGGCGGA
CCAGATCCAGACTCTAACCCATCGCTAAAATTAGCAATTGCTAAGGCTAAGGCAAAAAGT
ATGCCTAAAGCAAACATTGAAAAGGCAATTGCAAAAGTAGCTGGAGGATCTAAAGAAGCT
GCAAACTATCAATCTTATTTATATTCAGGTACAGCATTTGGCGGTGTAAATTTTATTGTA
AGTTGTTTAACAGATAATTTCAATCGTTTAAGCTCAAATATCAAACATTTCTTTTCAAAA
CACAATGGTCAATTAGGAAAACAAGGAATAATACCATATGTTTTTGATCAAAAAGGTTTA
ATTGAATTTCCAAGTAATGTTTCTGGTGAAGAAGAAACCATGATGACAGTTTTAGATGCG
GGAGCAGAAGATTTTAGAAATGAAGATGGAACTTATACAATAATTACAAGCCCTTCAGCA
TTTCAAAAAGTAAAACAAGCATTAGATGAAACATTCAAAATTGAAAATTATACAACAGCT
GAAGTTACATATATCCCAAATACCGAAATTGAAGTAGATGAAGAAAAAGCAAGCCAAATT
GAACAATTTGTTGACTTTTTAGAAGACGATGAAGACGTCCAAGAAGTTTGACACAACGCA
ATCTGAGAATAA
>7715 bias=73.0,bit_score=800.0,abs_start=255903,align_strand=-,abs_end=256632,score_ratio=1.09289617486,query_name=NODE_1_length_423494_cov_19.5452_ID_878
TGTCAGGACACTCAAAGTGAGCTACCACAAAAAATCACAAGGCTGCAGTCGATGCTAAAA
GAAGCCAAATGTTTCAAAAATTTTCAAAAGAAATTATTGTTGCTGCAACATTAGGCGGAC
CAGATCCAGACTCTAACCCATCGCTAAAATTAGCAATTGCTAAGGCTAAGGCAAAAAGTA
TGCCTAAAGCAAATATTGAAAAGGCAATTGCAAAAGTAGCTGGAGGATCTAAAGAAGCTG
CAAACTATCAATCTTATTTATATTCAGGTACAGCATTTGGCGGTGTAAATTTTATTGTAA
GTTGTTTAACAGATAATTTCAATCGTTTAAGCTCAAATATCAAACATTTCTTTTCAAAAC
ACAATGGTCAATTAGGAAAACAAGGAATAATACCATATGTTTTTGATCAAAAAGGTTTAA
TTGAATTTCCAAGTAATGTTTCTGGTGAAGAAGAAACCATGATGACAGTTTTAGATGCGG
GAGCAGAAGATTTTAGAAATGAAGATGGAACTTATACAATAATTACAAGCCCTTCAGCAT
TTCAAAAAGTAAAACAAGCATTAGATGAAACATTCAAAATTGAAAATTATACAACAGCTG
AAGTTACATATATCCCAAATACCGAAATTGAAGTAGATGAAGAAAAAGCAAGCCAAATTG
AACAATTTGTTGACTTTTTAGAAGACGATGAAGACGTCCAAGAAGTTTGACACAACGCAA
TCTGAGAATA
>7718 bias=70.0,bit_score=800.7,abs_start=43100,align_strand=-,abs_end=43829,score_ratio=1.09385245902,query_name=NODE_4_length_107452_cov_30.9088_ID_628
TGTCAGGACACTCAAAGTGAGCTACCACAAAAAATCACAAGGCTGCAGTCGATGCTAAAA
GAAGCCAAATGTTTCAAAAATTTTCAAAAGAAATTATTGTTGCTGCAACATTAGGCGGAC
CAGATCCAGACTCTAACCCATCGCTAAAATTAGCAATTGCTAAGGCTAAGGCAAAAAGTA
TGCCTAAAGCAAACATTGAAAAGGCAATTGCAAAAGTAGCTGGCGGATCTAAAGAAGCTG
CAAACTATCAATCTTATTTATATTCAGGTACAGCATTTGGCGGTGTAAATTTTATTGTAA
GTTGTTTAACAGATAATTTCAATCGTTTAAGCTCGAATATCAAACATTTCTTTTCAAAAC
ACAATGGTCAATTAGGAAAACAAGGAATAATACCATATGTTTTTGATCAAAAAGGTTTAA
TTGAATTTCCAAGTAATGTTTCTGGTGAAGAAGAAACCATGATGACAGTTTTAGATGCGG
GAGCAGAAGATTTTAGAAATGAAGATGGAACTTATACAATAATTACAAGCCCTTCAGCAT
TTCAAAAAGTAAAACAAGCATTAGATGAAACATTCAAAATTGAAAATTATACAACAGCTG
AAGTTACATATATCCCAAATACCGAAATTGAAGTAGATGAAGAAAAAGCAAGCCAAATTG
AACAATTTGTTGACTTTTTAGAAGACGATGAAGACGTCCAAGAAGTTTGACACAACGCAA
TCTGAGAATA
>7719 bias=73.7,bit_score=796.5,abs_start=274706,align_strand=-,abs_end=275435,score_ratio=1.0881147541,query_name=NODE_1_length_337690_cov_20.0179_ID_3593
TGTCAGGACACTCAAAGTGAGCTACCACAAAAAATCACAAGGCTGCAGTTGATGCTAAAA
GAAGCCAAATGTTTCAAAAATTTTCAAAAGAAATTATTGTTGCTGCAACATTAGGCGGAC
CAGATCCAGATTCTAACCCATCGCTAAAATTAGCAATTGCTAAGGCTAAGGCAAAAAGTA
TGCCTAAAGCAAACATTGAAAAGGCAATTGCAAAAGTAGCTGGAGGATCTAAAGAAGCTG
CAAACTATCAATCTTATTTATATTCAGGTACAGCATTTGGCGGTGTAAATTTTATTGTAA
GTTGTTTAACAGATAATTTCAATCGTTTAAGCTCGAATATCAAACATTTCTTTTCAAAAC
ACAATGGTCAATTAGGAAAACAAGGAATAATACCATATGTTTTTGATCAAAAAGGTTTAA
TTGAATTTCCAAGTAATGTTTCTAGTGAAGAAGAAACCATGATGACAGTTTTAGATGCGG
GAGCAGAAGATTTTAGAAATGAAGATGGAACTTATACAATAATTACAAGCCCTTCAGCAT
TTCAAAAAGTAAAACAAGCATTAGATGAAACATTCAAAATTGAAAATTATACAACAGCTG
AAGTTACATATATCCCAAATACCGAAATTGAAGTAGATGAAGAAAAAGCAAGCCAAATTG
AACAATTTGTTGACTTTTTAGAAGACGATGAAGACGTCCAAGAAGTTTGACACAACGCAA
TCTGAGAATA
>7723 bias=72.6,bit_score=800.1,abs_start=577659,align_strand=-,abs_end=578388,score_ratio=1.09303278689,query_name=NODE_1_length_644406_cov_31.3649_ID_828
TGTCAGGACACTCAAAGTGAGCTACCACAAAAAATCACAAGGCTGCAGTTGATGCTAAAA
GAAGCCAAATGTTTCAAAAATTTTCAAAAGAAATTATTGTTGCTGCAACATTAGGCGGAC
CAGATCCAGATTCTAACCCATCGCTAAAATTAGCAATTGCTAAGGCTAAGGCAAAAAGTA
TGCCTAAAGCAAACATTGAAAAGGCAATTGCAAAAGTAGCTGGAGGATCTAAAGAAGCTG
CAAACTATCAATCTTATTTATATTCAGGTACAGCATTTGGCGGTGTAAATTTTATTGTAA
GTTGTTTAACAGATAATTTCAATCGTTTAAGCTCGAATATCAAACATTTCTTTTCAAAAC
ACAATGGTCAATTAGGAAAACAAGGAATAATACCATATGTTTTTGATCAAAAAGGTTTAA
TTGAATTTCCAAGTAATGTTTCTGGTGAAGAAGAAACCATGATGACAGTTTTAGATGCGG
GAGCAGAAGATTTTAGAAATGAAGATGGAACTTATACAATAATTACAAGCCCTTCAGCAT
TTCAAAAAGTAAAACAAGCATTAGATGAAACATTCAAAATTGAAAATTATACAACAGCTG
AAGTTACATATATCCCAAATACCGAAATTGAAGTAGATGAAGAAAAAGCAAGCCAAATTG
AACAATTTGTTGACTTTTTAGAAGACGATGAAGACGTCCAAGAAGTTTGACACAACGCAA
TCTGAGAATA
>20383 bias=0,e_score=2e-238,bit_score=799.4,score_ratio=1.09,align_strand=-,abs_start=407490,abs_end=408219,allele_start=407490,allele_end=408219,query_name=NODE_1_length_497571_cov_28.1511_ID_540 <unknown description>
TGTCAGGACACTCAAAGTGAGCTACCACAAAAAATCACAAGGCTGCAGTTGATGCTAAAA
GAAGCCAAATGTTTCAAAAATTTTCAAAAGAAATTATTGTTGCTGCAACATTAGGCGGAC
CAGATCCAGATTCTAACCCATCGCTAAAATTAGCAATTGCTAAGGCTAAGGCAAAAAGTA
TGCCTAAAGCAAACATTGAAAAGGCAATTGCAAAAGTAGCTGGAGGATCTAAAGAAGCTG
CAAACTATCAATCTTATTTATATTCAGGTACAGCATTTGGCGGTGTAAATTTTATTGTAA
GTTGTTTAACAGATAATTTCAATCGTTTAAGCTCAAATATCAAACATTTCTTTTCAAAAC
ACAATGGTCAATTAGGAAAACAAGGAATAATACCATATGTTTTTGATCAAAAAGGTTTAA
TTGAATTTCCAAGTAATGTTTCTGGTGAAGAAGAAACCATGATGACAGTTTTAGATGCGG
GAGCAGAAGATTTTAGAAATGAAGATGGAACTTATACAATAATTACAAGCCCTTCAGCAT
TTCAAAAAGTAAAACAAGCATTAGATGAAACATTCAAAATTGAAAATTATACAACAGCTG
AAGTTACATATATCCCAAATACCGAAATTGAAGTAGATGAAGAAAAAGCAAGCCAAATTG
AACAATTTGTTGACTTTTTAGAAGACGATGAAGACGTCCAAGAAGTTTGACACAACGCAA
TCTGAGAAT
>20384 bias=0,e_score=1.3e-238,bit_score=800.0,score_ratio=1.09,align_strand=+,abs_start=63682,abs_end=64413,allele_start=63682,allele_end=64413,query_name=NODE_1_length_474534_cov_38.1723_ID_792 <unknown description>
TGTCAGGACACTCAAAGTGAGCTACCACAAAAAATCACAAGGCTGCAGTCGATGCTAAAA
GAAGCCAAATGTTTCAAAAATTTTCAAAAGAAATTATTGTTGCTGCAACATTAGGCGGAC
CAGATCCAGACTCTAACCCATCGCTAAAATTAGCAATTGCTAAGGCTAAGGCAAAAAGTA
TGCCTAAAGCAAATATTGAAAAGGCAATTGCAAAAGTAGCTGGAGGATCTAAAGAAGCTG
CAAACTATCAATCTTATTTATATTCAGGTACAGCATTTGGCGGTGTAAATTTTATTGTAA
GTTGTTTAACAGATAATTTCAATCGTTTAAGCTCAAATATCAAACATTTCTTTTCAAAAC
ACAATGGTCAATTAGGAAAACAAGGAATAATACCATATGTTTTTGATCAAAAAGGTTTAA
TTGAATTTCCAAGTAATGTTTCTGGTGAAGAAGAAACCATGATGACAGTTTTAGATGCGG
GAGCAGAAGATTTTAGAAATGAAGATGGAACTTATACAATAATTACAAGCCCTTCAGCAT
TTCAAAAAGTAAAACAAGCATTAGATGAAACATTCAAAATTGAAAATTATACAACAGCTG
AAGTTACATATATCCCAAATACCGAAATTGAAGTAGATGAAGAAAAAGCAAGCCAAATTG
AACAATTTGTTGACTTTTTAGAAGACGATGAAGACGTCCAAGAAGTTTGACACAACGCAA
TCTGAGAATAA
>20385 bias=0,e_score=6.6e-239,bit_score=799.6,score_ratio=1.09,align_strand=-,abs_start=160107,abs_end=160836,allele_start=160107,allele_end=160836,query_name=NODE_1_length_185828_cov_1.25555_ID_69 <unknown description>
TGTCAGGACACTCAAAGTGAGCTACCACAAAAAATCACAAGGCTGCAGTTGATGCTAAAA
GAAGCCAAATGTTTCAAAAATTTTCAAAAGAAATTATTGTTGCTGCAACATTAGGCGGAC
CAGATCCAGACTCTAACCCATCGCTAAAATTAGCAATTGCTAAGGCTAAGGCAAAAAGTA
TGCCTAAAGCAAACATTGAAAAGGCAATTGCAAAAGTGGCTGGAGGATCTAAAGAAGCTG
CAAACTATCAATCTTATTTATATTCAGGTACAGCATTTGGCGGTGTAAATTTTATTGTAA
GTTGTTTAACAGATAATTTCAATCGTTTAAGCTCAAATATCAAACATTTCTTTTCAAAAC
ACAATGGTCAATTAGGAAAACAAGGAATAATACCATATGTTTTTGATCAAAAAGGTTTAA
TTGAATTTCCAAGTAATGTTTCTGGTGAAGAAGAAACCATGATGACAGTTTTAGATGCGG
GAGCAGAAGATTTTAGAAATGAAGATGGAACTTATACAATAATTACAAGCCCTTCAGCAT
TTCAAAAAGTAAAACAAGCATTAGATGAAACATTCAAAATTGAAAATTATACAACAGCTG
AAGTTACATATATCCCAAATACCGAAATTGAAGTAGATGAAGAAAAAGCAAGCCAAATTG
AACAATTTGTTGACTTTTTAGAAGACGATGAAGACGTCCAAGAAGTTTGACACAACGCAA
TCTGAGAAT
>20386 bias=0,e_score=2.7e-238,bit_score=799.4,score_ratio=1.09,align_strand=+,abs_start=97973,abs_end=98704,allele_start=97973,allele_end=98704,query_name=NODE_1_length_666248_cov_46.4332_ID_732 <unknown description>
TGTCAGGACACTCAAAGTGAGCTACCACAAAAAATCACAAGGCTGCAGTTGATGCTAAAA
GAAGCCAAATGTTTCAAAAATTTTCAAAAGAAATTATTGTTGCTGCAACATTAGGCGGAC
CAGATCCAGATTCTAACCCATCGCTAAAATTAGCAATTGCTAAGGCTAAGGCAAAAAGTA
TGCCTAAAGCAAACATTGAAAAGGCAATTGCAAAAGTAGCTGGAGGATCTAAAGAAGCTG
CAAACTATCAATCTTATTTATATTCAGGTACAGCATTTGGCGGTGTAAATTTTATTGTAA
GTTGTTTAACAGATAATTTCAATCGTTTAAGCTCAAATATCAAACATTTCTTTTCAAAAC
ACAATGGTCAATTAGGAAAACAAGGAATAATACCATATGTTTTTGATCAAAAAGGTTTAA
TTGAATTTCCAAGTAATGTTTCTGGTGAAGAAGAAACCATGATGACAGTTTTAGATGCGG
GAGCAGAAGATTTTAGAAATGAAGATGGAACTTATACAATAATTACAAGCCCTTCAGCAT
TTCAAAAAGTAAAACAAGCATTAGATGAAACATTCAAAATTGAAAATTATACAACAGCTG
AAGTTACATATATCCCAAATACCGAAATTGAAGTAGATGAAGAAAAAGCAAGCCAAATTG
AACAATTTGTTGACTTTTTAGAAGACGATGAAGACGTCCAAGAAGTTTGACACAACGCAA
TCTGAGAATAA
>20387 bias=0,e_score=1.1e-237,bit_score=796.5,score_ratio=1.09,align_strand=-,abs_start=274670,abs_end=275399,allele_start=274670,allele_end=275399,query_name=NODE_1_length_337655_cov_39.5735_ID_506 <unknown description>
TGTCAGGACACTCAAAGTGAGCTACCACAAAAAATCACAAGGCTGCAGTTGATGCTAAAA
GAAGCCAAATGTTTCAAAAATTTTCAAAAGAAATTATTGTTGCTGCAACATTAGGCGGAC
CAGATCCAGATTCTAACCCATCGCTAAAATTAGCAATTGCTAAGGCTAAGGCAAAAAGTA
TGCCTAAAGCAAACATTGAAAAGGCAATTGCAAAAGTAGCTGGAGGATCTAAAGAAGCTG
CAAACTATCAATCTTATTTATATTCAGGTACAGCATTTGGCGGTGTAAATTTTATTGTAA
GTTGTTTAACAGATAATTTCAATCGTTTAAGCTCGAATATCAAACATTTCTTTTCAAAAC
ACAATGGTCAATTAGGAAAACAAGGAATAATACCATATGTTTTTGATCAAAAAGGTTTAA
TTGAATTTCCAAGTAATGTTTCTAGTGAAGAAGAAACCATGATGACAGTTTTAGATGCGG
GAGCAGAAGATTTTAGAAATGAAGATGGAACTTATACAATAATTACAAGCCCTTCAGCAT
TTCAAAAAGTAAAACAAGCATTAGATGAAACATTCAAAATTGAAAATTATACAACAGCTG
AAGTTACATATATCCCAAATACCGAAATTGAAGTAGATGAAGAAAAAGCAAGCCAAATTG
AACAATTTGTTGACTTTTTAGAAGACGATGAAGACGTCCAAGAAGTTTGACACAACGCAA
TCTGAGAAT
>20388 bias=0,e_score=1.2e-239,bit_score=801.3,score_ratio=1.09,align_strand=-,abs_start=22251,abs_end=22980,allele_start=22251,allele_end=22980,query_name=NODE_4_length_110046_cov_29.7683_ID_1631 <unknown description>
TGTCAGGACACTCAAAGTGAGCTACCACAAAAAATCACAAGGCTGCAGTCGATGCTAAAA
GAAGCCAAATGTTTCAAAAATTTTCAAAAGAAATTATTGTTGCTGCAACATTAGGCGGAC
CAGATCCAGACTCTAACCCATCGCTAAAATTAGCAATTGCTAAGGCTAAGGCAAAAAGTA
TGCCTAAAGCAAACATTGAAAAGGCAATTGCAAAAGTAGCTGGAGGATCTAAAGAAGCTG
CAAACTATCAATCTTATTTATATTCAGGTACAGCATTTGGCGGTGTAAATTTTATTGTAA
GTTGTTTAACAGATAATTTCAATCGTTTAAGCTCAAATATCAAACATTTCTTTTCAAAAC
ACAATGGTCAATTAGGAAAACAAGGAATAATACCATATGTTTTTGATCAAAAAGGTTTAA
TTGAATTTCCAAGTAATGTTTCTGGTGAAGAAGAAACCATGATGACAGTTTTAGATGCGG
GAGCAGAAGATTTTAGAAATGAAGATGGAACTTATACAATAATTACAAGCCCTTCAGCAT
TTCAAAAAGTAAAACAAGCATTAGATGAAACATTCAAAATTGAAAATTATACAACAGCTG
AAGTTACATATATCCCAAATACCGAAATTGAAGTAGATGAAGAAAAAGCAAGCCAAATTG
AACAATTTGTTGACTTTTTAGAAGACGATGAAGACGTCCAAGAAGTTTGACACAACGCAA
TCTGAGAAT
>20389 bias=0,e_score=4.7e-239,bit_score=800.7,score_ratio=1.09,align_strand=-,abs_start=261262,abs_end=261991,allele_start=261262,allele_end=261991,query_name=NODE_1_length_290949_cov_36.4267_ID_342 <unknown description>
TGTCAGGACACTCAAAGTGAGCTACCACAAAAAATCACAAGGCTGCAGTTGATGCTAAAA
GAAGCCAAATGTTTCAAAAATTTTCAAAAGAAATTATTGTTGCTGCAACATTAGGCGGAC
CAGATCCAGACTCTAACCCATCGCTAAAATTAGCAATTGCTAAGGCTAAGGCAAAAAGTA
TGCCTAAAGCAAACATTGAAAAGGCAATTGCAAAAGTAGCTGGAGGATCTAAAGAAGCTG
CAAACTATCAATCTTATTTATATTCAGGTACAGCATTTGGCGGTGTAAATTTTATTGTAA
GTTGTTTAACAGATAATTTCAATCGTTTAAGCTCAAATATCAAACATTTCTTTTCAAAAC
ACAATGGTCAATTAGGAAAACAAGGAATAATACCATATGTTTTTGATCAAAAAGGTTTAA
TTGAATTTCCAAGTAATGTTTCTGGTGAAGAAGAAACCATGATGACAGTTTTAGATGCGG
GAGCAGAAGATTTTAGAAATGAAGATGGAACTTATACAATAATTACAAGCCCTTCAGCAT
TTCAAAAAGTAAAACAAGCATTAGATGAAACATTCAAAATTGAAAATTATACAACAGCTG
AAGTTACATATATCCCAAATACCGAAATTGAAGTAGATGAAGAAAAAGCAAGCCAAATTG
AACAATTTGTTGACTTTTTAGAAGACGATGAAGACGTCCAAGAAGTTTGACACAACGCAA
TCTGAGAAT
>20390 bias=0,e_score=1.9e-237,bit_score=795.8,score_ratio=1.09,align_strand=-,abs_start=292836,abs_end=293565,allele_start=292836,allele_end=293565,query_name=NODE_1_length_386744_cov_32.1807_ID_133 <unknown description>
TGTCAGGACACTCAAAGTGAGCTACCACAAAAAATCACAAGGCTGCAGTCGATGCTAAAA
GAAGCCAAATGTTTCAAAAATTTTCAAAAGAAATTATTGTTGCTGCAACATTAGGCGGAC
CAGATCCAGACTCTAACCCATCGCTAAAATTAGCAATTGCTAAGGCTAAGGCAAAAAGTA
TGCCTAAAGCAAACATTGAAAAGGCAATTGCAAAAGTAGCTGGAGGATCTAAAGAAGCTG
CAAACTATCAATCTTATTTATATTCAGGTACAGCATTTGGCGGTGTAAATTTTATTGTAA
GTTGTTTAACAGATAATTTCAATCGTTTAAGCTCGAATATCAAACATTTCTTTTCAAAAC
ACAATGGTCAATTAGGAAAACAAGGAATAATACCATATGTTTTTGATCAAAAAGGTTTAA
TTGAATTTCCAAGTAATGTTTCTGGTGAAGAAGAAACCATGATGACAGTTTTAGATGCAG
GAGCAGAAGATTTTAGAAATGAAGATGGAACTTATACAATAATTACAAGTCCTTCAGCAT
TTCAAAAAGTAAAACAAGCATTAGATGAAACATTCAAAATTGAAAATTATACAACAGCTG
AAGTTACATATATCCCAAATACCGAAATTGAAGTAGATGAAGAAAAAGCAAGCCAAATTG
AACAATTTGTTGACTTTTTAGAAGACGATGAAGACGTCCAAGAAGTTTGACACAACGCAA
TCTGAGAAT
>20391 bias=0,e_score=1.9e-239,bit_score=800.7,score_ratio=1.09,align_strand=-,abs_start=88448,abs_end=89177,allele_start=88448,allele_end=89177,query_name=NODE_2_length_111295_cov_32.5633_ID_5155 <unknown description>
TGTCAGGACACTCAAAGTGAGCTACCACAAAAAATCACAAGGCTGCAGTCGATGCTAAAA
GAAGCCAAATGTTTCAAAAATTTTCAAAAGAAATTATTGTTGCTGCAACATTAGGCGGAC
CAGATCCAGACTCTAACCCATCGCTAAAATTAGCAATTGCTAAGGCTAAGGCAAAAAGTA
TGCCTAAAGCAAACATTGAAAAGGCAATTGCAAAAGTAGCTGGCGGATCTAAAGAAGCTG
CAAACTATCAATCTTATTTATATTCAGGTACAGCATTTGGCGGTGTAAATTTTATTGTAA
GTTGTTTAACAGATAATTTCAATCGTTTAAGCTCGAATATCAAACATTTCTTTTCAAAAC
ACAATGGTCAATTAGGAAAACAAGGAATAATACCATATGTTTTTGATCAAAAAGGTTTAA
TTGAATTTCCAAGTAATGTTTCTGGTGAAGAAGAAACCATGATGACAGTTTTAGATGCGG
GAGCAGAAGATTTTAGAAATGAAGATGGAACTTATACAATAATTACAAGCCCTTCAGCAT
TTCAAAAAGTAAAACAAGCATTAGATGAAACATTCAAAATTGAAAATTATACAACAGCTG
AAGTTACATATATCCCAAATACCGAAATTGAAGTAGATGAAGAAAAAGCAAGCCAAATTG
AACAATTTGTTGACTTTTTAGAAGACGATGAAGACGTCCAAGAAGTTTGACACAACGCAA
TCTGAGAAT
