# Supplementary material for: Genomic determination of minimum multi-locus sequence typing schemas to represent the genomic phylogeny of Mycoplasma hominis
Source: BMC Genomics. 2016 Nov 23;17:964. doi: 10.1186/s12864-016-3284-z (PMC5120421; doi:10.1186/s12864-016-3284-z)
Supplement: Additional file 1: — FASTA sequence for all pan genomic alleles identified in this study. (ZIP 1488 kb) [file 12864_2016_3284_MOESM1_ESM.zip › pan_genome/GENE-265.fasta]

>266
ATGGATTCTAACTTAGCAAATTTAATAAGGCCAAAAATTTTAGAAGATTTTATTTGCCCA
CAAGAACAAAAAAAATTATTTCAAAAAATTATAGAAAATAATGATTATCGTTCATTTATT
TTTTACGGAAAGCCAGGTACTGGAAAAACAACTATTTCCTATATTCTTGCCAATGCCTTG
AAAGTAAATTACGAATATTTTAATGCGGCCATTGAAAATAAAGAAGATCTTGTACATAAA
TTAAAGTTGAACAAGATTTTGATCATTGATGAGATTCATAGATTAAACAAAGATAAACAA
GATATATTGTTACCATATCTAGAAAACGATTTAATCACAATTTATGCAACTACAACGGAA
AATCCATATTTTAAGCTTAATCCTGCATTGCGTTCAAGATGTTCAATAATTGAAATTACT
AAGCCAACAATTCAAGATTTATCAAGTTGTTTAAAAAATGCCTGCCTTAAAACTTTTGGT
GTGGATCTTAATAAGGATATTGCTGATTATTTAGCCTTGCAGGCTAATGGCGACTTTAGA
TCTGCATTAAACAATCTTGATTTGATTATGTTAATTTTTAAAGATCAAGAATTTTCGTTG
GAGGCAATTAAGAAGATTATTCCTTCAATTCAATTTAGTTCAGATGAATCTGGCGATAAT
CATTATGATTATTTGAGCGCTTTTCACAAATCACTACGCGGTTCTGACATTGATGCAGCA
TTATATTGAGGATTTATCATTATTAAATCCGGAGATTTTGATGGTTTGTTTAGAAGAATG
TTGTGTGCAAGTTACGAAGATGTTGGAATGGCAAATCCTAAATTGGGATCAGAGGTTTTG
TCGGCAATTGAATGTTTTGAAAGAATAGGAATGCCTGAGGGGTATTTACCAATAACACAA
GCAATATTAAATATTTGTTTAAGTCCAAAATCAAACACTGTTTATAGTTCATCAACATTA
ATAAAATCTATAATTGACAGTGGAAATATTTTTGAAGTGCCAATTCATTTAAAAGATGCT
CATTATAAATCGGCAGCAAAACTAAAAAGAGGATTAAATTATAAATATCCTCATGATTAT
AAAAATAATTATATTGATCAACAATATCTACCAAATGAATTAAAAGATAAAATTCATATT
GAATTAAATGGGCAAGGTTATGAACAAAAAATTAAACAATATTGAGATTTAATAAAAAAC
AAAGGAGAAAAATAA
>662
ATGGATTCTAACTTAGCAAATTTAATAAGGCCGAAAATTTTAGAAGATTTTATTTGCCCA
CAAGAACAAAAAAAATTATTTCAAAAAATTATAGAAAATAATGATTATCGTTCATTTATT
TTTTATGGAAAGCCAGGTACCGGAAAAACAACTATTTCCTATATTCTTGCCAATGCCTTA
AAAGTAAATTACGAATATTTTAATGCGGCTATTGAAAATAAAGAAGATCTTGTACATAAA
TTAAAGTTGAACAAGATTTTGATCATTGATGAGATTCATAGATTAAACAAAGATAAACAA
GATATATTGTTACCATATCTAGAAAACGATTTAATCACAATTTATGCAACTACAACGGAA
AATCCATATTTTAAGCTTAATCCTGCATTACGTTCAAGATGTTCAATAATTGAAATTACT
AAGCCAACAATTCAAGATTTATCAAGTTGTTTAAAAAATGCCTGCCTTAAAACTTTTGGT
GTGGATCTTAATAAGGATATTGCTGATTATTTAGCCCTACAGGCTAATGGCGACTTTAGA
TCAGCATTAAACAATCTTGATTTGATTATGTTAATTTTTAAAGATCAAGAATTTTCATTG
GAGGCAATTAAAAAGATTATTCCCTCAATTCAATTTAGTTCAGATGAATCAGGTGATAAT
CATTATGATTATTTAAGTGCTTTTCATAAATCACTACGCGGTTCGGACATTGATGCAGCA
TTATATTGAGGATTTATCATTATTAAATCCGGAGATTTTGATGGTTTGTTTAGAAGAATG
TTGTGTGCAAGTTACGAAGATGTTGGAATGGCAAATCCTAAATTGGGATCAGAGGTTTTG
TCAGCAATTGAATGTTTTGAAAGAATAGGAATGCCTGAGGGGTATTTACCAATAACACAA
GCAATATTAAATATTTGTTTAAGTCCAAAATCAAACACTGTTTATAGCTCATCAACATTA
ATAAAATCTATAATTGACAGTGGAAATATTTTTGAAGTGCCAATTCATTTAAAAGATGCT
CATTATAAATCGGCAGCAAAACTAAAAAGAGGATTAAATTATAAATATCCTCATGATTAT
AAAAATAATTATATTGATCAACAATATCTACCAAATGAATTAAAAGATAAAATTCATATT
GAATTAAATGGGCAAGGTTATGAACAAAAAATTAAACAATACTGAGATTTAATAAAAAAC
AAAGGAGAAAAATAA
>1123
ATGGATTCTAACTTAGCAAATTTAATAAGGCCCAAAATTTTAGAAGATTTTATTTGCCCA
CAAGAACAAAAAAAATTATTTCAAAAAATTATAGAAAATAATGATTATCGTTCATTTATT
TTTTACGGAAAGCCAGGTACCGGAAAAACAACTATTTCCTATATTCTTGCCAATGCCTTA
AAAGTAAATTACGAATATTTTAATGCGGCCATTGAAAATAAAGAAGATCTTGTACATAAA
TTAAAGTTGAACAAGATTTTGATCATTGATGAGATTCATAGATTAAACAAAGATAAACAA
GATATATTGCTACCATATCTAGAAAACGATTTAATCACAATTTATGCAACTACAACGGAA
AATCCATATTTTAAGCTTAATCCCGCATTACGTTCAAGATGTTCAATAATTGAAATTACT
AAGCCAACAATTCAAGATTTATCAAGTTGTTTAAAAAATGCCTGCATTAAAACTTTTGGT
GTGGATCTTAATAAGGATATTGCTGATTATTTAGCCTTGCAGGCTAATGGCGACTTTAGA
TCAGCATTAAACAATCTTGATTTGATTATGTTAATTTTTAAAGATCAAGAATTTTCATTG
GAGGCAATTAAAAAGATTATTCCCTCAATTCAATTTAGTTCAGATGAATCTGGCGATAAT
CATTATGATTATTTAAGTGCTTTTCATAAATCACTACGCGGTTCGGACATTGATGCAGCA
TTATATTGAGGATTTATCATTATTAAATCCGGAGATTTTGATGGTTTGTTTAGAAGAATG
TTATGTGCAAGTTATGAGGATGTTGGAATGGCAAATCCTAAATTGGGATCAGAGGTTTTG
TCAGCAATTGAATGTTTTGAAAGAATAGGAATGCCTGAGGGGTATTTACCAATAACGCAA
GCAATATTAAATATTTGTTTAAGTCCAAAATCAAAGACTGTTTATAGCTCATCAACATTA
ATAAAATCTATAATTGACAGTGGAAATATTTTTGAAGTGCCAATTCATTTAAAAGATGCT
CATTATAAATCGGCAGCAAAACTAAAAAGAGGATTAAATTATAAATATCCTCATGATTAT
AAAAATAATTATATTGATCAACAATATCTACCAAATGAATTAAAAGATAAAATTCATATT
GAATTAAATGGGCAAGGTTATGAACAAAAAATTAAACAATATTGAGATTTAATAAAAAAC
AAAGGAGAAAAATAA
>1740
ATGGATTCTAACTTAGCAAATTTAATAAGGCCAAAAATTTTAGAAGATTTTATTTGCCCA
CAAGAACAAAAAAAATTATTTCAAAAAATTATAGAAAATAATGATTATCGTTCATTTATT
TTTTACGGAAAGCCAGGTACTGGAAAAACAACTATTTCCTATATTCTTGCCAATGCCTTG
AAAGTAAATTACGAATATTTTAATGCGGCTATTGAAAATAAAGAAGATCTTGTACATAAA
TTAAAGTTGAACAAGATTTTGATCATTGATGAGATTCATAGATTAAACAAAGATAAACAA
GATATATTGCTACCTTATCTAGAAAACGATTTAATCACAATTTATGCAACTACAACGGAA
AATCCATATTTTAAGCTTAATCCTGCATTACGTTCAAGATGTTCAATAATTGAAATTACT
AAGCCAACAATTCAAGAGTTATCAAGTTGTTTAAAAAATGCCTGCCTTAAAACTTTTGGT
GTGGATCTTAATAAGGATATTGCTAATTATTTAGCCTTGCAGGCTAATGGCGACTTTAGA
TCAGCATTAAACAATCTTGATTTGATTATGTTAATTTTTAAAGATCAAGAATTTTCATTG
GAGGCAATTAAAAAGATTATTCCCTCAATTCAATTTAGTTCAGATGAATCAGGTGATAAT
CATTATGATTATTTAAGTGCTTTTCATAAATCACTACGCGGTTCGGACATTGATGCAGCA
TTATATTGAGGATTTATCATCATTAAATCTGGAGATTTTGATGGTTTATTTAGAAGAATG
TTGTGTGCAAGTTACGAAGATGTTGGAATGGCAAATCCTAAATTGGGATCAGAGGTTTTG
TCAGCAATTGAATGTTTTGAAAGAATAGGAATGCCTGAGGGGTATTTACCAATAACACAA
GCAATATTAAATATTTGTTTAAGTCCAAAATCAAACACTGTTTATAGCTCATCAACATTA
ATAAAATCTATAATTGATAGTGGAAATATTTTTGAAGTGCCAATTCATTTAAAAGATGCT
CATTATAAATCGGCAGCAAAACTAAAAAGAGGATTAAATTATAAATATCCTCATGATTAT
AAAAATAATTATATTGATCAACAATATCTACCAAATGAATTAAAAGATAAAATTCATATT
GAATTAAATGGGCAAGGTTATGAACAAAAAATTAAACAATATTGAGATTTAATAAAAAAC
AAAGGAGAAAAATAA
>7704 bias=177.5,bit_score=1268.4,abs_start=55256,align_strand=+,abs_end=56470,score_ratio=1.04395061728,query_name=NODE_4_length_68136_cov_36.5476_ID_5229
ATGGATTCTAACTTAGCAAATTTAATAAGGCCCAAAATTTTAGAAGATTTTATTTGCCCA
CAAGAACAAAAAAAATTATTTCAAAAAATTATAGAAAATAATGATTATCGTTCATTTATT
TTTTATGGAAAGCCAGGTACTGGAAAAACAACTATTTCCTATATTCTTGCCAATGCTTTA
AAAGTAAATTACGAATATTTTAATGCGGCCATTGAAAATAAAGAAGATCTTGTACATAAA
TTAAAGTTGAACAAGATTTTGATCATTGATGAGATTCATAGATTAAACAAAGATAAACAA
GATATATTGCTACCATATCTAGAAAACGATTTAATCACAATTTATGCAACTACAACGGAA
AATCCATATTTTAAGCTTAATCCTGCATTACGTTCAAGATGTTCAATAATTGAAATTACT
AAGCCAACAATTCAAGATTTATCAAGTTGTTTAAAAAATGCCTGCCTTAAAACTTTTGGT
GTGGATCTTAATAAGGATATTGCTGATTATTTAGCCCTACAGGCTAATGGCGACTTTAGA
TCAGCATTAAACAATCTTGATTTGATTATGTTAATTTTTAAAGATCAAGAATTTTCATTG
GAGGCAATTAAAAAGATTATTCCCTCAATTCAATTTAGTTCAGATGAATCTGGCGATAAT
CATTATGATTATTTAAGTGCTTTTCATAAATCACTACGCGGTTCAGACATTGATGCAGCA
TTATATTGAGGATTTATTATTATTAAATCCGGAGATTTTGATGGTTTGTTTAGAAGAATG
TTGTGTGCAAGTTACGAAGATGTTGGAATGGCAAATCCTAAATTGGGATCAGAGGTTTTG
TCGGCAATTGAATGTTTTGAAAGAATAGGAATGCCTGAGGGGTATTTACCAATAACACAA
GCAATATTAAATATTTGTTTAAGTCCAAAATCAAACACTGTTTATAGTTCATCAACATTA
ATAAAATCTATAATCGACAGTGGAAATATTTTTGAAGTGCCAATTCATTTAAAAGATGCT
CATTATAAATCGGCAGCAAAACTAAAAAGAGGATTAAATTATAAATATCCTCATGATTAT
AAAAATAATTATATTGATCAACAATATCTACCAAATGAATTAAAAGATAAAATTCATATT
GAATTAAATGGGCAAGGTTATGAACAAAAAATTAAACAATATTGAGATTTAATAAAAAAC
AAAGGAGAAAAATAA
>7710 bias=181.4,bit_score=1260.1,abs_start=476553,align_strand=+,abs_end=477767,score_ratio=1.03711934156,query_name=NODE_1_length_644406_cov_31.3649_ID_828
ATGGATTCTAACTTAGCAAATTTAATAAGGCCAAAAATTTTAGAAGATTTTATTTGCCCA
CAAGAACAAAAAAAATTATTTCAAAAAATTATAGAAAATAATGATTATCGTTCATTTATT
TTTTATGGAAAACCAGGTACTGGAAAAACAACTATTTCCTATATTCTTGCCAATGCTTTA
AAAGTAAATTACGAATATTTTAATGCGGCCATTGAAAATAAAGAAGATCTTGTACATAAA
TTAAAGTTGAACAAGATTTTGATCATTGATGAGATTCATAGATTAAACAAAGATAAACAA
GATATATTGCTACCATATCTAGAAAATGATTTAATCACAATTTATGCAACTACAACGGAA
AATCCATATTTTAAGCTTAATCCTGCATTACGTTCAAGATGTTCAATAATTGAAATTACT
AAGCCAACAATTCAAGATTTATCAAGTTGTTTAAAAAATGCCTGCCTTAAAACTTTTGGC
GTGGATCTTAATAAGGATATTGCTGATTATTTAGCCTTGCAGGCTAATGGCGACTTTAGA
TCAGCATTAAACAATCTTGATTTGATTATGTTAATTTTTAAAGATCAAGAATTTTCATTG
GAGGCAATTAAAAAGATTATTCCCTCAATTCAATTTAGTTCAGATGAATCTGGCGATAAT
CATTATGATTATTTGAGTGCTTTTCATAAATCACTACGCGGTTCTGACATTGATGCAGCA
TTATATTGAGGATTTATCATTATTAAATCCGGAGATTTTGATGGTTTGTTTAGAAGAATG
TTGTGTGCAAGTTACGAAGATGTTGGAATGGCAAATCCTAAATTGGGATCAGAGGTTTTG
TCGGCAATTGAATGTTTTGAAAGAATAGGAATGCCTGAGGGGTATTTACCAATAACACAA
GCAATATTAAATATTTGTTTAAGTCCAAAATCAAACACTGTTTATAGTTCATCAACATTA
ATAAAATCTATAATTAACAGTGGAAATATTTTTGAAGTGCCAATTCATTTAAAAGATGCT
CATTATAAATCGGCAGCAAAACTAAAAAGAGGATTAAATTATAAATATCCTCATGATTAT
AAAAATAATTATATTGATCAACAATATCTACCAAATGAATTAAAAGATAAAATTCATATT
GAATTAAATGGGCAAGGTTATGAACAAAAAATTAAACAATATTGAGATTTAATAAAAAAT
AAAGGAGAAAAATAA
>7711 bias=164.1,bit_score=1238.7,abs_start=158135,align_strand=+,abs_end=159349,score_ratio=1.01950617284,query_name=NODE_1_length_337690_cov_20.0179_ID_3593
ATGGATTCTAACTTAGCAAATTTAATAAGGCCAAAAATTTTAGAAGATTTTATTTGCCCG
CAAGAACAAAAAAAATTATTTCAAAAAATTATAGAAAATAATGATTATCGTTCATTTATT
TTTTATGGAAAGCCAGGCACAGGAAAAACAACTATTTCCTATATTCTCGCCAATGCTTTA
AAAGTAAATTATGAATATTTTAATGCAGCTATAGGAAATAAAGACGAGCTTGTACATAAA
TTAAAGTTGAACAAGATTTTGATCATTGATGAGATTCATAGATTAAACAAAGATAAACAA
GATATATTGCTACCTTATCTAGAAAACGACTTAATCACAATTTATGCAACTACAACGGAA
AATCCATATTTTAAACTTAATCCTGCATTGCGTTCAAGATGTTCAATAATTGAAATTACT
AAGCCAACAATTCAAGATTTATCAAGTTGTTTAAAAAATGCCTGCCTTAAAACTTTTGAC
GTGGATCTTAATAAGGATATTGCTGATTATTTAGCCCTACAGGCTAATGGCGACTTTAGA
TCTGCATTAAACAATCTTGATTTGATTATGTTAATTTTTAAAGATCAAGAATTTTCATTG
GAGGCAATTAAAAAGATTATTCCCTCAATTCAATTTAGTTCAGATGAATCTGGCGATAAT
CATTATGATTATTTGAGTGCTTTTCATAAATCACTACGCGGTTCAGACATTGATGCGGCA
TTATATTGAGGATTTATCATTATTAAATCCGGAGATTTCGATGGCTTGTTTAGAAGAATG
TTGTGTGCAAGTTACGAAGATGTTGGAATGGCAAATCCTAAATTGGGATCAGAGGTTTTG
TCAGCAATTGAATGTTTTGAAAGAATAGGAATGCCTGAGGGGTATTTGCCAATAACGCAA
GCAATATTAAATATTTGTTTAAGCCCAAAATCAAACACTGTTTATAGCTCATCGACATTA
ATAAAATCTATAATTGACAGTGGAAATATTTTTGAAGTGCCAATTCATTTAAAAGATGCT
CATTATAAATCGGCAGCAAAACTAAAAAGAGGATTAAATTATAAATATCCTCATGATTAT
AAAAATAATTATATTGATCAACAATATCTACCAAATGAATTAAAAGATAAAATTCATATT
GAATTAAATGGACAAGGTTATGAACAAAAAATTAAACAATACTGAGATTTAATAAAAAAC
AAAGGAGAAAAATAA
>7712 bias=180.8,bit_score=1226.8,abs_start=155222,align_strand=+,abs_end=156436,score_ratio=1.00971193416,query_name=NODE_1_length_423494_cov_19.5452_ID_878
ATGGATTCTAACTTAGCAAATTTAATAAGGCCAAAAATTTTAGAAGATTTTATTTGCCCG
CAAGAACAAAAAAAATTATTTCAAAAAATTATAGAAAATAATGATTATCGTTCATTTATT
TTTTATGGAAAGCCAGGTACTGGAAAAACAACCATTTCCTATATTCTAGCCAATGCTTTA
AAAGTAAATTATGAATATTTTAATGCAGCTATAGGAAATAAAGAAGAGCTTGTACATAAA
TTAAAGTTGAACAAGATTTTAATCATTGATGAGATTCATAGATTAAACAAAGATAAACAA
GATATATTGCTACCTTATCTAGAAAACGACTTAATCACAATTTATGCAACTACAACGGAA
AATCCATATTTTAAACTTAATCCTGCATTGCGTTCAAGATGTTCAATAATTGAAATTACT
AAGCCAACAATTCAAGATTTATCAAGTTGTTTAAAAAATGCCTGCCTTAAAACTTTTGAC
GTGGATCTTAATAAGGATATTGCTGATTATTTAGCCCTACAGGCTAATGGCGACTTTAGA
TCTGCATTAAACAATCTTGATTTGATTATGTTAATTTTTAAAGATCAAGAATTTTCATTG
GAGGCAATTAAAAAGATTATTCCCTCAATTCAATTTAGTTCAGATGAATCTGGCGATAAT
CATTATGATTATTTGAGTGCTTTTCACAAATCACTACGCGGTTCAGACATTGATGCAGCA
TTATATTGAGGATTTATCATTATTAAATCCGGAGATTTTGATGGCTTGTTTAGAAGAATG
TTGTGTGCAAGTTATGAAGATGTTGGAATGGCAAATCCTAAATTGGGATCAGAGGTTTTG
TCAGCAATTGAATGTTTTGAAAGAATAGGAATGCCTGAAGGGTATTTACCAATAACACAA
GCAATATTAAATATTTGTTTAAGTCCAAAATCAAACACTGTTTATAGTTCATCAACATTA
ATAAAATCTATAATTGATAGTGGAAATATTTTTGAAGTGCCAATTCATTTAAAAGATGCT
CATTATAAATCGGCAGCAAAACTAAAAAGAGGATTAAATTATAAATATCCTCATGATTAT
AAAAATAATTATATTGATCAACAATATCTACCAAATGAATTAAAAGATAAAATTCATATT
GAATTAAATAGACAAGGTTATGAACAAAAAATTAAACAATACTGAGATTTAATAAAAAAC
AAAGGAGAAAAATAA
>7714 bias=180.6,bit_score=1269.6,abs_start=56511,align_strand=-,abs_end=57723,score_ratio=1.0449382716,query_name=NODE_1_length_201530_cov_37.1757_ID_177
TGGATTCTAACTTAGCAAATTTAATAAGGCCAAAAATTTTAGAAGATTTTATTTGCCCAC
AAGAACAAAAAAAATTATTTCAAAAAATTATAGAAAATAATGATTATCGTTCATTTATTT
TTTACGGAAAGCCAGGTACTGGAAAAACAACTATTTCCTATATTCTTGCCAATGCCTTGA
AAGTAAATTACGAATATTTTAATGCGGCTATTGAAAATAAAGAAGATCTTGTACATAAAT
TAAAGTTGAACAAGATTTTGATCATTGATGAGATTCATAGATTAAACAAAGATAAACAAG
ATATATTGCTACCTTATCTAGAAAACGATTTAATCACAATTTATGCAACTACAACGGAAA
ATCCATATTTTAAGCTTAATCCTGCATTACGTTCAAGATGTTCAATAATTGAAATTACTA
AGCCAACAATTCAAGAGTTATCAAGTTGTTTAAAAAATGCCTGCCTTAAAACTTTTGGTG
TGGATCTTAATAAGGATATTGCTAATTATTTAGCCTTGCAGGCTAATGGCGACTTTAGAT
CAGCATTAAACAATCTTGATTTGATTATGTTAATTTTTAAAGATCAAGAATTTTCATTGG
AGGCAATTAAAAAGATTATTCCCTCAATTCAATTTAGTTCAGATGAATCAGGTGATAATC
ATTATGATTATTTAAGTGCTTTTCATAAATCACTACGCGGTTCGGACATTGATGCAGCAT
TATATTGAGGATTTATCATCATTAAATCTGGAGATTTTGATGGTTTATTTAGAAGAATGT
TGTGTGCAAGTTACGAAGATGTTGGAATGGCAAATCCTAAATTGGGATCAGAGGTTTTGT
CAGCAATTGAATGTTTTGAAAGAATAGGAATGCCTGAGGGGTATTTACCAATAACACAAG
CAATATTAAATATTTGTTTAAGTCCAAAATCAAACACTGTTTATAGCTCATCAACATTAA
TAAAATCTATAATTGATAGTGGAAATATTTTTGAAGTGCCAATTCATTTAAAAGATGCTC
ATTATAAATCGGCAGCAAAACTAAAAAGAGGATTAAATTATAAATATCCTCATGATTATA
AAAATAATTATATTGATCAACAATATCTACCAAATGAATTAAAAGATAAAATTCATATTG
AATTAAATGGGCAAGGTTATGAACAAAAAATTAAACAATATTGAGATTTAATAAAAAATA
AAGGAGAAAAATA
>20373 bias=0,e_score=0.0,bit_score=1260.1,score_ratio=1.04,align_strand=-,abs_start=190056,abs_end=191268,allele_start=190056,allele_end=191268,query_name=NODE_1_length_507951_cov_41.4538_ID_1311 <unknown description>
TGGATTCTAACTTAGCAAATTTAATAAGGCCAAAAATTTTAGAAGATTTTATTTGCCCAC
AAGAACAAAAAAAATTATTTCAAAAAATTATAGAAAATAATGATTATCGTTCATTTATTT
TTTATGGAAAACCAGGTACTGGAAAAACAACTATTTCCTATATTCTTGCCAATGCTTTAA
AAGTAAATTACGAATATTTTAATGCGGCCATTGAAAATAAAGAAGATCTTGTACATAAAT
TAAAGTTGAACAAGATTTTGATCATTGATGAGATTCATAGATTAAACAAAGATAAACAAG
ATATATTGCTACCATATCTAGAAAATGATTTAATCACAATTTATGCAACTACAACGGAAA
ATCCATATTTTAAGCTTAATCCTGCATTACGTTCAAGATGTTCAATAATTGAAATTACTA
AGCCAACAATTCAAGATTTATCAAGTTGTTTAAAAAATGCCTGCCTTAAAACTTTTGGCG
TGGATCTTAATAAGGATATTGCTGATTATTTAGCCTTGCAGGCTAATGGCGACTTTAGAT
CAGCATTAAACAATCTTGATTTGATTATGTTAATTTTTAAAGATCAAGAATTTTCATTGG
AGGCAATTAAAAAGATTATTCCCTCAATTCAATTTAGTTCAGATGAATCTGGCGATAATC
ATTATGATTATTTGAGTGCTTTTCATAAATCACTACGCGGTTCTGACATTGATGCAGCAT
TATATTGAGGATTTATCATTATTAAATCCGGAGATTTTGATGGTTTGTTTAGAAGAATGT
TGTGTGCAAGTTACGAAGATGTTGGAATGGCAAATCCTAAATTGGGATCAGAGGTTTTGT
CGGCAATTGAATGTTTTGAAAGAATAGGAATGCCTGAGGGGTATTTACCAATAACACAAG
CAATATTAAATATTTGTTTAAGTCCAAAATCAAACACTGTTTATAGTTCATCAACATTAA
TAAAATCTATAATTAACAGTGGAAATATTTTTGAAGTGCCAATTCATTTAAAAGATGCTC
ATTATAAATCGGCAGCAAAACTAAAAAGAGGATTAAATTATAAATATCCTCATGATTATA
AAAATAATTATATTGATCAACAATATCTACCAAATGAATTAAAAGATAAAATTCATATTG
AATTAAATGGGCAAGGTTATGAACAAAAAATTAAACAATATTGAGATTTAATAAAAAATA
AAGGAGAAAAAT
>20374 bias=0,e_score=0.0,bit_score=1243.2,score_ratio=1.02,align_strand=-,abs_start=189386,abs_end=190598,allele_start=189386,allele_end=190598,query_name=NODE_1_length_344309_cov_36.0595_ID_85 <unknown description>
TGGATTCTAACTTAGCAAATTTAATAAGGCCGGAAATTTTAGAAGATTTTATTTGCCCAC
AAGAACAAAAAAAATTATTTCAAAAAATTATAGAAAATAATGATTATCGTTCATTTATTT
TTTATGGAAAGCCAGGTACCGGAAAAACAACTATCTCCTATATTCTAGCCAATGCTTTAA
AAGTAAATTATGAATATTTTAATGCAGCTATAGGAAATAAAGATGAGCTTGTACATAAAT
TAAAGTTGAACAAGATTTTGATCATTGATGAGATTCATAGATTAAACAAAGATAAACAAG
ATATATTGCTACCTTATCTAGAAAACGATTTAATCACAATTTATGCAACTACAACGGAAA
ATCCATATTTTAAGCTTAATCCTGCATTGCGTTCAAGATGTTCAATAATTGAAATTACTA
AGCCAACAATTCAAGATTTATCAAGTTGTTTAAAAAATGCCTGCCTTAAAACTTTTGACG
TGGATCTTAATAAGGATATTGCTGATTATTTAGCCCTACAGGCTAATGGCGACTTTAGAT
CTGCATTAAACAATCTTGATTTGATTATGTTAATTTTTAAAGATCAAGAATTTTCATTGG
AGGCAATTAAAAAGATTATTCCCTCAATTCAATTTAGTTCAGATGAATCAGGTGATAATC
ATTATGATTATTTAAGTGCTTTTCATAAATCACTACGCGGTTCAGACATTGATGCAGCAT
TATATTGAGGATTTATCATTATTAAATCCGGAGATTTTGATGGTTTGTTTAGAAGAATGT
TGTGTGCAAGTTACGAAGATGTTGGAATGGCAAATCCTAAATTGGGATCAGAGGTTTTAT
CAGCAATTGAATGTTTTGAAAGAATAGGAATGCCTGAGGGGTATTTGCCAATAACACAAG
CAATATTAAATATTTGTTTAAGTCCAAAATCAAACACTGTTTATAGTTCATCAACATTAA
TAAAATCTATAATTGACAGTGGAAATATTTTTGAAGTGCCAATTCATTTAAAAGATGCTC
ATTATAAATCGGCAGCAAAACTAAAAAGAGGATTAAATTATAAATATCCTCATGATTATA
AAAATAATTATATTGATCAACAATATCTACCAAATGAATTAAAAGATAAAATTCATATTG
AATTAAATGGGCAAGGTTATGAACAAAAAATTAAACAATATTGAGATTTAATAAAAAACA
AAGGAGAAAAAT
>20375 bias=0,e_score=0.0,bit_score=1261.2,score_ratio=1.04,align_strand=+,abs_start=191727,abs_end=192941,allele_start=191727,allele_end=192941,query_name=NODE_1_length_386744_cov_32.1807_ID_133 <unknown description>
TGGATTCTAACTTAGCAAATTTAATAAGGCCCAAAATTTTAGAAGATTTTATTTGCCCAC
AAGAACAAAAAAAATTATTTCAAAAAATTATAGAAAATAATGATTATCGTTCATTTATTT
TTTATGGAAAGCCAGGTACTGGAAAAACAACTATTTCCTATATTCTTGCCAATGCTTTAA
AAGTAAATTACGAATATTTTAATGCGGCCATTGAAAATAAAGAAGATCTTGTACATAAAT
TAAAGTTGAACAAGATTTTGATCATTGATGAGATTCATAGATTAAACAAAGATAAACAAG
ATATATTGCTACCATATCTAGAAAACGATTTAATCACAATTTATGCAACTACAACGGAAA
ATCCATATTTTAAGCTTAATCCTGCATTACGTTCAAGATGTTCAATAATTGAAATTACTA
AGCCAACAATTCAAGATTTATCAAGTTGTTTAAAAAATGCCTGCCTTAAAACTTTTGGTG
TGGATCTTAATAAAGATATTGCTGATTATTTAGCCCTACAGGCTAATGGCGACTTTAGAT
CGGCATTAAACAATCTTGATTTGATTATGTTAATTTTTAAAGATGAAGAATTTTCATTGG
AGGCAATTAAAAAGATTATTCCCTCAATTCAATTTAGTTCAGATGAATCTGGCGATAATC
ATTATGATTATTTAAGTGCTTTTCATAAATCACTACGCGGTTCGGACATTGATGCAGCAT
TATATTGAGGATTTATCATCATTAAATCCGGAGATTTTGATGGTTTGTTTAGAAGAATGT
TGTGTGCAAGTTACGAAGATGTTGGAATGGCAAATCCTAAATTAGGATCAGAGGTTTTGT
CAGCAATTGAATGTTTTGAAAGAATAGGAATGCCTGAGGGGTATTTACCAATAACACAAG
CAATATTAAATATTTGTTTAAGTCCAAAATCAAACACTGTTTATAGCTCATCTACATTAA
TAAAATCTATAATTGACAGTGGAAATATTTTTGAAGTGCCAATTCATTTAAAAGATGCTC
ATTATAAATCGGCAGCAAAACTAAAAAGAGGATTAAATTATAAATATCCTCATGATTATA
AAAATAATTATATTGATCAACAATATCTACCAAATGAATTAAAAGATAAAATTCATATTG
AATTAAATGGGCAAGGTTATGAACAAAAAATTAAACAATATTGAGATTTAATAAAAAATA
AAGGAGAAAAATAA
>20376 bias=0,e_score=0.0,bit_score=1269.6,score_ratio=1.04,align_strand=-,abs_start=56511,abs_end=57723,allele_start=56511,allele_end=57723,query_name=NODE_1_length_201531_cov_37.8145_ID_143 <unknown description>
TGGATTCTAACTTAGCAAATTTAATAAGGCCAAAAATTTTAGAAGATTTTATTTGCCCAC
AAGAACAAAAAAAATTATTTCAAAAAATTATAGAAAATAATGATTATCGTTCATTTATTT
TTTACGGAAAGCCAGGTACTGGAAAAACAACTATTTCCTATATTCTTGCCAATGCCTTGA
AAGTAAATTACGAATATTTTAATGCGGCTATTGAAAATAAAGAAGATCTTGTACATAAAT
TAAAGTTGAACAAGATTTTGATCATTGATGAGATTCATAGATTAAACAAAGATAAACAAG
ATATATTGCTACCTTATCTAGAAAACGATTTAATCACAATTTATGCAACTACAACGGAAA
ATCCATATTTTAAGCTTAATCCTGCATTACGTTCAAGATGTTCAATAATTGAAATTACTA
AGCCAACAATTCAAGAGTTATCAAGTTGTTTAAAAAATGCCTGCCTTAAAACTTTTGGTG
TGGATCTTAATAAGGATATTGCTAATTATTTAGCCTTGCAGGCTAATGGCGACTTTAGAT
CAGCATTAAACAATCTTGATTTGATTATGTTAATTTTTAAAGATCAAGAATTTTCATTGG
AGGCAATTAAAAAGATTATTCCCTCAATTCAATTTAGTTCAGATGAATCAGGTGATAATC
ATTATGATTATTTAAGTGCTTTTCATAAATCACTACGCGGTTCGGACATTGATGCAGCAT
TATATTGAGGATTTATCATCATTAAATCTGGAGATTTTGATGGTTTATTTAGAAGAATGT
TGTGTGCAAGTTACGAAGATGTTGGAATGGCAAATCCTAAATTGGGATCAGAGGTTTTGT
CAGCAATTGAATGTTTTGAAAGAATAGGAATGCCTGAGGGGTATTTACCAATAACACAAG
CAATATTAAATATTTGTTTAAGTCCAAAATCAAACACTGTTTATAGCTCATCAACATTAA
TAAAATCTATAATTGATAGTGGAAATATTTTTGAAGTGCCAATTCATTTAAAAGATGCTC
ATTATAAATCGGCAGCAAAACTAAAAAGAGGATTAAATTATAAATATCCTCATGATTATA
AAAATAATTATATTGATCAACAATATCTACCAAATGAATTAAAAGATAAAATTCATATTG
AATTAAATGGGCAAGGTTATGAACAAAAAATTAAACAATATTGAGATTTAATAAAAAATA
AAGGAGAAAAAT
>20377 bias=0,e_score=0.0,bit_score=1238.7,score_ratio=1.02,align_strand=+,abs_start=158099,abs_end=159313,allele_start=158099,allele_end=159313,query_name=NODE_1_length_337655_cov_39.5735_ID_506 <unknown description>
TGGATTCTAACTTAGCAAATTTAATAAGGCCAAAAATTTTAGAAGATTTTATTTGCCCGC
AAGAACAAAAAAAATTATTTCAAAAAATTATAGAAAATAATGATTATCGTTCATTTATTT
TTTATGGAAAGCCAGGCACAGGAAAAACAACTATTTCCTATATTCTCGCCAATGCTTTAA
AAGTAAATTATGAATATTTTAATGCAGCTATAGGAAATAAAGACGAGCTTGTACATAAAT
TAAAGTTGAACAAGATTTTGATCATTGATGAGATTCATAGATTAAACAAAGATAAACAAG
ATATATTGCTACCTTATCTAGAAAACGACTTAATCACAATTTATGCAACTACAACGGAAA
ATCCATATTTTAAACTTAATCCTGCATTGCGTTCAAGATGTTCAATAATTGAAATTACTA
AGCCAACAATTCAAGATTTATCAAGTTGTTTAAAAAATGCCTGCCTTAAAACTTTTGACG
TGGATCTTAATAAGGATATTGCTGATTATTTAGCCCTACAGGCTAATGGCGACTTTAGAT
CTGCATTAAACAATCTTGATTTGATTATGTTAATTTTTAAAGATCAAGAATTTTCATTGG
AGGCAATTAAAAAGATTATTCCCTCAATTCAATTTAGTTCAGATGAATCTGGCGATAATC
ATTATGATTATTTGAGTGCTTTTCATAAATCACTACGCGGTTCAGACATTGATGCGGCAT
TATATTGAGGATTTATCATTATTAAATCCGGAGATTTCGATGGCTTGTTTAGAAGAATGT
TGTGTGCAAGTTACGAAGATGTTGGAATGGCAAATCCTAAATTGGGATCAGAGGTTTTGT
CAGCAATTGAATGTTTTGAAAGAATAGGAATGCCTGAGGGGTATTTGCCAATAACGCAAG
CAATATTAAATATTTGTTTAAGCCCAAAATCAAACACTGTTTATAGCTCATCGACATTAA
TAAAATCTATAATTGACAGTGGAAATATTTTTGAAGTGCCAATTCATTTAAAAGATGCTC
ATTATAAATCGGCAGCAAAACTAAAAAGAGGATTAAATTATAAATATCCTCATGATTATA
AAAATAATTATATTGATCAACAATATCTACCAAATGAATTAAAAGATAAAATTCATATTG
AATTAAATGGACAAGGTTATGAACAAAAAATTAAACAATACTGAGATTTAATAAAAAACA
AAGGAGAAAAATAA
>20378 bias=0,e_score=0.0,bit_score=1265.6,score_ratio=1.04,align_strand=-,abs_start=127025,abs_end=128237,allele_start=127025,allele_end=128237,query_name=NODE_1_length_253687_cov_41.2364_ID_219 <unknown description>
TGGATTCTAACTTAGCAAATTTAATAAGGCCGAAAATTTTAGAAGATTTTATTTGCCCAC
AAGAACAAAAAAAATTATTTCAAAAAATTATAGAAAATAATGATTATCGTTCATTTATTT
TTTATGGAAAGCCAGGTACCGGAAAAACAACTATTTCCTATATTCTTGCCAATGCCTTAA
AAGTAAATTACGAATATTTTAATGCGGCTATTGAAAATAAAGATGAGCTTGTGCATAAAT
TAAAGTTGAACAAGATTTTGATCATTGATGAGATTCATAGATTAAACAAAGATAAACAAG
ATATATTGTTACCATATCTAGAAAACGATTTAATCACAATTTATGCAACTACAACGGAAA
ATCCATATTTTAAGCTTAATCCTGCATTACGTTCAAGATGTTCAATAATTGAAATTACTA
AGCCAACAATTCAAGATTTATCAAGTTGTTTAAAAAATGCCTGCCTTAAAACTTTTGGTG
TGGATCTTAATAAGGATATTGCTGATTATTTAGCCCTACAGGCTAATGGCGACTTTAGAT
CAGCATTAAACAATCTTGATTTGATTATGTTAATTTTTAAAGATCAAGAATTTTCATTGG
AGGCAATTAAAAAGATTATTCCCTCAATTCAATTTAGTTCAGATGAATCTGGCGATAATC
ATTATGATTATTTAAGTGCTTTTCATAAATCACTACGCGGTTCAGACATTGATGCAGCAT
TATATTGAGGATTTATCATTATTAAATCCGGAGATTTTGATGGTTTGTTTAGAAGAATGT
TGTGTGCAAGTTACGAAGATGTTGGAATGGCAAATCCTAAATTAGGATCAGAGGTTTTGT
CAGCAATTGAATGTTTTGAAAGAATAGGAATGCCTGAGGGGTATTTGCCAATAACACAAG
CAATATTAAATATTTGTTTAAGTCCAAAATCAAACACTGTTTATAGCTCATCAACATTAA
TAAAATCTATAATCGACAGTGGAAATATTTTTGAAGTGCCAATTCATTTAAAAGATGCTC
ATTATAAATCGGCAGCAAAACTAAAAAGAGGATTAAATTATAAATATCCTCATGATTATA
AAAATAATTATATTGATCAACAATATCTACCAAATGAATTAAAAGATAAAATTCATATTG
AATTAAATGGGCAAGGTTATGAACAAAAAATTAAACAATATTGAGATTTAATAAAAAACA
AAGGAGAAAAAT
>20379 bias=0,e_score=0.0,bit_score=1265.6,score_ratio=1.04,align_strand=+,abs_start=160362,abs_end=161576,allele_start=160362,allele_end=161576,query_name=NODE_1_length_290949_cov_36.4267_ID_342 <unknown description>
TGGATTCTAACTTAGCAAATTTAATAAGGCCGAAAATTTTAGAAGATTTTATTTGCCCAC
AAGAACAAAAAAAATTATTTCAAAAAATTATAGAAAATAATGATTATCGTTCATTTATTT
TTTATGGAAAGCCAGGTACCGGAAAAACAACTATTTCCTATATTCTTGCCAATGCCTTAA
AAGTAAATTACGAATATTTTAATGCGGCTATTGAAAATAAAGATGAGCTTGTGCATAAAT
TAAAGTTGAACAAGATTTTGATCATTGATGAGATTCATAGATTAAACAAAGATAAACAAG
ATATATTGTTACCATATCTAGAAAACGATTTAATCACAATTTATGCAACTACAACGGAAA
ATCCATATTTTAAGCTTAATCCTGCATTACGTTCAAGATGTTCAATAATTGAAATTACTA
AGCCAACAATTCAAGATTTATCAAGTTGTTTAAAAAATGCCTGCCTTAAAACTTTTGGTG
TGGATCTTAATAAGGATATTGCTGATTATTTAGCCCTACAGGCTAATGGCGACTTTAGAT
CAGCATTAAACAATCTTGATTTGATTATGTTAATTTTTAAAGATCAAGAATTTTCATTGG
AGGCAATTAAAAAGATTATTCCCTCAATTCAATTTAGTTCAGATGAATCTGGCGATAATC
ATTATGATTATTTAAGTGCTTTTCATAAATCACTACGCGGTTCAGACATTGATGCAGCAT
TATATTGAGGATTTATCATTATTAAATCCGGAGATTTTGATGGTTTGTTTAGAAGAATGT
TGTGTGCAAGTTACGAAGATGTTGGAATGGCAAATCCTAAATTAGGATCAGAGGTTTTGT
CAGCAATTGAATGTTTTGAAAGAATAGGAATGCCTGAGGGGTATTTGCCAATAACACAAG
CAATATTAAATATTTGTTTAAGTCCAAAATCAAACACTGTTTATAGCTCATCAACATTAA
TAAAATCTATAATCGACAGTGGAAATATTTTTGAAGTGCCAATTCATTTAAAAGATGCTC
ATTATAAATCGGCAGCAAAACTAAAAAGAGGATTAAATTATAAATATCCTCATGATTATA
AAAATAATTATATTGATCAACAATATCTACCAAATGAATTAAAAGATAAAATTCATATTG
AATTAAATGGGCAAGGTTATGAACAAAAAATTAAACAATATTGAGATTTAATAAAAAACA
AAGGAGAAAAATAA
>20380 bias=0,e_score=0.0,bit_score=1226.8,score_ratio=1.01,align_strand=-,abs_start=163880,abs_end=165092,allele_start=163880,allele_end=165092,query_name=NODE_1_length_474534_cov_38.1723_ID_792 <unknown description>
TGGATTCTAACTTAGCAAATTTAATAAGGCCAAAAATTTTAGAAGATTTTATTTGCCCGC
AAGAACAAAAAAAATTATTTCAAAAAATTATAGAAAATAATGATTATCGTTCATTTATTT
TTTATGGAAAGCCAGGTACTGGAAAAACAACCATTTCCTATATTCTAGCCAATGCTTTAA
AAGTAAATTATGAATATTTTAATGCAGCTATAGGAAATAAAGAAGAGCTTGTACATAAAT
TAAAGTTGAACAAGATTTTAATCATTGATGAGATTCATAGATTAAACAAAGATAAACAAG
ATATATTGCTACCTTATCTAGAAAACGACTTAATCACAATTTATGCAACTACAACGGAAA
ATCCATATTTTAAACTTAATCCTGCATTGCGTTCAAGATGTTCAATAATTGAAATTACTA
AGCCAACAATTCAAGATTTATCAAGTTGTTTAAAAAATGCCTGCCTTAAAACTTTTGACG
TGGATCTTAATAAGGATATTGCTGATTATTTAGCCCTACAGGCTAATGGCGACTTTAGAT
CTGCATTAAACAATCTTGATTTGATTATGTTAATTTTTAAAGATCAAGAATTTTCATTGG
AGGCAATTAAAAAGATTATTCCCTCAATTCAATTTAGTTCAGATGAATCTGGCGATAATC
ATTATGATTATTTGAGTGCTTTTCACAAATCACTACGCGGTTCAGACATTGATGCAGCAT
TATATTGAGGATTTATCATTATTAAATCCGGAGATTTTGATGGCTTGTTTAGAAGAATGT
TGTGTGCAAGTTATGAAGATGTTGGAATGGCAAATCCTAAATTGGGATCAGAGGTTTTGT
CAGCAATTGAATGTTTTGAAAGAATAGGAATGCCTGAAGGGTATTTACCAATAACACAAG
CAATATTAAATATTTGTTTAAGTCCAAAATCAAACACTGTTTATAGTTCATCAACATTAA
TAAAATCTATAATTGATAGTGGAAATATTTTTGAAGTGCCAATTCATTTAAAAGATGCTC
ATTATAAATCGGCAGCAAAACTAAAAAGAGGATTAAATTATAAATATCCTCATGATTATA
AAAATAATTATATTGATCAACAATATCTACCAAATGAATTAAAAGATAAAATTCATATTG
AATTAAATAGACAAGGTTATGAACAAAAAATTAAACAATACTGAGATTTAATAAAAAACA
AAGGAGAAAAAT
>20381 bias=0,e_score=0.0,bit_score=1268.4,score_ratio=1.04,align_strand=+,abs_start=55256,abs_end=56470,allele_start=55256,allele_end=56470,query_name=NODE_4_length_68136_cov_36.5476_ID_5229 <unknown description>
TGGATTCTAACTTAGCAAATTTAATAAGGCCCAAAATTTTAGAAGATTTTATTTGCCCAC
AAGAACAAAAAAAATTATTTCAAAAAATTATAGAAAATAATGATTATCGTTCATTTATTT
TTTATGGAAAGCCAGGTACTGGAAAAACAACTATTTCCTATATTCTTGCCAATGCTTTAA
AAGTAAATTACGAATATTTTAATGCGGCCATTGAAAATAAAGAAGATCTTGTACATAAAT
TAAAGTTGAACAAGATTTTGATCATTGATGAGATTCATAGATTAAACAAAGATAAACAAG
ATATATTGCTACCATATCTAGAAAACGATTTAATCACAATTTATGCAACTACAACGGAAA
ATCCATATTTTAAGCTTAATCCTGCATTACGTTCAAGATGTTCAATAATTGAAATTACTA
AGCCAACAATTCAAGATTTATCAAGTTGTTTAAAAAATGCCTGCCTTAAAACTTTTGGTG
TGGATCTTAATAAGGATATTGCTGATTATTTAGCCCTACAGGCTAATGGCGACTTTAGAT
CAGCATTAAACAATCTTGATTTGATTATGTTAATTTTTAAAGATCAAGAATTTTCATTGG
AGGCAATTAAAAAGATTATTCCCTCAATTCAATTTAGTTCAGATGAATCTGGCGATAATC
ATTATGATTATTTAAGTGCTTTTCATAAATCACTACGCGGTTCAGACATTGATGCAGCAT
TATATTGAGGATTTATTATTATTAAATCCGGAGATTTTGATGGTTTGTTTAGAAGAATGT
TGTGTGCAAGTTACGAAGATGTTGGAATGGCAAATCCTAAATTGGGATCAGAGGTTTTGT
CGGCAATTGAATGTTTTGAAAGAATAGGAATGCCTGAGGGGTATTTACCAATAACACAAG
CAATATTAAATATTTGTTTAAGTCCAAAATCAAACACTGTTTATAGTTCATCAACATTAA
TAAAATCTATAATCGACAGTGGAAATATTTTTGAAGTGCCAATTCATTTAAAAGATGCTC
ATTATAAATCGGCAGCAAAACTAAAAAGAGGATTAAATTATAAATATCCTCATGATTATA
AAAATAATTATATTGATCAACAATATCTACCAAATGAATTAAAAGATAAAATTCATATTG
AATTAAATGGGCAAGGTTATGAACAAAAAATTAAACAATATTGAGATTTAATAAAAAACA
AAGGAGAAAAATAA
>20382 bias=0,e_score=0.0,bit_score=1269.7,score_ratio=1.05,align_strand=-,abs_start=198182,abs_end=199394,allele_start=198182,allele_end=199394,query_name=NODE_1_length_666248_cov_46.4332_ID_732 <unknown description>
TGGATTCTAACTTAGCAAATTTAATAAGGCCGAAAATTTTAGAAGATTTTATTTGCCCAC
AAGAACAAAAAAAATTATTTCAAAAAATTATAGAAAATAATGATTATCGTTCATTTATTT
TTTATGGAAAGCCAGGTACCGGAAAAACAACTATTTCCTATATTCTTGCCAATGCCTTAA
AAGTAAATTACGAATATTTTAATGCGGCTATTGAAAATAAAGATGAGCTTGTGCATAAAT
TAAAGTTGAACAAGATTTTGATCATTGATGAGATTCATAGATTAAACAAAGATAAACAAG
ATATATTGTTACCATATCTAGAAAACGATTTAATCACAATTTATGCAACTACAACGGAAA
ATCCATATTTTAAGCTTAATCCTGCATTACGTTCAAGATGTTCAATAATTGAAATTACTA
AGCCAACAATTCAAGATTTATCAAGTTGTTTAAAAAATGCCTGCCTTAAAACTTTTGGTG
TGGATCTTAATAAGGATATTGCTGATTATTTAGCCCTACAGGCTAATGGCGACTTTAGAT
CAGCATTAAACAATCTTGATTTGATTATGTTAATTTTTAAAGATCAAGAATTTTCATTGG
AGGCAATTAAAAAGATTATTCCCTCAATTCAATTTAGTTCAGATGAATCTGGCGATAATC
ATTATGATTATTTAAGTGCTTTTCACAAATCACTACGCGGTTCAGACATTGATGCGGCAT
TATATTGAGGATTTATCATTATTAAATCCGGAGATTTTGATGGTTTGTTTAGAAGAATGT
TGTGTGCAAGTTACGAAGATGTTGGAATGGCAAATCCTAAATTGGGATCAGAGGTTTTGT
CAGCAATTGAATGTTTTGAAAGAATAGGAATGCCTGAGGGGTATTTACCAATAACACAAG
CAATATTAAATATTTGTTTAAGTCCAAAATCAAACACTGTTTATAGCTCATCAACATTAA
TAAAATCTATAATCGACAGTGGAAATATTTTTGAAGTGCCAATTCATTTAAAAGATGCTC
ATTATAAATCGGCAGCAAAACTAAAAAGAGGATTAAATTATAAATATCCTCATGATTATA
AAAATAATTATATTGATCAACAATATCTACCAAATGAATTAAAAGATAAAATTCATATTG
AATTAAATGGGCAAGGTTATGAACAAAAAATTAAACAATATTGAGATTTAATAAAAAACA
AAGGAGAAAAAT
