# Supplementary material for: Genomic determination of minimum multi-locus sequence typing schemas to represent the genomic phylogeny of Mycoplasma hominis
Source: BMC Genomics. 2016 Nov 23;17:964. doi: 10.1186/s12864-016-3284-z (PMC5120421; doi:10.1186/s12864-016-3284-z)
Supplement: Additional file 1: — FASTA sequence for all pan genomic alleles identified in this study. (ZIP 1488 kb) [file 12864_2016_3284_MOESM1_ESM.zip › pan_genome/GENE-266.fasta]

>267
ATGGATATTAACAATATTATAAAAAATAATATAAAAAGATTATTAATAACAACAGCGTTT
GGCTTTTTAGCGATTTTGATTTCTTTTTTGATTACCGGGATATTTTCAATACAATCGCTT
TCAAATAATGGCCGTCTTGCAATATCTTGCTTTGGACAAATAATTTGCGGTTTTTACGTT
GTTTATTATATTTTGAATTTCTTTTTAGTATATAGATTTAAATCAGAAATTGCAAACAAA
AAGATATTAAAAACTCTATTAATAATTAGCATTTTTATTTTGATATGTGGAATTTGTTTT
ATTGTTAATGGTTTAATTTTACCTTCAATTAGAAAAACATACATTCAAGCAGTAATGACT
AAAAATAATAATTTATTACAAAGTATACTTTGACAAGGCAAAGTAATTAAAGTTGAAATG
TGAATTTCAAGTGCGATTTTTTTAGTTGCAATTGCTTCATCATTAATATTATGTAGTTTT
ATTTTTAAAAAGATGAATAATTAA
>7702 bias=116.0,bit_score=394.5,abs_start=134015,align_strand=-,abs_end=134516,score_ratio=0.782738095238,query_name=NODE_1_length_423494_cov_19.5452_ID_878
TGGATATTAACAATATTATAAAAAATAATATAAAAAGATTATTAATAACAACCGCATTTG
GCTTTTTAGCGATTTTGATTTCTTTTTTGATTACCGGGATATTTTCAATACAATCACTTT
CAAATAATGGCCGTCTTGCAATATCTTGCTTTGGACAAATAATTTGCGGTTTTTATGTTG
TTTATTATATTTTAAATTTCTTTTTAGTATATAGATTTAAATCAGAAATTGCAAACAAAA
AGATATTAAAAACTCTATTAATAATTAGCATTTTTATTTTGATATGTGGAATTTGTTTTA
TTGTTAATGGTTTAATTTTACCTTCAATTAGAAAAACATACATTCAAGCAGTAATGACTA
AAAATAATAATTTATTACAAAGTATACTTTGACAAGGTAAAGTAATTAAAGTTGAAATGT
GAATTTCAAGTGCGATTTTTTTAGTTGCAATTGCTTCATCATTAATATTATGTAGTTTTA
TTTTTAAAAAGATGAATAATTA
>20372 bias=0,e_score=3.3e-116,bit_score=394.5,score_ratio=0.78,align_strand=+,abs_start=185798,abs_end=186301,allele_start=185798,allele_end=186301,query_name=NODE_1_length_474534_cov_38.1723_ID_792 <unknown description>
TGGATATTAACAATATTATAAAAAATAATATAAAAAGATTATTAATAACAACCGCATTTG
GCTTTTTAGCGATTTTGATTTCTTTTTTGATTACCGGGATATTTTCAATACAATCACTTT
CAAATAATGGCCGTCTTGCAATATCTTGCTTTGGACAAATAATTTGCGGTTTTTATGTTG
TTTATTATATTTTAAATTTCTTTTTAGTATATAGATTTAAATCAGAAATTGCAAACAAAA
AGATATTAAAAACTCTATTAATAATTAGCATTTTTATTTTGATATGTGGAATTTGTTTTA
TTGTTAATGGTTTAATTTTACCTTCAATTAGAAAAACATACATTCAAGCAGTAATGACTA
AAAATAATAATTTATTACAAAGTATACTTTGACAAGGTAAAGTAATTAAAGTTGAAATGT
GAATTTCAAGTGCGATTTTTTTAGTTGCAATTGCTTCATCATTAATATTATGTAGTTTTA
TTTTTAAAAAGATGAATAATTAA
