# Supplementary material for: Genomic determination of minimum multi-locus sequence typing schemas to represent the genomic phylogeny of Mycoplasma hominis
Source: BMC Genomics. 2016 Nov 23;17:964. doi: 10.1186/s12864-016-3284-z (PMC5120421; doi:10.1186/s12864-016-3284-z)
Supplement: Additional file 1: — FASTA sequence for all pan genomic alleles identified in this study. (ZIP 1488 kb) [file 12864_2016_3284_MOESM1_ESM.zip › pan_genome/GENE-267.fasta]

>268
ATGGAGCAAAATTCTTCTAATGCAAACACAAATAAGTCTTTAATTATATGCAATAATTAT
GATAAGAAACTAATCAAATATTTTAGATACATTGTTGAAATGTACATTAAAACCGGCGAA
CCAGTAGGATCAAAAAGATTAGTTGAAAAATTTAAATTATCTTGTAGCTCTGCAACTATA
AGAAACGCAATGGCAGAATTAGAAAAACTAGGTCTTTTAGAAAAAAAACATGTTTCAGGA
GGAAGAATTCCTTCTTCAAAAGGTCTTGAATACTATACAAAAAATTTACTTTATAATGCT
AAAAAATATTTCAATGAAAAACTTGAAGATCTTTTATCTAAGCGTAGGTTAAGCATCAAC
ACAACATTAGAAGAAGCAGCAAATGTCGTTAGCCAAATGGCAGGCTTTGCCGTAGTTGCA
ACTTCAAACAATGAATCTGAATTATTGAAAAGTATTCAGTTGACACCGCTTGATGAAGAA
TCTGCAGTTGTTGTTATTGTTACAAGTTCAGGAAATGTTCAAAACAAAATGTTTAAGTTT
GAAAGTGGGATTGAATTAAATGATTTAAGGATTGCAATTAGATTATTTAAAGAAAGATTG
ATTGATACTCCATTAATTAATCTTGCTAAAAAAACTGAATCATTAGCCCCAATATTATCT
ACACAAGTTAAACATTTTGAATTAATAATGCAGAAATTTATCAAAAACATCTTTTGTTTT
GAAGAAAAATTGGAGAATAAATCATTTAATAAAAATGTAATAATATTATCAGAACAAATA
AGCAGAGAAGAGATTGCTAAGACATTAGAATTAATTGAAAACCACTCAGTTTGAGAAGCG
ATCGAAAACAATCTTGATGAAGAAAAAAATATAAAACTAGATTTTTCACATCCTAATTTA
AATATTATTTCAAAAAGAATTCAATTTATTAATCATAAAAATATTAAAGAAATAAGCATA
TTAGGTCCTAAAAATTTAGATGTTGAAGAATCGCTAGAAGCAATAAATTTATTTGAAGGT
ATTATTAAAAAAGAAGAAGAAAAAGGAGAATAA
>571
ATGGGGCAAAATTCTTCTGACACAAGCACAAATAAGTCTTTAATTATATGCAATAATTAT
GATAAGAAACTAATCAAATATTTTAGATACATTGTTGAAATGTACATTAAAACCGGCGAA
CCAGTAGGATCAAAAAGATTAGTTGAAAAATTTAAATTATCTTGTAGCTCTGCAACTATA
AGAAACGCAATGGCAGAATTAGAAAAACTAGGTCTTTTAGAAAAAAAACATGTTTCAGGG
GGAAGAATTCCTTCTTCAAAAGGTCTTGAATACTATACAAAAAATTTACTTTATAATGCT
AAAAAATATTTCAATGAAAAACTTGAAGATCTTTTATCTAAGCGTAGGTTAAGCATCAAC
ACAACATTAGAAGAAGCAGCAAATGTCGTTAGCCAAATGGCAGGGTTTGCCGTAGTTGCA
ACTTCAAACAATGAATCTGAATTATTGAAAAGTATTCAGTTGACACCGCTTGATGAAGAA
TCTGCAGTTGTTGTTATTGTTACAAGTTCAGGAAATGTTCAAAACAAAATGTTTAAGTTT
GAAAGTGGGATTGAATTAAATGATTTAAGGATTGCAATTAGATTATTTAAAGAAAGATTG
ATTGATACTCCATTAATTAATCTTGCTAAAAAAACTGAATCATTAGCCCCAATATTATCT
ACACAAGTTAAACATTTTGAATTAATAATGCAGAAATTTATCAAAAATATTTTTTGTTTT
GAAGAAAAATTGGAGAATAAATCGTTTAATAAAAATGTAATAATATTATCAGAACAAATA
AGCAGAGAAGAGATCGCTAAGACATTAGAATTAATTGAAAACCACTCAGTTTGAGAAGCA
ATTGAGAATAATCTTGATGAAGAAAAAAATATAAAACTAGATTTTTCACATCCTAATTTA
AATATTATTTCAAAAAGAATTCAATTTATTAATCATAAAAATATTAAAGAAATAAGTATA
TTAGGTCCTAAAAATTTAGACGTTGAAGAATCATTAGAAGCAATAAATTTATTTGAAGGT
ATTATTAAAAAAGAAGAAGAAAAAGGAGAATAA
>1652
ATGGAGCAAAATTCTTCTAATGCAAACACAAATAAGTCTTTAATTATATGCAATAATTAT
GATAAGAAACTAATCAAATATTTTAGATACATTGTTGAAATGTACATTAAAACCGGCGAA
CCAGTAGGATCAAAAAGATTAGTTGAAAAATTTAAATTATCTTGTAGCTCTGCAACTATA
AGAAACGCAATGGCAGAATTAGAAAAACTAGGTCTTTTAGAAAAAAAACATGTTTCAGGA
GGAAGAATTCCTTCTTCAAAAGGTCTTGAATACTATACAAAAAATTTACTTTATAATGCT
AAAAAATATTTCAATGAAAAACTTGAAGATCTTTTATCTAAGCGTAGGTTAAACATCAAC
ACAACATTAGAAGAAGCAGCAAATGTCGTTAGCCAAATGGCAGGCTTTGCTGTAGTTGCA
ACTTCAAACAATGAATCTGAATTATTGAAAAGTATTCAGTTGACACCGCTTGATGAAGAA
TCTGCAGTTGTTGTTATTGTTACAAGCTCAGGAAATGTTCAAAACAAAATGTTTAAGTTT
GAAAGTGGGATTGAATTAAATGATTTAAGGATTGCAATTAGATTATTTAAAGAAAGATTG
ATTGATACGCCATTAATTAATCTTGCTAAAAAAACTGAATCATTAGCCCCAATATTATCT
ACACAAGTTAAACATTTTGAATTAATAATGCAGAAATTTATCAAAAATATTTTTTGTTTT
GAAGAAAAATTGGAGAATAAATCGTTTAATAAAAATGTAATAATATTATCAGAACAAATA
AGCAGAGAAGAAATCGCTAAGACATTAGAATTAATTGAAAACCACTCAGTTTGAGAAGCG
ATCGAAAACAATCTTGATGAAGAAAAAAATATAAAACTAGATTTTTCACATCCTAATTTA
AACATTATTTCAAAAAGAATTCAATTTATTAATCATAAAAATATTAAAGAAATAAGTATA
TTAGGTCCTAAAAATTTAGATGTTGAAGAATCGCTAGAAGCAATAAATTTATTTGAAGGT
ATTATTAAAAAAGAAGAAGAAAAAGGAGAATAA
>7687 bias=187.9,bit_score=1069.1,abs_start=12296,align_strand=-,abs_end=13346,score_ratio=1.01528964862,query_name=NODE_1_length_171438_cov_18.2479_ID_1802
TGGAGCAAAATTCTTCTAATGCAAACACAAATAAGTCTTTAATTATATGCAATAATTATG
ATAAGAAACTAATCAAATATTTTAGATACATTGTTGAAATGTACATTAAAACCGGCGAAC
CAGTAGGATCAAAAAGATTAGTTGAAAAATTTAAATTATCTTGTAGCTCTGCAACTATAA
GAAACGCAATGGCAGAATTAGAAAAACTAGGTCTTTTAGAAAAAAAACATGTTTCAGGAG
GAAGAATTCCTTCTTCAAAAGGTCTTGAATACTATACAAAAAATTTACTTTATAATGCTA
AAAAATATTTCAATGAAAAACTTGAAGATCTTTTATCTAAGCGTAGGTTAAGCATCAACA
CAACATTAGAAGAAGCAGCAAATGTCGTTAGCCAAATGGCAGGCTTTGCCGTAGTTGCAA
CTTCAAACAATGAATCTGAATTATTGAAAAGTATTCAGTTGACACCGCTTGATGAAGAAT
CTGCAGTTGTTGTTATTGTTACAAGTTCAGGAAATGTTCAAAACAAAATGTTTAAGTTTG
AAAGTGGGATTGAATTAAATGATTTAAGGATTGCAATTAGATTATTTAAAGAAAGATTGA
TTGATACTCCATTAATTAATCTTGCTAAAAAAACTGAATCATTAGCCCCAATATTATCTA
CACAAGTTAAACATTTTGAATTAATAATGCAGAAATTTATCAAAAATATTTTTTGTTTTG
AAGAAAAATTAGAGAATAAATCGTTTAATAAAAATGTAATAATATTATCAGAACAAATAA
GCAGAGAAGAAATCGCTAAGACATTAGAATTAATTGAAAACCACTCAGTTTGAGAAGCGA
TCGAAAACAATCTTGATGAAGAAAAAAATATAAAACTAGATTTTTCACATCCTAATTTAA
ATATTATTTCAAAAAGAATTCAATTTATTAATCATAAAAATATTAAAGAAATAAGTATAT
TAGGTCCTAAAAATTTAGATGTTGAAGAATCATTAGAAGCAATAAATTTATTTGAAGGTA
TTATTAAAAAAGAAGAAGAAAAAGGAGAATA
>7688 bias=178.7,bit_score=1076.6,abs_start=146780,align_strand=+,abs_end=147832,score_ratio=1.02241215575,query_name=NODE_2_length_160211_cov_35.3884_ID_103
ATGGAGCAAAATTCTTCTAATGCAAACACAAATAAGTCTTTAATTATATGCAATAATTAT
GATAAGAAACTAATCAAATATTTTAGATACATTGTTGAAATGTACATTAAAACCGGCGAA
CCAGTAGGATCAAAAAGATTAGTTGAAAAATTTAAATTATCTTGTAGCTCTGCAACCATA
AGAAACGCAATGGCAGAATTAGAAAAACTAGGTCTTTTAGAAAAAAAACATGTTTCAGGG
GGAAGAATTCCTTCTTCAAAAGGTCTTGAATACTATACAAAAAATTTACTTTATAATGCT
AAAAAATATTTCAATGAAAAACTTGAAGATCTTTTATCTAAGCGTAGGTTAAGCATCAAC
ACAACATTAGAAGAAGCAGCAAATGTCGTTAGCCAAATGGCAGGGTTTGCCGTAGTTGCA
ACTTCAAACAATGAATCTGAATTATTGAAAAGTATTCAGTTGACACCGCTTGATGAAGAA
TCTGCAGTTGTTGTTATTGTTACAAGTTCAGGAAATGTTCAAAACAAAATGTTTAAGTTT
GAAAGTGGGATTGAATTAAATGATTTAAGGATTGCAATTAGATTATTTAAAGAAAGATTG
ATTGATACTCCATTAATTAATCTTGCTAAAAAAACTGAATCATTAGCCCCAATATTATCT
ACACAGGTTAAACATTTTGAATTAATAATGCAGAAATTTATCAAAAATATTTTTTGTTTT
GAAGAAAAATTGGAGAATAAATCGTTTAATAAAAATGTAATAATATTATCAGAACAAATA
AGCAGAGAAGAGATCGCTAAGACATTAGAATTAATTGAAAACCACTCAGTTTGAGAAGCG
ATCGAAAACAATCTTGATGAAGAAAAAAATATAAAACTAGATTTTTCACATCCTAATTTA
AATATTATTTCAAAAAGAATTCAATTTATTAATCATAAAAATATTAAAGAAATAAGTATA
TTAGGTCCTAAAAATTTAGACGTTGAAGAATCACTAGAAGCAATAAATTTATTTGAAGGT
ATTATTAAAAAAGAAGAAGAAAAAGGAGAATAA
>7692 bias=181.4,bit_score=1072.4,abs_start=461187,align_strand=+,abs_end=462239,score_ratio=1.01842355176,query_name=NODE_1_length_474534_cov_38.1723_ID_792
ATGGAGCAAAATTCTTCTAATGCAAACACAAATAAGTCTTTAATTATATGCAATAATTAT
GATAAGAAACTAATCAAATATTTTAGATACATTGTTGAAATGTACATTAAAACCGGCGAA
CCAGTAGGATCAAAAAGATTAGTTGAAAAATTTAAATTATCTTGTAGCTCTGCAACTATA
AGAAACGCAATGGCAGAATTAGAAAAACTAGGTCTTTTAGAAAAAAAACATGTTTCAGGA
GGAAGAATTCCTTCTTCAAAAGGTCTTGAATACTATACAAAAAATTTACTTTATAATGCT
AAAAAATATTTCAATGAAAAACTTGAAGATCTTTTATCTAAGCGTAGGTTAAGCATCAAC
ACAACATTAGAAGAAGCAGCAAATGTCGTTAGCCAAATGGCAGGGTTTGCCGTAGTTGCA
ACTTCAAACAATGAATCTGAATTATTGAAAAGTATTCAGTTGACACCGCTTGATGAAGAA
TCTGCAGTTGTTGTTATTGTTACAAGCTCGGGAAATGTTCAAAACAAAATGTTTAAGTTT
GAAAGTGGGATTGAATTAAATGATTTAAGGATTGCAATTAGATTATTTAAAGAAAGATTG
ATTGATACTCCATTAATTAATCTTGCTAAAAAAACTGAATCATTAGCCCCAATATTATCT
ACACAAGTTAAACATTTTGAATTAATAATGCAGAAATTTATCAAAAACATCTTTTGTTTT
GAAGAAAAATTGGAGAATAAATCGTTTAATAAAAATGTAATAATATTATCAGAACAAATA
AGCAGAGAAGAGATCGCTAAGACATTAGAATTAATTGAAAACCACTCAGTTTGAGAAGCA
ATTGAGAATAATCTTGATGAAGAAAAAAATATAAAACTAGATTTTTCACATCCTAATTTA
AATATTATTTCAAAAAGAATTCAATTTATTAATCATAAAAATATTAAAGAAATAAGTATA
TTAGGTCCTAAAAATTTAGACGTTGAAGAATCATTAGAAGCAATAAATTTATTTGAAGGT
ATTATTAAAAAAGAAGAAGAAAAAGGAGAATAA
>7695 bias=181.2,bit_score=1077.5,abs_start=173000,align_strand=-,abs_end=174050,score_ratio=1.0232668566,query_name=NODE_1_length_644406_cov_31.3649_ID_828
TGGAGCAAAATTCTTCTAATGCAAACACAAATAAGTCTTTAATTATATGCAATAATTATG
ATAAGAAACTAATCAAATATTTTAGATACATTGTTGAAATGTACATTAAAACCGGCGAAC
CAGTAGGATCAAAAAGATTAGTTGAAAAATTTAAATTATCTTGTAGCTCTGCAACTATAA
GAAACGCAATGGCAGAATTAGAAAAACTAGGTCTTTTAGAAAAAAAACATGTTTCAGGAG
GAAGAATTCCTTCTTCAAAAGGTCTTGAATACTATACAAAAAATTTACTTTATAATGCTA
AAAAATATTTCAATGAAAAACTTGAAGATCTTTTATCTAAGCGTAGGTTAAGCATCAACA
CAACATTAGAAGAAGCAGCAAATGTCGTTAGCCAAATGGCAGGCTTTGCCGTAGTTGCAA
CTTCAAACAATGAATCTGAATTATTGAAAAGTATTCAGTTGACACCGCTTGATGAAGAAT
CTGCAGTTGTTGTTATTGTTACAAGTTCAGGAAATGTTCAAAACAAAATGTTTAAGTTTG
AAAGTGGGATTGAATTAAATGATTTAAGGATTGCAATTAGATTATTTAAAGAAAGATTGA
TTGATACTCCATTAATTAATCTTGCTAAAAAAACTGAATCATTAGCCCCAATATTATCTA
CACAAGTTAAACATTTTGAATTAATAATGCAGAAATTTATCAAAAACATCTTTTGTTTTG
AAGAAAAATTGGAGAATAAATCATTTAATAAAAATGTAATAATATTATCAGAACAAATAA
GCAGAGAAGAGATTGCTAAGACATTAGAATTAATTGAAAACCACTCAGTTTGAGAAGCGA
TCGAAAACAATCTTGATGAAGAAAAAAATATAAAACTAGATTTTTCACATCCTAATTTAA
ATATTATTTCAAAAAGAATTCAATTTATTAATCATAAAAATATTAAAGAAATAAGCATAT
TAGGTCCTAAAAATTTAGATGTTGAAGAATCGCTAGAAGCAATAAATTTATTTGAAGGTA
TTATTAAAAAAGAAGAAGAAAAAGGAGAATA
>7696 bias=184.5,bit_score=1069.7,abs_start=139117,align_strand=+,abs_end=140169,score_ratio=1.01585944919,query_name=NODE_2_length_152465_cov_26.3989_ID_3378
ATGGAGCAAAATTCTTCTAATGCAAACACAAATAAGTCTTTAATTATATGCAATAATTAT
GATAAGAAACTAATTAAATATTTTAGATACATTGTTGAAATGTACATTAAAACCGGCGAA
CCAGTAGGTTCAAAAAGATTAGTTGAAAAATTTAAATTATCTTGTAGCTCTGCAACCATA
AGAAACGCAATGGCAGAATTAGAAAAACTAGGTCTTTTAGAAAAAAAACATGTTTCAGGA
GGAAGAATTCCTTCTTCAAAAGGTCTTGAATACTATACAAAAAATTTACTTTATAATGCT
AAAAAATATTTCAATGAAAAACTTGAAGATCTTTTATCTAAGCGTAGGTTAAGCATCAAC
ACAACATTAGAAGAAGCAGCAAATGTCGTTAGCCAAATGGCAGGCTTTGCCGTAGTTGCA
ACTTCAAACAATGAATCTGAATTATTGAAAAGTATTCAGTTGACACCGCTTGATGAAGAA
TCTGCAGTTGTTGTTATTGTTACAAGTTCAGGAAATGTTCAAAACAAAATGTTTAAGTTT
GAAAGTGGGATTGAATTAAATGATTTAAGGATTGCAATTAGATTATTTAAAGAAAGATTG
ATTGATACTCCATTAATTAATCTTGCTAAAAAAACTGAATCATTAGCCCCAATATTATCT
ACACAAGTTAAACATTTTGAATTAATAATGCAGAAATTTATCAAAAATATTTTTTGTTTT
GAAGAAAAATTGGAGAATAAATCATTTAATAAAAATGTAATAATATTATCAGAACAAATA
AGCAGAGAAGAGATCGCTAAGACATTAGAATTAATTGAAAACCACTCAGTTTGAGAAGCG
ATTGAAAACAATCTTGATGAAGAAAAAAATATAAAACTAGATTTTTCACATCCTAATTTA
AATATTATTTCAAAAAGAATTCAATTTATTAATCATAAAAATATTAAAGAAATAAGTATA
TTAGGTCCTAAAAATTTAGATGTTGAAGAATCGCTAGAAGCAATAAATTTATTTGAAGGT
ATTATTAAAAAAGAAGAAGAAAAAGGAGAATAA
>7699 bias=188.2,bit_score=1068.4,abs_start=12294,align_strand=-,abs_end=13344,score_ratio=1.01462488129,query_name=NODE_3_length_93369_cov_17.5684_ID_566
TGGAGCAAAATTCTTCTAATGCAAACACAAATAAGTCTTTAATTATATGCAATAATTATG
ATAAGAAACTAATCAAATATTTTAGATACATTGTTGAAATGTACATTAAAACCGGCGAAC
CAGTAGGATCAAAAAGATTAGTTGAAAAATTTAAATTATCTTGTAGCTCTGCAACTATAA
GAAACGCAATGGCAGAATTAGAAAAACTAGGTCTTTTAGAAAAAAAACATGTTTCAGGAG
GAAGAATTCCTTCTTCAAAAGGTCTTGAATACTATACAAAAAATTTACTTTATAATGCTA
AAAAATATTTCAATGAAAAACTTGAAGATCTTTTATCTAAGCGTAGGTTAAGCATCAACA
CAACATTAGAAGAAGCAGCAAATGTCGTTAGCCAAATGGCAGGGTTTGCCGTAGTTGCAA
CTTCAAACAATGAATCTGAATTATTGAAAAGTATTCAGTTGACACCGCTTGATGAAGAAT
CTGCAGTTGTTGTTATTGTTACAAGTTCAGGAAATGTTCAAAACAAAATGTTTAAGTTTG
AAAGTGGGATTGAATTAAATGATTTAAGGATTGCAATTAGATTATTTAAAGAAAGATTGA
TTGATACTCCATTAATTAATCTTGCTAAAAAAACTGAATCATTAGCCCCAATATTATCTA
CACAAGTTAAACATTTTGAATTAATAATGCAGAAATTTATCAAAAATATTTTTTGTTTTG
AAGAAAAATTAGAGAATAAATCGTTTAATAAAAATGTAATAATATTATCAGAACAAATAA
GCAGAGAAGAAATCGCTAAGACATTAGAATTAATTGAAAACCACTCAGTTTGAGAAGCGA
TCGAAAACAATCTTGATGAAGAAAAAAATATAAAACTAGATTTTTCACATCCTAATTTAA
ATATTATTTCAAAAAGAATTCAATTTATTAATCATAAAAATATTAAAGAAATAAGTATAT
TAGGTCCTAAAAATTTAGATGTTGAAGAATCATTAGAAGCAATAAATTTATTTGAAGGTA
TTATTAAAAAAGAAGAAGAAAAAGGAGAATA
>20360 bias=0,e_score=0.0,bit_score=1071.4,score_ratio=1.02,align_strand=-,abs_start=10281,abs_end=11331,allele_start=10281,allele_end=11331,query_name=NODE_10_length_24881_cov_2.00355_ID_475 <unknown description>
TGGAGCAAAATTCTTCTAATGCAAACACAAATAAGTCTTTAATTATATGCAATAATTATG
ATAAGAAACTAATCAAATATTTTAGATACATTGTTGAAATGTACATTAAAACCGGCGAAC
CAGTAGGATCAAAAAGATTAGTTGAAAAATTTAAATTATCTTGTAGCTCTGCAACTATAA
GAAACGCAATGGCAGAATTAGAAAAACTAGGTCTTTTAGAAAAAAAACATGTTTCAGGAG
GAAGAATTCCTTCTTCAAAAGGTCTTGAATACTATACAAAAAATTTACTTTATAATGCTA
AAAAATATTTCAATGAAAAACTTGAAGATCTTTTATCTAAGCGTAGGTTAAGCATCAACA
CAACATTAGAAGAAGCAGCAAATGTCGTTAGCCAAATGGCAGGCTTTGCCGTAGTTGCAA
CTTCAAACAATGAATCTGAATTATTGAAAAGTATTCAGTTGACACCGCTTGATGAAGAAT
CTGCAGTTGTTGTTATTGTTACAAGTTCAGGAAATGTTCAAAACAAAATGTTTAAGTTTG
AAAGTGGGATTGAATTAAATGATTTAAGGATTGCAATTAGATTATTTAAAGAAAGATTGA
TTGATACTCCATTAATTAATCTTGCTAAAAAAACTGAATCATTAGCCCCAATATTATCTA
CACAAGTTAAACATTTTGAATTAATAATGCAGAAATTTATCAAAAACATCTTTTGTTTTG
AAGAAAAATTGGAGAATAAATCATTTAATAAAAATGTAATAATATTATCAGAACAAATAA
GTAGAGAAGAAATCGCTAAGACATTAGAATTAATTGAAAACCACTCAGTTTGAGAAGCGA
TTGAAAACAATCTTGATGAAGAAAAAAATATAAAACTAGATTTTTCACATCCTAATTTAA
ATATTATTTCAAAAAGAATTCAATTTATTAATCATAAAAATATTAAAGAAATAAGTATAT
TAGGTCCTAAAAATTTAGATGTTGAAGAATCGCTAGAAGCAATAAATTTATTTGAAGGTA
TTATTAAAAAAGAAGAAGAAAAAGGAGAAT
>20361 bias=0,e_score=0.0,bit_score=1069.1,score_ratio=1.02,align_strand=+,abs_start=158202,abs_end=159254,allele_start=158202,allele_end=159254,query_name=NODE_1_length_171548_cov_43.4278_ID_17777 <unknown description>
TGGAGCAAAATTCTTCTAATGCAAACACAAATAAGTCTTTAATTATATGCAATAATTATG
ATAAGAAACTAATCAAATATTTTAGATACATTGTTGAAATGTACATTAAAACCGGCGAAC
CAGTAGGATCAAAAAGATTAGTTGAAAAATTTAAATTATCTTGTAGCTCTGCAACTATAA
GAAACGCAATGGCAGAATTAGAAAAACTAGGTCTTTTAGAAAAAAAACATGTTTCAGGAG
GAAGAATTCCTTCTTCAAAAGGTCTTGAATACTATACAAAAAATTTACTTTATAATGCTA
AAAAATATTTCAATGAAAAACTTGAAGATCTTTTATCTAAGCGTAGGTTAAGCATCAACA
CAACATTAGAAGAAGCAGCAAATGTCGTTAGCCAAATGGCAGGCTTTGCCGTAGTTGCAA
CTTCAAACAATGAATCTGAATTATTGAAAAGTATTCAGTTGACACCGCTTGATGAAGAAT
CTGCAGTTGTTGTTATTGTTACAAGTTCAGGAAATGTTCAAAACAAAATGTTTAAGTTTG
AAAGTGGGATTGAATTAAATGATTTAAGGATTGCAATTAGATTATTTAAAGAAAGATTGA
TTGATACTCCATTAATTAATCTTGCTAAAAAAACTGAATCATTAGCCCCAATATTATCTA
CACAAGTTAAACATTTTGAATTAATAATGCAGAAATTTATCAAAAATATTTTTTGTTTTG
AAGAAAAATTAGAGAATAAATCGTTTAATAAAAATGTAATAATATTATCAGAACAAATAA
GCAGAGAAGAAATCGCTAAGACATTAGAATTAATTGAAAACCACTCAGTTTGAGAAGCGA
TCGAAAACAATCTTGATGAAGAAAAAAATATAAAACTAGATTTTTCACATCCTAATTTAA
ATATTATTTCAAAAAGAATTCAATTTATTAATCATAAAAATATTAAAGAAATAAGTATAT
TAGGTCCTAAAAATTTAGATGTTGAAGAATCATTAGAAGCAATAAATTTATTTGAAGGTA
TTATTAAAAAAGAAGAAGAAAAAGGAGAATAA
>20362 bias=0,e_score=0.0,bit_score=1076.6,score_ratio=1.02,align_strand=+,abs_start=146780,abs_end=147832,allele_start=146780,allele_end=147832,query_name=NODE_2_length_160211_cov_44.2436_ID_69 <unknown description>
TGGAGCAAAATTCTTCTAATGCAAACACAAATAAGTCTTTAATTATATGCAATAATTATG
ATAAGAAACTAATCAAATATTTTAGATACATTGTTGAAATGTACATTAAAACCGGCGAAC
CAGTAGGATCAAAAAGATTAGTTGAAAAATTTAAATTATCTTGTAGCTCTGCAACCATAA
GAAACGCAATGGCAGAATTAGAAAAACTAGGTCTTTTAGAAAAAAAACATGTTTCAGGGG
GAAGAATTCCTTCTTCAAAAGGTCTTGAATACTATACAAAAAATTTACTTTATAATGCTA
AAAAATATTTCAATGAAAAACTTGAAGATCTTTTATCTAAGCGTAGGTTAAGCATCAACA
CAACATTAGAAGAAGCAGCAAATGTCGTTAGCCAAATGGCAGGGTTTGCCGTAGTTGCAA
CTTCAAACAATGAATCTGAATTATTGAAAAGTATTCAGTTGACACCGCTTGATGAAGAAT
CTGCAGTTGTTGTTATTGTTACAAGTTCAGGAAATGTTCAAAACAAAATGTTTAAGTTTG
AAAGTGGGATTGAATTAAATGATTTAAGGATTGCAATTAGATTATTTAAAGAAAGATTGA
TTGATACTCCATTAATTAATCTTGCTAAAAAAACTGAATCATTAGCCCCAATATTATCTA
CACAGGTTAAACATTTTGAATTAATAATGCAGAAATTTATCAAAAATATTTTTTGTTTTG
AAGAAAAATTGGAGAATAAATCGTTTAATAAAAATGTAATAATATTATCAGAACAAATAA
GCAGAGAAGAGATCGCTAAGACATTAGAATTAATTGAAAACCACTCAGTTTGAGAAGCGA
TCGAAAACAATCTTGATGAAGAAAAAAATATAAAACTAGATTTTTCACATCCTAATTTAA
ATATTATTTCAAAAAGAATTCAATTTATTAATCATAAAAATATTAAAGAAATAAGTATAT
TAGGTCCTAAAAATTTAGACGTTGAAGAATCACTAGAAGCAATAAATTTATTTGAAGGTA
TTATTAAAAAAGAAGAAGAAAAAGGAGAATAA
>20363 bias=0,e_score=0.0,bit_score=1076.8,score_ratio=1.02,align_strand=-,abs_start=12377,abs_end=13427,allele_start=12377,allele_end=13427,query_name=NODE_2_length_147029_cov_48.4721_ID_161 <unknown description>
TGGAGCAAAATTCTTCTAATGCAAACACAAATAAGTCTTTAATTATATGCAATAATTATG
ATAAGAAACTAATCAAATATTTTAGATACATTGTTGAAATGTACATTAAAACCGGCGAAC
CAGTAGGATCAAAAAGATTAGTTGAAAAATTTAAATTATCTTGTAGCTCTGCAACTATAA
GAAACGCAATGGCAGAATTAGAAAAACTAGGTCTTTTAGAAAAAAAACATGTTTCAGGAG
GAAGAATTCCTTCTTCAAAAGGTCTTGAATACTATACAAAAAATTTACTTTATAATGCTA
AAAAATATTTCAATGAAAAACTTGAAGATCTTTTATCTAAGCGTAGGTTAAGCATCAACA
CAACATTAGAAGAAGCAGCAAATGTCGTTAGCCAAATGGCAGGCTTTGCCGTAGTTGCAA
CTTCAAACAATGAATCTGAATTATTGAAAAGTATTCAGTTGACACCGCTTGATGAAGAAT
CTGCAGTTGTTGTTATTGTTACAAGTTCAGGAAATGTTCAAAACAAAATGTTTAAGTTTG
AAAGTGGGATTGAATTAAATGATTTAAGGATTGCAATTAGATTATTTAAAGAAAGATTGA
TTGATACTCCATTAATTAATCTTGCTAAAAAAACTGAATCATTAGCCCCAATATTATCTA
CACAAGTTAAACATTTTGAATTAATAATGCAGAAATTTATCAAAAACATCTTTTGTTTTG
AAGAAAAATTGGAGAATAAATCATTTAATAAAAATGTAATAATATTATCAGAACAAATAA
GCAGAGAAGAGATTGCTAAGACATTAGAATTAATTGAAAACCACTCAGTTTGAGAAGCGA
TCGAAAACAATCTTGATGAAGAAAAAAATATAAAACTAGATTTTTCACATCCTAATTTAA
ATATTATTTCAAAAAGAATTCAATTTATTAATCATAAAAATATTAAAGAAATAAGTATAT
TAGGTCCTAAAAATTTAGATGTTGAAGAATCGCTAGAAGCAATAAATTTATTTGAAGGTA
TTATTAAAAAAGAAGAAGAAAAAGGAGAAT
>20364 bias=0,e_score=0.0,bit_score=1069.7,score_ratio=1.02,align_strand=+,abs_start=85666,abs_end=86718,allele_start=85666,allele_end=86718,query_name=NODE_3_length_99014_cov_51.1683_ID_224 <unknown description>
TGGAGCAAAATTCTTCTAATGCAAACACAAATAAGTCTTTAATTATATGCAATAATTATG
ATAAGAAACTAATTAAATATTTTAGATACATTGTTGAAATGTACATTAAAACCGGCGAAC
CAGTAGGTTCAAAAAGATTAGTTGAAAAATTTAAATTATCTTGTAGCTCTGCAACCATAA
GAAACGCAATGGCAGAATTAGAAAAACTAGGTCTTTTAGAAAAAAAACATGTTTCAGGAG
GAAGAATTCCTTCTTCAAAAGGTCTTGAATACTATACAAAAAATTTACTTTATAATGCTA
AAAAATATTTCAATGAAAAACTTGAAGATCTTTTATCTAAGCGTAGGTTAAGCATCAACA
CAACATTAGAAGAAGCAGCAAATGTCGTTAGCCAAATGGCAGGCTTTGCCGTAGTTGCAA
CTTCAAACAATGAATCTGAATTATTGAAAAGTATTCAGTTGACACCGCTTGATGAAGAAT
CTGCAGTTGTTGTTATTGTTACAAGTTCAGGAAATGTTCAAAACAAAATGTTTAAGTTTG
AAAGTGGGATTGAATTAAATGATTTAAGGATTGCAATTAGATTATTTAAAGAAAGATTGA
TTGATACTCCATTAATTAATCTTGCTAAAAAAACTGAATCATTAGCCCCAATATTATCTA
CACAAGTTAAACATTTTGAATTAATAATGCAGAAATTTATCAAAAATATTTTTTGTTTTG
AAGAAAAATTGGAGAATAAATCATTTAATAAAAATGTAATAATATTATCAGAACAAATAA
GCAGAGAAGAGATCGCTAAGACATTAGAATTAATTGAAAACCACTCAGTTTGAGAAGCGA
TTGAAAACAATCTTGATGAAGAAAAAAATATAAAACTAGATTTTTCACATCCTAATTTAA
ATATTATTTCAAAAAGAATTCAATTTATTAATCATAAAAATATTAAAGAAATAAGTATAT
TAGGTCCTAAAAATTTAGATGTTGAAGAATCGCTAGAAGCAATAAATTTATTTGAAGGTA
TTATTAAAAAAGAAGAAGAAAAAGGAGAATAA
>20365 bias=0,e_score=0.0,bit_score=1074.6,score_ratio=1.02,align_strand=+,abs_start=136124,abs_end=137176,allele_start=136124,allele_end=137176,query_name=NODE_1_length_497571_cov_28.1511_ID_540 <unknown description>
TGGAGCAAAATTCTTCTAATGCAAACACAAATAAGTCTTTAATTATATGCAATAATTATG
ATAAGAAACTAATCAAATATTTTAGATACATTGTTGAAATGTACATTAAAACCGGCGAAC
CAGTAGGATCAAAAAGATTAGTTGAAAAATTTAAATTATCTTGTAGCTCTGCAACTATAA
GAAACGCAATGGCAGAATTAGAAAAACTAGGTCTTTTAGAAAAAAAACATGTTTCAGGAG
GAAGAATTCCTTCTTCAAAAGGTCTTGAATACTATACAAAAAATTTACTTTATAATGCTA
AAAAATATTTCAATGAAAAACTTGAAGATCTTTTATCTAAGCGTAGGTTAAGCATCAACA
CAACATTAGAAGAAGCAGCAAATGTCGTTAGCCAAATGGCAGGCTTTGCCGTAGTTGCAA
CTTCAAACAATGAATCTGAATTATTGAAAAGTATTCAGTTGACACCGCTTGATGAAGAAT
CTGCAGTTGTTGTTATTGTTACAAGTTCAGGAAATGTTCAAAACAAAATGTTTAAGTTTG
AAAGTGGGATTGAATTAAATGATTTAAGGATTGCAATTAGATTATTTAAAGAAAGATTGA
TTGATACTCCATTAATTAATCTTGCTAAAAAAACCGAATCATTAGCCCCAATATTATCTA
CACAAGTTAAACATTTTGAATTAATAATGCAGAAATTTATCAAAAATATTTTTTGTTTTG
AAGAAAAATTGGAGAATAAATCGTTTAATAAAAATGTAATAATATTATCAGAACAAATAA
GCAGAGAAGAAATCGCTAAGACATTAGAATTAATTGAAAACCACTCAGTTTGAGAAGCGA
TTGAAAACAATCTTGATGAAGAAAAAAATATAAAACTAGATTTTTCACATCCTAATTTAA
ATATTATTTCAAAAAGAATTCAATTTATTAATCATAAAAATATTAAAGAAATAAGTATAT
TAGGTCCTAAAAATTTAGATGTTGAAGAATCGCTAGAAGCAATAAATTTATTTGAAGGTA
TTATTAAAAAAGAAGAAGAAAAAGGAGAATAA
>20366 bias=0,e_score=0.0,bit_score=1072.4,score_ratio=1.02,align_strand=+,abs_start=461187,abs_end=462239,allele_start=461187,allele_end=462239,query_name=NODE_1_length_474534_cov_38.1723_ID_792 <unknown description>
TGGAGCAAAATTCTTCTAATGCAAACACAAATAAGTCTTTAATTATATGCAATAATTATG
ATAAGAAACTAATCAAATATTTTAGATACATTGTTGAAATGTACATTAAAACCGGCGAAC
CAGTAGGATCAAAAAGATTAGTTGAAAAATTTAAATTATCTTGTAGCTCTGCAACTATAA
GAAACGCAATGGCAGAATTAGAAAAACTAGGTCTTTTAGAAAAAAAACATGTTTCAGGAG
GAAGAATTCCTTCTTCAAAAGGTCTTGAATACTATACAAAAAATTTACTTTATAATGCTA
AAAAATATTTCAATGAAAAACTTGAAGATCTTTTATCTAAGCGTAGGTTAAGCATCAACA
CAACATTAGAAGAAGCAGCAAATGTCGTTAGCCAAATGGCAGGGTTTGCCGTAGTTGCAA
CTTCAAACAATGAATCTGAATTATTGAAAAGTATTCAGTTGACACCGCTTGATGAAGAAT
CTGCAGTTGTTGTTATTGTTACAAGCTCGGGAAATGTTCAAAACAAAATGTTTAAGTTTG
AAAGTGGGATTGAATTAAATGATTTAAGGATTGCAATTAGATTATTTAAAGAAAGATTGA
TTGATACTCCATTAATTAATCTTGCTAAAAAAACTGAATCATTAGCCCCAATATTATCTA
CACAAGTTAAACATTTTGAATTAATAATGCAGAAATTTATCAAAAACATCTTTTGTTTTG
AAGAAAAATTGGAGAATAAATCGTTTAATAAAAATGTAATAATATTATCAGAACAAATAA
GCAGAGAAGAGATCGCTAAGACATTAGAATTAATTGAAAACCACTCAGTTTGAGAAGCAA
TTGAGAATAATCTTGATGAAGAAAAAAATATAAAACTAGATTTTTCACATCCTAATTTAA
ATATTATTTCAAAAAGAATTCAATTTATTAATCATAAAAATATTAAAGAAATAAGTATAT
TAGGTCCTAAAAATTTAGACGTTGAAGAATCATTAGAAGCAATAAATTTATTTGAAGGTA
TTATTAAAAAAGAAGAAGAAAAAGGAGAATAA
>20367 bias=0,e_score=0.0,bit_score=1068.8,score_ratio=1.02,align_strand=+,abs_start=496725,abs_end=497777,allele_start=496725,allele_end=497777,query_name=NODE_1_length_666248_cov_46.4332_ID_732 <unknown description>
TGGAGCAAAATTCTTCTAATGCAAACACAAATAAGTCTTTAATTATATGCAATAATTATG
ATAAGAAACTAATTAAATATTTTAGATACATTGTTGAAATGTACATTAAAACCGGCGAAC
CAGTAGGTTCAAAAAGATTAGTTGAAAAATTTAAATTATCTTGTAGCTCTGCAACCATAA
GAAACGCAATGGCAGAATTAGAAAAACTAGGTCTTTTAGAAAAAAAACATGTTTCAGGAG
GAAGAATTCCTTCTTCAAAAGGTCTTGAATACTATACAAAAAATTTACTTTATAATGCTA
AAAAATATTTCAATGAAAAACTTGAAGATCTTTTATCTAAGCGTAGGTTAAGCATCAACA
CAACATTAGAAGAAGCAGCAAATGTCGTTAGCCAAATGGCAGGCTTTGCCGTAGTTGCAA
CTTCAAACAATGAATCTGAATTATTGAAAAGTATTCAGTTGACACCGCTTGATGAAGAAT
CTGCAGTTGTTGTTATTGTTACAAGTTCAGGAAATGTTCAAAACAAAATGTTTAAGTTTG
AAAGTGGGATTGAATTAAATGATTTAAGGATTGCAATTAGATTATTTAAAGAAAGATTGA
TTGATACTCCGTTAATTAATCTTGCTAAAAAAACTGAATCATTAGCCCCAATATTATCTA
CACAAGTTAAACATTTTGAATTAATAATGCAGAAATTTATCAAAAATATTTTTTGTTTTG
AAGAAAAATTGGAGAATAAATCATTTAATAAAAATGTAATAATATTATCAGAACAAATAA
GCAGAGAAGAGATCGCTAAGACATTAGAATTAATTGAAAACCACTCAGTTTGAGAAGCGA
TTGAAAACAATCTTGATGAAGAAAAAAATATAAAACTAGATTTTTCACATCCTAATTTAA
ATATTATTTCAAAAAGAATTCAATTTATTAATCATAAAAATATTAAAGAAATAAGTATAT
TAGGTCCTAAAAATTTAGATGTTGAAGAATCGCTAGAAGCAATAAATTTATTTGAAGGTA
TTATTAAAAAAGAAGAAGAAAAAGGAGAATAA
>20368 bias=0,e_score=0.0,bit_score=1068.2,score_ratio=1.01,align_strand=+,abs_start=197907,abs_end=198959,allele_start=197907,allele_end=198959,query_name=NODE_2_length_211336_cov_54.0217_ID_107 <unknown description>
TGGAGCAAAATTCTTCTAATGCAAACACAAATAAGTCTTTAATTATATGCAATAATTATG
ATAAGAAACTAATCAAATATTTTAGATACATTGTTGAAATGTACATTAAAACCGGCGAAC
CAGTAGGATCAAAAAGATTAGTTGAAAAATTTAAATTATCTTGTAGCTCTGCAACTATAA
GAAACGCAATGGCAGAATTAGAAAAACTAGGTCTTTTAGAAAAAAAACATGTTTCAGGAG
GAAGAATTCCTTCTTCAAAAGGTCTTGAATACTATACAAAAAATTTACTTTATAATGCTA
AAAAATATTTCAATGAAAAACTTGAAGATCTTTTATCTAAGCGTAGGTTAAACATCAACA
CAACATTAGAAGAAGCAGCAAATGTCGTTAGCCAAATGGCAGGCTTTGCTGTAGTTGCAA
CTTCAAACAATGAATCTGAATTATTGAAAAGTATTCAGTTGACACCGCTTGATGAAGAAT
CTGCAGTTGTTGTTATTGTTACAAGCTCAGGAAATGTTCAAAACAAAATGTTTAAGTTTG
AAAGTGGGATTGAATTAAATGATTTAAGGATTGCAATTAGATTATTTAAAGAAAGATTGA
TTGATACTCCATTAATTAATCTTGCTAAAAAAACTGAATCATTAGCCCCAATATTATCTA
CACAAGTTAAACATTTTGAATTAATAATGCAGAAATTTATCAAAAATATTTTTTGTTTTG
AAGAAAAATTGGAGAATAAATCATTTAATAAAAATGTAATAATATTATCAGAACAAATAA
GCAGAGAAGAGATCGCTAAGACATTAGAATTAATTGAAAACCACTCAGTTTGAGAAGCGA
TTGAAAACAATCTTGATGAAGAAAAAAATATAAAACTAGATTTTTCACATCCTAATTTAA
ATATTATTTCAAAAAGAATTCAATTTATTAATCATAAAAATATTAAAGAAATAAGTATAT
TAGGTCCTAAAAATTTAGATGTTGAAGAATCATTAGAAGCAATAAATTTATTTGAAGGTA
TTATTAAAAAAGAAGAAGAAAAAGGAGAATAA
>20369 bias=0,e_score=0.0,bit_score=1068.4,score_ratio=1.01,align_strand=+,abs_start=85379,abs_end=86431,allele_start=85379,allele_end=86431,query_name=NODE_3_length_98724_cov_39.7872_ID_265 <unknown description>
TGGAGCAAAATTCTTCTAATGCAAACACAAATAAGTCTTTAATTATATGCAATAATTATG
ATAAGAAACTAATCAAATATTTTAGATACATTGTTGAAATGTACATTAAAACCGGCGAAC
CAGTAGGATCAAAAAGATTAGTTGAAAAATTTAAATTATCTTGTAGCTCTGCAACTATAA
GAAACGCAATGGCAGAATTAGAAAAACTAGGTCTTTTAGAAAAAAAACATGTTTCAGGAG
GAAGAATTCCTTCTTCAAAAGGTCTTGAATACTATACAAAAAATTTACTTTATAATGCTA
AAAAATATTTCAATGAAAAACTTGAAGATCTTTTATCTAAGCGTAGGTTAAGCATCAACA
CAACATTAGAAGAAGCAGCAAATGTCGTTAGCCAAATGGCAGGGTTTGCCGTAGTTGCAA
CTTCAAACAATGAATCTGAATTATTGAAAAGTATTCAGTTGACACCGCTTGATGAAGAAT
CTGCAGTTGTTGTTATTGTTACAAGTTCAGGAAATGTTCAAAACAAAATGTTTAAGTTTG
AAAGTGGGATTGAATTAAATGATTTAAGGATTGCAATTAGATTATTTAAAGAAAGATTGA
TTGATACTCCATTAATTAATCTTGCTAAAAAAACTGAATCATTAGCCCCAATATTATCTA
CACAAGTTAAACATTTTGAATTAATAATGCAGAAATTTATCAAAAATATTTTTTGTTTTG
AAGAAAAATTAGAGAATAAATCGTTTAATAAAAATGTAATAATATTATCAGAACAAATAA
GCAGAGAAGAAATCGCTAAGACATTAGAATTAATTGAAAACCACTCAGTTTGAGAAGCGA
TCGAAAACAATCTTGATGAAGAAAAAAATATAAAACTAGATTTTTCACATCCTAATTTAA
ATATTATTTCAAAAAGAATTCAATTTATTAATCATAAAAATATTAAAGAAATAAGTATAT
TAGGTCCTAAAAATTTAGATGTTGAAGAATCATTAGAAGCAATAAATTTATTTGAAGGTA
TTATTAAAAAAGAAGAAGAAAAAGGAGAATAA
>20370 bias=0,e_score=0.0,bit_score=1068.4,score_ratio=1.01,align_strand=-,abs_start=121338,abs_end=122388,allele_start=121338,allele_end=122388,query_name=NODE_2_length_226046_cov_22.58_ID_866 <unknown description>
TGGAGCAAAATTCTTCTAATGCAAACACAAATAAGTCTTTAATTATATGCAATAATTATG
ATAAGAAACTAATCAAATATTTTAGATACATTGTTGAAATGTACATTAAAACCGGCGAAC
CAGTAGGATCAAAAAGATTAGTTGAAAAATTTAAATTATCTTGTAGCTCTGCAACTATAA
GAAACGCAATGGCAGAATTAGAAAAACTAGGTCTTTTAGAAAAAAAACATGTTTCAGGAG
GAAGAATTCCTTCTTCAAAAGGTCTTGAATACTATACAAAAAATTTACTTTATAATGCTA
AAAAATATTTCAATGAAAAACTTGAAGATCTTTTATCTAAGCGTAGGTTAAGCATCAACA
CAACATTAGAAGAAGCAGCAAATGTCGTTAGCCAAATGGCAGGGTTTGCCGTAGTTGCAA
CTTCAAACAATGAATCTGAATTATTGAAAAGTATTCAGTTGACACCGCTTGATGAAGAAT
CTGCAGTTGTTGTTATTGTTACAAGTTCAGGAAATGTTCAAAACAAAATGTTTAAGTTTG
AAAGTGGGATTGAATTAAATGATTTAAGGATTGCAATTAGATTATTTAAAGAAAGATTGA
TTGATACTCCATTAATTAATCTTGCTAAAAAAACTGAATCATTAGCCCCAATATTATCTA
CACAAGTTAAACATTTTGAATTAATAATGCAGAAATTTATCAAAAATATTTTTTGTTTTG
AAGAAAAATTAGAGAATAAATCGTTTAATAAAAATGTAATAATATTATCAGAACAAATAA
GCAGAGAAGAAATCGCTAAGACATTAGAATTAATTGAAAACCACTCAGTTTGAGAAGCGA
TCGAAAACAATCTTGATGAAGAAAAAAATATAAAACTAGATTTTTCACATCCTAATTTAA
ATATTATTTCAAAAAGAATTCAATTTATTAATCATAAAAATATTAAAGAAATAAGTATAT
TAGGTCCTAAAAATTTAGATGTTGAAGAATCATTAGAAGCAATAAATTTATTTGAAGGTA
TTATTAAAAAAGAAGAAGAAAAAGGAGAAT
>20371 bias=0,e_score=0.0,bit_score=1048.8,score_ratio=1.00,align_strand=+,abs_start=165613,abs_end=166665,allele_start=165613,allele_end=166665,query_name=NODE_2_length_179046_cov_45.3973_ID_251 <unknown description>
TGGAGCAAAATTCTTCTGACACAAACACAAATAAGTCTTTAATCATATGCAATAATTATG
ATAAAAAACTAATTAAATATTTTAGATACATTGTTGAAATGTACATTAAAACAGGCGAAC
CAGTAGGATCAAAAAGATTAGTTGAAAAGTTCAAATTATCTTGTAGCTCTGCAACCATAA
GAAACGCAATGGCAGAATTAGAAAAATTAGGTCTTTTGGAAAAAAGACATGTTTCAGGAG
GGAGAATTCCTTCATCAAAAGGTCTTGAATACTATACAAAAAATTTACTTTATAATGCTA
AAAAATATTTCAATGAAAAACTTGAAGATCTTTTATCTAAGCGTAGGTTAAGCATCAACA
CAACATTAGAAGAAGCAGCAAATGTCGTTAGCCAAATGGCAGGGTTTGCCGTAGTTGCAA
CTTCAAACAATGAATCTGAATTATTGAAAAGTATTCAGTTGACACCGCTTGATGAAGAAT
CTGCAGTTGTTGTTATTGTTACAAGTTCAGGAAATGTTCAAAACAAAATGTTTAAGTTTG
AAAGTGGGATTGAATTAAATGATTTAAGGATTGCAATTAGATTATTTAAAGAAAGATTGA
TTGATACTCCATTAATTAATCTTGCTAAAAAAACTGAATCATTAGCCCCAATATTATCTA
CACAAGTTAAACATTTTGAATTAATAATGCAGAAATTTATCAAAAATATTTTTTGTTTTG
AAGAAAAATTGGAGAATAAATCGTTTAATAAAAATGTAATAATATTATCAGAACAAATAA
GCAGAGAAGAGATCGCTAAGACATTAGAATTAATTGAAAACCACTCAGTTTGAGAAGCAA
TTGAAAACAATCTTGATGAAGAAAAAAATATAAAACTAGATTTTTCACATCCTAATTTAA
ACATTATTTCAAAAAGAATTCAATTTATTAATCACAAAAATATTAAAGAAATAAGTATAT
TAGGTCCTAAAAATTTAGACGTTGAAGAATCATTAGAAGCAATAAATTTATTTGAAGGTA
TTATTAAAAAAGAAGAAGAAAAAGGAGAATAA
