# Supplementary material for: Genomic determination of minimum multi-locus sequence typing schemas to represent the genomic phylogeny of Mycoplasma hominis
Source: BMC Genomics. 2016 Nov 23;17:964. doi: 10.1186/s12864-016-3284-z (PMC5120421; doi:10.1186/s12864-016-3284-z)
Supplement: Additional file 1: — FASTA sequence for all pan genomic alleles identified in this study. (ZIP 1488 kb) [file 12864_2016_3284_MOESM1_ESM.zip › pan_genome/GENE-268.fasta]

>269
ATGATGAGAAATAATATTGTTGCAATAATTGGAAAACCTAATGTCGGTAAAAGTACCTTA
TTTAATAAAATCATAAACAAAAGAAAATCCATTGTTTATGATACGCCCGGGGTTACTAGA
GATAGATTATATGAGGATGCAATTTGAACTGGCAAAAAATTTAGAGTAGTTGATACCGGC
GGTATAACTATTGAAGATGAAGATTTTAAAAAGCAAATTAAACTTCAAGCACAAATAGCT
ATTGATGAAGCAAATGTAATTGTTTTTTTAATAGACGGCAAAGAACCGCTTACAGTTGAA
GATTATTATGTTGCTAGTTTATTAAGAAAAAGCAATAAACATGTTTTGTTGGCAGTAAAT
AAACTTGAAGGTTCAAACGTTAATTATTATGATAATTCAATTTACTCACTTGGATTTGAT
GAAATATTTCCAATTTCAGCAATTCATGGTGATGGAATTGGAAACTTGTTGGATAAAATC
ATAGAAAAATTAAATTTTAGTGATAAAGATGTTGAATCATATTTTAAATTGGCATTGCTT
GGAAAAACCAATGTTGGTAAAAGTACATTGCTTAATACCTTGGCTAATGAAGAACGTTCA
ATTGTTAGCAATGTCGAAGGTACAACGCGAGACTCTGTTTCGTCTCTAATAAAAATTAAC
GGAGAAATCTTTGAGGTCGTAGATACAGCAGGTATTAAAAGAAAAAGCAAACTAACTGAA
AGTGTTGAACATTATGCTTTAATGAGAGCAAATCAATCAATTGAAGATGCAAATTTATGT
CTATTGGTTTTAGATGCAACTGAAGAAGTTAGCCATTTTTCTCAAAATGTAATTGGTATA
GCCTATGAATTAAAAAAACCATTAATTTTGATTGTGAATAAATGAGATTTAATTGAAAAA
GATACAAACACAATGGAAAAATATAAAAAAGACTTGTTGAAAAAAGTTAAATTTGTCGAT
TGATCTCCTATTGTGTTTATATCAGCCAAAGATAATTTAAGAATAAATAAACTAAGAGAT
ACTATTATTCAAGTCAAGAATAATATTTCAAGAAAAATCAATACAAATCAATTAAATGAC
TTAATGGCTACTGCTCAAATGATAAGACCTGCTTCATCAATAAACGGCAGAAGATTATCC
ATTACATTTGCAAGACAAATAGATGGATCAATTCCAACATTTTTATTGTTTGTAAATAAT
GTTGATTTAGCCCATTTCACTTATCTAAGATATATTGAAAATCAAATAAGAGAAAATTAT
GATTTCTCTGGAACTCCTATAGAGCTAGTTTTAAGAAACAAAAACAAAAAAGAAGAGAGA
GAATAA
>823
ATGATGAGAAATAATATTGTTGCAATAATTGGAAAACCTAATGTCGGTAAAAGTACCTTA
TTTAATAAAATCATAAACAAAAGAAAATCCATTGTTTATGATACGCCCGGGGTTACTAGA
GATAGATTATATGAGGATGCAATTTGAACTGGCAAAAAATTTAGAGTAGTTGATACAGGT
GGTATAACTATTGAAGATGAAGATTTTAAAAAGCAAATTAAACTTCAAGCACAAATAGCT
ATTGATGAAGCAAATGTAATTGTTTTTTTAATAGATGGTAAAGAACCGCTTACAGTTGAA
GATTATTATGTTGCTAGTTTATTAAGAAAAAGCAATAAACATGTTTTGTTGGCAGTAAAT
AAACTTGAAGGTTCAAACGTTAATTATTATGATAATTCAATTTACTCGCTTGGTTTTGAT
GAAATATTTCCAATTTCAGCAATTCATGGTGATGGAATTGGAAACTTGTTGGATAAAATC
ATAGAAAAATTAAATTTTAGTGATAAAGATGTTGAATCATATTTTAAATTGGCATTGCTT
GGAAAAACCAATGTTGGTAAAAGTACATTGCTTAATACTTTGGCTAATGAAGAACGTTCA
ATTGTTAGCAATGTCGAAGGTACAACGCGAGACTCTGTTTCGTCTCTAATAAAAATTAAT
GGTGAAATCTTTGAGGTCGTAGATACAGCAGGTATTAAAAGAAAAAGCAAACTAACTGAA
AGTGTTGAACATTATGCTTTAATGAGAGCAAATCAATCAATTGAAGATGCAAATTTATGT
CTATTGGTTTTAGATGCAACTGAAGAAGTTAGCCATTTTTCTCAAAATGTAATCGGCATA
GCCTATGAATTAAAAAAACCATTAATTTTGATTGTAAATAAATGAGATTTAATTGAAAAA
GATACAAACACAATGGAAAAATATAAAAAAGACTTGTTGAAAAAAGTTAAATTTGTTGAT
TGATCTCCTATTGTGTTTATATCAGCCAAAGATAATTTAAGAATAAATAAACTAAGAGAT
ACTATTATTCAAGTCAAGAATAATATTTCAAGAAAAATCAATACAAATCAATTAAATGAC
TTAATGGCTACTGCTCAAATGATAAGACCTGCTTCATCAATAAACGGCAGAAGATTATCC
ATTACATTTGCAAGACAAATAGATGGATCAATTCCAACATTTTTATTGTTTGTAAATAAT
GTTGATTTAGCCCATTTCACTTATCTAAGATATATTGAAAATCAAATAAGAGAAAATTAT
GATTTCTCTGGAACTCCTATAGAGCTAGTTTTAAGAAATAAAAACAAAAAAGAAGAGAGA
GAATAA
>1275
ATGATGAGAAATAATATTGTTGCAATAATTGGAAAACCTAATGTCGGTAAAAGTACCTTA
TTTAATAAAATCATAAACAAAAGAAAATCCATTGTTTATGATACGCCCGGGGTTACTAGA
GATAGATTATATGAGGATGCAATTTGAACTGGCAAAAAATTTAGAGTAGTTGATACTGGC
GGTATAACTATTGAAGATGAAGATTTTAAAAAGCAAATTAAACTTCAAGCACAAATAGCT
ATTGATGAAGCAAATGTAATTGTTTTTTTAATAGACGGCAAAGAACCGCTTACAGTTGAA
GATTATTATGTTGCTAGTTTATTAAGAAAAAGCAATAAACATGTTTTGTTAGCAGTAAAT
AAACTTGAAGGTTCAAACGTTAATTATTATGATAATTCAATTTATTCGCTTGGATTTGAT
GAAATATTTCCAATTTCAGCAATTCATGGTGATGGAATTGGAAACTTATTGGATAAAATC
ATAGAAAAATTAAATTTTAGTGATAAAGATGTTGAATCATATTTTAAATTGGCATTGCTT
GGAAAAACCAATGTTGGTAAAAGTACATTGCTTAATACCTTGGCTAATGAAGAGCGTTCA
ATTGTTAGCAATGTCGAAGGTACAACGCGAGACTCTGTTTCGTCTCTAATAAAAATTAAC
GGAGAAATCTTTGAGGTCGTAGATACAGCAGGTATTAAAAGAAAAAGCAAACTAACTGAA
AGTGTTGAACATTATGCTTTAATGAGAGCAAATCAATCAATTGAAGATGCAAATTTATGT
CTATTGGTTTTAGATGCAACTGAAGAAGTTAGCCATTTTTCTCAAAATGTAATTGGCATA
GCCTATGAATTAAAAAAACCATTAATTTTGATTGTAAATAAATGAGATTTAATTGAAAAA
GATACAAACACAATGGAAAAATATAAAAAAGACTTGTTGAAAAAAGTTAAATTTGTTGAT
TGATCTCCTATTGTGTTTATATCAGCCAAAGACAATTTAAGAATAAATAAACTAAGAGAT
ACTATTATTCAAGTCAAGAATAATATTTCAAGAAAAATCAACACAAATCAATTAAATGAC
TTAATGGCTACTGCTCAAATGATAAGACCTGCTTCATCAATAAACGGCAGAAGATTATCC
ATTACATTTGCAAGACAAATAGATGGATCAATTCCAACATTTTTATTGTTTGTAAATAAT
GTTGATTTAGCCCATTTCACTTATCTAAGATATATTGAAAATCAAATAAGAGAAAATTAT
GATTTCTCTGGAACTCCTATAGAGCTAGTTTTAAGAAACAAAAACAAAAAAGAAGAGAGA
GAATAA
>1499
ATGATGAGAAATAATATTGTTGCAATAATTGGAAAACCTAATGTCGGTAAAAGTACCTTA
TTTAATAAAATCATAAACAAAAGAAAATCCATTGTTTATGATACGCCTGGGGTTACTAGA
GATAGATTATATGAGGATGCAATTTGAACTGGCAAAAAATTTAGAGTAGTTGATACTGGC
GGTATAACTATTGAAGATGAAGATTTTAAAAAGCAAATTAAACTTCAAGCACAAATAGCT
ATTGATGAAGCAAATGTAATTGTTTTTTTAATAGACGGCAAAGAACCGCTTACAGTTGAA
GATTATTATGTTGCTAGTTTATTAAGAAAAAGCAATAAACATGTTTTGTTGGCAGTAAAT
AAACTTGAAGGTTCAAACGTTAATTATTATGATAATTCAATTTACTCACTTGGATTTGAT
GAAATATTTCCAATTTCAGCAATTCATGGTGATGGAATTGGAAACTTGTTGGATAAAATC
ATAGAAAAATTAAATTTTAGTGATAAAGATGTTGAATCATATTTTAAATTGGCATTGCTT
GGAAAAACCAATGTTGGTAAAAGTACATTGCTTAATACCTTGGCTAATGAAGAACGTTCA
ATTGTTAGCAATGTCGAAGGTACAACGCGAGACTCTGTTTCGTCTCTAATAAAAATTAAC
GGAGAAATCTTTGAGGTCGTAGATACAGCAGGTATTAAAAGAAAAAGCAAACTAACTGAA
AGTGTTGAACATTATGCTTTAATGAGAGCAAATCAATCAATTGAAGATGCAAATTTATGT
CTATTGGTTTTAGATGCAACTGAAGAAGTTAGCCATTTTTCTCAAAATGTAATTGGCATA
GCCTATGAATTAAAAAAACCATTAATTTTGATTGTAAATAAATGAGATTTAATTGAAAAA
GATACAAACACAATGGAAAAATATAAAAAAGACTTGTTGAAAAAAGTTAAATTTGTCGAT
TGATCTCCTATTGTGTTTATATCAGCCAAAGATAATTTAAGAATAAATAAACTAAGAGAT
ACTATTATTCAAGTCAAGAATAATATTTCAAGAAAAATCAATACAAATCAATTAAATGAC
TTAATGGCTACTGCTCAAATGATAAGACCTGCTTCATCAATAAACGGCAGAAGATTATCC
ATTACATTTGCAAGACAAATAGATGGATCAATTCCAACATTTTTATTGTTTGTAAACAAT
GTTTATTTAGCCCATTTCACTTATCTAAGATATATTGAAAATCAAATAAGAGAAAATTAT
GATTTCTCTGGAACTCCTATAGAGCTAGTTTTAAGAAATAAAAACAAAAAAGAAGAGAGA
GAATAA
>7736 bias=196.8,bit_score=1379.7,abs_start=217688,align_strand=+,abs_end=219013,score_ratio=1.04049773756,query_name=NODE_1_length_423494_cov_19.5452_ID_878
ATGATGAGAAATAATATTGTTGCAATAATTGGAAAACCTAATGTCGGTAAAAGTACCTTA
TTTAATAAAATCATAAACAAAAGAAAATCCATTGTTTATGATACGCCTGGGGTTACTAGA
GATAGATTATATGAGGATGCAATTTGAACTGGCAAAAAATTTAGAGTAGTTGATACTGGC
GGTATAACTATTGAAGATGAAGATTTTAAAAAGCAAATTAAACTTCAAGCACAAATAGCT
ATTGATGAAGCAAATGTAATTGTTTTTTTAATAGATGGTAAAGAACCACTTACAGTTGAA
GATTATTATGTTGCTAGTTTATTAAGAAAAAGCAATAAACATGTTTTGTTGGCAGTAAAT
AAACTTGAAGGTTCAAACGTTAATTATTATGATAATTCAATTTACTCGCTTGGATTTGAT
GAAATATTTCCAATTTCAGCAATTCATGGTGATGGAATTGGAAACTTGTTGGATAAAATC
ATAGAAAAATTAAATTTTAGTGATAAAGATGTTGAATCATATTTTAAATTGGCATTGCTT
GGAAAAACCAATGTTGGTAAAAGTACATTGCTTAATACCTTGGCTAATGAAGAACGTTCA
ATTGTTAGCAATGTCGAAGGGACAACGCGAGACTCTGTTTCATCTCTAATAAAAATTAAC
GGAGAAATCTTTGAGGTTGTAGATACAGCAGGTATTAAACGAAAAAGCAAACTAACTGAA
AGCGTTGAACATTATGCTTTAATGAGAGCAAATCAATCAATTGAAGATGCAAATTTATGT
CTATTGGTTTTAGATGCAACTGAAGAAGTTAGCCATTTTTCTCAAAATGTAATTGGCATA
GCCTATGAATTAAAAAAACCATTAATTTTGATTGTAAATAAATGAGATTTAATTGAAAAA
GATACAAACACAATGGAAAAATATAAAAAAGACTTGTTGAAAAAAGTTAAATTTGTTGAT
TGATCTCCTATTGTGTTTATATCAGCCAAAGATAATTTAAGAATAAATAAACTAAGAGAT
ACTATTATTCAAGTCAAGAATAATATTTCAAGAAAAATCAATACAAATCAATTAAATGAC
TTAATGGCTACTGCTCAAATGATAAGACCTGCTTCATCAATAAACGGGAGAAGATTATCC
ATTACATTTGCAAGACAAATAGATGGATCAATTCCAACATTTTTATTGTTTGTAAATAAT
GTTGATTTAGCCCATTTCACTTATCTAAGATATATTGAAAATCAAATAAGAGAAAATTAT
GATTTCTCTGGAACTCCTATAGAGCTAGTTTTAAGAAACAAAAACAAAAAAGAAGAGAGA
GAATAA
>7738 bias=195.3,bit_score=1384.1,abs_start=50227,align_strand=+,abs_end=51552,score_ratio=1.04381598793,query_name=NODE_2_length_111295_cov_32.5633_ID_5155
ATGATGAGAAATAATATTGTTGCAATAATTGGAAAACCTAATGTCGGTAAAAGTACCTTA
TTTAATAAAATCATAAACAAAAGAAAATCCATTGTTTATGATACGCCTGGGGTTACTAGA
GATAGATTATATGAGGATGCAATTTGAACTGGCAAAAAATTTAGAGTAGTTGATACTGGC
GGTATAACTATTGAAGATGAAGATTTTAAAAAGCAAATTAAACTTCAAGCACAAATAGCT
ATTGATGAAGCAAATGTAATTGTTTTTTTAATAGACGGCAAAGAACCGCTTACAGTTGAA
GATTATTATGTTGCTAGTTTATTAAGAAAAAGCAATAAACATGTTTTGTTGGCAGTAAAT
AAACTTGAAGGTTCAAACGTTAATTATTATGATAATTCAATTTACTCACTTGGATTTGAT
GAAATATTTCCAATTTCAGCAATTCATGGTGATGGAATTGGAAACTTGTTAGATAAAATC
ATAGAAAAATTAAATTTTAGTGATAAAGATGATGAATCATATTTTAAATTGGCATTGCTT
GGAAAAACCAATGTTGGTAAAAGTACATTGCTTAATACCTTGGCTAATGAAGAACGTTCA
ATTGTTAGCAATGTCGAAGGTACAACGCGAGACTCTGTTTCGTCTTTAATAAAAATTAAC
GGAGAAATCTTTGAGGTCATAGATACGGCAGGCATTAAAAGAAAAAGCAAACTAACTGAA
AGTGTTGAACATTATGCTTTAATGAGAGCAAATCAATCAATTGAAGATGCAAATTTATGT
CTATTGGTTTTAGATGCAACTGAAGAAGTTAGCCATTTTTCTCAAAATGTAATTGGCATA
GCCTATGAATTAAAAAAACCATTAATTTTGATTGTAAATAAATGAGATTTAATTGAAAAA
GATACAAACACAATGGAAAAATATAAAAAAGACTTGTTGAAAAAAGTTAAATTTGTTGAT
TGATCTCCTATTGTGTTTATATCAGCCAAAGATAATTTAAGAATAAATAAACTAAGAGAT
ACTATTATTCAAGTCAAGAATAATATTTCAAGAAAAATCAACACAAATCAATTAAATGAC
TTAATGGCTACTGCTCAAATGATAAGACCTGCTTCATCAATAAACGGCAGAAGATTATCC
ATTACATTTGCAAGACAAATAGATGGATCAATTCCAACATTTTTATTGTTTGTAAATAAT
GTTGATTTAGCCCATTTCACTTATCTAAGATATATTGAAAATCAAATAAGAGAAAATTAT
GATTTCTCTGGAACTCCTATAGAGCTAGTTTTAAGAAACAAAAACAAAAAAGAAGAGAGA
GAATAA
>7739 bias=196.4,bit_score=1382.6,abs_start=4881,align_strand=+,abs_end=6206,score_ratio=1.04268476621,query_name=NODE_4_length_107452_cov_30.9088_ID_628
ATGATGAGAAATAATATTGTTGCAATAATTGGAAAACCTAATGTCGGTAAAAGTACCTTA
TTTAATAAAATCATAAACAAAAGAAAATCCATTGTTTATGATACGCCTGGGGTTACTAGA
GATAGATTATATGAGGATGCAATTTGAACTGGCAAAAAATTTAGAGTAGTTGATACTGGC
GGTATAACTATTGAAGATGAAGATTTTAAAAAGCAAATTAAACTTCAAGCACAAATAGCT
ATTGATGAAGCAAATGTAATTGTTTTTTTAATAGATGGTAAAGAACCACTTACAGTTGAA
GATTATTATGTTGCTAGTTTATTAAGAAAAAGCAATAAACATGTTTTGTTGGCAGTAAAT
AAACTTGAAGGTTCAAACGTTAATTATTATGATAATTCAATTTACTCGCTTGGATTTGAT
GAAATATTTCCAATTTCAGCAATTCATGGTGATGGAATTGGAAACTTGTTGGATAAAATC
ATAGAAAAATTAAATTTTAGTGATAAAGATGTTGAATCATATTTTAAATTGGCATTGCTT
GGAAAAACCAATGTTGGTAAAAGTACATTGCTTAATACCTTGGCTAATGAAGAACGTTCA
ATTGTTAGCAATGTCGAAGGGACAACGCGAGACTCTGTTTCATCTCTAATAAAAATTAAC
GGAGAAATCTTTGAGGTTGTAGATACAGCAGGTATTAAACGAAAAAGCAAACTAACTGAA
AGCGTTGAACATTATGCTTTAATGAGAGCAAATCAATCAATTGAAGATGCAAATTTATGT
CTATTGGTTTTAGATGCAACTGAAGAAGTTAGCCATTTTTCTCAAAATGTAATTGGCATA
GCCTATGAATTAAAAAAACCATTAATTTTGATTGTAAATAAATGAGATTTAATTGAAAAA
GATACAAACACAATGGAAAAATATAAAAAAGACTTGTTGAAAAAAGTTAAATTTGTTGAT
TGATCTCCTATTGTGTTTATATCAGCCAAAGATAATTTAAGAATAAATAAACTAAGAGAT
ACTATTATTCAAGTCAAGAATAATATTTCAAGAAAAATCAATACAAATCAATTAAATGAC
TTAATGGCTACTGCTCAAATGATAAGACCTGCTTCATCAATAAACGGCAGAAGATTATCC
ATTACATTTGCAAGACAAATAGATGGATCAATTCCAACATTTTTATTGTTTGTAAATAAT
GTTGATTTAGCCCATTTCACTTATCTAAGATATATTGAAAATCAAATAAGAGAAAATTAT
GATTTCTCTGGAACTCCTATAGAGCTAGTTTTAAGAAACAAAAACAAAAAAGAAGAGAGA
GAATAA
>7740 bias=199.7,bit_score=1377.6,abs_start=539442,align_strand=+,abs_end=540767,score_ratio=1.03891402715,query_name=NODE_1_length_644406_cov_31.3649_ID_828
ATGATGAGAAATAATATTGTTGCAATAATTGGAAAACCTAATGTCGGTAAAAGTACCTTA
TTTAATAAAATCATAAACAAAAGAAAATCCATTGTTTATGATACGCCCGGGGTTACTAGA
GATAGATTATATGAGGATGCAATTTGAACTGGCAAAAAATTTAGAGTAGTTGATACTGGC
GGTATAACTATTGAAGATGAAGATTTTAAAAAGCAAATTAAACTTCAAGCACAAATAGCT
ATTGATGAAGCAAATGTAATTGTTTTTTTAATAGACGGCAAAGAACCGCTTACAGTTGAA
GATTATTATGTTGCTAGTTTATTAAGAAAAAGCAATAAACATGTTTTATTGGCAGTAAAT
AAACTTGAAGGTTCAAACGTTAATTATTATGATAATTCAATTTACTCGCTTGGTTTTGAT
GAAATATTTCCAATTTCAGCAATTCATGGTGATGGAATTGGAAACTTATTGGATAAAATC
ATAGAAAAATTAAATTTTAGTGATAAAGATGTTGAATCATATTTTAAATTGGCATTGCTT
GGAAAAACCAATGTTGGTAAAAGTACATTGCTTAATACTTTGGCTAATGAAGAACGTTCA
ATTGTTAGCAATGTCGAAGGGACAACGCGAGACTCTGTTTCATCTTTAATAAAAATTAAC
GGAGAAATCTTTGATGTCGTAGATACAGCAGGTATTAAAAGAAAAAGCAAACTAACTGAA
AGTGTTGAACATTATGCTTTAATGAGAGCAAATCAATCAATTGAAGATGCAAATTTATGT
CTATTGGTTTTAGATGCAACTGAAGAAGTTAGCCATTTTTCTCAAAATGTAATTGGCATA
GCCTATGAATTAAAAAAACCATTAATTTTGATTGTAAATAAATGAGATTTAATTGAAAAA
GATACAAACACAATGGAAAAATATAAAAAAGACTTGTTAAAAAAAGTTAAATTTGTTGAT
TGATCTCCTATTGTGTTTATATCAGCCAAAGATAATTTAAGAATAAATAAACTAAGAGAT
ACTATTATTCAAGTCAAGAATAATATTTCAAGAAAAATCAATACAAATCAATTAAATGAC
TTAATGGCTACTGCTCAAATGATAAGACCTGCTTCATCAATAAACGGCAGAAGATTATCC
ATTACATTTGCAAGACAAATAGATGGATCAATTCCAACATTTTTATTGTTTGTAAACAAT
GTTGATTTAGCCCATTTCACTTATCTAAGATATATTGAAAATCAAATAAGAGAAAATTAT
GATTTCTCTGGAACTCCTATAGAGCTAGTTTTAAGAAATAAAAACAAAAAAGAAGAGAGA
GAATAA
>7748 bias=194.9,bit_score=1375.2,abs_start=220604,align_strand=+,abs_end=221929,score_ratio=1.0371040724,query_name=NODE_1_length_337690_cov_20.0179_ID_3593
ATGATGAGAAATAATATTGTTGCAATAATTGGAAAACCTAATGTCGGTAAAAGTACCTTA
TTTAATAAAATCATAAACAAAAGAAAATCCATTGTTTATGATACACCCGGGGTTACTAGA
GATAGATTATATGAGGATGCAATTTGAACTGGCAAAAAATTTAGAGTAGTTGATACCGGC
GGTATAACTATTGAAGATGAAGATTTTAAAAAGCAAATTAAACTTCAAGCACAAATAGCT
ATTGATGAAGCAAATGTAATTGTTTTTTTAATAGACGGCAAAGAACCGCTTACAATTGAA
GATTATTATGTTGCTAGTTTATTAAGAAAAAGCAATAAACATGTTTTGTTGGCAGTAAAT
AAACTTGAAGGTTCAAACGTTAATTATTATGATAATTCAATTTACTCACTTGGATTTGAT
GAAATATTTCCAATTTCAGCAATTCATGGTGATGGAATTGGAAACTTGTTGGATAAAATC
ATAGAAAAATTAAATTTTAGTGATAAAGATGTTGAATCATATTTTAAATTGGCATTACTT
GGAAAAACCAATGTTGGTAAAAGTACATTGCTTAATACCTTAGCTAATGAAGAACGTTCA
ATTGTTAGCAATGTCGAAGGTACAACGCGAGACTCTGTTTCGTCTTTAATAAAAATTAAC
GGAGAAATCTTTGAGGTCGTAGATACAGCAGGCATTAAAAGAAAAAGCAAACTAACTGAA
AGTGTTGAACATTATGCTTTAATGAGAGCAAATCAATCAATTGAAGATGCAAATTTATGT
CTATTGGTTTTAGATGCAACTGAAGAAGTTAGCCATTTTTCTCAAAATGTAATTGGCATA
GCCTATGAATTAAAAAAACCATTAATTTTGATTGTAAATAAATGAGATTTAATTGAAAAA
GATACAAACACAATGGAAAAATATAAAAAAGACTTGTTGAAAAAAGTTAAATTTGTCGAT
TGATCTCCTATTGTGTTTATATCAGCCAAAGATAATTTGAGAATAAATAAACTAAGAGAT
ACTATTATTCAAGTCAAGAATAATATTTCAAGAAAAATCAACACAAATCAATTAAATGAC
TTAATGGCTACTGCTCAAATGATAAGGCCTGCTTCATCAATAAACGGTAGAAGATTATCC
ATTACATTTGCAAGACAAATAGATGGATCAATTCCAACATTTTTATTGTTTGTAAATAAT
GTTGATTTAGCCCATTTCACTTATCTAAGATATATTGAAAATCAAATAAGAGAAAATTAT
GATTTCTCTGGAACTCCTATAGAACTAGTTTTAAGAAACAAAAACAAAAAAGAAGAGAGA
GAATAA
>20400 bias=0,e_score=0.0,bit_score=1380.9,score_ratio=1.04,align_strand=+,abs_start=4975,abs_end=6300,allele_start=4975,allele_end=6300,query_name=NODE_1_length_194000_cov_43.9897_ID_1724 <unknown description>
TGATGAGAAATAATATTGTTGCAATAATTGGAAAACCTAATGTCGGTAAAAGTACCTTAT
TTAATAAAATCATAAACAAAAGAAAATCCATTGTTTATGATACGCCCGGGGTTACTAGAG
ATAGATTATATGAGGATGCAATTTGAACTGGCAAAAAATTTAGAGTAGTTGATACCGGCG
GTATAACTATTGAAGATGAAGATTTTAAAAAGCAAATTAAACTTCAAGCACAAATAGCTA
TTGATGAAGCAAATGTAATTGTTTTTTTAATAGACGGCAAAGAACCGCTTACAGTTGAAG
ATTATTATGTTGCTAGTTTATTAAGAAAAAGCAATAAACATGTTTTGTTGGCAGTAAATA
AACTTGAAGGTTCAAACGTTAATTATTATGATAATTCAATTTACTCACTTGGATTTGATG
AAATATTTCCAATTTCAGCAATTCATGGTGATGGAATTGGAAACTTGTTAGATAAAATCA
TAGAAAAATTAAATTTTAGTGATAAAGATGATGAATCATATTTTAAATTGGCATTGCTTG
GAAAAACCAATGTTGGTAAAAGTACATTGCTTAATACCTTGGCTAATGAAGAACGTTCAA
TTGTTAGCAATGTCGAAGGTACAACGCGAGACTCTGTTTCGTCTTTAATAAAAATTAACG
GAGAAATCTTTGAGGTCATAGATACGGCAGGCATTAAAAGAAAAAGCAAACTAACTGAAA
GTGTTGAACATTATGCTTTAATGAGAGCAAATCAATCAATTGAAGATGCAAATTTATGTC
TATTGGTTTTAGATGCAACTGAAGAAGTTAGCCATTTTTCTCAAAATGTAATTGGCATAG
CCTATGAATTAAAAAAACCATTAATTTTGATTGTAAATAAATGAGATTTAATTGAAAAAG
ATACAAACACAATGGAAAAATATAAAAAAGACTTGCTAAAAAAAGTGAAATTTGTTGATT
GATCTCCTATTGTGTTTATATCAGCCAAAGATAATTTAAGAATAAATAAACTAAGAGATA
CTATTATTCAAGTCAAGAATAATATTTCAAGAAAAATCAACACAAATCAATTAAATGACT
TAATGGCTACTGCTCAAATGATAAGACCTGCTTCATCAATAAACGGCAGAAGATTATCCA
TTACATTTGCAAGACAAATAGATGGATCAATTCCAACATTTTTATTGTTTGTAAATAATG
TTGATTTAGCCCATTTCACTTATCTAAGATATATTGAAAATCAAATAAGAGAAAATTATG
ATTTCTCTGGAACTCCTATAGAGCTAGTTTTAAGAAACAAAAACAAAAAAGAAGAGAGAG
AATAA
>20401 bias=0,e_score=0.0,bit_score=1384.1,score_ratio=1.04,align_strand=+,abs_start=50227,abs_end=51552,allele_start=50227,allele_end=51552,query_name=NODE_2_length_111295_cov_32.5633_ID_5155 <unknown description>
TGATGAGAAATAATATTGTTGCAATAATTGGAAAACCTAATGTCGGTAAAAGTACCTTAT
TTAATAAAATCATAAACAAAAGAAAATCCATTGTTTATGATACGCCTGGGGTTACTAGAG
ATAGATTATATGAGGATGCAATTTGAACTGGCAAAAAATTTAGAGTAGTTGATACTGGCG
GTATAACTATTGAAGATGAAGATTTTAAAAAGCAAATTAAACTTCAAGCACAAATAGCTA
TTGATGAAGCAAATGTAATTGTTTTTTTAATAGACGGCAAAGAACCGCTTACAGTTGAAG
ATTATTATGTTGCTAGTTTATTAAGAAAAAGCAATAAACATGTTTTGTTGGCAGTAAATA
AACTTGAAGGTTCAAACGTTAATTATTATGATAATTCAATTTACTCACTTGGATTTGATG
AAATATTTCCAATTTCAGCAATTCATGGTGATGGAATTGGAAACTTGTTAGATAAAATCA
TAGAAAAATTAAATTTTAGTGATAAAGATGATGAATCATATTTTAAATTGGCATTGCTTG
GAAAAACCAATGTTGGTAAAAGTACATTGCTTAATACCTTGGCTAATGAAGAACGTTCAA
TTGTTAGCAATGTCGAAGGTACAACGCGAGACTCTGTTTCGTCTTTAATAAAAATTAACG
GAGAAATCTTTGAGGTCATAGATACGGCAGGCATTAAAAGAAAAAGCAAACTAACTGAAA
GTGTTGAACATTATGCTTTAATGAGAGCAAATCAATCAATTGAAGATGCAAATTTATGTC
TATTGGTTTTAGATGCAACTGAAGAAGTTAGCCATTTTTCTCAAAATGTAATTGGCATAG
CCTATGAATTAAAAAAACCATTAATTTTGATTGTAAATAAATGAGATTTAATTGAAAAAG
ATACAAACACAATGGAAAAATATAAAAAAGACTTGTTGAAAAAAGTTAAATTTGTTGATT
GATCTCCTATTGTGTTTATATCAGCCAAAGATAATTTAAGAATAAATAAACTAAGAGATA
CTATTATTCAAGTCAAGAATAATATTTCAAGAAAAATCAACACAAATCAATTAAATGACT
TAATGGCTACTGCTCAAATGATAAGACCTGCTTCATCAATAAACGGCAGAAGATTATCCA
TTACATTTGCAAGACAAATAGATGGATCAATTCCAACATTTTTATTGTTTGTAAATAATG
TTGATTTAGCCCATTTCACTTATCTAAGATATATTGAAAATCAAATAAGAGAAAATTATG
ATTTCTCTGGAACTCCTATAGAGCTAGTTTTAAGAAACAAAAACAAAAAAGAAGAGAGAG
AATAA
>20402 bias=0,e_score=0.0,bit_score=1397.0,score_ratio=1.05,align_strand=+,abs_start=121889,abs_end=123214,allele_start=121889,allele_end=123214,query_name=NODE_1_length_185828_cov_1.25555_ID_69 <unknown description>
TGATGAGAAATAATATTGTTGCAATAATTGGAAAACCTAATGTCGGTAAAAGTACCTTAT
TTAATAAAATCATAAACAAAAGAAAATCCATTGTTTATGATACGCCTGGGGTTACTAGAG
ATAGATTATATGAGGATGCAATTTGAACTGGCAAAAAATTTAGAGTAGTTGATACTGGCG
GTATAACTATTGAAGATGAAGATTTTAAAAAGCAAATTAAACTTCAAGCACAAATAGCTA
TTGATGAAGCAAATGTAATTGTTTTTTTAATAGACGGCAAAGAACCGCTTACAGTTGAAG
ATTATTATGTTGCTAGTTTATTAAGAAAAAGCAATAAACATGTTTTGTTGGCAGTAAATA
AACTTGAAGGTTCAAACGTTAATTATTATGATAATTCAATTTACTCACTTGGATTTGATG
AAATATTTCCAATTTCAGCAATTCATGGTGATGGAATTGGAAACTTGTTGGATAAAATCA
TAGAAAAATTAAATTTTAGTGATAAAGATGTTGAATCATATTTTAAATTGGCATTGCTTG
GAAAAACCAATGTTGGTAAAAGTACATTGCTTAATACCTTGGCTAATGAAGAACGTTCAA
TTGTTAGCAATGTCGAAGGTACAACGCGAGACTCTGTTTCGTCTCTAATAAAAATTAACG
GAGAAATCTTTGAGGTCGTAGATACAGCAGGTATTAAAAGAAAAAGCAAACTAACTGAAA
GTGTTGAACATTATGCTTTAATGAGAGCAAATCAATCAATTGAAGATGCAAATTTATGTC
TATTGGTTTTAGATGCAACTGAAGAAGTTAGCCATTTTTCTCAAAATGTAATTGGCATAG
CCTATGAATTAAAAAAACCATTAATTTTGATTGTAAATAAATGAGATTTAATTGAAAAAG
ATACAAACACAATGGAAAAATATAAAAAAGACTTGTTGAAAAAAGTTAAATTTGTCGATT
GATCTCCTATTGTGTTTATATCAGCCAAAGATAATTTAAGAATAAATAAACTAAGAGATA
CTATTATTCAAGTCAAGAATAATATTTCAAGAAAAATCAATACAAATCAATTAAATGACT
TAATGGCTACTGCTCAAATGATAAGACCTGCTTCATCAATAAACGGCAGAAGATTATCCA
TTACATTTGCAAGACAAATAGATGGATCAATTCCAACATTTTTATTGTTTGTAAATAATG
TTGATTTAGCCCATTTCACATATCTAAGATATATTGAAAATCAAATAAGAGAAAATTATG
ATTTCTCTGGAACTCCTATAGAGCTAGTTTTAAGAAACAAAAACAAAAAAGAAGAGAGAG
AATAA
>20403 bias=0,e_score=0.0,bit_score=1379.7,score_ratio=1.04,align_strand=-,abs_start=101303,abs_end=102626,allele_start=101303,allele_end=102626,query_name=NODE_1_length_474534_cov_38.1723_ID_792 <unknown description>
TGATGAGAAATAATATTGTTGCAATAATTGGAAAACCTAATGTCGGTAAAAGTACCTTAT
TTAATAAAATCATAAACAAAAGAAAATCCATTGTTTATGATACGCCTGGGGTTACTAGAG
ATAGATTATATGAGGATGCAATTTGAACTGGCAAAAAATTTAGAGTAGTTGATACTGGCG
GTATAACTATTGAAGATGAAGATTTTAAAAAGCAAATTAAACTTCAAGCACAAATAGCTA
TTGATGAAGCAAATGTAATTGTTTTTTTAATAGATGGTAAAGAACCACTTACAGTTGAAG
ATTATTATGTTGCTAGTTTATTAAGAAAAAGCAATAAACATGTTTTGTTGGCAGTAAATA
AACTTGAAGGTTCAAACGTTAATTATTATGATAATTCAATTTACTCGCTTGGATTTGATG
AAATATTTCCAATTTCAGCAATTCATGGTGATGGAATTGGAAACTTGTTGGATAAAATCA
TAGAAAAATTAAATTTTAGTGATAAAGATGTTGAATCATATTTTAAATTGGCATTGCTTG
GAAAAACCAATGTTGGTAAAAGTACATTGCTTAATACCTTGGCTAATGAAGAACGTTCAA
TTGTTAGCAATGTCGAAGGGACAACGCGAGACTCTGTTTCATCTCTAATAAAAATTAACG
GAGAAATCTTTGAGGTTGTAGATACAGCAGGTATTAAACGAAAAAGCAAACTAACTGAAA
GCGTTGAACATTATGCTTTAATGAGAGCAAATCAATCAATTGAAGATGCAAATTTATGTC
TATTGGTTTTAGATGCAACTGAAGAAGTTAGCCATTTTTCTCAAAATGTAATTGGCATAG
CCTATGAATTAAAAAAACCATTAATTTTGATTGTAAATAAATGAGATTTAATTGAAAAAG
ATACAAACACAATGGAAAAATATAAAAAAGACTTGTTGAAAAAAGTTAAATTTGTTGATT
GATCTCCTATTGTGTTTATATCAGCCAAAGATAATTTAAGAATAAATAAACTAAGAGATA
CTATTATTCAAGTCAAGAATAATATTTCAAGAAAAATCAATACAAATCAATTAAATGACT
TAATGGCTACTGCTCAAATGATAAGACCTGCTTCATCAATAAACGGGAGAAGATTATCCA
TTACATTTGCAAGACAAATAGATGGATCAATTCCAACATTTTTATTGTTTGTAAATAATG
TTGATTTAGCCCATTTCACTTATCTAAGATATATTGAAAATCAAATAAGAGAAAATTATG
ATTTCTCTGGAACTCCTATAGAGCTAGTTTTAAGAAACAAAAACAAAAAAGAAGAGAGAG
AAT
>20404 bias=0,e_score=0.0,bit_score=1397.8,score_ratio=1.05,align_strand=-,abs_start=126787,abs_end=128110,allele_start=126787,allele_end=128110,query_name=NODE_1_length_344309_cov_36.0595_ID_85 <unknown description>
TGATGAGAAATAATATTGTTGCAATAATTGGAAAACCTAATGTCGGTAAAAGTACCTTAT
TTAATAAAATCATAAACAAAAGAAAATCCATTGTTTATGATACGCCTGGGGTTACTAGAG
ATAGATTATATGAGGATGCAATTTGAACTGGCAAAAAATTTAGAGTAGTTGATACTGGCG
GTATAACTATTGAAGATGAAGATTTTAAAAAGCAAATTAAACTTCAAGCACAAATAGCTA
TTGATGAAGCAAATGTAATTGTTTTTTTAATAGACGGCAAAGAACCGCTTACAGTTGAAG
ATTATTATGTTGCTAGTTTATTAAGAAAAAGCAATAAACATGTTTTGTTGGCAGTAAATA
AACTTGAAGGTTCAAACGTTAATTATTATGATAATTCAATTTACTCACTTGGATTTGATG
AAATATTTCCAATTTCAGCAATTCATGGTGATGGAATTGGAAACTTGTTGGATAAAATCA
TAGAAAAATTAAATTTTAGTGATAAAGATGTTGAATCATATTTTAAATTGGCATTGCTTG
GAAAAACCAATGTTGGTAAAAGTACATTGCTTAATACCTTGGCTAATGAAGAACGTTCAA
TTGTTAGCAATGTCGAAGGTACAACGCGAGACTCTGTTTCGTCTCTAATAAAAATTAACG
GAGAAATCTTTGAGGTCGTAGATACAGCAGGTATTAAAAGAAAAAGCAAACTAACTGAAA
GTGTTGAACATTATGCTTTAATGAGAGCAAATCAATCAATTGAAGATGCAAATTTATGTC
TATTGGTTTTAGATGCAACTGAAGAAGTTAGCCATTTTTCTCAAAATGTAATTGGCATAG
CCTATGAATTAAAAAAACCATTAATTTTGATTGTAAATAAATGAGATTTAATTGAAAAAG
ATACAAACACAATGGAAAAATATAAAAAAGACTTGTTGAAAAAAGTTAAATTTGTCGATT
GATCTCCTATTGTGTTTATATCAGCCAAAGATAATTTGAGAATAAATAAACTAAGAGATA
CTATTATTCAAGTCAAGAATAATATTTCAAGAAAAATCAATACAAATCAATTAAATGACT
TAATGGCTACTGCTCAAATGATAAGACCTGCTTCATCAATAAACGGCAGAAGATTATCCA
TTACATTTGCAAGACAAATAGATGGATCAATTCCAACATTTTTATTGTTTGTAAACAATG
TTGATTTAGCCCATTTCACTTATCTAAGATATATTGAAAATCAAATAAGAGAAAATTATG
ATTTCTCTGGAACTCCTATAGAGCTAGTTTTAAGAAATAAAAACAAAAAAGAAGAGAGAG
AAT
>20405 bias=0,e_score=0.0,bit_score=1386.2,score_ratio=1.05,align_strand=+,abs_start=254615,abs_end=255940,allele_start=254615,allele_end=255940,query_name=NODE_1_length_386744_cov_32.1807_ID_133 <unknown description>
TGATGAGAAATAATATTGTTGCAATAATTGGAAAACCTAATGTCGGTAAAAGTACCTTAT
TTAATAAAATCATAAACAAAAGAAAATCCATTGTTTATGATACGCCCGGGGTTACTAGAG
ATAGATTATATGAGGATGCAATTTGAACTGGCAAAAAATTTAGAGTAGTTGATACCGGCG
GTATAACTATTGAAGATGAAGATTTTAAAAAGCAAATTAAACTTCAAGCACAAATAGCTA
TTGATGAAGCAAATGTAATTGTTTTTTTAATAGATGGTAAAGAACCGCTTACAGTTGAAG
ATTATTATGTTGCTAGTTTATTAAGAAAAAGCAATAAACATGTTTTGTTGGCAGTAAATA
AACTTGAAGGTTCAAACGTTAATTATTATGATAATTCAATTTACTCGCTTGGATTTGATG
AAATATTTCCAATTTCAGCAATTCATGGTGATGGAATTGGAAACTTGTTGGATAAAATCA
TAGAAAAATTAAATTTTAGTGATAAAGATGTTGAATCATATTTTAAATTGGCATTGCTTG
GAAAAACTAATGTTGGTAAAAGTACATTGCTTAATACCTTGGCTAATGAAGAACGTTCAA
TTGTTAGCAATGTCGAAGGTACAACGCGAGATTCTGTTTCGTCTTTAATAAAAATTAATG
GTGAAATCTTTGAGGTCGTAGATACGGCAGGTATTAAAAGAAAAAGCAAACTAACTGAAA
GTGTTGAACATTATGCTTTAATGAGAGCAAATCAATCAATTGAAGATGCAAATTTATGTC
TATTGGTTTTAGATGCAACTGAAGAAGTTAGCCATTTTTCTCAAAATGTAATTGGCATAG
CCTATGAATTAAAAAAACCATTAATTTTGATTGTAAATAAATGAGATTTAATTGAAAAAG
ATACAAACACAATGGAAAAATATAAAAAAGACTTGTTGAAAAAAGTTAAATTTGTTGATT
GATCTCCTATTGTGTTTATATCAGCCAAAGATAATTTAAGAATAAATAAACTAAGAGATA
CTATTATTCAAGTCAAGAATAATATTTCAAGAAAAATCAATACAAATCAATTAAATGACT
TAATGGCTACTGCTCAAATGATAAGACCTGCTTCATCAATAAACGGCAGAAGATTATCCA
TTACATTTGCAAGACAAATAGATGGATCAATTCCAACATTTTTATTGTTTGTAAATAATG
TTGATTTAGCCCATTTCACTTATCTAAGATATATTGAAAATCAAATAAGAGAAAATTATG
ATTTCTCTGGAACTCCTATAGAGCTAGTTTTAAGAAACAAAAACAAAAAAGAAGAGAGAG
AATAA
>20406 bias=0,e_score=0.0,bit_score=1377.6,score_ratio=1.04,align_strand=-,abs_start=127056,abs_end=128379,allele_start=127056,allele_end=128379,query_name=NODE_1_length_507951_cov_41.4538_ID_1311 <unknown description>
TGATGAGAAATAATATTGTTGCAATAATTGGAAAACCTAATGTCGGTAAAAGTACCTTAT
TTAATAAAATCATAAACAAAAGAAAATCCATTGTTTATGATACGCCCGGGGTTACTAGAG
ATAGATTATATGAGGATGCAATTTGAACTGGCAAAAAATTTAGAGTAGTTGATACTGGCG
GTATAACTATTGAAGATGAAGATTTTAAAAAGCAAATTAAACTTCAAGCACAAATAGCTA
TTGATGAAGCAAATGTAATTGTTTTTTTAATAGACGGCAAAGAACCGCTTACAGTTGAAG
ATTATTATGTTGCTAGTTTATTAAGAAAAAGCAATAAACATGTTTTATTGGCAGTAAATA
AACTTGAAGGTTCAAACGTTAATTATTATGATAATTCAATTTACTCGCTTGGTTTTGATG
AAATATTTCCAATTTCAGCAATTCATGGTGATGGAATTGGAAACTTATTGGATAAAATCA
TAGAAAAATTAAATTTTAGTGATAAAGATGTTGAATCATATTTTAAATTGGCATTGCTTG
GAAAAACCAATGTTGGTAAAAGTACATTGCTTAATACTTTGGCTAATGAAGAACGTTCAA
TTGTTAGCAATGTCGAAGGGACAACGCGAGACTCTGTTTCATCTTTAATAAAAATTAACG
GAGAAATCTTTGATGTCGTAGATACAGCAGGTATTAAAAGAAAAAGCAAACTAACTGAAA
GTGTTGAACATTATGCTTTAATGAGAGCAAATCAATCAATTGAAGATGCAAATTTATGTC
TATTGGTTTTAGATGCAACTGAAGAAGTTAGCCATTTTTCTCAAAATGTAATTGGCATAG
CCTATGAATTAAAAAAACCATTAATTTTGATTGTAAATAAATGAGATTTAATTGAAAAAG
ATACAAACACAATGGAAAAATATAAAAAAGACTTGTTAAAAAAAGTTAAATTTGTTGATT
GATCTCCTATTGTGTTTATATCAGCCAAAGATAATTTAAGAATAAATAAACTAAGAGATA
CTATTATTCAAGTCAAGAATAATATTTCAAGAAAAATCAATACAAATCAATTAAATGACT
TAATGGCTACTGCTCAAATGATAAGACCTGCTTCATCAATAAACGGCAGAAGATTATCCA
TTACATTTGCAAGACAAATAGATGGATCAATTCCAACATTTTTATTGTTTGTAAACAATG
TTGATTTAGCCCATTTCACTTATCTAAGATATATTGAAAATCAAATAAGAGAAAATTATG
ATTTCTCTGGAACTCCTATAGAGCTAGTTTTAAGAAATAAAAACAAAAAAGAAGAGAGAG
AAT
>20407 bias=0,e_score=0.0,bit_score=1394.5,score_ratio=1.05,align_strand=-,abs_start=135599,abs_end=136922,allele_start=135599,allele_end=136922,query_name=NODE_1_length_666248_cov_46.4332_ID_732 <unknown description>
TGATGAGAAATAATATTGTTGCAATAATTGGAAAACCTAATGTCGGTAAAAGTACCTTAT
TTAATAAAATCATAAACAAAAGAAAATCCATTGTTTATGATACGCCTGGGGTTACTAGAG
ATAGATTATATGAGGATGCAATTTGAACTGGCAAAAAATTTAGAGTAGTTGATACTGGCG
GTATAACTATTGAAGATGAAGATTTTAAAAAGCAAATTAAACTTCAAGCACAAATAGCTA
TTGATGAAGCAAATGTAATTGTTTTTTTAATAGACGGCAAAGAACCGCTTACAGTTGAAG
ATTATTATGTTGCTAGTTTATTAAGAAAAAGCAATAAACATGTTTTGTTGGCAGTAAATA
AACTTGAAGGTTCAAACGTTAATTATTATGATAATTCAATTTACTCACTTGGATTTGATG
AAATATTTCCAATTTCAGCAATTCATGGTGATGGAATTGGAAACTTGTTGGATAAAATCA
TAGAAAAATTAAATTTTAGTGATAAAGATGTTGAATCATATTTTAAATTGGCATTGCTTG
GAAAAACCAATGTTGGTAAAAGTACATTGCTTAATACCTTGGCTAATGAAGAACGTTCAA
TTGTTAGCAATGTCGAAGGTACAACGCGAGACTCTGTTTCGTCTCTAATAAAAATTAACG
GAGAAATCTTTGAGGTCGTAGATACAGCAGGTATTAAAAGAAAAAGCAAACTAACTGAAA
GTGTTGAACATTATGCTTTAATGAGAGCAAATCAATCAATTGAAGATGCAAATTTATGTC
TATTGGTTTTAGATGCAACTGAAGAAGTTAGCCATTTTTCTCAAAATGTAATTGGCATAG
CCTATGAATTAAAAAAACCATTAATTTTGATTGTAAATAAATGAGATTTAATTGAAAAAG
ATACAAACACAATGGAAAAATATAAAAAAGACTTATTGAAAAAAGTTAAATTTGTTGATT
GATCTCCTATTGTGTTTATATCAGCCAAAGATAATTTAAGAATAAATAAACTAAGAGATA
CTATTATTCAAGTCAAGAATAATATTTCAAGAAAAATCAACACAAATCAATTAAATGACT
TAATGGCTACTGCTCAAATGATAAGACCTGCTTCATCAATAAACGGCAGAAGATTATCCA
TTACATTTGCAAGACAAATAGATGGATCAATTCCAACATTTTTATTGTTTGTAAACAATG
TTGATTTAGCCCATTTCACTTATCTAAGATATATTGAAAATCAAATAAGAGAAAATTATG
ATTTCTCTGGAACTCCTATAGAGCTAGTTTTAAGAAATAAAAACAAAAAAGAAGAGAGAG
AAT
>20408 bias=0,e_score=0.0,bit_score=1383.9,score_ratio=1.04,align_strand=-,abs_start=67138,abs_end=68461,allele_start=67138,allele_end=68461,query_name=NODE_1_length_253687_cov_41.2364_ID_219 <unknown description>
TGATGAGAAATAATATTGTTGCAATAATTGGAAAACCTAATGTCGGTAAAAGTACCTTAT
TTAATAAAATCATAAACAAAAGAAAATCCATTGTTTATGATACGCCCGGGGTTACTAGAG
ATAGATTATATGAGGATGCAATTTGAACTGGCAAAAAATTTAGAGTAGTTGATACTGGCG
GTATAACTATTGAAGATGAAGATTTTAAAAAGCAAATTAAACTTCAAGCACAAATAGCTA
TTGATGAAGCAAATGTAATTGTTTTTTTAATAGATGGTAAAGAACCACTTACAGTTGAAG
ATTATTATGTTGCTAGTTTATTAAGAAAAAGCAATAAACATGTTTTGTTGGCAGTAAATA
AACTTGAAGGTTCAAACGTTAATTATTATGATAATTCAATTTACTCGCTTGGATTTGATG
AAATATTTCCAATTTCAGCAATTCATGGTGATGGAATTGGAAATTTGTTGGATAAAATCA
TAGAAAAATTAAATTTTAGTGATAAAGATGTTGAATCATATTTTAAATTGGCATTGCTTG
GAAAAACCAATGTTGGTAAAAGTACATTGCTTAATACTTTGGCTAATGAAGAACGTTCAA
TTGTTAGCAATGTCGAAGGGACAACGCGAGACTCTGTTTCATCTCTAATAAAAATTAACG
GAGAAATCTTTGAGGTCGTAGATACAGCAGGTATTAAAAGAAAAAGCAAATTAACTGAAA
GTGTTGAACATTATGCTTTAATGAGAGCAAATCAATCAATTGAAGATGCAAATTTATGTC
TATTGGTTTTAGATGCAACTGAAGAAGTTAGCCATTTTTCTCAAAATGTAATTGGCATAG
CCTATGAATTAAAAAAACCATTAATTTTGATTGTGAATAAATGAGATTTAATTGAAAAAG
ATACAAACACAATGGAAAAATATAAAAAAGACTTGTTGAAAAAAGTTAAATTTGTCGATT
GATCTCCTATTGTGTTTATATCAGCCAAAGATAATTTAAGAATAAATAAACTAAGAGATA
CTATTATTCAAGTCAAGAATAATATTTCAAGAAAAATCAACACAAATCAATTAAATGACT
TAATGGCTACTGCTCAAATGATAAGACCTGCTTCATCAATAAACGGCAGAAGATTATCCA
TTACATTTGCAAGACAAATAGATGGATCAATTCCAACATTTTTATTGTTTGTAAACAATG
TTGATTTAGCCCATTTCACTTATCTAAGATATATTGAAAATCAAATAAGAGAAAATTATG
ATTTCTCTGGAACTCCTATAGAGCTAGTTTTAAGAAACAAAAACAAAAAAGAAGAGAGAG
AAT
>20409 bias=0,e_score=0.0,bit_score=1387.2,score_ratio=1.05,align_strand=+,abs_start=223045,abs_end=224370,allele_start=223045,allele_end=224370,query_name=NODE_1_length_290949_cov_36.4267_ID_342 <unknown description>
TGATGAGAAATAATATTGTTGCAATAATTGGAAAACCTAATGTCGGTAAAAGTACCTTAT
TTAATAAAATCATAAACAAAAGAAAATCCATTGTTTATGATACGCCCGGGGTTACTAGAG
ATAGATTATATGAGGATGCAATTTGAACTGGCAAAAAATTTAGAGTAGTTGATACCGGCG
GTATAACTATTGAAGATGAAGATTTTAAAAAGCAAATTAAACTTCAAGCACAAATAGCTA
TTGATGAAGCAAATGTAATTGTTTTTTTAATAGATGGTAAAGAACCGCTTACAGTTGAAG
ATTATTATGTTGCTAGTTTATTAAGAAAAAGCAATAAACATGTTTTGTTGGCAGTAAATA
AACTTGAAGGTTCAAACGTTAATTATTATGATAATTCAATTTACTCGCTTGGATTTGATG
AAATATTTCCAATTTCAGCAATTCATGGTGATGGAATTGGAAACTTGTTGGATAAAATCA
TAGAAAAATTAAATTTTAGTGATAAAGATGTTGAATCATATTTTAAATTGGCATTGCTTG
GAAAAACTAATGTTGGTAAAAGTACATTGCTTAATACCTTGGCTAATGAAGAACGTTCAA
TTGTTAGCAATGTCGAAGGTACAACGCGAGATTCTGTTTCGTCTTTAATAAAAATTAATG
GTGAAATCTTTGAGGTCGTAGATACAGCAGGTATTAAAAGAAAAAGCAAACTAACTGAAA
GTGTTGAACATTATGCTTTAATGAGAGCAAATCAATCAATTGAAGATGCAAATTTATGTC
TATTGGTTTTAGATGCAACTGAAGAAGTTAGCCATTTTTCTCAAAATGTAATTGGCATAG
CCTATGAATTAAAAAAACCATTAATTTTGATTGTAAATAAATGAGATTTAATTGAAAAAG
ATACAAACACAATGGAAAAATATAAAAAAGACTTGTTGAAAAAAGTTAAATTTGTTGATT
GATCTCCTATTGTGTTTATATCAGCCAAAGATAATTTAAGAATAAATAAACTAAGAGATA
CTATTATTCAAGTCAAGAATAATATTTCAAGAAAAATCAATACAAATCAATTAAATGACT
TAATGGCTACTGCTCAAATGATAAGACCTGCTTCATCAATAAACGGCAGAAGATTATCCA
TTACATTTGCAAGACAAATAGATGGATCAATTCCAACATTTTTATTGTTTGTAAATAATG
TTGATTTAGCCCATTTCACTTATCTAAGATATATTGAAAATCAAATAAGAGAAAATTATG
ATTTCTCTGGAACTCCTATAGAGCTAGTTTTAAGAAACAAAAACAAAAAAGAAGAGAGAG
AATAA
>20410 bias=0,e_score=0.0,bit_score=1382.6,score_ratio=1.04,align_strand=+,abs_start=4881,abs_end=6206,allele_start=4881,allele_end=6206,query_name=NODE_4_length_107060_cov_28.1066_ID_600 <unknown description>
TGATGAGAAATAATATTGTTGCAATAATTGGAAAACCTAATGTCGGTAAAAGTACCTTAT
TTAATAAAATCATAAACAAAAGAAAATCCATTGTTTATGATACGCCTGGGGTTACTAGAG
ATAGATTATATGAGGATGCAATTTGAACTGGCAAAAAATTTAGAGTAGTTGATACTGGCG
GTATAACTATTGAAGATGAAGATTTTAAAAAGCAAATTAAACTTCAAGCACAAATAGCTA
TTGATGAAGCAAATGTAATTGTTTTTTTAATAGATGGTAAAGAACCACTTACAGTTGAAG
ATTATTATGTTGCTAGTTTATTAAGAAAAAGCAATAAACATGTTTTGTTGGCAGTAAATA
AACTTGAAGGTTCAAACGTTAATTATTATGATAATTCAATTTACTCGCTTGGATTTGATG
AAATATTTCCAATTTCAGCAATTCATGGTGATGGAATTGGAAACTTGTTGGATAAAATCA
TAGAAAAATTAAATTTTAGTGATAAAGATGTTGAATCATATTTTAAATTGGCATTGCTTG
GAAAAACCAATGTTGGTAAAAGTACATTGCTTAATACCTTGGCTAATGAAGAACGTTCAA
TTGTTAGCAATGTCGAAGGGACAACGCGAGACTCTGTTTCATCTCTAATAAAAATTAACG
GAGAAATCTTTGAGGTTGTAGATACAGCAGGTATTAAACGAAAAAGCAAACTAACTGAAA
GCGTTGAACATTATGCTTTAATGAGAGCAAATCAATCAATTGAAGATGCAAATTTATGTC
TATTGGTTTTAGATGCAACTGAAGAAGTTAGCCATTTTTCTCAAAATGTAATTGGCATAG
CCTATGAATTAAAAAAACCATTAATTTTGATTGTAAATAAATGAGATTTAATTGAAAAAG
ATACAAACACAATGGAAAAATATAAAAAAGACTTGTTGAAAAAAGTTAAATTTGTTGATT
GATCTCCTATTGTGTTTATATCAGCCAAAGATAATTTAAGAATAAATAAACTAAGAGATA
CTATTATTCAAGTCAAGAATAATATTTCAAGAAAAATCAATACAAATCAATTAAATGACT
TAATGGCTACTGCTCAAATGATAAGACCTGCTTCATCAATAAACGGCAGAAGATTATCCA
TTACATTTGCAAGACAAATAGATGGATCAATTCCAACATTTTTATTGTTTGTAAATAATG
TTGATTTAGCCCATTTCACTTATCTAAGATATATTGAAAATCAAATAAGAGAAAATTATG
ATTTCTCTGGAACTCCTATAGAGCTAGTTTTAAGAAACAAAAACAAAAAAGAAGAGAGAG
AATAA
>20411 bias=0,e_score=0.0,bit_score=1375.2,score_ratio=1.04,align_strand=+,abs_start=220568,abs_end=221893,allele_start=220568,allele_end=221893,query_name=NODE_1_length_337655_cov_39.5735_ID_506 <unknown description>
TGATGAGAAATAATATTGTTGCAATAATTGGAAAACCTAATGTCGGTAAAAGTACCTTAT
TTAATAAAATCATAAACAAAAGAAAATCCATTGTTTATGATACACCCGGGGTTACTAGAG
ATAGATTATATGAGGATGCAATTTGAACTGGCAAAAAATTTAGAGTAGTTGATACCGGCG
GTATAACTATTGAAGATGAAGATTTTAAAAAGCAAATTAAACTTCAAGCACAAATAGCTA
TTGATGAAGCAAATGTAATTGTTTTTTTAATAGACGGCAAAGAACCGCTTACAATTGAAG
ATTATTATGTTGCTAGTTTATTAAGAAAAAGCAATAAACATGTTTTGTTGGCAGTAAATA
AACTTGAAGGTTCAAACGTTAATTATTATGATAATTCAATTTACTCACTTGGATTTGATG
AAATATTTCCAATTTCAGCAATTCATGGTGATGGAATTGGAAACTTGTTGGATAAAATCA
TAGAAAAATTAAATTTTAGTGATAAAGATGTTGAATCATATTTTAAATTGGCATTACTTG
GAAAAACCAATGTTGGTAAAAGTACATTGCTTAATACCTTAGCTAATGAAGAACGTTCAA
TTGTTAGCAATGTCGAAGGTACAACGCGAGACTCTGTTTCGTCTTTAATAAAAATTAACG
GAGAAATCTTTGAGGTCGTAGATACAGCAGGCATTAAAAGAAAAAGCAAACTAACTGAAA
GTGTTGAACATTATGCTTTAATGAGAGCAAATCAATCAATTGAAGATGCAAATTTATGTC
TATTGGTTTTAGATGCAACTGAAGAAGTTAGCCATTTTTCTCAAAATGTAATTGGCATAG
CCTATGAATTAAAAAAACCATTAATTTTGATTGTAAATAAATGAGATTTAATTGAAAAAG
ATACAAACACAATGGAAAAATATAAAAAAGACTTGTTGAAAAAAGTTAAATTTGTCGATT
GATCTCCTATTGTGTTTATATCAGCCAAAGATAATTTGAGAATAAATAAACTAAGAGATA
CTATTATTCAAGTCAAGAATAATATTTCAAGAAAAATCAACACAAATCAATTAAATGACT
TAATGGCTACTGCTCAAATGATAAGGCCTGCTTCATCAATAAACGGTAGAAGATTATCCA
TTACATTTGCAAGACAAATAGATGGATCAATTCCAACATTTTTATTGTTTGTAAATAATG
TTGATTTAGCCCATTTCACTTATCTAAGATATATTGAAAATCAAATAAGAGAAAATTATG
ATTTCTCTGGAACTCCTATAGAACTAGTTTTAAGAAACAAAAACAAAAAAGAAGAGAGAG
AATAA
