# Supplementary material for: Genomic determination of minimum multi-locus sequence typing schemas to represent the genomic phylogeny of Mycoplasma hominis
Source: BMC Genomics. 2016 Nov 23;17:964. doi: 10.1186/s12864-016-3284-z (PMC5120421; doi:10.1186/s12864-016-3284-z)
Supplement: Additional file 1: — FASTA sequence for all pan genomic alleles identified in this study. (ZIP 1488 kb) [file 12864_2016_3284_MOESM1_ESM.zip › pan_genome/GENE-269.fasta]

>270
ATGGAAGATTTATTAAGGAAAGTCCCTAAGACAAAAAAAGAATTGAAGATATATTCGGTA
TTAATCAATAAAATAGTTTCTTGATTAAAGCAAAAAATAAACTCATCAAATTCTAAAGGT
ATAACATTAGGAATATCTGGTGGAATTGATAGTTCAACATTAGCGTTAATTTCTGAATTA
GCTTTTCCAAATAGTTGTAAATTTTATTATTTAAAAACAGAAAATGATTCATATACAGAA
AGCCATATTAAACTTTTGCAACTTAAATTAAAGACAAAAATTGAAATTATTAACTTAAGT
TCTTGCTTTAAAAAAATAGTAAAGATTGCAAATATAATAAACCAAGGTTCAATTGCAAAT
ACTAAATCCAGATTATTTATGACAACATTATATGGTCTTGCATTTCAAAACAAAAATCTT
GTGCTTGGCACAGATAATTTTGATGAATATTATTTGGGATATTTTACAAAATATGGAGAC
GGTGGATGCGATTTACTGCCTTTTGCTAACATAAAAAAATCTGATGTATATGCTATGGCG
AGTTTGTTGGGTGTTCCACAGGAAATTATTGATAAAAAACCTAGTGCAACATTATACAAA
AATCAATATGATGAAGAAGAATTAGGATTTAAATACTCAGATTTTGAAAAATATCTATTA
GATCCAACATCTGTTTCTGAGGAATTAATTAAAAAGATAAAGAATATTCACAAGCAAACT
GAACACAAAAGAAAAGCAATCCCCAAGGGTCCAAAATTAAAATAA
>604
ATGGAAGATTTATTAAGAAAAGTTCCTAAGACAAAAAAAGAATTGAAGATATATTCGGTA
TTAATCAATAAAATAGTTTCTTGATTAAAGCAAAAAATAAACTCCTCAAATTCCAAAGGT
ATAACATTAGGAATATCAGGTGGAATTGATAGTTCAACATTAGCGTTAATTTCTGAATTA
GCTTTTCCAAATGGTTGCAAATTTTATTATTTAAAAACAGAAAATGATTCATATACAGAA
AGCCATATTAAACTTTTGCAACTTAAATTAAAGACAAAAATTGAAATTATTAATTTAAGT
TCTTGCTTTAAAAAAATAGTAAAGATTGCAAATATAATAAACCAAGGTTCAATTGCAAAT
ACTAAATCCAGATTATTTATGACAACATTATATGGTCTTGCATTTCAAAACAAAAATCTT
GTGCTTGGCACAGATAATTTTGATGAATATTATTTGGGATATTTTACAAAATATGGAGAC
GGTGGATGCGATTTACTGCCTTTTGCTAACATAAAAAAATCTGATGTATATGCTATGGCG
AGTTTGTTGGGTGTTCCACAGGAAATTATTGATAAAAAACCTAGTGCAACATTATACAAA
AATCAATATGATGAAGAAGAATTAGGATTTAAATACTCAGATTTTGAAAAATATCTATTA
GATCAAACATCTGTTTCTGAGGAATTAATTAAAAAGATAAAGAATATTCACAAGCAAACT
GAACACAAAAGAAAAGCAATCCCCAAGGGTCCAAAATTAAAATAA
>1398
ATGGAAGATTTATTAAGAAAAGTTCCTAAGACAAAAAAAGAATTGAAGATATATTCGGTA
TTAATCAATAAAATAGTTTCTTGATTAAAGCAAAAAATAAACTCCTCAAATTCCAAAGGT
ATAACATTAGGAATATCTGGTGGAATTGATAGTTCAACATTAGCGTTAATTTCTGAATTA
GCTTTTCCAAATGATTGCAAATTTTATTATTTAAAAACAGAAAATGATTCATATACAGAA
AGCCATATTAAACTTTTGCAACTTAAATTAAAGACAAAAATTGAAATTATTAACTTAAGT
TCTTGCTTTAAAAAAATAGTAAAGATTGCAAATATAATAAACCAAGGTTCAATTGCAAAT
ACTAAATCCAGATTATTTATGACAACATTATATGGTCTTGCATTTCAAAACAAAAATCTT
GTGCTTGGCACAGATAATTTTGATGAATATTATTTGGGATATTTTACAAAATATGGAGAC
GGTGGATGCGATTTACTGCCTTTTGCTAACATAAAAAAATCTGATGTATATGCTATGGCG
AGTTTGTTGGGTGTTCCACAGGAAATTATTGATAAAAAACCTAGTGCAACATTATACAAA
AATCAATATGATGAAGAAGAATTAGGATTTAAATACTCAGATTTTGAAAAATATCTATTA
GATCCAACATCTGTTTCTGAGGAATTAATTAAAAAGATAAAGAATATTCACAAGCAAACT
GAACACAAAAGAAAAGCAATCCCCAAGGGTCCAAAATTAAAATAA
>1815
ATGGAAGATTTATTAAGAAAAGTTCCTAAGACAAAAAAAGAATTGAAGATATATTCTATA
TTAATCAATAAAATAGTTTCTTGATTAAAGCAAAAAATAAACTCCTCAAATTCCAAAGGT
ATAACATTAGGAATATCAGGTGGAATTGATAGTTCAACATTAGCGTTAATTTCTGAATTA
GCTTTTCCAAATGGTTGCAAATTTTATTATTTAAAAACAGAAAATGATTCATATACGGAA
AGCCATATTAAACTTTTGCAACTTAAATTAAAGACAAAAATTGAAATTATTAACTTAAGT
TCTTGCTTTAAAAAAATAGTAAAGATTGCAAATATAATAGACCAAGGTTCAATTGCAAAT
ACTAAATCCAGATTATTTATGACAACATTATACGGTCTTGCATTCCAAAACAAAAATCTT
GTGCTTGGCACAGATAATTTTGATGAATATTATTTGGGATATTTTACAAAATATGGAGAC
GGTGGATGCGATTTACTGCCTTTTGCTAACATAAAAAAATCTGATGTATATGCTATGGCG
AGTTTGTTGGGTGTTCCACAGGAAATTATTGATAAAAAACCTAGCGCAACATTATACAAA
AATCAATATGATGAAGAAGAATTAGGGTTTAAATACTCAGATTTTGAAAAATATCTATTA
GATCCAACATCTGTTTCCGAGGAATTAATTAAAAAGATAAAGAATATTCACAAGCAAACT
GAACACAAAAGAAAAGCAATCCCCAAGGGTCCAAAATTAAAATAA
>7727 bias=121.5,bit_score=779.7,abs_start=18284,align_strand=+,abs_end=19048,score_ratio=1.01921568627,query_name=NODE_4_length_107452_cov_30.9088_ID_628
ATGGAAGATTTATTAAGAAAAGTTCCTAAGACAAAAAAAGAATTGAAGATATATTCGGTA
TTAATCAATAAAATAGTTTCTTGATTAAAGCAAAAAATAAACTCCTCAAATTCTAATGGT
ATAACATTGGGGATATCAGGTGGAATTGATAGTTCAACATTAGCGTTAATTTCTGAATTA
GCTTTTCCAAATGGTTGCAAATTTTATTATTTAAAAACAGAAAATGATTCATATACAGAA
AGCCATATAAAACTTTTGCAACTTAAATTAAAGACAAAAATTGAAATTATTAACTTAAGT
TCTTGCTTTAAAAAAATAGTAAAGATTGCAAATATAATAAACCAAGGTTCAATTGCAAAT
ACTAAATCCAGATTATTTATGACAACATTATATGGTCTTGCATTTCAAAACAAAAATCTT
GTGCTTGGCACAGATAATTTTGATGAATATTATTTGGGATATTTTACAAAATATGGAGAC
GGTGGATGCGATTTACTGCCTTTTGCTAACATAAAAAAATCTGATGTATATGCTATGGCG
AGTTTGTTGGGTGTTCCACAGGAAATTATTGATAAAAAACCTAGCGCAACATTATACAAA
AATCAATATGATGAAGAAGAATTAGGATTTAAATACTCAGATTTTGAAAAATATCTATTA
GATCCAACATCTGTTTCTGAGGAATTAATTAAAAAGATAAAGAATATTCACAAGCAAACT
GAACACAAAAGAAAAGCAATCCCCAAGGGTCCAAAATTAAAATAA
>7731 bias=123.9,bit_score=781.8,abs_start=236447,align_strand=+,abs_end=237211,score_ratio=1.02196078431,query_name=NODE_1_length_290949_cov_36.4267_ID_342
ATGGAAGATTTATTAAGAAAAGTTCCTAAGACAAAAAAAGAATTGAAGATATATTCGGTA
TTAATCAATAAAATAGTTTCTTGATTAAAGCAAAAAATAAACTCCTCAAATTCTAAAGGT
ATAACATTAGGAATATCTGGTGGAATTGATAGTTCAACATTAGCGTTAATTTCTGAATTA
GCTTTTCCAAATGATTGCAAATTTTATTATTTAAAAACAGAAAATGATTCATATACAGAA
AGCCATATTAAACTTTTGCAACTTAAATTAAAGACAAAAATTGAAATTATTAACTTAAGT
TCTTGCTTTAAAAAAATAGTAAAGATTGCAAATATAATAAACCAAGGTTCAATTGCGAAT
ACTAAATCCAGATTATTTATGACAACATTATATGGTCTTGCATTTCAAAACAAAAATCTT
GTGCTTGGCACAGATAATTTTGATGAATATTATTTGGGATATTTTACAAAATATGGAGAC
GGCGGATGCGATTTACTGCCTTTTGCTAACATAAAAAAATCTGATGTATATGCTATGGCG
AGTTTGTTGGGTGTTCCACAGGAAATTATTGATAAAAAACCTAGTGCAACATTATACAAA
AATCAATATGATGAAGAAGAATTAGGATTTAAATACTCAGATTTTGAAAAATATCTATTA
GATCCAACATCTGTTTCTGAGGAATTAATTAAAAAGATAAAGAATATTCACAAGCAAACT
GAACACAAAAGAAAAGCAATCCCCAAGGGTCCAAAATTAAAATAA
>7732 bias=125.4,bit_score=779.7,abs_start=24839,align_strand=+,abs_end=25603,score_ratio=1.01921568627,query_name=NODE_14_length_42366_cov_11.3659_ID_1322
ATGGAAGATTTATTAAGGAAAGTCCCTAAGACAAAAAAAGAATTGAAGATATATTCGGTA
TTAATCAATAAAATAGTTTCTTGATTAAAGCAAAAAATAAACTCATCAAATTCTAAAGGT
ATAACATTAGGAATATCTGGTGGAATTGATAGTTCAACATTAGCGTTAATTTCTGAATTA
GCTTTTCCAAATAGTTGTAAATTTTATTATTTAAAAACAGAAAATGATTCATATACAGAA
AGCCATATTAAACTTTTGCAACTTAAATTAAAGACAAAAATTGAAATTATTAACTTAAGT
TCTTGCTTTAAAAAAATAGTAAAGATTGCAAATATAATAAACCAAGGTTCAATTGCAAAT
ACTAAATCCAGATTATTTATGACAACATTATATGGTCTTGCATTTCAAAACAAAAATCTT
GTGCTTGGCACAGATAATTTTGATGAATATTATTTGGGATATTTTACAAAATATGGAGAC
GGTGGATGCGATTTACTGCCTTTTGCTAACATAAAAAAATCTGATGTATATGCTATGGCG
AGTTTGTTGGGTGTTCCACAGGAAATTATTGATAAAAAACCTAGTGCAACATTATACAAA
AATCAATATGATGAAGAAGAATTAGGATTTAAATACTCAGATTTTGAAAAATATCTATTA
GATCCAACATCTGTTTCTGAGGAATTAATTAAAAAGATAAGGAATATTCACAAGCAAACT
GAACACAAAAGAAAAGCAATCCCCAAGGGTCCAAAATTAAAATAA
>7734 bias=125.8,bit_score=784.7,abs_start=231089,align_strand=+,abs_end=231853,score_ratio=1.02575163399,query_name=NODE_1_length_423494_cov_19.5452_ID_878
ATGGAAGATTTATTAAGAAAAGTTCCTAAGACAAAAAAAGAATTGAAGATATATTCGGTA
TTAATCAATAAAATAGTTTCTTGATTAAAGCAAAAAATAAACTCCTCAAATTCCAAAGGT
ATAACATTAGGAATATCAGGTGGAATTGATAGTTCAACATTAGCGTTAATTTCTGAATTA
GCTTTTCCAAATGATTGCAAATTTTATTATTTAAAAACAGAAAATGATTCATATACAGAA
AGCCATATTAAACTTTTGCAACTTAAATTAAAGACAAAAATTGAAATTATTAACTTAAGT
TCTTGCTTTAAAAAAATAGTAAAGATTGCAAATATAATAAACCAAGGTTCAATTGCAAAT
ACTAAATCCAGATTATTTATGACAACATTATATGGTCTTGCATTTCAAAACAAAAATCTT
GTGCTTGGCACAGATAATTTTGATGAATATTATTTGGGATATTTTACAAAATATGGAGAC
GGTGGATGCGATTTACTGCCTTTTGCTAACATAAAAAAATCTGATGTATATGCTATGGCG
AGTTTGTTGGGTGTTCCACAGGAAATTATTGATAAAAAACCTAGTGCAACATTATACAAA
AATCAATATGATGAAGAAGAATTAGGATTTAAATACTCAGATTTTGAAAAATATCTATTA
GATCCAACATCTGTTTCTGAGGAATTAATTAAAAAGATAAAGAATATTCACAAGCAAACT
GAACACAAAAGAAAAGCAATCCCCAAGGGTCCAAAATTAAAATAA
>20392 bias=0,e_score=2.8e-233,bit_score=781.8,score_ratio=1.02,align_strand=-,abs_start=113943,abs_end=114705,allele_start=113943,allele_end=114705,query_name=NODE_1_length_344309_cov_36.0595_ID_85 <unknown description>
TGGAAGATTTATTAAGAAAAGTTCCTAAGACAAAAAAAGAATTGAAGATATATTCGGTAT
TAATCAATAAAATAGTTTCTTGATTAAAGCAAAAAATAAACTCCTCAAATTCTAAAGGTA
TAACATTAGGAATATCTGGTGGAATTGATAGTTCAACATTAGCGTTAATTTCTGAATTAG
CTTTTCCAAATGATTGCAAATTTTATTATTTAAAAACAGAAAATGATTCATATACAGAAA
GCCATATTAAACTTTTGCAACTTAAATTAAAGACAAAAATTGAAATTATTAACTTAAGTT
CTTGCTTTAAAAAAATAGTAAAGATTGCAAATATAATAAACCAAGGTTCAATTGCGAATA
CTAAATCCAGATTATTTATGACAACATTATATGGTCTTGCATTTCAAAACAAAAATCTTG
TGCTTGGCACAGATAATTTTGATGAATATTATTTGGGATATTTTACAAAATATGGAGACG
GCGGATGCGATTTACTGCCTTTTGCTAACATAAAAAAATCTGATGTATATGCTATGGCGA
GTTTGTTGGGTGTTCCACAGGAAATTATTGATAAAAAACCTAGTGCAACATTATACAAAA
ATCAATATGATGAAGAAGAATTAGGATTTAAATACTCAGATTTTGAAAAATATCTATTAG
ATCCAACATCTGTTTCTGAGGAATTAATTAAAAAGATAAAGAATATTCACAAGCAAACTG
AACACAAAAGAAAAGCAATCCCCAAGGGTCCAAAATTAAAAT
>20393 bias=0,e_score=3.9e-233,bit_score=779.7,score_ratio=1.02,align_strand=+,abs_start=18284,abs_end=19048,allele_start=18284,allele_end=19048,query_name=NODE_4_length_107060_cov_28.1066_ID_600 <unknown description>
TGGAAGATTTATTAAGAAAAGTTCCTAAGACAAAAAAAGAATTGAAGATATATTCGGTAT
TAATCAATAAAATAGTTTCTTGATTAAAGCAAAAAATAAACTCCTCAAATTCTAATGGTA
TAACATTGGGGATATCAGGTGGAATTGATAGTTCAACATTAGCGTTAATTTCTGAATTAG
CTTTTCCAAATGGTTGCAAATTTTATTATTTAAAAACAGAAAATGATTCATATACAGAAA
GCCATATAAAACTTTTGCAACTTAAATTAAAGACAAAAATTGAAATTATTAACTTAAGTT
CTTGCTTTAAAAAAATAGTAAAGATTGCAAATATAATAAACCAAGGTTCAATTGCAAATA
CTAAATCCAGATTATTTATGACAACATTATATGGTCTTGCATTTCAAAACAAAAATCTTG
TGCTTGGCACAGATAATTTTGATGAATATTATTTGGGATATTTTACAAAATATGGAGACG
GTGGATGCGATTTACTGCCTTTTGCTAACATAAAAAAATCTGATGTATATGCTATGGCGA
GTTTGTTGGGTGTTCCACAGGAAATTATTGATAAAAAACCTAGCGCAACATTATACAAAA
ATCAATATGATGAAGAAGAATTAGGATTTAAATACTCAGATTTTGAAAAATATCTATTAG
ATCCAACATCTGTTTCTGAGGAATTAATTAAAAAGATAAAGAATATTCACAAGCAAACTG
AACACAAAAGAAAAGCAATCCCCAAGGGTCCAAAATTAAAATAA
>20394 bias=0,e_score=9.2e-233,bit_score=779.7,score_ratio=1.02,align_strand=+,abs_start=152903,abs_end=153667,allele_start=152903,allele_end=153667,query_name=NODE_1_length_264014_cov_18.1843_ID_149 <unknown description>
TGGAAGATTTATTAAGGAAAGTCCCTAAGACAAAAAAAGAATTGAAGATATATTCGGTAT
TAATCAATAAAATAGTTTCTTGATTAAAGCAAAAAATAAACTCATCAAATTCTAAAGGTA
TAACATTAGGAATATCTGGTGGAATTGATAGTTCAACATTAGCGTTAATTTCTGAATTAG
CTTTTCCAAATAGTTGTAAATTTTATTATTTAAAAACAGAAAATGATTCATATACAGAAA
GCCATATTAAACTTTTGCAACTTAAATTAAAGACAAAAATTGAAATTATTAACTTAAGTT
CTTGCTTTAAAAAAATAGTAAAGATTGCAAATATAATAAACCAAGGTTCAATTGCAAATA
CTAAATCCAGATTATTTATGACAACATTATATGGTCTTGCATTTCAAAACAAAAATCTTG
TGCTTGGCACAGATAATTTTGATGAATATTATTTGGGATATTTTACAAAATATGGAGACG
GTGGATGCGATTTACTGCCTTTTGCTAACATAAAAAAATCTGATGTATATGCTATGGCGA
GTTTGTTGGGTGTTCCACAGGAAATTATTGATAAAAAACCTAGTGCAACATTATACAAAA
ATCAATATGATGAAGAAGAATTAGGATTTAAATACTCAGATTTTGAAAAATATCTATTAG
ATCCAACATCTGTTTCTGAGGAATTAATTAAAAAGATAAGGAATATTCACAAGCAAACTG
AACACAAAAGAAAAGCAATCCCCAAGGGTCCAAAATTAAAATAA
>20395 bias=0,e_score=5.3e-234,bit_score=784.7,score_ratio=1.03,align_strand=-,abs_start=88463,abs_end=89225,allele_start=88463,allele_end=89225,query_name=NODE_1_length_474534_cov_38.1723_ID_792 <unknown description>
TGGAAGATTTATTAAGAAAAGTTCCTAAGACAAAAAAAGAATTGAAGATATATTCGGTAT
TAATCAATAAAATAGTTTCTTGATTAAAGCAAAAAATAAACTCCTCAAATTCCAAAGGTA
TAACATTAGGAATATCAGGTGGAATTGATAGTTCAACATTAGCGTTAATTTCTGAATTAG
CTTTTCCAAATGATTGCAAATTTTATTATTTAAAAACAGAAAATGATTCATATACAGAAA
GCCATATTAAACTTTTGCAACTTAAATTAAAGACAAAAATTGAAATTATTAACTTAAGTT
CTTGCTTTAAAAAAATAGTAAAGATTGCAAATATAATAAACCAAGGTTCAATTGCAAATA
CTAAATCCAGATTATTTATGACAACATTATATGGTCTTGCATTTCAAAACAAAAATCTTG
TGCTTGGCACAGATAATTTTGATGAATATTATTTGGGATATTTTACAAAATATGGAGACG
GTGGATGCGATTTACTGCCTTTTGCTAACATAAAAAAATCTGATGTATATGCTATGGCGA
GTTTGTTGGGTGTTCCACAGGAAATTATTGATAAAAAACCTAGTGCAACATTATACAAAA
ATCAATATGATGAAGAAGAATTAGGATTTAAATACTCAGATTTTGAAAAATATCTATTAG
ATCCAACATCTGTTTCTGAGGAATTAATTAAAAAGATAAAGAATATTCACAAGCAAACTG
AACACAAAAGAAAAGCAATCCCCAAGGGTCCAAAATTAAAAT
>20396 bias=0,e_score=3.3e-232,bit_score=777.9,score_ratio=1.02,align_strand=-,abs_start=54293,abs_end=55055,allele_start=54293,allele_end=55055,query_name=NODE_1_length_253687_cov_41.2364_ID_219 <unknown description>
TGGAAGATTTATTAAGAAAAGTTCCTAAGACAAAAAAAGAATTGAAGATATATTCAGTAT
TAATCAATAAAATAGTTTCTTGATTAAAGCAAAAAATAAACTCCTCAAATTCCAAAGGTA
TAACATTAGGAATATCAGGTGGAATTGATAGTTCAACATTAGCGTTAATTTCTGAATTAG
CTTTTCCAAATGATTGCAAATTTTATTATTTAAAAACAGAAAATGATTCATATACAGAAA
GCCATATTAAACTTTTGCAACTTAAATTAAAGACAAAAATTGAAATTATTAACTTAAGTT
CTTGCTTTAAAAAAATAGTAAAGATTGCAAATATAATAAACCAAGGTTCAATTGCAAATA
CTAAATCCAGATTATTTATGACAACATTATATGGTCTTGCATTTCAAAACAAAAATCTTG
TGCTTGGCACAGATAATTTTGATGAATATTATTTGGGATATTTTACAAAATATGGAGACG
GTGGATGCGATTTACTGCCTTTTGCTAACATAAAAAAATCTGATGTATATGCTATGGCGA
GTTTGTTGGGTGTTCCACAGGAAATTATTGATAAAAAACCTAGTGCAACATTATACAAAA
ATCAATATGATGAAGAAGAATTAGGATTTAAATACTCAGATTTTGAAAAATATCTATTAG
ATCCAACATCTGTTTCTGAGAAATTAATTAAAAAGATAAAGAATATTCACAAGCAAACTG
AACACAAAAGAAAAGCAATCCCCAAGGGTCCAAAATTAAAAT
>20397 bias=0,e_score=2.6e-233,bit_score=782.1,score_ratio=1.02,align_strand=+,abs_start=268018,abs_end=268782,allele_start=268018,allele_end=268782,query_name=NODE_1_length_386744_cov_32.1807_ID_133 <unknown description>
TGGAAGATTTATTAAGAAAAGTTCCTAAGACAAAAAAAGAATTGAAGATATATTCTATAT
TAATCAATAAAATAGTTTCTTGATTAAAGCAAAAAATAAACTCCTCAAATTCTAAAGGTA
TAACATTAGGAATATCTGGTGGAATTGATAGTTCAACATTAGCGTTAATTTCTGAATTAG
CTTTTCCGAATGGTTGCAAATTTTATTATTTAAAAACAGAAAATGATTCATATACAGAAA
GCCATATTAAACTTTTGCAACTTAAATTAAAGACAAAAATTGAAATTATTAATTTAAGTT
CTTGCTTTAAAAAAATAGTAAAGATTGCAAATATAATAGACCAAGGTTCAATTGCAAATA
CTAAATCCAGATTATTTATGACAACATTATACGGTCTTGCATTCCAAAACAAAAATCTTG
TGCTTGGCACAGATAATTTTGATGAATATTATTTGGGATATTTTACAAAATATGGAGACG
GTGGATGCGATTTACTGCCTTTTGCTAACATAAAAAAATCTGATGTATATGCTATGGCGA
GTTTGTTGGGTGTTCCACAGGAAATTATTGATAAAAAACCTAGCGCAACATTATACAAAA
ATCAATATGATGAAGAAGAATTAGGGTTTAAATACTCAGATTTTGAAAAATATCTATTAG
ATCCAACATCTGTTTCTGAGGAATTAATTAAAAAGATAAAGAATATTCACAAGCAAACTG
AACACAAAAGAAAAGCAATCCCCAAGGGTCCAAAATTAAAATAA
>20398 bias=0,e_score=1.3e-232,bit_score=780.6,score_ratio=1.02,align_strand=-,abs_start=122756,abs_end=123518,allele_start=122756,allele_end=123518,query_name=NODE_1_length_666248_cov_46.4332_ID_732 <unknown description>
TGGAAGATTTATTAAGGAAAGTCCCTAAGACAAAAAAAGAATTGAAGATATATTCGGTAT
TAATCAATAAAATAGTTTCTTGATTAAAGCAAAAAATAAACTCATCAAATTCTAAAGGTA
TAACATTAGGAATATCTGGTGGAATTGATAGTTCAACATTAGCGTTAATTTCTGAATTAG
CTTTTCCAAATAGTTGTAAATTTTATTATTTAAAAACAGAAAATGATTCATATACAGAAA
GCCATATTAAACTTTTGCAACTTAAATTAAAGACAAAAATTGAAATTATTAACTTAAGTT
CTTGCTTTAAAAAAATAGTAAAGATTGCAAATATAATAAACCAAGGTTCAATTGCAAATA
CTAAATCCAGATTATTTATGACAACATTATATGGTCTTGCATTTCAAAACAAAAATCTTG
TGCTTGGCACAGATAATTTTGATGAATATTATTTGGGATATTTTACAAAATATGGAGACG
GTGGATGCGATTTACTGCCTTTTGCTAACATAAAAAAATCTGATGTATATGCTATGGCGA
GTTTGTTGGGTGTTCCACAGGAAATTATTGATAAAAAACCTAGTGCAACATTATACAAAA
ATCAATATGATGAAGAAGAATTAGGATTTAAATACTCAGATTTTGAAAAATATCTATTAG
ATCCAACATCTGTTTCTGAGGAATTAATTAAAAAGATAAAGAATATTCACAAGCAAACTG
AACACAAAAGAAAAGCAATCCCCAAGGGTCCAAAATTAAAAT
>20399 bias=0,e_score=2.4e-233,bit_score=781.8,score_ratio=1.02,align_strand=+,abs_start=236447,abs_end=237211,allele_start=236447,allele_end=237211,query_name=NODE_1_length_290949_cov_36.4267_ID_342 <unknown description>
TGGAAGATTTATTAAGAAAAGTTCCTAAGACAAAAAAAGAATTGAAGATATATTCGGTAT
TAATCAATAAAATAGTTTCTTGATTAAAGCAAAAAATAAACTCCTCAAATTCTAAAGGTA
TAACATTAGGAATATCTGGTGGAATTGATAGTTCAACATTAGCGTTAATTTCTGAATTAG
CTTTTCCAAATGATTGCAAATTTTATTATTTAAAAACAGAAAATGATTCATATACAGAAA
GCCATATTAAACTTTTGCAACTTAAATTAAAGACAAAAATTGAAATTATTAACTTAAGTT
CTTGCTTTAAAAAAATAGTAAAGATTGCAAATATAATAAACCAAGGTTCAATTGCGAATA
CTAAATCCAGATTATTTATGACAACATTATATGGTCTTGCATTTCAAAACAAAAATCTTG
TGCTTGGCACAGATAATTTTGATGAATATTATTTGGGATATTTTACAAAATATGGAGACG
GCGGATGCGATTTACTGCCTTTTGCTAACATAAAAAAATCTGATGTATATGCTATGGCGA
GTTTGTTGGGTGTTCCACAGGAAATTATTGATAAAAAACCTAGTGCAACATTATACAAAA
ATCAATATGATGAAGAAGAATTAGGATTTAAATACTCAGATTTTGAAAAATATCTATTAG
ATCCAACATCTGTTTCTGAGGAATTAATTAAAAAGATAAAGAATATTCACAAGCAAACTG
AACACAAAAGAAAAGCAATCCCCAAGGGTCCAAAATTAAAATAA
