# Supplementary material for: Genomic determination of minimum multi-locus sequence typing schemas to represent the genomic phylogeny of Mycoplasma hominis
Source: BMC Genomics. 2016 Nov 23;17:964. doi: 10.1186/s12864-016-3284-z (PMC5120421; doi:10.1186/s12864-016-3284-z)
Supplement: Additional file 1: — FASTA sequence for all pan genomic alleles identified in this study. (ZIP 1488 kb) [file 12864_2016_3284_MOESM1_ESM.zip › pan_genome/GENE-26.fasta]

>26
ATGAATAACATTGATAATAATTTATTTTTTATTGAAGAAGAAATTAAAAAAATTGAAAAA
ATTGCAAAAGAAGACCCACTTAAAGCAATTTATATTTTAGATGAAGACAAAAAACAATTC
TCTCTAAAAGAAGACTTGGATGATTTAGATGCATTGAGGGATAACATTGAGTTTCAACTT
AAGAAACAAAATTTAATAACCTCAACAAAACTTGATACATTAAGTTTAATAAATAGTTTA
AAAAACAAAAAAATGGGTTATGCATTTATGCTAAGCTACAACGAACTTAAAAAACGAGAT
GATATAGCGAAATATGCAATTGAATTTCAAGATTTTTTTAAAGGAAATGATTTTGATAGT
AAAGGATTTCAAACATTGATTTATGACTTATTAGTCAATAGCAATATTGATTTTGAATAC
GATATTCAAAATAAAAAAATTAATCCCAAAAAATTAGGATCATTATTAAAGAATGCTGAA
ATTCAAAAGATGCAAGATGAAATTATTGCAACTTTTGATAAAGATATTTCAAAAAACAAG
GTTGCAAGGCAAGTATTTTCAGCGTATTTATTTCAAAATTGAGTTGCAATTTTATTGCAC
GAAACAAAAGACGATTATTTAAAAATATCACACGTAATTGAAGTAATTTTAGGTAATCAA
ACGCCAGATTCACTTTCCAAAGAAGAAAAAGAGTTATATAACATTTTTAAATAA
>629
ATGAATAACATTGATAATAATTTATTTTTTATTGAAGAAGAAATTAAAAAAATTGAAAAA
ATTGCAAAAGAAGACCCACTTAAAGCAATTTATATTTTAGATGAAGACAAAAAACAATTC
TCTCTAAAAGAGGACTTGGATGATTTAGATGCATTGAGGGATAACATTGAGTTTCAACTT
AAGAAACAAAATTTAATAACCTCAACAAAACTTGATACATTAAGTTTAATAAATAGTTTA
AAAAACAAAAAAATGGGTTATGCATTTATGCTAAGCTACAACGAACTTAAAAAACGAGAT
GATATAGCAAAATATGCAATTGAATTTCAAGATTTTTTTAAAGGAAATGATTTTGATAGT
AAAGGATTTCAAACATTGATTTATGACTTATTAGTCAATAGCAATATTGATTTTGAATAC
GATATTCAAAATAAAAAAATTAATCCCAAAAAATTAGGATCATTATTAAAGAATGCTGAA
ATTCAAAAGATGCAAGATGAAATCATTGCAACTTTTGATAAAGATATTTCAAAAAACAAG
GTTGCAAGACAAGTGTTTTCAGCGTATTTATTTCAAAATTGAGTTGCAATCTTATTGCAC
GAAACAAAAGACGATTATTTAAAAATATCACACGTAATTGAAGTAATTTTAGGTAATCAA
ACGTCAGATTCACTTTCCAAAGAAGAAAAAGAGTTATATAACATTTTTAAATAA
>1366
ATGAATAACATTGATAATAATTTATTTTTTATTGAAGAAGAAATTAAAAAAATTGAAAAA
ATTGCAAAAGAAGACCCACTTAAAGCAATTTATGTTTTAGATGAAGACAAAAAACAATTC
TCTCTAAAAGAAGACTTGGATGATTTAGATGCATTGAGGGATAACATTGAGTTTCAACTT
AAGAAACAAAATTTAATAACCTCAACAAAACTTGATACATTAAGTTTAATAAATAGTTTA
AAAAACAAAAAAATGGGTTATGCATTTATGCTGAGCTACAATGAACTTAAAAAACGAGAT
GATATAGCAAAATATGCAATTGAATTTCAAGATTTTTTTAAAGGAAATGATTTTGATAGT
AAAGGATTTCAAACATTGATTTATGACTTATTAGTCAATAGTAATATTGATTTTGAATAC
GATATTCAAAATAAAAAAATTAATCCCAAAAAATTAGGATCATTATTAAAGAATGCCGAA
ATTCAAAAGATGCAAGATGAAATTATTGCAACTTTTGACAAAGATATTTCAAAAAACAAG
GTTGCAAGGCAAGTGTTTTCAGCGTATTTATTTCAAAATTGAGTTGCAATCTTATTGCAC
GAAACAAAAGACGATTATTTAAAAATATCACACGTAATTGAAGTGATTTTAGGTAATCAA
ACGTCAGATTCACTTTCTGAAGAAGAAAAAGAGTTATATAACATTTTTAAATAA
>1537
ATGAATAACATTGATAATAATTTATTTTTTATTGAAGAAGAAATTAAAAAAATTGAAAAA
ATTGCAAAAGAAGACCCACTTAAAGCAATTTATATTTTAGATGAAGACAAAAAACAATTC
TCTCTAAAAGAAGACTTGGATGATTTAGATGCATTGAGGGATAACATTGAGTTTCAACTT
AAGAAACAAAATTTAATAACCTCAACAAAACTTGATACATTAAGTTTAATAAATAGTTTA
AAAAACAAAAAAATGGGTTATGCATTTATGCTAAGCTACAACGAACTTAAAAAACGAGAT
GATATAGCAAAATATGCAATTGAATTTCAAGATTTTTTTAAAGGAAATGATTTTGATAGT
AAAGGATTTCAAACATTGATTTATGACTTATTAGTCAATAGTAATATTGATTTTGAATAC
GATATTCAAAATAAAAAAATTAATCCCAAAAAATTAGGATCATTATTAAAGAATGCTGAA
ATTCAAAAGATGCAAGATGAAATTATTGCAACTTTTGACAAAGATATTTCAAAAAACAAG
GTTGCAAGGCAAGTGTTTTCAGCGTATTTATTTCAAAATTGAGTTGCAATTTTATTGCAC
GAAACAAAAGACGATTATTTAAAAATATCACACGTAATTGAAGTAATTTTAGGTAATCAA
ACGTCAGATTCACTTTCTGAAGAAGAAAAAGAGTTATATAACATTTTTTAA
>4032 bias=144.6,bit_score=700.9,abs_start=83622,align_strand=-,abs_end=84333,score_ratio=0.981652661064,query_name=NODE_1_length_201530_cov_37.1757_ID_177
TTATGAATAACATTGATAATAATTTATTTTTTATTGAAGAAGAAATTAAAAAAATTGAAA
AAATTGCAAAAGAAGACCCACTTAAAGCAATTTATGTTTTAGATGAAGACAAAAAACAAT
TCTCTCTAAAAGAGGACTTGGATGATTTAGATGCATTGAGGGATAACATTGAGTTTCAAC
TTAAGAAACAAAATTTAATAACCTCAACAAAACTTGATACATTAAGTTTAATAAATAGTT
TAAAAAACAAAAAAATGGGTTATGCATTTATGCTAAGCTACAACGAACTTAAAAAACGAG
ATGATATAGCAAAATATGCAATTGAATTTCAAGATTTTTTTAAAGGAAATGATTTTGATA
GTAAAGGATTTCAAACATTGATTTATGACTTATTAGTCAATAGCAATATTGATTTTGAAT
ACGATATTCAAAATAAAAAAATTAATCCCAAAAAATTAGGATCATTATTAAAGAATGCTG
AAATTCAAAAGATGCAAGATGAAATCATTGCAACTTTTGATAAAGATATTTCAAAAAACA
AGGTTGCAAGACAAGTGTTTTCAGCGTATTTATTTCAAAATTGAGTTGCAATCTTATTGC
ACGAAACAAAAGACGATTATTTAAAAATATCACACGTAATTGAAGTAATTTTAGGTAATC
AAACGTCAGATTCACTTTCCAAAGAAGAAAAAGAGTTATATAACATTTTTAAATAAAT
>4033 bias=144.6,bit_score=701.3,abs_start=225291,align_strand=-,abs_end=226002,score_ratio=0.982212885154,query_name=NODE_1_length_666248_cov_46.4332_ID_732
TTATGAATAACATTGATAATAATTTATTTTTTATTGAAGAAGAAATTAAAAAAATTGAAA
AAATTGCAAAAGAAGACCCACTTAAAGCAATTTATGTTTTAGATGAAGACAAAAAACAAT
TCTCTCTAAAAGAAGACTTGGATGATCTAGATGCATTGAGGGATAACATTGAGTTTCAAC
TTAAGAAACAAAATTTAATAACCTCAACAAAACTTGATACATTAAGTTTAATAAATAGTT
TAAAAAACAAAAAAATGGGTTATGCATTTATGCTAAGCTACAACGAACTTAAAAAACGAG
ATGATATAGCAAAATATGCAATTGAATTTCAAGATTTTTTTAAAGGAAATGATTTTGATA
GTAAAGGATTTCAAACATTGATTTATGACTTATTAGTCAATAGTAATATTGATTTTGAAT
ACGATATTCAAAATAAAAAAATTAATCCCAAAAAATTAGGATCATTATTAAAGAATGCTG
AAATTCAAAAGATGCAAGATGAAATTATTGCAACTTTTGACAAAGATATTTCAAAAAACA
AGGTTGCAAGGCAAGTGTTTTCAGCGTATTTATTTCAAAATTGAGTTGCAATCTTATTGC
ACGAAACAAAAGACGATTATTTAAAAATATCACACGTAATTGAAGTAATTTTAGGTAATC
AAACGTCAGATTCACTTTCCAAAGAAGAAAAAGAGTTATATAACATTTTTAAATAAAT
>4034 bias=147.4,bit_score=699.1,abs_start=128615,align_strand=+,abs_end=129328,score_ratio=0.979131652661,query_name=NODE_1_length_423494_cov_19.5452_ID_878
TTTATGAATAACATTGATAATAATTTATTTTTTATTGAAGAAGAAATTAAAAAAATTGAA
AAAATTGCAAAAGAAGACCCACTTAAAGCAATTTATATTTTAGATGAAGACAAAAAACAA
TTCTCTCTAAAAGAAGACTTGGATGATTTAGATGCATTGAGGGATAACATTGAGTTTCAA
CTTAAGAAACAAAATTTAATAACCTCAACAAAACTTGATACATTAAGTTTAATAAATAGT
TTAAAAAACAAAAAAATGGGTTATGCATTTATGCTAAGCTACAACGAACTTAAAAAACGA
GATGATATAGCGAAATATGCAATTGAATTTCAAGATTTTTTTAAAGGAAATGATTTTGAT
AGTAAAGGATTTCAAACATTGATTTATGACTTATTAGTCAATAGCAATATTGATTTTGAA
TACGATATTCAAAATAAAAAAATTAATCCCAAAAAATTAGGATCATTATTAAAGAATGCT
GAAATTCAAAAGATGCAAGATGAAATTATTGCAACTTTTGATAAAGATATTTCAAAAAAC
AAGGTTGCAAGGCAAGTATTTTCAGCGTATTTATTTCAAAATTGAGTTGCAATTTTATTG
CACGAAACAAAAGACGATTATTTAAAAATATCACACGTAATTGAAGTAATTTTAGGTAAT
CAAACGCCAGATTCACTTTCTGAAGAAGAAAAAGAGTTATATAACATTTTTAAATAAATT
>4035 bias=146.2,bit_score=698.4,abs_start=47857,align_strand=+,abs_end=48570,score_ratio=0.978151260504,query_name=NODE_3_length_132017_cov_31.7138_ID_1553
TTTATGAATAACATTGATAATAATTTATTTTTTATTGAAGAAGAAATTAAAAAAATTGAA
AAAATTGCAAAAGAAGACCCACTTAAAGCAATTTATATTTTAGATGAAGACAAAAAACAA
TTCTCTCTAAAAGAAGACTTGGATGATTTAGATGCATTGAGGGATAACATTGAATTTCAA
CTTAAGAAACAAAATTTAATAACCTCAACAAAACTTGATACATTAAGTTTAATAAATAGT
TTAAAAAACAAAAAAATGGGTTATGCATTTATGCTGAGCTACAACGAACTTAAAAAACGA
GATGATATAGCAAAATATGCAATTGAATTTCAAGATTTTTTTAAAGGAAATGATTTTGAT
AGTAAAGGATTTCAAACATTGATTTATGACTTATTAGTCAATAGTAATATTGATTTTGAA
TACGATATTCAAAATAAAAAAATTAATCCCAAAAAATTAGGATCATTATTAAAGAATGCT
GAAATTCAAAAGATGCAAGATGAAATTATTGCAACTTTTGACAAAGATATTTCAAAAAAC
AAGGTTGCAAGGCAAGTGTTTTCAGCGTATTTATTTCAAAATTGAGTTGCAATCTTATTG
CACGAAACAAAAGACGATTATTTAAAAATATCACACGTAATTGAAGTAATTTTAGGTAAT
CAAACGCCAGATTCACTTTCCAAAGAAGAAAAAGAGTTATATAACATTTTTAAATAAATT
>17165 bias=0,e_score=6e-209,bit_score=701.2,score_ratio=0.98,align_strand=+,abs_start=50426,abs_end=51140,allele_start=50426,allele_end=51140,query_name=NODE_1_length_264014_cov_18.1843_ID_149 <unknown description>
TGAATAACATTGATAATAATTTATTTTTTATTGAAGAAGAAATTAAAAAAATTGAAAAAA
TTGCAAAAGAAGACCCACTTAAAGCAATTTATGTTTTAGATGAAGACAAAAAACAATTCT
CTCTAAAAGAAGACTTGGATGATCTAGATGCATTGAGGGATAACATTGAGTTTCAACTTA
AGAAACAAAATTTAATAACCTCAACAAAACTTGATACATTAAGTTTAATAAATAGTTTAA
AAAACAAAAAAATGGGTTATGCATTTATGCTAAGCTACAACGAACTTAAAAAACGAGATG
ATATAGCAAAATATGCAATTGAATTTCAAGATTTTTTTAAAGGAAATGATTTTGATAGTA
AAGGATTTCAAACATTGATTTATGACTTATTAGTCAATAGTAATATTGATTTTGAATACG
ATATTCAAAATAAAAAAATTAATCCCAAAAAATTAGGATCATTATTAAAGAATGCTGAAA
TTCAAAAGATGCAAGATGAAATTATTGCAACTTTTGACAAAGATATTTCAAAAAACAAGG
TTGCAAGGCAAGTGTTTTCAGCGTATTTATTTCAAAATTGAGTTGCAATCTTATTGCACG
AAACAAAAGACGATTATTTAAAAATATCACACGTAATTGAAGTAATTTTAGGTAATCAAA
CGTCAGATTCACTTTCCAAAGAAGAAAAAGAGTTATATAACATTTTTAAATAAA
>17166 bias=0,e_score=4.6e-208,bit_score=699.1,score_ratio=0.98,align_strand=-,abs_start=190988,abs_end=191699,allele_start=190988,allele_end=191699,query_name=NODE_1_length_474534_cov_38.1723_ID_792 <unknown description>
TGAATAACATTGATAATAATTTATTTTTTATTGAAGAAGAAATTAAAAAAATTGAAAAAA
TTGCAAAAGAAGACCCACTTAAAGCAATTTATATTTTAGATGAAGACAAAAAACAATTCT
CTCTAAAAGAAGACTTGGATGATTTAGATGCATTGAGGGATAACATTGAGTTTCAACTTA
AGAAACAAAATTTAATAACCTCAACAAAACTTGATACATTAAGTTTAATAAATAGTTTAA
AAAACAAAAAAATGGGTTATGCATTTATGCTAAGCTACAACGAACTTAAAAAACGAGATG
ATATAGCGAAATATGCAATTGAATTTCAAGATTTTTTTAAAGGAAATGATTTTGATAGTA
AAGGATTTCAAACATTGATTTATGACTTATTAGTCAATAGCAATATTGATTTTGAATACG
ATATTCAAAATAAAAAAATTAATCCCAAAAAATTAGGATCATTATTAAAGAATGCTGAAA
TTCAAAAGATGCAAGATGAAATTATTGCAACTTTTGATAAAGATATTTCAAAAAACAAGG
TTGCAAGGCAAGTATTTTCAGCGTATTTATTTCAAAATTGAGTTGCAATTTTATTGCACG
AAACAAAAGACGATTATTTAAAAATATCACACGTAATTGAAGTAATTTTAGGTAATCAAA
CGCCAGATTCACTTTCTGAAGAAGAAAAAGAGTTATATAACATTTTTAAAT
>17167 bias=0,e_score=4.1e-209,bit_score=701.9,score_ratio=0.98,align_strand=+,abs_start=133756,abs_end=134469,allele_start=133756,allele_end=134469,query_name=NODE_1_length_290949_cov_36.4267_ID_342 <unknown description>
TGAATAACATTGATAATAATTTATTTTTTATTGAAGAAGAAATTAAAAAAATTGAAAAAA
TTGCAAAAGAAGACCCACTTAAAGCAATTTATGTTTTAGATGAAGACAAAAAACAATTCT
CTCTAAAAGAAGACTTGGATGATTTAGATGCATTGAGGGATAACATTGAGTTTCAACTTA
AGAAACAAAATTTAATAACCTCAACAAAACTTGATACATTAAGTTTAATAAATAGTTTAA
AAAACAAAAAAATGGGTTATGCATTTATGCTAAGCTACAACGAACTTAAAAAACGAGATG
ATATAGCAAAATATGCAATTGAATTTCAAGATTTTTTTAAAGGAAATGATTTTGATAGTA
AAGGATTTCAAACATTGATTTATGACTTATTAGTCAATAGTAATATTGATTTTGAATACG
ATATTCAAAATAAAAAAATTAATCCCAAAAAATTAGGATCATTATTAAAGAATGCTGAAA
TTCAAAAGATGCAAGATGAAATTATTGCAACTTTTGACAAAGATATTTCAAAAAACAAGG
TTGCAAGGCAAGTGTTTTCAGCGTATTTATTTCAAAATTGAGTTGCAATCTTATTGCACG
AAACAAAAGACGATTATTTAAAAATATCACACGTAATTGAAGTAATTTTAGGTAATCAAA
CGTCAGATTCACTTTCCAAAGAAGAAAAAGAGTTATATAACATTTTTAAATAA
>17168 bias=0,e_score=1.9e-208,bit_score=700.1,score_ratio=0.98,align_strand=+,abs_start=165119,abs_end=165832,allele_start=165119,allele_end=165832,query_name=NODE_1_length_386744_cov_32.1807_ID_133 <unknown description>
TGAATAACATTGATAATAATTTATTTTTTATTGAAGAAGAAATTAAAAAAATTGAAAAAA
TTGCAAAAGAAGACCCACTTAAAGCAATTTATATTTTAGATGAAGACAAAAAACAATTCT
CTCTAAAAGAAGACTTGGATGATTTAGATGCATTGAGGGATAACATTGAGTTTCAACTTA
AGAAACAAAATTTAATAACCTCAACAAAACTTGATACATTAAGTTTAATAAATAGTTTAA
AAAACAAAAAAATGGGTTATGCATTTATGCTAAGCTACAACGAACTTAAAAAACGAGATG
ATATAGCAAAATATGCAATTGAATTTCAAGATTTTTTTAAAGGAAATGATTTTGATAGTA
AAGGATTTCAAACATTGATTTATGACTTATTAGTCAATAGTAATATTGATTTTGAATACG
ATATTCAAAATAAAAAAATTAATCCCAAAAAATTAGGATCATTATTAAAGAATGCTGAAA
TTCAAAAGATGCAAGATGAAATTATTGCAACTTTTGACAAAGATATTTCAAAAAACAAGG
TTGCAAGGCAAGTGTTTTCAGCGTATTTATTTCAAAATTGAGTTGCAATTTTATTGCACG
AAACAAAAGACGATTATTTAAAAATATCACACGTAATTGAAGTAATTTTAGGTAATCAAA
CGTCAGATTCACTTTCTGAAGAAGAAAAAGAGTTATATAACATTTTTAAATAA
>17169 bias=0,e_score=1.4e-208,bit_score=701.3,score_ratio=0.98,align_strand=-,abs_start=225291,abs_end=226002,allele_start=225291,allele_end=226002,query_name=NODE_1_length_666248_cov_46.4332_ID_732 <unknown description>
TGAATAACATTGATAATAATTTATTTTTTATTGAAGAAGAAATTAAAAAAATTGAAAAAA
TTGCAAAAGAAGACCCACTTAAAGCAATTTATGTTTTAGATGAAGACAAAAAACAATTCT
CTCTAAAAGAAGACTTGGATGATCTAGATGCATTGAGGGATAACATTGAGTTTCAACTTA
AGAAACAAAATTTAATAACCTCAACAAAACTTGATACATTAAGTTTAATAAATAGTTTAA
AAAACAAAAAAATGGGTTATGCATTTATGCTAAGCTACAACGAACTTAAAAAACGAGATG
ATATAGCAAAATATGCAATTGAATTTCAAGATTTTTTTAAAGGAAATGATTTTGATAGTA
AAGGATTTCAAACATTGATTTATGACTTATTAGTCAATAGTAATATTGATTTTGAATACG
ATATTCAAAATAAAAAAATTAATCCCAAAAAATTAGGATCATTATTAAAGAATGCTGAAA
TTCAAAAGATGCAAGATGAAATTATTGCAACTTTTGACAAAGATATTTCAAAAAACAAGG
TTGCAAGGCAAGTGTTTTCAGCGTATTTATTTCAAAATTGAGTTGCAATCTTATTGCACG
AAACAAAAGACGATTATTTAAAAATATCACACGTAATTGAAGTAATTTTAGGTAATCAAA
CGTCAGATTCACTTTCCAAAGAAGAAAAAGAGTTATATAACATTTTTAAAT
>17170 bias=0,e_score=2.1e-208,bit_score=698.4,score_ratio=0.98,align_strand=+,abs_start=47857,abs_end=48570,allele_start=47857,allele_end=48570,query_name=NODE_3_length_132017_cov_31.7138_ID_1553 <unknown description>
TGAATAACATTGATAATAATTTATTTTTTATTGAAGAAGAAATTAAAAAAATTGAAAAAA
TTGCAAAAGAAGACCCACTTAAAGCAATTTATATTTTAGATGAAGACAAAAAACAATTCT
CTCTAAAAGAAGACTTGGATGATTTAGATGCATTGAGGGATAACATTGAATTTCAACTTA
AGAAACAAAATTTAATAACCTCAACAAAACTTGATACATTAAGTTTAATAAATAGTTTAA
AAAACAAAAAAATGGGTTATGCATTTATGCTGAGCTACAACGAACTTAAAAAACGAGATG
ATATAGCAAAATATGCAATTGAATTTCAAGATTTTTTTAAAGGAAATGATTTTGATAGTA
AAGGATTTCAAACATTGATTTATGACTTATTAGTCAATAGTAATATTGATTTTGAATACG
ATATTCAAAATAAAAAAATTAATCCCAAAAAATTAGGATCATTATTAAAGAATGCTGAAA
TTCAAAAGATGCAAGATGAAATTATTGCAACTTTTGACAAAGATATTTCAAAAAACAAGG
TTGCAAGGCAAGTGTTTTCAGCGTATTTATTTCAAAATTGAGTTGCAATCTTATTGCACG
AAACAAAAGACGATTATTTAAAAATATCACACGTAATTGAAGTAATTTTAGGTAATCAAA
CGCCAGATTCACTTTCCAAAGAAGAAAAAGAGTTATATAACATTTTTAAATAA
>17171 bias=0,e_score=5.7e-209,bit_score=701.6,score_ratio=0.98,align_strand=-,abs_start=216504,abs_end=217215,allele_start=216504,allele_end=217215,query_name=NODE_1_length_344309_cov_36.0595_ID_85 <unknown description>
TGAATAACATTGATAATAATTTATTTTTTATTGAAGAAGAAATTAAAAAAATTGAAAAAA
TTGCAAAAGAAGACCCACTTAAAGCAATTTATGTTTTAGATGAAGACAAAAAACAATTCT
CTCTAAAAGAAGACTTGGATGATTTAGATGCATTGAGGGATAACATTGAGTTTCAACTTA
AGAAACAAAATTTAATAACCTCAACAAAACTTGATACATTAAGTTTAATAAATAGTTTAA
AAAACAAAAAAATGGGTTATGCATTTATGCTGAGCTACAACGAACTTAAAAAACGAGATG
ATATAGCAAAATATGCAATTGAATTTCAAGATTTTTTTAAAGGAAATGATTTTGATAGTA
AAGGATTTCAAACATTGATTTATGACTTATTAGTCAATAGTAATATTGATTTTGAATACG
ATATTCAAAATAAAAAAATTAATCCCAAAAAATTAGGATCATTATTAAAGAATGCTGAAA
TTCAAAAGATGCAAGATGAAATTATTGCAACTTTTGACAAAGATATTTCAAAAAACAAGG
TTGCAAGGCAAGTGTTTTCAGCGTATTTATTTCAAAATTGAGTTGCAATTTTATTGCACG
AAACAAAAGACGATTATTTAAAAATATCACACGTAATTGAAGTAATTTTAGGTAATCAAA
CGTCAGATTCACTTTCCAAAGAAGAAAAAGAGTTATATAACATTTTTAAAT
>17172 bias=0,e_score=5.7e-209,bit_score=700.9,score_ratio=0.98,align_strand=-,abs_start=83622,abs_end=84333,allele_start=83622,allele_end=84333,query_name=NODE_1_length_201531_cov_37.8145_ID_143 <unknown description>
TGAATAACATTGATAATAATTTATTTTTTATTGAAGAAGAAATTAAAAAAATTGAAAAAA
TTGCAAAAGAAGACCCACTTAAAGCAATTTATGTTTTAGATGAAGACAAAAAACAATTCT
CTCTAAAAGAGGACTTGGATGATTTAGATGCATTGAGGGATAACATTGAGTTTCAACTTA
AGAAACAAAATTTAATAACCTCAACAAAACTTGATACATTAAGTTTAATAAATAGTTTAA
AAAACAAAAAAATGGGTTATGCATTTATGCTAAGCTACAACGAACTTAAAAAACGAGATG
ATATAGCAAAATATGCAATTGAATTTCAAGATTTTTTTAAAGGAAATGATTTTGATAGTA
AAGGATTTCAAACATTGATTTATGACTTATTAGTCAATAGCAATATTGATTTTGAATACG
ATATTCAAAATAAAAAAATTAATCCCAAAAAATTAGGATCATTATTAAAGAATGCTGAAA
TTCAAAAGATGCAAGATGAAATCATTGCAACTTTTGATAAAGATATTTCAAAAAACAAGG
TTGCAAGACAAGTGTTTTCAGCGTATTTATTTCAAAATTGAGTTGCAATCTTATTGCACG
AAACAAAAGACGATTATTTAAAAATATCACACGTAATTGAAGTAATTTTAGGTAATCAAA
CGTCAGATTCACTTTCCAAAGAAGAAAAAGAGTTATATAACATTTTTAAAT
