# Supplementary material for: Genomic determination of minimum multi-locus sequence typing schemas to represent the genomic phylogeny of Mycoplasma hominis
Source: BMC Genomics. 2016 Nov 23;17:964. doi: 10.1186/s12864-016-3284-z (PMC5120421; doi:10.1186/s12864-016-3284-z)
Supplement: Additional file 1: — FASTA sequence for all pan genomic alleles identified in this study. (ZIP 1488 kb) [file 12864_2016_3284_MOESM1_ESM.zip › pan_genome/GENE-270.fasta]

>271
ATGCGTCAAACAACAATTATTAGAAAAGAAATCGTTGATAAAAAATGATTCATTATCGAT
GCAGCCAACGTACCTTTAGGTAGACTTTCAGCACTTGTAGCTTCTGTACTTAGAGGTAAA
AATAAACCAACTTTTACCCCTAATGTTGATATGGGCGACAATGTGGTTGTGATCAATGCT
AAAGATGTACTTTTAACTGCTAAAAAAGATGAAATAAAAGTATATTACCACCACACTGGA
TACCCAGGTGGATTAAAACAAATTACTGCTGCTGATTTAAGAGCAAAAAAACCAGAATTA
TTAGTTGAAAAAGCTGTTAGAGGAATGCTTCCACACACCAAATTAGGTCGTAAACAATTT
AAAAATTTATATGTTTATGCAGGTTCTGAACACAAACAAGAAGCACAACAACCAGTTAAA
TTAGAGGTTAAATAA
>699
ATGCGTCAAACAACAATTATTAGAAAAGAAATCGTTGATAAAAAATGATTCATTATCGAT
GCAGCCAACGTACCTTTAGGTAGACTTTCAGCACTTGTAGCTTCTGTACTTAGAGGTAAA
AATAAACCAACTTTTACCCCTAATGTTGATATGGGCGACAATGTGGTTGTGATCAATGCT
AAAGATGTACTTTTAACTGCTAAAAAAGATGAAATAAAAGTATATTACCACCACACTGGA
TACCCAGGTGGATTAAAACAAATTACTGCTGCTGATTTAAGAGCAAAAAAACCAGAATTA
TTAGTTGAAAAAGCTGTTAGAGGAATGCTTCCACACACCAAATTAGGTCGTAAACAATTT
AAAAATTTATATGTTTATGCAGGTTCTGAACACAAGCAAGAAGCACAACAACCAGTTAAA
TTAGAGGTTAAATAA
>1780
ATGCGTCAAACAACAATTATTAGAAAAGAAATCGTTGATAAAAAATGATTCATTATCGAT
GCAGCCAACGTACCTTTAGGTAGACTTTCAGCACTTGTAGCTTCTGTACTTAGAGGTAAA
AATAAACCAACTTTTACCCCTAATGTTGATATGGGCGACAATGTGGTTGTGATCAATGCT
AAAGATGTACTTTTAACTGCTAAAAAAGATGAAATAAAAGTATATTACCACCACACTGGA
TACCCAGGTGGATTAAAACAAATTACCGCTGCTGATTTAAGAGCAAAAAAACCAGAATTA
TTAGTTGAAAAAGCTGTTAGAGGAATGCTTCCACACACCAAATTAGGTCGTAAACAATTT
AAAAATTTATATGTTTATGCAGGTTCTGAACACAAACAAGAAGCACAACAACCAGTTAAA
TTAGAGGTTAAATAA
>2417 bias=38.9,bit_score=467.6,abs_start=296068,align_strand=-,abs_end=296501,score_ratio=1.07494252874,query_name=NODE_1_length_337690_cov_20.0179_ID_3593
ATGCGTCAAACAACAATTATTAGAAAAGAAATCGTTGATAAAAAATGATTCATTATCGAT
GCAGCCAACGTACCTTTAGGTAGACTTTCAGCACTTGTAGCTTCTGTACTTAGAGGTAAA
AACAAACCAACTTTTACCCCTAATGTTGATATGGGCGACAATGTGGTTGTGATCAATGCT
AAAGATGTACTTTTAACTGCTAAAAAAGATGAAATAAAAGTATATTACCACCACACTGGA
TACCCAGGTGGATTAAAACAAATTACCGCTGCTGATTTAAGAGCAAAGAAACCAGAATTA
TTAGTTGAAAAAGCTGTTAGAGGAATGCTTCCACACACCAAATTAGGTCGTAAACAATTT
AAAAATTTATATGTTTATGCAGGTTCTGAACACAAACAAGAAGCACAACAACCAGTTAAA
TTAGAGGTTAAATA
>2419 bias=41.3,bit_score=469.9,abs_start=600185,align_strand=-,abs_end=600617,score_ratio=1.08022988506,query_name=NODE_1_length_644406_cov_31.3649_ID_828
TGCGTCAAACAACAATTATTAGAAAAGAAATCGTTGATAAAAAATGATTCATTATCGATG
CAGCCAACGTACCTTTAGGTAGACTTTCAGCACTTGTAGCTTCTGTACTTAGAGGTAAAA
ATAAACCAACTTTTACCCCTAATGTTGATATGGGCGACAATGTGGTTGTGATCAATGCTA
AAGATGTACTTTTAACTGCTAAAAAAGATGAAATAAAAGTATATTACCACCACACTGGAT
ACCCAGGTGGATTAAAACAAATTACTGCTGCTGATTTAAGAGCAAAAAAACCAGAATTAT
TAGTTGAAAAAGCTGTTAGAGGAATGCTTCCACACACCAAATTAGGTCGTAAACAATTTA
AAAATTTATATGTTTATGCAGGTTCTGAACACAAACAAGAAGCACAACAACCAGTTAAAT
TAGAGGTTAAATA
>2421 bias=39.5,bit_score=471.0,abs_start=14376,align_strand=-,abs_end=14809,score_ratio=1.08275862069,query_name=NODE_10_length_51759_cov_17.7443_ID_1028
ATGCGTCAAACAACAATTATTAGAAAAGAAATCGTTGATAAAAAATGATTCATTATCGAT
GCAGCCAACGTACCTTTAGGTAGACTTTCAGCACTTGTAGCTTCTGTACTTAGAGGTAAA
AATAAACCAACTTTTACCCCTAATGTTGATATGGGCGACAATGTGGTTGTGATCAATGCT
AAAGATGTACTTTTAACTGCTAAAAAAGATGAAATAAAAGTATATTACCACCACACTGGA
TACCCAGGTGGATTAAAACAAATTACCGCTGCTGATTTAAGAGCAAAAAAACCAGAATTA
TTAGTTGAAAAAGCTGTTAGAGGAATGCTTCCACACACCAAATTAGGTCGTAAACAATTT
AAAAATTTATATGTTTATGCAGGTTCTGAACACAAGCAAGAAGCACAACAACCAGTTAAA
TTAGAGGTTAAATA
>2425 bias=42.1,bit_score=467.3,abs_start=65714,align_strand=-,abs_end=66146,score_ratio=1.07425287356,query_name=NODE_4_length_107452_cov_30.9088_ID_628
TGCGTCAAACAACAATTATTAGAAAAGAAATCGTTGATAAAAAATGATTCATTATCGATG
CAGCCAACGTACCTTTAGGTAGACTTTCAGCACTTGTAGCTTCTGTACTTAGAGGTAAAA
ATAAACCAACTTTTACCCCTAATGTTGATATGGGCGACAATGTGGTTGTGATCAATGCTA
AAGATGTACTTTTAACTGCTAAAAAAGATGAAATAAAAGTATATTACCACCACACTGGAT
ACCCAGGTGGATTAAAACAAATTATTGCTGCTGATTTAAGAGCAAAAAAACCAGAATTAT
TAGTTGAAAAAGCTGTTAGAGGAATGCTTCCACACACCAAATTAGGTCGTAAACAATTTA
AAAATTTATATGTTTATGCAGGTTCTGAACACAAACAAGAAGCACAACAACCAGTTAAAT
TAGAGGTTAAATA
>2426 bias=40.0,bit_score=468.7,abs_start=60097,align_strand=+,abs_end=60531,score_ratio=1.07747126437,query_name=NODE_5_length_65338_cov_34.5_ID_5307
ATGCGTCAAACAACAATTATTAGAAAAGAAATCGTTGATAAAAAATGATTCATTATCGAT
GCAGCCAACGTACCTTTAGGTAGACTTTCAGCACTTGTAGCTTCTGTACTTAGAGGTAAA
AACAAACCAACTTTTACCCCTAATGTTGATATGGGCGACAATGTGGTTGTGATCAATGCT
AAAGATGTACTTTTAACTGCTAAAAAAGATGAAATAAAAGTATATTACCACCACACTGGA
TACCCAGGTGGATTAAAACAAATTACCGCTGCTGATTTAAGAGCAAAAAAACCAGAATTA
TTAGTTGAAAAAGCTGTTAGAGGAATGCTTCCACACACCAAATTAGGTCGTAAACAATTT
AAAAATTTATATGTTTATGCAGGTTCTGAACACAAACAAGAAGCACAACAACCAGTTAAA
TTAGAGGTTAAATAA
>15755 bias=0,e_score=2.2e-139,bit_score=470.0,score_ratio=1.08,align_strand=-,abs_start=182655,abs_end=183087,allele_start=182655,allele_end=183087,query_name=NODE_1_length_185828_cov_1.25555_ID_69 <unknown description>
TGCGTCAAACAACAATTATTAGAAAAGAAATCGTTGATAAAAAATGATTCATTATCGATG
CAGCCAACGTACCTTTAGGTAGACTTTCAGCACTTGTAGCTTCTGTACTTAGAGGTAAAA
ATAAACCAACTTTTACCCCTAATGTTGATATGGGCGACAATGTGGTTGTGATCAATGCTA
AAGATGTACTTTTAACTGCTAAAAAAGATGAAATAAAAGTATATTACCACCACACTGGAT
ACCCAGGTGGATTAAAACAAATTACCGCTGCTGATTTAAGAGCAAAAAAACCAGAATTAT
TAGTTGAAAAAGCTGTTAGAGGAATGCTTCCACACACCAAATTAGGTCGTAAACAATTTA
AAAATTTATATGTTTATGCAGGTTCTGAACACAAACAAGAAGCACAACAACCAGTTAAAT
TAGAGGTTAAAT
>15756 bias=0,e_score=4.9e-138,bit_score=467.0,score_ratio=1.07,align_strand=-,abs_start=434956,abs_end=435389,allele_start=434956,allele_end=435389,query_name=NODE_1_length_497571_cov_28.1511_ID_540 <unknown description>
ATGCGTCAAACAACAATTATTAGAAAAGAAATCGTTGATAAAAAATGATTCATTATCGAT
GCAGCCAACGTACCTTTAGGTAGACTTTCAGCACTTGTAGCTTCTGTACTTAGAGGTAAA
AACAAACCAACTTTTACCCCTAATGTTGATATGGGCGACAATGTGGTTGTGATCAATGCT
AAAGATGTACTTTTAACTGCTAAAAAAGATGAAATAAAAGTATATTACCACCACACTGGA
TACCCAGGTGGATTAAAACAAATTACCGCTGCTGATTTAAGAGCTAAAAAACCAGAATTA
TTAGTTGAAAAAGCTGTTAGAGGAATGCTTCCACACACCAAATTAGGTCGTAAACAATTT
AAAAATTTATATGTTTATGCAGGTTCTGAACACAAACAAGAAGCACAACAACCAGTTAAA
TTAGAGGTTAAAT
>15757 bias=0,e_score=2.9e-139,bit_score=471.0,score_ratio=1.08,align_strand=+,abs_start=36472,abs_end=36906,allele_start=36472,allele_end=36906,query_name=NODE_1_length_474534_cov_38.1723_ID_792 <unknown description>
TGCGTCAAACAACAATTATTAGAAAAGAAATCGTTGATAAAAAATGATTCATTATCGATG
CAGCCAACGTACCTTTAGGTAGACTTTCAGCACTTGTAGCTTCTGTACTTAGAGGTAAAA
ATAAACCAACTTTTACCCCTAATGTTGATATGGGCGACAATGTGGTTGTGATCAATGCTA
AAGATGTACTTTTAACTGCTAAAAAAGATGAAATAAAAGTATATTACCACCACACTGGAT
ACCCAGGTGGATTAAAACAAATTACCGCTGCTGATTTAAGAGCAAAAAAACCAGAATTAT
TAGTTGAAAAAGCTGTTAGAGGAATGCTTCCACACACCAAATTAGGTCGTAAACAATTTA
AAAATTTATATGTTTATGCAGGTTCTGAACACAAGCAAGAAGCACAACAACCAGTTAAAT
TAGAGGTTAAATAA
>15758 bias=0,e_score=1.7e-138,bit_score=468.1,score_ratio=1.08,align_strand=-,abs_start=314252,abs_end=314684,allele_start=314252,allele_end=314684,query_name=NODE_1_length_386744_cov_32.1807_ID_133 <unknown description>
TGCGTCAAACAACAATTATTAGAAAAGAAATCGTTGATAAAAAATGATTCATTATCGATG
CAGCCAACGTACCTTTAGGTAGACTTTCAGCACTTGTAGCTTCTGTACTTAGAGGTAAAA
ATAAACCAACTTTTACCCCTAATGTTGATATGGGCGACAATGTGGTTGTGATCAATGCTA
AAGATGTACTTTTAACTGCTAAAAAAGATGAAATAAAAGTATATTACCACCACACTGGAT
ACCCAGGTGGATTAAAACAAATTACTGCTGCTGATTTAAGAGCTAAAAAACCAGAATTAT
TAGTTGAAAAAGCTGTTAGAGGAATGCTTCCACACACCAAATTAGGTCGTAAACAATTTA
AAAATTTATATGTTTATGCAGGTTCTGAACACAAACAAGAAGCACAACAACCAGTTAAAT
TAGAGGTTAAAT
>15759 bias=0,e_score=1.9e-139,bit_score=468.7,score_ratio=1.08,align_strand=+,abs_start=60097,abs_end=60531,allele_start=60097,allele_end=60531,query_name=NODE_5_length_65338_cov_34.5_ID_5307 <unknown description>
TGCGTCAAACAACAATTATTAGAAAAGAAATCGTTGATAAAAAATGATTCATTATCGATG
CAGCCAACGTACCTTTAGGTAGACTTTCAGCACTTGTAGCTTCTGTACTTAGAGGTAAAA
ACAAACCAACTTTTACCCCTAATGTTGATATGGGCGACAATGTGGTTGTGATCAATGCTA
AAGATGTACTTTTAACTGCTAAAAAAGATGAAATAAAAGTATATTACCACCACACTGGAT
ACCCAGGTGGATTAAAACAAATTACCGCTGCTGATTTAAGAGCAAAAAAACCAGAATTAT
TAGTTGAAAAAGCTGTTAGAGGAATGCTTCCACACACCAAATTAGGTCGTAAACAATTTA
AAAATTTATATGTTTATGCAGGTTCTGAACACAAACAAGAAGCACAACAACCAGTTAAAT
TAGAGGTTAAATAA
>15760 bias=0,e_score=3.5e-139,bit_score=468.6,score_ratio=1.08,align_strand=+,abs_start=59904,abs_end=60338,allele_start=59904,allele_end=60338,query_name=NODE_4_length_110030_cov_30.8764_ID_291 <unknown description>
TGCGTCAAACAACAATTATTAGAAAAGAAATCGTTGATAAAAAATGATTCATTATCGATG
CAGCCAACGTACCTTTAGGTAGACTTTCAGCACTTGTAGCTTCTGTACTTAGAGGTAAAA
ACAAACCAACTTTTACCCCTAATGTTGATATGGGCGACAATGTGGTTGTGATCAATGCTA
AAGATGTACTTTTAACTGCTAAAAAAGATGAAATAAAAGTATATTACCACCACACTGGAT
ACCCAGGTGGATTAAAACAAATTACTGCTGCTGATTTAAGAGCAAAAAAACCAGAATTAT
TAGTTGAAAAAGCTGTTAGAGGAATGCTTCCACACACCAAATTAGGTCGTAAACAATTTA
AAAATTTATATGTTTATGCAGGTTCTGAACACAAACAAGAAGCACAACAACCAGTTAAAT
TAGAGGTTAAATAA
>15761 bias=0,e_score=1.6e-139,bit_score=471.0,score_ratio=1.08,align_strand=-,abs_start=205147,abs_end=205580,allele_start=205147,allele_end=205580,query_name=NODE_1_length_264014_cov_18.1843_ID_149 <unknown description>
ATGCGTCAAACAACAATTATTAGAAAAGAAATCGTTGATAAAAAATGATTCATTATCGAT
GCAGCCAACGTACCTTTAGGTAGACTTTCAGCACTTGTAGCTTCTGTACTTAGAGGTAAA
AATAAACCAACTTTTACCCCTAATGTTGATATGGGCGACAATGTGGTTGTGATCAATGCT
AAAGATGTACTTTTAACTGCTAAAAAAGATGAAATAAAAGTATATTACCACCACACTGGA
TACCCAGGTGGATTAAAACAAATTACCGCTGCTGATTTAAGAGCAAAAAAACCAGAATTA
TTAGTTGAAAAAGCTGTTAGAGGAATGCTTCCACACACCAAATTAGGTCGTAAACAATTT
AAAAATTTATATGTTTATGCAGGTTCTGAACACAAGCAAGAAGCACAACAACCAGTTAAA
TTAGAGGTTAAAT
>15762 bias=0,e_score=8.5e-139,bit_score=468.7,score_ratio=1.08,align_strand=-,abs_start=288752,abs_end=289185,allele_start=288752,allele_end=289185,query_name=NODE_1_length_290949_cov_36.4267_ID_342 <unknown description>
ATGCGTCAAACAACAATTATTAGAAAAGAAATCGTTGATAAAAAATGATTCATTATCGAT
GCAGCCAACGTACCTTTAGGTAGACTTTCAGCACTTGTAGCTTCTGTACTTAGAGGTAAA
AACAAACCAACTTTTACCCCTAATGTTGATATGGGCGACAATGTGGTTGTGATCAATGCT
AAAGATGTACTTTTAACTGCTAAAAAAGATGAAATAAAAGTATATTACCACCACACTGGA
TACCCAGGTGGATTAAAACAAATTACCGCTGCTGATTTAAGAGCAAAAAAACCAGAATTA
TTAGTTGAAAAAGCTGTTAGAGGAATGCTTCCACACACCAAATTAGGTCGTAAACAATTT
AAAAATTTATATGTTTATGCAGGTTCTGAACACAAACAAGAAGCACAACAACCAGTTAAA
TTAGAGGTTAAAT
>15763 bias=0,e_score=2.1e-138,bit_score=467.6,score_ratio=1.07,align_strand=-,abs_start=296034,abs_end=296467,allele_start=296034,allele_end=296467,query_name=NODE_1_length_337655_cov_39.5735_ID_506 <unknown description>
ATGCGTCAAACAACAATTATTAGAAAAGAAATCGTTGATAAAAAATGATTCATTATCGAT
GCAGCCAACGTACCTTTAGGTAGACTTTCAGCACTTGTAGCTTCTGTACTTAGAGGTAAA
AACAAACCAACTTTTACCCCTAATGTTGATATGGGCGACAATGTGGTTGTGATCAATGCT
AAAGATGTACTTTTAACTGCTAAAAAAGATGAAATAAAAGTATATTACCACCACACTGGA
TACCCAGGTGGATTAAAACAAATTACCGCTGCTGATTTAAGAGCAAAGAAACCAGAATTA
TTAGTTGAAAAAGCTGTTAGAGGAATGCTTCCACACACCAAATTAGGTCGTAAACAATTT
AAAAATTTATATGTTTATGCAGGTTCTGAACACAAACAAGAAGCACAACAACCAGTTAAA
TTAGAGGTTAAAT
>15764 bias=0,e_score=3.5e-139,bit_score=468.6,score_ratio=1.08,align_strand=-,abs_start=49695,abs_end=50127,allele_start=49695,allele_end=50127,query_name=NODE_4_length_110046_cov_29.7683_ID_1631 <unknown description>
TGCGTCAAACAACAATTATTAGAAAAGAAATCGTTGATAAAAAATGATTCATTATCGATG
CAGCCAACGTACCTTTAGGTAGACTTTCAGCACTTGTAGCTTCTGTACTTAGAGGTAAAA
ACAAACCAACTTTTACCCCTAATGTTGATATGGGCGACAATGTGGTTGTGATCAATGCTA
AAGATGTACTTTTAACTGCTAAAAAAGATGAAATAAAAGTATATTACCACCACACTGGAT
ACCCAGGTGGATTAAAACAAATTACTGCTGCTGATTTAAGAGCAAAAAAACCAGAATTAT
TAGTTGAAAAAGCTGTTAGAGGAATGCTTCCACACACCAAATTAGGTCGTAAACAATTTA
AAAATTTATATGTTTATGCAGGTTCTGAACACAAACAAGAAGCACAACAACCAGTTAAAT
TAGAGGTTAAAT
>15765 bias=0,e_score=8.3e-139,bit_score=467.3,score_ratio=1.07,align_strand=-,abs_start=65714,abs_end=66146,allele_start=65714,allele_end=66146,query_name=NODE_4_length_107060_cov_28.1066_ID_600 <unknown description>
TGCGTCAAACAACAATTATTAGAAAAGAAATCGTTGATAAAAAATGATTCATTATCGATG
CAGCCAACGTACCTTTAGGTAGACTTTCAGCACTTGTAGCTTCTGTACTTAGAGGTAAAA
ATAAACCAACTTTTACCCCTAATGTTGATATGGGCGACAATGTGGTTGTGATCAATGCTA
AAGATGTACTTTTAACTGCTAAAAAAGATGAAATAAAAGTATATTACCACCACACTGGAT
ACCCAGGTGGATTAAAACAAATTATTGCTGCTGATTTAAGAGCAAAAAAACCAGAATTAT
TAGTTGAAAAAGCTGTTAGAGGAATGCTTCCACACACCAAATTAGGTCGTAAACAATTTA
AAAATTTATATGTTTATGCAGGTTCTGAACACAAACAAGAAGCACAACAACCAGTTAAAT
TAGAGGTTAAAT
