# Supplementary material for: Genomic determination of minimum multi-locus sequence typing schemas to represent the genomic phylogeny of Mycoplasma hominis
Source: BMC Genomics. 2016 Nov 23;17:964. doi: 10.1186/s12864-016-3284-z (PMC5120421; doi:10.1186/s12864-016-3284-z)
Supplement: Additional file 1: — FASTA sequence for all pan genomic alleles identified in this study. (ZIP 1488 kb) [file 12864_2016_3284_MOESM1_ESM.zip › pan_genome/GENE-271.fasta]

>272
ATGAACATAAAGCAATTATATAAGCAAATAAGCCAGTTGCAAGAAAATGTTGAACTTACA
ATTGAAGGTTGAATTATTTCAAACCGTGGAAACGATAAAATTCGTTTTATTACAATTAAT
GATGGTAGTACAATTGCTAACATGCAATTAGTTGTTAAGGGAGAACTAGCATCAAAGAAA
GAAATCTCTGAAATTGCCATGGGTTCAGCAGTTAGTGTAATAGGTAAATTACACTTAACA
CCAGAAGCAATGCAACCATTTGAACTAAGTGTCTCAAAATTTTTATACATAAACAATCCA
CAAGAAGATTTTCCAATCCAAAAGAAAGAAACATCTCTTGATTTTTTAAGAGAAATTCCT
CAATTAAGACATAGAACAAGTTTATTTAGAGCAATTATGTTAATCAGAAACTCTCTTATG
TTTGAAATTCATAAATATTTCCAATCTAAAGGCTTTTTGAATCTTTCATCTCCAATAATC
ACATCAAACGATGGTGAAGGAGCAGGAGAAACTCTACTTGTTGACGATGAAAGCAAAGAT
TATTTTTTCAAACAAAAAGCATTTCTAGGGGTAACCGGACAATTGCACGCCGAATCATAT
GCTGAAGGATTTAAAAAAGTTTATACATTCGGGCCAACATTTAGAGCCGAAAATTCTCAC
ACTTCGCGTCATCTAGCAGAATTTTGAATGATGGAACCTGAAGTGGCCTTTTGTGATTTA
AAAGGTATCATTGAAATTACAGACGATATGTTAAAGAATGTTATTGCAAATACATTAAAA
AACTATCCCGAAGAAATGAAATATTTGGATTCATTACAAAACAATAAATTAATCGAATCA
TTAAACAACTTTATCAATAAGAAATTAACAATAATTGAATATAAAGATGTTGTTGAAAAT
CTTAAGAACTATGTAGATAAATTTGAAGAAAAAGATATCTTTTTCGGAATGGACTTAGCT
TCAGAACACGAAAAATTCCTTGCTGAAAACATCATAAAAGGCCCTGTTGCAGTTATTAAT
TATCCAAAAGACATAAAGGCTTTTTATATGTATCAAAATGATGATGGCAAAACAGTCGCT
GCCTTTGACTTATTAGTACCAGGTATTGGCGAATTAGTAGGGGGAAGTCAACGTGAAAAT
AGATATCAAAAGCTTGTTGATAGAATCAATGAACTAAAAATCACTCAAGAAACATTACAA
TGATACTTAGACTTAAGAAGATTTGGTTACGCCCCAAGTAGTGGTTTTGGTTTGGGCTTT
GAAAGACTTGTAATGTATGTTACTGGCACAAGTAACATAAGAGATGTTATTCCTTTTCCT
CGTGTTGCCGGCTCAATTAAAATGTAG
>561
ATGAACATAAAGCAATTATATAAGCAAATAAGCCAGTTGCAAGAAAATGTTGAACTTACA
ATTGAAGGCTGAATTATTTCAAACCGTGGAAACGATAAAATTCGTTTTATTACAATTAAT
GATGGTAGTACAATTGCCAACATGCAATTAGTTATTAAGGGGGATCTAGCATCAAAGAAA
GAAATTTCTGAAATTGCCGTGGGCTCGGCAGTTAGTGTAATAGGTAAATTACATTTAACG
CCAGAAGCAATGCAACCATTTGAACTAAGTGTCTCAAAATTTTTATACATAAACAATCCA
CAAGAAGATTTTCCAATCCAAAAGAAAGAAACATCTCTTGATTTTTTAAGAGAAATTCCT
CAATTAAGACATAGAACAAGTTTATTTAGAGCAATTATGTTAATTAGAAACTCTCTTATG
TTTGAAATTCATAAATATTTCCAATCTAAAGGCTTTTTGAATCTTTCATCTCCAATAATC
ACATCAAACGATGGTGAAGGAGCGGGAGAAACTCTGCTTGTTGACGATGAAAGCAAAGAT
TATTTTTTCAAACAAAAAGCATTTCTAGGGGTAACCGGACAATTGCACGCCGAATCATAT
GCTGAAGGATTTAAAAAAGTTTATACATTCGGACCAACATTTAGAGCTGAAAATTCTCAC
ACTTCGCGTCATCTAGCAGAATTTTGAATGATGGAACCAGAAGTAGCCTTTTGTGATTTA
AAAGGTATCATTGAAATTACAGACGATATGTTAAAGAATGTTATTGCAAATACATTAAAA
AACTGTCCCGAAGAAATGAAATATTTGGATTCATTACAAAACAATAAATTAATTGAATCA
TTAAACAACTTTATCAATAAGAAATTAACAATAATTGAATATAAAGACGTTGTTGAAAAT
CTTAAGAACTATGTAGATAAATTCGAAGAAAAAGATATCTTTTTTGGAATGGACTTAGCT
TCAGAACACGAAAAATTCCTTGCCGAAAACATCGTAAAAGGCCCTGTTGCAGTTATTAAT
TATCCAAAAGACATAAAGGCTTTTTATATGTATCAAAATGATGATGGCAAAACAGTCGCT
GCCTTTGACTTACTAGTACCAGGAATTGGCGAATTAGTAGGGGGAAGTCAACGTGAAAAT
AGATATCAAAAACTTGTTGATAGAATCAATGAACTAAAAATCACTCAAGAAACATTACAA
TGATACTTGGACTTAAGAAGATTTGGTTACGCCCCAAGTAGTGGTTTTGGTTTAGGCTTT
GAAAGACTTGTAATGTATGTTACTGGCACAAGTAACATAAGAGATGTTATTCCTTTTCCT
CGTGTTGCCGGCTCAATTAAAATGTAG
>1184
ATGAACATAAAGCAATTATATAAGCAAATAAGCCAGTTGCAAGAAAATGTTGAACTTACA
ATTGAAGGTTGAATTATTTCAAACCGTGGAAACGATAAAATTCGTTTTATTACAATTAAT
GATGGTAGTACAATTGCTAACATGCAATTAGTTGTTAAGGGAGAACTAGCATCAAAGAAA
GAAATCTCTGAAATTGCCATGGGTTCAGCAGTTAGTGTAATAGGTAAATTACACTTAACA
CCAGAAGCAATGCAACCATTTGAACTAAGTGTCTCAAAATTTTTATACATAAACAATCCA
CAAGAAGATTTTCCAATCCAAAAGAAAGAAACATCTCTTGATTTTTTAAGAGAAATTCCT
CAATTAAGACATAGAACAAGTTTATTTAGAGCAATTATGTTAATCAGAAACTCTCTTATG
TTTGAAATTCATAAATATTTCCAATCTAAAGGCTTTTTGAATCTTTCATCTCCAATAATC
ACATCAAACGATGGTGAAGGAGCAGGAGAAACTCTACTTGTTGACGATGAAAGCAAAGAT
TATTTTTTCAAACAAAAAGCATTTCTAGGGGTAACCGGACAATTGCACGCCGAATCATAT
GCTGAAGGATTTAAAAAAGTTTATACATTCGGGCCAACATTTAGAGCCGAAAATTCTCAC
ACTTCGCGTCATCTAGCAGAATTTTGAATGATGGAACCAGAAGTAGCCTTTTGCGATTTA
AAAGGTATCATTGAAATTACAGACGATATGTTAAAAAATGTTATTGCAAATACATTAAAA
AACTATCCCGAAGAAATGAAATTTTTGGATTCATTACAAAACAATAAATTAATCGAATCA
TTAAACAACTTTATCAATAAGAAATTAACAATAATTGAATATAAAGATGTTGTTGAAAAT
CTTAAGAACTATGTAGATAAATTTGAAGAAAAAGATATCTTTTTCGGAATGGACTTAGCT
TCAGAACACGAAAAATTCCTTGCTGAAAACATCATAAAAGGCCCTGTTGCAGTTATTAAT
TATCCAAAAGACATAAAGGCTTTTTATATGTATCAAAATGATGATGGCAAAACAGTCGCT
GCCTTTGACTTATTAGTACCAGGTATTGGCGAATTAGTAGGGGGAAGTCAACGTGAAAAT
AGATATCAAAAGCTTGTTGATAGAATTAATGAACTAAAAATCACTCAAGAAACATTACAA
TGATACTTAGACTTAAGAAGATTTGGTTACGCCCCAAGTAGTGGTTTTGGTTTGGGCTTT
GAAAGACTTGTAATGTATGTTACTGGCACAAGTAACATAAGAGATGTTATTCCTTTTCCT
CGTGTTGCCGGCTCAATTAAAATGTAG
>1711
ATGAACATAAAGCAATTATATAAGCAAATAAGCCAGTTGCAAGAAAATGTTGAACTTACA
ATTGAAGGCTGAATTATTTCAAACCGTGGAAACGATAAAATTCGTTTTATTACAATTAAT
GATGGTAGTACAATTGCTAACATGCAATTAGTTGTTAAGGGGGAACTAGCATCAAAGAAA
GAAATCTCTGAAATTGCCATGGGTTCAGCAGTTAGTGTAATAGGTAAATTACACTTAACG
CCAGAAGCAATGCAACCATTTGAACTAAGTGTCTCAAAATTTTTATACATAAACAATCCA
CAAGAAGATTTTCCAATCCAAAAGAAAGAAACATCTCTTGATTTTTTAAGAGAAATTCCT
CAATTAAGACATAGAACAAGTTTGTTTAGAGCAATTATGTTAATCAGAAACTCTCTTATG
TTTGAAATTCATAAATATTTTCAATCTAAAGGCTTTTTGAATCTTTCATCTCCAATAATC
ACATCAAACGATGGTGAAGGAGCAGGAGAAACTCTACTTGTTGACGATGAAAGTAAAGAT
TATTTTTTCAAACAAAAAGCATTTCTAGGGGTAACCGGACAATTGCACGCCGAATCATAT
GCTGAAGGATTTAAAAAAGTTTATACATTCGGGCCAACATTTAGAGCCGAAAATTCTCAC
ACTTCGCGTCATCTAGCAGAATTTTGAATGATGGAACCAGAAGTGGCCTTTTGTGATTTA
AAAGGTATCATTGAAATTACAGACGATATGTTAAAGAATGTTATTGCAAATACATTAAAA
AACTATCCCGAAGAAATGAAATATTTGGATTCATTACAAAACAATAAATTAATCGAATCA
TTAAACAACTTTATCAATAAGAAATTAACAATAATTGAATATAAAGATGTTGTTGAAAAT
CTTAAGAACTATGTAGATAAATTTGAAGAAAAAGATATCTTTTTCGGAATGGACTTAGCT
TCAGAACACGAAAAATTCCTTGCTGAAAACATCATAAAAGGCCCTGTTGCAGTTATTAAT
TATCCAAAAGACATAAAGGCTTTTTATATGTATCAAAATGATGATGGCAAAACAGTCGCT
GCCTTTGACTTACTGGTACCAGGTATTGGCGAATTAGTAGGGGGAAGTCAACGTGAAAAT
AGATATCAAAAGCTTTTTGATAGAATCAATGAACTAAAAATCACTCAAGAAACATTACAA
TGATACTTAGACTTAAGAAGATTTGGTTACGCTCCAAGTAGTGGTTTTGGTTTGGGCTTT
GAAAGACTTGTAATGTATGTTACTGGCACAAGTAACATAAGAGATGTTATTCCTTTTCCT
CGTGTTGCCGGCTCAATTAAAATGTAG
>2432 bias=134.3,bit_score=1482.1,abs_start=97402,align_strand=-,abs_end=98747,score_ratio=1.1002969562,query_name=NODE_2_length_160211_cov_35.3884_ID_103
TGAACATAAAGCAATTATATAAGCAAATAAGCCAGTTGCAAGAAAATGTTGAACTTACAA
TTGAAGGTTGAATTATTTCAAACCGTGGAAACGATAAAATTCGTTTTATTACAATTAATG
ATGGTAGTACAATTGCTAACATGCAATTAGTTGTTAAGGGGGAACTAGCATCAAAGAAAG
AAATCTCTGAAATTGCCATGGGTTCAGCAGTTAGTGTAATAGGTAAATTACACTTAACGC
CAGAAGCAATGCAACCATTTGAACTAAGTGTCTCAAAATTTTTATACATAAACAATCCAC
AAGAAGATTTTCCAATCCAAAAGAAAGAAACATCTCTTGATTTTTTAAGAGAAATTCCTC
AATTAAGACATAGAACAAGTTTATTTAGAGCAATTATGTTAATCAGAAACTCTCTTATGT
TTGAAATTCATAAATATTTCCAATCTAAAGGCTTTTTGAATCTTTCATCTCCAATAATCA
CATCAAACGATGGTGAAGGAGCAGGAGAAACTCTACTTGTTGACGATGAAAGCAAAGATT
ATTTTTTCAAACAAAAAGCATTTCTAGGGGTAACCGGACAATTGCACGCCGAATCATATG
CTGAAGGATTTAAAAAAGTTTATACATTCGGGCCAACATTTAGAGCCGAAAATTCTCACA
CTTCGCGTCATCTAGCAGAATTTTGAATGATGGAACCAGAAGTAGCCTTTTGCGATTTAA
AAGGTATCATTGAAATTACAGACGATATGTTAAAAAATGTTATTGCAAATACATTAAAAA
ACTATCCCGAAGAAATGAAATTTTTGGATTCATTACAAAACAATAAATTAATCGAATCAT
TAAACAACTTTATCAATAAGAAATTAACAATAATTGAATATAAAGATGTTGTTGAAAATC
TTAAGAACTATGTAGATAAATTTGAAGAAAAAGATATCTTTTTCGGAATGGACTTAGCTT
CAGAACACGAAAAATTCCTTGCTGAAAACATCATAAAAGGCCCTGTTGCAGTTATTAATT
ATCCAAAAGACATAAAGGCTTTTTATATGTATCAAAATGATGATGGCAAAACAGTCGCTG
CCTTTGACTTATTAGTACCAGGTATTGGCGAATTAGTAGGGGGAAGTCAACGTGAAAATA
GATATCAAAAGCTTGTTGATAGAATCAATGAACTAAAAATCACTCAAGAAACATTACAAT
GATACTTAGACTTAAGAAGATTTGGTTACGCCCCAAGTAGTGGTTTTGGTTTGGGCTTTG
AAAGACTTGTAATGTATGTTACTGGCACAAGTAACATAAGAGATGTTATTCCTTTTCCTC
GTGTTGCCGGCTCAATTAAAATGTAG
>2433 bias=132.7,bit_score=1477.7,abs_start=61391,align_strand=+,abs_end=62737,score_ratio=1.09703043801,query_name=NODE_3_length_93369_cov_17.5684_ID_566
ATGAACATAAAGCAATTATATAAGCAAATAAGCCAGTTGCAAGAAAATGTTGAACTTACA
ATTGAAGGTTGAATTATTTCAAACCGTGGAAACGATAAAATTCGTTTTATTACAATTAAT
GATGGTAGTACAATTGCTAACATGCAATTAGTTGTTAAGGGAGAACTAGCATCAAAGAAA
GAAATCTCTGAAATTGCCATGGGCTCAGCAGTTAGTGTAATAGGTAAATTACACTTAACA
CCAGAAGCAATGCAACCATTTGAACTAAGTGTCTCAAAATTTTTATACATAAACAATCCA
CAAGAAGATTTTCCAATCCAAAAGAAAGAAACATCTCTTGATTTTTTAAGAGAAATTCCT
CAATTAAGACATAGAACAAGTTTATTTAGAGCAATTATGTTAATCAGAAACTCTCTTATG
TTTGAAATTCATAAATATTTCCAATCTAAAGGCTTTTTGAATCTTTCATCTCCAATAATC
ACATCAAACGATGGTGAAGGAGCAGGAGAAACTCTACTTGTTGACGATGAAAGCAAAGAT
TATTTTTTCAAACAAAAAGCATTTCTAGGGGTAACCGGACAATTGCACGCCGAATCATAT
GCTGAAGGATTTAAAAAAGTTTATACATTCGGGCCAACATTTAGAGCCGAAAATTCTCAC
ACTTCGCGTCATCTAGCAGAATTTTGAATGATGGAACCAGAAGTAGCCTTTTGCGATTTA
AAAGGTATCATTGAAATTACAGACGATATGTTAAAGAATGTTATTGCAAATACATTAAAA
AACTATCCCGAAGAAATGAAATTTTTGGATTCATTACAAAACAATAAATTAATCGAATCA
TTAAACAACTTTATCAATAAAAAATTAACAATAATTGAATATAAAGATGTTGTTGAAAAT
CTTAAGAACTATGTAGACAAATTCGAAGAAAAAGATATCTTTTTCGGAATGGACTTAGCT
TCAGAACACGAAAAATTCCTTGCTGAAAACATCGTAAAAGGCCCTGTTGCAGTTATTAAT
TATCCAAAAGACATAAAGGCTTTTTATATGTATCAAAATGATGATGGCAAAACAGTCGCT
GCCTTTGACTTATTAGTACCAGGTATTGGCGAATTAGTAGGGGGAAGTCAACGTGAAAAT
AGATATCAAAAGCTTGTTGATAGAATCAATGAACTAAAAATCACTCAAGAAACATTACAA
TGATACTTAGACTTAAGAAGATTTGGTTACGCCCCAAGTAGTGGTTTTGGTTTGGGCTTT
GAAAGACTTGTAATGTATGTTACTGGCACAAGTAACATAAGAGATGTTATTCCTTTTCCT
CGTGTTGCCGGCTCAATTAAAATGTAG
>2434 bias=132.7,bit_score=1460.9,abs_start=408384,align_strand=-,abs_end=409729,score_ratio=1.08455827765,query_name=NODE_1_length_474534_cov_38.1723_ID_792
TGAACATAAAGCAATTATATAAGCAAATAAGCCAGTTGCAAGAAAATGTTGAACTTACAA
TTGAAGGCTGAATTATTTCAAACCGCGGAAACGATAAAATTCGTTTTATTACAATTAATG
ATGGTAGTACAATTGCCAACATGCAATTAGTTGTTAAGGGGGATCTAGCATCAAAGAAAG
AAATTTCTGAAATTGCCATGGGCTCGGCAGTTAGTGTAATAGGTAAATTACACTTAACGC
CAGAAGCAATGCAACCATTTGAACTAAGTGTCTCAAAATTTTTATACATAAACAATCCAC
AAGAAGATTTTCCAATCCAAAAGAAAGAAACATCTCTTGATTTTTTAAGAGAAATTCCTC
AATTAAGACATAGAACAAGTTTATTTAGAGCAATTATGTTAATTAGAAACTCTCTTATGT
TTGAAATTCATAAATATTTCCAATCTAAAGGCTTTTTGAATCTTTCATCTCCAATAATCA
CATCAAACGATGGTGAAGGAGCGGGAGAAACTCTGCTTGTTGACGATGAAAGCAAAGATT
ATTTTTTCAAACAAAAAGCATTTTTAGGTGTAACTGGACAATTGCACGCCGAATCATATG
CTGAAGGATTTAAAAAAGTTTATACATTCGGGCCAACATTTAGAGCCGAAAATTCTCACA
CTTCGCGTCATCTAGCAGAATTTTGAATGATGGAACCAGAAGTAGCCTTTTGCGATTTAA
AAGGTATCATTGAAATTACAGACGATATGTTAAAAAATGTTATTGCAAATACATTAAAAA
ACTATCCCGAAGAAATGAAATTTTTGGATTCATTACAAAACAATAAATTAATCGAATCAT
TAAACAACTTTATCAATAAGAAATTAACAATAATTGAATATAAAGATGTTGTTGAAAATC
TTAAGAACTATGTAGATAAATTTGAAGAAAAAGATATCTTTTTCGGAATGGACTTAGCTT
CAGAACACGAAAAATTCCTTGCCGAAAACATCATAAAAGGCCCTGTTGCAGTTATTAATT
ATCCAAAAGACATAAAGGCTTTTTATATGTATCAAAATGATGATAGCAAAACAGTCGCTG
CCTTTGACTTATTAGTACCAGGTATTGGCGAATTAGTAGGGGGAAGTCAACGTGAAAATA
GATATCAAAAACTTGTTGACAGAATCAATGAACTAAAAATCACTCAAGAAACATTACAAT
GATACTTGGACTTAAGAAGATTTGGTTACGCCCCAAGTAGTGGTTTTGGTTTAGGCTTTG
AAAGACTTGTAATGTATGTTACTGGTACAAGTAACATAAGAGATGTTATTCCTTTTCCTC
GTGTTGCCGGCTCAATTAAAATGTAG
>2435 bias=132.3,bit_score=1477.0,abs_start=77278,align_strand=+,abs_end=78624,score_ratio=1.09651076466,query_name=NODE_1_length_171438_cov_18.2479_ID_1802
ATGAACATAAAGCAATTATATAAGCAAATAAGCCAGTTGCAAGAAAATGTTGAACTTACA
ATTGAAGGTTGAATTATTTCAAACCGTGGAAACGATAAAATTCGTTTTATTACAATTAAT
GATGGTAGTACAATTGCTAACATGCAATTAGTTGTTAAGGGGGAACTAGCATCAAAGAAA
GAAATCTCTGAAATTGCCATGGGTTCAGCAGTTAGTGTAATAGGTAAATTACACTTAACG
CCAGAAGCAATGCAACCATTTGAACTAAGTGTCTCAAAATTTTTATACATAAACAATCCA
CAAGAAGATTTTCCAATCCAAAAGAAAGAAACATCTCTTGATTTTTTAAGAGAAATTCCT
CAATTAAGACATAGAACAAGTTTATTTAGAGCAATTATGTTAATCAGAAACTCTCTTATG
TTTGAAATTCATAAATATTTCCAATCTAAAGGCTTTTTGAATCTTTCATCTCCAATAATC
ACATCAAACGATGGTGAAGGAGCAGGAGAAACTCTACTTGTTGACGATGAAAGCAAAGAT
TATTTTTTCAAACAAAAAGCATTTCTAGGGGTAACCGGACAATTGCACGCCGAATCATAT
GCTGAAGGATTTAAAAAGGTTTATACATTCGGGCCAACATTTAGAGCCGAAAATTCTCAC
ACTTCGCGTCATCTAGCAGAATTTTGAATGATGGAACCTGAAGTGGCCTTTTGCGATTTA
AAAGGTATCATTGAAATTACAGACGATATGTTAAAGAATGTTATTGCAAATACATTAAAA
AACTATCCCGAAGAAATGAAATATTTGGATTCATTACAAAACAATAAATTAATCGAATCA
TTAAACAACTTTATCAATAAGAAATTAACAATAATTGAATATAAAGATGTTGTTGAAAAT
CTTAAGAACTATGTAGATAAATTTGAAGAAAAAGATATCTTTTTCGGAATGGACTTAGCT
TCAGAACACGAAAAATTCCTTGCTGAAAACATCATAAAAGGCCCTGTTGCAGTTATTAAT
TATCCAAAAGACATAAAGGCTTTTTATATGTATCAAAATGATGATGGCAAAACAGTCGCT
GCCTTTGACTTACTGGTACCAGGAATTGGCGAATTAGTAGGAGGAAGTCAACGTGAAAAT
AGATATCAAAAGCTTGTTGATAGAATCAATGAACTAAAAATCACTCAAGAAACATTACAA
TGATACTTAGACTTAAGAAGATTTGGTTACGCTCCAAGTAGTGGTTTTGGTTTGGGCTTT
GAAAGACTTGTAATGTATGTTACTGGCACAAGTAACATAAGAGATGTTATTCCTTTTCCT
CGTGTTGCTGGCTCAATTAAAATGTAG
>2440 bias=132.5,bit_score=1474.4,abs_start=89728,align_strand=-,abs_end=91073,score_ratio=1.09458054937,query_name=NODE_2_length_152465_cov_26.3989_ID_3378
TGAACATAAAGCAATTATATAAGCAAATAAGCCAGTTACAAGAAAATGTTGAACTTACAA
TTGAAGGTTGAATTATTTCAAACCGTGGAAACGATAAAATTCGTTTTATTACAATTAATG
ATGGTAGTACAATTGCTAACATGCAATTAGTTGTTAAGGGGGATCTAGCATCAAAGAAAG
AAATCTCTGAAATTGCCATGGGTTCAGCAGTTAGTGTAATAGGTAAATTACACTTAACGC
CAGAAGCAATGCAACCATTTGAACTAAGTGTCTCAAAATTTTTATACATAAACAATCCAC
AAGAAGATTTTCCAATCCAAAAGAAAGAAACATCTCTTGATTTTTTAAGAGAAATTCCCC
AATTAAGACATAGAACAAGTTTATTTAGAGCAATTATGTTAATCAGAAACTCTCTTATGT
TTGAAATTCATAAATATTTCCAATCTAAAGGCTTTTTGAATCTTTCATCTCCAATAATCA
CATCAAACGATGGTGAAGGAGCAGGAGAAACTCTACTTGTTGACGATGAAAGCAAAGATT
ATTTTTTCAAACAAAAAGCATTTCTAGGGGTAACCGGACAATTGCACGCCGAATCATATG
CTGAAGGATTTAAAAAAGTTTATACATTCGGGCCAACATTTAGAGCCGAAAATTCTCACA
CTTCGCGTCATCTAGCAGAATTTTGAATGATGGAACCAGAAGTGGCCTTTTGTGATTTAA
AAGGTATCATTGAAATTACAGACGATATGTTAAAGAATGTAATTGCAAATACATTAAAAA
ACTATCCCGAAGAAATGAAATTTTTGGATTCATTACAAAACAATAAATTAATCGAATCAT
TAAACAACTTTATCAATAAGAAATTAACAATAATTGAATATAAAGATGTTGTTGAAAATC
TTAAGAACTATGTAGATAAATTTGAAGAAAAAGATATCTTTTTCGGAATGGACTTAGCTT
CAGAACACGAAAAATTCCTTGCCGAAAACATCATAAAAGGCCCTGTTGCAGTTATTAATT
ATCCAAAAGACATAAAGGCTTTTTATATGTATCAAAATGATGATGGCAAAACAGTCGCTG
CCTTTGACTTACTGGTACCAGGAATTGGCGAATTAGTAGGGGGAAGTCAACGTGAAAATA
GATATCAAAAGCTTGTTGATAGAATCAATGAACTAAAAATCACTCAAGAAACATTACAAT
GATACTTAGACTTAAGAAGATTTGGTTACGCTCCAAGTAGTGGTTTTGGTTTGGGCTTTG
AAAGACTTGTAATGTATGTTACTGGCACAAGTAACATAAGAGATGTTATTCCTTTTCCTC
GTGTTGCTGGCTCAATTAAAATGTAG
>2443 bias=131.1,bit_score=1468.3,abs_start=222259,align_strand=+,abs_end=223605,score_ratio=1.09005196733,query_name=NODE_1_length_644406_cov_31.3649_ID_828
ATGAACATAAAGCAATTATATAAGCAAATAAGCCAGTTACAAGAAAATGTTGAACTTACA
ATTGAAGGTTGAATTATTTCAAACCGTGGAAACGATAAAATTCGTTTTATTACAATTAAT
GATGGTAGTACAATTGCTAACATGCAATTAGTTGTTAAGGGAGAACTAGCATCAAAGAAA
GAAATCTCTGAAATTGCCATGGGTTCAGCTGTTAGTGTAATAGGTAAATTACACTTAACA
CCAGAAGCAATGCAACCATTTGAACTAAGTGTCTCAAAATTTTTATACATAAACAATCCA
CAAGAAGATTTCCCAATCCAAAAGAAAGAAACATCTCTTGATTTTTTAAGAGAAATTCCT
CAATTAAGACATAGAACAAGTTTATTTAGAGCAATTATGTTAATCAGAAACTCTCTTATG
TTTGAAATTCATAAATATTTCCAATCTAAAGGCTTTTTGAATCTTTCATCTCCAATAATC
ACATCAAACGATGGTGAAGGAGCAGGAGAAACTCTACTTGTTGACGATGAAAGCAAAGAT
TATTTTTTCAAACAAAAAGCATTTCTAGGGGTAACCGGACAATTGCACGCCGAATCATAT
GCTGAAGGATTTAAAAAAGTTTATACATTCGGGCCAACATTTAGAGCCGAAAATTCTCAC
ACTTCGCGTCATCTAGCAGAATTTTGAATGATGGAACCAGAAGTGGCCTTTTGCGATTTA
AAAGGTATCATTGAAATTACAGACGATATGTTAAAGAATGTTATTGCAAATACATTAAAA
AACTATCCCGAAGAAATGAAATATTTGGATTCATTACAAAACAATAAATTAATCGAATCA
TTAAACAACTTTATCAATAAGAAATTAACAATAATTGAATATAAAGATGTTGTTGAAAAT
CTTAAGAACTATGTAGATAAATTTGAAGAAAAAGATATCTTTTTCGGAATGGACTTAGCT
TCAGAACACGAAAAATTCCTTGCCGAAAGCATCATAAAAGGCCCTGTTGCAGTTATTAAT
TATCCAAAAGACATAAAGGCTTTTTATATGTATCAAAATGATGATGGCAAAACAGTCGCT
GCCTTTGACTTATTAGTACCAGGAATTGGCGAATTAGTAGGGGGAAGTCAACGTGAAAAT
AGATATCAAAAGCTTGTTGACAGAATCAATGAACTAAAAATCACTCAAGAAACATTACAA
TGATACTTAGACTTAAGAAGATTTGGTTACGCCCCAAGTAGTGGTTTTGGTTTGGGCTTT
GAAAGACTTGTAATGTATGTTACTGGCACAAGCAACATAAGAGACGTTATTCCTTTTCCT
CGTGTTGCTGGCTCAATTAAAATGTAG
>15766 bias=0,e_score=0.0,bit_score=1477.0,score_ratio=1.10,align_strand=-,abs_start=127589,abs_end=128934,allele_start=127589,allele_end=128934,query_name=NODE_1_length_194000_cov_43.9897_ID_1724 <unknown description>
TGAACATAAAGCAATTATATAAGCAAATAAGCCAGTTGCAAGAAAATGTTGAACTTACAA
TTGAAGGTTGAATTATTTCAAACCGTGGAAACGATAAAATTCGTTTTATTACAATTAATG
ATGGTAGTACAATTGCTAACATGCAATTAGTTGTTAAGGGGGAACTAGCATCAAAGAAAG
AAATCTCTGAAATTGCCATGGGTTCAGCAGTTAGTGTAATAGGTAAATTACACTTAACGC
CAGAAGCAATGCAACCATTTGAACTAAGTGTCTCAAAATTTTTATACATAAACAATCCAC
AAGAAGATTTTCCAATCCAAAAGAAAGAAACATCTCTTGATTTTTTAAGAGAAATTCCTC
AATTAAGACATAGAACAAGTTTATTTAGAGCAATTATGTTAATCAGAAACTCTCTTATGT
TTGAAATTCATAAATATTTCCAATCTAAAGGCTTTTTGAATCTTTCATCTCCAATAATCA
CATCAAACGATGGTGAAGGAGCAGGAGAAACTCTACTTGTTGACGATGAAAGCAAAGATT
ATTTTTTCAAACAAAAAGCATTTCTAGGGGTAACCGGACAATTGCACGCCGAATCATATG
CTGAAGGATTTAAAAAGGTTTATACATTCGGGCCAACATTTAGAGCCGAAAATTCTCACA
CTTCGCGTCATCTAGCAGAATTTTGAATGATGGAACCTGAAGTGGCCTTTTGCGATTTAA
AAGGTATCATTGAAATTACAGACGATATGTTAAAGAATGTTATTGCAAATACATTAAAAA
ACTATCCCGAAGAAATGAAATATTTGGATTCATTACAAAACAATAAATTAATCGAATCAT
TAAACAACTTTATCAATAAGAAATTAACAATAATTGAATATAAAGATGTTGTTGAAAATC
TTAAGAACTATGTAGATAAATTTGAAGAAAAAGATATCTTTTTCGGAATGGACTTAGCTT
CAGAACACGAAAAATTCCTTGCTGAAAACATCATAAAAGGCCCTGTTGCAGTTATTAATT
ATCCAAAAGACATAAAGGCTTTTTATATGTATCAAAATGATGATGGCAAAACAGTCGCTG
CCTTTGACTTACTGGTACCAGGAATTGGCGAATTAGTAGGAGGAAGTCAACGTGAAAATA
GATATCAAAAGCTTGTTGATAGAATCAATGAACTAAAAATCACTCAAGAAACATTACAAT
GATACTTAGACTTAAGAAGATTTGGTTACGCTCCAAGTAGTGGTTTTGGTTTGGGCTTTG
AAAGACTTGTAATGTATGTTACTGGCACAAGTAACATAAGAGATGTTATTCCTTTTCCTC
GTGTTGCTGGCTCAATTAAAATGTA
>15767 bias=0,e_score=0.0,bit_score=1477.7,score_ratio=1.10,align_strand=+,abs_start=170435,abs_end=171781,allele_start=170435,allele_end=171781,query_name=NODE_2_length_226046_cov_22.58_ID_866 <unknown description>
TGAACATAAAGCAATTATATAAGCAAATAAGCCAGTTGCAAGAAAATGTTGAACTTACAA
TTGAAGGTTGAATTATTTCAAACCGTGGAAACGATAAAATTCGTTTTATTACAATTAATG
ATGGTAGTACAATTGCTAACATGCAATTAGTTGTTAAGGGAGAACTAGCATCAAAGAAAG
AAATCTCTGAAATTGCCATGGGCTCAGCAGTTAGTGTAATAGGTAAATTACACTTAACAC
CAGAAGCAATGCAACCATTTGAACTAAGTGTCTCAAAATTTTTATACATAAACAATCCAC
AAGAAGATTTTCCAATCCAAAAGAAAGAAACATCTCTTGATTTTTTAAGAGAAATTCCTC
AATTAAGACATAGAACAAGTTTATTTAGAGCAATTATGTTAATCAGAAACTCTCTTATGT
TTGAAATTCATAAATATTTCCAATCTAAAGGCTTTTTGAATCTTTCATCTCCAATAATCA
CATCAAACGATGGTGAAGGAGCAGGAGAAACTCTACTTGTTGACGATGAAAGCAAAGATT
ATTTTTTCAAACAAAAAGCATTTCTAGGGGTAACCGGACAATTGCACGCCGAATCATATG
CTGAAGGATTTAAAAAAGTTTATACATTCGGGCCAACATTTAGAGCCGAAAATTCTCACA
CTTCGCGTCATCTAGCAGAATTTTGAATGATGGAACCAGAAGTAGCCTTTTGCGATTTAA
AAGGTATCATTGAAATTACAGACGATATGTTAAAGAATGTTATTGCAAATACATTAAAAA
ACTATCCCGAAGAAATGAAATTTTTGGATTCATTACAAAACAATAAATTAATCGAATCAT
TAAACAACTTTATCAATAAAAAATTAACAATAATTGAATATAAAGATGTTGTTGAAAATC
TTAAGAACTATGTAGACAAATTCGAAGAAAAAGATATCTTTTTCGGAATGGACTTAGCTT
CAGAACACGAAAAATTCCTTGCTGAAAACATCGTAAAAGGCCCTGTTGCAGTTATTAATT
ATCCAAAAGACATAAAGGCTTTTTATATGTATCAAAATGATGATGGCAAAACAGTCGCTG
CCTTTGACTTATTAGTACCAGGTATTGGCGAATTAGTAGGGGGAAGTCAACGTGAAAATA
GATATCAAAAGCTTGTTGATAGAATCAATGAACTAAAAATCACTCAAGAAACATTACAAT
GATACTTAGACTTAAGAAGATTTGGTTACGCCCCAAGTAGTGGTTTTGGTTTGGGCTTTG
AAAGACTTGTAATGTATGTTACTGGCACAAGTAACATAAGAGATGTTATTCCTTTTCCTC
GTGTTGCCGGCTCAATTAAAATGTAG
>15768 bias=0,e_score=0.0,bit_score=1475.9,score_ratio=1.10,align_strand=-,abs_start=148516,abs_end=149861,allele_start=148516,allele_end=149861,query_name=NODE_2_length_211336_cov_54.0217_ID_107 <unknown description>
TGAACATAAAGCAATTATATAAGCAAATAAGCCAGTTGCAAGAAAATGTTGAACTTACAA
TTGAAGGTTGAATTATTTCAAACCGTGGAAACGATAAAATTCGTTTTATTACAATTAATG
ATGGTAGTACAATTGCTAACATGCAATTAGTTGTTAAGGGGGAACTAGCATCAAAGAAAG
AAATCTCTGAAATTGCCATGGGTTCAGCAGTTAGTGTAATAGGTAAATTACACTTAACGC
CAGAAGCAATGCAACCATTTGAACTAAGTGTCTCAAAATTTTTATACATAAACAATCCAC
AAGAAGATTTTCCAATCCAAAAGAAAGAAACATCTCTTGATTTTTTAAGAGAAATTCCTC
AATTAAGACATAGAACAAGTTTGTTTAGAGCAATTATGTTAATCAGAAACTCTCTTATGT
TTGAAATTCATAAATATTTTCAATCTAAAGGCTTTTTGAATCTTTCATCTCCAATAATCA
CATCAAACGATGGTGAAGGAGCAGGAGAAACTCTACTTGTTGACGATGAAAGTAAAGATT
ATTTTTTCAAACAAAAAGCATTTCTAGGGGTAACCGGACAATTGCACGCCGAATCATATG
CTGAAGGATTTAAAAAAGTTTATACATTCGGGCCAACATTTAGAGCCGAAAATTCTCACA
CTTCGCGTCATCTAGCAGAATTTTGAATGATGGAACCAGAAGTGGCCTTTTGTGATTTAA
AAGGTATCATTGAAATTACAGACGATATGTTAAAGAATGTTATTGCAAATACATTAAAAA
ACTATCCCGAAGAAATGAAATATTTGGATTCATTACAAAACAATAAATTAATCGAATCAT
TAAACAACTTTATCAATAAGAAATTAACAATAATTGAATATAAAGATGTTGTTGAAAATC
TTAAGAACTATGTAGATAAATTCGAAGAAAAAGATATCTTTTTTGGAATGGACTTAGCTT
CAGAACACGAAAAATTCCTTGCCGAAAACATCATAAAAGGCCCCGTTGCAGTTATTAATT
ATCCAAAAGACATAAAGGCTTTTTATATGTATCAAAATGATGATGGCAAAACAGTCGCTG
CCTTTGACTTATTAGTACCAGGTATTGGCGAATTAGTAGGAGGAAGTCAACGTGAAAATA
GATATCAAAAGCTTGTTGATAGAATCAATGAACTAAAAATCACTCAAGAAACATTACAAT
GATACTTAGACTTAAGAAGATTTGGTTACGCTCCAAGTAGTGGTTTTGGTTTGGGCTTTG
AAAGACTTGTAATGTATGTTACTGGCACAAGTAACATAAGAGATGTTATTCCTTTTCCTC
GTGTTGCCGGCTCAATTAAAATGTA
>15769 bias=0,e_score=0.0,bit_score=1473.2,score_ratio=1.09,align_strand=-,abs_start=443913,abs_end=445258,allele_start=443913,allele_end=445258,query_name=NODE_1_length_666248_cov_46.4332_ID_732 <unknown description>
TGAACATAAAGCAATTATATAAGCAAATAAGCCAGTTACAAGAAAATGTTGAACTTACAA
TTGAAGGCTGAATTATTTCAAACCGTGGAAACGATAAAATTCGTTTTATTACAATTAATG
ATGGTAGTACAATTGCTAACATGCAATTAGTTGTTAAGGGGGAACTAGCATCAAAGAAAG
AAATCTCTGAAATTGCCATGGGTTCAGCAGTTAGTGTAATAGGTAAATTACACTTAACGC
CAGAAGCAATGCAACCATTTGAACTAAGTGTCTCAAAATTTTTATACATAAACAATCCAC
AAGAAGATTTTCCAATCCAAAAGAAAGAAACATCTCTTGATTTTTTAAGAGAAATTCCTC
AATTAAGACATAGAACAAGTTTGTTTAGAGCAATTATGTTAATCAGAAACTCTCTTATGT
TTGAAATTCATAAATATTTTCAATCTAAAGGCTTTTTGAATCTTTCATCTCCAATAATCA
CATCAAACGATGGTGAAGGAGCAGGAGAAACTCTACTTGTTGACGATGAAAGTAAAGATT
ATTTTTTCAAACAAAAAGCATTTCTAGGGGTAACCGGACAATTGCACGCCGAATCATATG
CTGAAGGATTTAAAAAAGTTTATACATTCGGGCCAACATTTAGAGCCGAAAATTCTCACA
CTTCGCGTCATCTAGCAGAATTTTGAATGATGGAACCAGAAGTGGCCTTTTGTGATTTAA
AAGGTATCATTGAAATTACAGACGATATGTTAAAGAATGTTATTGCAAATACATTAAAAA
ACTATCCCGAAGAAATGAAATATTTGGATTCATTACAAAACAATAAATTAATCGAATCAT
TAAACAACTTTATCAATAAGAAATTAACAATAATTGAATATAAAGATGTTGTTGAAAATC
TTAAGAACTATGTAGATAAATTCGAAGAAAAAGATATCTTTTTTGGAATGGACTTAGCTT
CAGAACACGAAAAATTCCTTGCCGAAAACATCATAAAAGGCCCCGTTGCAGTTATTAATT
ATCCAAAAGACATAAAGGCTTTTTATATGTATCAAAATGATGATGGCAAAACAGTCGCTG
CCTTTGACTTATTAGTACCAGGTATTGGCGAATTAGTAGGAGGAAGTCAACGTGAAAATA
GATATCAAAAGCTTGTTGATAGAATCAATGAACTAAAAATCACTCAAGAAACATTACAAT
GATACTTAGACTTAAGAAGATTTGGTTACGCTCCAAGTAGTGGTTTTGGTTTGGGCTTTG
AAAGACTTGTAATGTATGTTACTGGCACAAGTAACATAAGAGATGTTATTCCTTTTCCTC
GTGTTGCCGGCTCAATTAAAATGTA
>15770 bias=0,e_score=0.0,bit_score=1477.7,score_ratio=1.10,align_strand=-,abs_start=35987,abs_end=37332,allele_start=35987,allele_end=37332,query_name=NODE_3_length_98724_cov_39.7872_ID_265 <unknown description>
TGAACATAAAGCAATTATATAAGCAAATAAGCCAGTTGCAAGAAAATGTTGAACTTACAA
TTGAAGGTTGAATTATTTCAAACCGTGGAAACGATAAAATTCGTTTTATTACAATTAATG
ATGGTAGTACAATTGCTAACATGCAATTAGTTGTTAAGGGAGAACTAGCATCAAAGAAAG
AAATCTCTGAAATTGCCATGGGCTCAGCAGTTAGTGTAATAGGTAAATTACACTTAACAC
CAGAAGCAATGCAACCATTTGAACTAAGTGTCTCAAAATTTTTATACATAAACAATCCAC
AAGAAGATTTTCCAATCCAAAAGAAAGAAACATCTCTTGATTTTTTAAGAGAAATTCCTC
AATTAAGACATAGAACAAGTTTATTTAGAGCAATTATGTTAATCAGAAACTCTCTTATGT
TTGAAATTCATAAATATTTCCAATCTAAAGGCTTTTTGAATCTTTCATCTCCAATAATCA
CATCAAACGATGGTGAAGGAGCAGGAGAAACTCTACTTGTTGACGATGAAAGCAAAGATT
ATTTTTTCAAACAAAAAGCATTTCTAGGGGTAACCGGACAATTGCACGCCGAATCATATG
CTGAAGGATTTAAAAAAGTTTATACATTCGGGCCAACATTTAGAGCCGAAAATTCTCACA
CTTCGCGTCATCTAGCAGAATTTTGAATGATGGAACCAGAAGTAGCCTTTTGCGATTTAA
AAGGTATCATTGAAATTACAGACGATATGTTAAAGAATGTTATTGCAAATACATTAAAAA
ACTATCCCGAAGAAATGAAATTTTTGGATTCATTACAAAACAATAAATTAATCGAATCAT
TAAACAACTTTATCAATAAAAAATTAACAATAATTGAATATAAAGATGTTGTTGAAAATC
TTAAGAACTATGTAGACAAATTCGAAGAAAAAGATATCTTTTTCGGAATGGACTTAGCTT
CAGAACACGAAAAATTCCTTGCTGAAAACATCGTAAAAGGCCCTGTTGCAGTTATTAATT
ATCCAAAAGACATAAAGGCTTTTTATATGTATCAAAATGATGATGGCAAAACAGTCGCTG
CCTTTGACTTATTAGTACCAGGTATTGGCGAATTAGTAGGGGGAAGTCAACGTGAAAATA
GATATCAAAAGCTTGTTGATAGAATCAATGAACTAAAAATCACTCAAGAAACATTACAAT
GATACTTAGACTTAAGAAGATTTGGTTACGCCCCAAGTAGTGGTTTTGGTTTGGGCTTTG
AAAGACTTGTAATGTATGTTACTGGCACAAGTAACATAAGAGATGTTATTCCTTTTCCTC
GTGTTGCCGGCTCAATTAAAATGTA
>15771 bias=0,e_score=0.0,bit_score=1466.3,score_ratio=1.09,align_strand=-,abs_start=111679,abs_end=113024,allele_start=111679,allele_end=113024,query_name=NODE_2_length_174641_cov_50.6885_ID_2769 <unknown description>
TGAACATAAAGCAATTATATAAGCAAATAAGCCAGTTACAAGAAAATGTTGAACTTACAA
TTGAAGGCTGAATTATTTCAAACCGTGGAAACGATAAAATTCGTTTTATTACAATTAATG
ATGGTAGTACAATTGCCAACATGCAATTAGTTGTTAAGGGGGATCTAGCATCAAAGAAAG
AAATTTCTGAAATTGCCATGGGCTCGGCAGTTAGTGTAATAGGTAAATTACACTTAACGC
CAGAAGCAATGCAACCATTTGAACTAAGTGTCTCAAAATTTTTATACATAAACAATCCAC
AAGAAGATTTTCCAATCCAAAAGAAAGAAACATCTCTTGATTTTTTAAGAGAAATTCCTC
AATTAAGACATAGAACAAGTTTATTTAGAGCAATTATGTTAATTAGAAACTCTCTTATGT
TTGAAATTCATAAATATTTCCAATCTAAAGGCTTTTTGAATCTTTCATCTCCAATAATCA
CATCAAACGATGGTGAAGGAGCGGGAGAAACTCTGCTTGTTGACGATGAAAGCAAAGATT
ATTTTTTCAAACAAAAAGCATTTTTAGGTGTAACTGGACAATTGCACGCCGAATCATATG
CTGAAGGATTTAAAAAAGTTTATACATTCGGGCCAACATTTAGAGCCGAAAATTCTCACA
CTTCGCGTCATCTAGCAGAATTTTGAATGATGGAACCAGAAGTGGCCTTTTGCGATTTAA
AAGGTATCATTGAAATTACAGACGATATGTTAAAGAATGTTATTGCAAATACATTAAAAA
ACTATCCCGAAGAAATGAAATATTTGGATTCATTACAAAACAATAAATTAATTGAATCAT
TAAACAACTTTATCAATAAGAAATTAACAATAATTGAATATAAAGACGTTGTTGAAAATC
TTAAGAACTATGTAGATAAATTCGAAGAAAAAGATATCTTTTTTGGAATGGACTTAGCTT
CAGAACACGAAAAATTCCTTGCCGAAAACATCGTAAAAGGCCCTGTTGCAGTTATTAATT
ATCCAAAAGACATAAAGGCTTTTTATATGTATCAAAATGATGATGGCAAAACAGTCGCTG
CCTTTGACTTATTAGTACCAGGAATTGGCGAATTAGTAGGGGGAAGCCAACGTGAAAATA
GATATCAAAAGCTTGTTGACAGAATCAATGAACTAAAAATCACCCAAGAAACATTGCAAT
GATACTTGGACTTAAGAAGATTTGGTTACGCCCCAAGTAGTGGTTTTGGTTTGGGCTTTG
AAAGACTTGTAATGTATGTTACTGGCACAAGTAACATAAGAGATGTTATTCCTTTTCCTC
GTGTTGCCGGCTCAATTAAAATGTA
>15772 bias=0,e_score=0.0,bit_score=1468.3,score_ratio=1.09,align_strand=-,abs_start=445049,abs_end=446394,allele_start=445049,allele_end=446394,query_name=NODE_1_length_507951_cov_41.4538_ID_1311 <unknown description>
TGAACATAAAGCAATTATATAAGCAAATAAGCCAGTTACAAGAAAATGTTGAACTTACAA
TTGAAGGTTGAATTATTTCAAACCGTGGAAACGATAAAATTCGTTTTATTACAATTAATG
ATGGTAGTACAATTGCTAACATGCAATTAGTTGTTAAGGGAGAACTAGCATCAAAGAAAG
AAATCTCTGAAATTGCCATGGGTTCAGCTGTTAGTGTAATAGGTAAATTACACTTAACAC
CAGAAGCAATGCAACCATTTGAACTAAGTGTCTCAAAATTTTTATACATAAACAATCCAC
AAGAAGATTTCCCAATCCAAAAGAAAGAAACATCTCTTGATTTTTTAAGAGAAATTCCTC
AATTAAGACATAGAACAAGTTTATTTAGAGCAATTATGTTAATCAGAAACTCTCTTATGT
TTGAAATTCATAAATATTTCCAATCTAAAGGCTTTTTGAATCTTTCATCTCCAATAATCA
CATCAAACGATGGTGAAGGAGCAGGAGAAACTCTACTTGTTGACGATGAAAGCAAAGATT
ATTTTTTCAAACAAAAAGCATTTCTAGGGGTAACCGGACAATTGCACGCCGAATCATATG
CTGAAGGATTTAAAAAAGTTTATACATTCGGGCCAACATTTAGAGCCGAAAATTCTCACA
CTTCGCGTCATCTAGCAGAATTTTGAATGATGGAACCAGAAGTGGCCTTTTGCGATTTAA
AAGGTATCATTGAAATTACAGACGATATGTTAAAGAATGTTATTGCAAATACATTAAAAA
ACTATCCCGAAGAAATGAAATATTTGGATTCATTACAAAACAATAAATTAATCGAATCAT
TAAACAACTTTATCAATAAGAAATTAACAATAATTGAATATAAAGATGTTGTTGAAAATC
TTAAGAACTATGTAGATAAATTTGAAGAAAAAGATATCTTTTTCGGAATGGACTTAGCTT
CAGAACACGAAAAATTCCTTGCCGAAAGCATCATAAAAGGCCCTGTTGCAGTTATTAATT
ATCCAAAAGACATAAAGGCTTTTTATATGTATCAAAATGATGATGGCAAAACAGTCGCTG
CCTTTGACTTATTAGTACCAGGAATTGGCGAATTAGTAGGGGGAAGTCAACGTGAAAATA
GATATCAAAAGCTTGTTGACAGAATCAATGAACTAAAAATCACTCAAGAAACATTACAAT
GATACTTAGACTTAAGAAGATTTGGTTACGCCCCAAGTAGTGGTTTTGGTTTGGGCTTTG
AAAGACTTGTAATGTATGTTACTGGCACAAGCAACATAAGAGACGTTATTCCTTTTCCTC
GTGTTGCTGGCTCAATTAAAATGTA
>15773 bias=0,e_score=0.0,bit_score=1479.2,score_ratio=1.10,align_strand=-,abs_start=17203,abs_end=18548,allele_start=17203,allele_end=18548,query_name=NODE_6_length_36082_cov_1.44411_ID_199 <unknown description>
TGAACATAAAGCAATTATATAAGCAAATAAGCCAGTTGCAAGAAAATGTTGAACTTACAA
TTGAAGGTTGAATTATTTCAAACCGTGGAAACGATAAAATTCGTTTTATTACAATTAATG
ATGGTAGTACAATTGCTAACATGCAATTAGTTGTTAAGGGAGAACTAGCATCAAAGAAAG
AAATCTCTGAAATTGCCATGGGTTCAGCAGTTAGTGTAATAGGTAAATTACACTTAACAC
CAGAAGCAATGCAACCATTTGAACTAAGTGTCTCAAAATTTTTATACATAAACAATCCAC
AAGAAGATTTTCCAATCCAAAAGAAAGAAACATCTCTTGATTTTTTAAGAGAAATTCCTC
AATTAAGACATAGAACAAGTTTATTTAGAGCAATTATGTTAATCAGAAACTCTCTTATGT
TTGAAATTCATAAATATTTCCAATCTAAAGGCTTTTTGAATCTTTCATCTCCAATAATCA
CATCAAACGATGGTGAAGGAGCAGGAGAAACTCTACTTGTTGACGATGAAAGCAAAGATT
ATTTTTTCAAACAAAAAGCATTTCTAGGGGTAACCGGACAATTGCACGCCGAATCATATG
CTGAAGGATTTAAAAAAGTTTATACATTCGGGCCAACATTTAGAGCCGAAAATTCTCACA
CTTCGCGTCATCTAGCAGAATTTTGAATGATGGAACCAGAAGTAGCCTTTTGCGATTTAA
AAGGTATCATTGAAATTACAGACGATATGTTAAAAAATGTTATTGCAAATACATTAAAAA
ACTATCCCGAAGAAATGAAATTTTTGGATTCATTACAAAACAATAAATTAATCGAATCAT
TAAACAACTTTATCAATAAGAAATTAACAATAATTGAATATAAAGATGTTGTTGAAAATC
TTAAGAACTATGTAGATAAATTTGAAGAAAAAGATATCTTTTTCGGAATGGACTTAGCTT
CAGAACACGAAAAATTCCTTGCTGAAAACATCATAAAAGGCCCTGTTGCAGTTATTAATT
ATCCAAAAGACATAAAGGCTTTTTATATGTATCAAAATGATGATGGCAAAACAGTCGCTG
CCTTTGACTTATTAGTACCAGGTATTGGCGAATTAGTAGGGGGAAGTCAACGTGAAAATA
GATATCAAAAGCTTGTTGATAGAATCAATGAACTAAAAATCACTCAAGAAACATTACAAT
GATACTTAGACTTAAGAAGATTTGGTTACGCCCCAAGTAGTGGTTTTGGTTTGGGCTTTG
AAAGACTTGTAATGTATGTTACTGGCACAAGTAACATAAGAGATGTTATTCCTTTTCCTC
GTGTTGCCGGCTCAATTAAAATGTA
>15774 bias=0,e_score=0.0,bit_score=1471.8,score_ratio=1.09,align_strand=+,abs_start=61461,abs_end=62807,allele_start=61461,allele_end=62807,query_name=NODE_2_length_147029_cov_48.4721_ID_161 <unknown description>
TGAACATAAAGCAATTATATAAGCAAATAAGCCAGTTGCAAGAAAATGTTGAACTTACAA
TTGAAGGTTGAATTATTTCAAACCGTGGAAACGATAAAATTCGTTTTATTACAATTAATG
ATGGTAGTACAATTGCTAACATGCAATTAGTTGTTAAGGGAGAACTAGCATCAAAGAAAG
AAATCTCTGAAATTGCCATGGGTTCAGCTGTTAGTGTAATAGGTAAATTACACTTAACAC
CAGAAGCAATGCAACCATTTGAACTAAGTGTCTCAAAATTTTTATACATAAACAATCCAC
AAGAAGATTTTCCAATCCAAAAGAAAGAAACATCTCTTGATTTTTTAAGAGAAATTCCTC
AATTAAGACATAGAACAAGTTTATTTAGAGCAATTATGTTAATCAGAAACTCTCTTATGT
TTGAAATTCATAAATATTTCCAATCTAAAGGCTTTTTGAATCTTTCATCTCCAATAATCA
CATCAAACGATGGTGAAGGAGCAGGAGAAACTCTACTTGTTGACGATGAAAGCAAAGATT
ATTTTTTCAAACAAAAAGCATTTCTAGGGGTAACCGGACAATTGCACGCCGAATCATATG
CTGAAGGATTTAAAAAAGTTTATACATTCGGGCCAACATTTAGAGCCGAAAATTCTCACA
CTTCGCGTCATCTAGCAGAATTTTGAATGATGGAACCAGAAGTGGCCTTTTGCGATTTAA
AAGGTATCATTGAAATTACGGACGATATGTTAAAGAATGTTATTGCAAATACATTAAAAA
ACTATCCCGAAGAAATGAAATATTTGGATTCATTACAAAACAATAAATTAATCGAATCAT
TAAACAACTTTATCAATAAGAAATTAACAATAATTGAATATAAAGATGTTGTTGAAAATC
TTAAGAACTATGTAGATAAATTTGAAGAAAAAGATATCTTTTTCGGAATGGACTTAGCTT
CAGAACACGAAAAATTCCTTGCCGAAAGCATCATAAAAGGCCCTGTTGCAGTTATTAATT
ATCCAAAAGACATAAAGGCTTTTTATATGTATCAAAATGATGATGGCAAAACAGTCGCTG
CCTTTGACTTATTAGTACCAGGAATTGGCGAATTAGTAGGGGGAAGTCAACGTGAAAATA
GATATCAAAAGCTTGTTGACAGAATCAATGAACTAAAAATCACTCAAGAAACATTACAAT
GATACTTAGACTTAAGAAGATTTGGTTACGCCCCAAGTAGTGGTTTTGGTTTGGGCTTTG
AAAGACTTGTAATGTATGTTACTGGCACAAGCAACATAAGAGACGTTATTCCTTTTCCTC
GTGTTGCTGGCTCAATTAAAATGTAG
>15775 bias=0,e_score=0.0,bit_score=1460.9,score_ratio=1.08,align_strand=-,abs_start=408384,abs_end=409729,allele_start=408384,allele_end=409729,query_name=NODE_1_length_474534_cov_38.1723_ID_792 <unknown description>
TGAACATAAAGCAATTATATAAGCAAATAAGCCAGTTGCAAGAAAATGTTGAACTTACAA
TTGAAGGCTGAATTATTTCAAACCGCGGAAACGATAAAATTCGTTTTATTACAATTAATG
ATGGTAGTACAATTGCCAACATGCAATTAGTTGTTAAGGGGGATCTAGCATCAAAGAAAG
AAATTTCTGAAATTGCCATGGGCTCGGCAGTTAGTGTAATAGGTAAATTACACTTAACGC
CAGAAGCAATGCAACCATTTGAACTAAGTGTCTCAAAATTTTTATACATAAACAATCCAC
AAGAAGATTTTCCAATCCAAAAGAAAGAAACATCTCTTGATTTTTTAAGAGAAATTCCTC
AATTAAGACATAGAACAAGTTTATTTAGAGCAATTATGTTAATTAGAAACTCTCTTATGT
TTGAAATTCATAAATATTTCCAATCTAAAGGCTTTTTGAATCTTTCATCTCCAATAATCA
CATCAAACGATGGTGAAGGAGCGGGAGAAACTCTGCTTGTTGACGATGAAAGCAAAGATT
ATTTTTTCAAACAAAAAGCATTTTTAGGTGTAACTGGACAATTGCACGCCGAATCATATG
CTGAAGGATTTAAAAAAGTTTATACATTCGGGCCAACATTTAGAGCCGAAAATTCTCACA
CTTCGCGTCATCTAGCAGAATTTTGAATGATGGAACCAGAAGTAGCCTTTTGCGATTTAA
AAGGTATCATTGAAATTACAGACGATATGTTAAAAAATGTTATTGCAAATACATTAAAAA
ACTATCCCGAAGAAATGAAATTTTTGGATTCATTACAAAACAATAAATTAATCGAATCAT
TAAACAACTTTATCAATAAGAAATTAACAATAATTGAATATAAAGATGTTGTTGAAAATC
TTAAGAACTATGTAGATAAATTTGAAGAAAAAGATATCTTTTTCGGAATGGACTTAGCTT
CAGAACACGAAAAATTCCTTGCCGAAAACATCATAAAAGGCCCTGTTGCAGTTATTAATT
ATCCAAAAGACATAAAGGCTTTTTATATGTATCAAAATGATGATAGCAAAACAGTCGCTG
CCTTTGACTTATTAGTACCAGGTATTGGCGAATTAGTAGGGGGAAGTCAACGTGAAAATA
GATATCAAAAACTTGTTGACAGAATCAATGAACTAAAAATCACTCAAGAAACATTACAAT
GATACTTGGACTTAAGAAGATTTGGTTACGCCCCAAGTAGTGGTTTTGGTTTAGGCTTTG
AAAGACTTGTAATGTATGTTACTGGTACAAGTAACATAAGAGATGTTATTCCTTTTCCTC
GTGTTGCCGGCTCAATTAAAATGTA
>15776 bias=0,e_score=0.0,bit_score=1474.4,score_ratio=1.09,align_strand=-,abs_start=36277,abs_end=37622,allele_start=36277,allele_end=37622,query_name=NODE_3_length_99014_cov_51.1683_ID_224 <unknown description>
TGAACATAAAGCAATTATATAAGCAAATAAGCCAGTTACAAGAAAATGTTGAACTTACAA
TTGAAGGTTGAATTATTTCAAACCGTGGAAACGATAAAATTCGTTTTATTACAATTAATG
ATGGTAGTACAATTGCTAACATGCAATTAGTTGTTAAGGGGGATCTAGCATCAAAGAAAG
AAATCTCTGAAATTGCCATGGGTTCAGCAGTTAGTGTAATAGGTAAATTACACTTAACGC
CAGAAGCAATGCAACCATTTGAACTAAGTGTCTCAAAATTTTTATACATAAACAATCCAC
AAGAAGATTTTCCAATCCAAAAGAAAGAAACATCTCTTGATTTTTTAAGAGAAATTCCCC
AATTAAGACATAGAACAAGTTTATTTAGAGCAATTATGTTAATCAGAAACTCTCTTATGT
TTGAAATTCATAAATATTTCCAATCTAAAGGCTTTTTGAATCTTTCATCTCCAATAATCA
CATCAAACGATGGTGAAGGAGCAGGAGAAACTCTACTTGTTGACGATGAAAGCAAAGATT
ATTTTTTCAAACAAAAAGCATTTCTAGGGGTAACCGGACAATTGCACGCCGAATCATATG
CTGAAGGATTTAAAAAAGTTTATACATTCGGGCCAACATTTAGAGCCGAAAATTCTCACA
CTTCGCGTCATCTAGCAGAATTTTGAATGATGGAACCAGAAGTGGCCTTTTGTGATTTAA
AAGGTATCATTGAAATTACAGACGATATGTTAAAGAATGTAATTGCAAATACATTAAAAA
ACTATCCCGAAGAAATGAAATTTTTGGATTCATTACAAAACAATAAATTAATCGAATCAT
TAAACAACTTTATCAATAAGAAATTAACAATAATTGAATATAAAGATGTTGTTGAAAATC
TTAAGAACTATGTAGATAAATTTGAAGAAAAAGATATCTTTTTCGGAATGGACTTAGCTT
CAGAACACGAAAAATTCCTTGCCGAAAACATCATAAAAGGCCCTGTTGCAGTTATTAATT
ATCCAAAAGACATAAAGGCTTTTTATATGTATCAAAATGATGATGGCAAAACAGTCGCTG
CCTTTGACTTACTGGTACCAGGAATTGGCGAATTAGTAGGGGGAAGTCAACGTGAAAATA
GATATCAAAAGCTTGTTGATAGAATCAATGAACTAAAAATCACTCAAGAAACATTACAAT
GATACTTAGACTTAAGAAGATTTGGTTACGCTCCAAGTAGTGGTTTTGGTTTGGGCTTTG
AAAGACTTGTAATGTATGTTACTGGCACAAGTAACATAAGAGATGTTATTCCTTTTCCTC
GTGTTGCTGGCTCAATTAAAATGTA
>15777 bias=0,e_score=0.0,bit_score=1482.1,score_ratio=1.10,align_strand=-,abs_start=97402,abs_end=98747,allele_start=97402,allele_end=98747,query_name=NODE_2_length_160211_cov_44.2436_ID_69 <unknown description>
TGAACATAAAGCAATTATATAAGCAAATAAGCCAGTTGCAAGAAAATGTTGAACTTACAA
TTGAAGGTTGAATTATTTCAAACCGTGGAAACGATAAAATTCGTTTTATTACAATTAATG
ATGGTAGTACAATTGCTAACATGCAATTAGTTGTTAAGGGGGAACTAGCATCAAAGAAAG
AAATCTCTGAAATTGCCATGGGTTCAGCAGTTAGTGTAATAGGTAAATTACACTTAACGC
CAGAAGCAATGCAACCATTTGAACTAAGTGTCTCAAAATTTTTATACATAAACAATCCAC
AAGAAGATTTTCCAATCCAAAAGAAAGAAACATCTCTTGATTTTTTAAGAGAAATTCCTC
AATTAAGACATAGAACAAGTTTATTTAGAGCAATTATGTTAATCAGAAACTCTCTTATGT
TTGAAATTCATAAATATTTCCAATCTAAAGGCTTTTTGAATCTTTCATCTCCAATAATCA
CATCAAACGATGGTGAAGGAGCAGGAGAAACTCTACTTGTTGACGATGAAAGCAAAGATT
ATTTTTTCAAACAAAAAGCATTTCTAGGGGTAACCGGACAATTGCACGCCGAATCATATG
CTGAAGGATTTAAAAAAGTTTATACATTCGGGCCAACATTTAGAGCCGAAAATTCTCACA
CTTCGCGTCATCTAGCAGAATTTTGAATGATGGAACCAGAAGTAGCCTTTTGCGATTTAA
AAGGTATCATTGAAATTACAGACGATATGTTAAAAAATGTTATTGCAAATACATTAAAAA
ACTATCCCGAAGAAATGAAATTTTTGGATTCATTACAAAACAATAAATTAATCGAATCAT
TAAACAACTTTATCAATAAGAAATTAACAATAATTGAATATAAAGATGTTGTTGAAAATC
TTAAGAACTATGTAGATAAATTTGAAGAAAAAGATATCTTTTTCGGAATGGACTTAGCTT
CAGAACACGAAAAATTCCTTGCTGAAAACATCATAAAAGGCCCTGTTGCAGTTATTAATT
ATCCAAAAGACATAAAGGCTTTTTATATGTATCAAAATGATGATGGCAAAACAGTCGCTG
CCTTTGACTTATTAGTACCAGGTATTGGCGAATTAGTAGGGGGAAGTCAACGTGAAAATA
GATATCAAAAGCTTGTTGATAGAATCAATGAACTAAAAATCACTCAAGAAACATTACAAT
GATACTTAGACTTAAGAAGATTTGGTTACGCCCCAAGTAGTGGTTTTGGTTTGGGCTTTG
AAAGACTTGTAATGTATGTTACTGGCACAAGTAACATAAGAGATGTTATTCCTTTTCCTC
GTGTTGCCGGCTCAATTAAAATGTA
>15778 bias=0,e_score=0.0,bit_score=1475.4,score_ratio=1.10,align_strand=-,abs_start=116225,abs_end=117570,allele_start=116225,allele_end=117570,query_name=NODE_2_length_179046_cov_45.3973_ID_251 <unknown description>
TGAACATAAAGCAATTATATAAGCAAATAAGCCAGTTACAAGAAAATGTTGAACTTACAA
TTGAAGGCTGAATTATTTCAAACCGTGGAAACGATAAAATTCGTTTTATTACAATTAATG
ATGGTAGTACAATTGCTAACATGCAATTAGTTGTTAAGGGAGAACTAGCATCAAAGAAAG
AAATCTCTGAAATTGCCATGGGTTCAGCAGTTAGTGTAATAGGTAAATTACACTTAACGC
CAGAAGCAATGCAACCATTTGAACTAAGTGTCTCAAAATTTTTATACATAAACAATCCAC
AAGAAGATTTTCCAATCCAAAAGAAAGAAACATCTCTTGATTTTTTAAGAGAAATTCCTC
AATTAAGACATAGAACAAGTTTATTTAGAGCAATTATGTTAATCAGAAACTCTCTTATGT
TTGAAATTCATAAATATTTCCAATCTAAAGGCTTTTTGAATCTTTCATCTCCAATAATCA
CATCAAACGATGGTGAAGGAGCAGGAGAAACTCTACTTGTTGACGATGAAAGCAAAGATT
ATTTTTTCAAACAAAAAGCATTTCTAGGGGTAACCGGACAATTGCACGCCGAATCATATG
CTGAAGGATTTAAAAAAGTTTATACATTCGGGCCAACATTTAGAGCTGAAAATTCTCACA
CCTCGCGTCATCTAGCAGAATTTTGAATGATGGAACCAGAAGTAGCCTTTTGCGATTTAA
AAGGTATCATTGAAATTACAGACGATATGTTAAAAAATGTTATTGCAAATACATTAAAAA
ACTATCCCGAAGAAATGAAATTTTTGGATTCATTACAAAACAATAAATTAATCGAATCAT
TAAACAACTTTATCAATAAGAAATTAACAATAATTGAATATAAAGATGTTGTTGAAAATC
TTAAGAACTATGTAGATAAATTTGAAGAAAAAGATATCTTTTTCGGAATGGACTTAGCTT
CAGAACACGAAAAATTCCTTGCTGAAAACATCATAAAAGGCCCTGTTGCAGTTATTAATT
ATCCAAAAGACATAAAGGCTTTTTATATGTATCAAAATGATGATGGCAAAACAGTCGCTG
CCTTTGACTTATTAGTACCAGGTATTGGCGAATTAGTAGGGGGAAGTCAACGTGAAAATA
GATATCAAAAGCTTGTTGATAGAATCAATGAACTAAAAATCACTCAAGAAACATTACAAT
GATACTTAGACTTAAGAAGATTTGGTTACGCCCCAAGTAGTGGTTTTGGTTTGGGCTTTG
AAAGACTTGTAATGTATGTTACTGGCACAAGTAACATAAGAGATGTTATTCCTTTTCCTC
GTGTTGCCGGCTCAATTAAAATGTA
>15779 bias=0,e_score=0.0,bit_score=1466.7,score_ratio=1.09,align_strand=-,abs_start=86733,abs_end=88078,allele_start=86733,allele_end=88078,query_name=NODE_1_length_497571_cov_28.1511_ID_540 <unknown description>
TGAACATAAAGCAATTATATAAGCAAATAAGCCAGTTACAAGAAAATGTTGAACTTACAA
TTGAAGGTTGAATTATTTCAAACCGTGGAAACGATAAAATTCGTTTTATTACAATTAATG
ATGGTAGTACAATTGCTAACATGCAATTAGTTGTTAAGGGAGAACTAGCATCAAAGAAAG
AAATCTCTGAAATTGCCATGGGTTCAGCTGTTAGTGTAATAGGTAAATTACACTTAACAC
CAGAAGCAATGCAACCATTTGAACTAAGTGTCTCAAAATTTTTATACATAAACAATCCAC
AAGAAGATTTCCCAATCCAAAAGAAAGAAACATCTCTTGATTTTTTAAGAGAAATTCCTC
AATTAAGACATAGAACAAGTTTATTTAGAGCAATTATGTTAATCAGAAACTCTCTTATGT
TTGAAATTCATAAATATTTCCAATCTAAAGGCTTTTTGAATCTTTCATCTCCAATAATCA
CATCAAACGATGGTGAAGGAGCAGGAGAAACTCTACTTGTTGACGATGAAAGCAAAGATT
ATTTTTTCAAACAAAAAGCATTTCTAGGGGTAACCGGACAATTGCACGCCGAATCATATG
CTGAAGGATTTAAAAAAGTTTATACATTTGGGCCAACATTTAGAGCCGAAAATTCTCACA
CTTCGCGTCATCTAGCAGAATTTTGAATGATGGAACCAGAAGTGGCCTTTTGTGATTTAA
AAGGTATCATTGAAATTACAGACGATATGTTAAAGAATGTTATTGCAAATACATTAAAAA
ACTATCCCGAAGAAATGAAATTTTTGGATTCATTACAAAACAATAAATTAATCGAATCAT
TAAACATCTTTATCAATAAGAAATTAACAATAATTGAATATAAAGATGTTGTTGAAAATC
TTAAGAACTATGTAGATAAATTTGAAGAAAAAGATATCTTTTTCGGAATGGACTTAGCTT
CAGAACACGAAAAATTCCTTGCTGAAAACATCATAAAAGGCCCTGTTGCAGTTATTAATT
ATCCAAAAGACATAAAGGCTTTTTATATGTATCAAAATGATGATGGCAAAACAGTCGCTG
CCTTTGACTTATTAGTACCAGGAATTGGCGAATTAGTAGGGGGAAGTCAACGTGAAAATA
GATATCAAAAGCTTGTTGATAGAATCAATGAACTAAAAATCACTCAAGAAACATTACAAT
GATACTTAGACTTAAGAAGATTTGGTTACGCTCCAAGTAGTGGTTTTGGTTTGGGCTTTG
AAAGACTTGTAATGTATGTTACTGGCACAAGCAACATAAGAGACGTTATTCCTTTTCCTC
GTGTTGCCGGCTCAATTAAAATGTA
