# Supplementary material for: Genomic determination of minimum multi-locus sequence typing schemas to represent the genomic phylogeny of Mycoplasma hominis
Source: BMC Genomics. 2016 Nov 23;17:964. doi: 10.1186/s12864-016-3284-z (PMC5120421; doi:10.1186/s12864-016-3284-z)
Supplement: Additional file 1: — FASTA sequence for all pan genomic alleles identified in this study. (ZIP 1488 kb) [file 12864_2016_3284_MOESM1_ESM.zip › pan_genome/GENE-272.fasta]

>273
ATGCATGACGATATTTTTGAAAAAATAATAACAAGAGAAATTCCAGCAAAAATAATTTAT
GAAGATGAAAAATTTATTGCTTTTGAAGATATTAAACCAGTAGATAAAGGCCATTTTTTA
GTAACGGTAAAAAACCACGCCACAAATTTATATGATATTGATGACCAAGCATTGTCATCA
CTAATATTAAAGGCGAGAGAACTTGCTTTAAAAAGAGTTAAGGAATTAGGTGCAACTGGA
TTTAATTTAATAATAAATAATAATCTTTCAGCAGATCAAACAGTATTCAGAATTCATGTT
CATATAATCCCAAGATATTAA
>541
ATGCATGATGATATTTTTGAAAAAATAATAACAAGAGAAATCCCGGCAAAAATAATATAT
GAAGATGAAAAATTTATTGCCTTTGAAGATATTAAACCAGTAGATAAAGGCCATTTTTTA
GTAACAGTAAAGAACCACGCCACAAATTTATATGATATTGATGACCAAGCATTGTCATCA
CTAATATTAAAGGCGAGAGAACTTGCTTTAAAAAGAGTTAAGGAATTAGGTGCAACTGGA
TTTAATTTAATAATAAATAATAATCTTTCAGCAGATCAAACAGTATTTAGAATTCATGTT
CATATAATCCCAAGATATTAA
>1172
ATGCATAATGATATTTTTGAAAAAATAATAACAAGAGAAATCCCAGCAAAAATAATATAT
GAAGATGAAAAAATTATTGCCTTTGAAGATATTAAACCAGTAGATAAAGGCCATTTTTTA
GTAACGGTAAAAAACCACGCCACAAATTTATATGATATTGATGACCAAGCATTGTCATCA
CTAATATTAAAGGCGAGAGAACTTGCTTTAAAAAGAGTTAAGGAATTAGGTGCAACTGGA
TTTAATTTAATAATAAATAATAATCTTTCAGCAGATCAAACAGTATTCAGAATTCATGTT
CATATAATCCCAAGATATTAA
>1533
ATGCATGACGATATTTTTGAAAAAATAATAACAAGAGAAATTCCAGCAAAAATAATTTAT
GAAGATGAAAAATTTATTGCCTTTGAAGATATTAAACCAGTAGATAAAGGTCATTTTTTA
GTAACGGTAAAAAACCACGCCACAAATTTATATGATATTGATGACCAAGCATTGTCATCA
CTAATATTAAAGGCGAGAGAACTTGCTTTAAAAAGAGTTAAGGAATTAGGCGCAACTGGA
TTTAATTTAATAATAAATAATAATCTTTCAGCAGATCAAACAGTATTTAGAATTCATGTT
CATATAATTCCAAGATATTAA
>2447 bias=49.3,bit_score=311.8,abs_start=31104,align_strand=-,abs_end=31422,score_ratio=0.971339563863,query_name=NODE_6_length_64791_cov_19.5552_ID_3632
TGCATGATGATATTTTTGAAAAAATAATAACAAGAGAAATTCCGGCAAAAATAATTTATG
AAGATGAAAAATTTATTGCCTTTGAAGATATTAAACCAGTAGATAAAGGCCATTTTTTAG
TAACGGTAAAAAACCACGCCACAAATTTATATGATATTGATGACCAAGCATTGTCATCAC
TAATATTAAAAGCGAGAGAACTTGCTTTAAAAAGAGTTAAGGAATTAGGCGCAACTGGTT
TTAATTTAATAATAAATAATAATCTTTCGGCAGATCAAACAGTATTCAGAATTCATGTTC
ATATAATTCCAAGATATTA
>2450 bias=47.0,bit_score=317.3,abs_start=76162,align_strand=+,abs_end=76482,score_ratio=0.988473520249,query_name=NODE_3_length_108407_cov_40.0256_ID_5518
ATGCATGATGATATTTTTGAAAAAATAATAACAAGAGAAATCCCGGCAAAAATAATTTAC
GAAGATGAAAAATTTATTGCCTTTGAAGATATTAAACCAGTAGATAAAGGCCATTTTTTA
GTAACGGTAAAGAACCACGCCACAAATTTATATGATATTGATGACCAAGCATTGTCATCA
CTAATATTAAAGGCTAGAGAACTTGCTTTAAAAAGAGTTAAGGAATTAGGTGCAACTGGA
TTTAATTTAATAATAAATAATAATCTTTCAGCAGATCAAACAGTATTCAGAATTCATGTT
CATATAATCCCAAGATATTAA
>2452 bias=52.4,bit_score=310.9,abs_start=76365,align_strand=+,abs_end=76685,score_ratio=0.968535825545,query_name=NODE_3_length_108567_cov_21.4029_ID_3453
ATGCATAATGATATTTTTGAAAAAATAATAACAAGAGAAATCCCAGCAAAAATAATATAT
GAAGATGAAAAAATTATTGCCTTTGAAGATATTAAACCAGTAGATAAAGGCCATTTTTTA
GTAACGGTAAAAAACCACGCCACAAATTTATATGATATTGATGACCAAGCATTGTCATCA
CTAATATTAAAGGCTAGAGAACTTGCTTTAAAAAGAGTTAAGGAATTAGGTGCAACCGGA
TTTAATTTAATAATAAATAATAATCTTTCAGCAGATCAAACAGTATTCAGAATTCATGTT
CATATAATCCCAAGATATTAA
>2453 bias=54.2,bit_score=308.5,abs_start=38906,align_strand=+,abs_end=39226,score_ratio=0.961059190031,query_name=NODE_6_length_67671_cov_18.6945_ID_2665
ATGCATGATGATATTTTTGAAAAAATAATAACAAGAGAAATCCCAGCAAAAATAATTTAT
GAAGATGAAAAATTTATTGCCTTTGAAGATATTAAACCAGTAGATAAAGGCCATTTTTTA
GTAACAGTAAAGAACCACGCCACAAATTTATATGATATTGATGACCAAGCATTGTCATCA
CTAATATTAAAGGCTAGAGAACTTGCTTTAAAAAGAGTTAAGGAATTAGGAGCAACTGGA
TTTAATTTAATAATAAATAATAATCTTTCAGCAGATCAAACAGTATTTAGAATTCATGTT
CATATAATACCAAGATATTAA
>2455 bias=50.5,bit_score=317.7,abs_start=79652,align_strand=-,abs_end=79970,score_ratio=0.989719626168,query_name=NODE_1_length_644406_cov_31.3649_ID_828
TGCATGATGATATTTTTGAAAAAATAATAACAAGAGAAATCCCAGCAAAAATAATATATG
AAGATGAAAAATTTATTGCCTTTGAAGATATTAAACCAGTAGATAAAGGCCATTTTTTAG
TAACAGTAAAGAACCACGCCACAAATTTATATGATATTGATGACCAAGCATTGTCATCAC
TAATATTAAAGGCGAGAGAACTTGCTTTAAAAAGAGTTAAGGAATTAGGTGCAACTGGAT
TTAATTTAATAATAAATAATAATCTTTCAGCAGATCAAACAGTATTCAGAATTCATGTTC
ATATAATCCCAAGATATTA
>2457 bias=49.7,bit_score=318.3,abs_start=76175,align_strand=+,abs_end=76495,score_ratio=0.991588785047,query_name=NODE_2_length_157878_cov_35.9168_ID_1792
ATGCATGATGATATTTTTGAAAAAATAATAACAAGAGAAATTCCGGCAAAAATAATTTAT
GAAGATGAAAAATTTATTGCCTTTGAAGATATTAAACCAGTAGATAAAGGCCATTTTTTA
GTAACAGTAAAGAACCACGCCACAAATTTATATGATATTGATGACCAAGCATTGTCATCA
CTAATATTAAAGGCGAGAGAACTTGCTTTAAAAAGAGTTAAGGAATTAGGTGCAACTGGA
TTTAATTTAATAATAAATAATAATCTTTCAGCAGATCAAACAGTATTCAGAATTCATGTT
CATATAATCCCAAGATATTAA
>15780 bias=0,e_score=5.5e-93,bit_score=317.3,score_ratio=0.99,align_strand=-,abs_start=97781,abs_end=98099,allele_start=97781,allele_end=98099,query_name=NODE_3_length_174249_cov_45.7083_ID_381 <unknown description>
TGCATGATGATATTTTTGAAAAAATAATAACAAGAGAAATCCCGGCAAAAATAATTTACG
AAGATGAAAAATTTATTGCCTTTGAAGATATTAAACCAGTAGATAAAGGCCATTTTTTAG
TAACGGTAAAGAACCACGCCACAAATTTATATGATATTGATGACCAAGCATTGTCATCAC
TAATATTAAAGGCTAGAGAACTTGCTTTAAAAAGAGTTAAGGAATTAGGTGCAACTGGAT
TTAATTTAATAATAAATAATAATCTTTCAGCAGATCAAACAGTATTCAGAATTCATGTTC
ATATAATCCCAAGATATT
>15781 bias=0,e_score=3.4e-93,bit_score=317.3,score_ratio=0.99,align_strand=+,abs_start=76162,abs_end=76482,allele_start=76162,allele_end=76482,query_name=NODE_3_length_108407_cov_40.0256_ID_5518 <unknown description>
TGCATGATGATATTTTTGAAAAAATAATAACAAGAGAAATCCCGGCAAAAATAATTTACG
AAGATGAAAAATTTATTGCCTTTGAAGATATTAAACCAGTAGATAAAGGCCATTTTTTAG
TAACGGTAAAGAACCACGCCACAAATTTATATGATATTGATGACCAAGCATTGTCATCAC
TAATATTAAAGGCTAGAGAACTTGCTTTAAAAAGAGTTAAGGAATTAGGTGCAACTGGAT
TTAATTTAATAATAAATAATAATCTTTCAGCAGATCAAACAGTATTCAGAATTCATGTTC
ATATAATCCCAAGATATTAA
>15782 bias=0,e_score=2.5e-93,bit_score=318.3,score_ratio=0.99,align_strand=+,abs_start=76175,abs_end=76495,allele_start=76175,allele_end=76495,query_name=NODE_2_length_157878_cov_35.9168_ID_1792 <unknown description>
TGCATGATGATATTTTTGAAAAAATAATAACAAGAGAAATTCCGGCAAAAATAATTTATG
AAGATGAAAAATTTATTGCCTTTGAAGATATTAAACCAGTAGATAAAGGCCATTTTTTAG
TAACAGTAAAGAACCACGCCACAAATTTATATGATATTGATGACCAAGCATTGTCATCAC
TAATATTAAAGGCGAGAGAACTTGCTTTAAAAAGAGTTAAGGAATTAGGTGCAACTGGAT
TTAATTTAATAATAAATAATAATCTTTCAGCAGATCAAACAGTATTCAGAATTCATGTTC
ATATAATCCCAAGATATTAA
>15783 bias=0,e_score=3.5e-90,bit_score=308.5,score_ratio=0.96,align_strand=-,abs_start=28013,abs_end=28331,allele_start=28013,allele_end=28331,query_name=NODE_2_length_226046_cov_22.58_ID_866 <unknown description>
TGCATGATGATATTTTTGAAAAAATAATAACAAGAGAAATCCCAGCAAAAATAATTTATG
AAGATGAAAAATTTATTGCCTTTGAAGATATTAAACCAGTAGATAAAGGCCATTTTTTAG
TAACAGTAAAGAACCACGCCACAAATTTATATGATATTGATGACCAAGCATTGTCATCAC
TAATATTAAAGGCTAGAGAACTTGCTTTAAAAAGAGTTAAGGAATTAGGAGCAACTGGAT
TTAATTTAATAATAAATAATAATCTTTCAGCAGATCAAACAGTATTTAGAATTCATGTTC
ATATAATACCAAGATATT
>15784 bias=0,e_score=1.5e-91,bit_score=311.8,score_ratio=0.97,align_strand=+,abs_start=76170,abs_end=76490,allele_start=76170,allele_end=76490,query_name=NODE_2_length_103512_cov_40.2028_ID_705 <unknown description>
TGCATGATGATATTTTTGAAAAAATAATAACAAGAGAAATTCCGGCAAAAATAATTTATG
AAGATGAAAAATTTATTGCCTTTGAAGATATTAAACCAGTAGATAAAGGCCATTTTTTAG
TAACGGTAAAAAACCACGCCACAAATTTATATGATATTGATGACCAAGCATTGTCATCAC
TAATATTAAAAGCGAGAGAACTTGCTTTAAAAAGAGTTAAGGAATTAGGCGCAACTGGTT
TTAATTTAATAATAAATAATAATCTTTCGGCAGATCAAACAGTATTCAGAATTCATGTTC
ATATAATTCCAAGATATTAA
>15785 bias=0,e_score=1.4e-91,bit_score=311.8,score_ratio=0.97,align_strand=+,abs_start=76175,abs_end=76495,allele_start=76175,allele_end=76495,query_name=NODE_3_length_97159_cov_18.0381_ID_750 <unknown description>
TGCATGATGATATTTTTGAAAAAATAATAACAAGAGAAATCCCAGCAAAAATAATATATG
AAGATGAAAAAATTATTGCCTTTGAAGATATTAAACCAGTAGATAAAGGTCATTTTTTAG
TAACGGTAAAAAACCACGCCACAAATTTATATGATATTGATGACCAAGCATTGTCATCAC
TAATATTAAAGGCTAGAGAACTTGCTTTAAAAAGAGTTAAGGAATTAGGTGCAACCGGAT
TTAATTTAATAATAAATAATAATCTTTCAGCAGATCAAACAGTATTCAGAATTCATGTTC
ATATAATCCCAAGATATTAA
>15786 bias=0,e_score=1.5e-91,bit_score=311.8,score_ratio=0.97,align_strand=-,abs_start=22120,abs_end=22438,allele_start=22120,allele_end=22438,query_name=NODE_3_length_98613_cov_35.7026_ID_1039 <unknown description>
TGCATGATGATATTTTTGAAAAAATAATAACAAGAGAAATCCCAGCAAAAATAATATATG
AAGATGAAAAAATTATTGCCTTTGAAGATATTAAACCAGTAGATAAAGGTCATTTTTTAG
TAACGGTAAAAAACCACGCCACAAATTTATATGATATTGATGACCAAGCATTGTCATCAC
TAATATTAAAGGCTAGAGAACTTGCTTTAAAAAGAGTTAAGGAATTAGGTGCAACCGGAT
TTAATTTAATAATAAATAATAATCTTTCAGCAGATCAAACAGTATTCAGAATTCATGTTC
ATATAATCCCAAGATATT
>15787 bias=0,e_score=6.7e-93,bit_score=316.3,score_ratio=0.99,align_strand=+,abs_start=76141,abs_end=76461,allele_start=76141,allele_end=76461,query_name=NODE_2_length_108164_cov_27.4012_ID_251 <unknown description>
TGCATGATGATATTTTTGAAAAAATAATAACAAGAGAAATCCCAGCAAAAATAATTTATG
AAGATGAAAAATTTATTGCCTTTGAAGATATTAAACCAGTAGATAAAGGCCATTTTTTAG
TAACGGTAAAAAACCACGCCACAAATTTATATGATATTGATGACCAAGCATTGTCATCAC
TAATATTAAAGGCTAGAGAACTTGCTTTAAAAAGAGTTAAGGAATTAGGTGCAACTGGAT
TTAATTTAATAATAAATAATAATCTTTCAGCAGATCAAACAGTATTCAGAATTCATGTTC
ATATAATCCCAAGATATTAA
>15788 bias=0,e_score=8.4e-92,bit_score=312.7,score_ratio=0.97,align_strand=+,abs_start=76161,abs_end=76481,allele_start=76161,allele_end=76481,query_name=NODE_3_length_102414_cov_39.3629_ID_516 <unknown description>
TGCATGATGATATTTTTGAAAAAATAATAACGAGAGAAATCCCAGCAAAAATAATATATG
AAGATGAAAAAATTATTGCCTTTGAAGATATTAAACCAGTAGATAAAGGCCATTTTTTAG
TAACGGTAAAAAACCACGCCACAAATTTATATGATATTGATGACCAAGCATTGTCATCAC
TAATATTAAAGGCTAGAGAACTTGCTTTAAAAAGAGTTAAGGAATTAGGTGCAACCGGAT
TTAATTTAATAATAAATAATAATCTTTCAGCAGATCAAACAGTATTCAGAATTCATGTTC
ATATAATCCCAAGATATTAA
>15789 bias=0,e_score=3.6e-93,bit_score=317.7,score_ratio=0.99,align_strand=-,abs_start=79744,abs_end=80062,allele_start=79744,allele_end=80062,query_name=NODE_2_length_156220_cov_38.7853_ID_1653 <unknown description>
TGCATGATGATATTTTTGAAAAAATAATAACAAGAGAAATCCCAGCAAAAATAATATATG
AAGATGAAAAATTTATTGCCTTTGAAGATATTAAACCAGTAGATAAAGGCCATTTTTTAG
TAACAGTAAAGAACCACGCCACAAATTTATATGATATTGATGACCAAGCATTGTCATCAC
TAATATTAAAGGCGAGAGAACTTGCTTTAAAAAGAGTTAAGGAATTAGGTGCAACTGGAT
TTAATTTAATAATAAATAATAATCTTTCAGCAGATCAAACAGTATTCAGAATTCATGTTC
ATATAATCCCAAGATATT
>15790 bias=0,e_score=3.1e-91,bit_score=310.9,score_ratio=0.97,align_strand=+,abs_start=76366,abs_end=76686,allele_start=76366,allele_end=76686,query_name=NODE_2_length_111520_cov_43.0702_ID_357 <unknown description>
TGCATAATGATATTTTTGAAAAAATAATAACAAGAGAAATCCCAGCAAAAATAATATATG
AAGATGAAAAAATTATTGCCTTTGAAGATATTAAACCAGTAGATAAAGGCCATTTTTTAG
TAACGGTAAAAAACCACGCCACAAATTTATATGATATTGATGACCAAGCATTGTCATCAC
TAATATTAAAGGCTAGAGAACTTGCTTTAAAAAGAGTTAAGGAATTAGGTGCAACCGGAT
TTAATTTAATAATAAATAATAATCTTTCAGCAGATCAAACAGTATTCAGAATTCATGTTC
ATATAATCCCAAGATATTAA
>15791 bias=0,e_score=1.9e-90,bit_score=308.3,score_ratio=0.96,align_strand=+,abs_start=76163,abs_end=76483,allele_start=76163,allele_end=76483,query_name=NODE_3_length_105570_cov_41.6042_ID_404 <unknown description>
TGCATGATGATATTTTTGAAAAAATAATAACAAGAGAAATTCCAGCAAAAATAATTTATG
AAGATGAAAAATTTATTGCTTTTGAAGATATTAAACCAGTAGATAAAGGCCATTTTTTAG
TAACGGTAAAAAACCACGCCACAAATTTATATGATATTGATGACCAAGCATTGTCATTGC
TAATATTAAAGGCGAGAGAACTTGCTTTAAAAAGAGTTAAGGAATTAGGCGCAACCGGTT
TTAATTTAATAATAAATAATAATCTTTCGGCAGATCAAACAGTATTCAGAATTCATGTTC
ATATAATTCCAAGATATTAA
