# Supplementary material for: Genomic determination of minimum multi-locus sequence typing schemas to represent the genomic phylogeny of Mycoplasma hominis
Source: BMC Genomics. 2016 Nov 23;17:964. doi: 10.1186/s12864-016-3284-z (PMC5120421; doi:10.1186/s12864-016-3284-z)
Supplement: Additional file 1: — FASTA sequence for all pan genomic alleles identified in this study. (ZIP 1488 kb) [file 12864_2016_3284_MOESM1_ESM.zip › pan_genome/GENE-273.fasta]

>274
ATGAAAAAACAAGCAATTATGACAAAATTTTTACTTTGTATAGGAAGTGTTGCTCCTGTG
TTTGCATTGCCACTAGTTGCGGCAAGCTGTAATAAAACAGCAACCATAACTCTCAATTCA
AAAGCGAAAGAATCATTTGAAAAATATGGTTATCACGTTAAGGGTTCTGCACTTGATTTT
AATAAAAATAATTATTCAGTAAGTAACCCGATATCGCCAAGAGATTCCTTGTACAAATTA
ACAAAAAATTTAAAAGATGAAAAAGGAAATCCAATTTATTTTAGAGATGCCAACGGAAAT
TTATTAAAATTTAAGGGTAAAAAATTGGAAAATGGTGAAATAGAATTCGATAGAGATGCC
AACGGAAACTACATTTATGACAAAGAAAATGGATATCCAAGATTGAAAGAAGTATTGAAT
AATGAACTCGAAGTAATTGACGGAAAACCAGTGCAAAGAGTTTATAGAGAATTTTTTAGC
AGATTTTTAGATTTTAATAATATTTCTCCAAATTACGATTTTAGAGTTTTCTCTTTTACA
TGAGAGGAATTAATTAATTATTTTCCTGCTACAAAAAATGATTCCAGATATTGACCTTAT
CGAGATAATCCAAGAGCATTATTTTTAGTTTTATATTGAACTTTAAAACAAAATGAAGCA
GCTCCTAATTGAAAATCAGATTTCCTAGATCCAAGTATTGAATCATTGTTAGCTAAGGGA
AAAAATAGAAATGTTAATACTTCTATTGAGGAAGCACCTTGACCTTTTTATAAAGGAATT
ATGAAGGGAAATAAGGATGCGTTTTGAAGCAATGCTTCAGAACCTATAACTGCTATTTTT
GAAAAGTCATAA
>736
ATGAAAAAACAAGCAATTATGACAAAATTTTTACTTTGTATAGGAAGTGTCGCTCCTATG
TTTGCATTGCCACTAGTTGCGGCAAGTTGTAACAAAACAGCAACCATAACTCTCAATTCA
AAAGCGAAAGAATCATTTGAAAAATATGGTTATCACGTTAAGGGTTCTGCACTTGATTTT
AATAAAAATAATTATTCAGTAAGTAACCCAATATCGCCAAGAGATTCCTTGTACAAATTA
ACAAAAAATTTAAAAGATGAAAAAGGAAATCCAATTTATTTTAGAGATGCCAACGGAAAT
TTATTAAAATTTAAGGGTAAAAAATTGGAAAATGGTGAAATAGAATTTGATAGAGATGCC
AACGGAAACTACATTTATGACAAAGAAAATGGATATCCAAGATTGAAAGAAGTATTGAAT
AATGAACTCGAAGTAATTGATGGAAAACCAGTGCAAAGAGTTTATAGAGAATTTTTTAGC
AGATTTTTAGATTTTAATAATATTTCTCCAAATTACGATTTTAGAGTTTTCTCTTTTACG
TGAGAGGAATTAATTAATTATTTTCCTGCTACAAAAAATGATTCGAGATACTGACCTTAT
CGAGATAATCCAAGAGCATTATTTTTAGTTTTATATTGAACTTTAAAACAAAATGAAGCA
GCTCCTAATTGAAAATCAGATTTCCTAGATCCAAGTATTGAATCATTGTTAGCTAAGGGA
AAAAATAGAAATGTTAATACTTCTATTGAGGAAGCACCTTGACCTTTTTATAAAGGAATT
ATGAAGGGAAATAAGGATGCGTTTTGAAGCAATGCTTCAGAACCCATAACTGCTATTTTT
GAAAAGTCATAA
>1208
ATGAAAAAACAAGCAATTATGACAAAATTTTTACTTTGTATAGGAAGTGTTGCTCCTGCG
TTTGCATTGCCACTAGTTGCGGCAAGCTGTAATAAAACAGCAACCATAACTCTCAATTCA
AAAGCGAAAGAATCATTTGAAAAATATGGTTATCACGTTAAGGGTTCTGCACTTGATTTT
AATAAAAATAATTATTCAGTAAGTAACCCGATATCGCCAAGAGATTCCTTGTACAAATTA
ACAAAAAATTTAAAAGATGAAAAAGGAAATCCAATTTATTTTAGAGATGCCAACGGAAAT
TTATTAAAATTTAAGGGTAAAAAATTGGAAAATGGTGAAATAGAATTTGATAGAGATGCC
AACGGAAACTACATTTATGACAAGGAAAATGGATATCCAAGATTGAAAGAAGTATTGAAT
AATGAACTCGAAGTAATTGACGGAAAACCAGTGCAAAGAGTTTATAGAGAATTTTTTAGC
AGATTTTTAGATTTTAATAATATTTCTCCAAATTACGATTTTAGAGTTTTCTCTTTTACA
TGAGAGGAATTAATTAATTATTTTCCTGCTACAAAAAATGATTCCAGATACTGACCTTAT
CGAAATAATCCAAGAGCATTATTTTTAGTTTTATATTGAACTTTAAAACAAAATGAAGCA
GCCCCTAATTGAAAATCAGATTTCCTAGATCCAAGTATTGAATCATTGTTAGCTAAGGGA
AAAAATAGAAATGTTAATACTTCTATTGAGGAAGCACCTTGACCTTTTTATAAAGGAATT
ATGAAGGGAAATAAGGATGCGTTTTGAAGCAATGCTTCAGAACCCATAACTGCTATTTTT
GAAAAGCCATAA
>1678
ATGAAAAAACAAGCAATTATGACAAAATTTTTACTTTGTATAGGAAGTGTTGCTCCTGTG
TTTGCATTGCCACTAGTTGCGGCAAGCTGTAATAAAACAGCAACCATAACTCTCAATTCA
AAAGCGAAAGAATCGTTTGAAAAATATGGTTATCACGTTAAGGGTTCTGCACTTGATTTT
AATAAAAATAATTATTCAGTAAGTAACCCGATATCGCCAAGAGATTCCTTGTACAAATTA
ACAAAAAATTTAAAAGATGAAAAAGGAAACCCAATTTACTTTAGAGATGCCAACGGAAAT
TTATTAAAATTTAAGGGTAAAAAATTGGAAAATGGTGAAATAGAATTCGATAGAGATGCT
AATGGAAACTACATTTATGACAAAGAAAATGGATACCCAAGATTGAAAGAAGTATTGAAT
AATGAACTCGAAGTAATTGACGGAAAACCAGTGCAAAGAGTTTATAGAGAATTTTTTAGC
AGATTTTTAGATTTTAATAATATTTCTCCAAATTATGATTTTAGAGTTTTCTCTTTTACA
TGAGAGGAATTAATTAATTATTTTCCTGCTACAAAAAATGATTCTAGATACTGACCTTAT
CGAGATAATCCAAGAGCATTATTTTTAGTTTTATATTGAACTTTAAAACAAAACGAAGCA
GCCCCTAATTGAAAATCAGATTTCCTAGATCCAAGTATTGAATCATTGTTAGCTAAAGGA
AAAAATAGAAATGTTAATACTTCTATCGAGGAAGCACCTTGACCTTTTTATAAAGGAATT
ATGAAGGGAAATAAGGATGCGTTTTGAAGCAATGCTTCAGAACCCATAACTGCTATTTTT
GAAAAGTCATAA
>2459 bias=110.5,bit_score=891.7,abs_start=419951,align_strand=+,abs_end=420802,score_ratio=1.04659624413,query_name=NODE_1_length_474534_cov_38.1723_ID_792
ATGAAAAAACAAGCAATTATGACAAAATTTTTACTTTGTATAGGAAGTGTTGCTCCTGTG
TTTGCATTGCCACTAGTTGCGGCAAGCTGTAATAAAACAGCAACCATAACTCTCAATTCT
AAAGCGAAAGAATCATTTGAAAAATATGGTTATCACGTTAAGGGTTCTGCACTTGATTTT
AATAAAAATAATTATTCAGTAAGTAACCCGATATCGCCAAGAGATTCCTTGTACAAATTA
ACAAAAAATTTAAAAGATGAAAAAGGAAATCCAATTTACTTTAGAGATGCCAATGGAAAT
TTATTAAAATTTAAGGGTAAAAAATTGGAAAATGGTGAAATAGAATTCGATAGAGATGCT
AATGGAAACTACATTTATGACAAAGAAAATGGATACCCAAGATTGAAAGAAGTATTGAAT
AATGAACTCGAAGTAATTAATGGAAAACCAGTGCAAAGAGTTTATAGAGAATTTTTTAGC
AGATTTTTAGATTTTAATAATATTTCTCCAAATTACGATTTTAGAGTTTTCTCTTTTACA
TGAGAAGAATTAATTAATTATTTTCCTGCTACAAAAAATGATTCGAGATACTGACCTTAT
CGAGATAATCCAAGAGCATTATTTTTAGTTTTATATTGAACTTTAAAACAAAATGAAGCA
GCTCCTAATTGAAAATCAGATTTCCTAGATCCAAGTATTGAATCATTGTTAGCTAAAGGA
AAAAATAGAAATGTTAATACTTCTATCGAGGAAGCACCTTGACCTTTTTATAAAGGAATT
ATGAAGGGAAATAAGGATGCGTTTTGAAGCAATGCTTCAGAACCCATAACTGCTATTTTT
GAAAAGTCATAA
>2463 bias=102.5,bit_score=906.2,abs_start=66207,align_strand=-,abs_end=67056,score_ratio=1.06361502347,query_name=NODE_1_length_171438_cov_18.2479_ID_1802
TGAAAAAACAAGCAATTATGACAAAATTTTTACTTTGTATAGGAAGTGTTGCTCCTGCGT
TTGCATTGCCACTAGTTGCGGCAAGCTGTAATAAAACAGCAACCATAACTCTCAATTCAA
AAGCGAAAGAATCGTTTGAAAAATATGGTTATCACGTTAAGGGTTCTGCACTTGATTTTA
ATAAAAATAATTATTCAGTAAGTAACCCGATATCGCCAAGAGATTCCTTGTACAAATTAA
CAAAAAATTTAAAAGATGAAAAAGGAAACCCAATTTACTTTAGAGATGCCAACGGAAATT
TATTAAAATTTAAGGGTAAAAAATTGGAAAATGGTGAAATAGAATTCGATAGAGATGCTA
ATGGAAACTACATTTATGACAAAGAAAATGGATACCCAAGATTGAAAGAAGTATTGAATA
ATGAACTCGAAGTAATTGACGGAAAACCAGTGCAAAGAGTTTATAGAGAATTTTTTAGCA
GATTTTTAGATTTTAATAATATTTCTCCAAATTATGATTTTAGAGTTTTCTCTTTTACAT
GAGAGGAATTAATTAATTATTTTCCTGCTACAAAAAATGATTCTAGATACTGACCTTATC
GAGATAATCCAAGAGCATTATTTTTAGTTTTATATTGAACTTTAAAACAAAACGAAGCAG
CCCCTAATTGAAAATCAGATTTCCTAGATCCAAGTATTGAATCATTGTTAGCTAAAGGAA
AAAATAGAAATGTTAATACTTCTATCGAGGAAGCACCTTGACCTTTTTATAAAGGAATTA
TGAAGGGAAATAAGGATGCGTTTTGAAGCAATGCTTCAGAACCCATAACTGCTATTTTTG
AAAAGTCATA
>2465 bias=109.3,bit_score=896.7,abs_start=50320,align_strand=-,abs_end=51169,score_ratio=1.05246478873,query_name=NODE_3_length_93369_cov_17.5684_ID_566
TGAAAAAACAAGCAATTATGACAAAATTTTTACTTTGTATAGGAAGTGTTGCTCCTGTGT
TTGCATTGCCACTAGTTGCGGCAAGCTGTAATAAAACAGCAACCATAACTCTCAATTCAA
AAGCGAAAGAATCATTTGAAAAATATGGTTATCACGTTAAGGGTTCTGCACTTGATTTTA
ATAAAAATAATTATTCAGTAAGTAACCCGATATCGCCAAGAGATTTCTTGTACAAATTAA
CAAAAAATTTAAAAGATGAAAAAGGAAATCCAATTTACTTTAGAGATGCCGATGGAAATT
TATTAAAATTTAAGGGTAAAAAATTGGAAAATGGTGAAATAGAATTTGATAGAGATGCCA
ACGGAAACTACATTTATGACAAAGAAAATGGATATCCAAGATTGAAAGAAGTATTGAATA
ATGAACTCGAAGTAATTGACGGAAAACCAGTGCAAAGAGTTTATAGAGAATTTTTTAGCA
GATTTTTAGATTTTAATAATATTTCTCCAAATTATGATTTTAGAGTTTTCTCTTTTACGT
GAGAGGAATTAATTAATTATTTTCCTGCTACAAAAAATGATTCCAGATACTGACCTTATC
GAGATAATCCAAGAGCATTATTTTTAGTTTTATATTGAACTTTAAAACAAAATGAAGCAG
CTCCTAATTGAAAATCAGATTTCCTAGATCCAAGTATTGAATCATTGTTAGCTAAGGGAA
AAAATAGAAATGTTAATACTTCTATTGAGGAAGCACCTTGACCTTTTTATAAAGGAATTA
TGAAGGGAAATAAAGATGCGTTTTGAAGCAATGCTTCAGAACCTATAACTGCTATTTTTG
AAAAGTCATA
>2466 bias=107.8,bit_score=897.1,abs_start=101295,align_strand=+,abs_end=102146,score_ratio=1.0529342723,query_name=NODE_2_length_152465_cov_26.3989_ID_3378
ATGAAAAAACAAGCAATTATGACAAAATTTTTACTTTGTATAGGAAGTGTTGCTCCTGTG
TTTGCATTGCCACTAGTTGCGGCAAGCTGTAATAAAACAGCAACCATAACTCTCAATTCT
AAAGCGAAAGAATCATTTGAAAAATATGGTTATCATGTTAAGGGTTCTGCACTTGATTTT
AATAAAAATAATTATTCAGTAAGTAACCCAATATCGCCAAGAGATTCCTTGTACAAATTA
ACAAAAAATTTAAAAGATGAAAAAGGAAATCCAATTTACTTTAGAGATGCCGATGGAAAT
TTATTAAAATTTAAGGGTAAAAAATTGGAAAATGGTGAAATAGAATTTGATAGAGATGCC
AACGGAAACTACATTTATGACAAAGAAAATGGATATCCAAGATTGAAAGAAGTATTGAAT
AATGAACTCGAAGTAATTGACGGAAAACCAGTGCAAAGAGTTTATAGAGAATTTTTTAGC
AGATTTTTAGATTTTAATAATATTTCTCCAAATTACGATTTTAGAGTTTTCTCTTTTACA
TGAGAGGAATTAATTAATTATTTTCCTGCTACAAAAAATGATTCCAGATACTGACCTTAT
CGAAATAATCCAAGAGCATTATTTTTAGTTTTATATTGAACTTTAAAACAAAATGAAGCA
GCTCCTAATTGAAAATCAGATTTCCTAGATCCAAGTATTGAATCATTGTTAGCTAAGGGA
AAAAATAGAAATGTTAATACTTCTATTGAGGAAGCACCTTGACCTTTTTATAAAGGAATT
ATGAAGGGAAATAAGGATGCGTTTTGAAGCAATGCTTCAGAACCCATAACTGCTATTTTT
GAAAAGCCATAA
>2470 bias=110.8,bit_score=902.5,abs_start=211188,align_strand=-,abs_end=212037,score_ratio=1.05927230047,query_name=NODE_1_length_644406_cov_31.3649_ID_828
TGAAAAAACAAGCAATTATGACAAAATTTTTACTTTGTATAGGAAGTGTTGCTCCTGTGT
TTGCATTGCCACTAGTTGCGGCAAGCTGTAATAAAACAGCAACCATAACTCTCAATTCAA
AAGCGAAAGAATCATTTGAAAAATATGGTTATCACGTTAAGGGTTCTGCACTTGATTTTA
ATAAAAATAATTATTCAGTAAGTAACCCGATATCGCCAAGAGATTCCTTGTACAAATTAA
CAAAAAATTTAAAAGATGAAAAAGGAAATCCAATTTATTTTAGAGATGCCAACGGAAATT
TATTAAAATTTAAGGGTAAAAAATTGGAAAATGGTGAAATAGAATTTGATAGAGATGCCA
ACGGAAACTACATTTATGACAAAGAAAATGGATATTCAAGATTGAAAGAAGTATTGAATA
ATGAACTCGAAGTAATTGACGGAAAACCAGTGCAAAGAGTTTATAGAGAATTTTTTAGCA
GATTTTTAGATTTTAATAATATTTCTCCAAATTACGATTTTAGAGTTTTCTCTTTTACAT
GAGAGGAATTAATTAATTATTTTCCTGCTACAAAAAATGATTCAAGATACTGACCTTATC
GAAATAATCCAAGAGCATTATTTTTAGTTTTATATTGAACTTTAAAACAAAATGAAGCAG
CTCCTAATTGAAAATCAGATTTCCTAGATCCAAGTATTGAATCATTGTTAGCTAAGGGAA
AAAATAGAAATGTTAATACTTCTATTGAGGAAGCACCTTGACCTTTTTATAAAGGAATTA
TGAAGGGAAATAAGGATGCGTTTTGAAGCAATGCTTCAGAACCCATAACTGCTATTTTTG
AAAAGTCATA
>15792 bias=0,e_score=1.6e-269,bit_score=900.9,score_ratio=1.06,align_strand=+,abs_start=127792,abs_end=128643,allele_start=127792,allele_end=128643,query_name=NODE_2_length_179046_cov_45.3973_ID_251 <unknown description>
TGAAAAAACAAGCAATTATGACAAAATTTTTACTTTGTATAGGAAGTGTTGCTCCTATGT
TTGCATTGCCACTAGTTGCGGCAAGCTGTAATAAAACAGCAACCATAACTCTCAATTCAA
AAGCGAAAGAATCATTTGAAAAATATGGTTATCACGTTAAGGGTTCTGCACTTGATTTTA
ATAAAAATAATTATTCAGTAAGTAACCCAATATCGCCAAGAGATTCCTTGTACAAATTAA
CAAAAAATTTAAAAGATGAAAAAGGAAACCCAATTTACTTTAGAGATGCCAACGGAAATT
TATTAAAATTTAAGGGTAAAAAATTGGAAAATGGTGAAATAGAATTCGATAGAGATGCTA
ATGGAAACTACATTTATGACAAAGAAAATGGATATCCAAGATTGAAAGAAGTATTGAATA
ATGAACTCGAAGTAATTGACGGAAAGCCAGTGCAAAGAGTTTATAGAGAATTTTTTAGCA
GATTTTTAGATTTTAATAATATTTCTCCAAATTACGATTTTAGAGTTTTCTCTTTTACAT
GAGAGGAATTAATTAATTATTTTCCTGCTACAAAAAATGATTCTAGATACTGACCTTATC
GAGATAATCCAAGAGCATTATTTTTAGTTTTATATTGAACTTTAAAACAAAACGAAGCAG
CCCCTAATTGAAAATCAGATTTCCTAGATCCAAGTATTGAATCATTGTTAGCTAAAGGAA
AAAATAGAAATGTTAATACTTCTATCGAGGAAGCACCTTGACCTTTTTATAAAGGAATTA
TGAAGGGAAATAAGGATGCGTTTTGAAGCAATGCTTCAGAACCCATAACTGCTATTTTTG
AAAAGTCATAA
>15793 bias=0,e_score=1.5e-269,bit_score=902.5,score_ratio=1.06,align_strand=+,abs_start=456616,abs_end=457467,allele_start=456616,allele_end=457467,query_name=NODE_1_length_507951_cov_41.4538_ID_1311 <unknown description>
TGAAAAAACAAGCAATTATGACAAAATTTTTACTTTGTATAGGAAGTGTTGCTCCTGTGT
TTGCATTGCCACTAGTTGCGGCAAGCTGTAATAAAACAGCAACCATAACTCTCAATTCAA
AAGCGAAAGAATCATTTGAAAAATATGGTTATCACGTTAAGGGTTCTGCACTTGATTTTA
ATAAAAATAATTATTCAGTAAGTAACCCGATATCGCCAAGAGATTCCTTGTACAAATTAA
CAAAAAATTTAAAAGATGAAAAAGGAAATCCAATTTATTTTAGAGATGCCAACGGAAATT
TATTAAAATTTAAGGGTAAAAAATTGGAAAATGGTGAAATAGAATTTGATAGAGATGCCA
ACGGAAACTACATTTATGACAAAGAAAATGGATATTCAAGATTGAAAGAAGTATTGAATA
ATGAACTCGAAGTAATTGACGGAAAACCAGTGCAAAGAGTTTATAGAGAATTTTTTAGCA
GATTTTTAGATTTTAATAATATTTCTCCAAATTACGATTTTAGAGTTTTCTCTTTTACAT
GAGAGGAATTAATTAATTATTTTCCTGCTACAAAAAATGATTCAAGATACTGACCTTATC
GAAATAATCCAAGAGCATTATTTTTAGTTTTATATTGAACTTTAAAACAAAATGAAGCAG
CTCCTAATTGAAAATCAGATTTCCTAGATCCAAGTATTGAATCATTGTTAGCTAAGGGAA
AAAATAGAAATGTTAATACTTCTATTGAGGAAGCACCTTGACCTTTTTATAAAGGAATTA
TGAAGGGAAATAAGGATGCGTTTTGAAGCAATGCTTCAGAACCCATAACTGCTATTTTTG
AAAAGTCATAA
>15794 bias=0,e_score=1.6e-268,bit_score=896.7,score_ratio=1.05,align_strand=+,abs_start=47554,abs_end=48405,allele_start=47554,allele_end=48405,query_name=NODE_3_length_98724_cov_39.7872_ID_265 <unknown description>
TGAAAAAACAAGCAATTATGACAAAATTTTTACTTTGTATAGGAAGTGTTGCTCCTGTGT
TTGCATTGCCACTAGTTGCGGCAAGCTGTAATAAAACAGCAACCATAACTCTCAATTCAA
AAGCGAAAGAATCATTTGAAAAATATGGTTATCACGTTAAGGGTTCTGCACTTGATTTTA
ATAAAAATAATTATTCAGTAAGTAACCCGATATCGCCAAGAGATTTCTTGTACAAATTAA
CAAAAAATTTAAAAGATGAAAAAGGAAATCCAATTTACTTTAGAGATGCCGATGGAAATT
TATTAAAATTTAAGGGTAAAAAATTGGAAAATGGTGAAATAGAATTTGATAGAGATGCCA
ACGGAAACTACATTTATGACAAAGAAAATGGATATCCAAGATTGAAAGAAGTATTGAATA
ATGAACTCGAAGTAATTGACGGAAAACCAGTGCAAAGAGTTTATAGAGAATTTTTTAGCA
GATTTTTAGATTTTAATAATATTTCTCCAAATTATGATTTTAGAGTTTTCTCTTTTACGT
GAGAGGAATTAATTAATTATTTTCCTGCTACAAAAAATGATTCCAGATACTGACCTTATC
GAGATAATCCAAGAGCATTATTTTTAGTTTTATATTGAACTTTAAAACAAAATGAAGCAG
CTCCTAATTGAAAATCAGATTTCCTAGATCCAAGTATTGAATCATTGTTAGCTAAGGGAA
AAAATAGAAATGTTAATACTTCTATTGAGGAAGCACCTTGACCTTTTTATAAAGGAATTA
TGAAGGGAAATAAAGATGCGTTTTGAAGCAATGCTTCAGAACCTATAACTGCTATTTTTG
AAAAGTCATAA
>15795 bias=0,e_score=1.2e-268,bit_score=897.1,score_ratio=1.05,align_strand=+,abs_start=47844,abs_end=48695,allele_start=47844,allele_end=48695,query_name=NODE_3_length_99014_cov_51.1683_ID_224 <unknown description>
TGAAAAAACAAGCAATTATGACAAAATTTTTACTTTGTATAGGAAGTGTTGCTCCTGTGT
TTGCATTGCCACTAGTTGCGGCAAGCTGTAATAAAACAGCAACCATAACTCTCAATTCTA
AAGCGAAAGAATCATTTGAAAAATATGGTTATCATGTTAAGGGTTCTGCACTTGATTTTA
ATAAAAATAATTATTCAGTAAGTAACCCAATATCGCCAAGAGATTCCTTGTACAAATTAA
CAAAAAATTTAAAAGATGAAAAAGGAAATCCAATTTACTTTAGAGATGCCGATGGAAATT
TATTAAAATTTAAGGGTAAAAAATTGGAAAATGGTGAAATAGAATTTGATAGAGATGCCA
ACGGAAACTACATTTATGACAAAGAAAATGGATATCCAAGATTGAAAGAAGTATTGAATA
ATGAACTCGAAGTAATTGACGGAAAACCAGTGCAAAGAGTTTATAGAGAATTTTTTAGCA
GATTTTTAGATTTTAATAATATTTCTCCAAATTACGATTTTAGAGTTTTCTCTTTTACAT
GAGAGGAATTAATTAATTATTTTCCTGCTACAAAAAATGATTCCAGATACTGACCTTATC
GAAATAATCCAAGAGCATTATTTTTAGTTTTATATTGAACTTTAAAACAAAATGAAGCAG
CTCCTAATTGAAAATCAGATTTCCTAGATCCAAGTATTGAATCATTGTTAGCTAAGGGAA
AAAATAGAAATGTTAATACTTCTATTGAGGAAGCACCTTGACCTTTTTATAAAGGAATTA
TGAAGGGAAATAAGGATGCGTTTTGAAGCAATGCTTCAGAACCCATAACTGCTATTTTTG
AAAAGCCATAA
>15796 bias=0,e_score=1.3e-270,bit_score=904.2,score_ratio=1.06,align_strand=-,abs_start=50390,abs_end=51239,allele_start=50390,allele_end=51239,query_name=NODE_2_length_147029_cov_48.4721_ID_161 <unknown description>
TGAAAAAACAAGCAATTATGACAAAATTTTTACTTTGTATAGGAAGTGTTGCTCCTGTGT
TTGCATTGCCACTAGTTGCGGCAAGCTGTAATAAAACAGCAACCATAACTCTCAATTCAA
AAGCGAAAGAATCATTTGAAAAATATGGTTATCACGTTAAGGGTTCTGCACTTGATTTTA
ATAAAAATAATTATTCAGTAAGTAACCCGATATCGCCAAGAGATTCCTTGTACAAATTAA
CAAAAAATTTAAAAGATGAAAAAGGAAATCCAATTTATTTTAGAGATGCCAACGGAAATT
TATTAAAATTTAAGGGTAAAAAATTGGAAAATGGTGAAATAGAATTTGATAGAGATGCCA
ACGGAAACTACATTTATGACAAAGAAAATGGATATCCAAGATTGAAAGAAGTATTGAATA
ATGAACTCGAAGTAATTGACGGAAAACCAGTGCAAAGAGTTTATAGAGAATTTTTTAGCA
GATTTTTAGATTTTAATAATATTTCTCCAAATTACGATTTTAGAGTTTTCTCTTTTACAT
GAGAGGAATTAATTAATTATTTTCCTGCTACAAAAAATGATTCAAGATATTGACCTTATC
GAGATAATCCAAGAGCATTATTTTTAGTTTTATATTGAACTTTAAAACAAAATGAAGCAG
CTCCTAATTGAAAATCAGATTTCCTAGATCCAAGTATTGAATCATTGTTAGCTAAGGGAA
AAAATAGAAATGTTAATACTTCTATTGAGGAAGCACCTTGACCTTTTTATAAAGGAATTA
TGAAGGGAAATAAGGATGCGTTTTGAAGCAATGCTTCAGAACCTATAACTGCTATTTTTG
AAAAGTCAT
>15797 bias=0,e_score=2.8e-271,bit_score=908.6,score_ratio=1.07,align_strand=+,abs_start=455480,abs_end=456331,allele_start=455480,allele_end=456331,query_name=NODE_1_length_666248_cov_46.4332_ID_732 <unknown description>
TGAAAAAACAAGCAATTATGACAAAATTTTTACTTTGTATAGGAAGTGTTGCTCCTGTGT
TTGCATTGCCACTAGTTGCGGCAAGCTGTAATAAAACAGCAACCATAACTCTCAATTCAA
AAGCGAAAGAATCATTTGAAAAATATGGTTATCACGTTAAGGGTTCTGCACTTGATTTTA
ATAAAAATAATTATTCAGTAAGTAACCCGATATCGCCAAGAGATTCCTTGTACAAATTAA
CAAAAAATTTAAAAGATGAAAAAGGAAATCCAATTTATTTTAGAGATGCCAACGGAAATT
TATTAAAATTTAAGGGTAAAAAATTGGAAAATGGTGAAATAGAATTCGATAGAGATGCCA
ACGGAAACTACATTTATGACAAAGAAAATGGATATCCAAGATTGAAAGAAGTATTGAATA
ATGAACTCGAAGTAATTGACGGAAAACCAGTGCAAAGAGTTTATAGAGAATTTTTTAGCA
GATTTTTAGATTTTAATAATATTTCTCCAAATTACGATTTTAGAGTTTTCTCTTTTACAT
GAGAGGAATTAATTAATTATTTTCCTGCTACAAAAAATGATTCCAGATATTGACCTTATC
GAGATAATCCAAGAGCATTATTTTTAGTTTTATATTGAACTTTAAAACAAAATGAAGCAG
CCCCTAATTGAAAATCAGATTTCCTAGATCCAAGTATTGAATCATTGTTAGCTAAGGGAA
AAAATAGAAATGTTAATACTTCTATTGAGGAAGCACCTTGACCTTTTTATAAAGGAATTA
TGAAGGGAAATAAGGATGCGTTTTGAAGCAATGCTTCAGAACCTATAACTGCTATTTTTG
AAAAGTCATAA
>15798 bias=0,e_score=4.4e-271,bit_score=906.2,score_ratio=1.06,align_strand=+,abs_start=139156,abs_end=140007,allele_start=139156,allele_end=140007,query_name=NODE_1_length_194000_cov_43.9897_ID_1724 <unknown description>
TGAAAAAACAAGCAATTATGACAAAATTTTTACTTTGTATAGGAAGTGTTGCTCCTGCGT
TTGCATTGCCACTAGTTGCGGCAAGCTGTAATAAAACAGCAACCATAACTCTCAATTCAA
AAGCGAAAGAATCGTTTGAAAAATATGGTTATCACGTTAAGGGTTCTGCACTTGATTTTA
ATAAAAATAATTATTCAGTAAGTAACCCGATATCGCCAAGAGATTCCTTGTACAAATTAA
CAAAAAATTTAAAAGATGAAAAAGGAAACCCAATTTACTTTAGAGATGCCAACGGAAATT
TATTAAAATTTAAGGGTAAAAAATTGGAAAATGGTGAAATAGAATTCGATAGAGATGCTA
ATGGAAACTACATTTATGACAAAGAAAATGGATACCCAAGATTGAAAGAAGTATTGAATA
ATGAACTCGAAGTAATTGACGGAAAACCAGTGCAAAGAGTTTATAGAGAATTTTTTAGCA
GATTTTTAGATTTTAATAATATTTCTCCAAATTATGATTTTAGAGTTTTCTCTTTTACAT
GAGAGGAATTAATTAATTATTTTCCTGCTACAAAAAATGATTCTAGATACTGACCTTATC
GAGATAATCCAAGAGCATTATTTTTAGTTTTATATTGAACTTTAAAACAAAACGAAGCAG
CCCCTAATTGAAAATCAGATTTCCTAGATCCAAGTATTGAATCATTGTTAGCTAAAGGAA
AAAATAGAAATGTTAATACTTCTATCGAGGAAGCACCTTGACCTTTTTATAAAGGAATTA
TGAAGGGAAATAAGGATGCGTTTTGAAGCAATGCTTCAGAACCCATAACTGCTATTTTTG
AAAAGTCATAA
>15799 bias=0,e_score=4.6e-270,bit_score=900.4,score_ratio=1.06,align_strand=+,abs_start=28770,abs_end=29621,allele_start=28770,allele_end=29621,query_name=NODE_6_length_36082_cov_1.44411_ID_199 <unknown description>
TGAAAAAACAAGCAATTATGACAAAATTTTTACTTTGTATAGGAAGTGTTGCTCCTGTGT
TTGCATTGCCACTAGTTGCGGCAAGCTGTAATAAAACAGCAACCATAACTCTCAATTCAA
AAGCGAAAGAATCATTTGAAAAATATGGTTATCACGTTAAGGGTTCTGCACTTGATTTTA
ATAAAAATAATTATTCAGTAAGTAACCCGATATCGCCAAGAGATTCCTTGTACAAATTAA
CAAAAAATTTAAAAGATGAAAATGGAAATCCAATTTATTTTAGAGATGCCAACGGAAATT
TATTAAAATTTAAGGGTAAAAAATTAGAAAATGGTGAAATAGAATTTGATAGAGATGCCA
ACGGAAACTACATTTATGACAAAGAAAATGGATACCCAAGATTGAAAGAAGTATTGAATA
ATGAACTCGAAGTAATTGACGGAAAACCAGTGCAAAGAGTTTATAGAGAATTTTTTAGCA
GATTTTTAGATTTTAATAATATTTCTCCAAATTACGATTTTAGAGTTTTCTCTTTTACAT
GAGAGGAATTAATTAATTATTTTCCTGCTACAAAAAATGATTCCAGATACTGACCTTATC
GAGATAATCCAAGAGCATTATTTTTAGTTTTATATTGAACTTTAAAACAAAATGAAGCAG
CCCCTAATTGAAAATCAGATTTCCTAGATCCAAGTATTGAATCATTGTTAGCTAAGGGAA
AAAATAGAAATGTTAATACTTCTATTGAGGAAGCACCTTGACCTTTTTATAAAGGAATTA
TGAAGGGAAATAAAGATGCGTTTTGAAGCAATGCTTCAGAACCTATAACTGCTATTTTTG
AAAAGTCATAA
>15800 bias=0,e_score=7.3e-271,bit_score=905.5,score_ratio=1.06,align_strand=+,abs_start=160083,abs_end=160934,allele_start=160083,allele_end=160934,query_name=NODE_2_length_211336_cov_54.0217_ID_107 <unknown description>
TGAAAAAACAAGCAATTATGACAAAATTTTTACTTTGTATAGGAAGTGTTGCTCCTGTGT
TTGCATTGCCACTAGTTGCGGCAAGCTGTAATAAAACAGCAACCATAACTCTCAATTCAA
AAGCGAAAGAATCATTTGAAAAATATGGTTATCACGTTAAGGGTTCTGCACTTGATTTTA
ATAAAAATAATTATTCAGTAAGTAACCCGATATCGCCAAGAGATTCCTTGTACAAATTAA
CAAAAAATTTAAAAGATGAAAAAGGAAATCCAATTTATTTTAGAGATGCCAACGGAAATT
TATTAAAATTTAAGGGTAAAAAATTGGAAAATGGTGAAATAGAATTTGATAGAGATGCCA
ACGGAAACTACATTTATGACAAAGAAAATGGATATCCAAGATTGAAAGAAGTATTGAATA
ATGAACTCGAAGTAATTGACGGAAAACCAGTGCAAAGAGTTTATAGAGAATTTTTTAGCA
GATTTTTAGATTTTAATAATATTTCTCCAAATTACGATTTTAGAGTTTTCTCTTTTACAT
GAGAGGAATTAATTAATTATTTTCCTGCTACAAAAAATGATTCAAGATACTGACCTTATC
GAAATAATCCAAGAGCATTATTTTTAGTTTTATATTGAACTTTAAAACAAAATGAAGCAG
CTCCTAATTGAAAATCAGATTTCCTAGATCCAAGTATTGAATCATTGTTAGCTAAGGGAA
AAAATAGAAATGTTAATACTTCTATTGAGGAAGCACCTTGACCTTTTTATAAAGGAATTA
TGAAGGGAAATAAGGATGCGTTTTGAAGCAATGCTTCAGAACCCATAACTGCTATTTTTG
AAAAGTCATAA
>15801 bias=0,e_score=3.6e-270,bit_score=904.5,score_ratio=1.06,align_strand=+,abs_start=98300,abs_end=99151,allele_start=98300,allele_end=99151,query_name=NODE_1_length_497571_cov_28.1511_ID_540 <unknown description>
TGAAAAAACAAGCAATTATGACAAAATTTTTACTTTGTATAGGAAGTGTTGCTCCTGTGT
TTGCATTGCCACTAGTTGCGGCAAGCTGTAATAAAACAGCAACCATAACTCTTAATTCAA
AAGCGAAAGAATCATTTGAAAAATATGGTTATCACGTTAAGGGTTCTGCACTTGATTTTA
ATAAAAATAATTATTCAGTAAGTAACCCGATATCGCCAAGAGATTCCTTGTACAAATTAA
CAAAAAATTTAAAAGATGAAAAAGGAAATCCAATTTATTTTAGAGATGCCAACGGAAATT
TATTAAAATTTAAGGGTAAAAAATTGGAAAATGGTGAAATAGAATTCGATAGAGATGCCA
ACGGAAACTACATTTATGACAAAGAAAATGGATATCCAAGATTGAAAGAAGTATTGAATA
ATGAACTCGAAGTAATTGACGGAAAACCAGTGCAAAGAGTTTATAGAGAATTTTTTAGCA
GATTTTTAGATTTTAATAATATTTCTCCAAATTACGATTTTAGAGTTTTCTCTTTTACAT
GAGAGGAATTAATTAATTATTTTCCTGCTACAAAAAATGATTCCAGATATTGACCTTATC
GAGATAATCCAAGAGCATTATTTTTAGTTTTATATTGAACTTTAAAACAAAATGAAGCAG
CTCCTAATTGAAAATCAGATTTCCTAGATCCAAGTATTGAATCATTGTTAGCTAAGGGAA
AAAATAGAAATGTTAATACTTCTATTGAGGAAGCACCTTGACCTTTTTATAAAGGAATTA
TGAAGGGAAATAAGGATGCGTTTTGAAGCAATGCTTCAGAACCTATAACTGCTATTTTTG
AAAAGTCATAA
>15802 bias=0,e_score=2.5e-266,bit_score=891.7,score_ratio=1.05,align_strand=+,abs_start=419951,abs_end=420802,allele_start=419951,allele_end=420802,query_name=NODE_1_length_474534_cov_38.1723_ID_792 <unknown description>
TGAAAAAACAAGCAATTATGACAAAATTTTTACTTTGTATAGGAAGTGTTGCTCCTGTGT
TTGCATTGCCACTAGTTGCGGCAAGCTGTAATAAAACAGCAACCATAACTCTCAATTCTA
AAGCGAAAGAATCATTTGAAAAATATGGTTATCACGTTAAGGGTTCTGCACTTGATTTTA
ATAAAAATAATTATTCAGTAAGTAACCCGATATCGCCAAGAGATTCCTTGTACAAATTAA
CAAAAAATTTAAAAGATGAAAAAGGAAATCCAATTTACTTTAGAGATGCCAATGGAAATT
TATTAAAATTTAAGGGTAAAAAATTGGAAAATGGTGAAATAGAATTCGATAGAGATGCTA
ATGGAAACTACATTTATGACAAAGAAAATGGATACCCAAGATTGAAAGAAGTATTGAATA
ATGAACTCGAAGTAATTAATGGAAAACCAGTGCAAAGAGTTTATAGAGAATTTTTTAGCA
GATTTTTAGATTTTAATAATATTTCTCCAAATTACGATTTTAGAGTTTTCTCTTTTACAT
GAGAAGAATTAATTAATTATTTTCCTGCTACAAAAAATGATTCGAGATACTGACCTTATC
GAGATAATCCAAGAGCATTATTTTTAGTTTTATATTGAACTTTAAAACAAAATGAAGCAG
CTCCTAATTGAAAATCAGATTTCCTAGATCCAAGTATTGAATCATTGTTAGCTAAAGGAA
AAAATAGAAATGTTAATACTTCTATCGAGGAAGCACCTTGACCTTTTTATAAAGGAATTA
TGAAGGGAAATAAGGATGCGTTTTGAAGCAATGCTTCAGAACCCATAACTGCTATTTTTG
AAAAGTCATAA
>15803 bias=0,e_score=3.7e-268,bit_score=896.7,score_ratio=1.05,align_strand=-,abs_start=159364,abs_end=160213,allele_start=159364,allele_end=160213,query_name=NODE_2_length_226046_cov_22.58_ID_866 <unknown description>
TGAAAAAACAAGCAATTATGACAAAATTTTTACTTTGTATAGGAAGTGTTGCTCCTGTGT
TTGCATTGCCACTAGTTGCGGCAAGCTGTAATAAAACAGCAACCATAACTCTCAATTCAA
AAGCGAAAGAATCATTTGAAAAATATGGTTATCACGTTAAGGGTTCTGCACTTGATTTTA
ATAAAAATAATTATTCAGTAAGTAACCCGATATCGCCAAGAGATTTCTTGTACAAATTAA
CAAAAAATTTAAAAGATGAAAAAGGAAATCCAATTTACTTTAGAGATGCCGATGGAAATT
TATTAAAATTTAAGGGTAAAAAATTGGAAAATGGTGAAATAGAATTTGATAGAGATGCCA
ACGGAAACTACATTTATGACAAAGAAAATGGATATCCAAGATTGAAAGAAGTATTGAATA
ATGAACTCGAAGTAATTGACGGAAAACCAGTGCAAAGAGTTTATAGAGAATTTTTTAGCA
GATTTTTAGATTTTAATAATATTTCTCCAAATTATGATTTTAGAGTTTTCTCTTTTACGT
GAGAGGAATTAATTAATTATTTTCCTGCTACAAAAAATGATTCCAGATACTGACCTTATC
GAGATAATCCAAGAGCATTATTTTTAGTTTTATATTGAACTTTAAAACAAAATGAAGCAG
CTCCTAATTGAAAATCAGATTTCCTAGATCCAAGTATTGAATCATTGTTAGCTAAGGGAA
AAAATAGAAATGTTAATACTTCTATTGAGGAAGCACCTTGACCTTTTTATAAAGGAATTA
TGAAGGGAAATAAAGATGCGTTTTGAAGCAATGCTTCAGAACCTATAACTGCTATTTTTG
AAAAGTCAT
>15804 bias=0,e_score=1.4e-266,bit_score=891.1,score_ratio=1.05,align_strand=+,abs_start=123247,abs_end=124098,allele_start=123247,allele_end=124098,query_name=NODE_2_length_174641_cov_50.6885_ID_2769 <unknown description>
TGAAAAAACAAGCAATTATGACAAAATTTTTACTTTGTATAGGAAGTGTCGCTCCTATGT
TTGAATTGCCACTAGTTGCGGCAAGTTGTAACAAAACAGCAACCATAACTCTCAATTCAA
AAGCGAAAGAATCATTTGAAAAATATGGTTATCACGTTAAGGGTTCTGCACTTGATTTTA
ATAAAAATAATTATTCAGTAAGTAACCCAATATCGCCAAGAGATTCCTTGTACAAATTAA
CAAAAAATTTAAAAGATGAAAAAGGAAATCCAATTTACTTTAGAGATGCCAATGGAAATT
TATTAAAATTTAAGGGTAAAAAATTGGAAAATGGTGAAATAGAATTCGATAGAGATGCCA
ACGGAAACTACATTTATGACAAAGAAAATGGATATCCAAGATTGAAAGAAGTATTGAATA
ATGAACTCGAAGTAATTGATGGAAAACCAGTGCAAAGAGTTTATAGAGAATTTTTTAGCA
GATTTTTAGATTTTAATAATATTTCTCCAAATTACGATTTTAGAGTTTTCTCTTTTACAT
GAGAAGAATTAATTAATTATTTTCCTGCTACAAAAAATGATTCGAGATACTGACCTTATC
GAGATAATCCAAGAGCATTATTTTTAGTTTTATATTGAACTTTAAAACAAAATGAGGCAG
CTCCTAATTGAAAATCAGATTTCCTAGATCCAAGTATTGAATCATTGTTAGCTAAGGGAA
AAAATAGAAATGTTAATACTTCTATTGAGGAAGCACCTTGACCTTTTTATAAAGGAATTA
TGAAGGGAAATAAGGATGCGTTTTGAAGCAACGCTTCAGAACCCATAACTGCTATTTTTG
AAAAGTCATAA
