# Supplementary material for: Genomic determination of minimum multi-locus sequence typing schemas to represent the genomic phylogeny of Mycoplasma hominis
Source: BMC Genomics. 2016 Nov 23;17:964. doi: 10.1186/s12864-016-3284-z (PMC5120421; doi:10.1186/s12864-016-3284-z)
Supplement: Additional file 1: — FASTA sequence for all pan genomic alleles identified in this study. (ZIP 1488 kb) [file 12864_2016_3284_MOESM1_ESM.zip › pan_genome/GENE-274.fasta]

>275
ATGTCACTTGCCAAATTAAGTGCATTACGTTCAAAAGATCCTTTAACTAAGGTGGGAGCT
TGTATTGTAAGTCCAGATAATTATGTAATATCGCTAGGATATAATGGTATGCCAACAAGT
TATTTAAATAAAGAGGTTAACAATGATGATTTATTCACTTGGAATAGACCTGCGACCCAA
AACGATGTCTTAAATTCCAAATATACTTACGTTGTCCATGCCGAAGCAAATGCAATAATA
AATGCAAATATTACAAATTCAAAGATTATACCAGGATCTATATTATACGTAACACATTCA
CCATGCTACCACTGTGCTAAGCTAATTGTCCAATCTAAGATTTCTAAAGTTGTTTATGCA
GTTGCATATAAGCCTGATTCAGATGATTTTAAGGCTTCAAATAAAATTTTTGCTGCTTTC
AATATCGAATGCAAAGCAATAGAAAACGATTTTGATTTAGATTTTCATATAAAATAA
>827
ATGTCACTTGCCAAATTAAGTGCATTACGTTCGAAAGATCCTTTAACTAAGGTGGGAGCT
TGTATTGTAAGTCCAGATAATTATGTAATATCGCTAGGATATAATGGCATGCCAACAAGT
TATTTAAATAAAGAAGTTAACAATGATGATTTATTCACTTGGAATAGACCTACGACCCAA
AACGATGTCTTAAATTCCAAATATACTTACGTTGTCCATGCCGAAGCAAATGCAATAATA
AATGCAAATATTACAAATTCAAAGATTATACCAGGATCTATATTATACGTAACACATTCA
CCATGCTACCACTGTGCTAAGCTAATTGTCCAATCTAAGATTTCTAAAGTTGTTTATGCA
GTTGCATATAAGCCTGATTCAGATGATTTTAAAGCTTCAAATAAAATTTTTGCTGCATTT
AATATCGAATGTAAAGCAATAGAAAACGATTTTGATTTAGATTTTCATATAAAATAA
>1182
ATGTCACTTGCCAAATTAAGTGCATTACGTTCAAAAGATCCTTTAACCAAGGTGGGAGCT
TGTATTGTAAGTCCAGATAATTATGTAATATCGCTAGGATATAATGGTATGCCAACAAGT
TATTTAAATAAAGAAGTTAACAATGATGATTTATTCACTTGGAATAGACCTGCGACCCAA
AACGATGTCTTAAATTCCAAATATACTTACGTTGTCCATGCCGAAGCAAATGCAATAATA
AATGCAAATATTACAAATTCAAAGATTATACCAGGATCTATATTATACGTAACACATTCA
CCATGCTACCACTGTGCTAAGCTAATTGTCCAATCTAAGATTTCTAAAGTTGTTTATGCA
GTTGCATATAAGCCTGATTCAGATGATTTTAAGGCTTCAAATAAAATTTTTGCTGCTTTC
AATATCGAATGTAAAGCAGTAGAAAACGATTTTGATTTAGATTTTCATATAAAATAA
>1829
ATGTCACTTGCCAAGTTAAGTGCATTACGTTCAAAAGATCCTTTAACAAAGGTGGGAGCT
TGTATTGTAAGCCCAGATAATTATGTAATATCGCTAGGATATAATGGTATGCCAACAAGT
TATTTAAATAAAGAAGTTAACAATGATGATTTATTCACTTGAAATAGACCTACAACCCAA
AACGATGTCTTAAATTCTAAATATACTTACGTTGTCCATGCCGAAGCAAATGCAATAATA
AATGCAAATATTACAAATTCAAAGATTATACCAGGATCTATATTATACGTAACACATTCA
CCATGCTACCACTGTGCTAAGCTAATTGTCCAATCTAAGATTTCTAAAGTTGTTTATGCA
GTTGCATATAAGCCTGATTCAGATGATTTTAAAGCTTCAAATAAAATTTTTGCTGCCTTT
AATATTGAATGCAAAGCAATAGAAAATGATTTTGATTTAGATTTTCATATAAAATAA
>2474 bias=46.6,bit_score=504.8,abs_start=50251,align_strand=-,abs_end=50726,score_ratio=1.05828092243,query_name=NODE_7_length_67344_cov_18.7618_ID_828
ATGTCACTTGCCAAGTTAAGTGCATTACGTTCAAAAGATCCTTTAACCAAGGTGGGAGCT
TGTATTGTAAGCCCAGATAATTATGTAATATCGCTAGGATATAATGGTATGCCAACAAGT
TATTTAAATAAAGAAGTTAACAATGATGATTTATTCACTTGGAATAGACCTACGACCCAA
AACGATGTCTTAAATTCCAAATATACTTACGTTGTCCATGCCGAAGCAAATGCAATAATA
AATGCAAATATTACAAATTCAAAGATTATACCAGGATCTATATTATACGTAACACATTCA
CCTTGCTACCACTGCGCTAAGCTAATTGTCCAATCTAAGATTTCTAAAGTTGTTTATGCA
GTTGCATATAAGCCTGATTCAGATGATTTTAAGGCTTCAAATAAAATTTTTGCTGCCTTT
AATATTGAATGTAAAGCAATAGAAAACGATTTTGATTTAGATTTTCATATAAAATA
>2475 bias=46.7,bit_score=506.0,abs_start=189186,align_strand=-,abs_end=189661,score_ratio=1.0607966457,query_name=NODE_1_length_423494_cov_19.5452_ID_878
ATGTCACTTGCCAAATTAAGTGCATTACGTTCAAAAGATCCTTTAACTAAGGTGGGAGCT
TGTATTGTAAGTCCAGATAATTATGTAATATCGCTAGGATATAATGGTATGCCAACAAGT
TATTTAAATAAAGAAGTTAACAATGATGATTTATTCACTTGGAATAGACCTGCGACCCAA
AACGATGTCTTAAATTCCAAATATACTTACGTTGTCCATGCCGAAGCAAATGCAATAATA
AATGCAAATATTACAAATTCAAAGATTATACCAGGGTCGATATTATACGTAACACATTCA
CCATGCTACCACTGTGCTAAGCTAATTGTCCAATCTAAGATTTCTAAAGTTGTTTATGCA
GTTGCATATAAGCCTGATTCAGATGATTTTAAAGCTTCAAATAAAATTTTTGCTGCCTTC
AATATTGAATGCAAAGCAATAGAAAACGATTTTGATTTAGATTTTCATATAAAATA
>2478 bias=45.4,bit_score=500.2,abs_start=23297,align_strand=+,abs_end=23773,score_ratio=1.04863731656,query_name=NODE_1_length_201530_cov_37.1757_ID_177
ATGTCACTTGCCAAATTAAGTGCATTACGTTCAAAAGATCCTTTAACTAAGGTGGGAGCT
TGTATTGTAAGTCCAGATAATTATGTAATATCGCTAGGATATAATGGTATGCCAACAAGT
TATTTAAATAAAGAGGTTAACAATGACGATTTATTCACTTGAAATAGACCTGCGACCCAA
AACGATGTCTTAAATTCCAAATATACTTACGTTGTCCATGCCGAAGCAAATGCAATAATA
AATGCAAATATTACAAATTCAAAGATTATACCAGGGTCGATATTATACGTAACGCATTCA
CCTTGCTACCACTGTGCTAAGCTAATTGTCCAATCTAAGATTTCTAAAGTTGTTTATGCA
GTTGCATATAAGCCTGATTCAGATGATTTTAAGGCTTCAAATAAAATTTTTGCTGCATTT
AATATCGAATGTAAAGCAATAGAAAACGATTTTGATTTAGATTTTCATATAAAATAA
>2482 bias=50.4,bit_score=501.8,abs_start=192090,align_strand=-,abs_end=192564,score_ratio=1.05199161426,query_name=NODE_1_length_337690_cov_20.0179_ID_3593
TGTCACTTGCCAAATTAAGTGCATTACGTTCAAAAGATCCTTTAACCAAGGTAGGAGCTT
GTATTGTAAGCCCAGATAATTATGTAATATCGCTAGGATATAATGGCATGCCAACAAGTT
ATTTAAATAAAGAAGTTAACAATGATGATTTATTCACTTGAAATAGACCTACGACCCAAA
ACGATGTCTTAAATTCTAAATATACTTACGTTGTCCATGCCGAAGCAAATGCAATAATAA
ATGCAAATATTACAAATTCAAAGATTATACCAGGATCTATATTATACGTAACACATTCAC
CATGCTACCACTGTGCTAAGCTAATTGTCCAATCTAAGATTTCTAAAGTTGTTTATGCAG
TTGCATATAAGCCTGATTCAGATGATTTTAAGGCTTCAAATAAAATTTTTGCTGCTTTCA
ATATCGAATGTAAAGCAATAGAAAACGATTTTGATTTAGATTTTCATATAAAATA
>2484 bias=45.4,bit_score=500.2,abs_start=510508,align_strand=-,abs_end=510983,score_ratio=1.04863731656,query_name=NODE_1_length_644406_cov_31.3649_ID_828
ATGTCACTTGCCAAATTAAGTGCATTACGTTCAAAAGATCCTTTAACTAAGGTGGGAGCT
TGTATTGTAAGTCCAGATAATTATGTAATATCGCTAGGATATAATGGTATGCCAACAAGT
TATTTAAATAAAGAGGTTAACAATGACGATTTATTCACTTGAAATAGACCTGCGACCCAA
AACGATGTCTTAAATTCCAAATATACTTACGTTGTCCATGCCGAAGCAAATGCAATAATA
AATGCAAATATTACAAATTCAAAGATTATACCAGGGTCGATATTATACGTAACGCATTCA
CCTTGCTACCACTGTGCTAAGCTAATTGTCCAATCTAAGATTTCTAAAGTTGTTTATGCA
GTTGCATATAAGCCTGATTCAGATGATTTTAAGGCTTCAAATAAAATTTTTGCTGCATTT
AATATCGAATGTAAAGCAATAGAAAACGATTTTGATTTAGATTTTCATATAAAATA
>15805 bias=0,e_score=8.6e-150,bit_score=506.0,score_ratio=1.06,align_strand=+,abs_start=130654,abs_end=131130,allele_start=130654,allele_end=131130,query_name=NODE_1_length_474534_cov_38.1723_ID_792 <unknown description>
TGTCACTTGCCAAATTAAGTGCATTACGTTCAAAAGATCCTTTAACTAAGGTGGGAGCTT
GTATTGTAAGTCCAGATAATTATGTAATATCGCTAGGATATAATGGTATGCCAACAAGTT
ATTTAAATAAAGAAGTTAACAATGATGATTTATTCACTTGGAATAGACCTGCGACCCAAA
ACGATGTCTTAAATTCCAAATATACTTACGTTGTCCATGCCGAAGCAAATGCAATAATAA
ATGCAAATATTACAAATTCAAAGATTATACCAGGGTCGATATTATACGTAACACATTCAC
CATGCTACCACTGTGCTAAGCTAATTGTCCAATCTAAGATTTCTAAAGTTGTTTATGCAG
TTGCATATAAGCCTGATTCAGATGATTTTAAAGCTTCAAATAAAATTTTTGCTGCCTTCA
ATATTGAATGCAAAGCAATAGAAAACGATTTTGATTTAGATTTTCATATAAAATAA
>15806 bias=0,e_score=5e-148,bit_score=500.2,score_ratio=1.05,align_strand=+,abs_start=156839,abs_end=157315,allele_start=156839,allele_end=157315,query_name=NODE_1_length_507951_cov_41.4538_ID_1311 <unknown description>
TGTCACTTGCCAAATTAAGTGCATTACGTTCAAAAGATCCTTTAACTAAGGTGGGAGCTT
GTATTGTAAGTCCAGATAATTATGTAATATCGCTAGGATATAATGGTATGCCAACAAGTT
ATTTAAATAAAGAGGTTAACAATGACGATTTATTCACTTGAAATAGACCTGCGACCCAAA
ACGATGTCTTAAATTCCAAATATACTTACGTTGTCCATGCCGAAGCAAATGCAATAATAA
ATGCAAATATTACAAATTCAAAGATTATACCAGGGTCGATATTATACGTAACGCATTCAC
CTTGCTACCACTGTGCTAAGCTAATTGTCCAATCTAAGATTTCTAAAGTTGTTTATGCAG
TTGCATATAAGCCTGATTCAGATGATTTTAAGGCTTCAAATAAAATTTTTGCTGCATTTA
ATATCGAATGTAAAGCAATAGAAAACGATTTTGATTTAGATTTTCATATAAAATAA
>15807 bias=0,e_score=1.3e-148,bit_score=502.5,score_ratio=1.05,align_strand=+,abs_start=164955,abs_end=165431,allele_start=164955,allele_end=165431,query_name=NODE_1_length_666248_cov_46.4332_ID_732 <unknown description>
TGTCACTTGCCAAATTAAGTGCATTACGTTCAAAAGATCCTTTAACTAAGGTAGGAGCTT
GTATTGTAAGTCCAGATAATTATGTAATATCGCTAGGATATAATGGTATGCCAACAAGTT
ATTTAAATAAAGAAGTTAACAATGATGATTTATTCACTTGGAATAGACCTGCGACCCAAA
ACGATGTCTTAAATTCCAAATATACTTACGTTGTCCATGCCGAAGCAAATGCAATAATAA
ATGCAAATATTACAAATTCAAAGATTATACCAGGATCTATATTATACGTAACACATTCGC
CATGCTACCACTGCGCTAAGCTAATTGTCCAATCTAAGATTTCTAAAGTTGTTTATGCAG
TTGCATATAAGCCTGATTCAGATGATTTTAAAGCTTCAAATAAAATTTTTGCTGCCTTCA
ATATTGAATGCAAAGCAATAGAAAACGATTTTGATTTAGATTTTCATATAAAATAA
>15808 bias=0,e_score=7e-149,bit_score=502.3,score_ratio=1.05,align_strand=-,abs_start=194314,abs_end=194789,allele_start=194314,allele_end=194789,query_name=NODE_1_length_290949_cov_36.4267_ID_342 <unknown description>
ATGTCACTTGCCAAATTAAGTGCATTACGTTCAAAAGATCCTTTAACCAAGGTGGGAGCT
TGTATTGTAAGTCCAGATAATTATGTAATATCGCTAGGATATAATGGTATGCCAACAAGT
TATTTAAATAAAGAGGTTAACAATGACGATTTATTCACTTGAAATAGACCTGCGACCCAA
AACGATGTCTTAAATTCCAAATATACTTATGTTGTCCATGCCGAAGCAAATGCAATAATA
AATGCAAATATTACAAATTCAAAGATTATACCAGGATCTATATTATACGTAACACATTCG
CCTTGCTACCACTGTGCTAAGCTAATTGTCCAATCTAAGATTTCTAAAGTTGTTTATGCA
GTTGCATATAAGCCTGATTCAGATGATTTTAAGGCTTCAAATAAAATTTTTGCTGCCTTC
AATATCGAATGTAAAGCAATAGAAAACGATTTTGATTTAGATTTTCATATAAAAT
>15809 bias=0,e_score=4.6e-150,bit_score=504.8,score_ratio=1.06,align_strand=-,abs_start=21278,abs_end=21753,allele_start=21278,allele_end=21753,query_name=NODE_2_length_111295_cov_32.5633_ID_5155 <unknown description>
ATGTCACTTGCCAAGTTAAGTGCATTACGTTCAAAAGATCCTTTAACCAAGGTGGGAGCT
TGTATTGTAAGCCCAGATAATTATGTAATATCGCTAGGATATAATGGTATGCCAACAAGT
TATTTAAATAAAGAAGTTAACAATGATGATTTATTCACTTGGAATAGACCTACGACCCAA
AACGATGTCTTAAATTCCAAATATACTTACGTTGTCCATGCCGAAGCAAATGCAATAATA
AATGCAAATATTACAAATTCAAAGATTATACCAGGATCTATATTATACGTAACACATTCA
CCTTGCTACCACTGCGCTAAGCTAATTGTCCAATCTAAGATTTCTAAAGTTGTTTATGCA
GTTGCATATAAGCCTGATTCAGATGATTTTAAGGCTTCAAATAAAATTTTTGCTGCCTTT
AATATTGAATGTAAAGCAATAGAAAACGATTTTGATTTAGATTTTCATATAAAAT
>15810 bias=0,e_score=2.1e-148,bit_score=499.6,score_ratio=1.05,align_strand=-,abs_start=108417,abs_end=108891,allele_start=108417,allele_end=108891,query_name=NODE_3_length_132017_cov_31.7138_ID_1553 <unknown description>
TGTCACTTGCCAAGTTAAGTGCATTACGTTCAAAAGATCCTTTAACCAAGGTGGGAGCTT
GTATTGTAAGCCCAGATAATTATGTAATATCGCTAGGATATAATGGTATGCCAACAAGTT
ATTTAAATAAAGAAGTTAACAATGATGATTTATTCACTTGAAATAGACCTACAACCCAAA
ACGATGTCTTAAATTCTAAATATACTTACGTTGTCCATGCCGAAGCAAATGCAATAATAA
ATGCAAATATTACAAATTCAAAGATTATACCAGGATCTATATTATACGTAACACATTCAC
CATGCTACCACTGTGCTAAGCTAATTGTCCAATCTAAGATTTCTAAAGTTGTTTATGCAG
TTGCATATAAGCCTGATTCAGATGATTTTAAAGCTTCAAATAAAATTTTTGCTGCCTTTA
ATATTGAATGCAAAGCAATAGAAAATGATTTTGATTTAGATTTTCATATAAAAT
>15811 bias=0,e_score=3.9e-148,bit_score=499.1,score_ratio=1.05,align_strand=-,abs_start=94233,abs_end=94707,allele_start=94233,allele_end=94707,query_name=NODE_1_length_185828_cov_1.25555_ID_69 <unknown description>
TGTCACTTGCCAAATTAAGTGCATTACGTTCGAAAGATCCTTTAACTAAAGTAGGAGCTT
GTATTGTAAGTCCAGATAATTATGTAATATCGCTAGGATATAATGGTATGCCAACAAGTT
ATTTAAATAAAGAAGTTAACAATGATGATTTATTCACTTGAAATAGACCTACGACCCAAA
ACGATGTCTTAAATTCCAAATATACTTACGTTGTCCATGCCGAAGCAAATGCAATAATAA
ATGCAAATATTACAAATTCAAAGATTATACCAGGATCTATATTATACGTAACACATTCAC
CATGCTACCACTGTGCTAAGCTAATTGTCCAATCTAAGATTTCTAAAGTTGTTTATGCAG
TTGCATATAAGCCTGATTCAGATGATTTTAAGGCTTCAAATAAAATTTTTGCTGCCTTTA
ATATCGAATGTAAAGCAATAGAAAACGATTTTGATTTAGATTTTCATATAAAAT
>15812 bias=0,e_score=1.3e-149,bit_score=504.5,score_ratio=1.06,align_strand=+,abs_start=93810,abs_end=94286,allele_start=93810,allele_end=94286,query_name=NODE_1_length_253687_cov_41.2364_ID_219 <unknown description>
TGTCACTTGCCAAATTAAGTGCATTACGTTCAAAAGATCCTTTAACTAAGGTAGGAGCTT
GTATTGTAAGCCCAGATAATTATGTAATATCGCTAGGATATAATGGCATGCCAACAAGTT
ATTTAAATAAAGAAGTTAACAATGATGATTTATTCACTTGGAATAGACCTGCGACCCAAA
ACGATGTCTTAAATTCCAAATATACTTACGTTGTCCATGCCGAAGCAAATGCAATAATAA
ATGCAAATATTACAAATTCAAAGATTATACCAGGATCTATATTATACGTAACACATTCAC
CATGCTACCACTGTGCTAAGCTAATTGTCCAATCTAAGATTTCTAAAGTTGTTTATGCAG
TTGCATATAAGCCTGATTCAGATGATTTTAAAGCTTCAAATAAAATTTTTGCTGCTTTCA
ATATTGAATGCAAAGCAATAGAAAACGATTTTGATTTAGATTTTCATATAAAATAA
>15813 bias=0,e_score=1.2e-148,bit_score=501.8,score_ratio=1.05,align_strand=-,abs_start=192054,abs_end=192528,allele_start=192054,allele_end=192528,query_name=NODE_1_length_337655_cov_39.5735_ID_506 <unknown description>
TGTCACTTGCCAAATTAAGTGCATTACGTTCAAAAGATCCTTTAACCAAGGTAGGAGCTT
GTATTGTAAGCCCAGATAATTATGTAATATCGCTAGGATATAATGGCATGCCAACAAGTT
ATTTAAATAAAGAAGTTAACAATGATGATTTATTCACTTGAAATAGACCTACGACCCAAA
ACGATGTCTTAAATTCTAAATATACTTACGTTGTCCATGCCGAAGCAAATGCAATAATAA
ATGCAAATATTACAAATTCAAAGATTATACCAGGATCTATATTATACGTAACACATTCAC
CATGCTACCACTGTGCTAAGCTAATTGTCCAATCTAAGATTTCTAAAGTTGTTTATGCAG
TTGCATATAAGCCTGATTCAGATGATTTTAAGGCTTCAAATAAAATTTTTGCTGCTTTCA
ATATCGAATGTAAAGCAATAGAAAACGATTTTGATTTAGATTTTCATATAAAAT
>15814 bias=0,e_score=7.8e-149,bit_score=502.5,score_ratio=1.05,align_strand=-,abs_start=225679,abs_end=226154,allele_start=225679,allele_end=226154,query_name=NODE_1_length_386744_cov_32.1807_ID_133 <unknown description>
ATGTCACTTGCCAAATTAAGTGCATTACGTTCAAAAGATCCTTTAACTAAGGTAGGAGCT
TGTATTGTAAGTCCAGATAATTATGTAATATCGCTAGGATATAATGGTATGCCAACAAGT
TATTTAAATAAAGAAGTTAACAATGATGATTTATTCACTTGGAATAGACCTGCGACCCAA
AACGATGTCTTAAATTCCAAATATACTTACGTTGTCCATGCCGAAGCAAATGCAATAATA
AATGCAAATATTACAAATTCAAAGATTATACCAGGATCTATATTATACGTAACACATTCG
CCATGCTACCACTGCGCTAAGCTAATTGTCCAATCTAAGATTTCTAAAGTTGTTTATGCA
GTTGCATATAAGCCTGATTCAGATGATTTTAAAGCTTCAAATAAAATTTTTGCTGCCTTC
AATATTGAATGCAAAGCAATAGAAAACGATTTTGATTTAGATTTTCATATAAAAT
