# Supplementary material for: Genomic determination of minimum multi-locus sequence typing schemas to represent the genomic phylogeny of Mycoplasma hominis
Source: BMC Genomics. 2016 Nov 23;17:964. doi: 10.1186/s12864-016-3284-z (PMC5120421; doi:10.1186/s12864-016-3284-z)
Supplement: Additional file 1: — FASTA sequence for all pan genomic alleles identified in this study. (ZIP 1488 kb) [file 12864_2016_3284_MOESM1_ESM.zip › pan_genome/GENE-275.fasta]

>276
ATGAGTTTTGCAATTCAAAATTTAGAAGACATAGCAAAAGACTATGAATTTTTTAGACAA
GAAGAATCTAAGGAGGATAAATTAATTACTCAATTTCCTTTTTTAGATGATTTATTAGGT
GGTTTAAAACCTAGACAACTTTATTTTTTAGCAGCGCGCCCCGGCGTAGGTAAAACTACA
CTAGCGCAAAATATAATCATTAACTCTTGCACTAATTTAAAAAACGATGAATATATTTTG
TTTTTTAGTTTAGAGATGAGCGCAGTGGATGTTTATAAAAAATTTTTATTAATAAATGAA
GCGCCTTTTTTAACTAAACAAGCCATAGAAGGCGTTAAAGATGATACTACAAGAATTAAC
AGCGCAAAGGAGTCGTTAAATTCTAAACACATTTTAATCTTTGATAATGAAGAAGTAGAA
TCAATAACTCCTAGTTTCATTCAAAAAACGATCATTAATTTAAGAGACAACGGAATCAAA
GTAAAAGCACTATTTATCGATTATTTTCAATTACTAAACAGTGACTTAATAACAATTTTA
GAATATAAAGCCCAGGAGCAAATTAGCAGGCAATTAAAGCAAATAGCCAAGGTTAATAAT
ATTAATGTTTTTTGCTTAACCCAGCTTTCAAGAGAATATGAAAAGAAAGATGGACTAATT
CCAACCTTTTCTGATTTGAAAGGATCTAGTGGCATAGAGCAAGATGCGGACGTTATATTG
TTCTTATATAACCAAACCAAAAACATTTATTCATTACCGGAAGAATGAAGGCAATTAAAC
GTTACTGTTGCAAAAAACAGAAATGGAGCATGTGACACGTTTAGCGTTTTATTTAAACCA
GATACAGGGGTTTTTAAACCTACTAAAAACAATGCAGGAGTTTTATATGAAATACAAAGA
TAA
>1524
ATGAGTTTTGCAATTCAAAATTTAGAAGACATAGCAAAAGACTATGAATTTTTTAGACAA
GAAGAATCTAAGGAGGATAAATTAATTACTCAATTTCCTTTTTTAGATGATTTATTAGGT
GGCTTAAAACCTAGACAACTTTATTTTTTAGCAGCACGCCCCGGAGTAGGTAAAACTACA
CTAGCGCAAAATATAATCATTAACTCTTGTGCTACTTTAAAAAACGATGAATATATTTTG
TTTTTTAGTTTAGAGATGAGCGCGGTGGATGTTTATAAAAAATTTTTATTAATAAATGAA
GCGCCTTTTTTAACTAAACAAGCCATAGAAGGCGTTAAAGATGATAGCACAAGAATTAAC
AGTGCAAAGGAGTCGTTAAATTCCAAACACATTTTAATCTTTGATAACGAGGAAGTAGAA
TCAATAACTCCTAGTTTCATTCAAAAAACAATCATTAATTTAAGAGACAATGGAATTAAA
GTAAAAGCACTATTTATCGATTATTTTCAATTACTAAACAGTGACTTAATAACAATCTTA
GAATATAAAGCCCAGGAGCAAATTAGCAGGCAATTAAAGCAAATAGCCAAGGTTAATAAT
ATTAATGTTTTTTGCTTAACCCAACTTTCAAGAGAATACGAAAAGAAAGATGGATTAATT
CCTACCTTTTCTGATTTAAAGGGTTCTAGTGGCATAGAGCAAGATGCGGACGTTATATTG
TTCTTATATAACCAAACCAAAAACATTTATTCATTACCGGAAGAATGAAGGCAATTAAAC
GTTACTGTTGCAAAAAACAGAAATGGAGCATGTGACACGTTTAGCGTTTTATTTAAACCA
GATACAGGGGTTTTTAAACCTACTAAAAACAATGCAGGAGTTTTATATGAAATACAAAGA
TAA
>2491 bias=107.4,bit_score=941.7,abs_start=51803,align_strand=-,abs_end=52703,score_ratio=1.04285714286,query_name=NODE_3_length_120284_cov_36.4395_ID_569
TGAGTTTTGCAATTCAAAATTTAGAAGACATAGCAAAAGACTATGAATTTTTTAGACAAG
AAGAATCTAAGGAGGATAAATTAATTACTCAATTTCCTTTTTTAGATGATTTATTAGGGG
GCTTAAAGCCTAGACAACTTTATTTTTTAGCAGCACGCCCTGGTGTGGGTAAAACTACAC
TAGCGCAAAATATAATCATTAACTCTTGCACTAATTTAAAAAACGATGAATATATTTTGT
TTTTTAGTTTAGAGATGAGTGCAGTGGATGTTTATAAAAAATTTTTATTAATAAATGAAG
CGCCTTTTTTAACTAAACAAGCCATAGAAGGCGTTAAAGATGATACTGCAAGAATTAACA
GCGCAAAGGAGTCGTTAAATTCTAAACACATTTTAATCTTTGATAATGAAGAAGTAGAAT
CAATAACTCCTAGTTTCATTCAAAAAACGATCATTAATTTAAGAGACAACGGAATCAAAG
TAAAAGCACTATTTATCGATTATTTTCAATTACTAAACAGTGACTTAATAACAATTTTAG
AATATAAAGCCCAGGAGCAAATTAGCAGGCAATTAAAGCAAATAGCCAAGGTTAATAATA
TTAATGTTTTTTGCTTAACCCAGCTTTCAAGAGAATATGAAAAGAAAGATGGACTAATTC
CAACCTTTTCTGATTTGAAAGGATCTAGTGGAATAGAGCAAGATGCGGACGTTATATTGT
TTTTATATAACCAGACCAAAAACATTTATTCATTACCAGAAGAATGAAGGCAATTAAACG
TTACTGTTGCAAAAAACAGAAATGGAGCATGTGACACGTTTAGCGTTTTATTTAAACCAG
ATACAGGGGTTTTTAAACCTACTAAAAACAATGCAGGAGTTTTATATGAAATACAAAGAT
A
>2492 bias=104.9,bit_score=948.4,abs_start=55028,align_strand=-,abs_end=55928,score_ratio=1.05027685493,query_name=NODE_1_length_171438_cov_18.2479_ID_1802
TGAGTTTTGCAATTCAAAATTTAGAAGACATAGCAAAAGACTATGAATTTTTTAGACAAG
AAGAATCTAAGGAGGATAAATTAATTACTCAATTTCCTTTTTTAGATGATTTATTAGGGG
GCTTAAAGCCTAGACAACTTTATTTTTTAGCAGCACGCCCTGGTGTGGGTAAAACTACAC
TAGCGCAAAATATAATCATTAACTCTTGCACTAATTTAAAAAACGATGAATATATTTTGT
TTTTTAGTTTAGAGATGAGCGCAGTGGATGTTTATAAAAAATTTTTATTAATAAATGAAG
CGCCTTTTTTAACTAAACAAGCCATAGAAGGCGTTAAAGATGATACTGCAAGAATTAACA
GCGCAAAGGAGTCGTTAAATTCTAAACACATTTTAATCTTTGATAATGAAGAAGTAGAAT
CAATAACTCCTAGTTTCATTCAAAAAACGATCATTAATTTAAGAGACAACGGAATCAAAG
TAAAAGCACTATTTATCGATTATTTTCAATTACTAAACAGTGACTTAATAACAATTTTAG
AATATAAAGCCCAGGAGCAAATTAGCAGGCAATTAAAGCAAATAGCCAAGGTTAATAATA
TTAATGTTTTTTGCTTAACCCAGCTTTCAAGAGAATATGAAAAGAAAGATGGACTAATTC
CAACCTTTTCTGATTTGAAAGGATCTAGTGGCATAGAGCAAGATGCGGACGTTATATTGT
TTTTATATAACCAAACCAAGAACATTTATTCATTACCAGAAGAATGAAGGCAATTAAACG
TTACTGTTGCAAAAAACAGAAATGGAGCATGTGACACGTTTAGCGTTTTATTTAAACCAG
ATACAGGGGTTTTTAAACCTACTAAAAACAATGCAGGAGTTTTATATGAAATACAAAGAT
A
>2493 bias=103.3,bit_score=949.5,abs_start=224173,align_strand=+,abs_end=225075,score_ratio=1.05149501661,query_name=NODE_1_length_337690_cov_20.0179_ID_3593
ATGAGTTTTGCAATTCAAAATTTAGAAGACATAGCAAAAGACTATGATTTTTTTAGACAA
GAAGAATCTAAGGAGGATAAATTAATTACTCAATTTCCTTTTTTAGATGATTTATTAGGT
GGCTTAAAACCTAGACAACTTTATTTTTTAGCAGCACGCCCCGGCGTAGGTAAAACTACA
CTAGCGCAAAATATAATCATTAACTGTTGCACTAATTTAAAAAACGATGAATATATTTTG
TTTTTTAGTTTAGAGATGAGCGCAGTGGATGTTTATAAAAAATTTTTATTAATAAATGAA
GCGCCTTTTTTAACTAAACAAGCCATAGAAGGCGTTAAAGATGATACTGCAAGAATTAAC
AGCGCAAAGGAGTCGTTAAATTCTAAACACATTTTAATCTTTGATAACGAAGAAGTAGAA
TCAATAACTCCTAGTTTCATTCAAAAAACGATCATTAATTTGAGAGACAATGGAATCAAA
GTAAAAGCACTATTTATCGATTATTTTCAATTACTAAACAGTGACTTAATAACAATCTTA
GAATATAAAGCCCAGGAGCAAATTAGCAGGCAATTAAAACAAATAGCCAAAGTTAATAAT
ATTAATGTTTTTTGCTTAACCCAGCTTTCAAGAGAATATGAAAAGAAGGATGGGTTAATT
CCTACCTTTTCTGATTTGAAAGGATCTAGTGGCATAGAGCAAGATGCGGACGTTATATTG
TTCTTATATAACCAAACCAAAAACATTTATTCATTACCGGAAGAATGAAGGCAATTAAAC
GTTACTGTTGCAAAAAACAGAAATGGAGCATGTGACACGTTTAGCGTTTTATTTAAACCA
GATACAGGGGTTTTTAAACCTACTAAAAACAATGCAGGAGTTTTATATGAAATACAAAGA
TAA
>2494 bias=104.2,bit_score=942.7,abs_start=5568,align_strand=+,abs_end=6470,score_ratio=1.04396456257,query_name=NODE_17_length_36321_cov_19.335_ID_1414
ATGAGTTTTGCAATTCAAAATTTAGAAGACATAGCAAAAGACTATGAATTTTTTAGACAA
GAAGAATCTAAGGAGGATAAATTAATTACTCAATTTCCTTTTTTAGATGATTTATTAGGG
GGCTTAAAGCCTAGACAACTTTATTTTTTAGCAGCACGCCCTGGTGTGGGTAAAACTACA
CTAGCGCAAAATATAATCATTAACTCTTGCACTAATTTAAAAAACGATGAATATATTTTG
TTTTTTAGTTTAGAGATGAGCGCAGTGGATGTTTATAAAAAATTTTTATTAATAAATGAA
GCGCCTTTTTTAACTAAACAAGCCATAGAAGGCGTTAAAGATGATACTGCAAGAATTAAC
AGCGCAAAGGAGTCGTTAAATTCTAAACACATTTTAATCTTTGATAACGAAGAAGTAGAA
TCAATAACTCCTAGTTTCATTCAAAAAACGATCATTAATTTAAGAGACAACGGAATCAAA
GTAAAAGCACTATTTATCGATTATTTTCAATTACTAAATAGTGACTTAATAACAATCTTA
GAATATAAAGCCCAGGAGCAAATTAGCAGGCAATTAAAGCAAATAGCCAAGGTTAATAAT
ATTAATGTTTTTTGCTTAACCCAGCTTTCAAGAGAATATGAAAAGAAAGATGGACTAATT
CCAACCTTTTCTGATTTGAAAGGATCTAGTGGAATAGAGCAAGATGCGGACGTTATATTG
TTTTTATATAACCAAACCAAAAACATTTATTCATTACCGGAAGAATGAAGACAATTAAAC
GTTACTGTTGCAAAAAACAGAAATGGAGCATGTGACACGTTTAGCGTTTTATTTAAACCA
GATACAGGGGTTTTTAAACCTACTAAAAACAATGCGGGAGTTTTATACGAAATACAAAGA
TAA
>15815 bias=0,e_score=7.5e-284,bit_score=949.5,score_ratio=1.05,align_strand=+,abs_start=224137,abs_end=225039,allele_start=224137,allele_end=225039,query_name=NODE_1_length_337655_cov_39.5735_ID_506 <unknown description>
TGAGTTTTGCAATTCAAAATTTAGAAGACATAGCAAAAGACTATGATTTTTTTAGACAAG
AAGAATCTAAGGAGGATAAATTAATTACTCAATTTCCTTTTTTAGATGATTTATTAGGTG
GCTTAAAACCTAGACAACTTTATTTTTTAGCAGCACGCCCCGGCGTAGGTAAAACTACAC
TAGCGCAAAATATAATCATTAACTGTTGCACTAATTTAAAAAACGATGAATATATTTTGT
TTTTTAGTTTAGAGATGAGCGCAGTGGATGTTTATAAAAAATTTTTATTAATAAATGAAG
CGCCTTTTTTAACTAAACAAGCCATAGAAGGCGTTAAAGATGATACTGCAAGAATTAACA
GCGCAAAGGAGTCGTTAAATTCTAAACACATTTTAATCTTTGATAACGAAGAAGTAGAAT
CAATAACTCCTAGTTTCATTCAAAAAACGATCATTAATTTGAGAGACAATGGAATCAAAG
TAAAAGCACTATTTATCGATTATTTTCAATTACTAAACAGTGACTTAATAACAATCTTAG
AATATAAAGCCCAGGAGCAAATTAGCAGGCAATTAAAACAAATAGCCAAAGTTAATAATA
TTAATGTTTTTTGCTTAACCCAGCTTTCAAGAGAATATGAAAAGAAGGATGGGTTAATTC
CTACCTTTTCTGATTTGAAAGGATCTAGTGGCATAGAGCAAGATGCGGACGTTATATTGT
TCTTATATAACCAAACCAAAAACATTTATTCATTACCGGAAGAATGAAGGCAATTAAACG
TTACTGTTGCAAAAAACAGAAATGGAGCATGTGACACGTTTAGCGTTTTATTTAAACCAG
ATACAGGGGTTTTTAAACCTACTAAAAACAATGCAGGAGTTTTATATGAAATACAAAGAT
AA
>15816 bias=0,e_score=8e-284,bit_score=948.4,score_ratio=1.05,align_strand=+,abs_start=115620,abs_end=116522,allele_start=115620,allele_end=116522,query_name=NODE_1_length_171548_cov_43.4278_ID_17777 <unknown description>
TGAGTTTTGCAATTCAAAATTTAGAAGACATAGCAAAAGACTATGAATTTTTTAGACAAG
AAGAATCTAAGGAGGATAAATTAATTACTCAATTTCCTTTTTTAGATGATTTATTAGGGG
GCTTAAAGCCTAGACAACTTTATTTTTTAGCAGCACGCCCTGGTGTGGGTAAAACTACAC
TAGCGCAAAATATAATCATTAACTCTTGCACTAATTTAAAAAACGATGAATATATTTTGT
TTTTTAGTTTAGAGATGAGCGCAGTGGATGTTTATAAAAAATTTTTATTAATAAATGAAG
CGCCTTTTTTAACTAAACAAGCCATAGAAGGCGTTAAAGATGATACTGCAAGAATTAACA
GCGCAAAGGAGTCGTTAAATTCTAAACACATTTTAATCTTTGATAATGAAGAAGTAGAAT
CAATAACTCCTAGTTTCATTCAAAAAACGATCATTAATTTAAGAGACAACGGAATCAAAG
TAAAAGCACTATTTATCGATTATTTTCAATTACTAAACAGTGACTTAATAACAATTTTAG
AATATAAAGCCCAGGAGCAAATTAGCAGGCAATTAAAGCAAATAGCCAAGGTTAATAATA
TTAATGTTTTTTGCTTAACCCAGCTTTCAAGAGAATATGAAAAGAAAGATGGACTAATTC
CAACCTTTTCTGATTTGAAAGGATCTAGTGGCATAGAGCAAGATGCGGACGTTATATTGT
TTTTATATAACCAAACCAAGAACATTTATTCATTACCAGAAGAATGAAGGCAATTAAACG
TTACTGTTGCAAAAAACAGAAATGGAGCATGTGACACGTTTAGCGTTTTATTTAAACCAG
ATACAGGGGTTTTTAAACCTACTAAAAACAATGCAGGAGTTTTATATGAAATACAAAGAT
AA
>15817 bias=0,e_score=1.3e-282,bit_score=942.7,score_ratio=1.04,align_strand=-,abs_start=47990,abs_end=48890,allele_start=47990,allele_end=48890,query_name=NODE_4_length_54458_cov_20.9254_ID_471 <unknown description>
TGAGTTTTGCAATTCAAAATTTAGAAGACATAGCAAAAGACTATGAATTTTTTAGACAAG
AAGAATCTAAGGAGGATAAATTAATTACTCAATTTCCTTTTTTAGATGATTTATTAGGGG
GCTTAAAGCCTAGACAACTTTATTTTTTAGCAGCACGCCCTGGTGTGGGTAAAACTACAC
TAGCGCAAAATATAATCATTAACTCTTGCACTAATTTAAAAAACGATGAATATATTTTGT
TTTTTAGTTTAGAGATGAGCGCAGTGGATGTTTATAAAAAATTTTTATTAATAAATGAAG
CGCCTTTTTTAACTAAACAAGCCATAGAAGGCGTTAAAGATGATACTGCAAGAATTAACA
GCGCAAAGGAGTCGTTAAATTCTAAACACATTTTAATCTTTGATAACGAAGAAGTAGAAT
CAATAACTCCTAGTTTCATTCAAAAAACGATCATTAATTTAAGAGACAACGGAATCAAAG
TAAAAGCACTATTTATCGATTATTTTCAATTACTAAATAGTGACTTAATAACAATCTTAG
AATATAAAGCCCAGGAGCAAATTAGCAGGCAATTAAAGCAAATAGCCAAGGTTAATAATA
TTAATGTTTTTTGCTTAACCCAGCTTTCAAGAGAATATGAAAAGAAAGATGGACTAATTC
CAACCTTTTCTGATTTGAAAGGATCTAGTGGAATAGAGCAAGATGCGGACGTTATATTGT
TTTTATATAACCAAACCAAAAACATTTATTCATTACCGGAAGAATGAAGACAATTAAACG
TTACTGTTGCAAAAAACAGAAATGGAGCATGTGACACGTTTAGCGTTTTATTTAAACCAG
ATACAGGGGTTTTTAAACCTACTAAAAACAATGCGGGAGTTTTATACGAAATACAAAGAT
>15818 bias=0,e_score=2.1e-286,bit_score=958.1,score_ratio=1.06,align_strand=+,abs_start=326065,abs_end=326967,allele_start=326065,allele_end=326967,query_name=NODE_1_length_386744_cov_32.1807_ID_133 <unknown description>
TGAGTTTTGCAATTCAAAATTTAGAAGACATAGCAAAAGACTATGAATTTTTTAGACAAG
AAGAATCTAAGGAGGATAAATTAATTACTCAATTTCCTTTTTTAGATGATTTATTAGGTG
GCTTAAAACCTAGACAACTTTATTTTTTAGCAGCACGCCCCGGCGTAGGTAAAACTACAC
TAGCGCAAAATATAATCATTAACTCTTGTGCTACTTTAAAAAACGATGAATATATTTTGT
TTTTTAGTTTAGAGATGAGCGCAGTGGATGTTTATAAAAAATTTTTATTAATAAATGAAG
CACCTTTTTTAACTAAACAAGCCATAGAAGGCGTTAAAGATGATACTGCAAGAATTAGCA
GCGCAAAGGAGTCGTTAAATTCCAAACACATTTTAATCTTTGATAACGAGGAAGTAGAAT
CAATAACTCCTAGTTTCATTCAAAAAACAATCATTAATTTAAGAGACAATGGAATTAAAG
TAAAAGCACTATTTATCGATTATTTTCAATTACTAAACAGTGACTTAATAACAATCTTAG
AATATAAAGCCCAGGAGCAAATTAGCAGGCAATTAAAGCAAATAGCCAAGGTTAATAATA
TTAATGTTTTTTGCTTAACCCAACTTTCAAGAGAATACGAAAAGAAAGATGGATTAATTC
CTACCTTTTCTGATTTAAAGGGTTCTAGTGGCATAGAGCAAGATGCGGACGTTATATTGT
TCTTATATAACCAAACCAAAAACATTTATTCATTACCAGAAGAATGAAGGCAATTAAACG
TTACTGTTGCAAAAAACAGAAATGGAGCATGTGACACGTTTAGCGTTTTATTTAAACCAG
ATACAGGGGTTTTTAAACCTACTAAAAACAATGCAGGAGTTTTATATGAAATACAAAGAT
AA
>15819 bias=0,e_score=2.6e-284,bit_score=947.9,score_ratio=1.05,align_strand=-,abs_start=2988,abs_end=3888,allele_start=2988,allele_end=3888,query_name=NODE_4_length_39694_cov_1.51314_ID_147 <unknown description>
TGAGTTTTGCAATTCAAAATTTAGAAGACATAGCAAAAGACTATGAATTTTTTAGACAAG
AAGAATCTAAGGAGGATAAATTAATTACTCAATTTCCTTTTTTAGATGATTTATTAGGGG
GCTTAAAGCCTAGACAACTTTATTTTTTAGCAGCACGCCCTGGTGTGGGTAAAACTACAC
TAGCGCAAAATATAATCATTAACTCTTGCACTAATTTAAAAAACGATGAATATATTTTGT
TTTTTAGTTTAGAGATGAGTGCAGTGGATGTTTATAAAAAATTTTTATTAATAAATGAAG
CGCCTTTTTTAACTAAACAAGCCATAGAAGGCGTTAAAGATGATACTGCAAGAATTAACA
GCGCAAAGGAGTCGTTAAATTCTAAACACATTTTAATCTTTGATAACGAAGAAGTAGAAT
CAATAACTCCTAGTTTCATTCAAAAAACGATCATTAATTTAAGAGACAACGGAATCAAAG
TAAAAGCACTATTTATCGATTATTTTCAATTACTAAATAGTGACTTAATAACAATCTTAG
AATATAAAGCCCAGGAGCAAATTAGCAGGCAATTAAAGCAAATAGCCAAGGTTAATAATA
TTAATGTTTTTTGCTTAACCCAACTTTCAAGAGAATACGAAAAGAAAGATGGATTAATTC
CTACCTTTTCTGATTTAAAGGGTTCTAGTGGCATAGAGCAAGATGCGGACGTTATATTGT
TCTTATATAACCAAACCAAAAACATTTATTCATTACCGGAAGAATGAAGGCAATTAAACG
TTACTGTTGCAAAAAACAGAAATGGAGCATGTGACACGTTTAGCATTTTATTTAAACCAG
ATACAGGGGTTTTTAAACCTACTAAAAACAATGCAGGAGTTTTATATGAAATACAAAGAT
>15820 bias=0,e_score=4.3e-283,bit_score=943.0,score_ratio=1.04,align_strand=+,abs_start=16692,abs_end=17594,allele_start=16692,allele_end=17594,query_name=NODE_6_length_21598_cov_49.3186_ID_383 <unknown description>
TGAGTTTTGCAATTCAAAATTTAGAAGACATAGCAAAAGACTATGAATTTTTTAGACAAG
AAGAATCTAAGGAGGATAAATTAATTACTCAATTTCCTTTTTTAGATGATTTATTAGGGG
GCTTAAAGCCTAGACAACTTTATTTTTTAGCAGCACGCCCTGGTGTGGGTAAAACTACAC
TAGCGCAAAATATAATCATTAACTCTTGCACTAATTTAAAAAACGATGAATATATTTTGT
TTTTTAGTTTAGAGATGAGCGCAGTGGATGTTTATAAAAAATTTTTATTAATAAATGAAG
CGCCTTTTTTAACTAAACAAGCCATAGAAGGCGTTAAAGATGATACTGCAAGAATTAACA
GCGCAAAGGAGTCGTTAAATTCTAAACACATTTTAATCTTTGATAACGAAGAAGTAGAAT
CAATAACTCCTAGTTTCATTCAAAAAACGATCATTAATTTGAGAGACAACGGAATCAAAG
TAAAAGCACTATTTATCGATTATTTTCAATTACTAAACAGTGACTTAATAACAATCTTAG
AATATAAAGCCCAGGAGCAAATTAGCAGGCAATTAAAACAAATAGCCAAAGTTAATAATA
TTAATGTTTTTTGCTTAACCCAGCTTTCAAGAGAATATGAAAAGAAGGATGGGTTAATTC
CTACCTTTTCTGATTTGAAAGGATCTAGTGGCATAGAGCAAGATGCGGACGTTATATTGT
TCTTATATAACCAAACCAAAAACATTTATTCATTACCGGAAGAATGAAGGCAATTAAACG
TTACTGTTGCAAAAAACAGAAATGGAGCATGTGACACGTTTAGCGTTTTATTTAAACCAG
ATACAGGGGTCTTTAAACCTACTAAAAATAATGCAGGAGTTTTATATGAAATACAAAGAT
AA
>15821 bias=0,e_score=6e-282,bit_score=941.7,score_ratio=1.04,align_strand=-,abs_start=51803,abs_end=52703,allele_start=51803,allele_end=52703,query_name=NODE_3_length_122945_cov_38.6883_ID_537 <unknown description>
TGAGTTTTGCAATTCAAAATTTAGAAGACATAGCAAAAGACTATGAATTTTTTAGACAAG
AAGAATCTAAGGAGGATAAATTAATTACTCAATTTCCTTTTTTAGATGATTTATTAGGGG
GCTTAAAGCCTAGACAACTTTATTTTTTAGCAGCACGCCCTGGTGTGGGTAAAACTACAC
TAGCGCAAAATATAATCATTAACTCTTGCACTAATTTAAAAAACGATGAATATATTTTGT
TTTTTAGTTTAGAGATGAGTGCAGTGGATGTTTATAAAAAATTTTTATTAATAAATGAAG
CGCCTTTTTTAACTAAACAAGCCATAGAAGGCGTTAAAGATGATACTGCAAGAATTAACA
GCGCAAAGGAGTCGTTAAATTCTAAACACATTTTAATCTTTGATAATGAAGAAGTAGAAT
CAATAACTCCTAGTTTCATTCAAAAAACGATCATTAATTTAAGAGACAACGGAATCAAAG
TAAAAGCACTATTTATCGATTATTTTCAATTACTAAACAGTGACTTAATAACAATTTTAG
AATATAAAGCCCAGGAGCAAATTAGCAGGCAATTAAAGCAAATAGCCAAGGTTAATAATA
TTAATGTTTTTTGCTTAACCCAGCTTTCAAGAGAATATGAAAAGAAAGATGGACTAATTC
CAACCTTTTCTGATTTGAAAGGATCTAGTGGAATAGAGCAAGATGCGGACGTTATATTGT
TTTTATATAACCAGACCAAAAACATTTATTCATTACCAGAAGAATGAAGGCAATTAAACG
TTACTGTTGCAAAAAACAGAAATGGAGCATGTGACACGTTTAGCGTTTTATTTAAACCAG
ATACAGGGGTTTTTAAACCTACTAAAAACAATGCAGGAGTTTTATATGAAATACAAAGAT
