# Supplementary material for: Genomic determination of minimum multi-locus sequence typing schemas to represent the genomic phylogeny of Mycoplasma hominis
Source: BMC Genomics. 2016 Nov 23;17:964. doi: 10.1186/s12864-016-3284-z (PMC5120421; doi:10.1186/s12864-016-3284-z)
Supplement: Additional file 1: — FASTA sequence for all pan genomic alleles identified in this study. (ZIP 1488 kb) [file 12864_2016_3284_MOESM1_ESM.zip › pan_genome/GENE-276.fasta]

>277
ATGATAAACGAAAATTTGAGTAAAGTATTGGAAAATTCAATAAAAAACAATAAGCTCCAA
CAAGTTTATTTACTATTTTCACGTGCAAATCAAGATATTGATTTAGATATTTTAGAATTT
GTTAGATTAGTTAATGATGAAAAACAAATAAGCTGGCATCAATGTTTGCAAAAAGAATAT
TGTTTTATTATTGATGGGAGCCAAGGCGAAATATCGAAAGAAAATTTACAGGAATTTTTA
AATCGTGTTTCCAAAAGCTCTCTATTTGCTAATAAGTATAAATTTTTAATTATTAAGTGT
GTTGAAAATATTACACTAAAGGCCGCAAATAGTATTTTGAAATTTTTAGAAAATCCTCCA
TTCAATACAATAATATTATTACATACAATAAAGCCCCAAAACGTTTTGAAAACAATCAAA
TCAAGATGTTTTATTATTGACATTCGTGATGATTTTAATGCTATTGTTAGCGTTGAAAGT
TTTTTTATTACATATAAAATTGACGTAAGCAAGCAAAAACAATTTAGGGAACTTGCTGAT
TTAATATACAATTCACCAGCAAATCTATTTAATCTTATTTTGTTTTATATTCAACAATTA
AATATAGAAAATTATAAAAATATTATTCTTTTTTCTATTTTTATTTTTAAACAAATTTAT
GAATTAAAAAATAGCATAAAAAAAGATAAAAATATTAGTAAATTTGATTCTATTTCAATA
TTAAATATTATTAATAATTTATATAATTTTGTTGAATTAATTGATAACAATAATTGTATT
TTCAATATTCAAAAAGCAAAGTTAATTTTAAAATTAAAGGAAGAATATGAATAA
>2496 bias=199.1,bit_score=678.2,abs_start=144408,align_strand=-,abs_end=145239,score_ratio=0.813189448441,query_name=NODE_1_length_253687_cov_41.2364_ID_219
TGATAAACGAAAATTTGAGTAAAGTATTGGAAAATTCAATAAAAAACAATAAGCTCCAAC
AAGTTTATTTACTATTTTCACGTGCAAATCAAGATATTGATTTAGATATTTTAGAATTTG
TTAGATTAGTTAATGATGAAAAACAAATAAGCTGGCATCAATGTTTGCAAAAAGAATATT
GTTTTATTATTGATGGGAGCCAAGGCGAAATATCGAAAGAAAATTTACAGGAATTTTTAA
ATCGTGTTTCCAAAAGCTCTCTATTTGCTAATAAGTATAAATTTTTAATTATTAAGTGTG
TTGAAAATATTACACTAAAGGCCGCAAATAGTATTTTGAAATTTTTAGAAAATCCTCCAT
TCAATACAATAATATTATTACATACAATAAAGCCCCAAAACGTTTTGAAAACAATCAAAT
CAAGATGTTTTATTATTGACATTCGTGATGATTTTAATGCTATTGTTAGCGTTGAAAGTT
TTTTTATTACATATAAAATTGACGTAAGCAAGCAAAAACAATTTAGGGAACTTGCTGATT
TAATATACAATTCACCAGCAAATCTATTTAATCTTATTTTGTTTTATATTCAACAATTAA
ATATAGAAAATTATAAAAATATTATTCTTTTTTCTATTTTTATTTTTAAACAAATTTATG
AATTAAAAAATAGCATAAAAAAAGATAAAAATATTAGTAAATTTGATTCTATTTCAATAT
TAAATATTATTAATAATTTATATAATTTTGTTGAATTAATTGATAACAATAATTGTATTT
TCAATATTCAAAAAGCAAAGTTAATTTTAAAATTAAAGGAAGAATATGAATA
>2498 bias=192.6,bit_score=656.3,abs_start=141121,align_strand=+,abs_end=141954,score_ratio=0.786930455635,query_name=NODE_1_length_337690_cov_20.0179_ID_3593
ATGATAAACAAAAATTTGAGTAAAGTATTGGAAAATTCAATAAAAAACAATAAGCTTCAA
CAAGTTTATTTACTATTTTCACGTGCAAATCAAGATATTGATTTAGATATTTTAGAATTT
GTTAGATTAGTTAATGATGAAAAACAAATAAGTTGGCATCAATGTTTGCAAAAAGAATAT
TGTTTTATTATTGATGGGAGCCAAGGCGAAATATCGAAAGAAAATTTACAGGAATTTTTA
AATCGTGTTTCCAAAAGCTCTCTATTTGCTAATAAGTATAAATTTTTAATTATTAAGTGT
GTTGAAAATATTACACTAAAGGCTGCAAATAGTATTTTGAAATTTTTAGAAAATCCTCCA
TTTAATACAATAATATTATTGCATACAATAAAGCCCCAAAACGTTTTGAAAACAATCAAA
TCAAGATGTTTTATTATTGACATTCGTGATGATTTTAATGCTGTAGCTAGCGTTGAAAGT
TTTTTTATTACATATAAAATTGACGTAAGCAAGCAAAAACAATTTAGGGAACTTGCTGAT
TTAATATACAATTCACCAGCAAATCTATTTAATCTTATTTTGTTTTATGTTCAACAATTA
AATATAGAAAATTATAAAAATATTATTCATTTTTCTATTTTTATTTTTAAACAAATTTAC
GAATTAAAGAATAGCATAAAAAAAGATAAAAATATTAGTAAATTTGATTCTATTTCAATA
TTGAATATTATTAATAATTTATATAATTTTGTTGAATTAATTGATAACAATAATTGTATT
TTCAATATTCAAAAAGCAAGGCTAATTTTAAAATTAAAGGAAGAATATGAATAA
>2500 bias=202.6,bit_score=658.4,abs_start=138211,align_strand=+,abs_end=139044,score_ratio=0.789448441247,query_name=NODE_1_length_423494_cov_19.5452_ID_878
ATGATAAACGAAAATTTGAGTAAAGTATTGGAAAATTCAATAAAAAACAATAAGCTCCAA
CAAGTTTATTTACTATTTTCACGTGCAAATCAAGATATTGATTTAGATATTTTAGAATTT
GTTAGATTAGTTAATGATGAAAAACAAATAAGCTGACAACAATGCTTGCAAAAAGAATAT
TGTTTTATTATTGATGGGAGCCAAGGCGAAATATCGAAAGAAAATTTACAGGAATTTTTA
AATCGTGTTTCCAAAAGCTCTCTATTTGCTAATAAATATAAATTTTTAATTATTAAGTGT
GTTGAAAATATTACACTAAAGGCTGCAAATAGTATTTTGAAATTTTTAGAAAATCCTCCA
TTTAATACAATAATATTATTGCATACAATAAAGCCCCAAAACGTTTTGAAAACAATCAAA
TCAAGATGTTTTATTATTGATATTCGTGATGATTTTAATGCTATTGTTAGCGTTGAAAGT
TTTTTTATTACATATAAAATTGACGTAAGCAAGCAAAAACAATTTAGGGAACTTGCTGAT
TTGATATACAATTCACCAGCAAATCTATTTAATCTTATTTTGTTTTATATTCAACAATTA
AATATAGAAAATTATAAAAATATTATTCTTTTTTCTATTTTTATTTTTAAACAAATTTAT
GAATTAAAAAATAGCATAAAAAAAGATAAAAATATTAGTAAATTTGATTCTATTTCAATA
TTAAATATTATTAATAATTTATATAATTTTGTTGAATTAATTGATAACAATAATTGTATT
TTCAATATTCAAAAAGCAAAGTTAATTTTAAAATTAAAGGAAGAATATGAATAA
>2502 bias=204.1,bit_score=658.7,abs_start=57450,align_strand=+,abs_end=58283,score_ratio=0.789808153477,query_name=NODE_3_length_132017_cov_31.7138_ID_1553
ATGATAAACGAAAATTTGAGTAAAGTATTGGAAAATTCAATAAAAAACAATAAGCTCCAA
CAAGTTTATTTACTATTTTCACGTTCAAATCAAGATATTGATTTAGATATTTTAGAATTT
GTTAGATTAGTTAATGATGAAAAACAAATAAGTTGGCATCAATGTTTGCAAAAAGAATAT
TGTTTTATTATTGATGGGAGCCAAGGCGAAATATCGAAAGAAAATTTACAGGAATTTTTA
AATCGTGTTTCCAAAAGCTCTCTATTTGCTAATAAGTATAAATTTTTAATTATTAAGTGT
GTTGAAAATATTACACTAAAGGCTGCAAATAGTATTTTGAAATTTTTAGAAAATCCTCCA
TTTAATACAATAATATTATTACATACAATAAAGCCCCAAAACGTTTTGAAAACAATCAAA
TCAAGATGTTTTATTATTGACATTCGTGATGATTTTAATGCTGTAGCTAGCGTTGAAAGT
TTTTTTATTACATATAAAATTGACGTAAGCAAGCAAAAACAATTTAGGGAACTTGCTGAT
TTAATATACAATTCACCAACAAATCTATTTAATCTTATTTTGTTTTATATTCAACAATTA
AATATAGAAAATTATAAAAATATTATTCTTTTTTCTATTTTTATTTTTAAACAAATTTAT
GAATTAAAAAATAGCATAAAAAAAGATAAAAATATTAGTAAATTTGATTCTATTTCAATA
TTAAATATTATTAATAATTTATATAATTTTGTTGAATTAATTGATAACAATAATTGTATT
TTCAATATTCAAAAAGCAAAGTTAATTTTAAAATTAAAGGAAGAATATGAATAA
>15822 bias=0,e_score=5.4e-196,bit_score=658.4,score_ratio=0.79,align_strand=-,abs_start=181272,abs_end=182103,allele_start=181272,allele_end=182103,query_name=NODE_1_length_474534_cov_38.1723_ID_792 <unknown description>
TGATAAACGAAAATTTGAGTAAAGTATTGGAAAATTCAATAAAAAACAATAAGCTCCAAC
AAGTTTATTTACTATTTTCACGTGCAAATCAAGATATTGATTTAGATATTTTAGAATTTG
TTAGATTAGTTAATGATGAAAAACAAATAAGCTGACAACAATGCTTGCAAAAAGAATATT
GTTTTATTATTGATGGGAGCCAAGGCGAAATATCGAAAGAAAATTTACAGGAATTTTTAA
ATCGTGTTTCCAAAAGCTCTCTATTTGCTAATAAATATAAATTTTTAATTATTAAGTGTG
TTGAAAATATTACACTAAAGGCTGCAAATAGTATTTTGAAATTTTTAGAAAATCCTCCAT
TTAATACAATAATATTATTGCATACAATAAAGCCCCAAAACGTTTTGAAAACAATCAAAT
CAAGATGTTTTATTATTGATATTCGTGATGATTTTAATGCTATTGTTAGCGTTGAAAGTT
TTTTTATTACATATAAAATTGACGTAAGCAAGCAAAAACAATTTAGGGAACTTGCTGATT
TGATATACAATTCACCAGCAAATCTATTTAATCTTATTTTGTTTTATATTCAACAATTAA
ATATAGAAAATTATAAAAATATTATTCTTTTTTCTATTTTTATTTTTAAACAAATTTATG
AATTAAAAAATAGCATAAAAAAAGATAAAAATATTAGTAAATTTGATTCTATTTCAATAT
TAAATATTATTAATAATTTATATAATTTTGTTGAATTAATTGATAACAATAATTGTATTT
TCAATATTCAAAAAGCAAAGTTAATTTTAAAATTAAAGGAAGAATATGAAT
>15823 bias=0,e_score=1.3e-196,bit_score=658.7,score_ratio=0.79,align_strand=+,abs_start=57450,abs_end=58283,allele_start=57450,allele_end=58283,query_name=NODE_3_length_132017_cov_31.7138_ID_1553 <unknown description>
TGATAAACGAAAATTTGAGTAAAGTATTGGAAAATTCAATAAAAAACAATAAGCTCCAAC
AAGTTTATTTACTATTTTCACGTTCAAATCAAGATATTGATTTAGATATTTTAGAATTTG
TTAGATTAGTTAATGATGAAAAACAAATAAGTTGGCATCAATGTTTGCAAAAAGAATATT
GTTTTATTATTGATGGGAGCCAAGGCGAAATATCGAAAGAAAATTTACAGGAATTTTTAA
ATCGTGTTTCCAAAAGCTCTCTATTTGCTAATAAGTATAAATTTTTAATTATTAAGTGTG
TTGAAAATATTACACTAAAGGCTGCAAATAGTATTTTGAAATTTTTAGAAAATCCTCCAT
TTAATACAATAATATTATTACATACAATAAAGCCCCAAAACGTTTTGAAAACAATCAAAT
CAAGATGTTTTATTATTGACATTCGTGATGATTTTAATGCTGTAGCTAGCGTTGAAAGTT
TTTTTATTACATATAAAATTGACGTAAGCAAGCAAAAACAATTTAGGGAACTTGCTGATT
TAATATACAATTCACCAACAAATCTATTTAATCTTATTTTGTTTTATATTCAACAATTAA
ATATAGAAAATTATAAAAATATTATTCTTTTTTCTATTTTTATTTTTAAACAAATTTATG
AATTAAAAAATAGCATAAAAAAAGATAAAAATATTAGTAAATTTGATTCTATTTCAATAT
TAAATATTATTAATAATTTATATAATTTTGTTGAATTAATTGATAACAATAATTGTATTT
TCAATATTCAAAAAGCAAAGTTAATTTTAAAATTAAAGGAAGAATATGAATAA
>15824 bias=0,e_score=4e-195,bit_score=656.0,score_ratio=0.79,align_strand=-,abs_start=215575,abs_end=216406,allele_start=215575,allele_end=216406,query_name=NODE_1_length_666248_cov_46.4332_ID_732 <unknown description>
TGATAAACAAAAATTTGAGTAAAGTATTGGAAAATTCAATAAAAAACAATAAGCTCCAAC
AAGTTTATTTACTATTTTCACGTTCAAATCAAGATATTGATTTAGATATTTTAGAATTTG
TTAGATTAGTTAATGATGAAAAACAAATAAGCTGGCAACAATGTTTGCAAAAAGAATATT
GTTTTATTATTGATGGGAGCCAAGGCGAAATATCGAAAGAAAATTTACAGGAATTTTTAA
ATCGTGTTTCCAAAAGCTCTCTATTTGCTAATAAGTATAAATTTTTAATTATTAAGTGTG
TTGAAAATATTACACTAAAGGCTGCAAATAGTATTTTGAAATTTTTAGAAAATCCTCCAT
TTAATACAATAATATTATTACATACAATAAAGCCCCAAAACGTTTTGAAAACAATCAAAT
CAAGATGTTTTATTATTGACATTCGTGATGATTTTAATGCTGTAGCTAGCGTTGAAAGTT
TTTTTATTACATATAAAATTGACGTAAGCAAGCAAAAACAATTTAGGGAACTTGCTGATT
TAATATACAATTCACCAACAAATCTATTTAATCTTATTTTGTTTTATATTCAACAATTAA
ATATAGAAAATTATAAAAATATTATTCTTTTTTCTATTTTTATTTTTAAACAAATTTATG
AATTAAAAAATAGCATAAAAAAAGATAAAAATATTAGTAAATTTGATTCTATTTCAATAT
TAAATATTATTAATAATTTATATAATTTTGTTGAATTAATTGATAACAATAATTGTATTT
TCAATATTCAAAAAGCAAAGTTAATTTTAAAATTAAAGGAAGAATATGAAT
>15825 bias=0,e_score=3e-202,bit_score=678.2,score_ratio=0.81,align_strand=-,abs_start=144408,abs_end=145239,allele_start=144408,allele_end=145239,query_name=NODE_1_length_253687_cov_41.2364_ID_219 <unknown description>
TGATAAACGAAAATTTGAGTAAAGTATTGGAAAATTCAATAAAAAACAATAAGCTCCAAC
AAGTTTATTTACTATTTTCACGTGCAAATCAAGATATTGATTTAGATATTTTAGAATTTG
TTAGATTAGTTAATGATGAAAAACAAATAAGCTGGCATCAATGTTTGCAAAAAGAATATT
GTTTTATTATTGATGGGAGCCAAGGCGAAATATCGAAAGAAAATTTACAGGAATTTTTAA
ATCGTGTTTCCAAAAGCTCTCTATTTGCTAATAAGTATAAATTTTTAATTATTAAGTGTG
TTGAAAATATTACACTAAAGGCCGCAAATAGTATTTTGAAATTTTTAGAAAATCCTCCAT
TCAATACAATAATATTATTACATACAATAAAGCCCCAAAACGTTTTGAAAACAATCAAAT
CAAGATGTTTTATTATTGACATTCGTGATGATTTTAATGCTATTGTTAGCGTTGAAAGTT
TTTTTATTACATATAAAATTGACGTAAGCAAGCAAAAACAATTTAGGGAACTTGCTGATT
TAATATACAATTCACCAGCAAATCTATTTAATCTTATTTTGTTTTATATTCAACAATTAA
ATATAGAAAATTATAAAAATATTATTCTTTTTTCTATTTTTATTTTTAAACAAATTTATG
AATTAAAAAATAGCATAAAAAAAGATAAAAATATTAGTAAATTTGATTCTATTTCAATAT
TAAATATTATTAATAATTTATATAATTTTGTTGAATTAATTGATAACAATAATTGTATTT
TCAATATTCAAAAAGCAAAGTTAATTTTAAAATTAAAGGAAGAATATGAAT
>15826 bias=0,e_score=2.1e-199,bit_score=668.9,score_ratio=0.80,align_strand=+,abs_start=60022,abs_end=60858,allele_start=60022,allele_end=60858,query_name=NODE_1_length_264014_cov_18.1843_ID_149 <unknown description>
TGATAAACGAAAATTTGAGTAAAGTATTGGAAAATTCAATAAAAAACAATAAGCTCCAAC
AAGTTTATTTACTATTTTCACGTGCAAATCAAGATATTGATTTAGATATTTTAGAATTTG
TTAGATTAGTTAATGATGAAAAACAAATAAGTTGGCATCAATGTTTGCAAAAAGAATATT
GTTTTATTATTGATGGGAGCCAAGGCGAAATATCGAAAGAAAATTTACAGGAATTTTTAA
ATCGTGTTTCCAAAAGCTCTCTATTTGCTAATAAGTATAAATTTTTAATTATTAAGTGTG
TTGAAAATATTACACTAAAGGCCGCAAATAGTATTTTGAAATTTTTAGAAAATCCTCCAT
TCAATACAATAATATTATTACATACAATAAAGCCCCAAAACGTTTTGAAAACAATCAAAT
CAAGATGTTTTATTATTGACATTCGTGATGATTTTAATGCTGTAGCTAGCGTTGAAAGTT
TTTTTATTACATATAAAATTGACGTAAGCAAGCAAAAACAATTTAGGGAACTTGCTGATT
TAATATACAATTCACCAACAAATCTATTTAATCTTATTTTGTTTTATATTCAACAATTAA
ATATAGAAAATTATAAAAATATTATTCTTTTTTCTATTTTTATTTTTAAACAAATTTATG
AATTAAAAAATAGCATAAAAAAAGATAAAAATATTAGTAAATTTGATTCTATTTCAATAT
TAAATATTATTAATAATTTATATAATTTTGTTGAATTAATTGATAACAATAATTGTATTT
TCAATATTCAAAAAGCAAAGTTAATTTTAAAATTAAAGGAAGAATATGAATAATAA
>15827 bias=0,e_score=1.7e-195,bit_score=656.3,score_ratio=0.79,align_strand=+,abs_start=141088,abs_end=141921,allele_start=141088,allele_end=141921,query_name=NODE_1_length_337655_cov_39.5735_ID_506 <unknown description>
TGATAAACAAAAATTTGAGTAAAGTATTGGAAAATTCAATAAAAAACAATAAGCTTCAAC
AAGTTTATTTACTATTTTCACGTGCAAATCAAGATATTGATTTAGATATTTTAGAATTTG
TTAGATTAGTTAATGATGAAAAACAAATAAGTTGGCATCAATGTTTGCAAAAAGAATATT
GTTTTATTATTGATGGGAGCCAAGGCGAAATATCGAAAGAAAATTTACAGGAATTTTTAA
ATCGTGTTTCCAAAAGCTCTCTATTTGCTAATAAGTATAAATTTTTAATTATTAAGTGTG
TTGAAAATATTACACTAAAGGCTGCAAATAGTATTTTGAAATTTTTAGAAAATCCTCCAT
TTAATACAATAATATTATTGCATACAATAAAGCCCCAAAACGTTTTGAAAACAATCAAAT
CAAGATGTTTTATTATTGACATTCGTGATGATTTTAATGCTGTAGCTAGCGTTGAAAGTT
TTTTTATTACATATAAAATTGACGTAAGCAAGCAAAAACAATTTAGGGAACTTGCTGATT
TAATATACAATTCACCAGCAAATCTATTTAATCTTATTTTGTTTTATGTTCAACAATTAA
ATATAGAAAATTATAAAAATATTATTCATTTTTCTATTTTTATTTTTAAACAAATTTACG
AATTAAAGAATAGCATAAAAAAAGATAAAAATATTAGTAAATTTGATTCTATTTCAATAT
TGAATATTATTAATAATTTATATAATTTTGTTGAATTAATTGATAACAATAATTGTATTT
TCAATATTCAAAAAGCAAGGCTAATTTTAAAATTAAAGGAAGAATATGAATAA
>15828 bias=0,e_score=4.5e-194,bit_score=651.8,score_ratio=0.78,align_strand=+,abs_start=174714,abs_end=175547,allele_start=174714,allele_end=175547,query_name=NODE_1_length_386744_cov_32.1807_ID_133 <unknown description>
TGATAAACAAAAATTTGAGTAAAGTATTGGAAAATTCAATAAAAAACAATAAGCTCCAAC
AAGTTTATTTACTATTTTCACGTTCAAATCAAGATATTGATTTAGATATTTTAGAATTTG
TTAGATTAGTTAATGATGAAAAACAAATAAGTTGGCATCAATGTTTGCAAAAAGAATATT
GTTTTATTATTGATGGGAGCCAAGGCGAAATATCGAAAGAAAATTTACAGGAATTTTTAA
ATCGTGTTTCCAAAAGCTCTCTATTTGCTAATAAGTATAAATTTTTAATTATTAAGTGTG
TTGAAAATATTACACTAAAGGCTGCAAATAGTATTTTGAAATTTTTAGAAAATCCTCCAT
TTAATACAATAATATTATTGCATACAATAAAGCCCCAAAACGTTTTGAAAACAATCAAAT
CAAGATGTTTTATTATTGATATTCGTGATGATTTTAATGCTGTAGCTAGCGTTGAAAGTT
TTTTTATTACATATAAAATTGACGTAAGCAAGCAAAAACAATTTAGGGAACTTGCTGATT
TAATATACAATTCACCAGCAAATCTATTTAATCTTATTTTGTTTTATATTCAACAATTAA
ATATAGAAAATTATAAAAATATTATTCTTTTTTCTATTTTTATTTTTAAACAAATTTATG
AATTAAAAAATAGTATAAAAAAAGATAAAAATATTAGTAAATTTGATTCTATTTCAATAT
TAAATATTATTAATAATTTATATAATTTTGTTGAATTAATTGATAACAATAATTGTATTT
TCAATATTCAAAAAGCAAGGCTAATTTTAAAATTAAAGGAAGAATATGAATAA
