# Supplementary material for: Genomic determination of minimum multi-locus sequence typing schemas to represent the genomic phylogeny of Mycoplasma hominis
Source: BMC Genomics. 2016 Nov 23;17:964. doi: 10.1186/s12864-016-3284-z (PMC5120421; doi:10.1186/s12864-016-3284-z)
Supplement: Additional file 1: — FASTA sequence for all pan genomic alleles identified in this study. (ZIP 1488 kb) [file 12864_2016_3284_MOESM1_ESM.zip › pan_genome/GENE-277.fasta]

>278
ATGAAAAAATTAGATAAAATAACACCACAAAATGAAGATTTTGCGCGTTGATATACTGAC
GTTATCCAAAATGGGGATTTAATGGCATATGGTGCAACAAAAGGATGCATTATTTTTAAA
CCATTGGCATATTCTATTTGAGAAAATATTCAAGCAAAAATGGATATTGAATTTAAAAAG
AGAGGCGTTCAAAACGTTTATTTACCTCTTTTAATACCAGAAAGCTTATTACAAAAAGAA
AAAAATCATGTCGAAGGATTTAATCCTGAACTTGCAACTGTTACTGAAGTAGGCGGCAAA
AAATTGGCAGAAAAGTTTTTTATAAGACCAACTTCAGAAACATTGTTTGCTGATTTATTC
AAAAATGAGGTTTCGTCTTACAATGATTTGCCAATAATTTATAATCAATGAGTTAATGTT
TTAAGATGAGAAAAAACAACAAATCCATTTTTAAGAACAAGGGAATTTTTGTGACAAGAA
GGTCATACTATCCATTCAAGTAGTGAAGAGGCCATTGAATTTGCCAAGACTATGCACAAG
GTTTATAAAGATGTTATTGAAGAAAATTTAGCAATTCCAGTAGTAGAAGGCTGCAAAACG
GATCATGAAAAATTTGCTGGCGCAGATATAACATACACCTTAGAATCAATGATGAAGGAC
GGAAAGGCACTTCAATCGGGTACTAGTCACTATTTGGGACAAAATTTTACTAAGGCATTC
GATATAACATTCAAAAATAATGAAAATAAATTAATTAATCCTTTTGGTACCAGTTGAGGG
ACAACAACAAGATTAATTGGTGCGCTAATTATGACTCATGGTGATGATCGAGGAATAATC
ATTCCACCAAAAATAGCAAGGACTCAAGTTGATATATTAGAAATTTTTAATTCAAAGGAT
GAACGAGTTCACAAGCTTGCCCTTGAATTAAAAGATGCATTATTAGCAAAAAATATTGTT
GCAAACATAGATTCTTCAAACAAAGGTCCAGGTTTTAAAGCAGCAAATTCAGAAATTCAT
GGTACACCATTGAGAATAGAAATTGGTCCAAAGGATATTGAAAATAATAGTGTATTATTC
GTTAGACGTGATAACCTAGAAAAAATTACTTCAACAATTGCTGAAGCAGCAGATATTGCC
AGTCTCTTATTACAAAAAATACAAGACAATTTATTTGAAAGTGCTAAACAACGCTTACAA
AATAATATTGTAACTGTTAATAATTATCAAGAATTTAAGGAAGCAATTGCTGCGGGTCAT
TGAGTGTATGCTGCATTTGATGGTAACGGTGATGATGAAGTAAAAATTAAAGAAGAAACA
GGAGCATCAACAAGGTGTATTCCATTTAAAGAACCAATAAAAGTTTCAAATGATACTTGT
TTTTGAACTAATAGAAAAACAAAAAGATTTGTATTATTTGCAAGAGCATATTAA
>972
ATGAAAAAATTAGATAAAATAACACCACAAAATGAAGATTTTGCGCGTTGATATACTGAC
GTTATCCAAAATGGGGATTTAATGGCATATGGTGCAACAAAAGGATGCATTATTTTTAAA
CCATTGGCATATTCTATTTGAGAAAATATTCAAGCAAAAATGGATATTGAATTTAAAAAG
AGAGGCGTTCAAAACGTTTATTTACCTCTTTTAATACCAGAAAGCTTATTGCAAAAAGAA
AAAAATCATGTTGAAGGATTTAACCCTGAACTTGCAACTGTTACTGAAGTAGGCGGCAAA
AAATTGGCAGAAAAGTTTTTTATAAGACCAACTTCAGAAACGTTGTTTGCTGATTTATTC
AAAAATGAAGTTTCATCTTACAATGATTTGCCAATAATTTATAATCAATGAGTTAATGTT
TTAAGATGAGAAAAAACAACAAATCCATTTTTAAGAACAAGGGAATTTTTGTGACAAGAA
GGTCATACTATTCATTCAAGTAGTGAAGAGGCCATTGAATTTGCGAAGACTATGCACAAG
GTTTATAAAGATGTTATTGAAGAAAATTTAGCAATTCCAGTAGTAGAAGGCTGCAAAACG
GATCATGAAAAATTTGCTGGCGCAGATATAACATACACCTTAGAATCAATGATGAAGGAC
GGAAAGGCACTTCAATCAGGTACTAGCCACTATTTAGGACAAAATTTTACTAAGGCATTT
GATATAACATTTAAAAACAATGAAAATAAATTAATCAATCCTTATGGTACCAGTTGAGGG
ACAACAACAAGATTAATTGGCGCGCTAATTATGACTCATGGTGATGATCGAGGAATAATC
ATTCCACCTAAAATAGCAAGAACTCAAGTTGATATATTAGAAATTTTTAATTCAAAGGAT
GAACGAGTTCACAAACTTGCCCTTGAATTAAAAGATGCTTTATTAGCAAAAAATATTGTT
GCAAACATAGATTCTTCAAACAAAGGTCCAGGTTTTAAAGCAGCAAATTCAGAAATTCAT
GGTACACCATTGAGAATAGAAATCGGTCCAAAGGATATTGAAAATAATAGTGTATTATTC
GTTAGACGTGATAATCTAGAAAAAATTACTTCAACAATTGCTGAAGCAGCAAATATTGCT
AGTCTCTTATTGCAAAAAATACAAGACAATTTATTTGAAAGTGCTAAACAACGCTTACAA
AATAATATTGTAACTGTCAATAGTTATCAAGAATTTAAGGAAGCAATTGCTGCGGGTCAC
TGAGTGTATGCTGCATTTGATGGCAATGGTGATGATGAAGTAAAAATTAAAGAAGAAACA
GGAGCATCAACAAGGTGTATTCCATTTAAAGAACCAATAAAAGTTTCAAATGATACTTGT
TTTTGAACTAATAGAAAAACAAAAAGATTTGTATTATTTGCAAGAGCATATTAA
>1435
ATGAAAAAATTAGATAAAATAACACCACAAAATGAAGATTTTGCGCGTTGATATACTGAC
GTTATCCAAAATGGGGATTTAATGGCATATGGCGCAACAAAAGGATGCATTATTTTTAAA
CCGTTGGCATATTCTATTTGAGAAAATATTCAAGCAAAAATGGATATTGAATTTAAAAAG
AGAGGCGTTCAAAACGTTTATTTACCTCTTTTAATACCAGAAAGCTTATTGCAAAAAGAA
AAAAATCATGTCGAAGGATTTAATCCTGAACTTGCAACTGTTACTGAAGTAGGCGGCAAA
AAATTGGCAGAAAAGTTTTTTATAAGACCAACTTCAGAAACATTGTTTGCTGATTTATTC
AAAAATGAGGTTTCATCTTACAATGATTTGCCAATAATTTATAATCAATGAGTTAATGTT
TTAAGATGAGAAAAAACAACAAATCCATTTTTAAGAACAAGGGAATTTTTGTGACAAGAA
GGTCATACTATCCATTCAAGTAGTGAAGAGGCCATTGAATTTGCCAAGACTATGCACAAG
GTTTATAAAGATGTTATTGAAGAAAATTTAGCAATTCCAGTAGTAGAAGGCTGCAAAACA
GATCATGAAAAATTTGCTGGCGCTGATATAACATACACCTTAGAATCAATGATGAAGGAC
GGAAAGGCACTTCAATCAGGTACTAGCCACTATTTAGGACAAAATTTTACTAAGGCATTT
GATATAACATTTAAAAACAATGAAAATAAATTAATCAATCCTTATGGTACCAGTTGAGGG
ACAACAACAAGATTAATTGGCGCGCTAATTATGACTCATGGTGATGATCGGGGAATAATT
ATTCCACCAAAAATAGCAAGGACTCAAGTTGATATATTAGAAATTTTTAATTCAAAGGAT
GAACGAGTTCACAAGCTTGCCCTTGAATTAAAAGATGCATTATTAGCAAAAAATATTGTT
GCAAACATAGATTCTTCAAACAAGGGTCCAGGTTTTAAAGCAGCAAATTCAGAAATTCAT
GGTACACCATTGAGAATAGAAATTGGTCCAAAGGATATTGAAAATAATAGTGTATTATTC
GTTAGACGTGACAATCTAGAAAAAATTACTTCAACAATTGCTGAAGCAGCAGATATTGCC
AGCCTCTTATTACAAAAAATACAAGACAATTTATTTGAAAGTGCTAAACAACGCTTGCAA
AATAATATTGTAACTGTTAATAGTTATCAAGAATTTAAGGAAGCAATTGCTGCGGGTCAC
TGAGTGTATGCTGCATTTGATGGTAACGGTGATGATGAAGTAAAAATTAAAGAAGAAACA
GGAGCATCAACAAGGTGTATTCCATTTAAGGAACCAATAAAAGTTTCAAATGATACTTGT
TTTTGAACTAATAGAAAAACAAAAAGATTTGTATTATTTGCAAGAGCATATTAA
>2503 bias=169.0,bit_score=1521.9,abs_start=21000,align_strand=-,abs_end=22431,score_ratio=1.06129707113,query_name=NODE_3_length_93369_cov_17.5684_ID_566
TGAAAAAATTAGATAAAATAACACCACAAAATGAAGATTTTGCGCGTTGATATACTGACG
TTATCCAAAATGGGGATTTAATGGCATATGGTGCAACAAAAGGATGCATTATTTTTAAAC
CATTGGCATATTCTATTTGAGAAAATATTCAAGCAAAAATGGATATTGAATTTAAAAAGA
GAGGTGTTCAAAATGTTTATTTACCTCTTTTAATACCAGAAAGCTTATTGCAAAAAGAAA
AAAATCATGTTGAAGGATTCAATCCTGAACTTGCAACTGTTACTGAAGTAGGCGGCAAAA
AATTGGCAGAAAAGTTTTTTATAAGACCAACTTCAGAAACATTGTTTGCTGATTTATTTA
AAAATGAAGTTTCATCTTACAATGATTTGCCAATAATTTATAATCAATGAGTTAATGTTT
TAAGATGAGAAAAAACAACAAATCCATTTTTAAGAACAAGGGAATTTTTGTGACAAGAAG
GTCATACTATTCATTCAAGTAGTGAAGAGGCTATTGAATTTGCCAAGACTATGCACAAGG
TTTATAAAGATGTTATTGAAGAAAATTTAGCAATTCCAGTAGTAGAAGGCTGCAAAACGG
ATCATGAAAAATTTGCTGGCGCAGATATAACATATACCTTAGAATCAATGATGAAGGATG
GAAAGGCACTTCAATCGGGTACTAGCCACTATTTAGGACAAAATTTTACTAAGGCATTTG
ATATAACATTTAAAAACAATGAAAATAAATTAATCAATCCTTATGGTACTAGTTGAGGGA
CAACAACAAGATTAATTGGCGCGCTAATTATGACTCATGGTGATGATCGAGGAATAATCA
TTCCACCTAAAATAGCAAGAACTCAAGTTGATATATTAGAAATTTTTAATTCAAAGGATG
AACGAGTTCACAAACTTGCCCTTGAATTAAAAGATGCTTTATTAGCAAAAAATATTGTTG
CAAACATAGATTCTTCAAACAAAGGCCCAGGTTTTAAAGCAGCAAATTCAGAAATTCATG
GTACACCATTGAGAATAGAAATCGGTCCAAAGGATATTGAAAATAATAGTGTCTTATTTG
TAAGACGTGACAATCTAGAAAAAATTACTTCAACAATTGCTGAAGCAGCAGATATTGCTA
GTCTCTTATTACAAAAAATACAAGACAATTTATTTGAAAGTGCTAAACAACGCTTGCAAA
ATAATATTGTAACTGTTAATAGTTATCAAGAATTTAAGGAAGCAATTGCTGCGGGTCACT
GAGTGTATGCTGCATTTGATGGTAACGGTGATGATGAAGTAAAAATTAAAGAAGAAACAG
GAGCATCAACAAGGTGTATTCCATTTAAGGAACCAATAAAAGTTTCAAATGATACTTGTT
TTTGAACTAATAGAAAAACAAAAAGATTTGTATTATTTGCAAGAGCATATTA
>2506 bias=164.2,bit_score=1550.0,abs_start=21071,align_strand=-,abs_end=22502,score_ratio=1.08089260809,query_name=NODE_2_length_147029_cov_48.4721_ID_161
TGAAAAAATTAGATAAAATAACACCACAAAATGAAGATTTTGCGCGTTGATATACTGACG
TTATCCAAAATGGGGATTTAATGGCATATGGTGCAACAAAAGGATGCATTATTTTTAAAC
CATTGGCATATTCTATTTGAGAAAATATTCAAGCAAAAATGGATATTGAATTTAAAAAGA
GAGGCGTTCAAAACGTTTATTTACCTCTTTTAATACCAGAAAGCTTATTACAAAAAGAAA
AAAATCATGTCGAAGGATTTAATCCTGAACTTGCAACTGTTACTGAAGTAGGCGGCAAAA
AATTGGCAGAAAAGTTTTTTATAAGACCAACTTCAGAAACATTGTTTGCTGATTTATTCA
AAAATGAGGTTTCGTCTTACAATGATTTGCCAATAATTTATAATCAATGAGTTAATGTTT
TAAGATGAGAAAAAACAACAAATCCATTTTTAAGAACAAGGGAATTTTTGTGACAAGAAG
GTCATACTATCCATTCAAGTAGTGAAGAGGCCATTGAATTTGCCAAGACTATGCACAAGG
TTTATAAAGATGTTATTGAAGAAAATTTAGCAATTCCAGTAGTAGAAGGCTGCAAAACGG
ATCATGAAAAATTTGCTGGCGCAGATATAACATACACCTTAGAATCAATGATGAAGGACG
GAAAGGCACTTCAATCGGGTACTAGTCACTATTTGGGACAAAATTTTACTAAGGCATTCG
ATATAACATTCAAAAATAATGAAAATAAATTAATTAATCCTTTTGGTACCAGTTGAGGGA
CAACAACAAGATTAATTGGTGCGCTAATTATGACTCATGGTGATGATCGAGGAATAATCA
TTCCACCAAAAATAGCAAGGACTCAAGTTGATATATTAGAAATTTTTAATTCAAAGGATG
AACGAGTTCACAAGCTTGCCCTTGAATTAAAAGATGCATTATTAGCAAAAAATATTGTTG
CAAACATAGATTCTTCAAACAAAGGTCCAGGTTTTAAAGCAGCAAATTCAGAAATTCATG
GTACACCATTGAGAATAGAAATTGGTCCAAAGGATATTGAAAATAATAGTGTATTATTCG
TTAGACGTGATAACCTAGAAAAAATTACTTCAACAATTGCTGAAGCAGCAGATATTGCCA
GTCTCTTATTACAAAAAATACAAGACAATTTATTTGAAAGTGCTAAACAACGCTTACAAA
ATAATATTGTAACTGTTAATAATTATCAAGAATTTAAGGAAGCAATTGCTGCGGGTCATT
GAGTGTATGCTGCATTTGATGGTAACGGTGATGATGAAGTAAAAATTAAAGAAGAAACAG
GAGCATCAACAAGGTGTATTCCATTTAAAGAACCAATAAAAGTTTCAAATGATACTTGTT
TTTGAACTAATAGAAAAACAAAAAGATTTGTATTATTTGCAAGAGCATATTA
>2508 bias=161.3,bit_score=1553.6,abs_start=452112,align_strand=+,abs_end=453545,score_ratio=1.08340306834,query_name=NODE_1_length_474534_cov_38.1723_ID_792
ATGAAAAAATTAGATAAAATAACACCACAAAATGAAGATTTTGCGCGTTGATATACTGAC
GTTATCCAAAATGGGGATTTAATGGCATATGGCGCAACAAAAGGATGCATTATTTTTAAA
CCGTTGGCATATTCTATTTGAGAAAATATTCAAGCAAAAATGGATATTGAATTTAAAAAG
AGAGGCGTTCAAAACGTTTATTTACCTCTTTTAATACCAGAAAGCTTATTGCAAAAAGAA
AAAAATCATGTCGAAGGATTTAATCCTGAACTTGCAACTGTTACTGAAGTAGGCGGCAAA
AAATTGGCAGAAAAGTTTTTTATAAGACCAACTTCAGAAACATTGTTTGCTGATTTATTC
AAAAATGAGGTTTCATCTTACAATGATTTGCCAATAATTTATAATCAATGAGTTAATGTT
TTAAGATGAGAAAAAACAACAAATCCATTTTTAAGAACAAGGGAATTTTTGTGACAAGAA
GGTCATACTATCCATTCAAGTAGTGAAGAGGCCATTGAATTTGCCAAGACTATGCACAAG
GTTTATAAAGATGTTATTGAAGAAAATTTAGCAATTCCAGTAGTAGAAGGCTGCAAAACA
GATCATGAAAAATTTGCTGGCGCTGATATAACATACACCTTAGAATCAATGATGAAGGAC
GGAAAGGCACTTCAATCAGGTACTAGCCACTATTTAGGACAAAATTTTACTAAGGCATTT
GATATAACATTTAAAAACAATGAAAATAAATTAATCAATCCTTATGGTACCAGTTGAGGG
ACAACAACAAGATTAATTGGCGCGCTAATTATGACTCATGGTGATGATCGGGGAATAATC
ATTCCACCAAAAATAGCAAGGACTCAAGTTGATATATTAGAAATTTTTAATTCAAAGGAT
GAACGAGTTCACAAGCTTGCCCTTGAATTAAAAGATGCATTATTAGCAAAAAATATTGTT
GCAAACATAGATTCTTCAAACAAAGGTCCAGGTTTTAAAGCAGCAAATTCAGAAATTCAT
GGTACACCATTGAGAATAGAAATCGGTCCAAAGGATATTGAAAATAATAGTGTATTATTC
GTTAGACGTGACAATCTAGAAAAAATTACTTCAACAATTGCTGAAGCAGCAGATATTGCT
AGTCTCTTATTACAAAAAATACAAGACAATTTATTTGAAAGTGCTAAACAACGCTTACAA
AATAATATTGTAACTGTTAATAATTATCAAGAATTTAAGGAAGCAATTGCTGCGGGTCAC
TGAGTGTATGCTGCATTTGATGGCAATGGTGATGATGAAGTAAAAATTAAAGAAGAAACA
GGAGCATCAACAAGGTGTATTCCATTTAAAGAACCAATAAAAGTTTCAAATGATACTTGT
TTTTGAACTAATAGAAAAACAAAAAGATTTGTATTATTTGCAAGAGCATATTAA
>2509 bias=165.3,bit_score=1548.1,abs_start=137705,align_strand=+,abs_end=139138,score_ratio=1.07956764296,query_name=NODE_2_length_160211_cov_35.3884_ID_103
ATGAAAAAATTAGATAAAATAACACCACAAAATGAAGATTTTGCGCGTTGATATACTGAC
GTTATCCAAAATGGGGATTTAATGGCATATGGTGCAACAAAAGGATGCATTATTTTTAAA
CCATTGGCATATTCTATTTGAGAAAATATTCAAGCAAAAATGGATATTGAATTTAAAAAG
AGAGGCGTTCAAAACGTTTATTTACCTCTTTTAATACCAGAAAGCTTATTACAAAAAGAA
AAAAATCATGTCGAAGGATTTAATCCTGAACTTGCAACTGTTACTGAAGTAGGCGGCAAA
AAATTGGCAGAAAAGTTTTTTATAAGACCAACTTCAGAAACATTGTTTGCTGATTTATTC
AAAAATGAGGTTTCGTCTTACAATGATTTGCCAATAATTTATAATCAATGAGTTAATGTT
TTAAGATGAGAAAAAACAACAAATCCATTTTTAAGAACAAGGGAATTTTTGTGACAAGAA
GGTCATACTATCCATTCAAGTAGTGAAGAGGCCATTGAATTTGCCAAGACTATGCACAAG
GTTTATAAAGATGTTATTGAAGAAAATTTAGCAATTCCAGTAGTAGAAGGCTGCAAAACG
GATCATGAAAAATTTGCTGGCGCAGATATAACATACACCTTAGAATCAATGATGAAGGAC
GGAAAGGCACTTCAATCGGGTACTAGTCACTATTTGGGACAAAATTTTACTAAGGCATTC
GATATAACATTCAAAAATAATGAAAATAAATTAATTAATCCTTTTGGTACCAGTTGAGGG
ACAACAACAAGATTAATTGGTGCGCTAATTATGACTCATGGTGATGATCGAGGAATAATC
ATTCCACCAAAAATAGCAAGGACTCAAGTTGATATATTAGAAATTTTTAATTCAAAGGAT
GAACGAGTTCACAAACTTGCCCTTGAATTAAAAGATGCATTATTAGCAAAAAATATTGTT
GCAAACATAGATTCTTCAAACAAAGGTCCAGGTTTTAAAGCAGCAAATTCAGAAATTCAT
GGTACACCATTGAGAATAGAAATTGGTCCAAAGGATATTGAAAATAATAGTGTATTATTC
GTTAGACGTGATAACCTAGAAAAAATTACTTCAACAATTGCTGAAGCAGCAGATATTGCC
AGTCTCTTATTACAAAAAATACAAGACAATTTATTTGAAAGTGCTAAACAACGCTTACAA
AATAATATTGTAACTGTTAATAATTATCAAGAATTTAAGGAAGCAATTGCTGCGGGTCAT
TGAGTGTATGCTGCATTTGATGGTAACGGTGATGATGAAGTAAAAATTAAAGAAGAAACA
GGAGCATCAACAAGGTGTATTCCATTTAAAGAACCAATAAAAGTTTCAAATGATACTTGT
TTTTGAACTAATAGAAAAACAAAAAGATTTGTATTATTTGCAAGAGCATATTAA
>2511 bias=156.9,bit_score=1560.0,abs_start=130029,align_strand=+,abs_end=131462,score_ratio=1.08786610879,query_name=NODE_2_length_152465_cov_26.3989_ID_3378
ATGAAAAAATTAGATAAAATAACACCACAAAATGAAGATTTTGCGCGTTGATATACTGAC
GTTATCCAAAATGGGGATTTAATGGCATATGGTGCAACAAAAGGATGCATTATTTTTAAA
CCGTTGGCATATTCTATTTGAGAAAATATTCAAGCAAAAATGGATATTGAATTTAAAAAG
AGAGGCGTTCAAAACGTTTATTTACCTCTTTTAATACCAGAAAGCTTATTGCAAAAAGAA
AAAAATCATGTCGAAGGATTTAATCCTGAACTTGCAACTGTTACTGAAGTAGGCGGCAAA
AAATTGGCAGAAAAGTTTTTTATAAGACCAACTTCAGAAACATTGTTTGCTGATTTATTC
AAAAATGAGGTTTCATCTTACAATGATTTGCCAATAATTTATAATCAATGAGTTAATGTT
TTAAGATGAGAAAAAACAACAAATCCATTTTTAAGAACAAGGGAATTTTTGTGACAAGAA
GGTCATACTATCCATTCAAGTAGTGAAGAGGCCATTGAATTTGCCAAGACTATGCACAAG
GTTTATAAAGATGTTATTGAAGAAAATTTAGCAATTCCAGTAGTAGAAGGCTGCAAAACA
GATCATGAAAAATTTGCTGGCGCTGATATAACATACACCTTAGAATCAATGATGAAGGAC
GGAAAGGCACTTCAATCAGGTACTAGCCACTATTTAGGACAAAATTTTACTAAGGCATTT
GATATAACATTTAAAAACAATGAAAATAAATTAATCAATCCTTATGGTACCAGTTGAGGG
ACAACAACAAGATTAATTGGCGCGCTAATTATGACTCATGGTGATGATCGGGGAATAATC
ATTCCACCAAAAATAGCAAGGACTCAAGTTGATATATTAGAAATTTTTAATTCAAAGGAT
GAACGAGTTCACAAGCTTGCCCTTGAATTAAAAGATGCATTATTAGCAAAAAATATTGTT
GCAAACATAGATTCTTCAAACAAGGGTCCAGGTTTTAAAGCAGCAAATTCAGAAATTCAT
GGTACACCATTGAGAATAGAAATTGGTCCAAAGGATATTGAAAATAATAGTGTATTATTC
GTTAGACGTGACAATCTAGAAAAAATTACTTCAACAATTGCTGAAGCAGCAGATATTGCC
AGCCTCTTATTACAAAAAATACAAGACAATTTATTTGAAAGTGCTAAACAACGCTTGCAA
AATAATATTGTAACTGTTAATAGTTATCAAGAATTTAAGGAAGCAATTGCTGCGGGTCAC
TGAGTGTATGCTGCATTTGATGGTAACGGTGATGATGAAGTAAAAATTAAAGAAGAAACA
GGAGCATCAACAAGGTGTATTCCATTTAAGGAACCAATAAAAGTTTCAAATGATACTTGT
TTTTGAACTAATAGAAAAACAAAAAGATTTGTATTATTTGCAAGAGCATATTAA
>15829 bias=0,e_score=0.0,bit_score=1560.0,score_ratio=1.09,align_strand=+,abs_start=76578,abs_end=78011,allele_start=76578,allele_end=78011,query_name=NODE_3_length_99014_cov_51.1683_ID_224 <unknown description>
TGAAAAAATTAGATAAAATAACACCACAAAATGAAGATTTTGCGCGTTGATATACTGACG
TTATCCAAAATGGGGATTTAATGGCATATGGTGCAACAAAAGGATGCATTATTTTTAAAC
CGTTGGCATATTCTATTTGAGAAAATATTCAAGCAAAAATGGATATTGAATTTAAAAAGA
GAGGCGTTCAAAACGTTTATTTACCTCTTTTAATACCAGAAAGCTTATTGCAAAAAGAAA
AAAATCATGTCGAAGGATTTAATCCTGAACTTGCAACTGTTACTGAAGTAGGCGGCAAAA
AATTGGCAGAAAAGTTTTTTATAAGACCAACTTCAGAAACATTGTTTGCTGATTTATTCA
AAAATGAGGTTTCATCTTACAATGATTTGCCAATAATTTATAATCAATGAGTTAATGTTT
TAAGATGAGAAAAAACAACAAATCCATTTTTAAGAACAAGGGAATTTTTGTGACAAGAAG
GTCATACTATCCATTCAAGTAGTGAAGAGGCCATTGAATTTGCCAAGACTATGCACAAGG
TTTATAAAGATGTTATTGAAGAAAATTTAGCAATTCCAGTAGTAGAAGGCTGCAAAACAG
ATCATGAAAAATTTGCTGGCGCTGATATAACATACACCTTAGAATCAATGATGAAGGACG
GAAAGGCACTTCAATCAGGTACTAGCCACTATTTAGGACAAAATTTTACTAAGGCATTTG
ATATAACATTTAAAAACAATGAAAATAAATTAATCAATCCTTATGGTACCAGTTGAGGGA
CAACAACAAGATTAATTGGCGCGCTAATTATGACTCATGGTGATGATCGGGGAATAATCA
TTCCACCAAAAATAGCAAGGACTCAAGTTGATATATTAGAAATTTTTAATTCAAAGGATG
AACGAGTTCACAAGCTTGCCCTTGAATTAAAAGATGCATTATTAGCAAAAAATATTGTTG
CAAACATAGATTCTTCAAACAAGGGTCCAGGTTTTAAAGCAGCAAATTCAGAAATTCATG
GTACACCATTGAGAATAGAAATTGGTCCAAAGGATATTGAAAATAATAGTGTATTATTCG
TTAGACGTGACAATCTAGAAAAAATTACTTCAACAATTGCTGAAGCAGCAGATATTGCCA
GCCTCTTATTACAAAAAATACAAGACAATTTATTTGAAAGTGCTAAACAACGCTTGCAAA
ATAATATTGTAACTGTTAATAGTTATCAAGAATTTAAGGAAGCAATTGCTGCGGGTCACT
GAGTGTATGCTGCATTTGATGGTAACGGTGATGATGAAGTAAAAATTAAAGAAGAAACAG
GAGCATCAACAAGGTGTATTCCATTTAAGGAACCAATAAAAGTTTCAAATGATACTTGTT
TTTGAACTAATAGAAAAACAAAAAGATTTGTATTATTTGCAAGAGCATATTAA
>15830 bias=0,e_score=0.0,bit_score=1552.3,score_ratio=1.08,align_strand=+,abs_start=127036,abs_end=128469,allele_start=127036,allele_end=128469,query_name=NODE_1_length_497571_cov_28.1511_ID_540 <unknown description>
TGAAAAAATTAGATAAAATAACACCACAAAATGAAGATTTTGCGCGTTGATATACTGACG
TTATCCAAAATGGGGATTTAATGGCATATGGTGCAACAAAAGGATGCATTATTTTTAAAC
CATTGGCATATTCTATTTGAGAAAATATTCAAGCAAAAATGGATATTGAATTTAAAAAGA
GAGGCGTTCAAAACGTTTATTTACCTCTTTTAATACCAGAAAGCTTATTACAAAAAGAAA
AAAATCATGTCGAAGGATTTAATCCTGAACTTGCAACTGTTACTGAAGTAGGCGGCAAAA
AATTGGCAGAAAAGTTTTTTATAAGACCAACTTCAGAAACATTGTTTGCTGATTTATTCA
AAAATGAGGTTTCGTCTTACAATGATTTGCCAATAATTTATAATCAATGAGTTAATGTTT
TAAGATGAGAAAAAACAACAAATCCATTTTTAAGAACAAGGGAATTTTTGTGACAAGAAG
GTCATACTATCCATTCAAGTAGTGAAGAGGCCATTGAATTTGCCAAGACTATGCACAAGG
TTTATAAAGATGTTATTGAAGAAAATTTAGCAATTCCAGTAGTAGAAGGCTGCAAAACGG
ATCATGAAAAATTTGCTGGCGCAGATATAACATACACCTTAGAATCAATGATGAAGGACG
GAAAGGCACTTCAATCGGGTACTAGTCACTATTTGGGACAAAATTTTACTAAGGCATTCG
ATATAACATTCAAAAATAATGAAAATAAATTAATTAATCCTTTTGGTACCAGTTGAGGGA
CAACAACAAGATTAATTGGTGCGCTAATTATGACTCATGGTGATGATCGAGGAATAATCA
TTCCACCAAAAATAGCAAGGACTCAAGTTGATATATTAGAAATTTTTAATTCAAAGGATG
AACGAGTTCACAAGCTTGCCCTTGAATTAAAAGATGCATTATTAGCAAAAAATATTGTTG
CAAACATAGATTCTTCAAACAAAGGTCCAGGTTTTAAAGCAGCAAATTCAGAAATTCATG
GTACACCATTGAGAATAGAAATTGGTCCAAAGGATATTGAAAATAATAGTGTATTATTCG
TTAGACGTGATAACCTAGAAAAAATTACTTCAACAATTGCTGAAGCAGCAGATATTGCCA
GTCTCTTATTACAAAAAATACAAGACAATTTATTTGAAAGTGCTAAACAACGCTTACAAA
ATAATATTGTAACTGTTAATAATTATCAAGAATTTAAGGAAGCAATTGCTGCGGGTCACT
GAGTGTATGCTGCATTTGATGGTAACGGTGATGATGAAGTAAAAATTAAAGAAGAAACAG
GAGCATCAACAAGGTGTATTCCATTTAAGGAACCAATAAAAGTTTCAAATGATACTTGTT
TTTGAACTAATAGAAAAACAAAAAGATTTGTATTATTTGCAAGAGCATATTAA
>15831 bias=0,e_score=0.0,bit_score=1521.9,score_ratio=1.06,align_strand=-,abs_start=130044,abs_end=131475,allele_start=130044,allele_end=131475,query_name=NODE_2_length_226046_cov_22.58_ID_866 <unknown description>
TGAAAAAATTAGATAAAATAACACCACAAAATGAAGATTTTGCGCGTTGATATACTGACG
TTATCCAAAATGGGGATTTAATGGCATATGGTGCAACAAAAGGATGCATTATTTTTAAAC
CATTGGCATATTCTATTTGAGAAAATATTCAAGCAAAAATGGATATTGAATTTAAAAAGA
GAGGTGTTCAAAATGTTTATTTACCTCTTTTAATACCAGAAAGCTTATTGCAAAAAGAAA
AAAATCATGTTGAAGGATTCAATCCTGAACTTGCAACTGTTACTGAAGTAGGCGGCAAAA
AATTGGCAGAAAAGTTTTTTATAAGACCAACTTCAGAAACATTGTTTGCTGATTTATTTA
AAAATGAAGTTTCATCTTACAATGATTTGCCAATAATTTATAATCAATGAGTTAATGTTT
TAAGATGAGAAAAAACAACAAATCCATTTTTAAGAACAAGGGAATTTTTGTGACAAGAAG
GTCATACTATTCATTCAAGTAGTGAAGAGGCTATTGAATTTGCCAAGACTATGCACAAGG
TTTATAAAGATGTTATTGAAGAAAATTTAGCAATTCCAGTAGTAGAAGGCTGCAAAACGG
ATCATGAAAAATTTGCTGGCGCAGATATAACATATACCTTAGAATCAATGATGAAGGATG
GAAAGGCACTTCAATCGGGTACTAGCCACTATTTAGGACAAAATTTTACTAAGGCATTTG
ATATAACATTTAAAAACAATGAAAATAAATTAATCAATCCTTATGGTACTAGTTGAGGGA
CAACAACAAGATTAATTGGCGCGCTAATTATGACTCATGGTGATGATCGAGGAATAATCA
TTCCACCTAAAATAGCAAGAACTCAAGTTGATATATTAGAAATTTTTAATTCAAAGGATG
AACGAGTTCACAAACTTGCCCTTGAATTAAAAGATGCTTTATTAGCAAAAAATATTGTTG
CAAACATAGATTCTTCAAACAAAGGCCCAGGTTTTAAAGCAGCAAATTCAGAAATTCATG
GTACACCATTGAGAATAGAAATCGGTCCAAAGGATATTGAAAATAATAGTGTCTTATTTG
TAAGACGTGACAATCTAGAAAAAATTACTTCAACAATTGCTGAAGCAGCAGATATTGCTA
GTCTCTTATTACAAAAAATACAAGACAATTTATTTGAAAGTGCTAAACAACGCTTGCAAA
ATAATATTGTAACTGTTAATAGTTATCAAGAATTTAAGGAAGCAATTGCTGCGGGTCACT
GAGTGTATGCTGCATTTGATGGTAACGGTGATGATGAAGTAAAAATTAAAGAAGAAACAG
GAGCATCAACAAGGTGTATTCCATTTAAGGAACCAATAAAAGTTTCAAATGATACTTGTT
TTTGAACTAATAGAAAAACAAAAAGATTTGTATTATTTGCAAGAGCATATT
>15832 bias=0,e_score=0.0,bit_score=1560.4,score_ratio=1.09,align_strand=+,abs_start=487639,abs_end=489072,allele_start=487639,allele_end=489072,query_name=NODE_1_length_666248_cov_46.4332_ID_732 <unknown description>
TGAAAAAATTAGATAAAATAACACCACAAAATGAAGATTTTGCGCGTTGATATACTGACG
TTATCCAAAATGGGGATTTAATGGCATATGGCGCAACAAAAGGATGCATTATTTTTAAAC
CGTTGGCATATTCTATTTGAGAAAATATTCAAGCAAAAATGGATATTGAATTTAAAAAGA
GAGGCGTTCAAAACGTTTATTTACCTCTTTTAATACCAGAAAGCTTATTGCAAAAAGAAA
AAAATCATGTCGAAGGATTTAATCCTGAACTTGCAACTGTTACTGAAGTAGGCGGCAAAA
AATTGGCAGAAAAGTTTTTTATAAGACCAACTTCAGAAACATTGTTTGCTGATTTATTCA
AAAATGAGGTTTCATCTTACAATGATTTGCCAATAATTTATAATCAATGAGTTAATGTTT
TAAGATGAGAAAAAACAACAAATCCATTTTTAAGAACAAGGGAATTTTTGTGACAAGAAG
GTCATACTATCCATTCAAGTAGTGAAGAGGCCATTGAATTTGCCAAGACTATGCACAAGG
TTTATAAAGATGTTATTGAAGAAAATTTAGCAATTCCAGTAGTAGAAGGCTGCAAAACAG
ATCATGAAAAATTTGCTGGCGCTGATATAACATACACCTTAGAATCAATGATGAAGGACG
GAAAGGCACTTCAATCAGGTACTAGCCACTATTTAGGACAAAATTTTACTAAGGCATTTG
ATATAACATTTAAAAACAATGAAAATAAATTAATCAATCCTTATGGTACCAGTTGAGGGA
CAACAACAAGATTAATTGGCGCGCTAATTATGACTCATGGTGATGATCGGGGAATAATCA
TTCCACCAAAAATAGCAAGGACTCAAGTTGATATATTAGAAATTTTTAATTCAAAGGATG
AACGAGTTCACAAGCTTGCCCTTGAATTAAAAGATGCATTATTAGCAAAAAATATTGTTG
CAAACATAGATTCTTCAAACAAGGGTCCAGGTTTTAAAGCAGCAAATTCAGAAATTCATG
GTACACCATTGAGAATAGAAATTGGTCCAAAGGATATTGAAAATAATAGTGTATTATTCG
TTAGACGTGACAATCTAGAAAAAATTACTTCAACAATTGCTGAAGCAGCAGATATTGCCA
GCCTCTTATTACAAAAAATACAAGACAATTTATTTGAAAGTGCTAAACAACGCTTGCAAA
ATAATATTGTAACTGTTAATAGTTATCAAGAATTTAAGGAAGCAATTGCTGCGGGTCACT
GAGTGTATGCTGCATTTGATGGTAACGGTGATGATGAAGTAAAAATTAAAGAAGAAACAG
GAGCATCAACAAGGTGTATTCCATTTAAGGAACCAATAAAAGTTTCAAATGATACTTGTT
TTTGAACTAATAGAAAAACAAAAAGATTTGTATTATTTGCAAGAGCATATTAA
>15833 bias=0,e_score=0.0,bit_score=1545.9,score_ratio=1.08,align_strand=+,abs_start=156523,abs_end=157956,allele_start=156523,allele_end=157956,query_name=NODE_2_length_179046_cov_45.3973_ID_251 <unknown description>
TGAAAAAATTAGATAAAATAACACCACAAAATGAAGATTTTGCGCGTTGATATACTGACG
TTATCCAAAATGGGGATTTAATGGCATATGGTGCAACAAAAGGATGCATTATTTTTAAAC
CATTGGCATATTCTATTTGAGAAAATATTCAAGCAAAAATGGATATTGAATTTAAAAAGA
GAGGCGTTCAAAACGTTTATTTACCTCTTTTAATACCAGAAAGCTTATTACAAAAAGAAA
AAAATCATGTCGAAGGATTTAATCCTGAACTTGCAACTGTTACTGAAGTAGGCGGCAAAA
AATTGGCAGAAAAGTTTTTTATAAGACCAACTTCAGAAACATTGTTTGCTGATTTATTCA
AAAATGAAGTTTCATCTTACAATGATTTGCCAATAATTTATAATCAATGAGTTAATGTTT
TAAGATGAGAAAAAACAACAAATCCATTTTTAAGAACAAGGGAATTTTTGTGACAAGAAG
GTCATACTATCCATTCAAGTAGTGAAGAGGCCATTGAATTTGCCAAGACTATGCACAAGG
TTTATAAAGATGTTATTGAAGAAAATTTAGCAATTCCAGTAGTAGAAGGCTGCAAAACAG
ATCATGAAAAATTTGCTGGCGCTGATATAACATACACCTTAGAATCAATGATGAAGGACG
GAAAGGCACTTCAATCAGGTACTAGCCACTATTTAGGACAAAATTTTACTAAGGCATTTG
ATATAACATTTAAAAACAATGAAAATAAATTAATCAATCCTTATGGTACCAGTTGAGGGA
CAACAACAAGATTAATTGGCGCGCTAATTATGACTCATGGTGATGATCGAGGAATAATCA
TTCCACCTAAAATAGCAAGAACTCAAGTTGATATATTAGAAATTTTTAATTCAAAGGATG
AACGAGTTCACAAGCTTGCCCTTGAATTAAAAGATGCATTATTAGCAAAAAATATTGTTG
CAAACATAGATTCTTCAAACAAAGGTCCAGGTTTTAAAGCAGCAAATTCAGAAATTCATG
GTACACCATTGAGAATAGAAATTGGTCCAAAGGATATTGAAAATAATAGTGTATTATTCG
TTAGACGTGACAATCTAGAAAAAATTACTTCAACAATTGCTGAAGCAGCAGATATTGCCA
GCCTCTTATTACAAAAAATACAAGACAATTTATTTGAAAGTGCTAAACAACGCTTGCAAA
ATAATATTGTAACTGTTAATAATTATCAAGAATTTAAGGAAGCAATTGCTGTGGGTCACT
GAGTGTATGCTGCATTTGATGGTAACGGTGATGATGAAGTAAAAATTAAAGAAGAAACAG
GAGCATCAACAAGGTGTATTCCATTTAAAGAACCAATAAAAGTTTCAAATGATACTTGTT
TTTGAACTAATAGAAAAACAAAAAGATTTGTATTATTTGCAAGAGCATATTAA
>15834 bias=0,e_score=0.0,bit_score=1548.9,score_ratio=1.08,align_strand=+,abs_start=152218,abs_end=153651,allele_start=152218,allele_end=153651,query_name=NODE_2_length_174641_cov_50.6885_ID_2769 <unknown description>
TGAAAAAATTAGATAAAATAACACCACAAAATGAAGATTTTGCGCGTTGATATACTGACG
TTATCCAAAATGGGGATTTAATGGCATATGGTGCAACAAAAGGATGCATTATTTTTAAAC
CATTGGCATATTCTATTTGAGAAAATATTCAAGCAAAAATGGATATTGAATTTAAAAAGA
GAGGCGTTCAAAACGTTTATTTACCTCTTTTAATACCAGAAAGCTTATTACAAAAAGAAA
AAAATCATGTCGAAGGATTTAATCCTGAACTTGCAACTGTTACTGAAGTAGGCGGCAAAA
AATTGGCAGAAAAGTTTTTTATAAGACCAACTTCAGAAACATTGTTTGCTGATTTATTCA
AAAATGAGGTTTCGTCTTACAATGATTTGCCAATAATTTATAATCAATGAGTTAATGTTT
TAAGATGAGAAAAAACAACAAATCCATTTTTAAGAACAAGGGAATTTTTGTGACAAGAAG
GTCATACTATCCATTCAAGTAGTGAAGAGGCCATTGAATTTGCCAAGACTATGCACAAGG
TTTATAAAGATGTTATTGAAGAAAATTTAGCAATTCCAGTAGTAGAAGGCTGCAAAACGG
ATCATGAAAAATTTGCTGGCGCAGATATAACATACACCTTAGAATCAATGATGAAGGACG
GAAAGGCACTTCAATCGGGTACTAGTCACTATTTGGGACAAAATTTTACTAAGGCATTCG
ATATAACATTCAAAAATAATGAAAATAAATTAATTAATCCTTTTGGTACCAGTTGAGGGA
CAACAACAAGATTAATTGGTGCGCTAATTATGACTCATGGTGATGATCGAGGAATAATCA
TTCCACCAAAAATAGCAAGGACTCAAGTTGATATATTAGAAATTTTTAATTCAAAGGATG
AACGAGTTCACAAGCTTGCCCTTGAATTAAAAGATGCATTATTAGCAAAAAATATTGTTG
CAAACATAGATTCTTCAAACAAAGGTCCGGGTTTTAAAGCAGCAAATTCAGAAATTCATG
GTACACCATTGAGAATAGAAATTGGTCCAAAGGATATTGAAAATAATAGTGTATTATTCG
TTAGACGTGATAACCTAGAAAAAATTACTTCAACAATTGCTGAAGCAGCAGATATTGCCA
GTCTCTTATTACAAAAAATACAAGACAATTTATTTGAAAGTGCTAAACAACGCTTACAAA
ATAATATTGTAACTGTTAATAATTATCAAGAATTTAAGGAAGCAATTGCTGCGGGTCATT
GAGTGTATGCTGCATTTGATGGTAACGGTGATGATGAAGTAAAAATTAAAGAAGAAACAG
GAGCATCAACAAGGTGTATTCCATTTAAAGAACCAATAAAAGTTTCAAATGATACTTGTT
TTTGAACTAATAGAAAAACAAAAAGATTTGTATTATTTGCAAGAGCATATTAA
>15835 bias=0,e_score=0.0,bit_score=1521.9,score_ratio=1.06,align_strand=+,abs_start=76292,abs_end=77725,allele_start=76292,allele_end=77725,query_name=NODE_3_length_98724_cov_39.7872_ID_265 <unknown description>
TGAAAAAATTAGATAAAATAACACCACAAAATGAAGATTTTGCGCGTTGATATACTGACG
TTATCCAAAATGGGGATTTAATGGCATATGGTGCAACAAAAGGATGCATTATTTTTAAAC
CATTGGCATATTCTATTTGAGAAAATATTCAAGCAAAAATGGATATTGAATTTAAAAAGA
GAGGTGTTCAAAATGTTTATTTACCTCTTTTAATACCAGAAAGCTTATTGCAAAAAGAAA
AAAATCATGTTGAAGGATTCAATCCTGAACTTGCAACTGTTACTGAAGTAGGCGGCAAAA
AATTGGCAGAAAAGTTTTTTATAAGACCAACTTCAGAAACATTGTTTGCTGATTTATTTA
AAAATGAAGTTTCATCTTACAATGATTTGCCAATAATTTATAATCAATGAGTTAATGTTT
TAAGATGAGAAAAAACAACAAATCCATTTTTAAGAACAAGGGAATTTTTGTGACAAGAAG
GTCATACTATTCATTCAAGTAGTGAAGAGGCTATTGAATTTGCCAAGACTATGCACAAGG
TTTATAAAGATGTTATTGAAGAAAATTTAGCAATTCCAGTAGTAGAAGGCTGCAAAACGG
ATCATGAAAAATTTGCTGGCGCAGATATAACATATACCTTAGAATCAATGATGAAGGATG
GAAAGGCACTTCAATCGGGTACTAGCCACTATTTAGGACAAAATTTTACTAAGGCATTTG
ATATAACATTTAAAAACAATGAAAATAAATTAATCAATCCTTATGGTACTAGTTGAGGGA
CAACAACAAGATTAATTGGCGCGCTAATTATGACTCATGGTGATGATCGAGGAATAATCA
TTCCACCTAAAATAGCAAGAACTCAAGTTGATATATTAGAAATTTTTAATTCAAAGGATG
AACGAGTTCACAAACTTGCCCTTGAATTAAAAGATGCTTTATTAGCAAAAAATATTGTTG
CAAACATAGATTCTTCAAACAAAGGCCCAGGTTTTAAAGCAGCAAATTCAGAAATTCATG
GTACACCATTGAGAATAGAAATCGGTCCAAAGGATATTGAAAATAATAGTGTCTTATTTG
TAAGACGTGACAATCTAGAAAAAATTACTTCAACAATTGCTGAAGCAGCAGATATTGCTA
GTCTCTTATTACAAAAAATACAAGACAATTTATTTGAAAGTGCTAAACAACGCTTGCAAA
ATAATATTGTAACTGTTAATAGTTATCAAGAATTTAAGGAAGCAATTGCTGCGGGTCACT
GAGTGTATGCTGCATTTGATGGTAACGGTGATGATGAAGTAAAAATTAAAGAAGAAACAG
GAGCATCAACAAGGTGTATTCCATTTAAGGAACCAATAAAAGTTTCAAATGATACTTGTT
TTTGAACTAATAGAAAAACAAAAAGATTTGTATTATTTGCAAGAGCATATTAA
>15836 bias=0,e_score=0.0,bit_score=1548.1,score_ratio=1.08,align_strand=+,abs_start=137705,abs_end=139138,allele_start=137705,allele_end=139138,query_name=NODE_2_length_160211_cov_44.2436_ID_69 <unknown description>
TGAAAAAATTAGATAAAATAACACCACAAAATGAAGATTTTGCGCGTTGATATACTGACG
TTATCCAAAATGGGGATTTAATGGCATATGGTGCAACAAAAGGATGCATTATTTTTAAAC
CATTGGCATATTCTATTTGAGAAAATATTCAAGCAAAAATGGATATTGAATTTAAAAAGA
GAGGCGTTCAAAACGTTTATTTACCTCTTTTAATACCAGAAAGCTTATTACAAAAAGAAA
AAAATCATGTCGAAGGATTTAATCCTGAACTTGCAACTGTTACTGAAGTAGGCGGCAAAA
AATTGGCAGAAAAGTTTTTTATAAGACCAACTTCAGAAACATTGTTTGCTGATTTATTCA
AAAATGAGGTTTCGTCTTACAATGATTTGCCAATAATTTATAATCAATGAGTTAATGTTT
TAAGATGAGAAAAAACAACAAATCCATTTTTAAGAACAAGGGAATTTTTGTGACAAGAAG
GTCATACTATCCATTCAAGTAGTGAAGAGGCCATTGAATTTGCCAAGACTATGCACAAGG
TTTATAAAGATGTTATTGAAGAAAATTTAGCAATTCCAGTAGTAGAAGGCTGCAAAACGG
ATCATGAAAAATTTGCTGGCGCAGATATAACATACACCTTAGAATCAATGATGAAGGACG
GAAAGGCACTTCAATCGGGTACTAGTCACTATTTGGGACAAAATTTTACTAAGGCATTCG
ATATAACATTCAAAAATAATGAAAATAAATTAATTAATCCTTTTGGTACCAGTTGAGGGA
CAACAACAAGATTAATTGGTGCGCTAATTATGACTCATGGTGATGATCGAGGAATAATCA
TTCCACCAAAAATAGCAAGGACTCAAGTTGATATATTAGAAATTTTTAATTCAAAGGATG
AACGAGTTCACAAACTTGCCCTTGAATTAAAAGATGCATTATTAGCAAAAAATATTGTTG
CAAACATAGATTCTTCAAACAAAGGTCCAGGTTTTAAAGCAGCAAATTCAGAAATTCATG
GTACACCATTGAGAATAGAAATTGGTCCAAAGGATATTGAAAATAATAGTGTATTATTCG
TTAGACGTGATAACCTAGAAAAAATTACTTCAACAATTGCTGAAGCAGCAGATATTGCCA
GTCTCTTATTACAAAAAATACAAGACAATTTATTTGAAAGTGCTAAACAACGCTTACAAA
ATAATATTGTAACTGTTAATAATTATCAAGAATTTAAGGAAGCAATTGCTGCGGGTCATT
GAGTGTATGCTGCATTTGATGGTAACGGTGATGATGAAGTAAAAATTAAAGAAGAAACAG
GAGCATCAACAAGGTGTATTCCATTTAAAGAACCAATAAAAGTTTCAAATGATACTTGTT
TTTGAACTAATAGAAAAACAAAAAGATTTGTATTATTTGCAAGAGCATATTAA
>15837 bias=0,e_score=0.0,bit_score=1552.7,score_ratio=1.08,align_strand=-,abs_start=20255,abs_end=21686,allele_start=20255,allele_end=21686,query_name=NODE_10_length_24881_cov_2.00355_ID_475 <unknown description>
TGAAAAAATTAGATAAAATAACACCACAAAATGAAGATTTTGCGCGTTGATATACTGACG
TTATCCAAAATGGGGATTTAATGGCATATGGTGCAACAAAAGGATGCATTATTTTTAAAC
CGTTGGCATATTCTATTTGAGAAAATATTCAAGCAAAAATGGATATTGAATTTAAAAAGA
GAGGCGTTCAAAACGTTTATTTACCTCTTTTAATACCAGAAAGCTTATTGCAAAAAGAAA
AAAATCATGTCGAAGGATTTAATCCTGAACTTGCAACTGTTACTGAAGTAGGCGGCAAAA
AATTGGCAGAAAAGTTTTTTATAAGACCAACTTCAGAAACATTGTTTGCTGATTTATTCA
AAAATGAGGTTTCATCTTACAATGATTTGCCAATAATTTATAATCAATGAGTTAATGTTT
TAAGATGAGAAAAAACAACAAATCCATTTTTAAGAACAAGGGAATTTTTGTGACAAGAAG
GTCATACTATCCATTCAAGTAGTGAAGAGGCCATTGAATTTGCCAAGACTATGCACAAGG
TTTATAAAGATGTTATTGAAGAAAATTTAGCAATTCCAGTAGTAGAAGGCTGCAAAACAG
ATCATGAAAAATTTGCTGGCGCTGATATAACATACACCTTAGAATCAATGATGAAGGACG
GAAAGGCACTTCAATCAGGTACTAGCCACTATTTAGGACAAAATTTTACTAAGGCATTTG
ATATAACATTTAAAAACAATGAAAATAAATTAATCAATCCTTATGGTACCAGTTGAGGGA
CAACAACAAGATTAATTGGCGCGCTAATTATGACTCATGGTGATGATCGAGGAATAATCA
TTCCACCAAAAATAGCAAGGACTCAAGTTGATATATTAGAAATTTTTAATTCAAAGGATG
AACGAGTTCACAAGCTTGCCCTTGAATTAAAAGATGCATTATTAGCAAAAAATATTGTTG
CAAACATAGATTCTTCAAACAAAGGTCCAGGTTTTAAAGCAGCAAATTCAGAAATTCATG
GTACACCATTGAGAATAGAAATTGGTCCAAAGGATATTGAAAATAATAGTGTATTATTCG
TTAGACGTGATAACCTAGAAAAAATTACTTCAACAATTGCTGAAGCAGCAGATATTGCCA
GTCTCTTATTACAAAAAATACAAGACAATTTATTTGAAAGTGCTAAACAACGCTTACAAA
ATAATATTGTAACTGTTAATAATTATCAAGAATTTAAGGAAGCAATTGCTGCGGGTCATT
GAGTGTATGCTGCATTTGATGGTAACGGTGATGATGAAGTAAAAATTAAAGAAGAAACAG
GAGCATCAACAAGGTGTATTCCATTTAAAGAACCAATAAAAGTTTCAAATGATACTTGTT
TTTGAACTAATAGAAAAACAAAAAGATTTGTATTATTTGCAAGAGCATATT
>15838 bias=0,e_score=0.0,bit_score=1553.6,score_ratio=1.08,align_strand=+,abs_start=452112,abs_end=453545,allele_start=452112,allele_end=453545,query_name=NODE_1_length_474534_cov_38.1723_ID_792 <unknown description>
TGAAAAAATTAGATAAAATAACACCACAAAATGAAGATTTTGCGCGTTGATATACTGACG
TTATCCAAAATGGGGATTTAATGGCATATGGCGCAACAAAAGGATGCATTATTTTTAAAC
CGTTGGCATATTCTATTTGAGAAAATATTCAAGCAAAAATGGATATTGAATTTAAAAAGA
GAGGCGTTCAAAACGTTTATTTACCTCTTTTAATACCAGAAAGCTTATTGCAAAAAGAAA
AAAATCATGTCGAAGGATTTAATCCTGAACTTGCAACTGTTACTGAAGTAGGCGGCAAAA
AATTGGCAGAAAAGTTTTTTATAAGACCAACTTCAGAAACATTGTTTGCTGATTTATTCA
AAAATGAGGTTTCATCTTACAATGATTTGCCAATAATTTATAATCAATGAGTTAATGTTT
TAAGATGAGAAAAAACAACAAATCCATTTTTAAGAACAAGGGAATTTTTGTGACAAGAAG
GTCATACTATCCATTCAAGTAGTGAAGAGGCCATTGAATTTGCCAAGACTATGCACAAGG
TTTATAAAGATGTTATTGAAGAAAATTTAGCAATTCCAGTAGTAGAAGGCTGCAAAACAG
ATCATGAAAAATTTGCTGGCGCTGATATAACATACACCTTAGAATCAATGATGAAGGACG
GAAAGGCACTTCAATCAGGTACTAGCCACTATTTAGGACAAAATTTTACTAAGGCATTTG
ATATAACATTTAAAAACAATGAAAATAAATTAATCAATCCTTATGGTACCAGTTGAGGGA
CAACAACAAGATTAATTGGCGCGCTAATTATGACTCATGGTGATGATCGGGGAATAATCA
TTCCACCAAAAATAGCAAGGACTCAAGTTGATATATTAGAAATTTTTAATTCAAAGGATG
AACGAGTTCACAAGCTTGCCCTTGAATTAAAAGATGCATTATTAGCAAAAAATATTGTTG
CAAACATAGATTCTTCAAACAAAGGTCCAGGTTTTAAAGCAGCAAATTCAGAAATTCATG
GTACACCATTGAGAATAGAAATCGGTCCAAAGGATATTGAAAATAATAGTGTATTATTCG
TTAGACGTGACAATCTAGAAAAAATTACTTCAACAATTGCTGAAGCAGCAGATATTGCTA
GTCTCTTATTACAAAAAATACAAGACAATTTATTTGAAAGTGCTAAACAACGCTTACAAA
ATAATATTGTAACTGTTAATAATTATCAAGAATTTAAGGAAGCAATTGCTGCGGGTCACT
GAGTGTATGCTGCATTTGATGGCAATGGTGATGATGAAGTAAAAATTAAAGAAGAAACAG
GAGCATCAACAAGGTGTATTCCATTTAAAGAACCAATAAAAGTTTCAAATGATACTTGTT
TTTGAACTAATAGAAAAACAAAAAGATTTGTATTATTTGCAAGAGCATATTAA
>15839 bias=0,e_score=0.0,bit_score=1550.0,score_ratio=1.08,align_strand=-,abs_start=21071,abs_end=22502,allele_start=21071,allele_end=22502,query_name=NODE_2_length_147029_cov_48.4721_ID_161 <unknown description>
TGAAAAAATTAGATAAAATAACACCACAAAATGAAGATTTTGCGCGTTGATATACTGACG
TTATCCAAAATGGGGATTTAATGGCATATGGTGCAACAAAAGGATGCATTATTTTTAAAC
CATTGGCATATTCTATTTGAGAAAATATTCAAGCAAAAATGGATATTGAATTTAAAAAGA
GAGGCGTTCAAAACGTTTATTTACCTCTTTTAATACCAGAAAGCTTATTACAAAAAGAAA
AAAATCATGTCGAAGGATTTAATCCTGAACTTGCAACTGTTACTGAAGTAGGCGGCAAAA
AATTGGCAGAAAAGTTTTTTATAAGACCAACTTCAGAAACATTGTTTGCTGATTTATTCA
AAAATGAGGTTTCGTCTTACAATGATTTGCCAATAATTTATAATCAATGAGTTAATGTTT
TAAGATGAGAAAAAACAACAAATCCATTTTTAAGAACAAGGGAATTTTTGTGACAAGAAG
GTCATACTATCCATTCAAGTAGTGAAGAGGCCATTGAATTTGCCAAGACTATGCACAAGG
TTTATAAAGATGTTATTGAAGAAAATTTAGCAATTCCAGTAGTAGAAGGCTGCAAAACGG
ATCATGAAAAATTTGCTGGCGCAGATATAACATACACCTTAGAATCAATGATGAAGGACG
GAAAGGCACTTCAATCGGGTACTAGTCACTATTTGGGACAAAATTTTACTAAGGCATTCG
ATATAACATTCAAAAATAATGAAAATAAATTAATTAATCCTTTTGGTACCAGTTGAGGGA
CAACAACAAGATTAATTGGTGCGCTAATTATGACTCATGGTGATGATCGAGGAATAATCA
TTCCACCAAAAATAGCAAGGACTCAAGTTGATATATTAGAAATTTTTAATTCAAAGGATG
AACGAGTTCACAAGCTTGCCCTTGAATTAAAAGATGCATTATTAGCAAAAAATATTGTTG
CAAACATAGATTCTTCAAACAAAGGTCCAGGTTTTAAAGCAGCAAATTCAGAAATTCATG
GTACACCATTGAGAATAGAAATTGGTCCAAAGGATATTGAAAATAATAGTGTATTATTCG
TTAGACGTGATAACCTAGAAAAAATTACTTCAACAATTGCTGAAGCAGCAGATATTGCCA
GTCTCTTATTACAAAAAATACAAGACAATTTATTTGAAAGTGCTAAACAACGCTTACAAA
ATAATATTGTAACTGTTAATAATTATCAAGAATTTAAGGAAGCAATTGCTGCGGGTCATT
GAGTGTATGCTGCATTTGATGGTAACGGTGATGATGAAGTAAAAATTAAAGAAGAAACAG
GAGCATCAACAAGGTGTATTCCATTTAAAGAACCAATAAAAGTTTCAAATGATACTTGTT
TTTGAACTAATAGAAAAACAAAAAGATTTGTATTATTTGCAAGAGCATATT
