# Supplementary material for: Genomic determination of minimum multi-locus sequence typing schemas to represent the genomic phylogeny of Mycoplasma hominis
Source: BMC Genomics. 2016 Nov 23;17:964. doi: 10.1186/s12864-016-3284-z (PMC5120421; doi:10.1186/s12864-016-3284-z)
Supplement: Additional file 1: — FASTA sequence for all pan genomic alleles identified in this study. (ZIP 1488 kb) [file 12864_2016_3284_MOESM1_ESM.zip › pan_genome/GENE-278.fasta]

>279
ATGAAAAAACAAACTAGAATTCTAATTTCATTAGGTTCAATTTTTGGCGTAGCAACCTTA
ATGCCTATGGCAGCATCATGTACACATACAAATAATGATGAATTAAACAAGAAAATTGAA
TCTTTAGAAAAGCAATTAAATGAAGCAAAAGCAAATTCTCAAAAAGATCAAGCACAAATT
AATGATCTTATGAAGCAATTGCAAGAAACAAAAAATAATTCAAAAACAATTGAAGAAAAA
GAAAAATTAGTTAAAAAATTGCAAGAAGATTTAAATCAAATTCAAAAAGAAAGAACAGCT
AAATATCAAGAAGAATTAAATTCTGCAAACAAGGCTATTGTTGAAATTCCTAACAAATAT
GAGGAACTAGAACAAAAAAACAAACAATTAGAAGCTCAATTAAAGAGTTTAGGAGGAGAA
TTAGTACTTTCTAGAAGGCAATCAGAAGGCCTAGAAAGAACAATAAATGCCAGTTCAGAA
AAAGCAAAACAATTAGAACAAGAATTGGCAAACAACGAAAAAGATTTAGACGGTCTAAAA
TCTAAATTAGAAGAATTGAATAAGGAATTAAAAGCCCTAAACGCAGCAAATACTGACGGT
TCTAAAAAAACAGATATAGAAGCAAAATACAAAGAAATAGATGATCAAAATTTAAAAATA
AAAGCTGCTGAAGAAAAAAATAATAAATCGCAAAAAGAATTAAAAACTGAAAAAAGATAA
>15840 bias=0,e_score=5.2e-177,bit_score=593.4,score_ratio=0.82,align_strand=+,abs_start=43200,abs_end=43919,allele_start=43200,allele_end=43919,query_name=NODE_3_length_102414_cov_39.3629_ID_516 <unknown description>
TGAAAAAACAAACTAGAATTCTAATTTCATTAGGTTCAATTTTTGGCGTAGCAACCTTAA
TGCCTATGGCAGCATCATGTACACATACAAATAATGATGAATTAAACAAGAAAATTGAAT
CTTTAGAAAAGCAATTAAATGAAGCAAAAGCAAATTCTCAAAAAGATCAAGCACAAATTA
ATGATCTTATGAAGCAATTGCAAGAAACAAAAAATAATTCAAAAACAATTGAAGAAAAAG
AAAAATTAGTTAAAAAATTGCAAGAAGATTTAAATCAAATTCAAAAAGAAAGAACAGCTA
AATATCAAGAAGAATTAAATTCTGCAAACAAGGCTATTGTTGAAATTCCTAACAAATATG
AGGAACTAGAACAAAAAAACAAACAATTAGAAGCTCAATTAAAGAGTTTAGGAGGAGAAT
TAGTACTTTCTAGAAGGCAATCAGAAGGCCTAGAAAGAACAATAAATGCCAGTTCAGAAA
AAGCAAAACAATTAGAACAAGAATTGGCAAACAACGAAAAAGATTTAGACGGTCTAAAAT
CTAAATTAGAAGAATTGAATAAGGAATTAAAAGCCCTAAACGCAGCAAATACTGACGGTT
CTAAAAAAACAGATATAGAAGCAAAATACAAAGAAATAGATGATCAAAATTTAAAAATAA
AAGCTGCTGAAGAAAAAAATAATAAATCGCAAAAAGAATTAAAAACTGAAAAAGATAAA
