# Supplementary material for: Genomic determination of minimum multi-locus sequence typing schemas to represent the genomic phylogeny of Mycoplasma hominis
Source: BMC Genomics. 2016 Nov 23;17:964. doi: 10.1186/s12864-016-3284-z (PMC5120421; doi:10.1186/s12864-016-3284-z)
Supplement: Additional file 1: — FASTA sequence for all pan genomic alleles identified in this study. (ZIP 1488 kb) [file 12864_2016_3284_MOESM1_ESM.zip › pan_genome/GENE-279.fasta]

>280
ATGAAAACAAAATTAAAGGTTTTGCTTTCTGCTTCACTAATTACGGCAGTTGCAACAACG
GCAGCAATATTTGCTACTGCTATAAAAAGTAAATTAAGAAAACAACACGATTTAAAGGAA
AAGTATAACAATTTAAAATTGGAGTTAGAAAACTTAATTAAATTAGCAAAAATAGGCAAT
ATTGAATCTTTGAATGAAATAAAAGCATTGAATAATTCAAAAATTGACAATAATTCAACA
GTTAAAGAAATTGAAAATGCTACAAAGGAAATTGAAAAAGCAGTTGAATCAATTAATAAA
AAAATTATTAATAAAAAGCATGATGATCAGATTCAGCAAGAAATGGCAAATAAAGCTAAG
CAAGAATTTATAGCCAAAAAGAATCAATTAAAAAAACTAATTAATTCTTCCCAATTAAGT
AATATTGACAAGTTAAACGAATTAAAAAAGTTGAATGATATTAATATTAATGATAAAGAT
TTGGATGAAGAAATAAAAAATAAAACAAAAGCAATTGAAAAAAATATTGATTCATTGACT
AAAAAAATAAATGAAAAGAAAGCCATAGAACAAAAAGCACAACAACTTCAAGAATTTGAA
ACCACTAAAAAGGCACTAGAAGAATTATTAAATTCTGAAGATGGCCAAAAAGTAAATAGT
GATGATATAAAGAAAATATTGCAAAATAATAATGTAAACAATTCATCAACAAATACTCAA
ATTATTCAAAAAGGCAACGAAATCAAAAAAGCCAAACAAGATTTACAAAAATTAATCGAT
GATGCTAAAAATAAGGCAAAAAATAGTTTCGATGCTAAGAAGCAGGAATTGAAAAAGCTT
TTGGATTCAACAACCGGTGAAATCAATAAGCAAACTGAAGATGAAGAGTATAAAAATATT
GAAGTTAAAGGCAATGCTTCAATTAAAGATATTGAAAATAAAACAAAAGCAATTGAAACG
GCAATTAATTCATTGACTAAAAAAATACAAAAAAGTCAATGTCTACAAAATTTTAATAAT
GCAAAAAGAATTTTAGAAGAATTTATTAAAAATGATGAAGATGCTAAAAATGATGAATTA
GTTTCAAATTTGAACGATGCTAAACAAGAATTAGCCAAATTTAATGTCATAAATGATTCA
CATGAAATCAATGAAATTAAAGAAGCTACTAATAGTTTAACAAATGCAAAAGCAAAATTG
GAACAAGAAATTAAAAACAAAAAGCAAGAGTTGTTTAATGCGTTTGAATTATCTAAAACA
GCATTGCAAAATTACATTACAAACGATATTAAAAATTCAAAATATAAAATTATTCAAGAT
AAATTTAATAATGTTATTAATGAATATAAAAGCATTACATCAAACGACAAAATTTCAAAA
ATTAAAGACGCTACAAACAATTTAAATGCAAAATTTATAGAAATTGGAAGCAACAAGGCA
ATATTAGATAAGTTTTATGAATTGAAGTCAAAACTTGAAAAATTATTAAACACCGCAAAT
CTTAAGGATGACGCAAAATTTGAAAATATTGATTTATCTTCTGAAGATCAAGTTTCTACT
GATTCTAAGGCTATAAATAATAGTTCAACTATTGAAAATATTGAACAAGTTAACCAAAAA
TTACAAACAGCAATAGACAAATTAGCTAAAGATATTCAAAAAATAAATGACGATAAAAAA
GCTAAATTTGAAGAATTTAAAACAGCAAAACAACATCTAGAAAACATAATCAAAACCAAA
GGTTTAGATAAATTTATTAATATTGATGATGAAATAAAATCAATAAATCAAAAAATTAAC
GAAAAAATTAATGAATATAGTTCTATCAATCAAGATTCGAGAATTTCTAAAATAGATGAT
TCAAATAAAAAAATAGTAGCCTCTCAAGAAGAATTTTTAAAACTATTGGATGATTATTTA
TCTAAGAGAAATGAATTAATTAGGAATCACAATACTGAAAAACAAGAATTACAAACATTA
ATTGATTCTGCAAAGGCAAAAAATGTTGATATTTCTGAGGAAATAAACATTGTAAGTAAT
GCAAATATTGGTGATGGTGACTCTATTGATAATATTAGAAATAAAATAAATAAAATCAAA
GATGCAATAAGCCAAATAAATTCAAAGATTAGAGCAAAAAAAGAACAAGCCAAAATAGAA
TATCAAAAATTCTTATCAATAAAGGAACGAGCAGAAAGTGTTATTGAGGAAATAAAGAAA
ATTCCTGATTATAAGCCTGAATATAACGAAAGAAAAACAGCAACAATAAATGAACTAAAT
CAATATTTATCTTCTTATAAAGGACTTTCTGAAAATTCAAATATAGAAGAAATATCTAAA
GGAACACTTGATATTTCTAAGTGTTTAACATCATGAAGTGATTATAATTTTTCTACTGAA
ACTCAAAAATTTGTTGAAAATAATGTAGATCCATTTATAAATGAAATTAATGAACTTAAG
GAAAAACCAGTTATATTGGCAAAATATTGAAATGATAAACATAAAAAACAAGACTTTGAA
AAAATAAGATCAAATATTTTAAATTTAAAAGTTTTTGAAACCCAATCTAAGGAATTTGAA
GATTTAAAATCAAAATTTGAGGATGAAAAAACAACTACACTTAAAAAAATAAAAGGTTGG
TACAAAAGCACTATAAACAATAATAAAGAATTTTTTAAACGTGTGTCGTGATATAATGAA
ACTTTTTTTAAAAACGATCCTAAATACAAACAAGGCTATGAAGATTTATCTAAACTAATT
AAAGAGATAAATAATGGATTAAATTCTTTAGATATGGACGATATAAAGAATTTAGATTGA
ATAAACGCAAAAGAATGAGAATTAAAGAAAAAACATAGACATTATTTAAAAGAATACAAT
CTCCTTATAGAAGAATAA
