# Supplementary material for: Genomic determination of minimum multi-locus sequence typing schemas to represent the genomic phylogeny of Mycoplasma hominis
Source: BMC Genomics. 2016 Nov 23;17:964. doi: 10.1186/s12864-016-3284-z (PMC5120421; doi:10.1186/s12864-016-3284-z)
Supplement: Additional file 1: — FASTA sequence for all pan genomic alleles identified in this study. (ZIP 1488 kb) [file 12864_2016_3284_MOESM1_ESM.zip › pan_genome/GENE-27.fasta]

>27
ATGGTAAAGCCTATACAAAGAAAGTCAATTGTTGATAATAAAATATATGATATAGATTTA
TTGCTTAGATTTTCTAAAGATAAAAACAATTTAATTAGCTTTGATCCTTACAAAAAGAAC
CCCGGAAGAGGCGCATATTGTCTAAACGATAGTGAACAAATTGAAATTCTATTTAAAAGA
AGATTATTAAATAAAGCATTTAAGCAGAATATAGATATTCAAAAATACAATGAAATAAGG
AAAGAGGTGGACGAATGAGTAAACAAAATATCCAAAAACGAAAATCAAACGTTAGCTCAT
TAA
>623
ATGGTAAAGCCTATACAAAGAAAGTCAATTGTTGATAATAAAATATATGATATAGATTTA
TTGCTTAGATTTTCTAAAGATAAAAACAATTTAATTAGCTTTGATCCTTACAAAAAGAAC
CCCGGAAGAGGCGCATATTGTCTAAACGATAGTGAACAAATTGAAATTCTATTTAAAAGA
AGATTATTAAATAAAGCATTTAAGCAGAATATAGATATTCAAAAATACAATGAAATAAGG
AAAGAGGTGGATGAATGAGTAAACAAAATATCCAAAAACGAAAATCAAACGTTAGCTCAT
TAA
>1038
ATGGTAAAGTCTATACAAAGAAAGTCAATTGTTGATAATAAAATATATGATATAGATTTA
TTGCTTAGATTTTCTAAAGATAAAAACAATTTAATTAGCTTTGATCCTTACAAAAAGAAC
CCAGGAAGAGGCGCATATTGTCTAAATGATAGTGAACAAATTGAAATCTTATTTAAAAGA
AGATTATTAAATAAAGCATTTAAGCAGAATATAGATATTCAAAAATACAATGAAATAAGG
AAAGAGGTGGACGAATGAGTAAACAAAATATCCAAAAACGAAAATCAAACGTTAGCTCAT
TAA
>1563
ATGGTAAAGTCTATACAAAGAAAGTCAATTGTTGATAATAAAATATATGATATAGATTTA
TTGCTTAGATTTTCTAAAGATAAAAACAATTTAATTAGCTTTGATCCTTACAAAAAGAAC
CCCGGAAGAGGCGCATATTGTCTAAATGATAGTGAACAAATTGAAATTCTATTTAAAAGA
AGATTATTAAATAAAGCATTTAAGCAGAATATAGATATTCAAAAATACAATGAAATAAGG
AAAGAGGTGGACGAATGAGTAAACAAAATATCCAAAAACGAAAATCAAACGTTAGCTCAT
TAA
>4038 bias=58.2,bit_score=292.0,abs_start=348285,align_strand=-,abs_end=348585,score_ratio=0.963696369637,query_name=NODE_1_length_666248_cov_46.4332_ID_732
TGGTAAAGCCTATACAAAGAAAGTCAATTGTTGATAATAAAATATATGATATAGATTTAT
TGCTTAGATTTTCTAAAGATAAAAACAATTTAATTAGCTTTGATCCTTACAAAAAGAACC
CCGGAAGAGGCGCATATTGTCTAAACGATAGTGAACAAATTGAAATTCTATTTAAAAGAA
GATTATTAAATAAAGCATTTAAGCAGAATATAGATATTCAAAAATACAATGAAATAAGGA
AAGAGGTGGACGAATGAGTAAACAAAATATCCAAAAACGAAAATCAAACGTTAGCTCATT
A
>4040 bias=58.2,bit_score=290.1,abs_start=7485,align_strand=+,abs_end=7787,score_ratio=0.957425742574,query_name=NODE_5_length_88114_cov_18.365_ID_620
ATGGTAAAGCCTATACAAAGAAAGTCAATTGTTGATAATAAAATATATGATATAGATTTA
TTGCTTAGATTTTCTAAAGATAAAAACAATTTAATTAGCTTTGATCCTTACAAAAAGAAC
CCCGGAAGAGGCGCATATTGTCTAAATGATAGTGAACAAATTGAAATTCTATTTAAAAGA
AGATTATTAAATAAAGCATTTAAGCAGAATATAGATATTCAAAAATACAACGAAATAAGG
AAAGAGGTGGACGAATGAGTAAACAAAATATCCAAAAACGAAAATCAAACGTTAGCTCAT
TAA
>4041 bias=58.6,bit_score=290.2,abs_start=7368,align_strand=+,abs_end=7670,score_ratio=0.957755775578,query_name=NODE_1_length_423494_cov_19.5452_ID_878
ATGGTAAAGCCTATACAAAGAAAGTCAATTGTTGATAATAAAATATATGATATAGATTTA
TTGCTTAGATTTTCTAAAGATAAAAACAATTTAATTAGCTTTGATCCTTACAAAAAGAAC
CCGGGAAGAGGCGCATATTGTCTAAACGATAGTGAACAAATTGAAATTCTATTTAAAAGA
AGATTATTAAATAAAGCATTTAAGCAGAATATAGATATTCAAAAATACAATGAAATAAGG
AAAGAGGTGGACGAATGAGTAAACAAAATATCCAAAAACGAAAATCAAACGTTAGCTCAT
TAA
>4042 bias=55.3,bit_score=288.6,abs_start=26520,align_strand=+,abs_end=26822,score_ratio=0.952475247525,query_name=NODE_7_length_34736_cov_37.069_ID_2116
ATGGTAAAGTCTATACAAAGAAAGTCAATTGTTGATAATAAAATATATGATATAGATTTA
TTGCTTAGATTTTCTAAAGATAAAAACAATTTAATTAGCTTTGATCCTTACAAAAAGAAC
CCCGGAAGAGGCGCATATTGTCTAAACGATAGTGAGCAAATTGAAATTCTATTTAAAAGA
AGATTATTAAATAAAGCATTTAAGCAGAATATAGATATTCAAAAATACAACGAAATAAGG
AAAGAGGTGGACGAATGAGTAAACAAAATATCCAAAAACGAAAATCAAACGTTAGCTCGT
TAA
>4046 bias=60.1,bit_score=287.7,abs_start=5509,align_strand=+,abs_end=5811,score_ratio=0.949504950495,query_name=NODE_1_length_337690_cov_20.0179_ID_3593
ATGGTAAAGCCTATACAAAGAAAGTCAATTGTTGATAATAAAATATATGATATAGATTTA
TTGCTTAGATTTTCTAAAGATAAAAACAATTTAATTAGCTTTGATCCTTACAAAAAGAAC
CCCGGAAGAGGAGCATATTGTCTAAACGATAGTGAACAAATTGAAATTCTATTTAAAAGA
AGATTATTAAATAAAGCATTTAAGCAGAATATAGATATTCAAAAATACAATGAAATAAGG
AAAGAGGTGGACGAATGAGTAAACAAAATATCCAAAAACGAAAATCAAACGTTAGCTCAT
TAA
>17173 bias=0,e_score=1.5e-83,bit_score=286.7,score_ratio=0.95,align_strand=-,abs_start=51875,abs_end=52175,allele_start=51875,allele_end=52175,query_name=NODE_2_length_211336_cov_54.0217_ID_107 <unknown description>
TGGTAAAGTCTATACAAAGAAAGTCAATTGCTGATAATAAAATATATGATATAGATTTAT
TGCTTAGATTTTCTAAAGATAAAAACAATTTAATTAGCTTTGATCCTTACAAAAAGAACC
CCGGAAGAGGCGCATATTGTCTAAACGATAGTGAACAAATTGAAATTCTATTTAAAAGAA
GATTATTAAATAAAGCATTTAAGCAGAATATAGATATTCAAAAATACAATGAAATAAGTA
AAGAGGTGGACGAATGAGTAAACAAAATATCCAAAAACGAAAATCAAACGTTAGCTCATT
>17174 bias=0,e_score=1.1e-83,bit_score=287.7,score_ratio=0.95,align_strand=+,abs_start=5509,abs_end=5811,allele_start=5509,allele_end=5811,query_name=NODE_1_length_337655_cov_39.5735_ID_506 <unknown description>
TGGTAAAGCCTATACAAAGAAAGTCAATTGTTGATAATAAAATATATGATATAGATTTAT
TGCTTAGATTTTCTAAAGATAAAAACAATTTAATTAGCTTTGATCCTTACAAAAAGAACC
CCGGAAGAGGAGCATATTGTCTAAACGATAGTGAACAAATTGAAATTCTATTTAAAAGAA
GATTATTAAATAAAGCATTTAAGCAGAATATAGATATTCAAAAATACAATGAAATAAGGA
AAGAGGTGGACGAATGAGTAAACAAAATATCCAAAAACGAAAATCAAACGTTAGCTCATT
AA
>17175 bias=0,e_score=9e-85,bit_score=290.1,score_ratio=0.96,align_strand=-,abs_start=80432,abs_end=80732,allele_start=80432,allele_end=80732,query_name=NODE_3_length_145382_cov_20.187_ID_361 <unknown description>
TGGTAAAGCCTATACAAAGAAAGTCAATTGTTGATAATAAAATATATGATATAGATTTAT
TGCTTAGATTTTCTAAAGATAAAAACAATTTAATTAGCTTTGATCCTTACAAAAAGAACC
CCGGAAGAGGCGCATATTGTCTAAATGATAGTGAACAAATTGAAATTCTATTTAAAAGAA
GATTATTAAATAAAGCATTTAAGCAGAATATAGATATTCAAAAATACAACGAAATAAGGA
AAGAGGTGGACGAATGAGTAAACAAAATATCCAAAAACGAAAATCAAACGTTAGCTCATT
>17176 bias=0,e_score=1.3e-84,bit_score=287.6,score_ratio=0.95,align_strand=+,abs_start=8398,abs_end=8700,allele_start=8398,allele_end=8700,query_name=NODE_7_length_35098_cov_1.40234_ID_225 <unknown description>
TGGTAAAGTCTATACAAAGAAAGTCAATTGTTGATAATAAAATATATGATATAGATTTAT
TGCTTAGATTTTCTAAAGATAAAAACAATTTAATTAGCTTTGATCCTTACAAAAAGAACC
CTGGAAGAGGCGCATATTGTCTAAATGATAGTGAACAAATTGAAATTCTATTTAAAAGAA
GATTATTAAATAAAGCATTTAAGCAGAATATAGATATTCAAAAATACAATGAAATAAGGA
AAGAGGTGGACGAATGAGTAAACAAAATATCCAAAAACGAAAATCAAACGTTAGCTCATT
AA
>17177 bias=0,e_score=5.4e-85,bit_score=290.1,score_ratio=0.96,align_strand=+,abs_start=7487,abs_end=7789,allele_start=7487,allele_end=7789,query_name=NODE_4_length_88116_cov_34.4059_ID_323 <unknown description>
TGGTAAAGCCTATACAAAGAAAGTCAATTGTTGATAATAAAATATATGATATAGATTTAT
TGCTTAGATTTTCTAAAGATAAAAACAATTTAATTAGCTTTGATCCTTACAAAAAGAACC
CCGGAAGAGGCGCATATTGTCTAAATGATAGTGAACAAATTGAAATTCTATTTAAAAGAA
GATTATTAAATAAAGCATTTAAGCAGAATATAGATATTCAAAAATACAACGAAATAAGGA
AAGAGGTGGACGAATGAGTAAACAAAATATCCAAAAACGAAAATCAAACGTTAGCTCATT
AA
>17178 bias=0,e_score=1.1e-84,bit_score=291.2,score_ratio=0.96,align_strand=+,abs_start=6090,abs_end=6392,allele_start=6090,allele_end=6392,query_name=NODE_1_length_386744_cov_32.1807_ID_133 <unknown description>
TGGTAAAGCCTGTACAAAGAAAGTCAATTGTTGATAATAAAATATATGATATAGATTTAT
TGCTTAGATTTTCTAAAGATAAAAACAATTTAATTAGCTTTGATCCTTACAAAAAGAACC
CCGGAAGAGGCGCATATTGTCTAAACGATAGTGAACAAATTGAAATTCTATTTAAAAGAA
GATTATTAAATAAAGCATTTAAGCAGAATATAGATATTCAAAAATACAATGAAATAAGGA
AAGAGGTGGACGAATGAGTAAACAAAATATCCAAAAACGAAAATCAAACGTTAGCTCATT
AA
>17179 bias=0,e_score=9.1e-86,bit_score=291.1,score_ratio=0.96,align_strand=-,abs_start=22796,abs_end=23096,allele_start=22796,allele_end=23096,query_name=NODE_5_length_29763_cov_40.0361_ID_441 <unknown description>
TGGTAAAGCCTATACAAAGAAAGTCAATTGTTGATAATAAAATATACGATATAGATTTAT
TGCTTAGATTTTCTAAAGATAAAAACAATTTAATTAGCTTTGATCCTTACAAAAAGAACC
CCGGAAGAGGCGCATATTGTCTAAACGATAGTGAACAAATTGAAATTCTATTTAAAAGAA
GATTATTAAATAAAGCATTTAAGCAGAATATAGATATTCAAAAATACAATGAAATAAGGA
AAGAGGTGGACGAATGAGTAAACAAAATATCCAAAAACGAAAATCAAACGTTAGCTCATT
>17180 bias=0,e_score=1.1e-84,bit_score=292.0,score_ratio=0.96,align_strand=-,abs_start=348285,abs_end=348585,allele_start=348285,allele_end=348585,query_name=NODE_1_length_666248_cov_46.4332_ID_732 <unknown description>
TGGTAAAGCCTATACAAAGAAAGTCAATTGTTGATAATAAAATATATGATATAGATTTAT
TGCTTAGATTTTCTAAAGATAAAAACAATTTAATTAGCTTTGATCCTTACAAAAAGAACC
CCGGAAGAGGCGCATATTGTCTAAACGATAGTGAACAAATTGAAATTCTATTTAAAAGAA
GATTATTAAATAAAGCATTTAAGCAGAATATAGATATTCAAAAATACAATGAAATAAGGA
AAGAGGTGGACGAATGAGTAAACAAAATATCCAAAAACGAAAATCAAACGTTAGCTCATT
>17181 bias=0,e_score=6.1e-85,bit_score=288.6,score_ratio=0.95,align_strand=+,abs_start=26520,abs_end=26822,allele_start=26520,allele_end=26822,query_name=NODE_7_length_34736_cov_37.069_ID_2116 <unknown description>
TGGTAAAGTCTATACAAAGAAAGTCAATTGTTGATAATAAAATATATGATATAGATTTAT
TGCTTAGATTTTCTAAAGATAAAAACAATTTAATTAGCTTTGATCCTTACAAAAAGAACC
CCGGAAGAGGCGCATATTGTCTAAACGATAGTGAGCAAATTGAAATTCTATTTAAAAGAA
GATTATTAAATAAAGCATTTAAGCAGAATATAGATATTCAAAAATACAACGAAATAAGGA
AAGAGGTGGACGAATGAGTAAACAAAATATCCAAAAACGAAAATCAAACGTTAGCTCGTT
AA
>17182 bias=0,e_score=1e-84,bit_score=290.9,score_ratio=0.96,align_strand=+,abs_start=5787,abs_end=6089,allele_start=5787,allele_end=6089,query_name=NODE_1_length_290949_cov_36.4267_ID_342 <unknown description>
TGGTAAAGTCTATACAAAGAAAGTCAATTGTTGATAATAAAATATATGATATAGATTTAT
TGCTTAGATTTTCTAAAGATAAAAACAATTTAATTAGCTTTGATCCTTACAAAAAGAACC
CCGGAAGAGGCGCATATTGTCTAAACGATAGTGAACAAATTGAAATTCTATTTAAAAGAA
GATTATTAAATAAAGCATTTAAGCAGAATATAGATATTCAAAAATACAATGAAATAAGGA
AAGAGGTGGACGAATGAGTAAACAAAATATCCAAAAACGAAAATCAAACGTTAGCTCATT
AA
>17183 bias=0,e_score=4.1e-84,bit_score=286.7,score_ratio=0.95,align_strand=+,abs_start=7896,abs_end=8198,allele_start=7896,allele_end=8198,query_name=NODE_5_length_58973_cov_49.265_ID_3618 <unknown description>
TGGTAAAGTCTATACAAAGAAAGTCAATTGCTGATAATAAAATATATGATATAGATTTAT
TGCTTAGATTTTCTAAAGATAAAAACAATTTAATTAGCTTTGATCCTTACAAAAAGAACC
CCGGAAGAGGCGCATATTGTCTAAACGATAGTGAACAAATTGAAATTCTATTTAAAAGAA
GATTATTAAATAAAGCATTTAAGCAGAATATAGATATTCAAAAATACAATGAAATAAGTA
AAGAGGTGGACGAATGAGTAAACAAAATATCCAAAAACGAAAATCAAACGTTAGCTCATT
AA
>17184 bias=0,e_score=7.2e-85,bit_score=287.5,score_ratio=0.95,align_strand=-,abs_start=9468,abs_end=9768,allele_start=9468,allele_end=9768,query_name=NODE_4_length_18087_cov_27.8675_ID_630 <unknown description>
TGGTAAAGCCTATACAAAGAAAGTCAATTGTTGATAATAAAATATATGATATAGATTTAT
TGCTTAGATTTTCTAAAGATAAAAACAATTTAATTAGCTTTGATCCTTACAAAAAGAACC
CCGGAAGAGGCGCATATTGTTTAAACGATAGTGAACAAATTGAAATTCTATTTAAAAGAA
GATTATTAAATAAAGCATTTAAGCAGAATATAGATATTCAAAAATACAACGAAATAAGGA
AAGAGGTGGACGAATGAGTAAACAAAATATCCAAAAACGAAAATCAAACGTTAGCTCGTT
>17185 bias=0,e_score=2.8e-84,bit_score=290.2,score_ratio=0.96,align_strand=-,abs_start=313118,abs_end=313418,allele_start=313118,allele_end=313418,query_name=NODE_1_length_474534_cov_38.1723_ID_792 <unknown description>
TGGTAAAGCCTATACAAAGAAAGTCAATTGTTGATAATAAAATATATGATATAGATTTAT
TGCTTAGATTTTCTAAAGATAAAAACAATTTAATTAGCTTTGATCCTTACAAAAAGAACC
CGGGAAGAGGCGCATATTGTCTAAACGATAGTGAACAAATTGAAATTCTATTTAAAAGAA
GATTATTAAATAAAGCATTTAAGCAGAATATAGATATTCAAAAATACAATGAAATAAGGA
AAGAGGTGGACGAATGAGTAAACAAAATATCCAAAAACGAAAATCAAACGTTAGCTCATT
>17186 bias=0,e_score=6.1e-85,bit_score=288.6,score_ratio=0.95,align_strand=-,abs_start=7916,abs_end=8216,allele_start=7916,allele_end=8216,query_name=NODE_7_length_34744_cov_42.7524_ID_803 <unknown description>
TGGTAAAGTCTATACAAAGAAAGTCAATTGTTGATAATAAAATATATGATATAGATTTAT
TGCTTAGATTTTCTAAAGATAAAAACAATTTAATTAGCTTTGATCCTTACAAAAAGAACC
CCGGAAGAGGCGCATATTGTCTAAACGATAGTGAGCAAATTGAAATTCTATTTAAAAGAA
GATTATTAAATAAAGCATTTAAGCAGAATATAGATATTCAAAAATACAACGAAATAAGGA
AAGAGGTGGACGAATGAGTAAACAAAATATCCAAAAACGAAAATCAAACGTTAGCTCGTT
