# Supplementary material for: Genomic determination of minimum multi-locus sequence typing schemas to represent the genomic phylogeny of Mycoplasma hominis
Source: BMC Genomics. 2016 Nov 23;17:964. doi: 10.1186/s12864-016-3284-z (PMC5120421; doi:10.1186/s12864-016-3284-z)
Supplement: Additional file 1: — FASTA sequence for all pan genomic alleles identified in this study. (ZIP 1488 kb) [file 12864_2016_3284_MOESM1_ESM.zip › pan_genome/GENE-280.fasta]

>281
ATGCAAGAAAATAATTTAACAATATTAATACCTATATATCATCCAACTTTAACAATTAAT
GAGATATTAAAAAATTTGTATAAACAAAAACAACAAAATTTTAATTTAGTAATCGCTATA
GATAAGCCTTCTGAATCAGAACTTTATGAATTAGAAAAAGCCAAAACCTTTTTCTCAAAT
AGACTTCAAATAATAATCAATACAAATCACCAACACATTGATTCAATAATTAGTAGTTGC
TTAAACATTACAAAAACAAAATACACATTTATAATGTATTCATATATTGAAATTGAGTAT
GATTTTATTTCAAAAATAAATAAACTTTTATTAGAATTTAAAGATGTTGATATTATAAGT
TTTGACGCATATACAAAGGGTATATCTTGAATGAATTTCAACAAATATCCTAAACAAAAT
AAAGAAATAAATATTCATATTGAAGAAGAAAATGTTGCTAAAATAATTCCTTTTATGTAC
AATTTTATTGCAAAAACTTCTTTACTTATTGATGCAACAAATCAACACAATAATAAACAC
CTTAGCGAGCAATATTCACCCAATATACTTTTTAAGACTTTAATTAATGCAAACAAAATT
CTTTTAACAAAAGATATTCAAGTAATTGATTGAAATTATGATGTTTTATTGTGAAGCGTT
AAATCTTTATTGGAATCTTGAAAAGACATAGAGTCTGAGTATTCTGTGCATAAATTTACA
ACTCCTTTTTCAGAAAGTTATTATTATCTTGCAAAATTTTTAAATATAGCATATTGTTTC
GCAGGTTTTTTAGGCCAATGTCAATTTAAATCAAACACAAAAAACTATCTAACCTTAAAA
AACCTTAAAAAACATTTAGAATCATTGATAAGTGAAAACATTGAAGAATGAAAAAATAGC
AAAATTATCAATGATTTTTTAGAAAAAAACCGTATTCAACAACTTTTTGAATTAATACCA
AATAGTAAAAAATGATCACTTATTTTTAAAAAAATAATATGATAA
>1006
ATGCAAGAAAATAATTTAACAATATTAATTCCTATATATCATCCAACTCTAACAATTAAT
GAGATATTAAAAAATTTATATAAACAAAAACAACAAAATTTTAATTTAGTAATCGCTATA
GATAAGCCTTCTGAATCAGAACTTTACGAATTAGAAAAAGCCAAAACTTTTTTCTCAAAT
AGACTTCAAATAATAATCAATACAAATCACCAACACATTGATTCAATAATTAGTAGTTGC
TTGAACATTACAAAAACAAAATACACATTTATTATGTATTCATATATTGAAATTGAGTAT
GATTTTATTTCAAAAATAAAGAAACTTTTATTAGAATTTAAAGATGTTGATATTATAAGT
TTTGACGCATATACAAAGGGTATATCTTGAATGAATTTCAACAAATATCCTAAACAAAAT
AAAGAAATAAATATTCATATTGAAGAAGAAAATGTTGCTAAAATAATTCCTTTTATGTAC
AATTTTATTGCAAAAACTTCTTTACTTATTGATGCAACAAATCAACACAATAATAAACAC
CTTAGCGAGCAATATTCACCCAATATACTTTTTAAGACTTTAATTAATGCAAACAAAATT
CTTTTAACAAAAGATATTCAAGTAATTGATTGAAATTATGATGTTCTATTGTGAAGCGTT
AAATCTTTATTGGAATCTTGAAAAGACATAGAGTCTGAGTATTCGGCGCATAAATTTACA
ACTCCTTTTTCAGAAAGTTATTATTATCTTGCAAAATTTTTAAATATAGCATATTGTTTT
GCAGGTTTTTTAGGCCAATGTCAATTTAAATCAAACACAAAAAACTATCTAACCTTGAAA
AACCTTAAAAAACATTTAGAATCATTGATAAGTGAAAACATTGAAGAATGAAAAAATAGC
AAAATTATCAATGATTTTTTAGAAAAAAACCGTATTCAACAACTTTTTGAATTAATACCA
AATAGTAAAAAATGATCACTTATTTTTAAAAAAATAATATGATAA
>1793
ATGCAAGAAAATAATTTAACAATATTAATACCTATATATCATCCAACTCTAACAATTAAT
GAGATATTAAAAAATTTGTATAAACAAAAACAACAAAATTTTAATTTAGTAATCGCTATA
GATAAGCCTTCTGAATCAGAACTTTATGAATTAGAAAAAGCCAAAACCTTTTTCTCAAAT
AGACTTCAAATAATAATCAATACAAATCACCAACACATTGATTCAATAATTAGTAGTTGC
TTAAACATTACAAAAACAAAATACACATTTATAATGTATTCATATATTGAAATTGAGTAT
GATTTTATTTCAAAAATAAATAAACTTTTATTAGAATTTAAAGATGTTGATATTATAAGT
TTTGACGCATATACAAAGGGTATATCTTGAATGAATTTCAACAAATATCCTAAACAAAAT
AAAGAAATAAATATTCATATTGAAGAAGAAAATGTTGCTAAAATAATTCCTTTTATGTAC
AATTTTATTGCAAAAACTTCTTTACTTATTGATGCAACAAATCAACACAATAATAAACAC
CTTAGCGAGCAATATTCACCCAATATACTTTTTAAGACTTTAATTAATGCAAACAAAATT
CTTTTAACAAAAGATATTCAAGTAATTGATTGAAATTATGATGTTCTATTGTGAAGCGTT
AAATCTTTATTGGAATCTTGAAAAGACATAGAGTCTGAGTATTCTATGCATGAATTTACA
ACTCCTTTTTCAGAAAGTTATTATTATCTTGCAAAATTTTTAAATATAGCATATTGTTTC
GCAGGTTTTTTAGGCCAATGTCAATTTAAATCAAACACAAAAAACTATCTAACCTTAAAA
AACCTTAAAAAACACTTAGAATCATTGATAAGTGAAAACATTAAAGAATGAAAAAATAGC
AAAATTATCAATGATTTTTTAGAAAAAAACCGTATTCAACAACTTTTTGAATTAATACCA
AATAGTAAAAAATGATCACTTATTTTTAAAAAAATAATATGATAA
>7522 bias=224.8,bit_score=976.1,abs_start=78631,align_strand=+,abs_end=79635,score_ratio=0.971243781095,query_name=NODE_1_length_171438_cov_18.2479_ID_1802
ATGCAAGAGAATAATTTAACAATATTAATACCTATATATCATCCAACTCTAACAATTAAT
GAGATATTAAAAAATTTGTATAAACAAAAACAACAAAATTTTAATTTAGTAATCGCTATA
GATAAGCCTTCTGAATCAGAACTTTATGAATTAGAAAAAGCCAAAACCTTTTTCTCAAAT
AGACTTCAAATAATAATCAATACAAATCACCAACACATTGATTCAATAATTAGTAGTTGC
TTAAACATTACAAAAACAAAATACACATTTATAATGTATTCATATATTGAAATTGAGTAT
GATTTTATTTCAAAAATAAATAAACTTTTATTAGAATTTAAAGATGTTGATATTATAAGT
TTTGACGCATATACAAAGGGTATATCTTGAATGAATTTCAACAAATATCCTAAACAAAAT
AAAGAAATAAATATTCATATTGAAGAAGAAAATGTTGCTAAAATAATTCCTTTTATGTAC
AATTTTATTGCAAAAACTTCTTTACTTATTGATGCAACAAATCAACACAATAATAAACAC
CTTAGCGAGCAATATTCACCCAATATACTTTTTAAGACTTTAATTAATGCAAACAAAATT
CTTTTAACAAAAGATATTCAAGTAATTGATTGAAATTATGATGTTCTATTGTGAAGCGTT
AAATCTTTATTGGAATCTTGAAAAGACATAGAGTCTGAGTATTCTATGCATGAATTTACA
ACTCCTTTTTCAGAAAGTTATTATTATCTTGCAAAATTTTTAAATATAGCATATTGTTTC
GCAGGTTTTTTAGGCCAATGTCAATTTAAATCAAACACAAAAAACTATCTAACCTTAAAA
AACCTTAAAAAACACTTAGAATCATTGATAAGTGAAAACATTGAAGAATGAAAAAATAGC
AAAATTATCAATGATTTTTTAGAAAAAAACCGTATTCAACAACTTTTTGAATTAATACCA
AATAGTAAAAAATGATCACTTATTTTTAAAAAAATAATATGATAA
>7525 bias=230.4,bit_score=959.1,abs_start=62744,align_strand=+,abs_end=63748,score_ratio=0.954328358209,query_name=NODE_3_length_93369_cov_17.5684_ID_566
ATGCAAGAAAATAATTTAACAATATTAATTCCTATATATCATCCAACTCTAACAATTAAT
GAGATATTAAAAAATTTGTATAAACAAAAAAAACAAAATTTTAATTTAGTAATTGCTATA
GATAAGCCTTCTGAATCAGAACTTTATGAATTAGAAAAAGCCAAAACCTTTTTCTCAAAT
AGACTTCAAATAATAATCAATACAAATCACCAACACATTGATTCAATAATTAGTAGTTGC
TTAAACATTACAAAAACAAAATACACATTTATTATGTATTCATATATTGAAATTGAGTAT
GATTTTATTTCAAAAATAAATAAACTTTTATTAGAATTTAAAGATGTTGATATTATAAGT
TTTGACGCATATACAAAGGGTATATCTTGAATGAATTTCAACAAATATCCTAAACAAAAT
AAAGAAATAAATATTCATATTGAAGAAGAAAATGTTGCCAAAATAATTCCTTTTATGTAC
AATTTTATTGCAAAAACTTCTTTACTTATTGATGCAACAAATCAACACAATAATAAACAC
CTTAGCGAGCAATATTCACCCAATATACTTTTTAAGACTTTAATTAATGCAAACAAAATT
CTTTTAACAAAAGATATTCAAGTAATTGATTGAAATTATGATGTTCTATTGTGAAGCGTT
AAATCTTTATTGGAATCTTGAAAAGACATAGAATCCGAATATTCTATGCATGAATTTACA
ACTCCTTTTTCAGAAAGTTATTATTATCTTGCAAAATTTTTAAATATAGCATATTGTTTC
GCAGGTTTTTTAGGCCAATGTCAATTTAAATCAAACACAAAAAACTATCTAACCTTAAAA
AACCTTAAAAAACACTTAGAATCATTGATAAGTGAAAACATTGAAGAATGAAAAAATAGC
AAAATTATCAATGATTTTTTAGAAAAAAACCGTATTCAACAACTTTTTGAATTAATACCA
AATAGTAAAAAATGATCACTTATTTTTAAAAAAATAATATGATAA
>7526 bias=221.2,bit_score=973.7,abs_start=223612,align_strand=+,abs_end=224616,score_ratio=0.968855721393,query_name=NODE_1_length_644406_cov_31.3649_ID_828
ATGCAAGAAAATAATTTAACAATATTAATTCCTATATATCATCCAACTCTAACAATTAAT
GAGATATTAAAAAATTTGTATAAACAAAAACAACAAAATTTTAATTTAGTAATCGCTATA
GATAAGCCTTCTGAATCAGAACTTTATGAATTAGAAAAAGCCAAAACCTTTTTCTCAAAT
AGACTTCAAATAATAATCAATACAAATCACCAACACATTGATTCAATAATTAGTAGTTGC
TTAAACATTACAAAAACAAAATACACATTTATAATGTATTCATATATTGAAATTGAGTAT
GATTTTATTTCAAAAATAAATAAACTTTTATTAGAATTTAAAGATGTTGATATTATAAGT
TTTGACGCATATACAAAGGGTATATCTTGAATGAATTTCAACAAATATCCTAAACAAAAT
AAAGAAATAAATATTCATATTGAAGAAGAAAATGTTGCTAAAATAATTCCTTTTATGTAC
AATTTTATTGCAAAAACTTCTTTACTTATTGGTGCAACAAATCAACACAATAATAAACAC
CTTAGCGAGCAATATTCACCCAATATACTTTTTAAGACTTTAATTAATGCAAACAAAATT
CTTTTAACAAAAGATATTCAAGTAATTGATTGAAATTATGATGTCCTATTGTGAAGCGTT
AAATCTTTGTTGGAATCTTGAAAAGACATAGAGTCTGAGTATTCTATGCATGAATTTACA
ACTCCTTTTTCAGAAAGTTATTATTATCTTGCAAAATTTTTAAATATAGCATATTGTTTC
GCAGGTTTTTTAGGCCAATGTCAATTTAAATCAAACACAAAAAACTATCTAACCTTAAAA
AACCTTAAAAAACATTTAGAATCATCGATAAGTGAAAACATTGAAGAATGAAAAAATAGC
AAAATTATCAATGATTTTTTAGAAAAAAACCGTATTCAACAACTTTTTGAATTAATACCA
AATAGTAAAAAATGATCACTTATTTTTAAAAAAATAATATGATAA
>7527 bias=227.9,bit_score=959.1,abs_start=88718,align_strand=-,abs_end=89720,score_ratio=0.954328358209,query_name=NODE_2_length_152465_cov_26.3989_ID_3378
TGCAAGAAAATAATTTAACAATATTAATTCCTATATATCATCCAACTCTAACAATTAATG
AGATATTAAAAAATTTATATAAACAAAAACAACAAAATTTTAATTTAGTAATCGCTATAG
ATAAGCCTTCTGAATCAGAACTTTATGAATTAGAAAAAGCCAAAACCTTTTTCTCAAATA
GACTTCAAATAATAATCAATACAAATCACCAACACATTGATTCAATAATTAGTAGTTGCT
TAAACATTACAAAAACAAAATACACATTTATAATGTATTCATATATTGAAATTGAGTATG
ATTTTATTTCAAAAATAAATAAACTTTTATTAGAATTTAAAGATGTTGATATTATAAGTT
TTGACGCATATACAAAGGGTATATCTTGAATGAATTTCAACAGATATCCTAAACAAAATA
AAGAAATAAATATTCATATTGAAGAAGAAAATGTTGCTAAAATAATTCCTTTTATGTACA
ATTTTATTGCAAAAACTTCTTTACTTATTGATGCAACAAATCAACACAATAATAAACACC
TTAGCGAGCAATATTCACCCAATATACTTTTTAAGACTTTAATTAATGCAAACAAAATTC
TTTTAACAAAAGATATTCAAGTAATTGATTGAAATTATGATGTTCTATTGTGAAGCGTTA
AATCTTTATTGGAATCTTGAAAAGACATAGAATCCGAATATTCTATGCATGAATTTACAA
CTCCTTTTTCAGAAAGTTATTATTATCTTGCAAAATTTTTAAATATAGCATATTGTTTCG
CAGGTTTTTTAGGCCAATGTCAATTTAAATCAAATACAAAAAACTACCTAACCTTAAAAA
ACCTTAAAAAACACTTAGAATCATCGATAAGTGAAAACATTGAAGAATGAAAAAATAGCA
AAATTATCAATGATTTTTTAGAAAAAAACCGTATTCAACAACTTTTTGAATTAATACCAA
ATAGTAAAAAATGATCACTTATTTTTAAAAAAATAATATGATA
>7530 bias=227.6,bit_score=950.7,abs_start=407374,align_strand=-,abs_end=408376,score_ratio=0.945970149254,query_name=NODE_1_length_474534_cov_38.1723_ID_792
TGCAAGAAAATAATTTAACAATATTAATACCTATATATCATCCAACTCTAACAATTAATG
AGATATTAAAAAATTTGTATAAACAAAAACAACAAAATTTTAATTTAGTAATCGCTATAG
ATAAGCCTTCTGAATCAGAACTTTATGAATTAGAAAAAGCCAAAACCTTTTTCTCAAATA
GACTTCAAATAATAATCAATACAAATCACCAACACATTGATTCAATAATTAGTAGTTGCT
TAAACATTACAAAAACAAAATACACATTTATTATGTATTCATATATTGAAATTGAGTATG
ATTTTATTTCGAAAATAAATAAACTTTTATTAGAATTTAAAGATGTTGATATTATAAGTT
TTGACGCATATACAAAGGGTATATCTTGAATGAATTTCAACAAATATCCTAAACAAAATA
AAGAAATAAATATTCATATTGAAGAAGAAAATGTTGCCAAAATAATTCCTTTTATGTACA
ATTTTATTGCAAAAACTTCTTTACTTATTGATGCTACAAATCAACATAATAATAAACACC
TTAGCGAGCAATATTCACCCAATATACTTTTTAAGACTTTAATTAATGCAAACAAAATTC
TTTTAACAAAAGATATTCAAGTAATTGATTGAAATTATGATGTTTTATTGTGAAGCGTTA
AATCTTTATTAGAATCTTGAAAAGACATAGAATCTGAGTATTCTGCACATGAATTTACAA
CTCCTTTTTCAGAAAGCTATTATTATCTTGCGAAATTTTTAAATATAGCATATTGTTTCA
CAGGTTTTTTAGGCCAATGTCAATTTAAATCAAACACAAAAAACTATCTAACCTTAAAAA
ACCTTAAAAAACATTTAGAATCATTGATAAGTGAAAACATTGAAGAATGAAAAAATAGCA
AAATTATCAATGATTTTTTAGAAAAAAACCGTATTCAACTACTTTTTGAATTAATACCAA
ATAGTAAAAAATGATCACTTATTTTTAAAAAAATAATATGATA
>7532 bias=230.6,bit_score=973.5,abs_start=115215,align_strand=-,abs_end=116217,score_ratio=0.968656716418,query_name=NODE_2_length_179046_cov_45.3973_ID_251
TGCAAGAAAATAATTTAACAATATTAATACCTATATATCATCCAACTTTAACAATTAATG
AGATATTAAAAAATTTGTATAAACAAAAACAACAAAATTTTAATTTAGTAATCGCTATAG
ATAAGCCTTCTGAATCAGAACTTTATGAATTAGAAAAAGCCAAAACCTTTTTCTCAAATA
GACTTCAAATAATAATCAATACAAATCACCAACACATTGATTCAATAATTAGTAGTTGCT
TAAACATTACAAAAACAAAATACACATTTATAATGTATTCATATATTGAAATTGAGTATG
ATTTTATTTCAAAAATAAATAAACTTTTATTAGAATTTAAAGATGTTGATATTATAAGTT
TTGACGCATATACAAAGGGTATATCTTGAATGAATTTCAACAAATATCCTAAACAAAATA
AAGAAATAAATATTCATATTGAAGAAGAAAATGTTGCTAAAATAATTCCTTTTATGTACA
ATTTTATTGCAAAAACTTCTTTACTTATTGATGCAACAAATCAACACAATAATAAACACC
TTAGCGAGCAATATTCACCCAATATACTTTTTAAGACTTTAATTAATGCAAACAAAATTC
TTTTAACAAAAGATATTCAAGTAATTGATTGAAATTATGATGTTTTATTGTGAAGCGTTA
AATCTTTATTGGAATCTTGAAAAGACATAGAGTCTGAGTATTCTGTGCATAAATTTACAA
CTCCTTTTTCAGAAAGTTATTATTATCTTGCAAAATTTTTAAATATAGCATATTGTTTCG
CAGGTTTTTTAGGCCAATGTCAATTTAAATCAAACACAAAAAACTATCTAACCTTAAAAA
ACCTTAAAAAACATTTAGAATCATTGATAAGTGAAAACATTGAAGAATGAAAAAATAGCA
AAATTATCAATGATTTTTTAGAAAAAAACCGTATTCAACAACTTTTTGAATTAATACCAA
ATAGTAAAAAATGATCACTTATTTTTAAAAAAATAATATGATA
>20214 bias=0,e_score=2.9e-287,bit_score=959.1,score_ratio=0.95,align_strand=-,abs_start=34977,abs_end=35979,allele_start=34977,allele_end=35979,query_name=NODE_3_length_98724_cov_39.7872_ID_265 <unknown description>
TGCAAGAAAATAATTTAACAATATTAATTCCTATATATCATCCAACTCTAACAATTAATG
AGATATTAAAAAATTTGTATAAACAAAAAAAACAAAATTTTAATTTAGTAATTGCTATAG
ATAAGCCTTCTGAATCAGAACTTTATGAATTAGAAAAAGCCAAAACCTTTTTCTCAAATA
GACTTCAAATAATAATCAATACAAATCACCAACACATTGATTCAATAATTAGTAGTTGCT
TAAACATTACAAAAACAAAATACACATTTATTATGTATTCATATATTGAAATTGAGTATG
ATTTTATTTCAAAAATAAATAAACTTTTATTAGAATTTAAAGATGTTGATATTATAAGTT
TTGACGCATATACAAAGGGTATATCTTGAATGAATTTCAACAAATATCCTAAACAAAATA
AAGAAATAAATATTCATATTGAAGAAGAAAATGTTGCCAAAATAATTCCTTTTATGTACA
ATTTTATTGCAAAAACTTCTTTACTTATTGATGCAACAAATCAACACAATAATAAACACC
TTAGCGAGCAATATTCACCCAATATACTTTTTAAGACTTTAATTAATGCAAACAAAATTC
TTTTAACAAAAGATATTCAAGTAATTGATTGAAATTATGATGTTCTATTGTGAAGCGTTA
AATCTTTATTGGAATCTTGAAAAGACATAGAATCCGAATATTCTATGCATGAATTTACAA
CTCCTTTTTCAGAAAGTTATTATTATCTTGCAAAATTTTTAAATATAGCATATTGTTTCG
CAGGTTTTTTAGGCCAATGTCAATTTAAATCAAACACAAAAAACTATCTAACCTTAAAAA
ACCTTAAAAAACACTTAGAATCATTGATAAGTGAAAACATTGAAGAATGAAAAAATAGCA
AAATTATCAATGATTTTTTAGAAAAAAACCGTATTCAACAACTTTTTGAATTAATACCAA
ATAGTAAAAAATGATCACTTATTTTTAAAAAAATAATATGAT
>20215 bias=0,e_score=1.4e-286,bit_score=959.5,score_ratio=0.95,align_strand=-,abs_start=442903,abs_end=443905,allele_start=442903,allele_end=443905,query_name=NODE_1_length_666248_cov_46.4332_ID_732 <unknown description>
TGCAAGAAAATAATTTAACAATATTAATACCTATATATCATCCAACTCTAACAATTAATG
AGATATTAAAAAATTTGTATAAACAAAAACAACAAAATTTTAATTTAGTAATCGCTATAG
ATAAGCCTTCTGAATCAGAACTTTATGAATTAGAAAAAGCAAAAACCTTTTTTTCAAATA
GACTTCAAATAATAATCAATACAAATCACCAACACATTGATTCAATAATTAGTAGTTGCT
TAAACATTACAAAAACAAAATACACATTTATAATGTATTCATATATTGAAATTGAGTATG
ATTTTGTTTCAAAAATAAATAAACTTTTATTAGAATTTAAAGATGTTGATATTATAAGTT
TTGATGCATATACAAAGGGTATATCTTGAATGAATTTCAACAAATATCCTAAACAAAATA
AAGAAATAAATATCCATATTGAAGAAGAAAATGTTGCTAAAATAATTCCTTTTATGTACA
ATTTTATTGCAAAAACTTCTTTACTTATTGATGCAACAAATCAACACAATAATAAACACC
TTAGCGAGCAATATTCACCCAATATACTTTTTAAGACTTTAATTAATGCAAACAAAATTC
TTTTAACAAAAGATATTCAAGTAATTGATTGAAATTATGATGTTTTATTGTGAAGTGTTA
AATCTTTATTGGAATCTTGAAAAGACGTAGAGTCTGAGTATTCTGTGCATAAATTTACAA
CTCCTTTTTCAGAAAGTTATTATTATCTTGCAAAATTTTTAAATATAGCATATTGTTTCG
CGGGTTTTTTAGGCCAATGTCAATTTAAATCAAACACAAAAAACTATCTAACCTTAAAAA
ACCTTAAAAAACATTTAGAGTCATTGATAAGTGAAAACATTGAAGAATGAAAAAATAGCA
AAATTATCAATGATTTTTTAGAAAAAAACCGTATTCAACAACTTTTTGAATTAATACCAA
ATAGTAAAAAATGATCACTTATTTTTAAAAAAATAATATGAT
>20216 bias=0,e_score=6.7e-287,bit_score=959.1,score_ratio=0.95,align_strand=+,abs_start=171788,abs_end=172792,allele_start=171788,allele_end=172792,query_name=NODE_2_length_226046_cov_22.58_ID_866 <unknown description>
TGCAAGAAAATAATTTAACAATATTAATTCCTATATATCATCCAACTCTAACAATTAATG
AGATATTAAAAAATTTGTATAAACAAAAAAAACAAAATTTTAATTTAGTAATTGCTATAG
ATAAGCCTTCTGAATCAGAACTTTATGAATTAGAAAAAGCCAAAACCTTTTTCTCAAATA
GACTTCAAATAATAATCAATACAAATCACCAACACATTGATTCAATAATTAGTAGTTGCT
TAAACATTACAAAAACAAAATACACATTTATTATGTATTCATATATTGAAATTGAGTATG
ATTTTATTTCAAAAATAAATAAACTTTTATTAGAATTTAAAGATGTTGATATTATAAGTT
TTGACGCATATACAAAGGGTATATCTTGAATGAATTTCAACAAATATCCTAAACAAAATA
AAGAAATAAATATTCATATTGAAGAAGAAAATGTTGCCAAAATAATTCCTTTTATGTACA
ATTTTATTGCAAAAACTTCTTTACTTATTGATGCAACAAATCAACACAATAATAAACACC
TTAGCGAGCAATATTCACCCAATATACTTTTTAAGACTTTAATTAATGCAAACAAAATTC
TTTTAACAAAAGATATTCAAGTAATTGATTGAAATTATGATGTTCTATTGTGAAGCGTTA
AATCTTTATTGGAATCTTGAAAAGACATAGAATCCGAATATTCTATGCATGAATTTACAA
CTCCTTTTTCAGAAAGTTATTATTATCTTGCAAAATTTTTAAATATAGCATATTGTTTCG
CAGGTTTTTTAGGCCAATGTCAATTTAAATCAAACACAAAAAACTATCTAACCTTAAAAA
ACCTTAAAAAACACTTAGAATCATTGATAAGTGAAAACATTGAAGAATGAAAAAATAGCA
AAATTATCAATGATTTTTTAGAAAAAAACCGTATTCAACAACTTTTTGAATTAATACCAA
ATAGTAAAAAATGATCACTTATTTTTAAAAAAATAATATGATAA
>20217 bias=0,e_score=2.4e-291,bit_score=973.5,score_ratio=0.97,align_strand=-,abs_start=115215,abs_end=116217,allele_start=115215,allele_end=116217,query_name=NODE_2_length_179046_cov_45.3973_ID_251 <unknown description>
TGCAAGAAAATAATTTAACAATATTAATACCTATATATCATCCAACTTTAACAATTAATG
AGATATTAAAAAATTTGTATAAACAAAAACAACAAAATTTTAATTTAGTAATCGCTATAG
ATAAGCCTTCTGAATCAGAACTTTATGAATTAGAAAAAGCCAAAACCTTTTTCTCAAATA
GACTTCAAATAATAATCAATACAAATCACCAACACATTGATTCAATAATTAGTAGTTGCT
TAAACATTACAAAAACAAAATACACATTTATAATGTATTCATATATTGAAATTGAGTATG
ATTTTATTTCAAAAATAAATAAACTTTTATTAGAATTTAAAGATGTTGATATTATAAGTT
TTGACGCATATACAAAGGGTATATCTTGAATGAATTTCAACAAATATCCTAAACAAAATA
AAGAAATAAATATTCATATTGAAGAAGAAAATGTTGCTAAAATAATTCCTTTTATGTACA
ATTTTATTGCAAAAACTTCTTTACTTATTGATGCAACAAATCAACACAATAATAAACACC
TTAGCGAGCAATATTCACCCAATATACTTTTTAAGACTTTAATTAATGCAAACAAAATTC
TTTTAACAAAAGATATTCAAGTAATTGATTGAAATTATGATGTTTTATTGTGAAGCGTTA
AATCTTTATTGGAATCTTGAAAAGACATAGAGTCTGAGTATTCTGTGCATAAATTTACAA
CTCCTTTTTCAGAAAGTTATTATTATCTTGCAAAATTTTTAAATATAGCATATTGTTTCG
CAGGTTTTTTAGGCCAATGTCAATTTAAATCAAACACAAAAAACTATCTAACCTTAAAAA
ACCTTAAAAAACATTTAGAATCATTGATAAGTGAAAACATTGAAGAATGAAAAAATAGCA
AAATTATCAATGATTTTTTAGAAAAAAACCGTATTCAACAACTTTTTGAATTAATACCAA
ATAGTAAAAAATGATCACTTATTTTTAAAAAAATAATATGAT
>20218 bias=0,e_score=6.6e-291,bit_score=972.0,score_ratio=0.97,align_strand=-,abs_start=110669,abs_end=111671,allele_start=110669,allele_end=111671,query_name=NODE_2_length_174641_cov_50.6885_ID_2769 <unknown description>
TGCAAGAAAATAATTTAACAATATTAATACCTATATATCATCCAACTCTAACAATTAATG
AGATATTAAAAAATTTGTATAAACAAAAACAACAAAATTTTAATTTAGTAATCGCTATAG
ATAAGCCTTCTGAATCAGAACTTTATGAATTAGAAAAAGCCAAAACCTTTTTCTCAAATA
GACTTCAAATAATAATCAATACAAATCACCAACACATTGATTCAATAATTAGTAGTTGCT
TAAACATTACAAAAACAAAATACACATTTATAATGTATTCATATATTGAAATTGAGTATG
ATTTTATTTCAAAAATAAATAAACTTTTATTAGAATTTAAAGATGTTGATATTATAAGTT
TTGACGCATATACAAAGGGTATATCTTGAATGAATTTCAACAAATATCCTAAACAAAATA
AAGAAATAAATATTCATATTGAAGAAGAAAATGTTGCTAAAATAATTCCTTTTATGTACA
ATTTTATTGCAAAAACTTCTTTACTTATTGATGCAACAAATCAACACAATAATAAACACC
TTAGCGAGCAATATTCACCCAATATACTTTTTAAGACTTTAATTAATGCAAACAAAATTC
TTTTAACAAAAGATATTCAAGTAATTGATTGAAATTATGATGTTTTATTGTGAAGCGTTA
AATCTTTATTGGAATCTTGAAAAGACATAGAGTCTGAGTATTTTGTGCATAAATTTACAA
CTCCTTTTTCAGAAAGTTATTATTATCTTGCAAAATTTTTAAATATAGCATATTGTTTCG
CAGGTTTTTTAGGCCAATGTCAATTTAAATCAAACACAAAAAACTATCTAACCTTAAAAA
ACCTTAAAAAACATTTAGAATCATTGATAAGTGAAAACATTGAAGAATGAAAAAATAGCA
AAATTATCAATGATTTTTTAGAAAAAAACCGTATTCAACAACTTTTTGAATTAATACCAA
ATAGTAAAAAATGATCACTTATTTTTAAAAAAATAATATGAT
>20219 bias=0,e_score=7e-287,bit_score=958.9,score_ratio=0.95,align_strand=-,abs_start=147506,abs_end=148508,allele_start=147506,allele_end=148508,query_name=NODE_2_length_211336_cov_54.0217_ID_107 <unknown description>
TGCAAGAAAATAATTTAACAATATTAATACCTATATATCATCCAACTCTAACAATTAATG
AGATATTAAAAAATTTGTATAAACAAAAACAACAAAATTTTAATTTAGTAATCGCTATAG
ATAAGCCTTCTGAATCAGAACTTTATGAATTAGAAAAAGCCAAAACCTTTTTCTCAAATA
GACTTCAAATAATAATCAATACAAATCACCAACACATTGATTCAATAATTAGTAATTGCT
TAAACATTACAAAAACAAAATACACATTTATAATGTATTCATATATTGAAATTGAGTATG
ATTTTGTTTCAAAAATAAATAAACTTTTATTAGAATTTAAAGATGTTGATATTATAAGTT
TTGATGCATATACAAAGGGTATATCTTGAATGAATTTCAACAGATATCCTAAACAAAATA
AAGAAATAAATATTCATATTGAAGAAGAAAATGTTGCTAAAATAATTCCTTTTATGTACA
ATTTTATTGCAAAAACTTCTTTACTTATTGATGCAACAAATCAACACAATAATAAACACC
TTAGCGAGCAATATTCACCCAATATACTTTTTAAGACTTTAATTAATGCAAACAAAATTC
TTTTAACAAAAGATATTCAAGTAATTGATTGAAATTATGATGTTCTATTGTGAAGCGTTA
AATCTTTATTGGAATCTTGAAAAGACATAGAGTCTGAGTATTCTGCACATGAATTTACAA
CTCCTTTTTCAGAAAGTTATTATTATCTTGCAAAATTTTTAAATATAGCATATTGTTTCA
CAGGTTTTTTAGGCCAATGTCAATTTAAATCAAACACAAAAAACTATCTAACCTTAAAAA
ACCTTAAAAAACATTTAGAATTATTGATAAGTGAAAACATTGAAGAATGAAAAAATAGCA
AAATTATCAATGATTTTTTAGAAAAAAACCGTATTCAACAACTTTTTGAATTAATACCAA
ATAGTAAAAAATGATCACTTATTTTTAAAAAAATAATATGAT
>20220 bias=0,e_score=6.7e-291,bit_score=973.4,score_ratio=0.97,align_strand=-,abs_start=85723,abs_end=86725,allele_start=85723,allele_end=86725,query_name=NODE_1_length_497571_cov_28.1511_ID_540 <unknown description>
TGCAAGAAAATAATTTAACAATATTAATTCCTATATATCATCCAACTCTAACAATTAATG
AGATATTAAAAAATTTATATAAACAAAAACAACAAAATTTTAATTTAGTAATCGCTATAG
ATAAGCCTTCTGAATCAGAACTTTATGAATTAGAAAAAGCCAAAACCTTTTTCTCAAATA
GACTTCAAATAATAATCAATACAAATCACCAACACATTGATTCAATAATTAGTAGTTGCT
TAAACATTACAAAAACAAAATACACATTTATAATGTATTCATATATTGAAATTGAGTATG
ATTTTATTTCAAAAATAAATAAACTTTTATTAGAATTTAAAGATGTTGATGTTATAAGTT
TTGACGCATATACAAAGGGTATATCTTGAATGAATTTCAACAAATATCCTAAACAAAATA
AAGAGATAAATATTCATATTGAAGAAGAAAATGTTGCTAAAATAATTCCTTTTATGTACA
ATTTTATTGCAAAAACTTCTTTACTTATTGGTGCGACAAATCAACACAATAATAAACACC
TTAGCGAGCAATATTCACCCAATATACTTTTTAAGACTTTAATTAATGCAAACAAAATTC
TTTTAACAAAAGATATTCAAGTAATTGATTGAAATTATGATGTTCTATTGTGAAGCGTTA
AATCTTTATTGGAATCTTGAAAAGACATAGAGTCTGAGTATTCTGCGCATAAATTTACAA
CTCCTTTTTCAGAAAGTTATTATTATCTTGCAAAATTTTTAAATATAGCATATTGTTTCG
CAGGTTTTTTAGGCCAATGTCAATTTAAATCAAACACAAAAAACTATCTAACCTTAAAAA
ACCTTAAAAAACATTTAGAATCATTGATAAGTGAAAACATTGAAGAATGAAAAAATAGCA
AAATTATCAATGATTTTTTAGAAAAAAACCGTATTCAACAACTTTTTGAATTAATACCAA
ATAGTAAAAAATGATCACTTATTTTTAAAAAAATAATATGAT
>20221 bias=0,e_score=4.1e-292,bit_score=976.1,score_ratio=0.97,align_strand=-,abs_start=126579,abs_end=127581,allele_start=126579,allele_end=127581,query_name=NODE_1_length_194000_cov_43.9897_ID_1724 <unknown description>
TGCAAGAGAATAATTTAACAATATTAATACCTATATATCATCCAACTCTAACAATTAATG
AGATATTAAAAAATTTGTATAAACAAAAACAACAAAATTTTAATTTAGTAATCGCTATAG
ATAAGCCTTCTGAATCAGAACTTTATGAATTAGAAAAAGCCAAAACCTTTTTCTCAAATA
GACTTCAAATAATAATCAATACAAATCACCAACACATTGATTCAATAATTAGTAGTTGCT
TAAACATTACAAAAACAAAATACACATTTATAATGTATTCATATATTGAAATTGAGTATG
ATTTTATTTCAAAAATAAATAAACTTTTATTAGAATTTAAAGATGTTGATATTATAAGTT
TTGACGCATATACAAAGGGTATATCTTGAATGAATTTCAACAAATATCCTAAACAAAATA
AAGAAATAAATATTCATATTGAAGAAGAAAATGTTGCTAAAATAATTCCTTTTATGTACA
ATTTTATTGCAAAAACTTCTTTACTTATTGATGCAACAAATCAACACAATAATAAACACC
TTAGCGAGCAATATTCACCCAATATACTTTTTAAGACTTTAATTAATGCAAACAAAATTC
TTTTAACAAAAGATATTCAAGTAATTGATTGAAATTATGATGTTCTATTGTGAAGCGTTA
AATCTTTATTGGAATCTTGAAAAGACATAGAGTCTGAGTATTCTATGCATGAATTTACAA
CTCCTTTTTCAGAAAGTTATTATTATCTTGCAAAATTTTTAAATATAGCATATTGTTTCG
CAGGTTTTTTAGGCCAATGTCAATTTAAATCAAACACAAAAAACTATCTAACCTTAAAAA
ACCTTAAAAAACACTTAGAATCATTGATAAGTGAAAACATTGAAGAATGAAAAAATAGCA
AAATTATCAATGATTTTTTAGAAAAAAACCGTATTCAACAACTTTTTGAATTAATACCAA
ATAGTAAAAAATGATCACTTATTTTTAAAAAAATAATATGAT
>20222 bias=0,e_score=2.9e-287,bit_score=959.1,score_ratio=0.95,align_strand=-,abs_start=35267,abs_end=36269,allele_start=35267,allele_end=36269,query_name=NODE_3_length_99014_cov_51.1683_ID_224 <unknown description>
TGCAAGAAAATAATTTAACAATATTAATTCCTATATATCATCCAACTCTAACAATTAATG
AGATATTAAAAAATTTATATAAACAAAAACAACAAAATTTTAATTTAGTAATCGCTATAG
ATAAGCCTTCTGAATCAGAACTTTATGAATTAGAAAAAGCCAAAACCTTTTTCTCAAATA
GACTTCAAATAATAATCAATACAAATCACCAACACATTGATTCAATAATTAGTAGTTGCT
TAAACATTACAAAAACAAAATACACATTTATAATGTATTCATATATTGAAATTGAGTATG
ATTTTATTTCAAAAATAAATAAACTTTTATTAGAATTTAAAGATGTTGATATTATAAGTT
TTGACGCATATACAAAGGGTATATCTTGAATGAATTTCAACAGATATCCTAAACAAAATA
AAGAAATAAATATTCATATTGAAGAAGAAAATGTTGCTAAAATAATTCCTTTTATGTACA
ATTTTATTGCAAAAACTTCTTTACTTATTGATGCAACAAATCAACACAATAATAAACACC
TTAGCGAGCAATATTCACCCAATATACTTTTTAAGACTTTAATTAATGCAAACAAAATTC
TTTTAACAAAAGATATTCAAGTAATTGATTGAAATTATGATGTTCTATTGTGAAGCGTTA
AATCTTTATTGGAATCTTGAAAAGACATAGAATCCGAATATTCTATGCATGAATTTACAA
CTCCTTTTTCAGAAAGTTATTATTATCTTGCAAAATTTTTAAATATAGCATATTGTTTCG
CAGGTTTTTTAGGCCAATGTCAATTTAAATCAAATACAAAAAACTACCTAACCTTAAAAA
ACCTTAAAAAACACTTAGAATCATCGATAAGTGAAAACATTGAAGAATGAAAAAATAGCA
AAATTATCAATGATTTTTTAGAAAAAAACCGTATTCAACAACTTTTTGAATTAATACCAA
ATAGTAAAAAATGATCACTTATTTTTAAAAAAATAATATGAT
>20223 bias=0,e_score=9.9e-292,bit_score=974.4,score_ratio=0.97,align_strand=+,abs_start=62814,abs_end=63818,allele_start=62814,allele_end=63818,query_name=NODE_2_length_147029_cov_48.4721_ID_161 <unknown description>
TGCAAGAAAATAATTTAACAATATTAATTCCTATATATCATCCAACTCTAACAATTAATG
AGATATTAAAAAATTTGTATAAACAAAAACAACAAAATTTTAATTTAGTAATCGCTATAG
ATAAGCCTTCTGAATCAGAACTTTATGAATTAGAAAAAGCCAAAACCTTTTTCTCAAATA
GACTTCAAATAATAATCAATACAAATCACCAACACATTGATTCAATAATTAGTAGTTGCT
TAAACATTACAAAAACAAAATACACATTTATAATGTATTCATATATTGAAATTGAGTATG
ATTTTATTTCAAAAATAAATAAACTTTTATTAGAATTTAAAGATGTTGATATTATAAGTT
TTGACGCATATACAAAGGGTATATCTTGAATGAATTTCAACAAATATCCTAAACAAAATA
AAGAAATAAATATTCATATTGAAGAAGAAAATGTTGCTAAAATAATTCCTTTTATGTACA
ATTTTATTGCAAAAACTTCTTTACTTATTGGTGCAACAAATCAACACAATAATAAACACC
TTAGCGAGCAATATTCACCCAATATACTTTTTAAGACTTTAATTAATGCAAACAAAATTC
TTTTAACAAAAGATATTCAAGTAATTGATTGAAATTATGATGTCCTATTGTGAAGCGTTA
AATCTTTGTTGGAATCTTGAAAAGACATAGAGTCTGAGTATTCTATGCATGAATTTACAA
CTCCTTTTTCAGAAAGTTATTATTATCTTGCAAAATTTTTAAATATAGCATATTGTTTCG
CAGGTTTTTTAGGCCAATGTCAATTTAAATCAAACACAAAAAACTATCTAACCTTAAAAA
ACCTTAAAAAACATTTAGAATCATTGATAAGTGAAAACATTGAAGAATGAAAAAATAGCA
AAATTATCAATGATTTTTTAGAAAAAAACCGTATTCAACAACTTTTTGAATTAATACCAA
ATAGTAAAAAATGATCACTTATTTTTAAAAAAATAATATGATAA
>20224 bias=0,e_score=5.7e-291,bit_score=973.7,score_ratio=0.97,align_strand=-,abs_start=444039,abs_end=445041,allele_start=444039,allele_end=445041,query_name=NODE_1_length_507951_cov_41.4538_ID_1311 <unknown description>
TGCAAGAAAATAATTTAACAATATTAATTCCTATATATCATCCAACTCTAACAATTAATG
AGATATTAAAAAATTTGTATAAACAAAAACAACAAAATTTTAATTTAGTAATCGCTATAG
ATAAGCCTTCTGAATCAGAACTTTATGAATTAGAAAAAGCCAAAACCTTTTTCTCAAATA
GACTTCAAATAATAATCAATACAAATCACCAACACATTGATTCAATAATTAGTAGTTGCT
TAAACATTACAAAAACAAAATACACATTTATAATGTATTCATATATTGAAATTGAGTATG
ATTTTATTTCAAAAATAAATAAACTTTTATTAGAATTTAAAGATGTTGATATTATAAGTT
TTGACGCATATACAAAGGGTATATCTTGAATGAATTTCAACAAATATCCTAAACAAAATA
AAGAAATAAATATTCATATTGAAGAAGAAAATGTTGCTAAAATAATTCCTTTTATGTACA
ATTTTATTGCAAAAACTTCTTTACTTATTGGTGCAACAAATCAACACAATAATAAACACC
TTAGCGAGCAATATTCACCCAATATACTTTTTAAGACTTTAATTAATGCAAACAAAATTC
TTTTAACAAAAGATATTCAAGTAATTGATTGAAATTATGATGTCCTATTGTGAAGCGTTA
AATCTTTGTTGGAATCTTGAAAAGACATAGAGTCTGAGTATTCTATGCATGAATTTACAA
CTCCTTTTTCAGAAAGTTATTATTATCTTGCAAAATTTTTAAATATAGCATATTGTTTCG
CAGGTTTTTTAGGCCAATGTCAATTTAAATCAAACACAAAAAACTATCTAACCTTAAAAA
ACCTTAAAAAACATTTAGAATCATCGATAAGTGAAAACATTGAAGAATGAAAAAATAGCA
AAATTATCAATGATTTTTTAGAAAAAAACCGTATTCAACAACTTTTTGAATTAATACCAA
ATAGTAAAAAATGATCACTTATTTTTAAAAAAATAATATGAT
>20225 bias=0,e_score=4.7e-284,bit_score=950.7,score_ratio=0.95,align_strand=-,abs_start=407374,abs_end=408376,allele_start=407374,allele_end=408376,query_name=NODE_1_length_474534_cov_38.1723_ID_792 <unknown description>
TGCAAGAAAATAATTTAACAATATTAATACCTATATATCATCCAACTCTAACAATTAATG
AGATATTAAAAAATTTGTATAAACAAAAACAACAAAATTTTAATTTAGTAATCGCTATAG
ATAAGCCTTCTGAATCAGAACTTTATGAATTAGAAAAAGCCAAAACCTTTTTCTCAAATA
GACTTCAAATAATAATCAATACAAATCACCAACACATTGATTCAATAATTAGTAGTTGCT
TAAACATTACAAAAACAAAATACACATTTATTATGTATTCATATATTGAAATTGAGTATG
ATTTTATTTCGAAAATAAATAAACTTTTATTAGAATTTAAAGATGTTGATATTATAAGTT
TTGACGCATATACAAAGGGTATATCTTGAATGAATTTCAACAAATATCCTAAACAAAATA
AAGAAATAAATATTCATATTGAAGAAGAAAATGTTGCCAAAATAATTCCTTTTATGTACA
ATTTTATTGCAAAAACTTCTTTACTTATTGATGCTACAAATCAACATAATAATAAACACC
TTAGCGAGCAATATTCACCCAATATACTTTTTAAGACTTTAATTAATGCAAACAAAATTC
TTTTAACAAAAGATATTCAAGTAATTGATTGAAATTATGATGTTTTATTGTGAAGCGTTA
AATCTTTATTAGAATCTTGAAAAGACATAGAATCTGAGTATTCTGCACATGAATTTACAA
CTCCTTTTTCAGAAAGCTATTATTATCTTGCGAAATTTTTAAATATAGCATATTGTTTCA
CAGGTTTTTTAGGCCAATGTCAATTTAAATCAAACACAAAAAACTATCTAACCTTAAAAA
ACCTTAAAAAACATTTAGAATCATTGATAAGTGAAAACATTGAAGAATGAAAAAATAGCA
AAATTATCAATGATTTTTTAGAAAAAAACCGTATTCAACTACTTTTTGAATTAATACCAA
ATAGTAAAAAATGATCACTTATTTTTAAAAAAATAATATGAT
