# Supplementary material for: Genomic determination of minimum multi-locus sequence typing schemas to represent the genomic phylogeny of Mycoplasma hominis
Source: BMC Genomics. 2016 Nov 23;17:964. doi: 10.1186/s12864-016-3284-z (PMC5120421; doi:10.1186/s12864-016-3284-z)
Supplement: Additional file 2: — FASTA sequence and sequence type (ST) table for the 7-loci MLST schema. (ZIP 10 kb) [file 12864_2016_3284_MOESM2_ESM.zip]

Archive with 4 entries (4 files):
- full-gene-alleles.fasta
- pcr-st-mapping.csv
- st-full-gene-mappings.csv
- st-mapping-old.csv
