# Supplementary material for: Genomic determination of minimum multi-locus sequence typing schemas to represent the genomic phylogeny of Mycoplasma hominis
Source: BMC Genomics. 2016 Nov 23;17:964. doi: 10.1186/s12864-016-3284-z (PMC5120421; doi:10.1186/s12864-016-3284-z)
Supplement: Additional file 2: — FASTA sequence and sequence type (ST) table for the 7-loci MLST schema. (ZIP 10 kb) [file 12864_2016_3284_MOESM2_ESM.zip › full-gene-alleles.fasta]

>GENE20-20
ATGAGCAAGCAAAAACATGGTAGAAAAGCATTTCTACCAAAATGGGCAATATTTATTATAATCTTGGCTTTTATATTAACGGCAGGTATTATTGGCGTCGTAATATATTACATTTTTAATTATGTTAATTATTCAAATGGCAATGGCGGAGGTTTATTTGATGGCCAAAAAAATAAAAATTATTCAATGCCAAATGAAGAAAGATATCTACAAAGTTTCAATGCAAAAACGATTGTCAAAAACAATATTCAATTAAAGAACAAAAATTATCAATATGGAAATTTAAGTATTTTTGAATATCCTTTTGCCTTAACAAAAAATAATGAACCTATTTATTTTTTGGGTGAAGAAGGAAGAAAATTATTAAATTTAGAATTTTTAAAAAGAGGCTTTTATGGTCCTGAAATTAATGGTTTAAATCATGTTTATATAAATAAAAAAATACCTAATGTTTCGAATATTAAGGACGTAAATGGTGTTTATTTGCCACAAGCTTTTGACATTTTTATTCAAATAAATCATTTTATCTCTGGGGGAATAAAACAAGTCCAATCATGAAGTTTGCAAAAGAGAGTTGAGCTAGTTTTTAATACTTTATTTCATGAATACGCACACCACATTGATAATACATACAACCGAAGTATAAGAGAAAATGATGAGTTTGCCAATAATGATTTAAGCTATAAATTAGCAACTCCTGAACTAAACAAAATAATCAATAAATTTAACGGAAACAACAACAAATTTTTAACCGAATTTAGAAAAACGCTAAACTACGATGGTTCAATTCAAAACGATGAATATTTAGTCAATAAAGAATTATTTAATCCTAAAAACAAAGAAATACCAGTTTATTCAAAATTTAGTCAATATGACTTATTCAAGTTAGCTAACCTCACCTTAACAAACAAAGAAGTTGAAAAATACAATATTTTAAACAATAAAAACTTTTATTTTAATAATTCAACAAACAACACAGTTTATTATGCAAATTCTACTAATATTGATCAAATAAAATACTTGTTTTCGTTTGAGGAGCTTTTTGCAAGAGAACTAGTAAAACTTTCGTATTCAGCACATGAAAATTTTCAAATGTTTGACGGTCATTTAACTTTGGATGATTCTTTGAATTTCTTATATTATAAATTAAAAAATGATGATATTTTTCTATCTTCAATTGGTGACGACACACTAAAGATGATTGCCAACTATTATAATAAATATGTAATATATTCAGCCAATTGAGTATTTGATGATGAATTAAAAGATTATAAAAATATTAATAATAAATTTTTGTTTAGAAATAAACAAGGAAAATACATTTATAAACCAAACCAACAAGTAAAGGCATTATTAAAAGCATATATTGATTTAATGGGTTTTGGTCAACCTATTAGTTATATGGGATCTGATATTAGCAGTTGATATATTGATCATAATGGCAATATTAACTCTCAATATTCAAACATAAATATTGGGGGATTTCTAAACTTAGAAAATTCATTAATAGATTCAAATAGCAAGGAAGCAAAATATCCAACCTATTTACTATTTCAAAAAGAAAATAAAAATCCTTTAAAACTTAGAATTCATACCTCAAAATACAACTTTATTGCCAAAAGCAGATGAAATGAAATTTATTCAAAAAATCTACTAAATGAAGAAAGCATATATTCAAATAATGTTAAAAATTATGAATATGTTTCATATTTTTCCGATTCAATTGGAATTAATGAAATAAAAGATTATACAAATCAAAATAACTATTTAAATTTAAAACTTTGAGTTGATAAAAATAATAATAATAAAATTGAATCAGATGAAATATCAAGCATTGTTTCAAACAAAAATATTTTAGATAAAAAAATGAAAGAATTATCATTATTTGCAAACGTTGAATATGACAAAAATAAATCATTGTATGAACAAGTTATGCAATTGACAGAAGGAATAAAAAATACTAATTCGCCCAAAGCAAAATTATTAATTAACGAAATTATTGATTTATACAATTCTTATTTTTTAACCTTTGGAAGTAACGGATATTGAACCCACCAACAAAATAACAAACGCAATGTAACAAATTTTAGAAAAACAATGGAATGATACGACACAGAAAAACAAACTACAAAGAATCTAATCTATTCATTAAATTTAGTAAGTAACAATGATGAAGTTAATTTTGAATTTAAAAGATATAATTAA
>GENE20-17193
ATGAGCAAGCAAAAACATGGTAGAAAAGCATTTCTACCAAAATGGGCAATATTTATTATAATCTTGGCTTTTATATTAACGGCAGGTATTATTGGCGTCGTAATATATTACATTTTTAATTATGTTAATTATTCAAATGGCAATGGCGGAGGTTTATTTGATGGCCAAAAAAATAAAAATTATTCAATGCCAAATGAAGAAAGATATCTACAAAGTTTCAATGCAAAAACGATTGTCAAAAACAATATTCAATTAAAGAACAAAAATTATCAATATGGAAATTTAAGTATTTTTGAATATCCTTTTGCCTTAACAAAAAATAATGAACCTATTTATTTTTTGGGTGAAGAAGGAAGAAAATTATTAAATTTAGAATTTTTAAAAAGAGGCTTTTATGGTCCTGAAATTAATGGTTTAAATCATGTTTATATAAATAAAAAAATACCTAATGTTTCGAATATTAAGGACGTAAATGGTGTTTATTTGCCACAAGCTTTTGACATTTTTATTCAAATAAATCATTTTATCTCTGGGGGAATAAAACAAGTCCAATCATGAAGTTTGCAAAAGAGAGTTGAGCTAGTTTTTAATACTTTATTTCATGAATACGCACACCACATTGATAATACATACAACCGAAGTATAAGAGAAAATGATGAGTTTGCCAATAATGATTTAAGCTATAAATTAGCAACTCCTGAACTAAACAAAATAATCAATAAATTTAACGGAAACAACAACAAATTTTTAACCGAATTTAGAAAAATGCTAAACTACGATGGTTCAATTCAAAACGATGAATATTTAGTCAATAAAGAATTATTTAATCCTAAAAACAAAGAAATACCAGTTTATTCAAAATTTAGTCAATATGACTTATTCAAGTTAGCTAACCTCACCTTAACAAACAAAGAAGTTGAAAAATACAATATTTTAAACAATAAAAACTTTTATTTTAATAATTCAACAAACAACACAGTTTATTATGCAAATTCTACTAATATTGATCAAATAAAATACTTGTTTTCGTTTGAGGAGCTTTTTGCAAGAGAACTAGTAAAACTTTCGTATTCAGCACATGAAAATTTTCAAATGTTTGACGGTCATTTAACTTTGGATGATTCTTTGAATTTCTTATATTATAAATTAAAAAATGATGATATTTTTCTATCTTCAATTGGTGACGACACACTAAAGATGATTGCCAACTATTATAATAAATATGTAATATATTCAGCCAATTGAGTATTTGATGATGAATTAAAAGATTATAAAAATATTAATAATAAATTTTTGTTTAGAAATAAACAAGGAAAATACATTTATAAACCAAACCAACAAGTAAAGGCATTATTAAAAGCATATATTGATTTAATGGGTTTTGGTCAACCTATTAGTTATATGGGATCTGATATTAGCAGTTGATATATTGATCATAATGGCAATATTAACTCTCAATATTCAAACATAAATATTGGGGGATTTCTAAACTTAGAAAATTCATTAATAGATTCAAATAGCAAGGAAGCAAAATATCCAACCTATTTACTATTTCAAAAAGAAAATAAAAATCCTTTAAAACTTAGAATTCATACCTCAAAATACAACTTTATTGCCAAAAGCAGATGAAATGAAATTTATTCAAAAAATCTACTAAATGAAGAAAGCATATATTCAAATAATGTTAAAAATTATGAATATGTTTCATATTTTTCCGATTCAATTGGAATTAATGAAATAAAAGATTATACAAATCAAAATAACTATTTAAATTTAAAACTTTGAGTTGATAAAAATAATAATAATAAAATTGAATCAGATGAAATATCAAGCATTGTTTCAAACAAAAATATTTTAGATAAAAAAATGAAAGAATTATCATTATTTGCAAACGTTGAATATGACAAAAATAAATCATTGTATGAACAAGTTATGCAATTGACAGAAGGAATAAAAAATACTAATTCGCCCAAAGCAAAATTATTAATTAACGAAATTATTGATTTATACAATTCTTATTTTTTAACCTTTGGAAGTAACGGATATTGAACCCACCAACAAAATAACAAACGCAATGTAACAAATTTTAGAAAAACAATGGAATGATACGACACAGAAAAACAAACTACAAAGAATCTAATCTATTCATTAAATTTAGTAAATAACAATGATGAAGTTAATTTTGAATTTAAAAGATATAATTAA
>GENE20-17189
ATGAGCAAGCAAAAACAAGGTAGAAAAGCATTTCTACCAAAATGGGCAATATTTATTATAATCTTGGCTTTTATATTAACGGCAGGTATTATTGGCGTCGTAATATATTACATTTTTAATTATGTTAATTATTCAAATGGCAATGGTGGGGGTTTATTTGATGGCCAAAAAAATAAAAATTATTCAATGCCAAATGAAGAAAGATATCTACAAAGCTTCAATGCAAAAACAATTGTCAAAAACAATATTCAATTAAAGAATAAGAATTATCAATATGGAAATTTAAGTATTTTTGAATATCCTTTTGCTTTAACAAAAAATAATGAACCTATTTATTTTTTGGGTGAAGAAGGAAGAAAATTATTGAATTTAGAGTTTTTAAAAAGAGGCTTTTATGGTCCTGAAATTAATGGTTTAAATCATGTTTATATAAATAAAAAAATACCTAATGTTTCAAATATTAAAGATGTTAATGGTGTTTATTTGCCACAAGCTTTTGACATTTTTATTCAAATAAATCATTTTATCTCTGGGGGAATAAAACAAGTCCAATCATGAAGTTTGCAAAAGAGAGTTGAGCTAGTTTTTAATACTTTATTTCATGAATATGCACACCACATTGATAATACATACAACCGAAGTATAAAAGAAAACGATGAATTTGCCAATAATGATTTAAGCTATAAATTAGCAACTCCTGAACTAAACAAAATAATCAATAAATTCAATGGCAACAACAACAAATTTTTAACCGAATTTAGAAAAACGCTAAACTACGATGGTTCAATGCAAAACGATGAATATTTAGTCAATAAAGAATTATTTAATCCTAAAAACAAAGAAATACCAGTTTATTCAAAATTTAGTCAATATGACTTATTCAAGTTAGCTAACCTCACCTTAACAAACAAAGAAGTTGAAAAATACAATATTTTAAACAATAAAAACTTTTATTTTAATAATTCAACAAACAACACAGTTTATTATGCAAATTCTACTAATATTGATCAAATAAAATACTTGTTTTCATTTGAAGAACTTTTTGCAAGAGAACTAGTAAAACTTTCGTATTCAGCACATGAAAATTTTCAAATGTTTGACGGTCATTTAACTTTGGATGATTCTTTAAATTTCTTATATTATAAATTAAAAAATGATGATATTTTTCTATCTTCAATTGGTGACGACACACTAAAGATGATTGCCAATTATTATAATAAATATGTAATATATTCAGCCAATTGAGTATTTGATGATGAATTAAAAGATTATAAAAATATTAATAATAGATTCTTGTTTAGAAATAAGCAAGGAAAATACATTTATAAACCAAATCAACAAGTAAAGGCATTGTTAAAGGCATATATTGATTTAATGGGTTTTGGTCAACCTATTAGTTATATGGGATCTGATATTAGTAGTTGATATATTGATCATAATGGCAATATTAACTCTCAATATTCAAACATAAATATTGGGGGATTTCTAAACTTAGAAAATTCATTAATAGATTCAAATAGCAAGGAAGCAAAATATCCAACCTATTTACTATTTCAAAAAGAAAACAAAAATCCTTTAAAACTTAGAATTCATACTTCAAAATACAACTTTATTGCCAAAAGCAGATGAAATGAAATTTATTCAAAAAATCTACTAAATGAAGAAAGCATATATTCAAATAATGTTAAAAATTATGAATATGTTTCATATTTTTCTGATTCAATTGGAATTAATGAAATAAAAGATTATACAAATCAAAATAACTATTTAAATCTAAAACTTTGAGTTGATAAAAATAATAATAATAAAATTGAATCAGATGAAATATCAAGCATTGTTTCAAGCAAAAATATTTTAGATAAAAAAATGAAGGAATTATCATTATTTGCAAACGTTGAATATGACAAAGATAAATCATTGTATGAACAAGTTGTGCAATTGATAGAAGGAATAAAAAATACTAATTCGCCCAAAGCAAAATTATTAATTAACGAAATTATTGATTTATACAATTCTTATTTTTTAACCTTTGGAAACAACGGATATTGAACCCACCAACAAAACAACAAACGTAATGTAACAAATTTTAGAAAAACAATGGAATGATACGATACAGAAAAACAAACTACAAAGAATCTAATCTATTCATTAAATTTAGTAAATAACAATGATGAAGTTAATTTTGAATTTAAAAGATATAATTAA
>GENE20-17196
ATGAGCAAGCAAAAACAAGGTAGAAAAGCATTTCTACCAAAATGGGCAATATTTATTATAATCTTGGCTTTTATATTAACGGCAGGTATTATTGGCGTCGTAATATATTACATTTTTAATTATGTTAATTATTCAAATGGCAATGGTGGGGGTTTATTTGATGGCCAAAAAAATAAAAATTATTCAATGCCAAATGAAGAAAGATATCTACAAAGCTTCAATGCAAAAACGATTGTCAAAAACAATATTCAATTAAAGAATAAGAATTATCAATATGGAAATTTAAGTATTTTTGAATATCCTTTTGCTTTAACAAAAAATAATGAACCTATTTATTTTTTGGGTGAAGAAGGAAGAAAATTATTGAATTTAGAGTTTTTAAAAAGAGGCTTTTATGGTCCTGAAATTAATGGTTTAAATCATGTTTATATAAATAAAAAAATACCTAATGTTTCAAATATTAAAGATGTTAATGGTGTTTATTTGCCACAAGCTTTTGACATTTTTATTCAAATAAATCATTTTATCTCTGGGGGAATAAAACAAGTCCAATCATGAAGTTTGCAAAAGAGAGTTGAGCTAGTTTTTAATACTTTATTTCATGAATACGCACACCACATTGATAATACATACAACCGAAGTATAAGAGAAAATGATGAGTTTGCCAATAATGATTTAAGCTATAAATTAGCAACTCCTGAACTAAACAAAATAATCAATAAATTTAATGGCAACAACAACAAATTTTTAACCGAATTTAGAAAAACGCTAAACTACGATGGTTCAATGCAAAACGATGAATATTTAGTCAATAAAGAATTATTTAATCCTAAAAACAAAGAAATACCAGTTTATTCAAAATTCAGTCAATATGACTTATTCAAGTTAGCTAACCTCGCCTTAACAAACAAAGAAGTTGAAAAATACAATATTTTAAACAATAAAAACTTTTATTTTAATAATTCAACAAACAATACAGTTTATTATGCAAATTCTACTAATATTGATCAATTAAAATACTTGTTTTCATTTGAGGAACTTTTTGCAAGAGAACTAGTAAAACTTTCGTATTCAGCACATGAAAATTTTCAAATGTTTGACGGTCATTTAACTTTGGATGATTCTTTGAATTTCTTATATTATAAATTAAAAAATGATGATATTTTTCTATCATCAATTGGTGATGACACACTAAAGATGATTGCCAATTATTATAATAAATATGTAATATATTCAGCCAATTGAGTATTTGATGATGAATTAAAAAATTATAAAAATATTAATAATAGATTCTTGTTTAGAAATAAGCAAGGAAAATACATTTATAAACAAAACCAACAAGTAAAGGCGTTATTAAAGGCGTATATTGATTTAATGGGTTTTGGTCAACCTATTAGTTATATGGGATCTGATATTAGTAGTTGATATATTGATCATAATGGCAATATTAACTCTCAATATTCAAACATAAATATTGGGGGATTTCTAAACTTAGAAAATTCATTAATAGATCCAAATAGCAAGAAATCAAAATATCCAACCTATTTACTATTTCAAAAAGAAAATAAAAATCCTTTAAAACTTAGAATTCATACCTCAAAATACAACTTTATTGCCAAAAGCAGATGAAATGAAATTTATTCAAAAAATCTGCTAAATGAAAAAAGCATATATTCAAATAATGTTAAAAATTATGAATATGTTTCATATTTTTCCGATTCAATTGGAATTAATGAAATAAAAGATTATACAAATCAAAATAACTATTTAAATTTAAAACTTTGAGTTGATAAAAATAATAATAATAAAATTGAATCAGATGAAATATCAAGCATTGTTTCAAACAAAAATATTTTAGATAAAAAAATGAAAGAATTATCATTATTTGCAAACGTTGAATATGACAAAAATAAATCATTGTATGAACAAGTTATGCAATTGATAGAAGGAATAAAAAATACTAATTCGCCCAAAGCAAAATTATTAATTAACGAAATTATTGATTTATACAATTCTTATTTTTTAACCTTTGGAAGTAACGGATATTGAACCCACCAACAAAATAACAAACGCAATGTAACAAATTTTAGAAAAACAATGGAATGATACGACACAGAAAAACAAACTACAAAGAATCTAATCTATTCATTAAATTTAGTAAATAACAATGATGAAGTTAATTTTGAATTTAAAAGATATAATTAA
>GENE20-1086
ATGAGCAAGCAAAAACAAGGTAGAAAAGCATTTCTACCAAAATGGGCAATATTTATTATAATCTTGGCTTTTATATTAACGGCAGGTATTATTGGCGTCGTAATATATTACATTTTTAATTATGTTAATTATTCAAATGGCAATGGCGGAGGTTTATTTGATGGCCAAAAAAATAAAAATTATTCAATGCCAAATGAAGAAAGATATCTACAAAGCTTCAATGCAAAAACAATTGCTAAAAACAATATTCAATTAAAGAATAAGAATTATCAATATGGAAATTTAAGTATTTTTGAATATCCTTTTGCTTTAACAAAAAATAATGAACCTATTTATTTTTTGGGTGAAGAAGGAAGAAAATTATTGAATTTAGAGTTTTTAAAAAGAGGCTTTTATGGTCCTGAAATTAATGGTTTAAATCATGTTTATATAAATAAAAAAATACCTAATGTTTCGAATATTAAAGATGTAAATGGTGTTTATTTGCCACAAGCTTTTGACATTTTTATTCAAATAAATCATTTTATCTCTGGAGGAATAAAACAAGTCCAATCATGAAGTTTACAAAAGAGAGTTGAGCTAGTTTTTAATACTTTATTTCATGAATACGCACACCACATTGATAATACATACAACCGAAGTATAAGAGAAAACGATGAATTTGCCAATAATGATCTAAGTTATAAATTAGCAACTCCTGAACTAAACAAAATAATCAATAAATTCAATGGCAACAACAACAAATTTTTAACCGAATTTAGAAAAACACTAAACTACGATGGTTCAATTCAAAACGATGAATATTTAGTCAATAAAGAATTATTTAATCCTAAAAACAAAGAAATACCAGTTTATTCAAAATTTAGTCAATATGACTTATTCAAGTTAGCTAACCTCACCTTAACAAACAAAGAAGTTGAAAAATACAATATTTTAAACAATAAAAACTTTTATTTTAATAATTCAACAAACAACACAGTTTATTATGCAAATTCTACTAATATTGATCAAATAAAATACTTGTTTTCGTTTGAGGAGCTTTTTGCAAGAGAACTAGTAAAACTTTCGTATTCAGCACATGAAAATTTTCAAATGTTTGACGGTCATTTAACTTTGGATGATTCTTTGAATTTCTTATATTATAAATTAAAAAATGATGATATTTTTCTATCTTCAATTGGTGACGACACACTAAAGATGATTGCCAACTATTATAATAAATATGTAATATATTCAGCCAATTGAGTATTTGATGATGAATTAAAAAATTATAAAAATATTAATAATAGATTCTTGTTTAGAAATAAACAAGGAAAATACATTTATAAACCAAACCAACAAGTAAAGGCATTATTAAAAGCATATATTGATTTAATGGGTTTTGGTCAACCTATTAGTTATATGGGATCTGATATTAGCAGTTGATATATTGATCATAATGGCAATATTAACTCTCAATATTCAAACATAAATATTGGGGGATTTCTAAACTTAGAAAATTCATTAATAGATTCAAATAGCAAGAAATCAAAATATCCAACCTATTTACTATTTCAAAAAGAAAATAAAAATCCTTTAAAACTTAGAATTCATACCTCAAAATACAACTTTATTGCCAAAAGCAGATGAAATGAAATTTATTCAAAAAATCTACTAAATGAAGAAAGCATATATTCAAATAATGTTAAAAATTATGAATATGTTTCATATTTTTCCGATTCAATTGGAATTAATGAAATAAAAGATTATACAAATCAAAATAACTATTTAAATTTAAAACTTTGAGTTGATAAAAATAATAATAATAAAATTGAATCAGATGAAATATCAAGCATTGTTTCAAACAAAAATATTTTAGATAAAAAAATGAAAGAATTATCATTATTTGCAAACGTTGAATATGACAAAAATAAATCATTGTATGAACAAGTTATGCAATTGATAGAAGGAATAAAAAATACTAATTCGCCCAAAGCAAAATTATTAATTAACGAAATTATTGATTTATACAATTCTTATTTTTTAACCTTTGGAAGTAACGGATATTGAACCCACCAACAAAATAACAAACGCAATGTAACAAATTTTAGAAAAACAATGGAATGATACGACACAGAAAAACAAACTACAAAGAATCTAATCTATTCATTAAATTTAGTAAATAACAATGATGAAGTTAATTTTGAATTTAAAAGATATAATTAA
>GENE20-17192
ATGAGCAAGCAAAAACAAGGTAGAAAAGCATTTCTACCAAAATGGGCAATATTTATTATAATCTTGGCTTTTATATTAACGGCAGGTATTATTGGCGTCGTAATATATTACATTTTTAATTATGTTAATTATTCAAATGGCAATGGTGGGGGTTTATTTGATGGCCAAAAAAATAAAAATTATTCAATGCCAAATGAAGAAAGATATCTACAAAGTTTCAATGCAAAAACAATTGCCAAAAACAATGTTCAATTAAGAAACAAAAATTATCAATATGGAAATTTAAGTATTTTTGAATATCCTTTTGCTTTAACAAAGAATAATGAACCTATTTATTTTTTGGGTGAAGAAGGAAGAAAATTATTGAATTTAGAGTTTTTAAAAAGAGGATTTTATGGTCCTGAAATTAATGGTTTAAATCATGTTTATATAAATAAAAAAATTCCTAACGTTTCAAATATTAAAGATGTAAATGGTGTTTATTTGCCACAAGCTTTTGACATTTTTATTCAAATAAATCATTTTATCTCTGGGGGAACAAAGCAAGTCCTATCATGAAGTTTGCAAAAGAGAGTTGAGCTAGTTTTTAATACTTTATTTCATGAATATGCACATCACATTGATAATACATACAACCGAAGTATAAGAGAAAACGATGAATTTGCCAATAATGATTTAAGCTATAAATTAGCAACTCCTGAATTAAACAAAATAATCAATAAATTCAATGGCAACAATAACAAATTTTTAACTGAATTTAGAAAAACGCTAAACTACGATGGTTCAATGCAAAACGATGAATATTTAGTCAATAAAGAATTATTTAATCCTAAAAACAAAGAAATACCAGTTTATTCAAAATTTAGTCAATATGACTTATTCAAGTTAGCTAACCTCGCCTTAACAAACAAAGAAGTTGAAAAATACAATATTTTAAACAATAAAAACTTTTATTTTAATAATTCAACAAACAACACAGTTTATTATGCAAATTCTACTAATATTGATCAAATAAAATACTTGTTTTCATTTGAGGAACTTTTTGCAAGAGAACTTGTAAAACTTTCATATTCAGCACATGAAAATTTTCAAATGTTTGACGGCCATTTAACTTTGGATGATTCCTTGAATTTCTTATATTATAAATTAAAAAATGATGATATTTTTCTATCATCAATTGGCGATGACACATTGAAAATGATTGCCAACTATTATAATAAATATGTAATATATTCAGCTAATTGAGTATTTGATGATGAATTAAAAAATTATAAAAATATTAATAATAGATTCTTGTTTAGAAATAAGCAAGGAAAATACATTTATAAACCAAATCAACAAGTAAAGGCGTTGTTAAAGGCATATATTGATTTAATGGGTTTTGGTCAACCTATTAGTTATATGGGATCTGATGTTAGTAGTTGATATATTGATCATAATGGCAATATTAACTCTCAATATTCAAACATAAATATTGGGGGATTTCTAAACTTAGAAAATTCATTAATAGATTCAAATAGCAAGGAAGCAAAATATCCAACCTATTTACTATTTCAAAAAGAAAATAAAAATCCTTTAAAACTTAGAATTCATACTTCAAAATACAACTTTATTGCCAAAAACAGATGAAATGAAATTTATTCAAAAAATCTACTAAATGAAGAAAGCATATATTCAAATAATGTTAAAAATTATGAATATGTTTCATATTTTTCTGATTCAGTTGGAGTTAATGAAATAAAAGATTATACAAATCAAAATAACTATTTAAATTTAAAACTTTGAGTTGATAAAAATAATAATAATAAAATTGAATCAGATGAAATATCAAGCATTGTTTCAAGCAAAAATATTTTAGATAAAAAAATGAAGGAATTATCACTATTTGCAAACATTGAATATGACAAAAATAAATCATTACACGAACAAGTTGTACAGTTGATAGAAGGAATAAAAAACACTAATTCGCCCAAAGCAAAATTATTAATTAACGAAATTATTGATTTATACAATTCTTATTTTTTAACCTATGGAAGCAACGGATATTGAAGCCACCAACAAAATAACAAACGCAATGTAACAAATTTTAGAAAAACAATGGAATGATACGACACAGAAAAACAAACTACAAAGAATCTAATCTACTCATTAAATTTAGTAAATAATAATGATGAAGTTAATTTTGAATTTAAAAGATATAATTAA
>GENE20-17199
ATGAGCAAGCAAAAACAAGGTAGAAAAGCATTTCTGCCAAAATGGGCAATATTTATTATAATCTTGGCTTTTATATTAACGGCAGGTATTATTGGCATCGTAATATATTACATTTTTAATTATGCTAATTATTCAAATGGCAATGGTGGGGGTTTATTTGATGGCCAAAAAAATAAAAATTATTCAATGCCAAATGAAGAAAGATATCTACAAAGCTTCAATGCAAAAACGATTGTCAAAAACAATATTCAATTAAAGAATAAGAATTATCAATATGGAAATTTAAGTATTTTTGAATATCCTTTTGCTTTAACAAAAAATAATGAACCTATTTATTTTTTGGGTGAAGAAGGAAGAAAATTATTGAATTTAGAGTTTTTAAAAAGAGGCTTTTATGGTCCTGAAATTAATGGTTTAAATCATGTTTATATAAATAAAAAAATACCTAATGTTTCAAATATTAAAGATGTTAATGGTGTTTATTTGCCACAAGCTTTTGACATTTTTATTCAAATAAATCATTTTATCTCTGGAGGAATAAAACAAGTCCAATCATGGAGTTTGCAAAAGAGAGTTGAGCTAGTTTTTAATACTTTATTTCATGAATACGCACACCACATTGATAATACATACAACCGAAGTATAAGAGAAAATGATGAGTTTGCCAATAATGATTTAAGCTATAAATTAGCAACTCCTGAACTAAACAAAATAATCAATAAATTTAATGGAAACAACAACAAATTTTTAACTGAATTTAGAAAAACACTAAACTACGATGGTTCAATGCAAAACGATGAATATTTAGTCAATAAAGAATTATTTAATCCTAAAAACAAAGAAATACCAGTTTATTCAAAATTTAGTCAATATGACTTATTCAAGTTAGCTAACCTCGCTTTAACAAACAAAGAAGTTGAAAAATACAATATTTTAAACAATAAAAACTTTTATTTTAATAATTCAACAAACAACACAGTTTATTATGCAAATTCTACTAATATTGATCAAATAAAATACTTGTTTTCATTTGAGGAACTTTTTGCAAGAGAACTTGTAAAACTTTCATATTCAGCACATGAAAATTTTCAAATCTTTGACGGTCATTTAACTTTGGATGATTCTTTGAATTTCTTATATTATAAATTAAAAAATGATGATATTTTTCTATCGTCAATTGGCGATGACACACTAAAGATGATTGCCAACTATTATAATAAGTATGTAATATATTCAGCCAATTGAGTATTTGATGATGAATTAAAAAATTATAAAAATATTAATAATAGATTCTTGTTTAGAAATAAGCAAGGAAAATACATTTATAAACCAAATCAACAAGTAAAGGCGTTGTTAAAGGCATATATTGATTTAATGGGTTTTGGTCAACCTATTAGTTATATGGGTTCTGATATTAGCAGTTGATATATTGATCATAATGGCAATATTAACTCTCAATATTCAAACATAAATATTGGGGGATTTCTAAACTTAGAAAATTCATTAATAGATTCAAATAGCAAGGAAGCAAAATATCCAACCTATTTACTATTTCAAAAAGAAAATAAAAATCCTTTAAAACTTAGAATTCATACTTCAAAATACAACTTTATTGCCAAAAGCAGATGAAATGAAATTTATTCAAAGAATCTACTAAATGAAGAAAGCATATATTCAAATAATGTTAAAAATTATGAATATGTTTCATATTTTTCCGATTCAGTTGGAATTAATGAAATAAAAGATTATATAAATCAAAATAACTATTTAAATTTAAAACTTTGAGTTGATAAAAATAATAATAATAAAATTGAATCAGATGAAATATCAAGCATTGTTTCAAGCAAAAATATTTTAGATAAAAAAATGAAGGAATTATCATTATTTGCAAACATTGAATATGATGAAAATAAATCATTACATGAACAATTTGTACAGTTGATAGAAGGAATAAAAAATACTAATTCGCCCAAAGCAAAATTATTAATTAACGAAATTATTGATTTATACAATTCTTATTGTTTAACCTTTGGAAGTAACGGATATTGAACCCACCAACAAAATAACAAACGCAATGTAACAAATTTTAGAAAAACAATGGAATGATACGACACAGAAAAGCAAACTACAAAGAATCTAATCTACTCATTAAATTTAGTAAATAATAATGATGAAGTTAATTTTGAATTTAAAAGATATAATTAA
>GENE20-17194
ATGAGCAAGCAAAAACAAGGTAGAAAAGCATTTCTACCAAAATGGGCAATATTTATTATAATCTTGGCTTTTATATTAACAGCAGGTATTATTGGCGTCGTAATATATTACATTTTTAATTATGTTAATTATTCAAATGGCAATGGTGGGGGTTTATTTGATGGCCAAAAAAATAAAAATTATTCAATGCCAAATGAAGAAAGATATCTACAAAGTTTCAATGCAAAAACAATTGCCAAAAACAATGTTCAATTAAAGAACAAGAATTATCAATATGGAAATTTAAGTATTTTTGAATATCCTTTTGCTTTAACAAAAAATAATGAACCTATTTATTTTTTGGGTGAAGAAGGAAGAAAATTATTGAATTTAGAGTTTTTAAAAAGAGGCTTTTATGGTCCTGAAATTAATGGTTTAAATCATGTTTATATAAATAAAAAAATACCTAATGTTTCGAATATTAAAGATGTTAATGGTGTTTATTTGCCACAAGCTTTTGACATTTTTATTCAAATAAATCATTTTATCTCTGGGGGAACAAAGCAAGTCCTATCATGAAGTTTACAAAAGAGAGTTGAGCTAGTTTTTAATACTTTATTTCATGAATACGCACACCACATTGATAATACATACAACCGAAGTATAAGAGAAAATGATGAGTTTGCCAATAATGATTTAAGCTATAAATTAGCAACTCCTGAACTAAACAAAATAATCAATAAATTCAATGGCAACAACAACAAATTTTTAACCGAATTTAGAAAAACGCTAAACTACGATGGTTCAATGCAAAACGATGAATTTTTAGTCAATAAAGAATTATTTAATCCTAAAAACAAAGAAATACCAGTTTATTCAAAATTTAGTCAATATGACTTATTCAAGTTAGCTAACCTCGCCTTAACAAACAAAGAAGTTGAAAAATACAATATTTTAAACAATAAAAACTTTTATTTCAACAATTCAACAAACAACACAGTTTATTATGCAAATTCTACTAATATTGATCAAATAAAATACTTGTTTTCATTTGAAGAACTTTTTGCAAGAGAACTAGTAAAACTTTCGTATTCAGCACATGAAAATTTTCAAATGTTTGACGGTCATTTAACTTTGGATGATTCTTTAAATTTCTTATATTATAAATTAAAAAATGATGATATTTTTCTATCGTCAATTGGTGATGACACACTGAAAATGATTGCCAACTATTATAATAAATATGTAATATATTCAGCCAATTGAGTATTTGATGATGAATTAAAAAATTATAAAAATATTAATAATAGATTCTTGTTTAGAAATAAGCAAGGAAAATACATTTATAAACCAAATCAACAAGTAAAGGCGTTATTAAAAGCGTATATTGATTTAATGGGTTTTGGTCAACCTATTAGTTATATGGGATCTGATATTAGTAGTTGATATATTGATCATAATGGCAATATTAACTCTCAATATTCAAACATAAATATTGGGGGATTTCTAAACTTAGAAAATTCATTAATAGATTCAAATAGCAAGGAAGCAAAATATCCAACCTATTTACTATTTCAAAAAGAAAATAAAAATCCCTTAAAACTTAGAATTCATACTTCAAAATACAACTTTATTGCCAAAAGCAAATGAAATGAAATTTATTCAAAGAATCTGCTAAATGAAGAAAGCATATATTCAAATAATGTTAAAAATTATGAATATGTTTCATATTTTTCTGATTCAATTGGAATTAATGAAATAAAAGATTATACAAATCAAAATAACTATTTAAATCTAAAACTTTGAGTTGATAAAAATAATAATAATAAAATTGAATCAGATGAAATATCAAGCATTGTTTCAAACAAAAATATTTTAGATAAAAAAATGAAAGAATTATCATTATTTGCAAACGTTGAATATGACGAAAATAAATCATTGTATGAACAAGTTGTGCAATTGATAGAAGGAATAAAAAATACTAACTCGCCCAAAGCAAAATTATTAATTAACGAAATTATTGATTTATACAATTCTTATTTTTTAACCTTTGGAAGTAACGGATATTGAACCCACCAACAAAATAACAAACGCAATGTAACAAATTTTAGAAAAACAATGGAATGATACGACACAGAAAAACAAACTACAAAGAATCTAATCTATTCATTAAATTTAGTAAATAACAATGATGAAGTTAATTTTGAATTTAAAAGATATAATTAA
>GENE20-17198
ATGAACAAGCAAAAACAAGGTAGAAAAGCATTTCTACCAAAATGGGCAATATTTATTATAATCTTGGCTTTTATATTAACGGCAGGTATTATTGGCGTCGTAATATATTACATTTTTAATTATGTTAATTATTCAAATGGCAATGGTGGGGATTTATTTGATGGCCAAAAAAATAAAAATTATTCAATGCCAAATGAAGAAAGATATCTACAAAGCTTCAATGCAAAAACGATTGTCAAAAACAATGTTCAATTAAAGAACAAGAATTATCAATATGGAAATTTAAGTATTTTTGAATATCCTTTTGCTTTAACAAAAAATAATGAACCTATTTATTTTTTGGGTGAAGAAGGAAGAAAATTATTGAATTTAGAGTTTTTAAAAAGAGGCTTTTATGGTCCTGAAATTAATGGTTTAAATCATGTTTATATAAATAAAAAAATACCTAATGTTTCAAATATTAAAGATGTTAATGGTGTTTATTTGCCACAAGCTTTTGACATTTTTATTCAAATAAATCATTTTATCTCTGGGGGAACAAAGCAAGTCCTATCATGAAGTTTACAAAAGAGAGTTGAGCTAGTTTTTAATACTTTATTTCATGAATATGCACACCACATTGATAACACATACAACCGAAGTATAAAAGAAAACGATGAATTTGCCAATAATGATTTAAGCTATAAATTAGCAACTCCTGAATTAAATAAAATAATCAATAAATTCAATGGCAATAACAACAAATTTTTAACCGAATTCAGAAAAACGCTAAACTACGATGGTTCAATGCAAAACGATGAATATTTAGTCAATAAAGAATTATTTAATCCCAAAAACAAAGAAATACCAGTTTATTCAAAATTTAGTCAATATGACTTATTCAAGCTAGCTAACCTCGCCTTAACAAACAAAGAAGTTGAAAAATACAATATTTTAAACAATAAAAACTTTTATTTTAATAATTCAACAAACAACACAGTTTATTATGCAAATTCTACTAATATTGATCAAATAAAATACTTGTTTTCGTTTGAGGAACTTTTTGCAAGAGAACTAGTAAAACTTTCGTATTCAGCACATGAAAATTTTCAAATGTTTGACGGTCATTTAACTTTGGATGATTCTTTGAATTTCTTATATTATAAATTAAAAAATGATGATATTTTTCTATCATCAATTGGCGATGACACATTGAAAATGATTGCCAATTATTATAATAAATATGCAATATATTCAGCCAATTGAGTATTTGATGATGAATTAAAAAATTATAAAAATATTAATAATAGATTCTTGTTTAGAAATAAGCAAGGAAAATACATTTATAAACCAAATCAACAAGTAAAGGCGTTGTTAAAGGCATATATTGATTTAATGGGTTTTGGTCAACCTATTAGTTATATGGGATCTGATATTAGCAGTTGATATATTGATCATAATGGCAATATTAACTCTCAATATTCAAACATAAATATTGGGGGATTTCTAAACTTAGAAAATTCATTAATAGATTCAAATAGCAAGGAAGCAAAATATCCAACCTATTTACTATTTCAAAAAGAAAATAAAAATCCTTTAAAACTTAGAATTCATACCTCAAAATACAACTTTATTGCCAAAAGCAGATGAAATGAAATTTATTCAAAAAATCTACTAAATGAAAAAAGCATATATTCAAATAATGTTAAAAATTATGAATATGTTTCATATTTTTCTGATTCAATTGGAATTAATGAAATAAAAGATTATACAAATCAAAATAACTATTTAAATCTAAAACTTTGAGTTGATAAAAATAATAATAATAAAATTGAATCAGATGAAATATCAAGCATTGTTTCAAGCAAAAATATTTTAGATAAAAAAATGAAAGAATTATCATTATTTGCAAACGTTGAATATGACAAAAATAAATCATTGTATGAACAAGTTGTGCAATTGATAGAAGGAATAAAAAATACCAATTCGCCCAAAGCAAAATTATTAATTAACGAAATTATTGATTTATACAATTCTTATTTTTTAACCTTTGGAAACAACGGATATTGAACCCACCAACAAAATAACAAACGCAATGTAACAAATTTTAGAAAAACAATGGAATGATACGACACAGAAAAACAAACTACAAAGAATCTAATCTATTCATTAAATTTAGTAAATAATAATGATGAAGTTAATTTTGAATTTAAAAGATATAATTAA
>GENE20-17197
ATGAGCAAGCAAAAACATGGTAGAAAAGCATTTCTACCAAAATGGGCAATATTTATTATAATCTTGGCTTTTATATTAACGGCAGGTATTATTGGCGTCGTAATATATTACATTTTTAATTATGTTAATTATTCAAATGGCAATGGCGGAGGTTTATTTGATGGCCAAAAAAATAAAAATTATTCAATGCCAAATGAAGAAAGATATCTACAAAGTTTCAATGCAAAAACAATTGCCAAAAACAATATTCAATTAAAGAACAAGAATTATCAATATGGAAATTTAAGTATTTTTGAATATCCTTTTGCTTTAACAAAAAATAATGAACCTATTTATTTTTTGGGTGAAGAAGGAAGAAAATTATTGAATTTAGAGTTTTTAAAAAGAGGCTTTTATGGTCCTGAAATTAATGGTTTAAATCATGTTTATATAAATAAAAAAATACCTAATGTTTCGAATATTAAAGATGTTAATGGTGTTTATTTGCCACAAGCTTTTGACATTTTTATTCAAATAAATCATTTTATCTCTGGGGGAACAAAACAAGTCCTATCATGAAGTTTGCAAAAGAGAGTTGAGCTAGTTTTTAATACTTTATTTCATGAATACGCACACCACATTGATAATACATACAACCGAAGTATAAGAGAAAATGATGAATTTGCCAATAATGATTTAAGCTATAAATTAGCAACTCCTGAACTAAATAAAATAATCAATAAATTTAATGGAAACAACAACAAATTTTTAACTGAATTTAGAAAAACGCTAAACTACGATGGTTCAATGCAAAACGATGAATATTTAGTCAATAAAGAATTATTTAATCCCAAAAACAAAGAAATACCAGTTTATTCAAAATTTAGTCAATATGACTTATTCAAGTTAGCTAACCTCGCCTTAACAAACAAAGAAGTTGAAAAATACAATATTTTAAACAATAAAAACTTTTATTTTAACAATTCAACAAACAATACAGTTTATTATGCAAATTCTACTAATATTGATCAAATAAAATACTTGTTTTCGTTTGAGGAACTTTTTGCAAGAGAACTAGTAAAACTTTCATATTCAGCACATGAAAATTTTCAAATGTTTGACGGTCATTTAACTTTGGATGATTCTTTAAATTTCTTATATTATAAATTAAAAAATGATGATATTTTTCTATCGTCAATTGGTGACGACACATTGAAAATGATTGCCAACTATTATAATAAATATGTAATATATTCAGCCAATTGAGTATTTGATGATGAATTAAAAAATTATAAAAATATTAATAATAGATTCTTGTTTAGAAATAAGCAAGGAAAATATATTTATAAACCAAATCAACAAGTAAAGGCGTTATTAAAAGCGTATATTGATTTAATGGGTTTTGGTCAACCTATTAGTTATATGGGTTCTGATATTAGCAGTTGATATATTGATCATAATGGCAATATTAACTCTCAATATTCAAACATAAATATTGGGGGATTTCTAAACTTAGAAAATTCATTAATAGATTCAAATAGCAAGAAATCAAAATATCCAACCTATTTACTATTTCAAAAAGAAAATAAAAATCCTTTAAAACTTAGAATTCATACCTCAAAATACAACTTTATTGCCAAAAGCAGATGAAATGAAATTTATTCAAAAAATCTACTAAATGAAGAAAGCATATATTCAAATAATGTTAAAAATTATGAATATGTTTCATATTTTTCTGATTCAATTGGAATTAATGAAATAAAAGATTATACAAATCAAAATAACTATTTAAATTTAAAACTTTGAGTTGATAAAAATAATAATAATAAAATTGAATCAGATGAAATATCAAGCATTGTTTCAAGCAAAAATATTTTAGATAAAAAAATGAAGGAATTATCATTATTTGCAAACGTTGAATATGACGAAAATAAATCATTGTATGAACAAGTTGTGCAATTGATAGAAGGAATAAAAAATACTAATTCGCCCAAAGCAAAATTATTAATTAACGAAATTATTGATTTATACAATTCTTATTTTTTAACCTTTGGAAGTAACGGATATTGAACCCACCAACAAAACAACAAACGTAATGTAACAAATTTTAGAAAAACAATGGAATGATACGACACAGAAAAACAAACTACAAAGAATCTAATCTACTCATTAAATTTAGTAAATAATAATGATGAAGTTAATTTTGAATTTAAAAGATATAATTAA
>GENE20-17200
ATGAGTAAGCAAAAACAAGGTAGAAAAGCATTTCTACCAAAATGGGCAATATTTATTATAATCTTGGCTTTTATATTAACGGCAAGTATTATTGGCGTCGTAATATATTACATTTTTAATTATGTTAATTATTCAAATGGCAATGGCGGAGGTTTATTTGATGGCCAAAAAAATAAAAATTATTCAATGCCAAATGAAGAAAGATATCTACAAAGCTTCAATGCAAAAACGATTGTCAAAAACAATATTCAATTAAAGAACAAAAATTATCAATATGGAAATTTAAGTATTTTTGAATATCCTTTTGCTTTAACAAAAAATAATGAACCTATTTATTTTTTGGGTGAAGAAGGAAGAAAATTATTGAATTTAGAGTTTTTAAAAAGAGGCTTTTATGGTCCTGAAATTAATGGTTTAAATCATGTTTATATAAATAAAAAAATACCTAATGTTTCAAATATTAAAGATGTTAATGGTGTTTATTTGCCACAAGCTTTTGACATTTTTATTCAAATAAATCATTTTATCTCTGGGGGAATAAAACAAGTCCAATCATGAAGTTTGCAAAAGAGAGTTGAGCTAGTTTTTAATACTTTATTTCATGAATACGCACACCACATTGATAATACATACAACCGAAGTATAAGAGAAAATGATGAGTTTGCCAATAATGATTTAAGCTATAAATTAGCAACTCCTGAACTAAACAAAATAATCAATAAATTTAACGGAAACAACAACAAATTTTTAACCGAATTTAGAAAAACGCTAAACTACGATGGTTCAATGCAAAACGATGAATATTTAGTCAATAAAGAATTATTTAATCCTAAAAACAAAGAAATACCAGTTTATTCAAAATTTAGTCAATATGACTTATTCAAGTTAGCTAACCTCGCCTTAACAAACAAAGAAGTTGAAAAATACAATATTTTAAACAATAAAAACTTTTATTTTAATAATTCAACAAACAACACAGTTTATTATGCAAATTCTACTAATATTGATCAAATAAAATACTTGTTTTCATTTGAGGAACTTTTTGCAAGAGAACTTGTAAAACTTTCATATTCAGCACATGAAAATTTTCAAATGTTTGATGGTCATTTAACTTTGGATGATTCCTTGAATTTCTTATATTATAAATTAAAAAATGATGATATTTTTCTATCATCAATTGGCGATGACACATTAAAGATGATTGCCAACTATTATAATAAATATGTAATATATTCAGCCAATTGAGTATTTGATGATGAATTAAAAAATTATAAAAATATTAATAACAGATTCTTGTTTAGAAATAAGCAAGGAAAATACATTTATAAACCAAACCAACAAGTAAAGGCGTTATTAAAGGCATACATTGATTTAATGGGTTTTGGCCAACCTATTAGTTATATGGGTTCTGATATTAGTAATTGATACATTGATCATAATGGCAATATTAACTCTCAATATTCAAACATAAATATTGGAGGATTTCTAAACTTAGAAAATTCATTAATAGATTCAAATAGCAAGGAAGCAAAATATCCAACCTATTTACTATTTCAAAAAGAAAATAAAAATCCTTTAAAACTTAGAATTCATACTTCAAAATACAACTTTATTGCCAAAAGCAGATGAAATGAAATTTATTCAAAGAATCTACTAAATGAAGAAAGCATATATTCAAATAATGTTAAAAATTATGAATATGTTTCATATTTTTCTGATTCAGTTGGAATTAATGAAATAAAAGATTATACAAATCAAAATAACTATTTAAATTTAAAACTTTGAGTTGATAAAAATAATAATAATAAAATTGAATCAGATGAAATATCAAGCATTGTTTCAAGCAAAAATATTTTAGATAAAAAAATGAAGGAATTATCATTATTTGCAAACATTAAATATGATGAAAATAAATCATTGCATGAACAAGTTGTACAGTTGATAGAAGGAATAAAAAATACTAATTCGCCCAAAGCAAAATTATTAATTAACGAAATTATTGATTTATACAATTCTTATTTTTTAACCTTTGGAAGTAACGGATATTGAACCCACCAACAAAATAACAAACGCAATGTAACAAATTTTAGAAAAACAATGGAATGATACGACACAGAAAAGCAAACTACAAAGAATCTAATCTACTCATTAAATTTAGTAAATAATAATGATGAAGTTAATTTTGAATTTAAAAGATATAATTAA
>GENE20-17195
ATGAGCAAGCAAAAACAAGGTAGAAAAGCATTTCTACCAAAATGGGCAATATTTATTATAATCTTGGCTTTTATATTAACGGCAGGTATTATTGGCGTCGTAATATATTACATTTTTAATTATGTTAATTATTCAAATGGCAATGGTGGGAGTTTATTTGATGGCCAAAAAAATAAAAATTATTCAATGCCAAATGAAGAAAGATATCTACAAAGTTTCAATGCAAAAACAATTACCAAAAACAATGTTCAATTAAAGAACAAGAATTATCAATATGGAAATCTAAGTATTTTTGAATATCCTTTTGCTTTAACAAAGAATAATGAACCTATTTATTTTTTGGGTGAAGAAGGAAGAAAATTATTGAATTTAGAGTTTTTAAAAAGAGGATTTTATGGTCCCGAAATTAATGGTTTAAATCATGTTTATATAAATAAAAAAATACCTAATGTTTCGAATATTAAAGATGTAAATGGTGTTTATTTGCCACAAGCTTTTGACATTTTTATTCAAATAAATCATTTTATCTCTGGGGGAATAAAACAAGTCCAATCATGAAGTTTACAAAAGAGAGTTGAGCTAGTTTTTAATACTTTATTTCATGAATACGCACACCACATTGATAATACATACAACCGAAGTATAAGGGAAAATGATGAATTTGCCAATAATGATTTAAGCTATAAATTAGCAACTCCTGAACTAAACAAAATAATCAATAAATTCAATGGCAACAACAACAAATTTTTAACCGAATTTAGAAAAACGCTAAACTACGATGGTTCAATGCAAAACGATGAATATTTAGTCAATAAAGAATTATTTAATCCTAAAAACAAAGAAATACCAGTTTATTCAAAATTTAGTCAATATGACTTATTCAAGTTAGCTAACCTCGCTTTAACAAACAAAGAAGTTGAAAAATACAATATTTTAAACAATAAAAACTTTTATTTTAATAATTCAACAAACAACACAGTTTATTATGCAAATTCTACTAATATTGATCAAATAAAATACTTGTTTTCATTTGAGGAACTTTTTGCAAGAGAACTTGTAAAACTTTCATATTCAGCACATGAAAATTTTCAAATGTTTGACGGTCATTTAACTTTGGATGATTCTTTGAATTTCTTATATTATAAATTAAAAAATGATGATATTTTTCTATCATCAATTGGTGATGACACATTGAAAATGATTGCCAACTATTATAATAAATATGTAATATATTCAGCCAATTGAGTATTTGATGATGAATTAAAAAATTATAAAAATATTAATAATAGATTCTTGTTTAGAAATAAGCAAGGAAAATACATTTATAAACTAAACCAACAAGTAAAGGCGTTATTAAAAGCATATATTGATTTAATGGGTTTTGGCCAACCTATTAGTTATATGGGTTCTGATATTAGCAGTTGATATATTGATCATAATGGCAATATTAACTCTCAATATTCAAACATAAATATTGGGGGATTTCTAAACTTAGAAAATTCATTAATAGATCCAAATAGCAAAAAATCAAAATATCCAACCTATTTACTATTTCAAAAAGAAAATAAAAATCCTTTAAAACTTAGAATTCATACTTCAAAATACAACTTTATTGCCAAAAGCAGATGAAATGAAATTTATTCAAAGAATCTACTAAATGAAGAAAGCATATATTCAAATAATGTTAAAAATTATGAATATGTTTCATATTTTTCTGATTCAATTGGAATTAATGAAATAAAAGATTATACAAATCAAAATAACTATTTAAATTTAAAACTTTGAGTTGATAAAAATAATAATAATAAAATTGAATCGGATGAAATATCAAACATTGTTTCAAGCAAAAATATATTAGATAAAAAAATGAAGGAATTATCATTGCTTGCAAACGTTGAATATGACGAAAATAAATCATTGTATGAACAAGTTGTGCAATTGATAGAAGGAATAAAAAATACTAACTCGCCTAAAGCAAAATTATTAATTAATGAAATTATTGATTTATACAATTCTTATTTTTTAACCTTTGGAAGTAACGGATATTGAATCCACCAACAAAATAACAAACGCAATGTAACAAATTTTAGAAAAACAATGGAATGATACGACACAGAAAAACAAACTACAAAAAATCTAATCTATTCATTAAATTTAGTAAATAACAATGATGAAGTTAATTTTGAATTTAAAAGATATAATTAA
>GENE20-17191
ATGAGCAAGCAAAAACAAGGTAGAAAAGCATTTCTACCAAAATGGGCAATATTTATTATAATCTTGGCTTTTATATTAACGGCAGGTATTATTGGCGTCGTAATATATTACATTTTTAATTATGTTAATTATTCAAATGGCAATGGTGGGAGTTTATTTGATGGCCAAAAAAATAAAAATTATTCAATGCCAAATGAAGAAAGATATCTACAAAGTTTCAATGCAAAAACAATTACCAAAAACAATGTTCAATTAAAGAACAAGAATTATCAATATGGAAATCTAAGTATTTTTGAATATCCTTTTGCTTTAACAAAGAATAATGAACCTATTTATTTTTTGGGTGAAGAAGGAAGAAAATTATTGAATTTAGAGTTTTTAAAAAGAGGATTTTATGGTCCCGAAATTAATGGTTTAAATCATGTTTATATAAATAAAAAAATACCTAATGTTTCGAATATTAAAGATGTAAATGGTGTTTATTTGCCACAAGCTTTTGACATTTTTATTCAAATAAATCATTTTATCTCTGGGGGAATAAAACAAGTCCAATCATGAAGTTTACAAAAGAGAGTTGAGCTAGTTTTTAATACTTTATTTCATGAATACGCACACCACATTGATAATACATACAACCGAAGTATAAGGGAAAATGATGAATTTGCCAATAATGATTTAAGCTATAAATTAGCAACTCCTGAACTAAACAAAATAATCAATAAATTCAATGGCAACAACAACAAATTTTTAACCGAATTTAGAAAAACGCTAAACTACGATGGTTCAATGCAAAACGATGAATATTTAGTCAATAAAGAATTATTTAATCCTAAAAACAAAGAAATACCAGTTTATTCAAAATTTAGTCAATATGACTTATTCAAGTTAGCTAACCTCGCTTTAACAAACAAAGAAGTTGAAAAATACAATATTTTAAACAATAAAAACTTTTATTTTAATAATTCAACAAACAACACAGTTTATTATGCAAATTCTACTAATATTGATCAAATAAAATACTTGTTTTCATTTGAGGAACTTTTTGCAAGAGAACTTGTAAAACTTTCATATTCAGCACATGAAAATTTTCAAATGTTTGACGGTCATTTAACTTTGGATGATTCTTTGAATTTCTTATATTATAAATTAAAAAATGATGATATTTTTCTATCATCAATTGGTGATGACACATTGAAAATGATTGCCAACTATTATAATAAATATGTAATATATTCAGCCAATTGAGTATTTGATGATGAATTAAAAAATTATAAAAATATTAATAATAGATTCTTGTTTAGAAATAAGCAAGGAAAATACATTTATAAACTAAACCAACAAGTAAAGGCGTTATTAAAAGCATATATTGATTTAATGGGTTTTGGCCAACCTATTAGTTATATGGGTTCTGATATTAGCAGTTGATATATTGATCATAATGGCAATATTAACTCTCAATATTCAAACATAAATATTGGGGGATTTCTAAACTTAGAAAATTCATTAATAGATCCAAATAGCAAAAAATCAAAATATCCAACCTATTTACTATTTCAAAAAGAAAATAAAAATCCTTTAAAACTTAGAATTCATACTTCAAAATACAACTTTATTGCCAAAAGCAGATGAAATGAAATTTATTCAAAGAATCTACTAAATGAAGAAAGCATATATTCAAATAATGTTAAAAATTATGAATATGTTTCATATTTTTCTGATTCAATTGGAATTAATGAAATAAAAGATTATACAAATCAAAATAACTATTTAAATTTAAAACTTTGAGTTGATAAAAATAATAATAATAAAATTGAATCGGATGAAATATCAAACATTGTTTCAAGCAAAAATATATTAGATAAAAAAATGAAGGAATTATCATTGCTTGCAAACGTTGAATATGACGAAAATAAATCATTGTATGAACAAGTTGTGCAATTGATAGAAGGAATAAAAAATACTAACTCGCCTAAAGCAAAATTATTAATTAATGAAATTATTGATTTATACAATTCTTATTTTTTAACCTTTGGAAGTAACGGATATTGAATCCACCAACAAAATAACAAACGCAATGTAACAAATTTTAGAAAAACAATGGAATGATACGACACAGAAAAACAAACTACAAAAAATCTAATCTATTCATTAAATTTAGTAAATAACAATGATGAAGTTAATTTTGAATTTAAAAGATATAATTAA
>GENE20-17187
ATGAGCAAGCAAAAACAAGGTAGAAAAGCATTTCTACCAAAATGGGCAATATTTATTATAATCTTGGCTTTTATATTAACGGCAGGTATTATTGGCGTCGTAATATATTACATTTTTAATTATGTTAATTATTCAAATGGCAATGGTGGGGGTTTATTTGATGGCCAAAAAAATAAAAATTATTCAATGCCAAATGAAGAAAGATATCTACAAAGTTTCAATGCAAAAACAATTGCCAAAAACAATGTTCAATTAAGAAACAAAAATTATCAATATGGAAATTTAAGTATTTTTGAATATCCTTTTGCTTTAACAAAGAATAATGAACCTATTTATTTTTTGGGTGAAGAAGGAAGAAAATTATTAAATTTAGAGTTTTTAAAAAGAGGCTTTTATGGTCCTGAAATTAATGGTTTAAATCATGTTTATATAAATAAAAAAATTCCTAACGTTTCAAATATTAAGGATGTAAATGGTGTTTATTTGCCACAAGCTTTTGACATTTTTATTCAAATAAATCACTTTATCTCTGGAGGAACAAAACAAGTCCTATCATGAAGTTTACAAAAGAGAGTTGAGCTAGTTTTTAATACTTTATTTCACGAATACGCACACCACATTGATAATACATACAACCGAAGTATAAGGGAAAATGATGAATTTGCCAATAATGATTTAAGCTATAAATTAGCAACTCCTGAACTAAACAAAATAATCAATAAATTCAATGGCAACAACAACAAATTTTTAACCGAATTTAGAAAAACACTAAACTACGATGGTTCAATGCAAAACGATGAATATTTAGTCAATAAAGAATTATTTAATCCTAAAAACAAAGAAATACCAGTTTATTCAAAATTTAGTCAATATGACTTATTCAAGTTAGCTAACCTCGCTTTAACAAACAAAGAAGTTGAAAAATACAATATTTTAAACAATAAAAACTTTTATTTTAATAATTCAACAAACAATACAGTTTATTATGCAAATTCTACTAATATTGATCAAATAAAATACTTGTTTTCATTTGAGGAACTTTTTGCAAGAGAACTTGTAAAACTTTCATATTCAGCACATGAAAATTTTCAAATGTTTGACGGTCATTTAACTTTGGATGATTCTTTGAATTTCTTATATTATAAATTAAAAAATGATGATATTTTTCTATCATCAATTGGTGATGACACACTAAAGATGATTGCCAATTATTATAATAAATATGTAATATATTCAGCCAATTGAGTATTTGATGATGAATTAAAAAATTATAAAAATATTAATAATAGATTCTTGTTTAGAAATAAGCAAGGAAAATACATTTATAAACCAAATCAACAAGTAAAGGCGTTATTAAAAGCGTATATTGATTTAATGGGTTTTGGTCAACCTATTAGTTATATGGGATCTGATATTAGTAGTTGATATATTGATAATAATGGCAATATTAACTCTCAATATTCAAACATAAATATTGGGGGATTTCTAAACTTAGAAAATTCATTAATAGATTCAAATAGCAAGGAAGCAAAATATCCAACCTATTTACTATTTCAAAAAGAAAATAAAAATCCCTTAAAACTTAGAATTCATACTTCAAAATACAACTTTATTGCCAAAAGCAGATGAAATGAAATTTATTCAAAGAATCTGCTAAACGAAGAAAGCATATATTCAAATAATGTTAAAAATTATGAATATGTTTCATATTTTTCTGATTCAGTTGGAATTAATGAAATAAAAGATTATACAAATCAAAATAACTATTTAAATTTAAAGCTTTGAGTTGATAAAAATAACAATAATAAAATTGAATCAGATGAAATATCAAGCATTGTTTCAAGCAAAAATATTTTAGATAAAAAAATGAAGGAATTATCATTATTTGCAAACATTGAATATGACGAAAATAAATCATTGTATGAACAAGTTGTGCAATTGATAGAAGGAATAAAAAATACTAATTCGCCCAAAGCAAAATTATTAATTAATGAAATTATTGATTTATACAATTCTTATTTTTTAACCTTTGGAAACAATGGATATTGAACCCACCAACAAAATAACAAACGCAATGTAACAAATTTTAGAAAAACAATGGAATGATACGACACAGAAAAACAAACTACAAAGAATCTAATCTATTCATTAAATTTAGTAAATAATAATGATGAAGTTAATTTTGAATTTAAAAGATATAATTAA
>GENE20-17188
ATGAGCAAGCAAAAACAAGGTAGAAAAGCATTTCTACCAAAATGGGCAATATTTATTATAATCTTGGCTTTTATATTAACGGCAGGTATTATTGGCGTCGTAATATATTACATTTTTAATTATGTTAATTATTCAAATGGCAATGGTGGGGGTTTATTTGATGGCCAAAAAAATAAAAATTATTCAATGCCAAATGAAGAAAGATATCTACAAAGTTTCAATGCAAAAACAATTGCCAAAAACAATGTTCAATTAAGAAACAAAAATTATCAATATGGAAATTTAAGTATTTTTGAATATCCTTTTGCTTTAACAAAGAATAATGAACCTATTTATTTTTTGGGTGAAGAAGGAAGAAAATTATTAAATTTAGAGTTTTTAAAAAGAGGCTTTTATGGTCCTGAAATTAATGGTTTAAATCATGTTTATATAAATAAAAAAATTCCTAACGTTTCAAATATTAAGGATGTAAATGGTGTTTATTTGCCACAAGCTTTTGACATTTTTATTCAAATAAATCACTTTATCTCTGGAGAAACAAAACAAGTCCTATCATGAAGTTTACAAAAGAGAGTTGAGCTAGTTTTTAATACTTTATTTCACGAATACGCACACCACATTGATAATACATACAACCGAAGTATAAGGGAAAATGATGAATTTGCCAATAATGATTTAAGCTATAAATTAGCAACTCCTGAACTAAACAAAATAATCAATAAATTCAATGGCAACAACAACAAATTTTTAACCGAATTTAGAAAAACGCTAAACTACGATGGTTCAATGCAAAACGATGAATATTTAGTCAATAAAGAATTATTTAATCCTAAAAACAAAGAAATACCAGTTTATTCAAAATTTAGTCAATATGACTTATTCAAGTTAGCTAACCTCGCCTTAACAAACAAAGAAGTTGAAAAATACAATATTTTAAACAATAAAAACTTTTATTTTAACAATTCAACAAACAATACAGTTTATTATGCAAATTCTACTAATATTGATCAAATAAAATACTTGTTTTCGTTTGAGGAACTTTTTGCAAGAGAACTAGTAAAACTTTCGTATTCAGCACATGAAAATTTTCAAATGTTTGACGGTCATTTAACTTTGGATGATTCTTTGAATTTCTTATATTATAAATTAAAAAATGATGATATTTTTCTATCTTCAATTGGTGATGACACACTAAAGATGATTGCCAATTATTATAATAAATATGCAATATATTCAGCCAATTGAGTATTTGATGATGAATTAAAAAATTATAAAAATATTAATAATAGATTCTTGTTTAGAAATAAGCAAGGAAAATACATTTATAAACCAAATCAACAAGTAAAGGCGTTATTAAAAGCGTATATTGATTTAATGGGTTTTGGTCAACCTATTAGTTATATGGGATCTGATATTAGCAGTTGATATATTGATCATAATGGCAATATTAACTCTCAATATTCAAACATAAATATTGGGGGATTTCTAAACTTAGAAAATTCATTAATAGATTCAAATAGCAAGGAAGCAAAATATCCAACCTATTTACTATTTCAAAAAGAAAATAAAAATCCTTTAAAACTTAGAATTCATACCTCAAAATACAACTTTATTGCCAAAAGCAGATGAAATGAAATTTATTCAAAAAATCTGCTAAATGAAAAAAGCATATATTCAAATAATGTTAAAAGTTATGAATATGTTTCATATTTTTCTGATTCAATTGGAATTAATGAAATAAAAGATTATACAAATCAAAATAACTATTTAAATCTAAAACTTTGAGTTGATAAAAATAATAATAATAAAATTGAATCAGATGAAATATCAAGCATTGTTTCAAGCAAAAATATTTTAGATAAAAAAATGAAAGAATTATCATTATTTGCAAACGTTGGATATGACAAAAATAAATCATTGTATGAACAAGTTGTGCAATTGATAGAAGGAATAAAAAATACTAATTCGCCCAAAGCAAAATTATTAATTAATGAAATTATTGATTTATACAATTCTTATTTTTTAACCTTTGGAAGTAACGGATATTGAACCCACCAACAAAATAACAAACGCAATGTAACAAATTTTAGAAAAACAATGGAATGATACGACACAGAAAAACAAACTACAAAGAATCTAATCTATTCATTAAATTTAGTAAATAACAATGATGAAGTTAATTTTGAATTTAAAAGATATAATTAA
>GENE236-236
ATGTTTCAAAGACTTAAAGGTACAAGAGATATATATGGGTTAGAAGAAAAGGTTTTGAATTTGATAGAAAATAAATTTTTTAAAATTATAAAAAATTACAATTTTAAAAGAATTTACACACCGATAATTGAAGACGCTAACTTGTTTATAAGATCAGTTGGTGAAACTAGTGACATTGTTTCAAAAGAGATGTATCTGTTTAAGGATAATGGCCAAAGAGACATTGCCTTAAGACCAGAAGGAACCGCTTCAACAATAAGAGCTTTTGTAGAAAACAAAATAAATAATTTAGAACCTACTAAATTAGCCTATTTTGGACCTATGTTTAGATACGAACGCCCTCAAAAAGGTCGCTATAGACAATTTATTCAGGGAGGAGTTGAATTAATTGAAAATTCAACTATTGAGAATAATTTTGAAATAATAAAATTGGCATATGATTTTTTAAAGTCGTTAAAAATTAGTAACATTACTTTAGAAATAAATAATTTGGGCTCTTTTGAGTCAAGAAATAACTACATAGAAATATTAAAAGAATATTTTTCTAAATACAAAGAACAATTGAATGAAATTTCTTTAATTAGATTGCAAAAGAATGTTTTGAGAATCTTAGATGATAAAGAAGAAATAAAAAAAGATTTTGTAAAAAATGCTCCAAAATTAATAGATTATTTATCTTCAATTGAAAAAGAAAGATTTAAAAATTTACTAGATTTACTAGATGAATTTGAAATCAAATATGTAATAAATCCCTACTTAGTCAGGGGGCTAGATTACTACAATGATATTGTTTTTGAATTTGTTTCAAATTCAGACGCCCTAGGTTCGCAATGTACCGTTCTTGGGGGTGGAAGATATGATGGTATGATTAAAAGCTTTGGCGGGCCTGATATAGGCTCTATTGGGTTTGCCTTTGGAGTAGATAGATTAATGGAAATAATAATGTCAAATATTGACAATTATCCAGAGCTAAATTTTAATGAAACTATATTAATTGCTTATTTGAATGAAGATGAAAAAAATGAAATAAGAAAAATTGCTTATGATTTGAGAAAGGATTTTCAAGTAATTTTTCCAAGTCAAAGACAATCAATTAAGTCTCTGTTTAGACTTCAATATAAACTACAACCAAAATATTTAATTTTTAAAGAATTAAATATGAAAAAAAATGAGTTGAAAATAAAATCAGTTTTAAATGAAAGAAATATAATTTATACTAATTTAGACGAATTTAAAAATATTATTAGTGAAATGAAAAGAGATGAAAACAATGAATAA
>GENE236-16717
ATGTTTCAAAGACTTAAAGGTACAAGAGATATATATGGGTTAGAAGAAAAGGTTTTGAATTTGATAGAAAATAAATTTTTTAAAATTATAAAAAATTACAATTTTAAAAGAATTTACACACCGATAATTGAAGACGCTAACTTGTTTATAAGATCAGTTGGTGAAACTAGTGACATTGTTTCAAAAGAGATGTATCTGTTTAAGGATAATGGCCAAAGAGACATTGCCTTAAGACCAGAAGGAACCGCTTCAACAATAAGAGCTTTTGTAGAAAACAAAATAAATAATTTAGAACCTACTAAATTAGCCTATTTTGGACCTATGTTTAGATACGAACGCCCTCAAAAAGGTCGCTATAGACAATTTATTCAGGGAGGAGTTGAATTAATTGAAAATTCAACTATTGAGAATAATTTTGAAATAATAAAATTGGCATATGATTTTTTAAAGTCGTTAAAAATTAGTAACATTACTTTAGAAATAAATAATTTGGGCTCTTTTGAGTCAAGAAATAACTACATAGAAATATTAAAAGAATATTTTTCTAAATACAAAGAACAATTGAATGAAATTTCTTTAATTAGATTGCAAAAGAATGTTTTGAGAATCTTAGATGATAAAGAAGAAATAAAAAAAGATTTTGTAAAAAATGCTCCAAAATTAATAGATTATTTATCTTCAATTGAAAAAGAAAGATTTAAAAATTTACTAGATTTACTAGATGAATTTGAAATCAAATATGTAATAAATCCCTACTTAGTCAGGGGGCTAGATTACTACAATGATATTGTTTTTGAATTTGTTTCAAATTCAGACGCCCTAGGTTCGCAATGTACCGTTCTTGGGGGTGGAAGATATGATGGTATGATTAAAAGCTTTGGCGGGCCTGATATAGGCTCTATTGGGTTTGCCTTTGGAGTAGATAGATTAATGGAAATAATAATGTCAAATATTGACAATTATCCAGAGCTAAATTTTAATGAAACTATATTAATTGCTTATTTGAATGAAGATGAAAAAAATGAAATAAGAAAAATTGCTTATGATTTGAGAAAGGATTTTCAAGTAATTTTTCCAAGTCAAAGACAATCAATTAAGTCTCTGTTTAGACTTCAATATAAACTACAACCAAAATATTTAATTTTTAAAGAATTAAATATGAAAAAAAATGAGTTGAAAATAAAATCAGTTTTAAATGAAAGAAATATAATTTATACTAATTTAGACGAATTTAAAAATATTATTAGTGAAATGAAAAGAGATGAAAACAATGAATAA
>GENE236-16714
ATGTTTCAAAGACTTAAAGGTACAAGAGATATATATGGGTTAGAAGAAAAGGTTTTGAATTTGATAGAAAATAAATTTTTTAAAATTATAAAAAATTACAATTTTAAAAGAATTTGCACACCGATAATTGAAGACGCTAACTTGTTTATAAGATCAGTTGGTGAAACTAGTGACATTGTTTCAAAAGAGATGTATCTGTTTAAGGATAATGGCCAAAGAGACATTGCCTTAAGACCAGAAGGAACCGCTTCAACAATAAGAGCTTTTGTAGAAAACAAAATAAATAATTTAGAACCTACTAAATTAGCCTATTTTGGACCTATGTTTAGATACGAACGTCCTCAAAAAGGTCGCTATAGACAATTTATTCAGGGAGGAGTTGAATTAATTGAAAATTCAACTGTTGAGAATAATTTTGAAATAATAAAATTAGCATATGATTTTTTAAAGTCATTAAAAATTAGTAACATTACTTTAGAAATAAACAATCTAGGCTCTTTTGAGTCAAGAAATAACTACATAGAAATATTAAAAGAATATTTTTCTAAATACAAAGAACAATTGAATGAAATTTCTTTAATTAGATTGCAAAAGAATGTTTTAAGAATCTTAGATGATAAAGAAGAAATAAAAAAAGATTTTGTAAAAAATGCCCCAAAATTAATAGATTATTTATCTTCAATTGAAAAAGAAAGATTTAACAATTTACTAGATTTACTAGACGAATTCGAAATCAAATATGTAATAAATCCTTACTTAGTTAGGGGGCTTGATTACTACAATGATGTTGTTTTTGAATTTGTTTCAAATTCAGATGCCCTAGGTTCACAATGTACCGTTCTTGGGGGTGGAAGATATGATGGTATGATTAAAAGCTTTGGAGGGCCTGATATAGGCTCTATTGGGTTTGCCTTTGGAGTAGATAGATTAATGGAAATAATAATGTCAAATATTGACAATTATCCAGAGCTAAGTTTTAATGAAACGATATTAATTGCTTATTTGAATGAAGATGAAAAAAATGAAATAAGAAAAATTGCTTATGATTTGAGAAGGGATTTTCAAGTAATTTTTCCAAGTCAAAGACAATCAATTAAGTCTCTGTTTAGACTTCAATATAAACTACAACCAAAATATTTAATTTTTAAAGAATTAAATATGAAAAAAAATGAGTTGAAAATAAAATCAGTTTTAAATGAAAGAAATATAATTTATACTAATTTAGACGAATTTAAAAATATTATTAGTGAAATGAAAAGAGATGAAAACAATGAATAA
>GENE236-16719
ATGTTTCAAAGACTTAAAGGTACAAGAGATATATATGGGTTAGAAGAAAAGGTTTTGAATTTGATAGAAAATAAATTTTTTAAAATTATAAAAAATTACAATTTTAAAAGAATTTGCACACCGATAATTGAAGACGCTAACTTGTTTATAAGATCAGTTGGTGAAACTAGTGACATTGTTTCAAAAGAGATGTATCTGTTTAAGGATAATGGCCAAAGAGACATTGCCTTAAGACCAGAAGGAACCGCTTCAACAATAAGAGCTTTTGTAGAAAACAAAATAAATAATTTAGAACCTACTAAATTAGCCTATTTTGGACCTATGTTTAGATACGAACGTCCTCAAAAAGGTCGCTATAGACAATTTATTCAGGGAGGAGTTGAATTAATTGAAAATTCAACTGTTGAGAATAATTTTGAAATAATAAAATTAGCATATGATTTTTTAAAGTCATTAAAAATTAGTAACATTACTTTAGAAATAAACAATCTAGGCTCTTTTGAGTCAAGAAATAACTACATAGAAATATTAAAAGAATATTTTTCTAAATACAAAGAACAATTGAATGAAATTTCTTTAATTAGATTGCAAAAGAATGTTTTAAGAATCTTAGATGATAAAGAAGAAATAAAAAAAGATTTTGTAAAAAATGCTCCAAAATTAATAGATTATTTATCTTCAATTGAAAAAGAAAGATTTAACAATTTACTAGATTTACTAGACGAATTCGAAATCAAATATGTAATAAATCCTTACTTAGTTAGGGGGCTTGATTACTACAATGATGTTGTTTTTGAATTTGTTTCAAATTCAGATGCCCTAGGTTCACAATGTACCGTTCTTGGGGGTGGAAGATATGATGGTATGATTAAAAGCTTTGGAGGGCCTGATATAGGCTCTATTGGGTTTGCCTTTGGAGTAGATAGATTAATGGAAATAATAATGTCAAATATTGACAATTATCCAGAGCTAAGTTTTAATGAAACGATATTAATTGCTTATTTGAATGAAGATGAAAAAAATGAAATAAGAAAAATTGCTTATGATTTGAGAAAGGATTTTCAAGTAATTTTTCCAAGTCAAAGACAATCAATTAAGTCTCTGTTTAGACTTCAATATAAACTACAACCAAAATATTTAATTTTTAAAGAATTAAATATGAAAAAAAATGAGTTGAAAATAAAATCAGTTTTAAATGAAAGAAATATAATTTATACTAATTTAGACGAATTTAAAAATATTATTAGTGAAATGAAAAGAGATGAAAACAATGAATAA
>GENE236-16716
ATGTTTCAAAGACTTAAAGGCACAAGAGATATATATGGGTTAGAAGAAAAGGTTTTGAATTTGATAGAAAATAAATTTTTTAAAATTATAAAAAATTACAATTTTAAAAGAATTTGCACACCGATAATTGAAGACGCTAACTTGTTTATAAGATCAGTTGGTGAAACTAGTGACATTGTTTCAAAAGAGATGTATCTGTTTAAAGATAATGGTCAAAGAGACATTGCCTTAAGACCGGAAGGAACCGCTTCAACAATAAGAGCTTTTGTAGAAAACAAAATAAATAATTTAGAACCTACTAAATTAGCCTATTTTGGACCTATGTTTAGATACGAACGTCCTCAAAAAGGTCGCTATAGACAATTTATTCAAGGAGGAGTTGAATTAATTGAAAATTCAACTGTTGAGAATAATTTTGAAATAATAAAATTAGCATATGATTTTTTAAAGTCATTAAAAATTAGTAACATTACTTTAGAAATAAACAATCTGGGCTCTTTTGAGTCAAGAAATAACTACATAGAAATATTAAAGGAATATTTTTCTAAATACAAGGAACAATTGAGCGAAATTTCTTTAATTAGATTGCAAAAGAATGTTTTGAGAATCTTAGATGATAAAGAAGAAATAAAAAAAGATTTTGTAAAAAATGCTCCAAGATTAATAGATTATTTATCTTCAATTGAAAAAGAAAGATTTAACAATTTACTAGATTTACTAGATGAATTTGAAATCAAATATGTAATAAATCCTTACTTAGTTAGGGGGCTTGATTACTACAATGATGTTGTTTTTGAATTTGTTTCAAATTCAGACGCTCTAGGTTCACAATGTACTGTTCTTGGCGGCGGAAGATATGATGGCATGATTAAAAGTTTTGGCGGACCTGATATAGGTTCTATTGGGTTTGCTTTTGGAGTAGATAGATTAATGGAAATAATAATGTCAAATATTGACAATTATCCAGAGCTAAGTTTTAATGAAACGATATTAATTGCTTATTTGAATGAAGATGAAAAAAATGAAATAAGAAAAATTGCTTATGATTTGAGAAAGGATTTTCAAGTAATTTTTCCAAGTCAAAGACAATCAATTAAGTCTCTGTTTAGACTTCAATATAAACTACAACCAAAATATTTAATTTTTAAAGAATTAAATATGAAAAAAAATGAGTTGAAAATAAAATCACTTTTAAATGAAAGAAATATAATTTATACTAATTTAGACGAATTTAAAAATATTATTAGTGAAATGAAAAGAGATGAAAACAATGAATAA
>GENE236-16718
ATGTTTCAAAGACTTAAAGGCACAAGAGATATATATGGGTTAGAAGAAAAGGTTTTGAATTTGATAGAAAATAAATTTTTTAAAATTATAAAAAATTACAATTTTAAAAGAATTTGCACACCGATAATTGAAGACGCTAACTTGTTTATAAGATCAGTTGGTGAAACTAGTGACATTGTTTCAAAAGAGATGTATCTGTTTAAGGATAATGGCCAAAGAGACATTGCCTTAAGACCAGAAGGAACCGCTTCAACAATAAGAGCTTTTGTAGAAAACAAAATAAATAATTTAGAACCTACTAAATTAGCCTATTTTGGACCTATGTTTAGATACGAACGCCCTCAAAAAGGTCGCTATAGACAATTTATTCAGGGAGGAGTTGAATTAATTGAAAATTCAACTATTGAGAATAATTTTGAAATAATAAAATTGGCATATGATTTTTTAAAGTCGTTAAAAATTAGTAACATTACTTTAGAAATAAATAATTTGGGCTCTTTTGAGTCAAGAAATAACTACATAGAAATATTAAAAGAATATTTTTCTAAATACAAAGAACAATTGAATGAAATTTCTTTAATTAGATTGCAAAAGAATGTTTTGAGAATCTTAGATGATAAAGAAGAAATAAAAAAAGATTTTGTAAAAAATGCTCCAAAATTAATAGATTATTTATCTTCAATTGAAAAAGAAAGATTTAAAAATTTACTAGATTTACTAGATGAATTTGAAATCAAATATGTAATAAATCCCTACTTAGTCAGGGGACTTGATTACTACAATGATGTTGTTTTTGAATTTGTTTCAAATTCAGATGCCCTTGGTTCGCAATGTACCGTTCTTGGGGGTGGAAGATATGATGGTATGATTAAAAGTTTTGGCGGACCTGATATAGGTTCTATTGGGTTTGCATTTGGAGTAGATAGATTAATGGAAATAATAATGTCAAATATTGACAATTATCCAGAGCTAAGTTTTAATGAAACGATATTAATTGCTTATTTGAATGAAGATGAAAAAAATGAAATAAGAAAAATTGCTTATGATTTGAGAAGGAATTTTCAAGTAATTTTTCCAAGTCAAAAACAATCAATTAAGAGTTTGTTTAAACTTCAATATAAATTGCAACCAAAATATTTAATTTTTAAAGAATTAAATATGAAAAAAAATGAGTTGAAAATAAAATCACTTTTAAATGAAAGAAATATAATTTATACTAATTTAGACGAATTTAAAAATATTATTAGTGAAATGAAAAGAGATGAAAACAATGAATAA
>GENE236-16711
ATGTTTCAAAGACTTAAAGGTACAAGAGATATATATGGGTTAGAAGAAAAGGTTTTGAATTTGATAGAAAATAAATTTTTTAAAATTATAAAAAATTACAATTTTAAAATAATTTGCACACCGATAATTGAAGACGCTAACTTGTTTATAAGATCAGTTGGTGAAACTAGTGACATTGTTTCAAAAGAGATGTATTTGTTTAAGGATAATGGCCAAAGAGACATTGCCTTAAGACCAGAAGGAACCGCTTCAGCAATAAGAGCTTTTGTAGAAAACAAAATAAATAATTTAGAACCTACTAAATTAGCCTATTTTGGACCTATGTTTAGATACGAACGCCCTCAAAAAGGTCGCTATAGACAATTTATTCAGGGAGGAGTTGAATTAATTGAAAATTCAACTATTGAGAATAATTTTGAAATAATAAAATTGGCATATGATTTTTTAAAGTCGTTAAAAATTAGTAACATTACTTTAGAAATAAACAATTTGGGCTCTTTTGAGTCAAGAAATAACTACATAGAAATATTAAAAGAATATTTTTCTAATTACAAAGAACAATTGAATGAAGTTTCTTTAATTAGATTGCAAAAGAATGTTTTGAGAATCTTAGATGATAAAGAAGAAATAAAAAAAGATTTTGTAAAAAATGCTCCAAAATTAATAGATTATTTATCTTCAGTCGAAAAAGAAAGATTTAAAAATTTACTAGATTTACTAGATGAATTTGAAATCAAATATGTAATAAATCCCTACTTAGTTAGGGGGCTTGATTACTACAATGATGTTGTTTTTGAATTTGTTTCAAATTCAGATGCCCTTGGTTCGCAATGTACCGTTCTTGGGGGTGGAAGATATGATGGTATGATTAAAAGCTTTGGTGGGCCTGATATAGGCTCTATTGGGTTTGCCTTTGGAGTAGATAGATTAATGGAAATAATAATGTCAAATATTGACAATTATCCAGAGCTAAATTTTAATGAAACGATATTAATTGCTTATTTGAATGAAGATGAAAAAAATGAAATAAGGAAAATTGCTTATGATTTGAGAAAGGATTTTCAAGTAATTTTTCCAAGTCAAAGACAATCAATTAAGTCTCTGTTTAGACTTCAATATAAACTACAACCAAAATATTTAATTTTTAAAGAATTAAATATGAAAAAAAATGAGTTGAAAATAAAATCAGTTTTAAATGAAAGAAATATAATTTATACTAATTTAGACGAATTTAAAAATATTATTAGTGAAATGAAAAGAGATGAAAACAATGAATAA
>GENE236-16715
ATGTTTCAAAGACTTAAAGGTACAAGAGATATATATGGGTTAGAAGAAAAGGTTTTGAATTTGATAGAAAATAAATTTTTTAAAATTATAAAAAATTACAATTTTAAAAGAATTTGCACACCGATAATTGAAGACGCTAACTTGTTTATAAGATCAGTTGGTGAAACTAGTGACATTGTTTCAAAAGAGATGTATCTGTTTAAGGATAATGGCCAAAGAGACATTGCCTTAAGACCGGAAGGAACCGCTTCAACAATAAGAGCTTTTGTAGAAAACAAAATAAATAATTTAGAACCTACTAAATTAGCCTATTTTGGACCTATGTTTAGATACGAACGCCCTCAAAAAGGTCGCTATAGACAATTTATTCAGGGAGGAGTTGAATTAATTGAAAATTCAACTATTGAGAATAATTTTGAAATAATAAAATTAGCATATGATTTTTTAAAGTCATTAAAAATTAGTAACATTACTTTAGAAATAAACAATCTAGGCTCTTTTGAGTCAAGAAATAACTACATAGAAATATTAAAAGAATATTTTTCTAAATACAAAGAACAATTGAATGAAATTTCTTTAATTAGATTGCAAAAGAATGTTTTAAGAATCCTAGATGATAAGGAAGAAATAAAAAAAGATTTTGTAAAAAATGCTCCAAAATTAATAGATTATTTATCTTCAATTGAAAAAGAAAGATTTAACAATTTACTAGATTTACTAGACGAATTCGAAATCAAATATGTAATAAATCCCTACTTAGTCAGGGGGCTTGATTACTACAATGATGTTGTTTTTGAATTTGTTTCAAATTCAGATGCCCTAGGTTCACAATGTACCGTTCTTGGGGGTGGAAGATATGATGGTATGATTAAAAGCTTTGGAGGGCCTGATATAGGCTCTATTGGGTTTGCCTTTGGAGTAGATAGATTAATGGAAATAATAATGTCAAATATTGACAATTATCCAGAGCTAAGTTTTAATGAAACGATATTAATTGCTTATTTGAATGAAGATGAAAAAAATGAAATAAGAAAAATTGCTTATGATTTGAGAAAGGATTTTCAAGTAATTTTTCCAAGTCAAAGACAATCAATTAAGTCTCTGTTTAGACTTCAATATAAACTACAACCAAAATATTTAATTTTTAAAGAATTAAATATGAAAAAAAATGAGTTGAAAATAAAATCACTTTTAAATGAAAGAAATATAATTTATACTAATTTAGACGAATTTAAAAATATTATTAGTGAAATGAAAAGAGATGAAAACAATGAATAA
>GENE236-16712
ATGTTTCAAAGACTTAAAGGTACAAGAGATATATATGGGTTAGAAGAAAAGGTTTTGAATTTGATAGAAAATAAATTTTTTAAAATTATAAAAAATTACAATTTTAAAAGAATTTGCACACCGATAATTGAAGACGCTAACTTGTTTATAAGATCAGTTGGTGAAACTAGTGATATTGTTTCAAAAGAGATGTATCTGTTTAAGGATAATGGCCAAAGAGACATTGCCTTAAGACCAGAAGGAACCGCTTCAACAATAAGAGCTTTTGTAGAAAACAAAATAAATAATTTAGAACCTACTAAATTAGCCTATTTTGGACCTATGTTTAGATACGAACGTCCTCAAAAAGGTCGCTATAGACAATTTATTCAGGGAGGAGTTGAATTAATTGAAAATTCAACTGTTGAGAATAATTTTGAAATAATAAAATTAGCATATGATTTTTTAAAGTCATTAAAAATTAGTAACATTACTTTAGAAATAAACAATCTAGGCTCTTTTGAGTCAAGAAATAACTACATAGAAATATTAAAAGAATATTTTTCTAAATACAAAGAACAATTGAATGAAATTTCTTTAATTAGATTGCAAAAGAATGTTTTAAGAATCTTAGATGATAAAGAAGAAATAAAAAAAGATTTTGTAAAAAATGCCCCAAAATTAATAGATTATTTATCTTCAATTGAAAAAGAAAGATTTAACAATTTACTAGATTTGCTAGACGAATTCGAAATCAAATATGTAATAAATCCTTACTTAGTTAGGGGGCTTGATTACTACAATGATGTTGTTTTTGAATTTGTTTCAAATTCAGATGCCCTAGGTTCACAATGTACCGTTCTTGGGGGTGGAAGATATGATGGTATGATTAAAAGCTTTGGAGGGCCTGATATAGGCTCTATTGGGTTTGCCTTTGGAGTAGATAGATTAATGGAAATAATAATGTCAAATATTGACAATTATCCAGAGCTAAGTTTTAATGAAACGATATTAATTGCTTATTTGAATGAAGATGAAAAAAATGAAATAAGAAAAATTGCTTATGATTTGAGAAAGGATTTTCAAGTAATTTTTCCAAGTCAAAGACAATCAATTAAGTCTCTGTTTAGACTTCAATATAAACTACAACCAAAATATTTAATTTTTAAAGAATTAAATATGAAAAAAAATGAGTTGAAAATAAAATCAGTTTTAAATGAAAGAAATATAATTTATACTAATTTAGACGAATTTAAAAATATTATTAGTGAAATGAAAAGAGATGAAAACAATGAATAA
>GENE236-16709
ATGTTTCAAAGGCTTAAAGGTACAAGAGATATATATGGGTTAGAAGAAAAGGTTTTGAATTTGATAGAAAATAAATTTTTTAGAATTATAAAAAATTACAATTTTAAAAGAATTTGCACACCGATAATTGAAGACGCTAATTTGTTTATAAGATCAGTTGGCGAAACTAGCGACATCGTTTCAAAAGAGATGTATCTGTTTAAAGATAATGGCCAAAGAGACATTGCCTTGAGGCCGGAAGGAACCGCTTCAACCATAAGAGCTTTTGTGGAAAACAAAATAAACAATTTGGAGCCTACTAAATTAGCCTATTTTGGACCTATGTTTAGATACGAACGTCCTCAAAAAGGTCGCTATAGACAATTTATTCAAGGAGGAGTTGAATTAATTGAAAATTCAACTGTTGAAAATAATTTTGAAATAATAAAATTAGCATATGATTTTTTAAAGTCATTAAAAATTAGTAACATTACTTTAGAAATAAACAATCTAGGCTCTTTTGAGTCAAGAAATAACTACATAGAAATATTAAAGGAATATTTTTCTAAATATAAGGAACAATTGAGCGAAATTTCTTTAATTAGATTGCAAAAGAATGTTTTGAGAATCTTAGATGATAAAGAAGAAATAAAAAAAGATTTTGTAAAAAATGCTCCAAGATTAATAGATTATTTATCTTCAATTGAAAAAGAAAGATTTAACAATTTACTAGATTTACTAGATGAATTCGAAATCAAATATGTAATAAATCCTTACTTAGTTAGGGGGCTTGATTACTACAATGATGTTGTTTTTGAATTTGTTTCAAATTCAGACGCTCTAGGTTCACAATGCACTGTTCTTGGTGGTGGAAGATATGATGGCATGATTAAAAGTTTTGGCGGACCTGATATAGGTTCTATTGGGTTTGCTTTTGGAGTAGATAGATTAATGGAAATAATAATGTCAAATATTGACAATTATCCAGAGCTAAGTTTTAATGAAACGATATTAATTGCTTATTTGAATGAAGATGAAAAAAATGAAATAAGAAAAATTGCTTATGATTTGAGAAAGAATTTTCAAGTAATTTTTCCAAGTCAAAAACAATCAATTAAGAGTTTGTTTAAACTTCAATATAAATTGCAACCAAAATATTTAATTTTTAAAGAATTAAATATGAAAAAAAATGAGTTAAAAATAAAATCAGTTTTAAATGAAAGAAATATAATTTATACTAATTTAGACGAATTTAAAAATATTATTAGTGAAATGAAAAGAGATGAAAACAATGAATAA
>GENE236-16710
ATGTTTCAAAGACTTAAAGGCACAAGAGATATATATGGGTTAGAAGAAAAGGTTTTGAATTTGATAGAAAATAAATTTTTTAAAATTATAAAAAATTACAATTTTAAAAGAATTTGCACACCGATAATTGAAGACGCTAACTTGTTTATAAGATCAGTTGGTGAAACTAGTGACATTGTTTCAAAAGAGATGTATCTGTTTAAAGATAATGGCCAAAGAGACATTGCCTTGAGGCCAGAAGGAACAGCCTCAACCATAAGAGCTTTTGTGGAAAACAAAATAAACAATTTGGAGCCTACTAAATTAGCCTATTTTGGACCTATGTTTAGATACGAACGTCCTCAAAAAGGTCGCTATAGACAATTTATTCAAGGAGGAGTTGAATTAATTGAAAATTCAACTGTTGAGAATAATTTTGAAATAATAAAATTAGCATATGATTTTTTAAAGTCATTAAAAATTAGTAACATTACTTTAGAAATAAACAATCTGGGCTCTTTTGAGTCAAGAAATAACTACATAGAAATATTAAAGGAATATTTTTCTAAATACAAGGAACAATTGAGCGAAATTTCTTTAATTAGATTGCAAAAGAATGTTTTGAGAATCTTAGATGATAAAGAAGAAATAAAAAAAGATTTTGTAAAAAATGCTCCAAGATTAATAGATTATTTATCTTCAATTGAAAAAGAAAGATTTAACAATTTACTAGATTTACTAGATGAATTTGAAATCAAATATGTAATAAATCCTTACTTAGTTAGGGGGCTTGATTACTACAATGATGTTGTTTTTGAATTTGTTTCAAATTCAGACGCTCTAGGTTCACAATGTACTGTTCTTGGCGGCGGAAGATATGATGGCATGATTAAAAGTTTTGGCGGACCTGATATAGGTTCTATTGGGTTTGCTTTTGGAGTAGATAGATTAATGGAAATAATAATGTCAAATATTGACAATTATCCAGAGCTAAGTTTTAATGAAACGATATTAATTGCTTATTTGAATGAAGATGAAAAAAATGAAATAAGAAAAATTGCTTATGATTTGAGAAGGAATTTTCAAGTAATTTTTCCAAGTCAAAAACAATCAATTAAGAGTTTGTTTAAACTTCAATATAAATTGCAACCAAAATATTTAATTTTTAAAGAATTAAATATGAAAAAAAATGAGTTGAAAATAAAATCACTTTTAAATGAAAGAAATATAATTTATACTAATTTAGACGAATTTAAAAATATTATTAGTGAAATGAAAAGAGATGAAAACAATGAATAA
>GENE265-266
ATGGATTCTAACTTAGCAAATTTAATAAGGCCAAAAATTTTAGAAGATTTTATTTGCCCACAAGAACAAAAAAAATTATTTCAAAAAATTATAGAAAATAATGATTATCGTTCATTTATTTTTTACGGAAAGCCAGGTACTGGAAAAACAACTATTTCCTATATTCTTGCCAATGCCTTGAAAGTAAATTACGAATATTTTAATGCGGCCATTGAAAATAAAGAAGATCTTGTACATAAATTAAAGTTGAACAAGATTTTGATCATTGATGAGATTCATAGATTAAACAAAGATAAACAAGATATATTGTTACCATATCTAGAAAACGATTTAATCACAATTTATGCAACTACAACGGAAAATCCATATTTTAAGCTTAATCCTGCATTGCGTTCAAGATGTTCAATAATTGAAATTACTAAGCCAACAATTCAAGATTTATCAAGTTGTTTAAAAAATGCCTGCCTTAAAACTTTTGGTGTGGATCTTAATAAGGATATTGCTGATTATTTAGCCTTGCAGGCTAATGGCGACTTTAGATCTGCATTAAACAATCTTGATTTGATTATGTTAATTTTTAAAGATCAAGAATTTTCGTTGGAGGCAATTAAGAAGATTATTCCTTCAATTCAATTTAGTTCAGATGAATCTGGCGATAATCATTATGATTATTTGAGCGCTTTTCACAAATCACTACGCGGTTCTGACATTGATGCAGCATTATATTGAGGATTTATCATTATTAAATCCGGAGATTTTGATGGTTTGTTTAGAAGAATGTTGTGTGCAAGTTACGAAGATGTTGGAATGGCAAATCCTAAATTGGGATCAGAGGTTTTGTCGGCAATTGAATGTTTTGAAAGAATAGGAATGCCTGAGGGGTATTTACCAATAACACAAGCAATATTAAATATTTGTTTAAGTCCAAAATCAAACACTGTTTATAGTTCATCAACATTAATAAAATCTATAATTGACAGTGGAAATATTTTTGAAGTGCCAATTCATTTAAAAGATGCTCATTATAAATCGGCAGCAAAACTAAAAAGAGGATTAAATTATAAATATCCTCATGATTATAAAAATAATTATATTGATCAACAATATCTACCAAATGAATTAAAAGATAAAATTCATATTGAATTAAATGGGCAAGGTTATGAACAAAAAATTAAACAATATTGAGATTTAATAAAAAACAAAGGAGAAAAATAA
>GENE265-20382
ATGGATTCTAACTTAGCAAATTTAATAAGGCCGAAAATTTTAGAAGATTTTATTTGCCCACAAGAACAAAAAAAATTATTTCAAAAAATTATAGAAAATAATGATTATCGTTCATTTATTTTTTATGGAAAGCCAGGTACCGGAAAAACAACTATTTCCTATATTCTTGCCAATGCCTTAAAAGTAAATTACGAATATTTTAATGCGGCTATTGAAAATAAAGATGAGCTTGTGCATAAATTAAAGTTGAACAAGATTTTGATCATTGATGAGATTCATAGATTAAACAAAGATAAACAAGATATATTGTTACCATATCTAGAAAACGATTTAATCACAATTTATGCAACTACAACGGAAAATCCATATTTTAAGCTTAATCCTGCATTACGTTCAAGATGTTCAATAATTGAAATTACTAAGCCAACAATTCAAGATTTATCAAGTTGTTTAAAAAATGCCTGCCTTAAAACTTTTGGTGTGGATCTTAATAAGGATATTGCTGATTATTTAGCCCTACAGGCTAATGGCGACTTTAGATCAGCATTAAACAATCTTGATTTGATTATGTTAATTTTTAAAGATCAAGAATTTTCATTGGAGGCAATTAAAAAGATTATTCCCTCAATTCAATTTAGTTCAGATGAATCTGGCGATAATCATTATGATTATTTAAGTGCTTTTCACAAATCACTACGCGGTTCAGACATTGATGCGGCATTATATTGAGGATTTATCATTATTAAATCCGGAGATTTTGATGGTTTGTTTAGAAGAATGTTGTGTGCAAGTTACGAAGATGTTGGAATGGCAAATCCTAAATTGGGATCAGAGGTTTTGTCAGCAATTGAATGTTTTGAAAGAATAGGAATGCCTGAGGGGTATTTACCAATAACACAAGCAATATTAAATATTTGTTTAAGTCCAAAATCAAACACTGTTTATAGCTCATCAACATTAATAAAATCTATAATCGACAGTGGAAATATTTTTGAAGTGCCAATTCATTTAAAAGATGCTCATTATAAATCGGCAGCAAAACTAAAAAGAGGATTAAATTATAAATATCCTCATGATTATAAAAATAATTATATTGATCAACAATATCTACCAAATGAATTAAAAGATAAAATTCATATTGAATTAAATGGGCAAGGTTATGAACAAAAAATTAAACAATATTGAGATTTAATAAAAAACAAAGGAGAAAAATAA
>GENE265-20376
ATGGATTCTAACTTAGCAAATTTAATAAGGCCAAAAATTTTAGAAGATTTTATTTGCCCACAAGAACAAAAAAAATTATTTCAAAAAATTATAGAAAATAATGATTATCGTTCATTTATTTTTTACGGAAAGCCAGGTACTGGAAAAACAACTATTTCCTATATTCTTGCCAATGCCTTGAAAGTAAATTACGAATATTTTAATGCGGCTATTGAAAATAAAGAAGATCTTGTACATAAATTAAAGTTGAACAAGATTTTGATCATTGATGAGATTCATAGATTAAACAAAGATAAACAAGATATATTGCTACCTTATCTAGAAAACGATTTAATCACAATTTATGCAACTACAACGGAAAATCCATATTTTAAGCTTAATCCTGCATTACGTTCAAGATGTTCAATAATTGAAATTACTAAGCCAACAATTCAAGAGTTATCAAGTTGTTTAAAAAATGCCTGCCTTAAAACTTTTGGTGTGGATCTTAATAAGGATATTGCTAATTATTTAGCCTTGCAGGCTAATGGCGACTTTAGATCAGCATTAAACAATCTTGATTTGATTATGTTAATTTTTAAAGATCAAGAATTTTCATTGGAGGCAATTAAAAAGATTATTCCCTCAATTCAATTTAGTTCAGATGAATCAGGTGATAATCATTATGATTATTTAAGTGCTTTTCATAAATCACTACGCGGTTCGGACATTGATGCAGCATTATATTGAGGATTTATCATCATTAAATCTGGAGATTTTGATGGTTTATTTAGAAGAATGTTGTGTGCAAGTTACGAAGATGTTGGAATGGCAAATCCTAAATTGGGATCAGAGGTTTTGTCAGCAATTGAATGTTTTGAAAGAATAGGAATGCCTGAGGGGTATTTACCAATAACACAAGCAATATTAAATATTTGTTTAAGTCCAAAATCAAACACTGTTTATAGCTCATCAACATTAATAAAATCTATAATTGATAGTGGAAATATTTTTGAAGTGCCAATTCATTTAAAAGATGCTCATTATAAATCGGCAGCAAAACTAAAAAGAGGATTAAATTATAAATATCCTCATGATTATAAAAATAATTATATTGATCAACAATATCTACCAAATGAATTAAAAGATAAAATTCATATTGAATTAAATGGGCAAGGTTATGAACAAAAAATTAAACAATATTGAGATTTAATAAAAAATAAAGGAGAAAAATAA
>GENE265-20373
ATGGATTCTAACTTAGCAAATTTAATAAGGCCAAAAATTTTAGAAGATTTTATTTGCCCACAAGAACAAAAAAAATTATTTCAAAAAATTATAGAAAATAATGATTATCGTTCATTTATTTTTTATGGAAAACCAGGTACTGGAAAAACAACTATTTCCTATATTCTTGCCAATGCTTTAAAAGTAAATTACGAATATTTTAATGCGGCCATTGAAAATAAAGAAGATCTTGTACATAAATTAAAGTTGAACAAGATTTTGATCATTGATGAGATTCATAGATTAAACAAAGATAAACAAGATATATTGCTACCATATCTAGAAAATGATTTAATCACAATTTATGCAACTACAACGGAAAATCCATATTTTAAGCTTAATCCTGCATTACGTTCAAGATGTTCAATAATTGAAATTACTAAGCCAACAATTCAAGATTTATCAAGTTGTTTAAAAAATGCCTGCCTTAAAACTTTTGGCGTGGATCTTAATAAGGATATTGCTGATTATTTAGCCTTGCAGGCTAATGGCGACTTTAGATCAGCATTAAACAATCTTGATTTGATTATGTTAATTTTTAAAGATCAAGAATTTTCATTGGAGGCAATTAAAAAGATTATTCCCTCAATTCAATTTAGTTCAGATGAATCTGGCGATAATCATTATGATTATTTGAGTGCTTTTCATAAATCACTACGCGGTTCTGACATTGATGCAGCATTATATTGAGGATTTATCATTATTAAATCCGGAGATTTTGATGGTTTGTTTAGAAGAATGTTGTGTGCAAGTTACGAAGATGTTGGAATGGCAAATCCTAAATTGGGATCAGAGGTTTTGTCGGCAATTGAATGTTTTGAAAGAATAGGAATGCCTGAGGGGTATTTACCAATAACACAAGCAATATTAAATATTTGTTTAAGTCCAAAATCAAACACTGTTTATAGTTCATCAACATTAATAAAATCTATAATTAACAGTGGAAATATTTTTGAAGTGCCAATTCATTTAAAAGATGCTCATTATAAATCGGCAGCAAAACTAAAAAGAGGATTAAATTATAAATATCCTCATGATTATAAAAATAATTATATTGATCAACAATATCTACCAAATGAATTAAAAGATAAAATTCATATTGAATTAAATGGGCAAGGTTATGAACAAAAAATTAAACAATATTGAGATTTAATAAAAAATAAAGGAGAAAAATAA
>GENE265-1740
ATGGATTCTAACTTAGCAAATTTAATAAGGCCAAAAATTTTAGAAGATTTTATTTGCCCACAAGAACAAAAAAAATTATTTCAAAAAATTATAGAAAATAATGATTATCGTTCATTTATTTTTTACGGAAAGCCAGGTACTGGAAAAACAACTATTTCCTATATTCTTGCCAATGCCTTGAAAGTAAATTACGAATATTTTAATGCGGCTATTGAAAATAAAGAAGATCTTGTACATAAATTAAAGTTGAACAAGATTTTGATCATTGATGAGATTCATAGATTAAACAAAGATAAACAAGATATATTGCTACCTTATCTAGAAAACGATTTAATCACAATTTATGCAACTACAACGGAAAATCCATATTTTAAGCTTAATCCTGCATTACGTTCAAGATGTTCAATAATTGAAATTACTAAGCCAACAATTCAAGAGTTATCAAGTTGTTTAAAAAATGCCTGCCTTAAAACTTTTGGTGTGGATCTTAATAAGGATATTGCTAATTATTTAGCCTTGCAGGCTAATGGCGACTTTAGATCAGCATTAAACAATCTTGATTTGATTATGTTAATTTTTAAAGATCAAGAATTTTCATTGGAGGCAATTAAAAAGATTATTCCCTCAATTCAATTTAGTTCAGATGAATCAGGTGATAATCATTATGATTATTTAAGTGCTTTTCATAAATCACTACGCGGTTCGGACATTGATGCAGCATTATATTGAGGATTTATCATCATTAAATCTGGAGATTTTGATGGTTTATTTAGAAGAATGTTGTGTGCAAGTTACGAAGATGTTGGAATGGCAAATCCTAAATTGGGATCAGAGGTTTTGTCAGCAATTGAATGTTTTGAAAGAATAGGAATGCCTGAGGGGTATTTACCAATAACACAAGCAATATTAAATATTTGTTTAAGTCCAAAATCAAACACTGTTTATAGCTCATCAACATTAATAAAATCTATAATTGATAGTGGAAATATTTTTGAAGTGCCAATTCATTTAAAAGATGCTCATTATAAATCGGCAGCAAAACTAAAAAGAGGATTAAATTATAAATATCCTCATGATTATAAAAATAATTATATTGATCAACAATATCTACCAAATGAATTAAAAGATAAAATTCATATTGAATTAAATGGGCAAGGTTATGAACAAAAAATTAAACAATATTGAGATTTAATAAAAAACAAAGGAGAAAAATAA
>GENE265-20381
ATGGATTCTAACTTAGCAAATTTAATAAGGCCCAAAATTTTAGAAGATTTTATTTGCCCACAAGAACAAAAAAAATTATTTCAAAAAATTATAGAAAATAATGATTATCGTTCATTTATTTTTTATGGAAAGCCAGGTACTGGAAAAACAACTATTTCCTATATTCTTGCCAATGCTTTAAAAGTAAATTACGAATATTTTAATGCGGCCATTGAAAATAAAGAAGATCTTGTACATAAATTAAAGTTGAACAAGATTTTGATCATTGATGAGATTCATAGATTAAACAAAGATAAACAAGATATATTGCTACCATATCTAGAAAACGATTTAATCACAATTTATGCAACTACAACGGAAAATCCATATTTTAAGCTTAATCCTGCATTACGTTCAAGATGTTCAATAATTGAAATTACTAAGCCAACAATTCAAGATTTATCAAGTTGTTTAAAAAATGCCTGCCTTAAAACTTTTGGTGTGGATCTTAATAAGGATATTGCTGATTATTTAGCCCTACAGGCTAATGGCGACTTTAGATCAGCATTAAACAATCTTGATTTGATTATGTTAATTTTTAAAGATCAAGAATTTTCATTGGAGGCAATTAAAAAGATTATTCCCTCAATTCAATTTAGTTCAGATGAATCTGGCGATAATCATTATGATTATTTAAGTGCTTTTCATAAATCACTACGCGGTTCAGACATTGATGCAGCATTATATTGAGGATTTATTATTATTAAATCCGGAGATTTTGATGGTTTGTTTAGAAGAATGTTGTGTGCAAGTTACGAAGATGTTGGAATGGCAAATCCTAAATTGGGATCAGAGGTTTTGTCGGCAATTGAATGTTTTGAAAGAATAGGAATGCCTGAGGGGTATTTACCAATAACACAAGCAATATTAAATATTTGTTTAAGTCCAAAATCAAACACTGTTTATAGTTCATCAACATTAATAAAATCTATAATCGACAGTGGAAATATTTTTGAAGTGCCAATTCATTTAAAAGATGCTCATTATAAATCGGCAGCAAAACTAAAAAGAGGATTAAATTATAAATATCCTCATGATTATAAAAATAATTATATTGATCAACAATATCTACCAAATGAATTAAAAGATAAAATTCATATTGAATTAAATGGGCAAGGTTATGAACAAAAAATTAAACAATATTGAGATTTAATAAAAAACAAAGGAGAAAAATAA
>GENE265-20380
ATGGATTCTAACTTAGCAAATTTAATAAGGCCAAAAATTTTAGAAGATTTTATTTGCCCGCAAGAACAAAAAAAATTATTTCAAAAAATTATAGAAAATAATGATTATCGTTCATTTATTTTTTATGGAAAGCCAGGTACTGGAAAAACAACCATTTCCTATATTCTAGCCAATGCTTTAAAAGTAAATTATGAATATTTTAATGCAGCTATAGGAAATAAAGAAGAGCTTGTACATAAATTAAAGTTGAACAAGATTTTAATCATTGATGAGATTCATAGATTAAACAAAGATAAACAAGATATATTGCTACCTTATCTAGAAAACGACTTAATCACAATTTATGCAACTACAACGGAAAATCCATATTTTAAACTTAATCCTGCATTGCGTTCAAGATGTTCAATAATTGAAATTACTAAGCCAACAATTCAAGATTTATCAAGTTGTTTAAAAAATGCCTGCCTTAAAACTTTTGACGTGGATCTTAATAAGGATATTGCTGATTATTTAGCCCTACAGGCTAATGGCGACTTTAGATCTGCATTAAACAATCTTGATTTGATTATGTTAATTTTTAAAGATCAAGAATTTTCATTGGAGGCAATTAAAAAGATTATTCCCTCAATTCAATTTAGTTCAGATGAATCTGGCGATAATCATTATGATTATTTGAGTGCTTTTCACAAATCACTACGCGGTTCAGACATTGATGCAGCATTATATTGAGGATTTATCATTATTAAATCCGGAGATTTTGATGGCTTGTTTAGAAGAATGTTGTGTGCAAGTTATGAAGATGTTGGAATGGCAAATCCTAAATTGGGATCAGAGGTTTTGTCAGCAATTGAATGTTTTGAAAGAATAGGAATGCCTGAAGGGTATTTACCAATAACACAAGCAATATTAAATATTTGTTTAAGTCCAAAATCAAACACTGTTTATAGTTCATCAACATTAATAAAATCTATAATTGATAGTGGAAATATTTTTGAAGTGCCAATTCATTTAAAAGATGCTCATTATAAATCGGCAGCAAAACTAAAAAGAGGATTAAATTATAAATATCCTCATGATTATAAAAATAATTATATTGATCAACAATATCTACCAAATGAATTAAAAGATAAAATTCATATTGAATTAAATAGACAAGGTTATGAACAAAAAATTAAACAATACTGAGATTTAATAAAAAACAAAGGAGAAAAATAA
>GENE265-20374
ATGGATTCTAACTTAGCAAATTTAATAAGGCCGGAAATTTTAGAAGATTTTATTTGCCCACAAGAACAAAAAAAATTATTTCAAAAAATTATAGAAAATAATGATTATCGTTCATTTATTTTTTATGGAAAGCCAGGTACCGGAAAAACAACTATCTCCTATATTCTAGCCAATGCTTTAAAAGTAAATTATGAATATTTTAATGCAGCTATAGGAAATAAAGATGAGCTTGTACATAAATTAAAGTTGAACAAGATTTTGATCATTGATGAGATTCATAGATTAAACAAAGATAAACAAGATATATTGCTACCTTATCTAGAAAACGATTTAATCACAATTTATGCAACTACAACGGAAAATCCATATTTTAAGCTTAATCCTGCATTGCGTTCAAGATGTTCAATAATTGAAATTACTAAGCCAACAATTCAAGATTTATCAAGTTGTTTAAAAAATGCCTGCCTTAAAACTTTTGACGTGGATCTTAATAAGGATATTGCTGATTATTTAGCCCTACAGGCTAATGGCGACTTTAGATCTGCATTAAACAATCTTGATTTGATTATGTTAATTTTTAAAGATCAAGAATTTTCATTGGAGGCAATTAAAAAGATTATTCCCTCAATTCAATTTAGTTCAGATGAATCAGGTGATAATCATTATGATTATTTAAGTGCTTTTCATAAATCACTACGCGGTTCAGACATTGATGCAGCATTATATTGAGGATTTATCATTATTAAATCCGGAGATTTTGATGGTTTGTTTAGAAGAATGTTGTGTGCAAGTTACGAAGATGTTGGAATGGCAAATCCTAAATTGGGATCAGAGGTTTTATCAGCAATTGAATGTTTTGAAAGAATAGGAATGCCTGAGGGGTATTTGCCAATAACACAAGCAATATTAAATATTTGTTTAAGTCCAAAATCAAACACTGTTTATAGTTCATCAACATTAATAAAATCTATAATTGACAGTGGAAATATTTTTGAAGTGCCAATTCATTTAAAAGATGCTCATTATAAATCGGCAGCAAAACTAAAAAGAGGATTAAATTATAAATATCCTCATGATTATAAAAATAATTATATTGATCAACAATATCTACCAAATGAATTAAAAGATAAAATTCATATTGAATTAAATGGGCAAGGTTATGAACAAAAAATTAAACAATATTGAGATTTAATAAAAAACAAAGGAGAAAAATAA
>GENE265-20378
ATGGATTCTAACTTAGCAAATTTAATAAGGCCGAAAATTTTAGAAGATTTTATTTGCCCACAAGAACAAAAAAAATTATTTCAAAAAATTATAGAAAATAATGATTATCGTTCATTTATTTTTTATGGAAAGCCAGGTACCGGAAAAACAACTATTTCCTATATTCTTGCCAATGCCTTAAAAGTAAATTACGAATATTTTAATGCGGCTATTGAAAATAAAGATGAGCTTGTGCATAAATTAAAGTTGAACAAGATTTTGATCATTGATGAGATTCATAGATTAAACAAAGATAAACAAGATATATTGTTACCATATCTAGAAAACGATTTAATCACAATTTATGCAACTACAACGGAAAATCCATATTTTAAGCTTAATCCTGCATTACGTTCAAGATGTTCAATAATTGAAATTACTAAGCCAACAATTCAAGATTTATCAAGTTGTTTAAAAAATGCCTGCCTTAAAACTTTTGGTGTGGATCTTAATAAGGATATTGCTGATTATTTAGCCCTACAGGCTAATGGCGACTTTAGATCAGCATTAAACAATCTTGATTTGATTATGTTAATTTTTAAAGATCAAGAATTTTCATTGGAGGCAATTAAAAAGATTATTCCCTCAATTCAATTTAGTTCAGATGAATCTGGCGATAATCATTATGATTATTTAAGTGCTTTTCATAAATCACTACGCGGTTCAGACATTGATGCAGCATTATATTGAGGATTTATCATTATTAAATCCGGAGATTTTGATGGTTTGTTTAGAAGAATGTTGTGTGCAAGTTACGAAGATGTTGGAATGGCAAATCCTAAATTAGGATCAGAGGTTTTGTCAGCAATTGAATGTTTTGAAAGAATAGGAATGCCTGAGGGGTATTTGCCAATAACACAAGCAATATTAAATATTTGTTTAAGTCCAAAATCAAACACTGTTTATAGCTCATCAACATTAATAAAATCTATAATCGACAGTGGAAATATTTTTGAAGTGCCAATTCATTTAAAAGATGCTCATTATAAATCGGCAGCAAAACTAAAAAGAGGATTAAATTATAAATATCCTCATGATTATAAAAATAATTATATTGATCAACAATATCTACCAAATGAATTAAAAGATAAAATTCATATTGAATTAAATGGGCAAGGTTATGAACAAAAAATTAAACAATATTGAGATTTAATAAAAAACAAAGGAGAAAAATAA
>GENE265-20377
ATGGATTCTAACTTAGCAAATTTAATAAGGCCAAAAATTTTAGAAGATTTTATTTGCCCGCAAGAACAAAAAAAATTATTTCAAAAAATTATAGAAAATAATGATTATCGTTCATTTATTTTTTATGGAAAGCCAGGCACAGGAAAAACAACTATTTCCTATATTCTCGCCAATGCTTTAAAAGTAAATTATGAATATTTTAATGCAGCTATAGGAAATAAAGACGAGCTTGTACATAAATTAAAGTTGAACAAGATTTTGATCATTGATGAGATTCATAGATTAAACAAAGATAAACAAGATATATTGCTACCTTATCTAGAAAACGACTTAATCACAATTTATGCAACTACAACGGAAAATCCATATTTTAAACTTAATCCTGCATTGCGTTCAAGATGTTCAATAATTGAAATTACTAAGCCAACAATTCAAGATTTATCAAGTTGTTTAAAAAATGCCTGCCTTAAAACTTTTGACGTGGATCTTAATAAGGATATTGCTGATTATTTAGCCCTACAGGCTAATGGCGACTTTAGATCTGCATTAAACAATCTTGATTTGATTATGTTAATTTTTAAAGATCAAGAATTTTCATTGGAGGCAATTAAAAAGATTATTCCCTCAATTCAATTTAGTTCAGATGAATCTGGCGATAATCATTATGATTATTTGAGTGCTTTTCATAAATCACTACGCGGTTCAGACATTGATGCGGCATTATATTGAGGATTTATCATTATTAAATCCGGAGATTTCGATGGCTTGTTTAGAAGAATGTTGTGTGCAAGTTACGAAGATGTTGGAATGGCAAATCCTAAATTGGGATCAGAGGTTTTGTCAGCAATTGAATGTTTTGAAAGAATAGGAATGCCTGAGGGGTATTTGCCAATAACGCAAGCAATATTAAATATTTGTTTAAGCCCAAAATCAAACACTGTTTATAGCTCATCGACATTAATAAAATCTATAATTGACAGTGGAAATATTTTTGAAGTGCCAATTCATTTAAAAGATGCTCATTATAAATCGGCAGCAAAACTAAAAAGAGGATTAAATTATAAATATCCTCATGATTATAAAAATAATTATATTGATCAACAATATCTACCAAATGAATTAAAAGATAAAATTCATATTGAATTAAATGGACAAGGTTATGAACAAAAAATTAAACAATACTGAGATTTAATAAAAAACAAAGGAGAAAAATAA
>GENE265-20379
ATGGATTCTAACTTAGCAAATTTAATAAGGCCGAAAATTTTAGAAGATTTTATTTGCCCACAAGAACAAAAAAAATTATTTCAAAAAATTATAGAAAATAATGATTATCGTTCATTTATTTTTTATGGAAAGCCAGGTACCGGAAAAACAACTATTTCCTATATTCTTGCCAATGCCTTAAAAGTAAATTACGAATATTTTAATGCGGCTATTGAAAATAAAGATGAGCTTGTGCATAAATTAAAGTTGAACAAGATTTTGATCATTGATGAGATTCATAGATTAAACAAAGATAAACAAGATATATTGTTACCATATCTAGAAAACGATTTAATCACAATTTATGCAACTACAACGGAAAATCCATATTTTAAGCTTAATCCTGCATTACGTTCAAGATGTTCAATAATTGAAATTACTAAGCCAACAATTCAAGATTTATCAAGTTGTTTAAAAAATGCCTGCCTTAAAACTTTTGGTGTGGATCTTAATAAGGATATTGCTGATTATTTAGCCCTACAGGCTAATGGCGACTTTAGATCAGCATTAAACAATCTTGATTTGATTATGTTAATTTTTAAAGATCAAGAATTTTCATTGGAGGCAATTAAAAAGATTATTCCCTCAATTCAATTTAGTTCAGATGAATCTGGCGATAATCATTATGATTATTTAAGTGCTTTTCATAAATCACTACGCGGTTCAGACATTGATGCAGCATTATATTGAGGATTTATCATTATTAAATCCGGAGATTTTGATGGTTTGTTTAGAAGAATGTTGTGTGCAAGTTACGAAGATGTTGGAATGGCAAATCCTAAATTAGGATCAGAGGTTTTGTCAGCAATTGAATGTTTTGAAAGAATAGGAATGCCTGAGGGGTATTTGCCAATAACACAAGCAATATTAAATATTTGTTTAAGTCCAAAATCAAACACTGTTTATAGCTCATCAACATTAATAAAATCTATAATCGACAGTGGAAATATTTTTGAAGTGCCAATTCATTTAAAAGATGCTCATTATAAATCGGCAGCAAAACTAAAAAGAGGATTAAATTATAAATATCCTCATGATTATAAAAATAATTATATTGATCAACAATATCTACCAAATGAATTAAAAGATAAAATTCATATTGAATTAAATGGGCAAGGTTATGAACAAAAAATTAAACAATATTGAGATTTAATAAAAAACAAAGGAGAAAAATAA
>GENE265-20375
ATGGATTCTAACTTAGCAAATTTAATAAGGCCCAAAATTTTAGAAGATTTTATTTGCCCACAAGAACAAAAAAAATTATTTCAAAAAATTATAGAAAATAATGATTATCGTTCATTTATTTTTTATGGAAAGCCAGGTACTGGAAAAACAACTATTTCCTATATTCTTGCCAATGCTTTAAAAGTAAATTACGAATATTTTAATGCGGCCATTGAAAATAAAGAAGATCTTGTACATAAATTAAAGTTGAACAAGATTTTGATCATTGATGAGATTCATAGATTAAACAAAGATAAACAAGATATATTGCTACCATATCTAGAAAACGATTTAATCACAATTTATGCAACTACAACGGAAAATCCATATTTTAAGCTTAATCCTGCATTACGTTCAAGATGTTCAATAATTGAAATTACTAAGCCAACAATTCAAGATTTATCAAGTTGTTTAAAAAATGCCTGCCTTAAAACTTTTGGTGTGGATCTTAATAAAGATATTGCTGATTATTTAGCCCTACAGGCTAATGGCGACTTTAGATCGGCATTAAACAATCTTGATTTGATTATGTTAATTTTTAAAGATGAAGAATTTTCATTGGAGGCAATTAAAAAGATTATTCCCTCAATTCAATTTAGTTCAGATGAATCTGGCGATAATCATTATGATTATTTAAGTGCTTTTCATAAATCACTACGCGGTTCGGACATTGATGCAGCATTATATTGAGGATTTATCATCATTAAATCCGGAGATTTTGATGGTTTGTTTAGAAGAATGTTGTGTGCAAGTTACGAAGATGTTGGAATGGCAAATCCTAAATTAGGATCAGAGGTTTTGTCAGCAATTGAATGTTTTGAAAGAATAGGAATGCCTGAGGGGTATTTACCAATAACACAAGCAATATTAAATATTTGTTTAAGTCCAAAATCAAACACTGTTTATAGCTCATCTACATTAATAAAATCTATAATTGACAGTGGAAATATTTTTGAAGTGCCAATTCATTTAAAAGATGCTCATTATAAATCGGCAGCAAAACTAAAAAGAGGATTAAATTATAAATATCCTCATGATTATAAAAATAATTATATTGATCAACAATATCTACCAAATGAATTAAAAGATAAAATTCATATTGAATTAAATGGGCAAGGTTATGAACAAAAAATTAAACAATATTGAGATTTAATAAAAAATAAAGGAGAAAAATAA
>GENE428-430
ATGCAAAAAAATATATTAGATGATTTGAAATCAAGGGGTGTTTTAAATAATATATCTAGTGAAGAAAAATTTAATAATATATCACTAGGGACAGGTGTTTATACAGGCTTTGATCCAACTGCTAAAAGTTTACACCTTGGAAATTATCTACAAATATTAAGTTTGTTACGTTTTAAAAAAGCAGGATACAAGCCAATTGCAATATTGGGTGGAATAACCGGAATGATTGGTGATCCTAGTTTTAGAAATTCTGAAAGAAAATTTCTAGATCAAGAAACACTACTACAAAACAAAAATGCAATTAAAAATCAATTACAAAAATTTGGTTTAGAAGTAATTGATAATTTAGATTTTTATAAACATTGAACAGTAGTAGATTTTTTAAGAAATATTGGTAAATTAATTAATGTAAATTATTTGCTTGAAAAAGACTCTATTACTACTAGACTTGCAAATGGTTTAACGTTTACAGAATTTTCATATACCTTGCTTCAAGGTTGAGATTTTAAATGTTTATATGAAAATCATAATGTAAAAATTCAAATGGGTGGTTCAGACCAATGAGGAAATATTACAACTGGACTAGAAATTATTAGAAAATTACATGGAGAATCTGCTGATGCTGTTGCCATGACATTTAATTTATTAGTTGATGAAAATGGCAAAAAATTTGGTAAGAGCACTGGCGGAGGTTCATTATGGCTTGATCCAAATATGACTAGTCCATATTCAATATATCAATTCCTATTGAATCAAAGTGATGTAAAAATTGAAGAATATTTAAAATGATTGACATTTTTAGAAGTTGAAGAAATAAATGAAATTATGACTCAACACAATGAAAATAAAACCAAAAGAATTGCCCAAAAAAAATTAGCTTTTGAATTGGTTAAAGACATTCATGGAGTTGATATTGCAAACAAATGTATTAGAATAAGTGAGATTTTATTTAACAAAAGTAACGAAGAATTAAACATAGAAGATATTTCGATGCTTTTAGGCTATTTGCCATGTATTGAAGTTAAAGAAGGCGAAAAATTTATTGAAATTTTAAAAAATAATCAAATTGTTTCTTCGAATAGAGAAGCAAGAGAATTTATTTCAAAAAATACTTTTTTAATTGATAACAATATAATAAATGATGAAAATTATTCGATTACATTTAATAAATTTAATGGTCAATATGCACTATTAAAAAAAGGCAAAAAAGACTTTTACATACTTAAAAGAATTTAA
>GENE428-20737
ATGCAAAAAAATATATTAGATGATTTGAAATCAAGGGGTGTTTTAAATAATATATCTAGTGAAGAAAAATTTAATAATATATCACTAGGAACTGGTGTTTATACAGGTTTTGATCCAACTGCTAAAAGTTTACACCTTGGAAATTATCTACAAATATTAAGTTTGTTACGTTTTAAAAAAGCAGGATATAAACCAATTGCAATATTGGGTGGAATAACCGGAATGATTGGTGATCCTAGTTTTAGAAATTCTGAAAGAAAATTTCTAGATCAAGAAACATTACTACAAAACAAAAATGCAATTAAAAATCAATTACAAAAATTTGGTTTAGAAGTAATTGATAATTTAGATTTTTATAAGCATTGAACAGTAGTAGATTTTTTAAGAAATATTGGTAAATTAATTAATGTAAATTATTTGCTTGAAAAAGACTCTATTACTACTAGACTTGCAAATGGTTTAACGTTTACAGAATTTTCATATACCTTGCTTCAAGGTTGAGATTTTAAATGTTTATATGAAAATCATAATGTAAAAATTCAAATGGGTGGTTCAGACCAATGAGGAAATATTACAACTGGACTAGAAATTATTAGAAAATTACATGGAGAATCTGCTGATGCTGTTGCCATGACATTTAATTTATTAGTTGATGAAAATGGCAAAAAATTTGGTAAGAGCACTGGCGGAGGTTCATTATGGCTTGATCCAAATATGACTAGTCCATATTCAATATATCAATTCCTATTGAATCAAAGTGATGTAAAAATTGAAGAATATTTAAAATGATTGACATTTTTAGAAGTTGAAGAAATAAATGAAATTATGACTCAACACAATGAAAATAAAACCAAAAGAATTGCCCAAAAAAAATTAGCTTTTGAATTGGTTAAAGACATTCATGGAGTTGATATTGCAAACAAATGTATTAGAATAAGTGAGATTTTATTTAACAAAAGTAACGAAGAATTAAACATAGAAGATATTTCGATGCTTTTAGGCTATTTGCCATGTATTGAAGTTAAAGAAGGCGAAAAATTTATTGAAATTTTAAAAAATAATCAAATTGTTTCTTCGAATAGAGAAGCAAGAGAATTTATTTCAAAAAATACTTTTTTAATTGATAACAATATAATAAATGATGAAAATTATTCGATTACATTTAATAAATTTAATGGTCAATATGCACTATTAAAAAAAGGCAAAAAAGACTTTTACATACTTAAAAGAATTTAA
>GENE428-20728
ATGCAAAAAAATATATTAGATGATTTGAAATCAAGGGGTGTTTTAAATAATATATCTAGTGAAGAAAAATTTAATAATATATCACTAGGGACAGGTGTTTATACAGGCTTTGATCCAACTGCTAAAAGTTTACACCTTGGAAATTATCTACAAATATTAAGTTTGTTACGTTTTAAAAAAGCAGGATACAAGCCAATTGCAATATTGGGTGGAATAACCGGAATGATTGGTGATCCTAGTTTTAGAAATTCTGAAAGAAAATTTCTAGATCAAGAAACACTACTACAAAACAAAAATGCAATTAAAAATCAATTACAAAAATTTGGTTTAGAAGTAATTGATAATTTAGATTTTTATAAACATTGAACAGTAGTAGATTTTTTAAGAAATATTGGTAAATTAATTAATGTAAATTATTTGCTTGAAAAAGACTCTATTACTACTAGACTTGCAAATGGTTTAACGTTTACAGAATTTTCATATACCTTGCTTCAAGGTTGAGATTTTAAATGTTTATATGAAAATCATAATGTAAAAATTCAAATGGGTGGTTCAGACCAATGAGGAAATATTACAACTGGACTAGAAATTATTAGAAAATTACATGGAGAATCTGCTGATGCTGTTGCCATGACATTTAATTTATTAGTTGATGAAAATGGCAAAAAATTTGGTAAGAGCACTGGCGGAGGTTCATTATGGCTTGATCCAAATATGACTAGTCCATATTCAATATATCAATTCCTATTGAATCAAAGTGATGTAAAAATTGAAGAATATTTAAAATGATTGACATTTTTAGAAGTTGAAGAAATAAATGAAATTATGACTCAACACAATGAAAATAAAACCAAAAGAATTGCCCAAAAAAAATTAGCTTTTGAATTGGTTAAAGACATTCATGGAGTTGATATTGCAAACAAATGTATTAGAATAAGTGAGATTTTATTTAACAAAAGTAACGAAGAATTAAACATAGAAGATATTTCGATGCTTTTAGGCTATTTGCCATGTATTGAAGTTAAAGAAGGCGAAAAATTTATTGAAATTTTAAAAAATAATCAAATTGTTTCTTCGAATAGAGAAGCAAGAGAATTTATTTCAAAAAATACTTTTTTAATTGATAACAATATAATAAATGATGAAAATTATTCGATTACATTTAATAAATTTAATGGTCAATATGCACTATTAAAAAAAGGCAAAAAAGACTTTTACATACTTAAAAGAATTTAA
>GENE428-20732
ATGCAAAAAAATATATTAGATGATTTGAAATCAAGGGGTGTTTTAAACAATATATCTAGTGAAGAAAAATTTAATAATGTATCACTAGGAACAGGTGTTTATACAGGCTTTGATCCAACTGCTAAAAGTTTACACCTTGGAAATTATCTACAAATATTAAGTTTGTTACGTTTTAAAAAAGCAGGATACAAGCCAATTGCAATATTAGGTGGAATAACTGGAATGATTGGTGATCCTAGTTTTAGAAATTCTGAAAGAAAATTTCTAGATCAAGAAACACTACTACAAAACAAAAATGCAATTAAAAATCAATTACAAAAATTTGGTTTGGAAGTAATTGATAATTTAGATTTTTATAAGCATTGAACAGTAGTAGATTTTTTAAGAAATATTGGTAAATTAATTAATGTAAATTATTTGCTTGAAAAAGACTCTATTACTACTAGACTTGCAAATGGTTTAACATTTACAGAATTTTCATATACCTTGCTTCAAGGTTGAGATTTTAAATGTCTATATGAAAATCACAATGTAAAAATTCAAATGGGTGGTTCAGACCAATGAGGTAATATTACAACTGGACTAGAAATTATTAGAAAATTACATGGAGAATCTGCTGATGCAGTTGCCATGACATTTAATTTATTAGTTGATGAAAATGGCAAAAAATTTGGTAAGAGCACTGGCGGAGGTTCATTATGGCTTGATCCAAATATGACTAGCCCATATTCAATATATCAATTTTTATTAAATCAAAGTGATGTAAAAATTGAAGAATATTTAAAATGATTAACATTTTTAGAAGTTGAAGAAATAAATGAAATTATGACTCAACACAATGAAAATAAAACCAAAAGAATTGCCCAAAAAAAATTAGCTTTTGAATTGGTTAAAGACATTCATGGAGTTGATATTGCAAACAAATGTATTAGAATAAGTGAGATTTTATTCAATAAAAGTAACGAAGAATTAAACATAGAAGATATTTCGATGCTTTTAGGCTATTTGCCATGTGTTGAAGTTAAAGAAGGCGAAAAATTTATTGAAATTTTAAAAAATAATCAAATTGTTTCTTCAAATAGAGAAGCAAGAGAATTTATTTCAAAAAATACTTTTTTAATTGATAACAATATAATAAACGATGAAAATTATTCAATTACATTTAATAAATTTAATGGTCAATATGCGCTATTAAAAAAAGGCAAAAAAGATTTTTACATACTTAAAAGAATTTAA
>GENE428-20734
ATGCAAAAAAATATATTAGATGATTTGAAATCAAGGGGTGTTTTAAATAATATATCTAGTGAAGAAAAATTTAATAATATATCACTAGGAACTGGTGTTTATACAGGTTTTGATCCAACTGCTAAAAGTTTACACCTTGGAAATTATCTACAAATATTAAGTTTGTTACGTTTTAAAAAAGCAGGATACAAGCCAATTGCAATATTAGGTGGAATAACCGGAATGATTGGTGATCCTAGTTTTAGAAATTCTGAAAGAAAATTTCTAGATCAAGAAACATTACTACAAAATAAAAATGCAATTAAAAATCAATTACAAAAATTTGGTTTAGAAGTAATTGACAATTTAGATTTTTATAAGCATTGAACAGTAGTAGATTTTTTAAGAAATATTGGTAAATTAATTAATGTAAATTATTTGCTTGAAAAAGACTCTATTACTACTAGACTTGCAAATGGTTTAACATTTACAGAATTTTCATATACCTTGCTTCAAGGTTGAGATTTTAAATGTCTATATGAAAATCACAATGTAAAAATTCAAATGGGTGGTTCAGACCAATGAGGTAATATTACAACTGGACTAGAAATTATTAGAAAATTACATGGAGAATCTGCTGATGCTGTTGCCATGACATTCAATTTATTAGTTGACGAAAATGGCAAAAAATTTGGTAAAAGCACTGGCGGAGGTTCATTATGGCTTGATCCGAATATGACTAGTCCATATTCAATATATCAATTCTTATTGAATCAAAGTGATGTAAAAATTGAAGAATATTTAAAATGATTAACATTTTTAGAAGTTGAAGAAATAAATGAAATTATGACTCAACACAATGAAAATAAAACCAAAAGAATTGCCCAAAAAAAATTAGCTTTTGAATTGGTTAAAGACATTCATGGAGTTGATATTGCAAACAAATGTATTAGAATAAGTGAGATTTTATTCAATAAAAGTAACGAAGAATTAAACATAGAAGATATTTCGATGCTTTTAGGTTATTTACCATGTATTGAAATTAAAGAAGGCGAAAAATTTATTGAAATTTTAAAAAATAATCAAATTGTGTCTTCAAATAGAGAAGCAAGAGAATTTATTTCAAAAAACACTTTTTTAATTGATAACAATATAATAAACGATGAAAATTATTCAATTACATTTAATAAATTTAATGGTCAATATGCGCTATTAAAAAAAGGTAAAAAAGACTTTTACATACTTAAAAGAATTTAA
>GENE428-1764
ATGCAAAAAAATATATTAGATGATTTGAAATCAAGAGGTGTTTTAAATAATATATCTAGTGAAGAAAAATTTAATAATATATCACTAGGAACAGGTGTTTATACAGGCTTTGATCCAACTGCTAAAAGTTTACACCTTGGAAATTATCTACAAATATTAAGTTTGTTACGTTTTAAAAAAGCAGGATACAAGCCAATTGCAATATTGGGTGGAATAACCGGAATGATTGGTGATCCTAGTTTTAGAAATTCTGAAAGAAAATTTCTAGATCAAGAAACATTACTACAAAATAAAAATGCAATTAAAAATCAATTACAAAAATTTGGTTTAGAAGTAATTGACAATTTAGATTTTTATAAACATTGAACAGTAGTAGATTTTTTAAGAAATATTGGTAAATTAATTAATGTAAATTATTTGCTTGAAAAAGACTCTATTACTACTAGACTTGCAAATGGTTTAACATTTACAGAATTTTCATATACCTTGCTTCAAGGTTGAGATTTTAAATGTCTATATGAAAATCACAATGTAAAAATTCAAATGGGTGGTTCGGACCAATGAGGAAATATTACAACTGGACTAGAAATTATTAGAAAATTACATGGAGAATCTGCTGATGCTGTTGCTATGACATTCAATTTATTAGTTGATGAAAATGGCAAAAAATTTGGTAAAAGCACTGGCGGAGGTTCATTATGGCTTGATCCAAATATGACTAGCCCATATTCAATATATCAATTTTTATTAAATCAAAGTGATGTAAAAATCGAAGAATATTTGAAATGATTAACATTTTTAGAAGTTGAAGAAATAAATGAAATTATGACTCAACACAATGAAAATAAAACCAAAAGAATTGCCCAAAAAAAACTAGCCTTTGAATTGGTTAAAGACATTCATGGAGTTGATATTGCAAACAAATGTATTAGAATAAGTGAGATTTTATTCAACAAAAGTAACGAAGAATTAAACATAGAAGATATTTCAATGCTTTTGGGCTATTTACCATGTATTGAAGTTAAAGAAGGCGAAAAATTTATTGAAATTTTAAAAAATAATCAAATTGTTTCATCAAATAGAGAAGCAAGAGAATTTATTTCAAAAAATACTTTTTTAATTGATAACAATATAATAAACGATGAAAATTATTCAATTGCATTTAATAAATTTAATGGTCAATATGCGCTATTAAAAAAAGGCAAAAAAGACTTTTACATACTTAAAAGAATTTAA
>GENE428-20729
ATGCAAAAAAATATATTAGATGATTTGAAATCAAGAGGTGTTTTAAATAATATATCTAGTGAAGAAAAATTTAATAATATATCACTAGGAACTGGTGTTTATACAGGTTTTGATCCAACTGCTAAAAGTTTACACCTTGGAAATTATCTACAAATATTAAGTTTGTTACGTTTTAAAAAAGCAGGATATAAACCAATTGCAATATTGGGTGGAATAACCGGAATGATTGGTGATCCTAGTTTTAGAAATTCTGAAAGAAAATTTCTAGATCAAGAAACATTACTACAAAACAAAAATGCAATTAAAAATCAATTACAAAAATTTGGTTTAGAAGTAATTGATAATTTAGATTTTTATAAGCATTGAACAGTAGTAGATTTTTTAAGAAATATTGGTAAATTAATTAATGTAAATTATTTGCTTGAAAAAGACTCTATTACTACTAGACTTGCAAATGGTTTAACATTTACAGAATTTTCATATACCTTGCTTCAAGGTTGAGATTTTAAATGTCTATATGAAAATCACAATGTAAAAATTCAAATGGGTGGTTCAGACCAATGAGGAAATATTACAACTGGACTAGAAATTATTAGAAAATTACATGGAGAATCTGCTGATGCAGTTGCCATGACATTCAATTTATTAGTTGACGAAAATGGCAAAAAATTTGGTAAAAGCACTGGTGGAGGTTCATTATGGCTTGATCCAAATATGACTAGTCCATATTCAATATATCAATTCTTATTAAATCAAAGTGATGTAAAAATTGAAGAATATTTAAAATGATTAACATTTTTAGAAGTTGAAGAAATAAATGAAATTATGACTCAACACAATGAAAATAAAACCAAAAGAATTGCCCAAAAAAAATTAGCTTTTGAATTGGTTAAAGACATTCATGGAGTTGATATTGCAAACAAATGTATTAGAATAAGCGAGATTTTATTTAATAAAAGTAACGAAGAATTAAACATAGAAGATATTTCGATGCTTTTAGGTTATTTACCATGTATTGATGTTAAAGAAGGCGAAAAATTTATTGAAATTTTAAAAAATAATCAAATTGTTTCTTCAAATAGAGAAGCAAGAGAATTTATTTCAAAAAATACTTTTTTAATTGATAACAATATAATAAACGATGAAAATTATTCAATTACATTTAATAAATTTGATGGTCAATATGCGCTATTAAAAAAAGGCAAAAAAGACTTTTACATACTTAAAAGAATTTAA
>GENE428-20725
ATGCAAAAAAATATATTAGATGATTTGAAATCAAGAGGTGTTTTAAATAATATATCTAGTGAAGAAAAATTTAATAATATATCACTAGGAACAGGTGTTTATACAGGTTTTGATCCAACTGCTAAAAGTTTACACCTTGGAAATTATCTACAAATATTAAGTTTGTTACGTTTTAAAAAAGCAGGATATAAACCAATTGCAATATTGGGCGGAATAACCGGAATGATTGGTGATCCTAGTTTTAGAAATTCTGAAAGAAAATTTCTAGATCAAGAAACATTACTACAAAATAAAAATGCAATTAAAAATCAATTACAAAAATTTGGTTTAGAAGTAATTGATAATTTAGATTTTTATAAGCATTGAACAGTAGTAGATTTTTTAAGAAATATTGGTAAATTAATTAATGTAAATTATTTGCTTGAAAAAGACTCTATTACTACTAGACTTGCAAATGGTTTAACATTTACAGAATTTTCATATACCTTGCTTCAAGGTTGAGATTTTAAATGTTTATATGAAAATCACAATGTAAAAATTCAAATGGGTGGTTCAGACCAATGGGGAAATATTACAACTGGACTAGAAATTATTAGAAAATTATATGGAGAATCTGCTGATGCTGTTGCCATGACATTTAATTTATTAGTTGATGAAAATGGCAAAAAATTTGGTAAGAGCACTGGCGGAGGTTCATTATGGCTTGATCCAAATATGACCAGTCCATATTCAATATATCAATTCCTATTGAATCAAAGTGATGTAAAAATTGAAGAATATTTAAAATGATTAACATTTTTAGAAGTTGAAGAAATAAATGAAATTATGACTCAACACAATGAAAATAAAACCAAAAGAATTGCCCAAAAAAAATTAGCTTTTGAATTGGTTAAAGACATTCATGGAGTTGATATTGCAAACAAATGTATTAGAATAAGTGAGATTTTGTTCAATAAAAGTAATGAAGAATTAAACATAGAAGATATTTCGATGCTTTTGGGTTATTTGCCATGTATTGAAGTTAAAGAAGGCGAAAAATTTATTGAAATTTTAAAAAATAATCAAATTGTGTCTTCAAATAGAGAAGCAAGAGAATTTATTTCAAAAAATACTTTTTTAATTGATAACAATATAATAAACGATGAAAATTATTCAATTACATTTAATAAATTTGATGGTCAATATGCGCTATTAAAAAAAGGCAAAAAAGACTTTTACATACTTAAAAGAATTTAA
>GENE428-20726
ATGCAAAAAAATATATTAGATGATTTGAAATCAAGAGGTGTTTTAAATAATATATCTAGTGAAGAAAAATTTAATAATATATCACTAGGAACAGGTGTTTATACAGGTTTTGATCCAACTGCTAAAAGTTTACACCTTGGAAATTATCTACAAATATTAAGTTTGTTACGTTTTAAAAAAGCAGGATATAAACCAATTGCAATATTGGGCGGAATAACCGGAATGATTGGTGATCCTAGTTTTAGAAATTCTGAAAGAAAATTTCTAGATCAAGAAACATTACTACAAAATAAAAATGCAATTAAAAATCAATTACAAAAATTTGGTTTAGAAGTAATTGATAATTTAGATTTTTATAAGCATTGAACAGTAGTAGATTTTTTAAGAAATATTGGTAAATTAATTAATGTAAATTATTTGCTTGAAAAAGACTCTATTACTACTAGACTTGCAAATGGTTTAACATTTACAGAATTTTCATATACCTTGCTTCAAGGTTGAGATTTTAAATGTTTATATGAAAATCATAATGTAAAAATTCAAATGGGTGGTTCAGACCAATGAGGAAATATTACAACTGGACTAGAAATTATTAGAAAATTATATGGAGAATCTGCTGATGCAGTTGCCATGACATTTAATTTATTAGTTGATGAAAATGGCAAAAAATTTGGTAAGAGTACTGGTGGAGGTTCATTATGGCTTGATCCAAATATGACCAGTCCATATTCGATATATCAATTTTTATTAAATCAAAGTGATGTAAAAATTGAAGAATATTTAAAATGATTAACATTTTTAGAAGTTGAAGAAATAAATGAAATTATGACTCAACACAATGAAAATAAAACCAAAAGAATTGCCCAAAAAAAATTAGCTTTTGAATTGGTTAAAGACATTCATGGAGTTGATATTGCAAACAAATGTATTAGAATAAGTGAGATTTTATTCAATAAAAGTAACGAAGAATTAAACATAGAAGATATTTCGATGCTTTTAGGTTATTTACCATGTATTGAAATTAAAGAAGGCGAAAAATTTATTGAAATTTTAAAAAATAATCAAATTGTGTCTTCAAATAGAGAAGCAAGAGAATTTATTTCAAAAAACACTTTTTTAATTGATAACAATATAATAAACGATGAAAATTATTCAATTACATTTAATAAATTTAATGGTCAATATGCGCTATTAAAAAAAGGTAAAAAAGACTTTTACATACTTAAAAGAATTTAA
>GENE428-20730
ATGCAAAAAAATATATTAGATGATTTGAAATCAAGAGGTGTTTTAAATAATATATCTAGTGAAGAAAAATTTAATAATATATCACTAGGAACGGGTGTTTATACAGGTTTTGATCCAACTGCTAAAAGTTTACACCTTGGAAATTATCTACAAATATTAAGTTTGTTACGTTTTAAAAAAGCAGGATATAAACCAATTGCAATATTAGGTGGAATAACCGGAATGATTGGTGATCCTAGTTTTAGAAATTCTGAAAGAAAATTTCTAGATCAAGAAACATTACTACAAAACAAAAATGCAATTAAAAATCAATTACAAAAATTTGGTTTAGAAGTAATTGATAATTTAGATTTTTATAAGCATTGAACAGTAGTAGATTTTTTAAGAAATATTGGTAAATTAATTAATGTAAATTATTTGCTTGAAAAAGACTCTATTACTACTAGACTTGCAAATGGTTTAACATTTACAGAATTTTCATATACCTTGCTTCAAGGTTGAGATTTTAAATGTTTATATGAAAATCATAATGTAAAAATTCAAATGGGTGGTTCAGACCAATGAGGAAATATTACAACTGGACTAGAAATTATTAGAAAATTATATGGAGAATCTGCTGATGCTGTTGCCATGACATTTAATTTATTAGTTGATGAAAATGGCAAAAAATTTGGTAAGAGCACTGGTGGAGGTTCATTATGGCTTGATCCAAATATGACTAGCCCATATTCAATATATCAATTTTTATTAAATCAAAGTGATGTAAAAATTGAAGAATATTTAAAATGATTAACATTTTTAGAAGTTGAAGAAATAAATGAAATTATGACTCAACACAATGAAAATAAAACCAAAAGAATTGCCCAAAAAAAATTAGCTTTTGAATTGGTTAAAGACATTCATGGAGTTGATATTGCAAACAAATGTATTAGAATAAGTGAGATTTTATTCAATAAAAGTAACGAAGAATTAAACATAGAAGATATTTCGATGCTTTTAGGTTATTTACCATGTATTGAAATTAAAGAAGGCGAAAAATTTATTGAAATTTTAAAAAATAATCAAATTGTGTCTTCAAATAGAGAAGCAAGAGAATTTATTTCAAAAAACACTTTTTTAATTGATAACAATATAATAAACGATGAAAATTATTCAATTACATTTAATAAATTTAATGGTCAATATGCGCTATTAAAAAAAGGTAAAAAAGACTTTTACATACTTAAAAGAATTTAA
>GENE428-20736
ATGCAAAAAAATATATTAGATGATTTGAAATCAAGAGGTGTTTTAAATAATATATCTAGTGAAGAAAAATTTAATAATATATCACTAGGAACAGGTGTTTATACAGGTTTTGATCCAACTGCTAAAAGTTTACACCTTGGAAATTATCTACAAATATTAAGTTTGTTACGTTTTAAAAAAGCAGGATATAAACCAATTGCAATATTGGGTGGAATAACTGGAATGATTGGTGATCCTAGTTTTAGAAATTCTGAAAGAAAATTTCTAGATCAAGAAACATTACTACAAAATAAAAATGCAATTAAAAATCAATTACAAAAATTTGGTTTAGAAGTAATTGATAATTTAGATTTTTATAAACATTGAACAGTAGTAGATTTTTTAAGAAATATTGGTAAATTAATTAATGTAAATTATTTGCTTGAAAAAGACTCTATTACTACTAGACTTGCAAATGGTTTAACATTTACAGAATTTTCATATACCTTGCTTCAAGGTTGAGATTTTAAATGTCTATATGAAAATCATAATGTAAAAATTCAAATGGGTGGTTCAGACCAATGAGGAAATATTACAACAGGACTAGAAATTATTAGAAAATTATATGGAGAATCTGCTGATGCTGTTGCCATGACATTCAATTTATTAGTTGACGAAAATGGCAAAAAATTTGGTAAAAGCACTGGCGGAGGTTCATTATGGCTTGATCCAAATATGACTAGCCCATATTCAATATATCAATTCTTATTAAATCAAAGTGATGTAAAAATTGAAGAATATTTAAAATGATTAACATTTTTAGAAGTTGAAGAAATAAACGAAATTATGACTCAACACAATGAAAATAAAACCAAAAGAATTGCCCAAAAAAAATTAGCTTTTGAATTGGTTAAAGACATTCATGGAGTTGATATTGCAAACAAATGTATTAGAATAAGTGAGATTTTGTTCAATAAAAGTAATGAAGAATTAAACATAGAAGATATTTCGATGCTTTTGGGTTATTTACCATGTATTGAAGTTAAAGAAGGCGAAAAATTTATTGAAATTTTAAAAAATAATCAAATTGTGTCTTCAAATAGAGAAGCAAGAGAATTTATTTCAAAAAATACTTTTTTAATTGATAACAATATAATAAACGATGAAAATTATTCAATTACATTTAATAAATTTAATGGTCAATATGCGCTATTAAAAAAAGGTAAAAAAGACTTTTACATACTTAAAAGAATTTAA
>GENE428-20733
ATGCAAAAAAATATATTAGATGATTTGAAATCAAGGGGTGTTTTAAATAATATATCTAGTGAAGAAAAATTTAATAATATATCACTAGGAACAGGTGTTTATACAGGTTTTGATCCAACTGCTAAAAGTTTACACCTTGGAAATTATCTACAAATATTAAGTTTGTTACGTTTTAAAAAAGCAGGATATAAACCAATTGCAATATTGGGTGGAATAACCGGAATGATTGGTGATCCTAGTTTTAGAAATTCTGAAAGAAAATTTCTAGATCAAGAAACATTACTACAAAATAAAAATGCAATTAAAAATCAATTACAAAAATTTGGTTTAGAAGTAATTGATAATTTAGATTTTTATAAGCATTGAACAGTAGTAGATTTTTTAAGAAATATTGGTAAATTAATTAATGTAAATTATTTGCTTGAAAAAGACTCTATTACTACTAGACTTGCAAATGGTTTAACATTTACAGAATTTTCATATACCTTGCTTCAAGGTTGAGATTTTAAATGTCTATATGAAAATCACAATGTAAAAATTCAAATGGGTGGTTCAGACCAATGAGGAAATATTACAACTGGACTAGAAATTATTAGAAAATTACATGGAGAATCTGCTGATGCTGTTGCCATGACATTCAATTTATTAGTTGACGAAAATGGCAAAAAATTTGGTAAGAGCACTGGTGGAGGTTCATTATGGCTTGATCCAAATATGACTAGCCCATATTCAATATATCAATTTTTATTAAATCAAAGTGATGTAAAAATTGAAGAATATTTAAAATGATTAACATTTTTAGAAGTTGAAGAAATAAATGAAATTATGACTCAACACAATGAAAATAAAACCAAAAGAATTGCCCAAAAAAAATTAGCCTTTGAATTAGTTAAAGACATTCATGGAGTTGATATTGCAAACAAATGTATTAGAATAAGTGAGATTTTATTCAATAAAAGTAACGAAGAATTAAACATAGAAGATATTTCGATGCTTTTAGGTTATTTACCATGTATTGAAGTTAAAGAAGGCGAAAAATTTATTGAAATTTTAAAAAATAATCAAATTGTTTCTTCAAATAGAGAAGCAAGAGAATTTATTTCAAAAAATACTTTTTTAATTGATAACAATATAATAAACGATGAAAATTATTCAATTGCATTTAATAAATTTAATGGTCAATATGCGCTATTAAAAAAAGGCAAAAAAGACTTTTACATACTTAAAAGAATTTAA
>GENE428-20735
ATGCAAAAAAATATATTAGATGATTTGAAATCAAGGGGTGTTTTAAATAATATATCTAGTGAAGAAAAATTTAATAATATATCACTAGGAACTGGTGTTTATACAGGTTTTGATCCAACTGCTAAAAGTTTACACCTTGGAAATTATCTACAAATATTAAGTTTGTTACGTTTTAAAAAAGCAGGATATAAACCAATTGCAATATTGGGTGGAATAACCGGAATGATTGGTGATCCTAGTTTTAGAAATTCTGAAAGAAAATTTCTAGATCAAGAAACATTACTACAAAACAAAAATGCAATTAAAAATCAATTACAAAAATTTGGTTTAGAAGTAATTGATAATTTAGATTTTTATAAGCATTGAACAGTAGTAGATTTTTTAAGAAATATTGGTAAATTAATTAATGTAAATTATTTGCTTGAAAAAGACTCTATTACTACTAGACTGGCAAATGGTTTAACATTTACAGAATTTTCATATACCTTGCTTCAAGGTTGAGATTTTAAATGTCTATATGAAAATCACAATGTAAAAATTCAAATGGGTGGTTCAGACCAATGAGGAAATATTACAACTGGACTAGAAATTATTAGAAAATTACATGGAGAATCTGCTGATGCTGTTGCCATGACATTCAATTTATTAGTTGACGAAAATGGCAAAAAATTTGGTAAAAGTACTGGTGGAGGTTCATTATGGCTTGATCCAAATATGACTAGTCCATATTCTATATATCAATTCTTGTTGAATCAAAGTGATGTAAAAATTGAAGAATATTTAAAATGATTAACATTTTTAGAAGTTGAAGAAATAAATGAAATTATGACTCAACACAATGAAAATAAAACCAAAAGAATTGCCCAAAAAAAATTAGCTTTTGAATTGGTTAAAGACATTCGTGGAGTTGATATTGCAAACAAATGTATTAGAATAAGTGAGATTTTATTCAATAAAAGTAACGAAGAATTAAACATAGAAGATATTTCGATGCTTTTAGGTTATTTACCATGTATTGAAATTAAAGAAGGCGAAAAATTTATTGAAATTTTAAAAAATAATCAAATTGTGTCTTCAAATAGAGAAGCAAGAGAATTTATTTCAAAAAACACTTTTTTAATTGATAACAATATAATAAACGATGAAAATTATTCAATTACATTTAATAAATTTAATGGTCAATATGCGCTATTAAAAAAAGGTAAAAAAGACTTTTACATACTTAAAAGAATTTAA
>GENE519-521
ATGGCAGAAGATAATATATTTGAAATTGTTAAACAAAAGTTAAACATTGTTGATGTTATTTCTTTATATATTTCTTTGACAAAAAAAGGAAAGAATTATGTGGCTTGTTGCCCATTTCATGGCGAAAAAACTCCTTCTTTTGTTGTGTCACAAGAAAAACAAATATTTAAATGTTTTGGTTGCTCTAAAAGCGGAAATTTAATAACTTTCATTGAACTTTATACTAAAAAAAGCCCTCTTGAAAGTATCAAGGAGCTTGTTTCAAAATTCAATTTAAATATCGATTTAACAAGGTTTAGTAATAGTATAACTACCACAACAAAAGAACAAGAAGATTTATACAATATCAATCAAATAGCGAGCGATATATTTCAATTTGAAATTTTAGAAATTAATCAAAATGAGCAATTAAAATTGTTCCTTAAAAAAAGAAGGTTAACAAAACCACTTATTAAGGAATTTGAAATTGGCTTTGCTGATAAAGATAAAAATTTATGTAATATGCTAATTGCTAAAAATTGTTCATCATTTAATTTAGCCAATTCATCATTGATAGCAAGCAACAATTTTGATAACTTTTTTAATGATAGATTGATGTTTCCAATCAAAAATAAGGATGGAAGAATTGTTGCTTTTTCTGGAAGAAGTATTTATAACAATGTTGAACCAAAATATTTAAATAGTTCTGAAACAATAGTTTTTAAAAAGCATGAAGTTATGTTTAATTACTATCATGCATTGGATGAAATTATAAAGAAATCAAGTGTTTATTTAGTTGAGGGGCAATTTGATTGCATTGCTCTTTATAAAATAAACATAAAAAATGCAGTGGCACTTTTAGGCACAACTTTATCTATACAAAATTTAGAATCTTTAAGAAATTGTAATATTGTTTTGTTTTTTGATAATGATTTTGCCGGCAAAAATGCTACTAAGAAAAATTTAAGAATAATATTAGCAAATCAAAAAAGATATAATTTAAAAGTTTCTTTTGTTTTGAATGAACATAGCAAAGATCCTGACGAATTATATAATATTGACGAAGGAAAAACATTGTCTGAGATAGCATGTTGTCCTGTCGATTTATTTATGTATTTATTCAATGAATTTAAACAAGTATTTCAATTGGAAACCAACGAATCAAGAAAGGTTGAATTAAATGCTGAATTGTTTGAATTTGTGATTTATTTGCAAGAACCATTAATATTGAAATTAAAAGAAAAATTGATTGAAAATAAAATTTTTTCAATTGAAACTTGAAACAAATATTTATTCTTATATGGTAAAGAAAACTTCCCACTTCATCCTATTTCAAAAAATAATTTAAAACCTAGTCTAGATAATGAATATAATAAAAAAAATTATTCTAAAAACTCAAATTACAAAAAATACGAAGATCTTAATTTTGTATATTCTGATTCCTCGTTTGATAGACTTGATTTTTTCGAAGAACCTTTAATACAACAGCCTAAATTAATAACTGGTAGAAATTTAGTATTTTATTTAATAATAAAAACCATTATAAAGCACCCACAATACATTGCTAACTATCAACTTGCTGATTTTGCTAGAATGGCATTTTCTAATGGATGTAAAAATCATAAAATGTTTTTGTGTTTTTTAATAAACAGCATAAAAAATAATAAATCAATAGATGAAACAAATTTTGAATCATATATTACAAACAATATGGATCTTGAAGATAATGCTAAACAAATATATTTAGATTTATTCAAGGAAATTATGAGTCTTAAAAACAAAGAATATACAAAAGAAGAACTAGATAAAAATTTAAATAATTGAATGAAAGAAACAGGCCAATCCAAAGACCTAATAATTAATTTGGACAGAAGGAAATAA
>GENE519-17845
ATGGCAGAAGATAATATATTTGAAATTGTTAAACAAAAGTTAAACATTGTTGATGTTATTTCTTTATATATTTCTTTGACAAAAAAAGGAAAGAATTATGTGGCTTGTTGCCCATTTCATGGCGAAAAAACTCCTTCTTTTGTTGTGTCACAAGAAAAACAAATATTTAAATGTTTTGGTTGCTCTAAAAGCGGAAATTTAATAACTTTCATTGAACTTTATACTAAAAAAAGCCCTCTTGAAAGTATCAAGGAGCTTGTTTCAAAATTCAATTTAAATATCGATTTAACAAGGTTTAGTAATAGTATAACTACCACAACAAAAGAACAAGAAGATTTATACAATATCAATCAAATAGCGAGCGATATATTTCAATTTGAAATTTTAGAAATTAATCAAAATGAGCAATTAAAATTGTTCCTTAAAAAAAGAAGGTTAACAAAACCACTTATTAAGGAATTTGAAATTGGCTTTGCTGATAAAGATAAAAATTTATGTAATATGCTAATTGCTAAAAATTGTTCATCATTTAATTTAGCCAATTCATCATTGATAGCAAGCAACAATTTTGATAACTTTTTTAATGATAGATTGATGTTTCCAATCAAAAATAAGGATGGAAGAATTGTTGCTTTTTCTGGAAGAAGTATTTATAACAATGTTGAACCAAAATATTTAAATAGTTCTGAAACAATAGTTTTTAAAAAGCATGAAGTTATGTTTAATTACTATCATGCATTGGATGAAATTATAAAGAAATCAAGTGTTTATTTAGTTGAGGGGCAATTTGATTGCATTGCTCTTTATAAAATAAACATAAAAAATGCAGTGGCACTTTTAGGCACAACTTTATCTATACAAAATTTAGAATCTTTAAGAAATTGTAATATTGTTTTGTTTTTTGATAATGATTTTGCCGGCAAAAATGCTACTAAGAAAAATTTAAGAATAATATTAGCAAATCAAAAAAGATATAATTTAAAAGTTTCTTTTGTTTTGAATGAACATAGCAAAGATCCTGACGAATTATATAATATTGACGAAGGAAAAACATTGTCTGAGATAGCATGTTGTCCTGTCGATTTATTTATGTATTTATTCAATGAATTTAAACAAGTATTTCAATTGGAAACCAACGAATCAAGAAAGGTTGAATTAAATGCTGAATTGTTTGAATTTGTGATTTATTTGCAAGAACCATTAATATTGAAATTAAAAGAAAAATTGATTGAAAATAAAATTTTTTCAATTGAAACTTGAAACAAATATTTATTCTTATATGGTAAAGAAAACTTCCCACTTCATCCTATTTCAAAAAATAATTTAAAACCTAGTCTAGATAATGAATATAATAAAAAAAATTATTCTAAAAACTCAAATTACAAAAAATACGAAGATCTTAATTTTGTATATTCTGATCCCTCGTTTGATAGACTTGATTTTTTCGAAGAACCTTTAATACAACAGCCTAAATTAATAACTGGTAGAAATTTAGTATTTTATTTAATAATAAAAACCATTATAAAGCACCCACAATACATTGCTAACTATCAACTTGCTGATTTTGCTAGAATGGCATTTTCTAATGGATGTAAAAATCATAAAATGTTTTTGTGTTTTTTAATAAACAGCATAAAAAATAATAAATCAATAGATGAAACAAATTTTGAATCATATATTACAAACAATATGGATCTTGAAGATAATGCTAAACAAATATATTTAGATTTATTCAAGGAAATTATGAGTCTTAAAAACAAAGAATATACAAAAGAAGAACTAGATAAAAATTTAAATAATTGAATGAAAGAAACAGGCCAATCCAAAGACCTAATAATTAATTTGGACAGAAGGAAATAA
>GENE519-17839
ATGGCAGAAGATAATATATTTGAAATTGTTAAACAAAAGTTAAACATTGTTGATGTTATTTCTTTATATATTTCTTTGACAAAAAAAGGAAAGAATTATGTGGCTTGCTGCCCATTTCACGGTGAGAAAACTCCTTCTTTTGTTGTGTCACAAGAAAAACAAATATTTAAATGTTTTGGTTGCTCTAAAAGCGGAAATTTAATAACTTTTATTGAACTTTATACTAAAAAAAGCCCTCTTGAAAGTATCAAGGAGCTTGTTTCAAAATTCAATTTAAATATCGATTTAACAAGGTTTAGTAATAGTATAACTACTACAACAAAAGAACAAGAAGATTTATACAATATAAATCAAATAGCAAATGATATATTTCAATTTGAAATTTTAGAAATTAATCAAAATGAACAATTAAAATCATTCCTTAAAAAAAGAAGGTTAACAAAACCACTTATTAAGGAATTTGAAATTGGCTTTGCTGATAAAGATAAAAATTTGTGTAATATGCTAATTGCTAAAAATTGTTCATCATTTAATTTAGCCAATTCATCATTGATAGCAAGCAACAATTTTGATAACTTTTTTAATGATAGATTGATGTTTCCAATCAAAAATAAGGATGGAAGAATTGTTGCTTTTTCTGGAAGAAGTATTTATAATAATGTTGAACCAAAATATTTAAATAGTTCTGAAACAATAGTTTTTAAAAAGCATGAAGTTATGTTTAATTACTATCATGCATTGGATGAAATTATAAAGAAATCAAGTGTTTATTTAGTTGAGGGGCAATTTGATTGCATTGCTCTTTATAAAATAAATATAAAAAATGCAGTAGCACTATTAGGCACGGCTTTATCTATACAAAATTTAGAATCTTTAAGAAATTGCAATATTGTTTTGTTTTTTGATAATGATTTTGCCGGCAAAAATGCTACTAAGAAAAATTTAAGAATAATATTAGCAAATCAAAAAAGATATAATTTAAAAGTTTCTTTTGTTTTGAATGAACATAGCAAAGATCCTGACGAATTATATAATATTGACGAAGGAAAAACATTGTCTGAGATAGCATGTTGTCCTGTCGATTTATTTATGTATTTATTCAATGAATTTAAACAAGTATTTCAATTGGAAACCAACGAATCAAGAAAGGTTGAATTAAATGCTGAATTGTTTGAATTTGTGATTTATTTGCAAGAACCATTAATATTGAAATTAAAAGAAAAATTGATTGAAAATAAAATTTTTTCAATTGAAACTTGAAACAAATATTTATTCTTATATGGTAAAGAAAACTTCCCACTTCATCCTATTTCAAAAAATAATTTAAAACCTAGTCTAGATAATGAATATAATAAAAAAAATTATTCTAAAAACTCAAATTACAAAAAATACGAAGATCTTAATTTTGTATATTCTGATCCCTCGTTTGATAGACTTGATTTTTTCGAAGAACCTTTAATACAACAGCCTAAATTAATAACTGGTAGAAATTTAGTATTTTATTTAATAATAAAAACCATTATAAAGCACCCACAATACATTGCTAACTATCAACTTGCTGATTTTGCTAGAATGGCATTTTCTAATGGATGTAAAAATCATAAAATGTTTTTGTGTTTTTTAATAAACAGCATAAAAAATAATAAATCAATAGATGAAACAAATTTTGAATCATATATTACAAACAATATGGATCTTGAAGATAATGCTAAACAAATATATTTAGATTTATTCAAGGAAATTATGAGTCTTAAAAACAAAGAATATACAAAAGAAGAACTAGATAAAAATTTAAATAATTGAATGAAAGAAACAGGCCAATCCAAAGACCTAATAATTAATTTGGACAGAAGGAAATAA
>GENE519-17846
ATGGCAGAAGATAATATATTTGAAATTGTTAAACAAAAGTTAAACATTGTTGATGTTATTTCTTTATATATTTCTTTGACAAAAAAAGGAAAGAATTATGTGGCTTGCTGCCCTTTTCACGGTGAGAAAACTCCTTCTTTTGTTGTGTCACAAGAAAAACAAATATTTAAATGTTTTGGTTGCTCTAAAAGCGGAAATTTAATAACTTTCATTGAACTTTATACTAAAAAAAGCCCTCTCGAAAGTATCAAGGAGCTTGTTTCAAAATTTAATTTAAATATCGATTTAACAAAGTTTAGTAATAGTATAACTACTACAACAAAAGAACAAGAAGATTTATACAATATAAATCAAATAGCAAATGATATATTTCAATTTGAAATTTTAGAAATTAATCAAAATGAGCAATTAAAATTGTTCCTTAAAAAAAGAAGGTTAACAAAACCACTTATTAAGGAATTTGAAATTGGCTTTGCTAATAAAGATAAAAATTTATGTAATATGCTAATTGCTAAAAATTGTTCATCATTTAATTTAGCCAATTCATCATTGATAGCAAGCAACAATTTTGATAACTTTTTTAATGATAGATTGATGTTTCCAATCAAAAATAAGGAAGGAAGAATTGTTGCTTTTTCTGGAAGAAGTATTTATAATAATGTTGAACCAAAATATTTAAATAGTTCTGAAACAATAGTTTTTAAAAAGCATGAAGTTATGTTTAATTACTATCATGCATTGGATGAAATTATAAAGAAATCAAGTGTTTATTTAGTTGAGGGGCAATTTGATTGCATTGCTCTTTATAAAATAAACATAAAAAATGCAGTGGCACTTTTAGGCACAGCTTTATCTATACAAAATTTAGAATCTTTAAGAAATTGTAATATTGTTTTGTTTTTTGATAATGATTTTGCCGGCAAGAATGCTACTAAGAAAAATTTAAGAATAATATTAGCAAATCAAAAAAGATATAATTTAAAAGTTTCTTTTGTTTTGAATGAACATAGCAAAGATCCTGATGAATTATATAATATTGACGAAGGAAAAACATTGTCTGAGATAGCATGTTGTCCTGTCGATTTATTTATGTATTTATTCAATGAATTTAAACAAGTATTTCAATTGGAAACCAATGAATCAAGAAAGGTTGAATTAAATGCTGAATTGTTTGAATTTGCGATTTATTTGCAAGAACCATTAATATTGAAATTAAAAGAAAAATTGATTGAAAATAAAATTTTTTCAATTGAAACTTGAAACAAATATTTATTCTTATATGGTAAAGAAAACTTCCCACTTCATCCTATTTCAAAAAATAATTTAAAAGCTAGTCTAGATAATGAATATAATAAAAAAAATTATTCTAAAAACTCAAATTACAAAAAATACGAAGATTTTAATTTTGCATATTCTGATCCCTCGTTTGATAGACTTGATTTTTTTGAAGAACCTTTAATACAACAGCCTAAATTAATAACTGGTAGAAATTTAGTATTTTATTTAATAATAAAAACCATTATAAAGCACCCACAATACATTGCTAACTATCAACTTGTTGATTTTACTAGAATGGCATTTCCAAACGGATGTCAAAATTATAAAATGTTTTTGTGTTTTTTAATAAACAGCATAAAAAATAATAAATCAATAGATGAAACAAATTTTGAATCATATATTACAAACAATATTGATCTTGAAGATAATGCTAAACAAATATATTTAGATTTGTTCAAGGAGATTATGAGTCTTAAAAATAAAGAATATACAAAAGAAGAACTAGATAAAAATTTAAATAATTGAATGAAAGAAACAGGCCAATCCAAAGACCTAATAATTAATTTGGACAGAAGGAAATAA
>GENE519-17842
ATGGCAGAAGATAATATATTTGAAATTGTTAAACAAAAGTTAAACATTGTTGATGTTATTTCTTTATATATTTCTTTGACAAAAAAAGGAAAGAATTATGTGGCTTGTTGCCCATTTCATGGCGAAAAAACTCCTTCTTTTGTTGTGTCACAAGAAAAACAAATATTTAAGTGTTTTGGTTGCTCTAAAAGCGGAAATTTAATAACTTTCATTGAACTTTATACTAAAAAAAGCCCTCTTGAAAGTATCAAGGAGCTTGTTTCAAAATTCAATTTAAATATCGATTTAACAAGGTTTAGTAATAGTATAACTACTACAACAAAAGAACAAGAAGATTTATACAATATAAATCAAATAGCAAATGATATATTTCAATTTGAAATTTTAGAAATTAATCAAAATGAGCAATTAAAATTATTTCTTAAAAAAAGAAGGTTAACAAAACCACTTATTAAGGAATTTGAAATTGGCTTTGCTGATAAAGATAAAAATTTATGTAATATGCTAATTGCTAAAAATTGTTCATCATTTAATTTAGCCAATTCATCATTGATAGCAAGCAACAATTTTGATAACTTTTTTAATGATAGATTGATGTTTCCAATCAAAAATAAGGATGGAAGAATTGTTGCTTTTTCTGGAAGAAGTATTTATAATAATGTTGAACCAAAATATTTAAATAGTTCTGAAACAATAGTTTTTAAAAAGCATGAAGTTATGTTTAATTACTATCATGCATTGGATGAAATTATAAAGAAATCAAGTGTTTATTTAGTTGAGGGGCAATTTGATTGCATTGCTCTTTATAAAATAAACATAAAAAATGCAGTGGCACTTTTAGGCACAGCTTTATCTATACAAAATTTAGAATCTTTAAGAAATTGTAATATTGTTTTGTTTTTTGATAATGATTTTGCCGGCAAAAATGCTACTAAGAAAAATTTAAGAATAATATTAGCAAATCAAAAAAGATATAATTTAAAAGTTTCTTTTGTTTTGAATGAACATAGCAAAGATCCTGACGAATTATATAATATTGACGAAGGAAAAACATTGTCTGAGATAGCATGTTGTCCTGTTGATTTATTTATGTATTTATTCAATGAATTTAAACAAGTATTTCAATTAGAAACCAACGAATCAAGAAAGGTTGAATTAAATGCTGAATTGTTTGAATTTGTGATTTATTTGCAAGAACCATTAATATTGAAATTAAAAGAAAAATTGATTGAAAATAAAATTTTTTCAGTTGAAACTTGAAACAAATATTTATTCTTATATGGTAAAGAAAACTTCCCACTTCATCCTATTTCAAAAAATAATTTAAAACCTAGTCTAGATAATGAATATAATAAAAAAAATTATTCTAAAAACTCAAATTACAAAAAATACGAAGATCTTAATTTTGCATATTCTGATCCCTCGTTTGATAGACTTGATTTTTTCGAAGAACCTTTAATACAACAGCCTAAATTAATAACTGGTAGAAATTTAGTATTTTATTTAATAATAAAAACCATTATAAAGCACCCACAATACATTGCTAACTATCAACTTGTTGATTTTGCTAGAATGGCATTTTCTAATGGATGTCAAAATCATAAAATGTTTTTGTGTTTTTTAATAAACAGCATAAAAAATAATAAATCAATAGATGAAACAAATTTTGAATCATATATTACAAACAATATTGATCTTGAAGATAATGCTAAACAAATATATTTAGATTTATTCAAGGAAATTATGAGTCTTAAAAACAAAGAATATACAAAAGAAGAACTAGATAAAAATTTAAATAATTGAATGAAAGAAACAGGCCAATCCAAAGACCTAATAATCAATTTGGACAGAAGGAAATAA
>GENE519-17843
ATGGCAGAAGATAATATATTTGAAATTGTTAAACAAAAGTTAAACATTGTTGATGTTATTTCTTTATATATTTCTTTGACAAAAAAAGGAAAGAATTATGTGGCTTGCTGCCCATTTCACGGTGAGAAAACTCCTTCTTTTGTTGTGTCACAAGAAAAACAAATATTTAAATGTTTTGGTTGCTCTAAAAGCGGAAATTTAATAACTTTCATTGAACTTTATACTAAAAAAAGCCCTCTTGAAAGTATCAAGGAGCTTGTTTCAAAATTCAATTTAAATATCGATTTAACAAGGTTTAGTAATAGTATAACTACTACAACAAAAGAACAAGAAGATTTATACAATATAAATCAAATAGCAAATGATATATTTCAATTTGAAATTTTAGAAATTAATCAAAATGAGCAATTAAAATTGTTCCTTAAAAAAAGAAGGTTAACAAAACCACTTATTAAGGAATTTGAAATTGGCTTTGCTGATAAAGATAAAAATTTATGTAATATGCTAATTGCTAAAAATTGTTCATCATTTAATTTAGCCAATTCATCATTGATAGCAAGCAACAATTTTGATAACTTTTTTAATGATAGATTGATGTTTCCAATCAAAAATAAGGATGGAAGAATTGTTGCTTTTTCTGGAAGAAGTATTTATAATAACGTTGAACCAAAATATTTAAATAGTTCTGAAACAATAGTTTTTAAAAAGCATGAAGTTATGTTTAATTACTATCATGCATTGGATGAAATTATAAAGAAATCAAGTGTTTATTTAGTTGAGGGGCAATTTGATTGCATTGCTCTTTATAAAATAAACATAAAAAATGCAGTGGCACTTTTAGGCACAGCTTTATCTATACAAAATTTAGAATCTTTAAGAAATTGTAATATTGTTTTGTTTTTTGATAATGATTTTGCCGGCAAAAATGCTACTAAGAAAAATTTAAGAATAATATTAGCAAATCAAAAAAGATATAATTTAAAAGTTTCTTTTGTTTTGAATGAACATAGCAAAGATCCTGACGAATTATATAATATTGATGAAGGAAAAACATTGTCTGAGATAGCATGTTGTCCTGTCGATTTATTTATGTATTTATTCAATGAATTTAAACAAGTATTTCAATTGGAAACCAACGAATCAAGAAAGGTTGAATTAAATGCTGAATTGTTTGAATTTGTGATTTATTTGCAAGAACCATTAATATTGAAATTAAAAGAAAAATTGATTGAAAATAAAATTTTTTCAATTGAAACTTGAAACAAATATTTATTCTTATATGGTAAAGAAAACTTCCCACTTCATCCTATTTCAAAAAATAATTTAAAACCTAGTCTAGATAATGAATATAATAAAAAAAATTATTCTAAAAACTCAAATTACAAAAAATACGAAGATCTTAATTTTGTATATTCTGATCCCTCGTTTGATAGACTTGATTTTTTCGAAGAACCTTTAATACAACAGCCTAAATTAATAACTGGTAGAAATTTAGTATTTTATTTAATAATAAAAACCATTATAAAGCACCCACAATACATTGCTAACTATCAACTTGCTGATTTTGCTAGAATGGCATTTTCTAATGGATGTAAAAATCATAAAATGTTTTTGTGTTTTTTAATAAACAGCATAAAAAATAATAAATCAATAGATGAAACAAATTTTGAATCATATATTACAAACAATATGGATCTTGAAGATAATGCTAAACAAATATATTTAGATTTATTCAAGGAAATTATGAGTCTTAAAAACAAAGAATATACAAAAGAAGAACTAGATAAAAATTTAAATAATTGAATGAAAGAAACAGGCCAATCCAAAGACCTAATAATTAATTTGGACAGAAGGAAATAA
>GENE519-17837
ATGGCAGAAGATAATATATTTGAAATTGTTAAACAAAAGTTAAACATTGTTGATGTTATTTCTTTATATATTTCTTTGACAAAAAAAGGAAAGAATTATGTGGCTTGCTGCCCATTTCACGGTGAGAAAACTCCTTCTTTTGTTGTGTCACAAGAAAAACAAATATTTAAATGTTTTGGTTGCTCTAAAAGCGGAAATTTAATAACTTTCATTGAACTTTATACTAAAAAAAGCCCTCTTGAAAGTATCAAGGAGCTTGTTTCAAAATTCAATTTAGATATCGATTTAACAAAGTTTAGTAATAGTATAACCACTACAACAAAAGAACAAGAAGATTTATACAATATAAATCAAATAGCAAATGATATATTTCAATTTGAAATTTTAGAAATTAATCAAAACGAGCAACTAAAATTATTTCTTAAAAAAAGAAGGTTAACAAAACCGCTTATTAAGGAATTTGAAATTGGCTTTGCTGATAAAGATAAAAATTTGTGTAATATGCTAATTGCCAAAAATTGTTCATCATTTAATTTAGCCAATTCATCATTGATAGCAAGCAACAATTTTGATAACTTTTTTAATGATAGATTGATGTTTCCAATTAAAAACAAAGATGGAAGAATTGTTGCTTTTTCTGGAAGAAGTATTTATAATAACGTTGAGCCAAAATATTTAAATAGTTCTGAAACAATAGTTTTTAAAAAGCATGAAGTTATGTTTAATTACTATCATGCATTGGATGAAATTATAAAAAAATCAAGTGTTTATTTAGTTGAGGGGCAATTTGATTGCATTGCTCTTTATAAAATAAACATAAAAAATGCAGTAGCACTTTTAGGCACAGCTTTATCTATACAAAATTTAGAATCTTTAAGAAATTGTAATATTGTTTTGTTTTTTGATAATGATTTTGCCGGCAAAAATGCTACTAAGAAAAATTTAAGAATAATATTAGCAAATCAAAAAAGATATAATTTAAAAGTTTCTTTTGTTTTGAATGAACATAGCAAAGATCCTGACGAATTATATAATATTGACGAAGGAAAAACATTGTCTGAGATAGCATGTTGTCCTGTTGATTTATTTATGTATTTATTCAATGAATTTAAACAAGTATTTCAATTGGAAACCAATGAATCAAGAAAAGTTGAATTAAATGCTGAATTGTTTGAATTTGTGATTTATTTGCAAGAACCATTAATATTGAAATTAAAAGAAAAATTGATTGAAAATAAAATTTTTTCAGTTGAAACTTGAAACAAATATTTATTCTTGTATGGTAAAGAAGACTTTCCACTTCATCCTATTTCAAAAAATAATTTAAAAGCTAGTCTAGATAGTGAATATAATAAAAAAAATTATTCTAAAAACTCAAATTACAAAAAATACGAAGATCTTAATTTTGCATATTCTGATCCCTCGTTTGATAGACTTGATTTTTTCGAAGAACCTTTAATACAACAGCCTAAATTAATAACTGGTAGAAATTTAGTATTTTATTTAATAATAAAAACCATTATAAAGCACCCACAATACATTGCTAACTATCAACTTGTTGATTTTGCTAGAATGGCATTTTCTAATGGATGTCAAAATTATAAAATGTTTTTGTGTTTTTTAATAAACAGCATAAAAAATAATAAATCAATAGATGAAACAAATTTTGAATCATATATTACAAACAATATTGATCTTGAAGATAATGCTAAACAAATATATTTAGATTTATTCAAGGAAATTATGAGTCTTAAAAACAAAGAATATACAAAAGAAGAACTAGATAAAAATTTAAATAATTGAATGAAAGAAACAGGCCAATCCAAAGACCTAATAATTAATTTGGACAGAAGGAAATAA
>GENE519-17847
ATGGCAGAAGATAATATATTTGAAATTGTTAAACAAAAGTTAAACATTGTTGATGTTATTTCTTTATATATTTCTTTGACAAAAAAAGGAAAGAATTATGTGGCTTGCTGCCCATTTCACGGTGAGAAAACTCCTTCTTTTGTTGTGTCACAAGAAAAACAAATATTTAAATGTTTTGGTTGCTCTAAAAGCGGAAATTTAATAACTTTCATTGAACTTTATACTAAAAAAAGCCCTCTTGAAAGTATCAAGGAGCTTGTTTCAAAATTCAATTTAGATATCGATTTAACAAAGTTTAGTAATAGTATAACCACTACAACAAAAGAACAAGAAGATTTATACAATATAAATCAAATAGCAAATGATATATTTCAATTTGAAATTTTAGAAATTAATCAAAACGAGCAACTAAAATTATTTCTTAAAAAAAGAAGGTTAACAAAACCGCTTATTAAGGAATTTGAAATTGGCTTTGCTGATAAAGATAAAAATTTGTGTAATATGCTAATTGCTAAAAATTGTTCATCATTTAATTTAGCCAATTCATCATTGATAGCAAGCAACAATTTTGATAACTTTTTTAATGATAGATTGATGTTTCCAATTAAAAACAAAGATGGAAGAATTGTTGCTTTTTCTGGAAGAAGTATTTATAATAACGTTGAGCCAAAATATTTAAATAGTTCTGAAACAATAGTTTTTAAAAAGCATGAAGTTATGTTTAATTACTATCATGCATTGGATGAAATTATAAAAAAATCAAGTGTTTATTTAGTTGAGGGGCAATTTGATTGCATTGCTCTTTATAAAATAAACATAAAAAATGCAGTAGCACTTTTAGGCACAGCTTTATCTATACAAAATTTAGAATCTTTAAGAAATTGTAATATTGTTTTGTTTTTTGATAATGATTTTGCCGGCAAAAATGCTACTAAGAAAAATTTAAGAATAATATTAGCAAATCAAAAAAGATATAATTTAAAAGTTTCTTTTGTTTTGAATGAACATAGCAAAGATCCTGACGAATTATATAATATTGACGAAGGAAAAACATTGTCTGAGATAGCATGTTGTCCTGTTGATTTATTTATGTATTTATTCAATGAATTTAAACAAGTATTTCAATTGGAAACCAATGAATCAAGAAAAGTTGAATTAAATGCTGAATTGTTTGAATTTGTGATTTATTTGCAAGAACCATTAATATTGAAATTAAAAGAAAAATTGATTGAAAATAAAATTTTTTCAGTTGAAACTTGAAACAAATATTTATTCTTGTATGGTAAAGAAAACTTTCCACTTCATCCTATTTCAAAAAATAATTTAAAAGCTAGTCTAGATAGTGAATATAATAAAAAAAATTATTCTAAAAACTCAAATTACAAAAAATACGAAGATCTTAATTTTGCATATTCTGATCCCTCGTTTGATAGACTTGATTTTTTCGAAGAACCTTTAATACAACAGCCTAAATTAATAACTGGTAGAAATTTAGTATTTTATTTAATAATAAAAACCATTATAAAGCACCCACAATACATTGCTAACTATCAACTTGTTGATTTTGCTAGAATGGCATTTTCTAATGGATGTCAAAATTATAAAATGTTTTTGTGTTTTTTAATAAACAGCATAAAAAATAATAAATCAATAGATGAAACAAATTTTGAATCATATATTACAAACAATATTGATCTTGAAGATAATGCTAAACAAATATATTTAGATTTATTCAAGGAAATTATGAGTCTTAAAAACAAAGAATATACAAAAGAAGAACTAGATAAAAATTTAAATAATTGAATGAAAGAAACAGGCCAATCCAAAGACCTAATAATTAATTTGGACAGAAGGAAATAA
>GENE519-17848
ATGGCAGAAGATAATATATTTGAAATTGTTAAACAAAAGTTAAACATTGTTGATGTTATTTCTTTATATATCTCTTTGACAAAAAAAGGAAAGAATTATGTGGCTTGTTGCCCTTTTCACGGTGAGAAAACTCCTTCTTTTGTTGTGTCACAAGAAAAACAAATATTTAAATGTTTTGGTTGCTCTAAAAGTGGAAATTTAATAACTTTCATTGAACTTTATACTAAAAAAAGCCCTCTTGAAAGTATCAAGGAGCTTGTTTCAAAATTCAATTTAAATATCGATTTAACAAGGTTTAGTAATAGTATAACTACTACAACAAAAGAACAAGAAGATTTATACAATATAAATCAAATAGCAAATGATATATTTCAATTTGAAATTTTAGAAATTAATCAAAATGAGCAATTAAAATTATTTCTTAAAAAAAGAAGGTTAACAAAACCACTTATTAAGGAATTTGAAATTGGCTTTGCTGATAAAGATAAAAATTTGTGTAATATGCTAATTGCTAAAAATTGTTCATCATTTAATTTAGCCAATTCATCATTGATAGCAAGCAACAATTTTGATAACTTTTTTAATGATAGATTGATGTTTCCGATCAAAAACAAGGATGGAAGAATTGTTGCTTTCTCTGGAAGAAGTATTTATAGCAATGTTGAACCAAAATATTTAAATAGTTCCGAAACAATAGTTTTTAAAAAGCATGAAGTTATGTTTAATTACTATCATGCATTGGATGAAATTATAAAGAAATCAAGTGTTTATTTAGTTGAGGGTCAATTTGATTGCATTGCTCTTTATAAAATAAACATAAAAAATGCAGTAGCACTTTTAGGCACAGCCTTATCTATACAAAATTTAGAATCTTTAAGAAATTGTAATATTGTTTTGTTTTTTGATAATGATTTTGCCGGCAAAAATGCTACTAAGAAAAATTTAAGAATAATATTAGCAAATCAAAAAAGATATAATTTAAAAGTTTCTTTTGTTTTAAATGAACATAGCAAAGATCCTGATGAATTATATAATATCGACGAAGGAAAAACATTGTCTGAGATAGCATGTTGTCCTGTTGATTTATTTATGTATTTATTCAATGAATTTAAACAAGTATTTCAATTGGAAACCAATGAATCAAGAAAGGTTGAATTAAATGCTGAATTGTTTGAATTTGTGATTTATTTGCAAGAACCATTAATATTGAAATTAAAAGAAAAATTAATTGAAAATAAAATTTTTTCAATTGAAACTTGAAACAAATATTTATTCTTATATGGTAAAGAAAACTTCCCACTTCATCCTATTTCAAAAAATAATTTAAAAGCTAGTCTAGATAGTGAATATAATAAAAAAAATTATTCTAAAAACTCAAATTACAAAAAATACGAAGATCTTAATTTTGCATATTCTGATCCCTCGTTTGATAGACTTGATTTTTTTGAAGAACCTTTAATACAACAACCTAAATTAATAACTGGTAGAAATTTAGTATTTTATTTAATAATAAAAACCATTATAAAGCACCCACAATACATCGCTAACTATCAACTATTTGATTTTACTAGAATGGCATTTCCAAACGGATGTCAAAATCATAAAATGTTTTTATGTTTTTTAATAAACAGCATAAAAAATAATAAATCAATAGATGAAACAAATTTTGAATCATATATTACTAACAATATTGATCTTGAAGATAATGCTAAACAAATATATTTAGATTTGTTCAAGGAAATTATGAGTCTTGAAAACAAAGAATATACAAAAGAAGAACTAGATAAAAATTTAAATAATTGAATGAAAGAAACAGGCCAATCCAAAGACCTAATAATTAATTTGGACAGAAGGAAATAA
>GENE519-17840
ATGGCAGAAGATAATATATTTGAAATTGTTAAACAAAAGTTAAACATTGTTGATGTTATTTCTTTATATATTTCTTTGACAAAAAAAGGAAAGAATTATGTGGCTTGCTGCCCATTTCACGGTGAGAAAACTCCTTCTTTTGTTGTGTCACAAGAAAAACAAATATTTAAATGTTTTGGTTGCTCTAAAAGCGGAAATTTAATAACTTTCATTGAACTTTATACTAAAAAAAGCCCTCTTGAAAGTATCAAGGAGCTTGTTTCAAAATTCAATTTAAATATCGATTTAACAAGGTTTAGTAATAGTATAACTACTACAACAAAAGAACAAGAAGATTTATACAATATAAATCAAATAGCAAATGATATATTTCAATTTGAAATTTTAGAAATTAATCAAAATGAACAATTAAAATCATTCCTTAAAAAAAGAAGGTTAACAAAACCACTTATTAAGGAATTTGAAATTGGCTTTGCTGATAAAGATAAAAATTTGTGTAATATGCTAATTGCTAAAAATTGTTCATCATTTAATTTAGCCAATTCATCATTGATAGCAAGCAACAATTTTGATAACTTTTTTAATGATAGATTGATGTTTCCAATCAAAAATAAGGATGGAAGAATTGTTGCTTTTTCTGGAAGAAGTATTTATAATAATGTTGAACCAAAATATTTAAATAGTTCTGAAACAATAGTTTTTAAAAAGCATGAAGTTATGTTTAATTACTATCATGCATTGGATGAAATTATAAAGAAATCAAGTGTTTATTTAGTTGAGGGGCAATTTGATTGCATTGCTCTTTATAAAATAAATATAAAAAATGCAGTAGCACTATTAGGCACGGCTTTATCTATACAAAATTTAGAATCTTTAAGAAATTGCAATATTGTTTTGTTTTTTGATAATGATTTTGCCGGCAAAAATGCTACTAAGAAAAATTTAAGAATAATATTGGCAAATCAAAAAAGATATAATTTAAAAGTTTCTTTTGTTTTGAATGAACATAGCAAAGATCCTGACGAATTATATAATATTGACGAAGGAAAAACATTGTCTGAGATAGCATGTTGTCCTGTCGATTTATTTATGTATTTATTCAATGAATTTAAACAAGTATTTCAATTGGAAACCAACGAATCAAGAAAGGTTGAATTAAATGCTGAATTGTTTGAATTTGTGATTTATTTGCAAGAACCATTAATATTGAAATTAAAAGAAAAATTGATTGAAAATAAAATTTTTTCAATTGAAACTTGAAACAAATATTTATTCTTATATGGTAAAGAAAACTTCCCACTTCATCCTATTTCAAAAAATAATTTAAAAGCTAGTCTAGATAATGAATATAATAAAAAAAATTATTCTAAAAACTCAAATTACAAAAAATACGAAGATTTTAATTTTGCATATTCTGATCCCTCGTTTGATAGACTTGATTTTTTTGAAGAACCTTTAATACAACAGCCTAAATTAATAACTGGTAGAAATTTAGTATTTTATTTAATAATAAAAACCATTATAAAGCACCCACAATACATTGCTAACTATCAACTTGTTGATTTTACTAGAATGGCATTTCCAAACGGATGTCAAAATTATAAAATGTTTTTGTGTTTTTTAATAAACAGCATAAAAAATAATAAATCAATAGATGAAACAAATTTTGAATCATATATTACAAACAATATTGATCTTGAAGATAATGCTAAACAAATATATTTAGATTTGTTCAAGGAGATTATGAGTCTTAAAAATAAAGAATATACAAAAGAAGAACTAGATAAAAATTTAAATAATTGAATGAAAGAAACAGGCCAATCCAAAGACCTAATAATTAATTTGGACAGAAGGAAATAA
>GENE519-17844
ATGGCAGAAGATAATATATTTGAAATTGTTAAACAAAAGTTAAACATTGTTGATGTTATTTCTTTATATATTTCTTTGACAAAAAAAGGAAAGAATTATGTGGCTTGTTGCCCATTTCATGGCGAAAAAACTCCTTCTTTTGTTGTGTCACAAGAAAAACAAATATTTAAGTGTTTTGGTTGCTCTAAAAGCGGAAATTTAATAACTTTTATTGAACTTTATACTAAAAAAAGCCCTCTTGAAAGTATCAAGGAGCTTGTTTCAAAATTCAATTTAAATATCGATTTAACAAGGTTTAGTAATAGTATAACTACTACAACAAAAGAACAAGAAGATTTATACAATATAAATCAAATAGCAAATGATATATTTCAATTTGAAATTTTAGAAATTAATCAAAATGAGCAATTAAAATTATTTCTTAAAAAAAGAAGGTTAACAAAACCACTTATTAAGGAATTTGAAATTGGCTTTGCTGATAAAGATAAAAATTTGTGTAATATGCTAATTGCTAAAAATTGTTCATCATTTAATTTAGCCAATTCATCATTGATAGCAAGCAACAATTTTGATAACTTTTTTAATGATAGATTGATGTTTCCAATCAAAAATAAGGATGGAAGAATTGTTGCTTTTTCTGGAAGAAGTATTTATAATAATGTTGAACCAAAATATTTAAATAGTTCTGAAACAATAGTTTTTAAAAAGCATGAAGTTATGTTTAATTACTATCATGCATTGGATGAAATTATAAAGAAATCAAGTGTTTATTTAGTTGAGGGGCAATTTGATTGCATTGCTCTTTATAAAATAAATATAAAAAATGCAGTAGCACTCTTAGGCACGGCTTTATCTATACAAAATTTAGAATCTTTAAGAAATTGTAATATTGTTTTGTTTTTTGATAATGATTTTGCCGGCAAAAATGCTACTAAGAAAAATTTAAGAATAATATTAGCAAATCAAAAAAGATATAATTTAAAAGTTTCTTTTGTTTTGAATGAACATAGCAAAGATCCTGACGAATTATATAATATTGACGAAGGAAAAACATTGTCTGAGATAGCATGTTGTCCTGTCGATTTATTTATGTATTTATTCAATGAATTTAAACAAGTATTTCAATTGGAAACCAATGAATCAAGAAAGGTTGAATTAAATGCTGAATTGTTTGAATTTGTGATTTATTTGCAAGAACCATTAATATTGAAATTAAAAGAAAAATTGATTGAAAATAAAATTTTTTCAATTGAAACTTGAAACAAATATTTATTCTTATATGGTAAAGAAAACTTCCCACTTCATCCTATTTCAAAAAATAATTTAAAACCTAGTCTAGATAATGAATATAATAAAAAAAATTATTCTAAAAACTCAAATTACAAAAAATACGAAGATCTTAATTTTGCATATTCTGATCCCTCGTTTGATAGACTTGATTTTTTCGAAGAACCTTTAATACAACAGCCTAAATTAATAACTGGTAGAAATTTAGTATTTTATTTAATAATAAAAACCATTATAAAGCACCCACAATACATTGCTAACTATCAACTTGTTGATTTTGCTAGAATGGCATTTTCTAATGGATGTCAAAATTATAAAATGTTTTTGTGTTTTTTAATAAACAGCATAAAAAATAATAAATCAATAGATGAAACAAATTTTGAATCATATATTACAAACAATATTGATCTTGAAGATAATGCTAAACAAATATATTTAGATTTATTCAAGGAAATTATGAGTCTTAAAAACAAAGAATATACAAAAGAAGAACTAGATAAAAATTTAAATAATTGAATGAAAGAAACAGGCCAATCCAAAGACCTAATAATTAATTTGGACAGAAGGAAATAA
>GENE519-17849
ATGGCAGAAGATAATATATTTGAAATTGTTAAACAAAAGTTAAACATTGTTGATGTTATTTCTTTATATATTTCTTTGACAAAAAAAGGAAAGAATTATGTGGCTTGTTGCCCATTTCATGGTGAGAAAACTCCTTCTTTTGTTGTGTCACAAGAAAAACAAATATTTAAATGTTTTGGTTGCTCTAAAAGCGGAAATTTAATAACTTTCATTGAACTTTATACTAAAAAAAGCCCTCTTGAAAGTATCAAGGAGCTTGTTTCAAAATTCAATTTAAATATCGATTTAACAAGGTTTAGTAATAGTATAACTACTACAACAAAAGAACAAGAAGATTTATACAATATAAATCAAATAGCAAATGATATATTTCAATTTGAAATTTTAGAAATTAATCAAAATGAGCAATTAAAATTATTTCTTAAAAAAAGAAGGTTAACAAAACCACTTATTAAGGAATTTGAAATTGGCTTTGCTGATAAAGATAAAAATTTATGTAATATGCTAATTGCTAAAAATTGTTCATCATTTAATTTAGCCAATTCATCATTGATAGCAAGCAACAATTTTGATAACTTTTTTAATGATAGATTGATGTTTCCAATCAAAAATAAGGATGGAAGAATTGTTGCTTTTTCTGGAAGAAGTATTTATAATAATGTTGAACCAAAATATTTAAATAGTTCTGAAACAATAGTTTTTAAAAAGCATGAAGTTATGTTTAATTACTATCATGCATTGGATGAAATTATAAAGAAATCAAGTGTTTATTTAGTTGAGGGGCAATTTGATTGCATTGCTCTTTATAAAATAAACATAAAAAATGCAGTGGCACTTTTAGGCACAGCTTTATCTATACAAAATTTAGAATCTTTAAGAAATTGTAATATTGTTTTGTTTTTTGATAATGATTTTGCCGGCAAAAATGCTACTAAGAAAAATTTAAGAATAATATTAGCAAATCAAAAAAGATATAATTTAAAAGTTTCTTTTGTTTTGAATGAACATAGCAAAGATCCTGACGAATTATATAATATTGACGAAGGAAAAACATTGTCTGAGATAGCATGTTGTCCTGTTGATTTATTTATGTATTTATTCAATGAATTTAAACAAGTATTTCAATTAGAAACCAACGAATCAAGAAAGGTTGAATTAAATGCTGAATTGTTTGAATTTGTGATTTATTTGCAAGAACCATTAATATTGAAATTAAAAGAAAAATTGATTGAAAATAAAATTTTTTCAGTTGAAACTTGAAACAAATATTTATTCTTATATGGTAAAGAAAACTTTCCACTTCATCCTATTTCAAAAAATAATTTAAAACCTAGTCTAGATAATGAATATAATAAAAAAAATTATTCTAAAAACTCAAATTACAAAAAATACGAAGATCTTAATTTTGCATATTCTGATCCCTCGTTTGATAGACTTGATTTTTTTGAAGAACCTTTAATACAACAGCCTAAATTAATAACTGGCAGAAATTTAGTATTTTATTTAATAATAAAAACCATTATAAAGCACCCACAATACATTGCTAACTATCAACTTGTTGATTTTGCTAGAATGGCATTTTCTAATGGATGTCAAAATCATAAAATGTTTTTGTGTTTTTTAATAAATAGCATAAAAAATAATAAATCAATAGATGAAACAAATTTTGAATCATATATTACAAACAATATTGATCTTGAAGATAATGCTAAACAAATATATTTAGATTTATTCAAGGAAATTATGAGTCTTAAAAACAAAGAATATACAAAAGAAGAACTAGATAAAAATTTAAATAATTGAATGAAAGAAACAGGCCAATCCAAAGACCTAATAATTAATTTGGACAGAAGGAAATAA
>GENE58-58
ATGAAAAAGATAAACAAAATTCTTTTAGGGCTAGCACCTGCTGCAGCACTTATTGCTGCATCAGGACTTTCTGCTGCTTGTGGTCATACAGGAACCGGCTATGGATTTGACCAAACAGATGATGGAAAATTAGTATTAGCTTCAGGATTTTCTAACACAAATAAACAAGGTATTGCTTTAAAAGCAGTTGTTGATGCATACAACAAATGAATAAAAGACAATAATAAACAATCAGAAGGATATTTACCTGTTGAAGTTAAAACATTGGCTAATGGATATAATACCAATACTTTAAGAAGTGACTTGGATGCTAAAAACTCAAATGACTTTTATAACATGACATTAAATTATCCAGCTGCTGCTTCGATATTGTCTCAATACAAAATGAATTTAGCCATTTCAAAAGAAGATTATGACAAATTCGGTATTGAAAATGGATTTAATTTGGGTAATGATTTAATTGGTGGAAACACTAAAAAAGAAAAATGAGTAGTTCCTTTATCACGTTCATCAGAAATGCTTTCAGTTGCTAAAGCATTAGTAGGAAAATTCATTAAAGAATTAAAAGACTTGGGTGTAAAAATTTCTGACAAAGACAATACTAAAGTTAACGAATATCTAAAATATTACACAGACAATACCAATGAAGCGCAAGGTGTTAATGAAACTTGAGCACACGCAAAATCAGATAAAATCGATAAAGAACAAATAGTTAAAGCATTGCCAGAAATGTCAGATCAAATCTTTAGAGATTATTCAAGTATGATTAATTTCTCAATTCAAGCAAAGAAAATGTACAACAAAGACCCTTTATTAAATGTTATTGGTTTTGACTCACTACCAAATGTTATTAATACAATGACAACTTCATTAACTGGTGGAGATATTAATAAAGGATATATAAAACCAGATGAAGATAAAATAACAACAGGTGGATTTGACTACTCAACATTTCTAAAAGATGCAAATAGTGAACAATCAAAATTATTCAAAAAGATAGTTGACTTAATCCTAGAAGGTGTTAAAGAAGGTGCTGTTTGAATTGGCGGTGCAGGTGCTTATGGTTCGAACAACTTACTAAAATATCAATTAGCAATGAGTCTTGGATCAACTGCTGGATACTCACATACATTTTCAACCGCTAAATCATTAACAAACTTAAAAATAAAAGACACAACTACTTCATTAGATCAATCTACATTGGAAGTTTCTAGCCAAATACCTAAAGAATCAGATAAATGAGTTATTCAAATTAAATCAGGCAAACACACAAATGGCGTATATGGAAAAAATAATTGAGCAAGTGCTAAAAAGTATGATAAGAAAATAACTCAAGAAGCTGCTGATATAATTAAGAAACAAGTCCAAGGTCAAGAAGGATATTTAGTAGAATTATCTTCAACATTTGAATATAAAAACAATAAGATTTCTCTAAAGAAAGTTAATAAAGAATTAGATGCTGTTTATTTAGGAAAAATTTATGAAGGAAATGAAAAAGAATACTTCTTCTTAAAGAAATCACAAGTTGTAAATGAAGTGGTTTCATCAAATAAAATTTTGAATCAAGATGATGCTGATTGAATTTCATCACCATTGGCATTTGATAAAACCACTAAAAAAGCAGTATTTATTCAAGGACCTTCAATTCTTCCAATTCACGCTAACGAAAAAGAAGACAAGGCAACTAAATTATTCATCAACTGAATGTTCCAACACGATTTAGAAAACTTTGAAATTGTTGAAGTTTTCAAAGGAGAACCTAAAACTACAAAATTTGATGGCAAGCAAAAACCTATTGATATTTTCAATGAATACGGAAGCTATATTTCACCAACTAAGTCATACTTCTCATCAGATAAAGCAAGCAAATTAAATACAGCAACAAAAATAGCATTTGACAACTTTAAACAACTTGACAATAAAGATAGTGGTTATATCCCATCAGAAGATATTGCAACTTCATTATCAGATGTTTTAAGAGAAGCAATAACAAGTGCCGGAAAAGCAGCATTATCAAAAGCAAACGTTAACGAAGTATTTGAATATAAGGAATTTGTTTCAAAAATTTTAGGTCAATTAAGCAACCAACTTTAA
>GENE58-20431
ATGAAAAAGATAAACAAAATTCTTTTAGGGCTAGCACCTGCTGCAGCACTTATTGCTGCATCAGGACTTTCTGCTGCTTGTGGTCATACAGGAACCGGCTATGGATTTGACCAAACAGATGATGGAAAATTAGTATTAGCTTCAGGATTTTCTAACACAAATAAACAAGGTATTGCTTTAAAAGCAGTTGTTGATGCATACAACAAATGAATAAAAGACAATAATAAACAATCAGAAGGATATTTACCTGTTGAAGTTAAAACATTGGCTAATGGATATAATACCAATACTTTAAGAAGTGACTTGGATGCTAAAAACTCAAATGACTTTTATAACATGACATTAAATTATCCGGCTGCTGCTTCGATATTGTCTCAATACAAAATGAATTTAGCTATTTCAAAAGAAGATTATGATAAATTCGGTATTGAAAATGGATTTAATTTGGGTAATGATTTAATTGGTGGAAACACTAAAAAAGAAAAATGAGTAGTTCCTTTATCACGTTCATCAGAAATGCTTTCAGTTGCTAAAGCATTAGTAGGAAAATTCATTAAAGAATTAAAAGAATTGGGTGTAAAAATTTCTGACAAAGACAATACTAAAGTTAATGAATATCTAAACTATTACACAACAAATACAAATGAAGCAAAAGGTGTTGATGAAACTTGAGCACACGCAAAAACAGAAAAATTAGATGAAATTAAGGAACAAATAGTTAAAGCATTGCCAGAAATGTCAGATCAAATCTTTAGAGATTATTCAAGTATGATTAATTTCTCAATTCAAGCAAAGAAAATGTACAACAAGGATCCTTTATTAAATGTTATTGGTTTTGACTCACTACCAAATGTTATTAATACAATGACAACTTCATTAACTGGTGGAGATATTAATAAAGGATATATAAAACCAGATGAAGATAAAATAACAACAGGTGGATTTGACTACTCAACATTTCTAAAAGTTGCAAATAGTGAACAATCAAAATTATTCAAAAAGATAGTTGACTTAATTTTAGAAGGTGTTAAGGAAGGCGCTGTTTGAATTGGTGGCGCAGGTGCTTATGGTTCAAATAACTTACTAAAATATCAATTAGCAATGAGTCTTGGATCAACTGCTGGATACTCACATACATTCTCAACTGCCCAATCATTAACAAACTTAAAAATAGATGGTACAAATACTTCATTAGATCAATCATCATTGGAAGTTTCTAACAAAGAACCTAATGCATCAGATAAATGAGTTATTCAAATTAAATCAGGTAAACACACAAATGGCGTATATGGCAAAGATAATTGAGCAAAAGCTTCAAAATATGATAAGAAAATAACTCAAGAGGCTGCTAATATAATTAAAGAAAAAGTCCAAGGCCAAGCAGGATATTTAGTAGAATTATCTTCAACATTTGAATATAAAAATAATAAGATTTCTCTAAAGAAAGGCAATAAAGAACTAGAAGCCGTTTATTTAGGAAAAATCTATGAAGGAAATGAAAAAGAATATTTCTTCTTAAAGGAATCGCAAGTTAAGAAAGAAGAAGTTTCATCAAATAAAATTTTAAATGAAGCAGACGCTGATTGAATTTCATCACCATTGGCATTTGATAAAACCACTAAAAAAGCAGTATTTATTCAAGGACCTTCAATTCTTCCAATTCACGCTAACGAAAAAGAAGACAAGGCAACTAAATTATTCATCAACTGAATGTTCCAACACGATTTAGAAAACTTTGAAATTGTTGAAGTTTCTAAAAAAGGAGAAACTAAAACAACATTTGACGGTAAGCAAAAACCTATTGATATTTTCAATGAATACGGAAGCTATATTTCACCAACTAAGTCATACTTCTCATCAGATAAAGCAAACAAATTAAATAAAGCAACAAAAATAGCATTTGACAACTTTAAGCAACTTGACAATAAAGATAGTGGTTATATCCCATCAGAAGATATTGCAACTTCATTATCAGATGTTTTAAGAGAAGCAATAACAAGTGCTGGAAAAGCAGCATTATCAAAAGCAAACGTTAATGAAGTATTTGAATATAAGGAATTTGTTTCAAAAATTTTAGGTCAATTAAGTAACCAACTTTAA
>GENE58-20437
ATGAAAAAGATAAACAAAATTCTTTTAGGGCTAGCACCTGCTGCAGCACTTATTGCCGCATCAGGACTTTCTGCTGCTTGTGGTCATACGGGTGGCGGTTCAGGAACTAGCTATGGATTTGACCAAACAGATGATGGAAAATTAGTATTAGCTTCAGGATTTTCTAACACAAATAAACAAGGTATTGCCTTAAAAGCAGTTGTTGATGCATACAACAAATGAATCAAAGACAATAATAAACAATCAGAAGGATATTTACCTGTTGAAGTTAAAACATTGGCTAATGGATATAATACCAATACTTTAAGAAGTGACTTGGATGCTAAAAACTCAAATGACTTTTATAACATGACATTAAATTATCCAGCTGCTGCTTCGATATTGTCTCAATACAAAATGAATTTAGCCATTTCAAAAGAAGATTATGATAAATTCGGTATTGAAAATGGATTTAATTTGGGTAATGATTTAATTGGTGGAAACACTAAAAAAGAAAAATGAGTAGTTCCTTTATCACGTTCATCAGAAATGCTTTCAGTTGCTAAAGCATTAGTAGGAAAATTCATTAAAGAATTAAACGGCTTGGGTGTAAAAATTTCTGACACAGACAATACTAAAGTTAAGGAATATCTAGACTATTACACAACAAATAAAAATGAAGCACAAGGTGTTGATGAAACTTGAGCACACGCTAAAACAGAAAAATTAGATGAAATTAAAGAACAAATAGTTAAAGCATTGCCAGAAATGTCAGATCAAATCTTTAGAGATTATTCAAGTATGATTAATTTCTCAATTCAAGCAAAGAAAATGTACAACAAAGATCCTTTATTAAATGTTATTGGTTTTGACTCACTACCAAATGTTATTAATACAATGACAACTTCATTAACCAATGGAGATATTAATAAAGGATATATAAAACCAGATGAAGATAAAATAACAACAGGTGGATTTGACTACTCAACATTTCTAAAAGATGCAAATAGTGAACAATCAAAATTATTCAAAAAGATAGTTGACTTAATCCTAGAAGGTGTTAAAGAAGGCGCTGTTTGAATTGGTGGTGCAGGTGCTTATGGTTCAAACAACTTACTAAAATATCAATTAGCAATGAGCCTTGGATCAACTGCCGGATACTCACATACATTCTCAACTGCTAAATTATTAACAAACTTAAAAATAAAAGATACAACTACTTCATTAGATCAATCATCATTGGAAGTTTTAGGCCAAAAACCTGGTGAATCAGATAAATGAGTTATTCAAATTAAATCTGGTAAACATACAAATGGCGTATATGGCAAAGATAATTGAGCAAAAGCTTCAAAATATGATAAGAAAATAACTCAAGAAGCTGCTAATATAATTAAAGAAAAAGTTCAAGGCCAAGCAGGATATTTAGTAGAATTATCTTCAACATTTGAATATAAAAATAATAAGATTTCTCTAAAGAAAGGTAATAAGGAATTAGATGCTGTTTATTTAGGAAAAATTTATGAAGGAAATGAAAAAGAATATTTCTTCTTAAAGGAATCGCAAGTTAAGAAAGAAGAAGTTTCATCAAATAAAATTTTAAATGAAACAGATGCTGATTGAATTTCATCACCATTAGCATTTGATAAAACCGCTAAAAAAGCAGTATTTATTCAAGGACCTTCAATTCTTCCAATTCATGCTAACGAAAAAGAAGACAAGGCAACTAAATTATTCATCAACTGAATGTTCCAACACGATTTAGAAAACTTTGAAATTGTTGAAGTTTCTAAAAAAGGAGAAACTAAAACAACATTTGACGGTAAGCAAAAACCTATTGATATTTTCAATGAATACGGAAGCTATATTTCACCAACTAAGTCATACTTCTCATCAGGTAAAGCAAGCAAATTAAATAAAGCAACAAAAATAGCATTTGACAACTTTAAACAACTTGACAATAAAGATAGTGGTTACATTCCATCAGAAGATATTGCAACTTCATTATCAGATGTTTTAAGAGAAGCAATAACAAGTGCTGGAAAAGCAGCGTTATCAAAAGCAAACGTTAACGAAGTATTTGAATATAAGGAATTTGTTTCAAAAATTTTAGGTCAATTAAGTAACCAACTTTAA
>GENE58-20433
ATGAAAAAGATAAACAAAATTCTTTTAGGGCTAGCACCTGCTGCAGCACTTATTGCTGCATCAGGACTTTCTGCTGCTTGTGGTCATACAGGTGGTGGCAATTCAGGAACTAGCTATGGATTTGACCAAACAGATGATGGAAAATTAGTATTAGCTTCGGGATTTTCTAACACAAATCCACAAGGCATTGCCTTAAAAGCAGTTGTTGATGCATACAACAAATGAATCAAAGACAATAATAAACAATCAGAAGGATATTTACCTGTTGAAGTTAAAATATTGGCTAATGGATATAATACTAACACTTTAAGAAGTGACTTGGATGCTAAAAACTCAAATGACTTTTATAACATGACATTAAATTATCCAGCTGCTGCTTCGATATTGTCTCAATACAAAATGAATTTAGCTATTTCAAAAGAAGATTATGATAAATTCGGTATTGAAAATGGATTTAATTTAGGTAATGATTTAATTGGTGGAAACACTAAAAAAGAAAAATGAGTAGTTCCTTTATCGCGTTCATCAGAAATGCTTTCAGTTGCTAAAGCATTAGTAGGAAAATTCATTAAAGAATTAAAAGACTTGGGTGTAAAAATTTCTGAAAAAGACAATACTAAGGTTAACGAATATCTAAAATATTACACAGACAATACTAATGAAGCAAAAGGTGTTGATGAAACTTGAGCACATGCAAAAACAGAAAAATTAGATGAAATTAAAGGAAAAATACTTGAAGCATTGCCAGAAATGTCAGATCAAATCTTTAGAGATTATTCAAGTATGATTAATTTCTCAATTCAAGCAAAGAAAATGTACAACAAAGATCCTTTATTAAATGTTATTGGTTTTGACTCACTACCAAATGTTATTAATACAATGACAACTTCATTAACTGGTGGAAATATTAATAAAGGATATATAAAACCAGATGAAGATAAAATAACAACAGGCGGATTTGACTACGCAACATTTCTAAAAGATGCAAATAGTGAACAATCAAAATTATTCAAAAAGATGGTTGACTTAATTTTAGAAGGTGTTAAGGAAGGCGCTGTTTGAATTGGTGGTGCAGGCGCTTATGGTTCAAATAACTTAGTAAAATATCAATTAGCAATGAGCCTTGGTTCAACTGCTGGATACGAACATACATTTTTAAAAGATGATAAAGAAAATCCATTAACAAACTTAAAAATAAAAGACACAACTACTTTATTAGATAATCAATCTACATTAGAAGTTTCTAACAAAAAACCTAATGCATCAGATAAATGAATTATTCAAATTAAATCAGGTAAATACACAAATGGCGTATATGGCAAAGATAATTGAGCAAGCGCTAAAAAGCATGATAAAAAAATAACCCAAGAAGCTGCTGATATAATTAAGAAACAAGTCCAAGGTCAAGAAGGATATTTAGTAGAATTATCTTCAACATTTGAATATAAAAATAATAAGATTTCTCTAAAGAAAGGCAATAAGGAATTAGATGCTGTTTATTTAGGAAAAATTTATGAAGGAAACGAAAAAGAATACTTCTTCTTAAAGAAATCAGAAGTTAATGAAGAAATAGTTTCACCAAATAAAATTTTGAATCAAGATGATGCTGATTGAATTTCTTCACCATTGGCATTTGATAAAAACGCTAAAAAAGCAGTATTTATTCAAGGACCTTCAATTCTTCCAATTCACGCTAACGAAAAAGAAGACAAAGCAACTAAATTATTCATCAACTGAATGTTCCAACATGATTTAGAAAACTTTAAAATTGAAAAAGTTTCTAAAGGAAAAACTATAATTACAACATTTGACGGCAAGCAAAAACCTATTGATATTTTCAATGAATACGGAAGCTATATTTCACCAACTAAGTCATACTTCTCATCAGATAAAGCAAGCAAATTAAATAAAGCAACAAAAATAGCATTTGACAACTTTAAACAACTTGACAATAAAGATAGTGGTTATATTCCATCAGAAGATATTGCAACTTCATTATCAGATGTTTTAAGAGAAGCAATAACAAGTGCTGGAAAAGCAGCATTATCAAAAGCAAACGCTAATAACGAAGTATTTGAATATAAGGAATTTGTTTCAAAAATTTTAGGTCAATTAAGTAACCAACTTTAA
>GENE58-20428
ATGAAAAAGATAAACAAAATTCTTTTAGGGCTAGCACCTGCTGCAGCACTTATTGCTGCATCAGGACTTTCTGCTGCTTGTGGTCATACAGGTGGTGGTTCAGGAACTAGCTATGGATTTGACCAAACAGATGATGGAAAATTAGTATTAGCCTCAGGATTTTCTAACACAAATCCACAAGGCATTGCCTTAAAAGCAGTTGTTGATGCATACAACAAATGAATCAAAGACAATAATAAACAATCAGAAGGATATTTACCTGTTGAAGTTAAAATATTGGCTAATGGATATAATACTAACACTTTAAGAAGTGACTTGGATGCTAAAAACTCAAATGACTTTTATAACATGACATTAAATTATCCAGCTGCTGCTTCGATATTGTCTCAATACAAAATGAATTTAGCTATTTCAAAAGAAGATTATGATAAATTCGGTATTGAAAATGGATTTAATTTAGGTAATGATTTAATTGGTGGAAACACTAAAAAAGAAAAATGAGTAGTTCCTTTATCGCGTTCATCAGAAATGCTTTCAGTTGCTAAAGCATTAGTAGGAAAATTCATTAAAGAATTAAAAGACTTGGGTGTAAAAATTTCTGAAAAAGACAATACTAAGGTTAACGAATATCTAAAATATTACACAGACAATACTAATGAAGCAAAAGGTGTTGATGAAACTTGAGCACATGCAAAAACAGAAAAATTAGATGAAATTAAAGGAAAAATACTTGAAGCATTGCCAGAAATGTCAGATCAAATCTTTAGAGATTATTCAAGTATGATTAATTTCTCAATTCAAGCAAAGAAAATGTACAACAAAGATCCTTTATTAAATGTTATTGGTTTTGACTCACTACCAAATGTTATTAATACAATGACAACTTCATTAACTGGTGGAAATATTAATAAAGGATATATAAAACCAGATGAAGATAAAATAACAACAGGCGGATTTGACTACGCAACATTTCTAAAAGATGCAAATAGTGAACAATCAAAATTATTCAAAAAGATGGTTGACTTAATTTTAGAAGGTGTTAAGGAAGGCGCTGTTTGAATTGGTGGTGCAGGCGCTTATGGTTCAAATAACTTAGTAAAATATCAATTAGCAATGAGCCTTGGTTCAACTGCTGGATACGAACATACATTTTTAAAAGATGATAAAGAAAATCCATTAACAAACTTAAAAATAAAAGACACAACTACTTTATTAGATAATCAATCTACATTAGAAGTTTCTAACAAAAAACCTAATGCATCAGATAAATGAATTATTCAAATTAAATCAGGTAAATACACAAATGGCGTATATGGCAAAGATAATTGAGCAAGCGCTAAAAAGCATGATAAAAAAATAACCCAAGAAGCTGCTGATATAATTAAGAAACAAGTCCAAGGTCAAGAAGGATATTTAGTAGAATTATCTTCAACATTTGAATATAAAAATAATAAGATTTCTCTAAAGAAAGGCAATAAGGAATTAGATGCTGTTTATTTAGGAAAAATTTATGAAGGAAACGAAAAAGAATACTTCTTCTTAAAGAAATCAGAAGTTAATGAAGAAATAGTTTCACCAAATAAAATTTTGAATCAAGATGATGCTGATTGAATTTCTTCACCATTGGCATTTGATAAAAACGCTAAAAAAGCAGTATTTATTCAAGGACCTTCAATTCTTCCAATTCACGCTAACGAAAAAGAAGACAAAGCAACTAAATTATTCATCAACTGAATGTTCCAACATGATTTAGAAAACTTTAAAATTGAAAAAGTTTCTAAAGGAAAAACTATAATTACAACATTTGACGGCAAGCAAAAACCTATTGATATTTTCAATGAATACGGAAGCTATATTTCACCAACTAAGTCATACTTCTCATCAGATAAAGCAAGCAAATTAAATAAAGCAACAAAAATAGCATTTGACAACTTTAAACAACTTGACAATAAAGATAGTGGTTATATTCCATCAGAAGATATTGCAACTTCATTATCAGATGTTTTAAGAGAAGCAATAACAAGTGCTGGAAAAGCAGCATTATCAAAAGCAAACGCTAATAACGAAGTATTTGAATATAAGGAATTTGTTTCAAAAATTTTAGGTCAATTAAGTAACCAACTTTAA
>GENE58-20440
ATGAAAAAGATAAACAAAATTCTTTTAGGGCTAGCACCTGCTGCAGCACTTATTGCTGCATCAGGACTTTCCGCTGCTTGTGGTCATACAGGAACCGGCTATGGATTTGACCAAACAGATGATGGAAAATTAGTATTAGCTTCAGGATTTTCTAACACAAATAAACAAGGTATTGCCTTAAAAGCAGTTGTTGATGCATACAACAAATGAATCAAAGACAATAATAAACAATCAGAAGGATATTTACCTGTTGAAGTTAAAACATTGGCTAATGGATATAATACCAATACTTTAAGAAGTGACTTGGATGCTAAAAACTCAAATGACTTTTATAACATGACATTAAATTATCCAGCTGCTGCTTCGATATTGTCTCAATACAAAATGAATTTAGCCATTTCAAAAGAAGATTATGATAAATTCGGTATTGAAAATGGATTTAATTTGGGTAATGATTTAATTGGTGGAAACACTAAAAAAGAAAAATGAGTAGTTCCTTTATCACGTTCATCAGAAATGCTTTCAGTTGCTAAAGCATTAGTAGGAAAATTCATTAAAGAATTAAAAGAATTGGGTGTAAAAATTTCTGACAAAGACAATACTAAAGTTAATGAATATCTAAAATATTACACAGAAAATGGAAATGAAGCAAAAGGTGTTGATGAAACTTGAGCACATGCAAAATCAGATAAAATTGATAAAGAACAAATAGTTAAAGCATTGCCAGAAATGTCAGATCAAATCTTTAGAGATTATTCAAGTATGATTAATTTCTCAATTCAAGCAAAGAGAATGTACAACAAAGATCCTTTATTAAATGTTATTGGTTTTGACTCACTACCAAATGTTATTAATACAATGACAACTTCATTAACTGGTGGAGATATTAATAAAGGATATATAAAACCAGATGATGATAAAATAACAACAGGTGGATTTGACTACTCAACATTTCTAAAAGTTGCAAATAGTGAACAATCAAAATTATTCAAAAAGATAGTTGACTTAATCCTAGAAGGTGTTAAGGAAGGCGCTGTTTGAATTGGTGGTGCAGGTGCTTATGGTTCAAATAACTTACTAAAATATCAATTAGCAATGAGCCTTGGATCAACCGCCGGATACTCACATACATTCTCAACCGCTAAATCATTAACAAACTTAAAAATAAAAGACACAACTACTTCATTAGATCAATCTACATTGGAAGTTTCTGACAAAAAACCTAATGCATCAGATAAATGAGTTATTCAAATTAAATCAGGTACACATACAAATGGCGTATATGGCAAAGATAATTGAGCAAGTGCTAAAAAGTATGATAAAAAAATAACCCAAGAAGCTGCTGATATAATTAAGAAACAAGTCCAAGGCCAAGAAGGATATTTAGTAGAATTATCTTCAACATTTGAATATAAAAATAATAAGATTTCTCTAAAGAAAGGCAATAAAGAACTAGAAGCCGTTTATTTAGGAAAAATTTATGAAGGAAATGAAAAAGAATACTTCTTCTTAAAGAAATCACAAGTTGAAAATGAAGTAGTTTCATCAAATAAAATTTTAAATGAAGAAGATGCTGATTGAATTTCATCACCATTGGCATTTGATAAAACCACTAAAAAAGCAGTATTTATTCAAGGACCTTCAATTCTTCCAATTCACGCTAACGAAAAAGAAGACAAGGCAACTAAATTATTCATCAACTGAATGTTCCAACACGATTTAGAAAACTTTGAAATTGTTGAAGTTTCTAAAAAAGGAGAAACTAAAACAACATTTGACGGTAAGCAAAAACCTATTGATATTTTCAATGAATACGGAAGCTATATTTCACCAACTAAGTCATACTTCTCATCAGATAAAGCAAACAAATTAAATAAAGCAACAAAAATAGCATTTGACAACTTTAAACAACTTGACAAAAAAGATAGTGGTTATATTCCATCAGAAGATATTGCAACTTCATTATCAGATGTTTTAAGAGAAGCAATAACAAGTGCTGGAAAAGCAGCATTATCAAAAGCAAACGTTAACGAAGTATTTGAATATAAGGAATTTGTTTCAAAAATTTTAGGTCAATTAAGCAACCAACTTTAA
>GENE58-20439
ATGAAAAAGATAAACAAAATTCTTTTAGGGCTAGCACCTGCTGCAGCACTTATTGCTGCATCAGGACTTTCTGCTGCTTGCGGTCATACAGGAACCGGCTATGGATTTGACCAAACAGATGATGGAAAATTAGTATTAGCTTCAGGATTTTCTAACACAAATAAACAAGGTGTTGCCTTAAAAGCAGTTGTTGATGCATACAACAAATGAATAAAAGACAATAATAAACAATCAGAAGGATATTTACCTGTTGAAGTTAAAACATTGGCTAATGGATATAATACCAATACTTTAAGAAGTGACTTGGATGCTAAAAACTCAAATGACTTTTATAACATGACATTAAATTATCCAGCTGCTGCTTCGATATTGTCTCAATACAAAATGAATTTAGCCATTTCAAAAGAAGATTATGACAAATTCGGTATTGAAAATGGATTTAATTTGGGTAATGATTTAATTGGTGGAAACACTAAAAAAGAAAAATGAGTAGTTCCTTTATCACGTTCATCAGAAATGCTTTCAGTTGCTAAAGCATTAGTAGGAAAATTCATTAAAGAATTAAAAGACTTGGGTGTAAAAATTTCTGACAAAGACAATACTAAAGTTAACGAATATCTAAAATATTACACAGAAAATGGAAATGAAGCAAAAGGTGTTGATGAAACTTGAAAACATGCAAAATCAGATAAAATTGATAAAGAACAAATAGTTAAAGCATTGCCGGAAATGTCAGATCAAATCTTTAGAGATTATTCAAGTATGATTAATTTCTCAATTCAAGCAAAGAGAATGTACAACAAAGATCCTTTATTAAATGTTATTGGTTTTGACTCACTACCAAATGTTATTAATACAATGACAACTTCATTAACTGGTGGAGATATTAATAAAGGATATATAAAACCAGATGAAGATAAAATAACAACAGGTGGATTTGACTACTCAACATTTCTAAAAGATGCAAATAGTGAACAATCAAAATTATTCAAAAAGATAGTTGACTTAATTTTAGAAGGTGTTAAGGAAGGCGCTGTTTGAATTGGTGGTGCAGGTGCTTATGGTTCAAACAACTTACTAAAATATCAATTAGCAATGAGCCTTGGATCAACTGCCGGATACTCACATACATTTTCAAACGCTAAATCATTAACAAACTTAAAAATAGATGGTACAAATACTTCATTAGATCAATCATCATTGGAAGTTTCTAACCAAAAACCTGGTGAATCAGATAAATGAGTTATTAAAATTAAATCTGGTAAATATGAAAATGGCGTATATGGCAAAGATAATTGAGCAAAAGCTTCAAAACACGATAAGAAAATAACTCAAGAAGCAGCTAATATAATTAAAGAAAAAGTCCAAGGCCAAGCAGGATATTTAGTAGAATTATCTTCAACATTTGAATATAAAAATAATAAGATTTCTCTAAAGAAAGGCAATAAAGAACTAGAAGCCGTTTATTTAGGAAAAATTTATGAAGGAAATGAAAAAGAATATTTCTTCTTAAAGGAATCACAAGTTAAGAAAGAAGTAGTTTCATCAAATAAAATTTTAAATAAAGAAGATGCTGATTGAATTTCATCGCCATTGGCATTTGATAAAACTGCTAAAAAAGCAGTATTTATTCAAGGACCTTCAATTCTTCCAATTCACGCTAACGAAAAAGAAGACAAGGCAACTAAATTATTCATCAACTGAATGTTCCAACACGACTTAGAAAACTTTAAAATTGAAGAAGTATTTAATGGAAAAACTACAACCACACCATTCGACGGCAAGCAAAAACCTATTGACATTTTCAATGAATACGGAAGCTATATTTCACCAACTAAGTCATACTTCTCATCAGATAAAGCAAGCAAATTAAATACAGCAACAAAAATAGCATTTGACAACTTTAAGCAACTTGACAAAGAAGATAGTGGTTATATCCCATCAGAAGATATTGCAACTTCATTATCAGATGTTTTAAGAGAAGCAATAACAAGTGCTGGAAAAGCAGCGTTATCAAAAGCAAACGTTAACGAAGTATTTGAATATAAGGAATTTGTTTCAAAAATTTTAGGTCAATTAAGCAACCAACTTTAA
>GENE58-20435
ATGAAAAAGATAAACAAAATTCTTTTAGGGCTAGCACCTGCTGCAGCACTTATTGCTGCATCAGGACTTTCCGCTGCTTGTGGTCATACAGGAACCGGCTATGGATTTGACCAAACAGATGATGGAAAATTAGTATTAGCTTCAGGATTTTCTAACACAAATAAACAAGGTATTGCCTTAAAAGCAGTTGTTGATGCATACAACAAATGAATCAAAGACAATAATAAACAATCAGAAGGATATTTACCTGTTGAAGTTAAAACATTGGCTAATGGATATAATACCAATACTTTAAGAAGTGACTTGGATGCTAAAAACTCAAATGACTTTTATAACATGACATTAAATTATCCAGCTGCTGCTTCGATATTGTCTCAATACAAAATGAATTTAGCCATTTCAAAAGAAGATTATGATAAATTCGGTATTGAAAATGGATTTAATTTGGGTAATGATTTAATTGGTGGAAACACTAAAAAAGAAAAATGAGTAGTTCCTTTATCACGTTCATCAGAAATGCTTTCAGTTGCTAAAGCATTAGTAGGAAAATTCATTAAAGAATTAAACGGCTTGGGTGTAAAAATTTCTGACACAGACAATACTAAAGTTAAGGAATATCTAAACTATTACACAACAAATACAAATGAAGCACAAGGTGTTGATGAAACTTGAAAACATGCTAAAACAGAAAAATTAGATGAAGTTAAAGCAAAAATACTTGCAGCATTGCCAGAAATGTCAGATCAAATCTTTAGAGATTATTCAAGTATGATTAATTTCTCAATTCAAGCAAAGAGAATGTACAACAAAGATCCTTTATTAAATATTATTGGTTTTGACTCACTACCAAATGTTATTAATACAATGACAACTTCATTAACTGGTGGAGATATTAATAAAGGATATATAAAACCAGATGAAGATAAAATAACAACAGGTGGATTTGACTACTCAACATTTCTAAAAGATGCAAATAGTGAACAATCAAAATTATTCAAAAAGATAGTTGACTTAATCCTAGAAGGTGTTAAGGAAGGCGCTGTTTGAATTGGTGGTGCAGGTGCTTATGGTTCAAATAACTTACTAAAATATCAATTAGCAATGAGCCTTGGATCAACTGCCGGATACTCACACACATTCTCAACTGCTAAATCATTAACAAACTTAAAAATAAATGACACAACTACTTCATTAGATCAATCTACATTGGAAGTTTTAGACCAAAAACCTAGTGCATCAGATAAATGAGTTATTCAAATTAAATCAGGTAAACACACAAATGGCGTATATGGCAAAGATAATTGAGCAAAAGCTTCAAAATATGATAAGAAAATAACTCAAGAAGCTGCTAATATAATTAAAGAAAAAGTCCAAGGCCAAGCAGGATATTTAGTAGAATTATCTTCAACATTTGAATATAAAAACAATAAGATTTCTCTAAAGAAAGTTAATAAAGAATTAGATGCTGTTTATTTAGGAAAAATTTATGAAGGAAATGAAAAAGAATACTTCTTCTTAAAGAAATCACAAGTTGTAAATGAAGTAGTTTCATCAAATAAAATTTTAAATAAAGAAGATGCTGATTGAATTTCATCACCATTGGCATTTGATAAAACCGCTAAAAAGGCAGTATTTATTCAAGGACCTTCAATTCTTCCAATTCACGCTAACGAAAAAGAAGACAAGGCAACTAAATTATTCATCAACTGAATGTTCCAACACGATTTAGAAAACTTTGAAATTGTTGAAGTTTCTAAAGGAGAACCTAAAACTACAAAATTTGACGGCAAGCAAAAACCTATTGATATTTTCAATGAATACGGAAGCTATATTTCACCAACTAAGTCATACTTCTCATCAGATAAAGCAAGCAAATTAAATACAGCAACAAAAATAGCATTTGACAACTTTAAGCAACTTGACAAAGAAGATAGTGGTTATATCCCATCAGAAGATATTGCAACTTCATTATCAGATGTTTTAAGAGAAGCAATAACAAGTGCTGGAAAAGCAGCATTATCAAAAGCAAACGTTAACGAAGTATTTGAATATAAGGAATTTGTTTCAAAAATTTTAGGTCAATTAAGTAACCAACTTTAA
>GENE58-20438
ATGAAAAAGATAAACAAAATTCTTTTAGGGCTAGCACCTGCTGCAGCACTTATTGCTGCATCAGGACTTTCTGCTGCTTGTGGTCATACAGGTGGTGGCAATTCAGGAACTAGCTATGGATTTGACCAAACAGATGATGGAAAATTAGTATTAGCTTCAGGATTTTCTAACACAAATAAACAAGGTATTGCCTTAAAAGCAGTTGTTGATGCATACAACAAATGAATCAAAGACAATAATAAACAATCAGAAGGATATTTACCTGTTGAAGTTAAAACATTGGCTAATGGATATAATACCAATACTTTAAGAAGTGACTTGGATGCTAAAAACTCAAATGACTTTTATAACATGACATTAAATTATCCAGCTGCTGCTTCGATATTGTCTCAATACAAAATGAATTTAGCCATTTCAAAAGAAGATTATGATAAATTCGGTATTGAAAATGGATTTAATTTGGGTAATGATTTAATTGGTGGAAACACTAAAAAAGAAAAATGAGTAGTTCCTTTATCACGTTCATCAGAAATGCTTTCAGTTGCTAAAGCATTAGTAGGAAAATTCATTAAAGAATTAAAAGACTTGGGTGTAAAAATTTCTGAAAAAGACAATACTAAGGTTAACGAATATCTAAAATATTACACAGACAATACTAATGAAGCAAAAGGTGTTGATGAAACTTGAAAACATGCTAAAACAGAAAAATTAGATGAAGTTAAAGCAAAAATACTTGCAGCATTGCCAGAAATGTCAGATCAAATCTTTAGAGATTATTCAAGTATGATTAATTTCTCAATTCAAGCAAAGAGAATGTACAACAAAGATCCTTTATTAAATATTATTGGTTTTGACTCACTACCAAATGTTATTAATACAATGACAACTTCATTAACTGGTGGAGATATTAATAAAGGATATATAAAACCAGATGAAGATAAAATAACAACAGGTGGATTTGACTACTCAACATTTCTAAAAGATGCAAATAGTGAACAATCAAAATTATTCAAAAAGATAGTTGACTTAATCCTAGAAGGTGTTAAGGAAGGCGCTGTTTGAATTGGTGGTGCAGGTGCTTATGGTTCAAATAACTTACTAAAATATCAATTAGCAATGAGCCTTGGATCAACTGCCGGATACTCACACACATTCTCAACTGCTAAATCATTAACAAACTTAAAAATAAATGACACAACTACTTCATTAGATCAATCTACATTGGAAGTTTTAGACCAAAAACCTAGTGCATCAGATAAATGAGTTATTCAAATTAAATCAGGTAAACACACAAATGGCGTATATGGCAAAGATAATTGAGCAAAAGCTTCAAAATATGATAAGAAAATAACTCAAGAAGCTGCTAATATAATTAAAGAAAAAGTCCAAGGCCAAGCAGGATATTTAGTAGAATTATCTTCAACATTTGAATATAAAAACAATAAGATTTCTCTAAAGAAAGTTAATAAAGAATTAGATGCTGTTTATTTAGGAAAAATTTATGAAGGAAATGAAAAAGAATACTTCTTCTTAAAGAAATCACAAGTTGTAAATGAAGTAGTTTCATCAAATAAAATTTTAAATAAAGAAGATGCTGATTGAATTTCATCACCATTGGCATTTGATAAAACCGCTAAAAAGGCAGTATTTATTCAAGGACCTTCAATTCTTCCAATTCACGCTAACGAAAAAGAAGACAAGGCAACTAAATTATTCATCAACTGAATGTTCCAACACGATTTAGAAAACTTTGAAATTGTTGAAGTTTCTAAAGGAGAACCTAAAACTACAAAATTTGACGGCAAGCAAAAACCTATTGATATTTTCAATGAATACGGAAGCTATATTTCACCAACTAAGTCATACTTCTCATCAGATAAAGCAAGCAAATTAAATACAGCAACAAAAATAGCATTTGACAACTTTAAGCAACTTGACAAAGAAGATAGTGGTTATATCCCATCAGAAGATATTGCAACTTCATTATCAGATGTTTTAAGAGAAGCAATAACAAGTGCTGGAAAAGCAGCATTATCAAAAGCAAACGTTAACGAAGTATTTGAATATAAGGAATTTGTTTCAAAAATTTTAGGTCAATTAAGTAACCAACTTTAA
>GENE58-20430
ATGAAAAAGATAAACAAAATTCTTTTAGGGCTAGCACCTGCTGCAGCACTTATTGCCGCATCAGGACTTTCTGCTGCTTGTGGTCATACGGGTGGCGGTTCAGGAACTAGCTATGGATTTGACCAAACAGATGATGGAAAATTAGTATTAGCTTCAGGATTTTCTAACACAAATAAACAAGGTATTGCCTTAAAAGCAGTTGTTGATGCATACAACAAATGAATCAAAGACAATAATAAACAATCAGAAGGATATTTACCTGTTGAAGTTAAAACATTGGCTAATGGATATAATACCAATACTTTAAGAAGTGACTTGGATGCTAAAAACTCAAATGACTTTTATAACATGACATTAAATTATCCAGCTGCTGCTTCGATATTGTCTCAATACAAAATGAATTTAGCCATTTCAAAAGAAGATTATGATAAATTCGGTATTGAAAATGGATTTAATTTGGGTAATGATTTAATTGGTGGAAACACTAAAAAAGAAAAATGAGTAGTTCCTTTATCACGTTCATCAGAAATGCTTTCAGTTGCTAAAGCATTAGTAGGAAAATTCATTAAAGAATTAAACGGCTTGGGTGTAAAAATTTCTGACACAGACAATACTAAAGTTAAGGAATATCTAGACTATTACACAACAAATAAAAATGAAGCACAAGGTGTTGATGAAACTTGAGCACACGCTAAAACAGAAAAATTAGATGAAATTAAAGAACAAATAGTTAAAGCATTGCCAGAAATGTCAGATCAAATCTTTAGAGATTATTCAAGTATGATTAATTTCTCAATTCAAGCAAAGAAAATGTACAACAAAGATCCTTTATTAAATGTTATTGGTTTTGACTCACTACCAAATGTTATTAATACAATGACAACTTCATTAACCAATGGAGATATTAATAAAGGATATATAAAACCAGATGAAGATAAAATAACAACAGGTGGATTTGACTACTCAACATTTCTAAAAGATGCAAATAGTGAACAATCAAAATTATTCAAAAAGATAGTTGACTTAATCCTAGAAGGTGTTAAAGAAGGCGCTGTTTGAATTGGTGGTGCAGGTGCTTATGGTTCAAACAACTTACTAAAATATCAATTAGCAATGAGCCTTGGATCAACTGCCGGATACTCACATACATTCTCAACTGCTAAATCATTAACAAACTTAAAAATAAAAGATACAACTACTTCATTAGATCAATCATCATTGGAAGTTTTAGGCCAAAAACCTGGTGAATCAGATAAATGAGTTATTCAAATTAAATCTGGTAAACATACAAATGGCGTATATGGCAAAGATAATTGAGCAAAAGCTTCAAAATATGATAAGAAAATAACTCAAGAAGCTGCTAATATAATTAAAGAAAAAGTTCAAGGCCAAGCAGGATATTTAGTAGAATTATCTTCAACATTTGAATATAAAAATAATAAGATTTCTCTAAAGAAAGGTAATAAGGAATTAGATGCTGTTTATTTAGGAAAAATTTATGAAGGAAATGAAAAAGAATATTTCTTCTTAAAGGAATCGCAAGTTAAGAAAGAAGAAGTTTCATCAAATAAAATTTTAAATGAAACAGATGCTGATTGAATTTCATCACCATTAGCATTTGATAAAACCGCTAAAAAAGCAGTATTTATTCAAGGACCTTCAATTCTTCCAATTCATGCTAACGAAAAAGAAGACAAGGCAACTAAATTATTCATCAACTGAATGTTCCAACACGATTTAGAAAACTTTGAAATTGTTGAAGTTTCTAAAAAAGGAGAAACTAAAACAACATTTGACGGTAAGCAAAAACCTATTGATATTTTCAATGAATACGGAAGCTATATTTCACCAACTAAGTCATACTTCTCATCAGGTAAAGCAAGCAAATTAAATAAAGCAACAAAAATAGCATTTGACAACTTTAAACAACTTGACAATAAAGATAGTGGTTACATTCCATCAGAAGATATTGCAACTTCATTATCAGATGTTTTAAGAGAAGCAATAACAAGTGCTGGAAAAGCAGCGTTATCAAAAGCAAACGTTAACGAAGTATTTGAATATAAGGAATTTGTTTCAAAAATTTTAGGTCAATTAAGTAACCAACTTTAA
>GENE58-20429
ATGAAAAAGATAAACAAAATTCTTTTAGGGCTAGCACCTGCTGCAGCACTTATTGCCGCATCAGGACTTTCTGCTGCTTGTGGTCATACGGGTGGCGGTTCAGGAACTAGCTATGGATTTGACCAAACAGATGATGGAAAATTAGTATTAGCTTCAGGATTTTCTAACACAAATAAACAAGGTATTGCCTTAAAAGCAGTTGTTGATGCATACAACAAATGAATCAAAGACAATAATAAACAATCAGAAGGATATTTACCTGTTGAAGTTAAAACATTGGCTAATGGATATAATACCAATACTTTAAGAAGTGACTTGGATGCTAAAAACTCAAATGACTTTTATAACATGACATTAAATTATCCAGCTGCTGCTTCGATATTGTCTCAATACAAAATGAATTTAGCCATTTCAAAAGAAGATTATGATAAATTCGGTATTGAAAATGGATTTAATTTGGGTAATGATTTAATTGGTGGAAACACTAAAAAAGAAAAATGAGTAGTTCCTTTATCACGTTCATCAGAAATGCTTTCAGTTGCTAAAGCATTAGTAGGAAAATTCATTAAAGAATTAAACGGCTTGGGTGTAAAAATTTCTGACACAGACAATACTAAAGTTAAGGAATATCTAGACTATTACACAACAAATAAAAATGAAGCACAAGGTGTTGATGAAACTTGAGCACACGCTAAAACAGAAAAATTAGATGAAATTAAAGAACAAATAGTTAAAGCATTGCCAGAAATGTCAGATCAAATCTTTAGAGATTATTCAAGTATGATTAATTTCTCAATTCAAGCAAAGAAAATGTACAACAAAGATCCTTTATTAAATGTTATTGGTTTTGACTCACTACCAAATGTTATTAATACAATGACAACTTCATTAACCAATGGAGATATTAATAAAGGATATATAAAACCAGATGAAGATAAAATAACAACAGGTGGATTTGACTACTCAACATTTCTAAAAGATGCAAATAGTGAACAATCAAAATTATTCAAAAAGATAGTTGACTTAATCCTAGAAGGTGTTAAAGAAGGCGCTGTTTGAATTGGTGGTGCAGGTGCTTATGGTTCAAACAACTTACTAAAATATCAATTAGCAATGAGCCTTGGATCAACTGCCGGATACTCACATACATTCTCAAAAGCTGAATCATTAGCAAACTTAAAAATAAAAGATACAACTACTTCATTAGATCAATCTACATTAGAAGTTTCTAATACAAAACCTAATGCATCAGATAAATGAGTTATTCAAATTAAATCAGGTACACATACAAATGGCGTATATGGCAAAGATAATTGAGCAAGTGCTAAAAAGTATGATAAGAAAATAACCCAAGAAGCTGCTGACATAATTAAGAAACAAGTCCAAGGTCAAGAAGGATATTTAGTAGAATTATCTTCAACATTTGAATATAAAAATAATAAGATTTTTCTAAAGAAAGGTAATAAGGAATTAGATGCTGTTTATTTAGGAAAAATTTATGAAGGAAACGAAAAAGAATACTTCTTCTTAAAGAAATCACAAGTTGTAAATGAAGTGGTTTCATCAAATAAAATTTTAAATGAAGCAGATGCTGATTGAATTTCATCACCATTAGCATTTGATAAAAATGCTAAAAAAGCAGTATTTATTCAAGGACCTTCAATTCTTCCAATTCACGCTAACGAAAAAGAAGACAAAGCAACTAAATTATTCATCAACTGAATGTTCCAACACGACTTAGAAAACTTTAAAATTGAAGAAGTATTTAAAGGAAAAACTACAACTAAAACATTTGAAGGTAAGCAAAAACCTATTGATATTTTCAATGAATACGGAAGCTACATCTCACCAACTAAGTCATACTTCTCATCAGATAAAGCAAGCAAATTAAATAAAGCAACAAAAATAGCATTTGACAACTTCAAACAACTTGACAAAGAAGATAGTGGTTATATTCCATCAGAAGATATTGCAACTTCATTATCAGATGTTTTAAGAGAAGCAATAACAAGTGCTGGAAAAGCAGCGTTATCAAAAGCAAACGTTAACGAAGTATTTGAATATAAGGAATTTGTTTCAAAAATTTTAGGTCAATTAAGTAACCAACTTTAA
>GENE58-20432
ATGAAAAAGATAAACAAAATTCTTTTAGGGCTAGCACCTGCTGCAGCACTTATTGCTGCTTCAGGACTTTCTGCTGCTTGTGGTCACACAGGTGGTGGTTCAGGAACTAGCTATGGATTTGACCAAACAGATGATGGAAAATTAGTATTAGCTTCAGGATTTTCTAACACAAATAAACAAGGTATTGCCTTAAAAGCAGTTGTTGATGCATACAACAAATGAATAAAAGACAATAATAAACAATCAGAAGGATATTTACCTGTTGAAGTTAAAACATTGGCTAATGGATATAATACCAATACTTTAAGAAGTGACTTGGATGCTAAAAACTCAAATGACTTTTATAACATGACATTAAATTATCCAGCTGCTGCTTCGATATTGTCTCAATACAAAATGAATTTAGCCATTTCAAAAGAAGATTATGATAAATTCGGTATTGAAAATGGATTTAATTTGGGTAATGATTTAATTGGTGGAAACACTAAAAAAGAAAAATGAGTAGTTCCTTTATCACGTTCATCAGAAATGCTTTCAGTTGCTAAAGCATTAGTAGGAAAATTCATTAAAGAATTAAAAGACTTGGGTGTAAAAATTTCTGACAAAGACAATACTAAAGTTAACGAATATCTAAAATATTACACAGAAAATGGAAATGAAGCAGAAGGTGTTGATGAAACTTGAAAACATGCAAAATCAGATAAAATTGATAAAGAACAAATAGTTAAAGCATTGCCAGAAATGTCAGATCAAATCTTTAGAGATTATTCAAGTATGATTAATTTCTCAATTCAAGCAAAGAGAATGTACAACAAAGATCCTTTATTAAATGTTATTGGTTTTGACTCACTACCAAATGTTATTAATACAATGACAACTTCATTAACCAATGGAGATATTAATAAAGGATATATAAAACCAGATGAAGATAAAATAACAACAGGTGGATTTGACTACTCAACATTTCTAAAAGATGCAAATAGTGAACAATCAAAATTATTCAAAAAGATAGTTGACTTAATTTTAGAAGGTGTTAAAGAAGGCGCTGTTTGAATTGGCGGTGCAGGTGCTTATGGTTCAAATAACTTACTAAAATATCAATTAGCAATGAGTCTTGGATCAACTGCCGGATACTCACATACATTCTCAACTGCCCAATCATTAACAAACTTAAAAATAGATGGTACAAATACTTCATTAGATCAATCATCATTGGAAGTTTCTGACAAAAAACCTAATGCATCAGATAAATGAGTTATTCAAATTAAATCTGGTAAATATACAAATAATGTATATGGCAAAGATAATTGAGCAAAAGCCACAAAACATGATAAGAAAATAACTCAAGAAGCAGCTAATATAATTAAAGAAAAAGTCCAAGGCCAATCAGGTTATTTAGTAGAATTATCTTCAACATTTGAATATAAAAATAATAAGATTTCTCTAAAGAAAGGCAATAAAGAACTAGAAGCCGTTTATTTAGGAAAAATTTATGAAGGAAATGAAAAAGAATATTTCTTCTTAAAGGAATCGCAAGTTAAGAAAGAAGAAGTTTCATCAAATAAAATTTTAAATGAAGCAGACGCTGATTGAATTTCATCACCATTGGCATTTGATAAAACCGCTAAAAAAGCAGTATTTATTCAAGGACCTTCAATTCTTCCAATTCACGCTAACGAAAAAGAAGACAAGGCAACTAAATTATTCATCAACTGAATGTTCCAACACGATTTAGAAAACTTTGAAATTGTTGAAGTTTCTAAAAAAGGAGAAACTAAAACAACATTTGACGGTAAGCAAAAACCTATTGATATTTTCAATGAATACGGAAGCTATATTTCACCAACTAAGTCATACTTCTCATCAGATAAAGCAAACAAATTAAATAAAGCAACAAAAATAGCATTTGACAACTTTAAACAACTTGACAATAAAGATAGTGGTTATATTCCATCAGAAGATATTGCAACTTCATTATCAGATGTTTTAAGAGAAGCAATAACAAGTGCTGGAAAAGCAGCATTATCAAAAGCAAACGTTAACGAAGTATTTGAATATAAGGAATTTGTTTCAAAAATTTTAGGTCAATTAAGCAACCAACTTTAA
>GENE58-20436
ATGAAAAAGATAAACAAAATTCTTTTAGGGCTAGCACCTGCTGCAGCACTTATTGCTGCATCAGGACTTTCCGCTGCTTGTGGTCATACAGGAACCGGCTATGGATTTGACCAAACAGATGATGGAAAATTAGTATTAGCTTCAGGATTTTCTAACACAAATAAACAAGGTATTGCCTTAAAAGCAGTTGTTGATGCATACAACAAATGAATCAAAGACAATAATAAACAATCAGAAGGATATTTACCTGTTGAAGTTAAAACATTGGCTAATGGATATAATACCAATACTTTAAGAAGTGACTTGGATGCTAAAAACTCAAATGACTTTTATAACATGACATTAAATTATCCAGCTGCTGCTTCGATATTGTCTCAATACAAAATGAATTTAGCCATTTCAAAAGAAGATTATGATAAATTCGGTATTGAAAATGGATTTAATTTGGGTAATGATTTAATTGGTGGAAACACTAAAAAAGAAAAATGAGTAGTTCCTTTATCACGTTCATCAGAAATGCTTTCAGTTGCTAAAGCATTAGTAGGAAAATTCATTAAAGAATTAAAAGAATTGGGTGTAAAAATTTCTGACAAAGACAATACTAAAGTTAATGAATATCTAAAATATTACACAGAAAATGGAAATGAAGCAAAAGGTGTTGATGAAACTTGAGCACATGCAAAATCAGATAAAATTGATAAAGAACAAATAGTTAAAGCATTGCCAGAAATGTCAGATCAAATCTTTAGAGATTATTCAAGTATGATTAATTTCTCAATTCAAGCAAAGAGAATGTACAACAAAGATCCTTTATTAAATGTTATTGGTTTTGACTCACTACCAAATGTTATTAATACAATGACAACTTCATTAACTGGTGGAGATATTAATAAAGGATATATAAAACCAGATGATGATAAAATAACAACAGGTGGATTTGACTACTCAACATTTCTAAAAGTTGCAAATAGTGAACAATCAAAATTATTCAAAAAGATAGTTGACTTAATCCTAGAAGGTGTTAAGGAAGGCGCTGTTTGAATTGGTGGTGCAGGTGCTTATGGTTCAAATAACTTACTAAAATATCAATTAGCAATGAGCCTTGGATCAACCGCCGGATACTCACATACATTCTCAACCGCTAAATCATTAACAAACTTAAAAATAAAAGACACAACTACTTCATTAGATCAATCTACATTGGAAGTTTCTGACAAAAAACCTAATGCATCAGATAAATGAGTTATTCAAATTAAATCAGGTACACATACAAATGGCGTATATGGCAAAGATAATTGAGCAAGTGCTAAAAAGTATGATAAAAAAATAACCCAAGAAGCTGCTGATATAATTAAGAAACAAGTCCAAGGCCAAGAAGGATATTTAGTAGAATTATCTTCAACATTTGAATATAAAAATAATAAGATTTCTCTAAAGAAAGGCAATAAAGAACTAGAAGCCGTTTATTTAGGAAAAATTTATGAAGGAAATGAAAAAGAATACTTCTTCTTAAAGAAATCACAAGTTGAAAATGAAGTAGTTTCATCAAATAAAATTTTAAATGAAGAAGATGCTGATTGAATTTCATCACCATTGGCATTTGATAAAACCACTAAAAAAGCAGTATTTATTCAAGGACCTTCAATTCTTCCAATTCACGCTAACGAAAAAGAAGACAAGGCAACTAAATTATTCATCAACTGAATGTTCCAACACGATTTAGAAAACTTTGAAATTGTTGAAGTTTCTAAAAAAGGAGAAACTAAAACAACATTTGACGGTAAGCAAAAACCTATTGATATTTTCAATGAATACGGAAGCTATATTTCACCAACTAAGTCATACTTCTCATCAGATAAAGCAAACAAATTAAATAAAGCAACAAAAATAGCATTTGACAACTTTAAACAACTTGACAAAAAAGATAGTGGTTATATTCCATCAGAAGATATTGCAACTTCATTATCAGATGTTTTAAGAGAAGCAATAACAAGTGCTGGAAAAGCAGCATTATCAAAAGCAAACGTTAACGAAGTATTTGAATATAAGGAATTTGTTTCAAAAATTTTAGGTCAATTAAGCAACCAACTTTAA
>GENE94-94
ATGAAGAAAACAAAAATTTTAAACAATAAATTTAGATGAGTTATTAGCATTTTTTTAATTTTAATTTTATTGATTGTGACAATTTTAGGATCGATTTTTTATTTGTTTCCGCAACTTAAAAAACAATCCAATTCAAATGTTACATCTGCTAAAATTGGGTTAAAAATAGAAAGGGAAAATCAAAAAGAAAACTCGTATAAAAAATCATATGGATTATCAGATCAAGAAATTTTGAATTTGACTAAGAATTACATAGGAAACCAAAACGGGGTTTTAAGTACTTCATATGATATTAATTTAGTATCTAAAAATTTGATTTCTGCTACTAGTTATCAAGATAAAACAGATAAGGATGTTAATAATTTAATATCCAATTTTGTTAATAAGCCTTATTTAACAGTAACTGATGGTGGCGGTAATCCATTATTTTATAAAGGTGAATATGTTTCTAGGTTTTATCCAAATCCTGATGTTCCTAGAACTCTTAAAGATTTTTTGAAAAATGGACCTCAAAACTACAATATTAGCGTAGAAAAAAATCCAGCAACAACCTACAACAAATTTGGTGCAAGACAAAAAATTCAAGTTAAATTGGATGAATATGGATGGGATAGTTTTGTGCAAATGATAAACGAGTACATGCTTGCAACAAATTTATCTTTACAACGTAATAGAAAAGCCTCGCGTGAAGAAATTATAAATAACCCAGGCAATAAAATTTACTTTTGAATGAATTTGGCAGAATTCATTCGCAGAGCAAAAACCGAGTTTCCAGATGAATGAAAGGCAGCGGGAGAAAATCCTATAAACTTTGCTTATGTTGGAAATTCTGCTTTGCCTGAAATAAAAAAGGACAAAAAAGGGAATATCATTGATATTAAATATCCTGTTTTAAAATCAAAAGAAATTAATGCAAGAAAATATTTGATATCAGCAGTCAACCCCGCAACATCTAGAATACTTTCAACTGAAAAAAATGAATCATCATTTTATTTAGCGAACGAAAATTTAGAAGGTTTAAGTGATGAATATATTGCTGCTGCAATTAACTATTCATATGCCCCATTTAAATTAACTAAAACCTACAACTATTTTTTAACCGGTAGTTCAACAAATCAAAATAGATATTTAGCAGTTTTAGCAATTCTATTTTCGTTATTTGCAGTATTTTTGATTGCTAAATATCGTTTATATGGAATTATATCTTCAATATGCTTGGCATTTATGATATTTGTGTTCTTATCAATTATTACTTCATTTAACATATATATAACAGGAGCCGTGGCATTTACTTTCTTAGTTTCTACATTCTTAACATTTTTAATGATTTGACAAATATTAAGACGTTTAGATAAAGAAGTAAATTCTGGTTCTAATGGAATAAAAGCAACGAATAAATCATTAAGATTTGGAATAATATCGACACTTGATATTGCCTTTGCATTAATTGTAGTTTCAATATTTACTATCTTTATAAAAACTTCATATTTAAATGCGATGGGCATAATGCTATTTATTGGGCTGGTTTCTGGATTAATTATTGGAGTATTGGTTAATGCGTTAATAATGTGAAATTTAATAAAAACGGAAACGTTTGATAAAAGAACAAATTGAATTGTTTGAAATAGCAAAAGAGCAAATTCTTTGATAGCAAAAATTGATTTAATCTCAAAATCAAAATATTTTAGTATAGGTTTTGCAATATTTGTAATATTAACCATTGTATTCTTTGGAATATATAGCGGTGTATTTGGAAATACAAAATTAGGAATTAATGCTAGTGAAACATTAGCGAATAATTACTTATATTCTATTCAAAAATCATCAATAAATGGCGATTGAAATAAAACTGAAGTTGATCAAATTATTAAATATTGAAAAGAATTAAATATTTCAAATGCAAATATTTTCTTTGAAAAATCAAGTTTAACTAACGACTCATATAATTTATTAATTTCTTCAGCAGACAAGATTGATTCAACTAAATTAGAAGCTTTAAAGACCTTTATTAATACTAAAATTTCAGCCATAGGTAATGAATTTGATTTGAACATACACGAAATATTATTGAATGCAAATGGTGAATTAATCAATTTTGGATTTACAATTCTAATAATTGCGGTTTCATTAATAATTTGTGGAATATATAGCATTATAAGATTTGGTTTAATAGCGTTTTTTGTAATGTGAATAAACGAAATATTAGCAGTTATAAGTTCAATAGTTTGATTAATAATTTGCCATGGACAATTTAACAATGGAATTTTAGGAGCATTGATATTATCTACTGCATTTAGTGTAGTTGATTCTATCTCTAATTCTCAAACAATCAAGGAAGAATTTGGCAATAATTTAAATACAAAAAATTACATATTTGAAATTGACCAAATAAACAATATATTTAAAAAATATGTAATAGAATCTTTGAATAAAAACATCTTCAATATATTCTTTGCAATTATTTTTGTGGCATCTACATATACGTTGATGACAGGCTTTAATGCAACAACAATATTAGTAACTTCAATGTTTATTATTTCAAATTCATTTATCAATTTATTTATATTGCCAAACATTTGAAGATTGATGTATATCAAAAGATATTCAATCAAGCAAAAGAGAATTGAAACTAAATATTGAGAAACAGAAAAGATTAGCGAACAAACATTTGTTGGTATTAATGATTTTAATATCTAA
>GENE94-16588
ATGAAGAAAACAAAAATTTTAAACAATAAATTTAGATGAGTTATTAGCATTTTTTTAATTTTAATTTTATTGATTGTGACAATTTTAGGATCGATTTTTTATTTGTTTCCGCAACTTAAAAAACAATCCAATTCAAATGTTACATCTGCTAAAATTGGGTTAAAAATAGAAAGGGAAAATCAAAAAGAAAACTCGTATAAAAAATCATATGGATTATCAGATCAAGAAATTTTGAATTTGACTAAGAATTACATAGGAAACCAAAACGGGGTTTTAAGTACTTCATATGATATTAATTTAGTATCTAAAAATTTGATTTCTGCTACTAGTTATCAAGATAAAACAGATAAGGATGTTAATAATTTAATATCCAATTTTGTTAATAAGCCTTATTTAACAGTAACTGATGGTGGCGGTAATCCATTATTTTATAAAGGTGAATATGTTTCTAGGTTTTATCCAAATCCTGATGTTCCTAGAACTCTTAAAGATTTTTTGAAAAATGGACCTCAAAACTACAATATTAGCGTAGAAAAAAATCCGGCAACAACCTACAACAAATTTGGTGCAAGACAAAAAATTCAAGTTAAATTGGATGAATATGGATGGGATAGTTTTGTGCAAATGATAAACGAGTACATGCTTGCAACAAATTTATCTTTACAACGTAATAGAAAAGCCTCGCGTGAAGAAATTATAAATAACCCAGGCAATAAAATTTACTTTTGAATGAATTTGGCAGAATTCATTCGCAGAGCAAAAACCGAGTTTCCAGATGAATGAAAGGCAGCGGGAGAAAATCCTATAAACTTTGCTTATGTTGGAAATTCTGCTTTGCCTGAAATAAAAAAGGACAAAAAAGGGAATATCATTGATATTAAATATCCTGTTTTAAAATCAAAAGAAATTAATGCAAGAAAATATTTGATATCAGCAGTCAACCCCGCAACATCTAGAATACTTTCAACTGAAAAAAATGAATCATCATTTTATTTAGCGAACGAAAATTTAGAAGGTTTAAGTGATGAATATATTGCTGCTGCAATTAACTATTCATATGCCCCATTTAAATTAACTAAAACCTACAACTATTTTTTAACCGGTAGTTCAACAAATCAAAATAGATATTTAGCAGTTTTAGCAATTCTATTTTCGTTATTTGCAGTATTTTTGATTGCTAAATATCGTTTATATGGAATTATATCTTCAATATGCTTGGCATTTATGATATTTGTGTTCTTATCAATTATTACTTCATTTAACATATATATAACAGGAGCCGTGGCATTTACTTTCTTAGTTTCTACATTCTTAACATTTTTAATGATTTGACAAATATTAAGACGTTTAGATAAAGAAGTAAATTCTGGTTCTAATGGAATAAAAGCAACGAATAAATCATTAAGATTTGGAATAATATCGACACTTGATATTGCCTTTGCATTAATTGTAGTTTCAATATTTACTATCTTTATAAAAACTTCATATTTAAATGCGATGGGCATAATGCTATTTATTGGGCTGGTTTCTGGATTAATTATTGGAGTATTGGTTAATGCGTTAATAATGTGAAATTTAATAAAAACGGAAACGTTTGATAAAAGAACAAATTGAATTGTTTGAAATAGCAAAAGAGCAAATTCTTTGATAGCAAAAATTGATTTAATCTCAAAATCAAAATATTTTAGTATAGGTTTTGCAATATTTGTAATATTAACCATTGTATTCTTTGGAATATATAGCGGTGTATTTGGAAATACAAAATTAGGAATTAATGCTAGTGAAACATTAGCGAATAATTACTTATATTCTATTCAAAAATCATCAATAAATGGCGATTGAAATAAAACTGAAGTTGATCAAATTATTAAATATTGAAAAGAATTAAATATTTCAAATGCAAATATTTTCTTTGAAAAATCAAGTTTAACTAACGACTCATATAATTTATTAATTTCTTCAGCAGACAAGATTGATTCAACTAAATTAGAAGCTTTAAAGACCTTTATTAATACTAAAATTTCAGCCATAGGTAATGAATTTGATTTGAACATACACGAAATATTATTGAATGCAAATGGTGAATTAATCAATTTTGGATTTACAATTCTAATAATTGCGGTTTCATTAATAATTTGTGGAATATATAGCATTATAAGATTTGGTTTAATAGCGTTTTTTGTAATGTGAATAAACGAAATATTAGCAGTTATAAGTTCAATAGTTTGATTAATAATTTGCCATGGACAATTTAACAATGGAATTTTAGGAGCATTGATATTATCTACTGCATTTAGTGTAGTTGATTCTATCTCTAATTCTCAAACAATCAAGGAAGAATTTGGCAATAATTTAAATACAAAAAATTACATATTTGAAATTGACCAAATAAACAATATATTTAAAAAATATGTAATAGAATCTTTGAATAAAAACATCTTCAATATATTCTTTGCAATTATTTTTGTGGCATCTACATATACGTTGATGACAGGCTTTAATGCAACAACAATATTAGTAACTTCAATGTTTATTATTTCAAATTCATTTATCAATTTATTTATATTGCCAAACATTTGAAGATTGATGTATATCAAAAGATATTCAATCAAGCAAAAGAGAATTGAAACTAAATATTGAGAAACAGAAAAGATTAGCGAACAAACATTTGTTGGTATTAATGATTTTAATATCTAA
>GENE94-16586
ATGAAGAAAACAAAAATTTTAAACAATAAATTTAGATGAGTTATTAGCATTTTTTTAATTTTAATTTTATTGATTGTGACAATTTTAGGATCGATTTTTTATTTGTTTCCGCAACTTAAAAAACAATCCAATTCAAATGTTACATCTGCTAAAATTGGGTTAAAAATAGAAAGGGAAAATCAAAAAGAAAACTCGTATAAAAAATCATATGGATTATCAGATCAAGAAATTTTGAATTTGACTAAGAATTACATAGGAAACCAAAACGGGGTTTTAAGTACTTCATATGATATTAATTTGGTATCTAAAAATTTGATTTCTGCTACTAGTTATCAAGATAAAACAGATAAGGATGTTAATAATTTAATATCCAATTTTGTTAATAAGCCTTATTTAACAGTAACTGATGGTGGCGGTAATCCATTATTTTATAAAGGTGAATATGTTTCTAGGTTTTATCCAAATCCTGATGTTCCTAGAACTCTTAAAGATTTTTTGAAAAATGGACCTCAAAACTACAATATTAGCGTAGAAAAAAATCCAGCAACAACCTACAACAAATTTGGTGCAAGACAAAAAATTCAAGTTAAATTGGATGAATACGGATGGGATAGTTTTGTGCAAATGATAAACGAGTACATACTTGCAACAAATTTATCTTTACAACGTAATAGAAAAGCCTCGCGTGAAGAAATTATAAATAACCCAGGCAATAAAATTTACTTTTGAATGAATTTGGCAGAATTCATTCGCAGAGCAAAAACCGAGTTTCCAGATGAATGAAAGGCAGCGGGAGAAAATCCTATAAACTTTGCTTATGTTGGAAATTCTGCTTTGCCTGAAATAAAAAAGGACAAAAAAGGGAATATCATTGATATTAAATATCCTGTTTTAAAATCAAAAGAAATTAATGCAAGAAAATATTTGATATCAGCAGTCAACCCCGCAACATCTAGAATACTTTCAACTGAAAAAAATGAATCATCATTTTATTTAGCGAACGAAAATTTAGAGGGTTTAAGTGATGAATATATTGCTGCTGCAATTAACTATTCATATGCCCCATTTAAATTAACTAAAACCTACAACTATTTTTTAACCGGTAGTTCAACAAATCAAAATAGATATTTAGCAGTTTTAGCAATTCTATTTTCGTTATTTGCAGTATTTTTGATTGCTAAATATCGTTTATATGGAATTATATCTTCAATATGCTTGGCATTTATGATATTTGTGTTCTTATCAATTATTACTTCATTTAACATATATATAACAGGAGCCGTGGCATTTACTTTCTTAGTTTCTACATTCTTAACATTTTTAATGATTTGACAAATATTAAGACGTTTAGATAAAGAAGTAAATTCTGGTTCTAATGGAATAAAAGCAACGAATAAATCATTAAGATTTGGAATAATATCGACACTTGATATTGCCTTTGCATTAATTGTAGTTTCAATATTTACTATCTTTATAAAAACTTCATATTTAAATGCGATGGGCATAATGCTATTTATTGGGCTGGTTTCTGGATTAATTATTGGAGTATTGGTTAATGCGTTAATAATGTGAAATTTAATAAAAACGGAAACGTTTGATAAAAGAACAAATTGAATTGTTTGAAATAGCAAAAGAGCAAATTCTTTGATAGCAAAAATTGATTTAATCTCAAAATCAAAATATTTTAGTATAGGTTTTGCAATATTTGTAATATTAACCATTGTATTCTTTGGAATATATAGCGGTGTATTTGGAAATACAAAATTAGGAATTAATGCTAGTGAAACATTAGCGAATAATTACTTATATTCTATTCAAAAATCATCAATAAATGGCGATTGAAATAAAACTGAAGTTGATCAAATTATTAAATATTGAAAAGAATTAAATATTTCAAATGCAAATATTTTCTTTGAAAAATCAAGTTTAACTAACGACTCATATAATTTATTAATTTCTTCAGCAGACAAGATTGATTCAACTAAATTAGAAGCTTTAAAGACCTTTATTAATACTAAAATTTCAGCCATAGGTAATGAATTTGATTTGAACATACACGAAATATTATTGAATGCAAATGGTGAATTAATCAATTTTGGATTTACAATTCTAATAATTGCGGTTTCATTAATAATTTGTGGAATATATAGCATTATAAGATTTGGTTTAATAGCGTTTTTTGTAATGTGAATAAACGAAATATTAGCAGTTATAAGTTCAATAGTTTGATTAATAATTTGCCATGGACAATTTAACAATGGAATTTTAGGAGCATTGATATTATCTACTGCATTTAGTGTAGTTGATTCTATCTCTAATTCTCAAACAATCAAGGAAGAATTTGGCAATAATTTAAATACAAAAAATTACATATTTGAAATTGACCAAATAAACAATATATTTAAAAAATATGTAATAGAATCTTTGAATAAAAACATCTTCAATATATTCTTTGCAATTATTTTTGTGGCATCTACATATACGTTGATGACAGGCTTTAATGCAACAACAATATTAGTAACTTCAATGTTTATTATTTCAAATTCATTTATCAATTTATTTATATTGCCAAACATTTGAAGATTGATGTATATCAAAAGATATTCAATCAAGCAAAAGAGAATTGAAACTAAATATTGAGAAACAGAAAAGATTAGCGAACAAACATTTGTTGGTATTAATGATTTTAATATCTAA
>GENE94-16584
ATGAAGAAAACAAAAATTTTAAACAATAAATTTAGATGAGTTATTAGCATTTTTTTAATTTTAATTTTATTGATTGTGACAATTTTAGGATCGATTTTTTATTTGTTTCCGCAACTTAAAAAACAATCCAATTCAAATGTTACATCTGCTAAAATTGGGTTAAAAATAGAAAGGGAAAATCAAAAAGAAAACTCGTATAAAAAATCATATGGATTATCAGATCAAGAAATTTTGAATTTGACTAAGAATTACATAGGAAACCAAAACGGGGTTTTAAGTACTTCATATGATATTAATTTAGTATCTAAAAATTTGATTTCTGCTACTAGTTATCAAGATAAAACAGATAAGGATGTTAATAATTTAATATCCAATTTTGTTAATAAGCCTTATTTAACAGTAACTGATGGTGGCGGTAATCCATTATTTTATAAAGGTGAATATGTTTCTAGGTTTTATCCAAATCCTGATGTTCCTAGAACTCTTAAAGATTTTTTGAAAAATGGACCTCAAAACTACAATATTAGCGTAGAAAAAAATCCAGCAACAACCTACAACAAATTTGGTGCAAGACAAAAAATTCAAGTTAAATTGGATGAATATGGATGGGATAGTTTTGTGCAAATGATAAACGAGTACATGCTTGCAACAAATTTATCTTTACAACGTAATAGAAAAGCCTCGCGTGAAGAAATTATAAATAACCCAGGCAATAAAATTTACTTTTGAATGAATTTGGCAGAATTCATTCGCAGAGCAAAAACCGAGTTTCCAGATGAATGAAAGGCAGCGGGAGAAAATCCTATAAACTTTGCTTATGTTGGAAATTCTGCTTTGCCTGAAATAAAAAAGGACAAAAAAGGGAATATCATTGATATTAAATATCCTGTTTTAAAATCAAAAGAAATTAATGCAAGAAAATATTTGATATCAGCAGTCAACCCCGCAACATCTAGAATACTTTCAACTGAAAAAAATGAATCATCATTTTATTTAGCGAACGAAAATTTAGAAGGTTTAAGTGATGAATATATTGCTGCTGCAATTAACTATTCATATGCCCCATTTAAATTAACTAAAACCTACAACTATTTTTTAACCGGTAGTTCAACAAATCAAAATAGATATTTAGCAGTTTTAGCAATTCTATTTTCGTTATTTGCAGTATTTTTGATTGCTAAATATCGTTTATATGGAATTATATCTTCAATATGCTTGGCATTTATGATATTTGTGTTCTTATCAATTATTACTTCATTTAACATATATATAACAGGAGCCGTGGCATTTACTTTCTTAGTTTCTACATTCTTAACATTTTTAATGATTTGACAAATATTAAGACGTTTAGATAAAGAAGTAAATTCTGGTTCTAATGGAATAAAAGCAACGAATAAATCATTAAGATTTGGAATAATATCGACACTTGATATTGCCTTTGCATTAATTGTAGTTTCAATATTTACTATCTTTATAAAAACTTCATATTTAAATGCGATGGGCATAATGCTATTTATTGGGCTGGTTTCTGGATTAATTATTGGAGTATTGGTTAATGCGTTAATAATGTGAAATTTAATAAAAACGGAAACGTTTGATAAAAGAACAAATTGAATTGTTTGAAATAGCAAAAGAGCAAATTCTTTGATAGCAAAAATTGATTTAATCTCAAAATCAAAATATTTTAGTATAGGTTTTGCAATATTTGTAATATTAACCATTGTATTCTTTGGAATATATAGCGGTGTATTTGGAAATACAAAATTAGGAATTAATGCTAGTGAAACATTAGCGAATAATTACTTATATTCTATTCAAAAATCATCAATAAATGGCGATTGAAATAAAACTGAAGTTGATCAAATTATTAAATATTGAAAAGAATTAAATATTTCAAATGCAAATATTTTCTTTGAAAAATCAAGTTTAACTAACGACTCATATAATTTATTAATTTCTTCAGCAGACAAGATTGATTCAACTAAATTAGAAGCTTTAAAGACCTTTATTAATACTAAAATTTCAGCCATAGGTAATGAATTTGATTTGAACATACACGAAATATTATTGAATGCAAATGGTGAATTAATCAATTTTGGATTTACAATTCTAATAATTGCGGTTTCATTAATAATTTGTGGAATATATAGCATTATAAGATTTGGTTTAATAGCGTTTTTTGTAATGTGAATAAACGAAATATTAGCAGTTATAAGTTCAATAGTTTGATTAATAATTTGCCATGGACAATTTAACAATGGAATTTTAGGAGCATTGATATTATCTACTGCATTTAGTGTAGTTGATTCTATCTCTAATTCTCAAACAATCAAGGAAGAATTTGGCAATAATTTAAATACAAAAAATTACATATTTGAAATTGACCAAATAAACAATATATTTAAAAAATATGTAATAGAATCTTTGAATAAAAACATCTTCAATATATTCTTTGCAATTATTTTTGTGGCATCTACATATACGTTGATGACAGGCTTTAATGCAACAACAATATTAGTAACTTCAATGTTTATTATTTCAAATTCATTTATCAATTTATTTATATTGCCAAACATTTGAAGATTGATGTATATCAAAAGATATTCAATCAAGCAAAAGAGAATTGAAACTAAATATTGAGAAACAGAAAAGATTAGCGAACAAACATTTGTTGGTATTAATGATTTTAATATCTAA
>GENE94-16580
ATGAAGAAAACAAAAATTTTAAACAATAAATTTAGATGAGTTATTAGCATTTTTTTAATTTTAATTTTATTGATTGTGACAATTTTAGGATCAATTTTTTATTTGTTTCCGCAACTTAAAAAACAATCCAATTCAAATGTTACATCTGCTAAAATTGGGTTAAAAATAGAAAGGGAAAATCAAAAAGAAAACTCGTATAAAAAATCATATGGATTATCAGATCAAGAAATTTTGAATTTGACTAAGAATTACATAGGAAACCAAAACGGGGTTTTAAGTACTTCATATGATATTAATTTGGTATCTAAAAATTTGATTTCTGCTACTAGTTATCAAGATAAAACAGATAAGGATGTTAATAATTTAATATCCAATTTTGTTAATAAGCCTTATTTAACAGTAACTGATGGTGGTGGTAATCCATTATTTTATAAAGGTGAATATGTTTCTAGGTTTTATCCAAATCCTGATGTTCCTAGAACTCTTAAAGATTTTTTGAAAAATGGACCTCAAAACTACAATATTAGCGTAGAAAAAAATCCAGCAACAACCTACAACAAATTTGGTGCAAGACAAAAAATTCAAGTTAAATTGGATGAATATGGATGGGATAGTTTTGTGCAAATGATAAACGAGTACACGTTTGCAACAAATTTATCTTTACAACGTAATAGAAAAGCCTCGCGTGAAGAAATTATAAATAACCCAGGCAATAAAATTTACTTTTGAATGAATTTGGCAGAATTCATTCGCAGAGCAAAAACCGAGTTTCCAGATGAATGAAAGGCAGCGGGAGAAAATCCTATAAACTTTGCTTATGTTGGAAATTCTGCTTTGCCTGAAATAAAAAAGGACAAAAAAGGGAATATCATTGATATTAAATATCCTGTTTTAAAATCAAAAGAAATTAATGCAAGAAAATATTTGATATCAGCAGTCAACCCCGCAACATCTAGAATACTTTCAACTGAAAAAAATGAATCGTCATTTTATTTAGCGAACGAAAATTTAGAGGGTTTAAGTGATGAATATATTGCTGCTGCAATTAACTATTCATATGCCCCATTTAAATTAACTAAAACCTACAACTATTTTTTAACCGGTAGTTCAACAAATCAAAATAGATATTTAGCAGTTTTAGCAATTCTATTTTCGTTATTTGCAGTATTTTTGATTGCTAAATATCGTTTATACGGAATTATATCTTCAATATGCTTGGCATTTATGATATTTGTGTTCTTATCAATTATTACTTCATTTAGCATATATATAACAGGAGCCGTGGCATTTACTTTCTTAGTTTCTACATTCTTAACATTTTTAATGATTTGACAAATATTAAGACGTTTAGATAAAGAAGTAAATTCGGGTTCTAACGGAATAAAAGCAACGAATAAATCATTAAGATTCGGAATAATATCGACACTTGATATTGCCTTTGCATTAATTGTGGTTTCAATATTTACTATCTTTATAAAAACTTCATATTTAAATGCGATGGGCATAATGCTATTTATTGGACTGGTTTCTGGATTAATTATTGGAGTATTGGTTAATGCGTTAATAATGTGAAATTTAATAAAAACGGAAACGTTTGATAAAAGAACAAATTGAATTGTTTGAAATAGTAAAAGAACAAATTCTTTGATAGCAAAAATTGATTTAATCTCAAAATCAAAATATTTTAGTATAGGTTTTGCAATATTTGTAATATTAACCATTGTATTCTTCGGAATATATAGCGGTGTATTTGGAAATACAAAATTAGGAATTAATGCTAGTGAAACATTAGCGAATAATTACTTATATTCTATTCAAAAATCATCAATAAATGGTGATTGAAATAAAACTGAAGTTGATAAAATTGTTCAATATTGAAAAGAATTAAATATTTCAAATGCAAATATTTTCTTTGAAAAATCAAGTTTAACTAACGACTCATATAATTTATTAATTTCTTCAGCAAACAAGATTGATTCAACTAAATTAGAAGCTTTAAAGACATTTATTAATACTAAAATTTCAGCTATAGGTAATGAATTTGATTTGAACATACACGAAATATTATTAAATGCAAATGGTGAATTAATCAATTTTGGATTTACTATTTTAATAATTGTGGTTTCATTAATAATTTGTGGAATATATAGCATTATAAGATTTGGTTTAATAGCGTTTTTTGTAATGTGAATAAACGAAATATTAGCAGTTATAAGTTCAATAGTTTGATTAATAATTTGCCATGGACAATTTAACAATGGAATTTTAGGAGCATTGATATTATCTACTGCATTTAGTGTAGTTGATTCTATCTCTAATTCTCAAACAATTAAGGAAGAATTTGGCAATAATTTAAATACAAAAAATTACATATTTGAAATTGGCCAAATAAACAATATATTTAAAAAATATGTAATAGAATCTTTGAATAAAAACATCTTCAATATATTCTTTGCAATTATTTTTGTGGCATCTACATATACGTTGATGACAGGCTTTAATGCAACAACAATATTAGTAACTTCAATGTTTATTATTTCAAATTCATTTATCAATTTATTTATATTACCAAACATTTGAAGATTGATGTATATCAAAAGATATTCAATCAAGCAAAAGAGAATTGAAACTAAATATTGAGAAACAGAAAAGATTAGCGAACAAACATTTGTTGGTATTAATGATTTTAATATCTAA
>GENE94-16585
ATGAAGAAAACAAAAATTTTAAACAATAAATTTAGATGAGTTATTAGCATTTTTTTAATTTTAATTTTATTGATTGTGACAATTTTAGGATCAATTTTTTATTTGTTTCCGCAACTTAAAAAACAATCCAATTCAAATGTTACATCTGCTAAAATTGGGTTAAAAATAGAAAGGGAAAATCAAAAAGAAGACTCGTATAAAAAATCATATGGATTATCAGATCAAGAAATTTTGAATTTGACTAAGAATTACATAGGAAACCAAAACGGGGTTTTAAGTACTTCATATGATATTAATTTGGTATCTAAAAATTTGATTTCTGCTACTAGTTATCAAGATAAAACAGATAAGGATGTTAATAATTTAATATCCAATTTTGTTAATAAGCCTTATTTAACAGTAACTGATGGTGGCGGTAATCCATTATTTTATAAAGGTGAATATGTTTCTAGGTTTTATCCAAATCCTGATGTTCCTAGAACTCTTAAAGATTTTTTGAAAAATGGACCTCAAAACTACAATATTAGCGTAGAAAAAAATCCAGCAACAACCTACAACAAATTTGGTGCAAGACAAAAAATTCAAGTTAAATTGGATGAATATGGATGGGATAGTTTTGTGCAAATGATAAACGAGTACACGTTTGCAACAAATTTATCTTTACAACGTAATAGAAAAGCCTCGCGTGAAGAAATTATAAATAACCCAGGCAATAAAATTTACTTTTGAATGAATTTGGCAGAATTCATTCGCAGAGCAAAAACCGAGTTTCCAGATGAATGAAAGGCAGCGGGAGAAAATCCTATAAACTTTGCTTATGTTGGAAATTCTGCTTTGCCTGAAATAAAAAAGGACAAAAAAGGGAATATCATTGATATTAAATATCCTGTTTTAAAATCAAAAGAAATTAATGCAAGAAAATATTTGATATCAGCAGTCAACCCTGCAACATCTAGAATACTTTCAACTGAAAAAAATGAATCATCATTTTATTTAGCGAACGAAAATTTAGAGGGTTTAAGTGATGAATATATTGCTGCTACAATTAACTATTCATACGCCCCATTTAAATTAACTAAAACCTACAACTATTTTTTAACCGGTAGTTCAACAAATCAAAATAGATATTTAGCAGTTTTAGCAATTCTATTTTCGTTATTTGCAGTATTTTTGATTGCTAAATATCGTTTATACGGAATTATATCCTCAATATGCTTGGCATTTATGATATTTGTGTTCTTATCAATTATTACTTCATTTAACATATATATAACAGGAGCCGTGGCATTTACTTTCTTAGTTTCTACATTCTTAACATTTTTAATGATTTGACAAATATTAAGACGTTTAGATAAAGAAGTAAATTCTGGTTCTAATGGAATAAAAGCAACGAATAAATCATTAAGATTCGGAATAATATCAACACTTGATATTGCCTTTGCATTAATTGTAGTTTCAATATTTACTATCTTTATAAAAACTTCATATTTAAATGCGATGGGCATAATGCTATTTATTGGACTAGTTTCTGGATTAATTATTGGAGTATTGGTTAATGCGTTAATAATGTGAAATTTAATAAAAACGGAAACGTTTGATAAAAGAACAAATTGAATTGTTTGAAATAGTAAAAGAGCAAATTCTTTGATAGCAAAAATTGATTTAATCTCAAAATCAAAATATTTTAGTATAGGTTTTGCAATATTTGTAATATTAACCATTGTATTCTTTGGAATATATAGCGGTGTATTTGGAAATACAAAATTAGGAATTAATGCTAGTGAAACATTAGCGAATAATTACTTATATTCTATTCAAAAATCATCAATAAATGGCGATTGAAATAAAACTGAAGTTGAACAAATTATTAAATATTGAAAAGAATTAAATATTTCAAATGCAAATATTTTCTTTGAAAAATCAAGTTTAACTAACGACTCATATAATTTATTAATTTCTTCAGCAGACAAGATTGATTCAACTAAATTAGAAGCCTTAAAGACCTTTATTAATACTAAAATTTCAGCTATAGGTAATGAATTTGATTTGAACATACACGAAATATTATTAAATGCAAATGGTGAATTAATCAATTTTGGATTTACTATTTTAATAATTGTGGTTTCATTAATAATTTGTGGAATATATAGCATTATAAGATTTGGTTTAATAGCGTTTTTTGTAATGTGAATAAACGAAATATTAGCAGTTATAAGTTCAATAGTTTGATTAATAATTTGCCATGGACAATTTAACAATGGAATTTTAGGAGCATTGATATTATCTACTGCATTTAGTGTAGTTGATTCTATCTCTAATTCTCAAACAATTAAGGAAGAATTTGGCAATAATTTAAATACAAAAAATTACATATTTGAAATTGGCCAAATAAACAATATATTTAAAAAATATGTAATAGAATCTTTGAATAAAAACATCTTCAATATATTCTTTGCAATTATTTTTGTGGCATCTACATATACGTTGATGACAGGCTTTAATGCAACAACAATATTAGTAACTTCAATGTTTATTATTTCAAATTCATTTATCAATTTATTTATATTACCAAACATTTGAAGATTGATGTATATCAAAAGATATTCAATCAAGCAAAAGAGAATTGAAACTAAATATTGAGAAACAGAAAAGATTAGCGAACAAACATTTGTTGGTATTAATGATTTTAATATCTAA
>GENE94-16581
ATGAAGAAAACAAAAATTTTAAACAATAAATTTAGATGAGTTATTAGCATTTTTTTAATTTTAATTTTATTGATTGTGACAATTTTAGGATCGATTTTTTATTTGTTTCCGCAACTTAAAAAACAATCCAATTCAAATGTTACATCTGCTAAAATTGGGTTAAAAATAGAAAGGGAAAATCAAAAAGAAAACTCGTATAAAAAATCATATGGATTATCAGATCAAGAAATTTTGAATTTGACTAAGAATTACATAGGAAACCAAAACGGGGTTTTAAGTACTTCATATGATATTAATTTGGTATCTAAAAATTTGATTTCTGCTACTAGTTATCAAGATAAAACAGATAAGGATGTTAATAATTTAATATCCAATTTTGTTAATAAGCCTTATTTAACAGTAACTGATGGTGGCGGTAATCCATTATTTTATAAAGGTGAATATGTTTCTAGGTTTTATCCAAATCCTGATGTTCCTAGAACTCTTAAAGATTTTTTGAAAAATGGACCTCAAAACTACAATATTAGTGTAGAAAAAAATCCAGCAACAACCTACAACAAATTTGGTGCAAGACAAAAAATTCAAGTTAAATTGGATGAATATGGATGGGATAGTTTTGTGCAAATGATAAACGAGTACATGCTTGCAACAAATTTATCTTTACAACGTAATAGAAAAGCCTCGCGTGAAGAAATTATAAATAACCCAGGCAATAAAATTTACTTTTGAATGAATTTGGCGGAATTCGTTCATAGAGCAAAAACTGAGTTTCCAGATGAATGAAAAGCAGCGGGCGAAAATCCTATAAATTTTGCTTATGTTGGAAATTCTGCTTTACCAGAAATAAAAAAGGACAAAAAAGGGAATATCATTGATATTAAATATCCTGTTTTAAAATCAAAAGAAATTAACGCAAGAAAATATTTGATATCAGCAGTCAACCCCGCAACATCTAGAATACTTTCAACTGAAAAAAATGAATCATCATTTTATTTGGCAAACGAAAATCTTGAAGGTTTAAGTGATGAATATATTGCTGCCGCAATTAACTATTCATATGCCCCATTTAAATTAACTAAAACTTACAATTATTTTTTGACTGGTAGTTCAACAAATCAAAATAGATATTTAGCAGTTTTAGCAATTTTATTTTCATTGTTTGCAGTATTTTTGATCGCAAAATATCGTTTATATGGAATTATATCTTCAATATGCTTGGCATTTATGATATTTGTGTTCTTATCAATTATTACTTCATTTAACATATATATAACAGGAGCTGTGGCATTTACTTTCTTAGTTTCTACATTCTTAACATTTTTAATGATTTGACAAATATTAAGACGTTTAGATAAAGAAGTAAATTCGGGTTCTAACGGAATAAAAGCAACGAATAAATCATTAAGATTTGGAATAATATCGACACTTGATATTGCCTTTGCATTAATTGTAGTTTCAATATTTACTATCTTTATAAAAACTTCATATTTAAATGCAATGGGCATAATGCTATTTATTGGATTGGTTTCCGGATTGATTATTGGAGTATTGGTCAATGCGTTAATAATGTGGAATTTAATAAAAACAGAAACGTTTGATAAAAGAACAAATTGAATTGTTTGAAATAGCAAAAGAGCAAATTCTTTGATAGCAAAGATTGATTTAATCTCAAAATCAAAATATTTTAGTATAGGTTTTGCAATATTTGTAATATTAACCATTGTATTCTATGGAATATATAGCGGTGTATTTGGAAGTACAAAATTAGGAATTAATGCTAGTGAAACATTAGCAAATAATTACTTATATTCTATTCAAAAATCATCAATAAATGGTGATTGAAATAAAACTGAAGTTGATAATATTATTAAATATTGAAAAGAATTAAATATTTCAAATGCAAATATTTTCTTTGAAAAATCAAGTTTAACTAACGACTCATATAATTTATTAATTTCTTCAGCGGACAAGATTGATTCAACTAAATTAGAAGCTTTAAAGACATTTATTAATACTAAAATTTCGGCCATAGGTAATGAATTTGATTTGAACATACACGAAATATTATTAAATGCAAATGGTGAATTAATCAATTTTGGATTTACTATTTTAATAATTGTGGTTTCATTAATAATTTGTGGAATATATAGCATTATAAGATTTGGTTTGATAGCATTTTTCATGATGTGAATAAACGAAATATTAGCAGTTATAAGTTCAATAGTTTGATTAATAATTTGCCATGGACAATTTAACAACGGAATTTTAGGAGCATTGATATTATCTACTGCATTTAGTGTAGTTGATTCTATCTCTAATTCTCAAACAATCAAGGAAGAATTTGGCAATAATTTAAATACAAAAAATTACATATTTGAAATTGACCAAATAAACAATATATTTAAAAAATATGTAATAGAATCTTTGAATAAAAACATCTTCAATATATTCTTTGCAATTATTTTTGTGGCATCTACATATACGTTGATGACAGGCTTTAATGCAACAACAATATTAGTAACTTCAATGTTTATTATTTCAAATTCATTTATCAATTTATTTATATTACCAAACATTTGAAGATTGATGTATATCAAAAGATATTCAATTAAACAAAAGAGAATTGAAACTAAATATTGAGAAACAGAAAAGATTAGCGAACAAACATTTGTTGGTATTAATGATTTTAATATCTAA
>GENE94-16579
ATGAAGAAAACAAAAATTTTAAACAATAAATTTAGATGAGTTATTAGCATTTTTTTAATTTTAATTTTATTGATTGTGACAATTTTAGGATCGATTTTTTATTTGTTTCCGCAACTTAAAAAACAATCCAATTCAAATGTTACATCTGCTAAAATTGGGTTAAAAATAGAAAGGGAAAATCAAAAAGAAAACTCGTATAAAAAATCATATGGATTATCAGATCAAGAAATTTTGAATTTGACTAAGAATTACATAGGAAACCAAAACGGGGTTTTAAGTACTTCATATGATATTAATTTGGTATCTAAAAATTTGATTTCTGCTACTAGTTATCAAGATAAAACAGATAAGGATGTTAATAATTTAATATCCAATTTTGTTAATAAGCCTTATTTAACAGTAACTGATGGTGGCGGTAATCCATTATTTTATAAAGGTGAATATGTTTCTAGGTTTTATCCAAATCCTGATGTTCCTAGAACTCTTAAAGATTTTTTGAAAAATGGACCTCAAAACTACAATATTAGCGTAGAAAAAAATCCAGCAACAACCTACAACAAATTTGGTGCAAGACAAAAAATTCAAGTTAAATTGGATGAATATGGATGGGATAGTTTTGTGCAAATGATAAACGAGTACATGCTTGCAACAAATTTATCTTTACAACGTAATAGAAAAGCCTCGCGTGAAGAAATTATAAATAACCCAGGCAATAAAATTTACTTTTGAATGAATTTGGCGGAATTCATTCGCAGAGCAAAAACCGAGTTTCCAGATGAATGAAAGGCAGCAGGAGAAAATCCTATAAACTTTGCTTATGTTGGAAATTCTGCTTTGCCTGAAATAAAAAAGGACAAAAAAGGGAATATCATTGATATTAAATATCCTGTTTTAAAATCAAAAGAAATTAATGCAAGAAAATATTTGATATCAGCAGTCAACCCCGCAACATCTAGAATACTTTCAACCGAAAAAAATGAATCATCATTTTATTTAGCGAACGAAAATTTAGAGGGTTTAAGTGATGAATATATTGCCGCTGCAATTAACTATTCATACGCCCCATTTAAATTAACTAAAACCTACAACTATTTTTTAACCGGTAGTTCAACAAATCAAAATAGATATTTAGCAGTTTTAGCAATTCTATTTTCGTTGTTTGCAGTATTTTTGATCGTAAAATATCGTTTATATGGAATCGTATCTTCAATATGCTTGGCATTTATGATATTTGTGTTCTTATCAATTATTACTTCATTTAACATATATATAACAGGAGCCGTGGCATTTACTTTCTTAGTTTCTACATTCTTAACATTTTTAATGATTTGACAAATATTAAGACGTTTAGATAAAGAAGTAAATTCGGGTTCTAACGGAATAAAAGCAACGAATAAATCATTAAGATTCGGAATAATATCGACACTCGATATTGCCTTTGCATTAATTGTAGTTTCAATATTTACTATCTTTATAAAAACTTCATATTTAAACGCGATGGGCATAATGCTATTTATTGGACTAGTTTCTGGATTAATTATTGGAGTATTGGTTAATGCGTTAATAATGTGAAATTTAATAAAAACGGAAACGTTTGATAAAAGAACAAATTGAATTGTTTGAAATAGTAAAAGAGCAAATTCTTTGATAGCAAAAATTGATTTAATCTCAAAATCAAAATATTTTAGTATAGGTTTTGCAATATTTGTAATATTAACCATTGTATTCTTTGGAATATATAGCGGTGTATTTGGAAATACAAAATTAGGAATTAATGCTAGTGAAACATTAGCGAATAATTACTTATATTCTATTCAAAAATCATCAATAAATGGCGATTGAAATAAAACTGAAGTTGATCAAATTATTAAATATTGAAAAGAATTAAATATTTCAAATGCAAATATTTTCTTTGAAAAATCAAGTTTAACTAACAACTCATATAATTTATTAATTTCTTCAGCAGACAAGATTGATTCAACTAAATTAGAAGCTTTAAAGACCTTTATTAATACTAAAATTTCAGCTATAGGTAATGAATTTGATTTGAACATACACGAAATATTATTAAATGCAAATGGTGAATTAATCAATTTTGGATTTACAATTCTAATAATTGCGGTTTCATTAATAATTTGTGGAATATATAGCATTATAAGATTTGGTTTAATAGCGTTTTTTGTAATGTGAATAAACGAAATATTAGCAGTTATAAGTTCAATAGTTTGATTAATAATTTGCTATGGACAATTTAACAATGGAATTTTAGGAGCATTGATATTATCTACTGCATTTAGTGTAGTTGATTCTATCTCTAATTCTCAAACAATCAAGGAAGAATTTGGCAATAATTTAAATACAAAAAATTACATATTTGAAATTGGCCAAATAAACAATATATTTAAAAAATATGTAATAGAATCTTTGAATAAAAACATCTTCAATATATTCTTTGCAATTATTTTTGTGGCATCTACATATACGTTGATGACAGGCTTTAATGCAACAACAATATTGGTAACTTCAATGTTTATTATTTCAAGTTCATTTATCAATTTATTTATATTACCAAACATTTGAAGATTGATGTATATCAAAAGATATTCAATCAAGCAAAAGAGAATTGAAACTAAATATTGAGAAACAGAAAAGATTAGCGAACAAACATTTGTTGGTATTAATGATTTTAATATCTAA
>GENE94-16582
ATGAAGAAAACAAAAATTTTAAACAATAAATTTAGATGAGTTATTAGCATTTTTTTAATTTTAATTTTATTGATTGTGACAATTTTAGGATCGGTTTTTTATTTGTTTCCGCAACTTAAAAAACAATCCAATTCAAATGTTACATCTGCTAAAATTGGGTTAAAAATAGAAAGGGAAAATCAAAAAGAAGACTCGTATAAAAAATCATATGGATTATCAGATCAAGAAATTTTGAATTTGACTAAGAATTACATAGGAAACCAAAACGGGGTTTTAAGTACTTCATATGATATTAATTTAGTATCTAAAAATTTGATTTCTGCTACTAGTTATCAAGATAAAACAGATAAGGATGTTAATAATTTAATATCCAATTTTGTTAATAAGCCTTATTTAACAGTAACTGATGGTGGCGGTAATCCATTATTTTATAAAGGCGAATATGTTTCTAGGTTTTATCCAAATCCTGATGTTCCTAGAACTCTTAAAGATTTTTTGAAAAATGGACCTCAAAACTACAATATTAGCGTAGAAAAAAATCCAGCAACAACCTACAACAAATTTGGTGCAAGACAAAAAATTCAAGTTAAATTGGATGAATACGGATGGGATAGTTTTGTGCAAATGATAAACGAGTACATACTTGCAACAAATTTATCTTTACAACGTAATAGAAAAGCCTCGCGTGAAGAAATTATAAATAACCCAGGCAATAAAATTTACTTTTGAATGAATTTGGCAGAATTCATTCGCAGAGCAAAAACCGAGTTTCCAGATGAATGAAAGGCAGCGGGAGAAAATCCTATAAACTTTGCTTATGTTGGAAATTCTGCTTTGCCTGAAATAAAAAAGGACAAAAAAGGGAATATCATTGATATTAAATATCCTGTTTTAAAATCAAAAGAAATTAATGCAAGAAAATATTTGATATCAGCAGTCAACCCTGCAACATCTAGAATACTTTCAACTGAAAAAAATGAATCGTCATTTTATTTAGCGAACGAAAATTTAGAGGGTTTAAGTGATGAATATATTGCTGCTGCAATTAACTATTCATATGCCCCATTTAAATTAACTAAAACCTACAACTATTTTTTAACCGGTAGTTCAACAAATCAAAATAGATATTTAGCAGTTTTAGCAATTCTATTTTCGTTATTTGCAGTATTTTTGATTGCTAAATATCGTTTATATGGAATTATATCTTCAATATGCTTGGCATTTATGATATTTGTGTTCTTATCAATTATTACTTCATTTAACATATATATAACAGGAGCCGTGGCATTTACTTTCTTAGTTTCTACATTCTTAACATTTTTAATGATTTGACAAATATTAAGACGTTTAGATAAAGAAGTAAATTCGGGTTCTAACGGAATAAAAGCAACGAATAAATCATTAAGATTCGGAATAATATCGACACTTGATATTGCCTTTGCATTAATTGTAGTTTCAATATTTACTATCTTTATAAAAACTTCATATTTAAATGCGATGGGCATAATGCTATTTATTGGACTAGTTTCTGGATTAATTATTGGAGTATTGGTTAATGCGTTAATAATGTGAAATTTAATAAAAACGGAAACGTTTGATAAAAGAACAAATTGAATTGTTTGAAATAGCAAAAGAGCAAATTCTTTGATAGCAAAAATTGATTTAATCTCAAAATCAAAATATTTTAGTATAGGTTTTGCAATATTTGTAATATTAACCATTGTATTCTTTGGAATATATAGCGGTGTATTTGGAAGTACAAAATTAGGAATTAATGCTAGTGAAACATTAGCAAATAATTACTTATATTCTATTCAAAAATCATCAATAAATGGCGATTGAAATAAAACTGAAGTTGATCAAATTATTAAATATTGAAAAGAATTAAATATTTCAAATGCAAATATTTTCTTTGAAAAATCAAGTTTAACTAACGACTCATATAATTTATTAATTTCTTCAGCAGACAAGATTGATTCAACTAAATTAGAAGCTTTAAAGACCTTTATTAATACTAAAATTTCAGCCATAGGTAATGAATTTGATTTGAACATACACGAAATATTATTAAATGCAAATGGTGAATTAATCAATTTTGGATTTACAATTCTAATAATTGCGGTTTCATTAATAATTTGTGGAATATATAGCATTATAAGATTTGGTTTAATAGCGTTTTTTGTAATGTGAATAAACGAAATATTAGCAGTTATAAGTTCAATAGTTTGATTAATAATTTGCCATGGACAATTTAACAACGGAATTTTAGGAGCATTGATATTATCTACTGCATTTAGTGTAGTTGATTCTATCTCTAATTCTCAAACAATTAAGGAAGAATTTGGCAATAATTTAAATACAAAAAATTACATATTTGAAATTGGCCAAATAAACAATATATTTAAAAAATATGTAATAGAATCTTTGAATAAAAACATCTTCAATATATTCTTTGCAATTATTTTTGTGGCATCTACATATACGTTGATGACAGGCTTTAATGCAACAACAATATTAGTAACTTCAATGTTTATTATTTCAAATTCATTTATCAATTTATTTATATTACCAAACATTTGAAGATTGATGTATATCAAAAGATATTCAATCAAGCAAAAGAGAATTGAAACTAAATATTGAGAAACAGAAAAGATTAGCGAACAAACATTTGTTGGTATTAATGATTTTAATATCTAA
>GENE94-16590
ATGAAGAAAACAAAAATTTTAAACAATAAATTTAGATGAGTTATTAGCATTTTTTTAATTTTAATTTTATTGATTGTGACAATTTTAGGATCAATTTTTTATTTGTTTCCGCAACTTAAAAAACAATCCAATTCAAATGTTACATCTGCTAAAATTGGGTTAAAAATAGAAAGGGAAAATCAAAAAGAAAACTCGTATAAAAAATCATATGGATTATCAGATCAAGAAATTTTGAATTTGACTAAGAATTACATAGGAAACCAAAACGGGGTTTTAAGTACTTCATATGATATTAATTTGGTATCTAAAAATTTGATTTCTGCTACTAGTTATCAAGATAAAACAGATAAGGATGTTAATAATTTAATATCCAATTTTGTTAATAAGCCTTATTTAACAGTAACTGATGGTGGCGGTAATCCATTATTTTATAAAGGTGAATATGTTTCTAGGTTTTATCCAAATCCTGATGTTCCTAGAACTCTTAAAGATTTTTTGAAAAATGGACCTCAAAACTACAATATTAGCGTAGAAAAAAATCCAGCAACAACCTACAACAAATTTGGTGCAAGACAAAAAATTCAAGTTAAATTGGATGAATATGGATGGGATAGTTTTGTGCAAATGATAAACGAGTACACGTTTGCAACAAATTTATCTTTACAACGTAATAGAAAAGCCTCGCGTGAAGAAATTATAAATAACCCAGGCAATAAAATTTACTTTTGAATGAATTTGGCAGAATTCATTCGCAGAGCAAAAACCGAGTTTCCAGATGAATGAAAGGCAGCGGGAGAAAACCCTATAAACTTTGCTTATGTTGGAAATTCTGCTTTGCCTGAAATAAAAAAGGACAAAAAAGGGAATATCATTGATATTAAATATCCTGTTTTAAAATCAAAAGAAATTAATGCAAGAAAATATTTGATATCAGCAGTCAACCCTGCAACATCTAGAATACTTTCAACTGAAAAAAATGAATCGTCATTTTATTTAGCGAACGAAAATTTAGAGGGTTTAAGTGATGAATATATTGCTGCTGCAATTAACTATTCATATGCCCCATTTAAATTAACTAAAACCTACAACTATTTTTTAACCGGTAGTTCAACAAATCAAAATAGATATTTAGCAGTTTTAGCAATTCTATTTTCGTTATTTGCAGTATTTTTGATTGCTAAATATCGTTTATATGGAATTATATCTTCAATATGCTTGGCATTTATGATATTTGTGTTCTTATCAATTATTACTTCATTTAACATATATATAACAGGAGCCGTGGCATTTACTTTCTTAGTTTCTACATTCTTAACATTTTTAATGATTTGACAAATATTAAGACGTTTAGATAAAGAAGTAAATTCGGGTTCTAACGGAATAAAAGCAACGAATAAATCATTAAGATTCGGAATAATATCGACACTTGATATTGCCTTTGCATTAATTGTAGTTTCAATATTTACTATCTTTATAAAAACTTCATATTTAAATGCAATGGGCATAATGCTATTTATTGGATTGGTTTCCGGATTGATTATTGGAGTATTGGTCAATGCGTTAATAATGTGAAATTTAATAAAAACGGAAACGTTTGATAAAAGAACAAATTGAATTGTTTGAAATAGTAAAAGAGCAAATTCTTTGATAGCAAAAATTGATTTAATCTCAAAATCAAAATATTTTAGTATAGGTTTTGCAATATTTGTAATATTAACCATTGTATTCTTTGGAATATATAGCGGTGTATTTGGAAATACAAAATTAGGAATTAATGCTAGTGAAACATTAGCGAATAATTACTTATATTCTATTCAAAAATCATCAATAAATGGTGATTGAAATAAAACTGAAGTTGATAAAATTGTTCAATATTGAAAAGAATTAAATATTTCAAATGCAAATATTTTCTTTGAAAAATCAAGTTTAACTAACGACTCATATAATTTATTAATTTCTTCAGCAAACAAGATTGATTCAACTAAATTAGAAGCTTTAAAGACATTTATTAATACTAAAATTTCAGCTATAGGTAATGAATTTGATTTGAACATACACGAAATATTATTAAATGCAAATGGTGAATTAATCAATTTTGGATTTACTATTTTAATAATTGTGGTTTCATTAATAATTTGTGGAATATATAGCATTATAAGATTTGGTTTAATAGCGTTTTTTGTAATGTGAATAAACGAAATATTAGCAGTTATAAGTTCAATAGTTTGATTAATAATTTGCCATGGACAATTTAACAATGGAATTTTAGGAGCATTGATATTATCTACTGCATTTAGTGTAGTTGATTCTATCTCTAATTCTCAAACAATTAAGGAAGAATTTGGCAATAATTTAAATACAAAAAATTACATATTTGAAATTGACCAAATAAACAATATATTTAAAAAATATGTAATAGAATCTTTGAATAAAAACATCTTCAATATATTCTTTGCAATTATTTTTGTGGCATCTACATATACGTTGATGACAGGCTTTAATGCAACAACAATATTAGTAACTTCAATGTTTATTATTTCAAATTCATTTATCAATTTATTTATATTACCAAACATTTGAAGATTGATGTATATAAAGAGATATTCAATCAAGCAAAAGAGAATTGAAACTAAATATTGAGAAACAGAAAAGATTAGCGAACAAACATTTGTTGGTATTAATGATTTTAATATCTAA
>GENE94-16587
ATGAAGAAAACAAAAATTTTAAACAATAAATTTAGATGAGTTATTAGCATTTTTTTAATTTTAATTTTATTGATTGTGACAATTTTAGGATCGATTTTTTATTTGTTTCCGCAACTTAAAAAACAATCCAATTCAAATGTTACATCTGCTAAAATTGGATTAAAAATAGAAAGGGAAAATCAAAAAGAAAACTCGTATAAAAAATCATATGGATTATCAGATCAAGAAATTTTGAATTTGACTAAGAATTACATAGGAAACCAAAACGGGGTTTTAAGTACTTCATATGATATTAATTTGGTATCTAAAAATTTGATTTCTGCTACTAGTTATCAAGATAAAACAGATAAGGATGTTAATAATTTAATATCCAATTTTGTTAATAAGCCTTATTTAACAGTAACTGATGGTGGCGGTAATCCATTATTTTATAAAGGTGAATATGTTTCTAGGTTTTATCCAAATCCTGATGTTCCTAGAACTCTTAAAGATTTTTTAAAAAACGGACCTCAAAACTACAATATTAGTGTAGAAAAAAATCCAGCAACAACCTACAACAAATTTGGTGCAAGACAAAAAATTCAAGTTAAATTGGATGAATATGGATGGGATAGTTTTGTGCAAATGATAAACGAGTACAGGCTTGCAACAAGTTGATCTTTACAACGTAATAGAAAGGCTTCACGTGAAGAAATTATAAATAACCCAGGCAATAAAATTTACTTTTGAATGAATTTGGCGGAATTCGTTCATAGAGCAAAAACTGAGTTTCCAGATGAATGAAAGGCAGCGGGCGAAAATCCTATAAATTTTGCTTATGTTGGAAATTCTGCTTTACCAGAAATAAAAAAGGACAAAAAAGGGAATATTATTGATATTAAATATCCTGTTTTAAAATCAAAAGAAATTAATGCAAGAAAATATTTGATATCAGCAGTTAACCCTGCAACATCTAGAATACTTTCAACTGAAAAAAATGAATCATCATTTTATTTGGCAAACGAAAATCTTGAAGGTTTAAGTGATGAATATATTGCTGCTGCAATTAACTATTCATATGCCCCATTTAAATTAACTAAAACTTACAATTATTTTTTAACTGGTAGTTCAACAAATCAAAATAGATATTTAGCAGTTTTAGCAATTTTATTTTCATTGTTTGCAGTATTTTTGATCGCAAAATATCGTTTATATGGAATCGTATCATCAATATGCTTGGCATTTATGATATTTGTGTTTTTATCAATTATTACTTCATTTAATATATATATAACGGGAGCGGTAGCATTTACTTTCTTAATTTCTACATTCTTAACATTTTTAATGATTTGGCAAATATTAAGACGTCTAGATAAAGAAGTAAATTCAGGTTCTAACGGAATAAAAGCAACAAATAAATCATTAAGGTTTGGAATAATATCGACACTCGATATTGCCTTTGCATTAATTGTAGTTTCAATATTTACTATCTTTATAAAAACTTCATATTTAAACGCGATGGGCATAATGCTATTTATTGGACTAGTTTCTGGATTAATTATTGGAGTATTGGTTAATGCGTTAATAATGTGAAATTTAATAAAAACGGAAACGTTTGATAAAAGAACAAATTGAATTGTTTGAAATAGTAAAAGAGCAAATTCTTTGATAGCAAAAATTGATTTAATCTCAAAATCAAAATATTTTAGTATAGGTTTTGCAATATTTGTAATATTAACCATTGTATTCTATGGAATATATAGCGGTGTATTTGGAAGTACAAAATTAGGAATTAATGCTAGTGAAACATTAGCAAATAATTACTTATATTCTATTCAAAAATCATCAATAAATGGTGATTGAAATAAAACTGAAGTTGATCAAATTATTAAATATTGAAAAGAATTAAATATTTCAAATGCAAATATTTTCTTTGAAAAATCAAGTTTAACTAACGACTCATATAATTTATTAATTTCTTCAGCGGACAAGATTGATTCAACTAAATTAGAAGCTTTAAAGACATTTATTAATACTAAAATTTCAGCTATAGGTAATGAATTTGATTTGAACATACACGAAATATCATTAAATGCAAATGGTGAATTAATCAATTTTGGATTTACTATTTTAATAATTGTGGTTTCATTAATAATTTGTGGAATATATAGCATTATAAGATTTGGTTTAATAGCGTTTTTTGTAATGTGAATAAACGAAATATTAGCAGTTATAAGTTCAATAGTTTGATTAATAATTTGCCATGGACAATTTAACAATGGAATTTTAGGAGCATTGATATTATCTACTGCATTTAGTGTAGTTGATTCTATCTCTAATTCTCAAACAATTAAGGAAGAATTTGGCAATAATTTAAATACAAAAAATTACATATTTGAAATTGACCAAATAAACAATATATTTAAAAAATATGTAATAGAATCTTTGAATAAAAACATCTTCAATATATTCTTTGCAATTATTTTTGTGGCATCTACATATACGTTGATGACAGGATTCAATGCAACAACAATATTAGTAACTTCAATGTTTATCATTTCAAATTCATTTATCAATTTATTTATATCTCCAAACATTTGAAGATTGATGTATATAAAGAGATATTCAATTAAGCAAAACAGAATTGAAACTAAATATTGAGAAACAGAAAAGATTAGCGAACAAACATTTGTTGGTATTAATGATTTTAATATTTAA
>GENE94-16589
ATGAAGAAAACAAAAATTTTAAACAATAAATTTAGATGAGTTATTAGCATTTTTTTAATTTTAATTTTATTGATTGTGACAATTTTAGGATCGATTTTTTATTTGTTTCCGCAACTTAAAAAACAATCCAATTCAAATGTTACATCTGCTAAAATTGGGTTAAAAATAGAAAGGGAAAATCAAAAAGAAAACTCGTATAAAAAATCATATGGATTATCAGATCAAGAAATTTTGAATTTGACTAAGAATTACATAGGAAACCAAAACGGAGTTTTAAGTACTTCATATGATATTAATTTGGTATCTAAAAATTTGATTTCTGCTACTAGTTATCAAGATAAAACAGATAAGGATGTTAATAATTTAATATCCAATTTTGTTAATAAGCCTTATTTAACAGTAACTGATGGTGGCGGTAATCCATTATTTTATAAAGGTGAATATGTTTCTAGGTTTTATCCAAATCCTGATGTTCCTAGAACTCTTAAAGATTTTTTAAAAAATGGACCTCAAAACTACAATATTAGTGTAGAAAAAAATCCAGCAACAACCTACAACAAATTTGGTGCAAGACAAAAAATTCAAGTTAAATTGGATGAATATGGATGGGATAGTTTTGTGCAAATGATAAACGAGTACAGGCTTGCAACAAGTTGATCTTTACAACGTAATAGAAAGGCTTCACGTGAAGAAATTATAAATAACCCAGGCAATAAAATTTACTTTTGAATGAATTTGGCGGAATTCGTTCATAGAGCAAAAACTGAGTTTCCAGATGAATGAAAAGCAGCGGGCGAAAATCCTATAAATTTTGCTTATGTTGGAAATTCTGCTTTACCAGAAATAAAAAAGGACAAAAAAGGGAATATCATTGATATTAAATATCCTGTTTTAAAATCAAAAGAAATTAATGCAAGAAAATATTTGATATCAGCAGTTAACCCTGCAACATCTAGAATACTTTCAACTGAAAAAAATGAATCATCATTTTATTTGGCAAACGAAAATCTTGAAGGTTTAAGTGATGAATATATTGCTGCTGCAATTAACTATTCATATGCCCCATTTAAATTAACTAAAACTTACAATTATTTTTTGACTGGTAGTTCAACAAATCAAAATAGATATTTAGCAGTTTTAGCAATTTTATTTTCATTGTTTGCAGTATTTTTGATTGCAAAATATCGTTTATATGGAATCGTATCATCAATATGCTTGGCATTTATGATATTTGTGTTTTTATCAATTATTACTTCATTTAATATATATATAACGGGAGCGGTAGCATTTACTTTCTTAGTTTCTACATTCTTAACATTTTTAATGATTTGACAAATATTAAGACGTTTAGATAAAGAAGTAAATTCGGGTTCTAACGGAATAAAAGCAACAAATAAATCATTAAGGTTTGGAATAATATCAACACTTGATATTGCCTTTGCATTAATTGTGGTTTCAATATTTACTATTTTTATAAAAACTTCATATTTAAATGCGATGGGCATAATGCTATTTATTGGATTGGTTTCTGGATTGATTATTGGAGTATTGGTCAATGCGTTAATAATGTGAAATTTAATAAAAACAGAAACGTTTGATAAAAGAACAAATTGAATTGTTTGAAATAGCAAAAGAGCAAATTCTTTGATAGCAAAGATTGATTTAATCTCAAAATCAAAATATTTTAGTATAGGTTTTGCAATATTTGTAATATTAACCATTGTATTCTATGGAATATATAGCGGTGTATTTGGAAGTACAAAATTAGGAATTAATGCTAGTGAAACATTAGCAAATAATTACTTATATTCTATTCAAAAATCATCAATAAATGGTGATTGAAATAAAACTGAAGTTGATCAAATTATTAAATATTGAAAAGAATTAAATATTTCAAATGCAAATATTTTCTTTGAAAAATCAAGTTTAACTAACGACTCATATAATTTATTAATTTCTTCAGCGGACAAGATTGATTCAACTAAATTAGAAGCTTTAAAGACATTTATTAATACTAAAATTTCAGCTATAGGTAATGAATTTGATTTGAACATACACGAAATATCATTAAATGCAAATGGTGAATTAATCAATTTTGGATTTACTATTTTAATAATTGTGGTTTCATTAATAATTTGTGGAATATATAGCATTATAAGATTTGGTTTAATAGCGTTTTTTGTAATGTGAATAAACGAAATATTAGCAGTTATAAGTTCAATAGTTTGATTAATAATTTGCCATGGACAATTTAACAATGGAATTTTAGGAGCATTGATATTATCTACTGCATTTAGTGTAGTTGATTCTATCTCTAATTCTCAAACAATTAAGGAAGAATTTGGCAATAATTTAAATACAAAAAATTACATATTTGAAAATGACCAAATAAACAACATATTTAAAAAATATGTAAAGGAATCTTTGAATAAAAACATCTTCAATATATTCTTTGCAATTATTTTTGTGGCTTCTACATATACATTGATGACGGGCTTTAATGCAACAACAATATTAGTAACTTCAATGTTTATTATTTCAAATTCATTTATCAATTTATTTATATTACCAAACATTTGAAGATTGATGTATATAAAGAGATATTCAATTAAGCAAAAGAGAATTGAAACTAAATATTGAGAAACAGAAAAGATTAGCGAACAAACATTTGTTGGTATTAATGATTTTAATATCTAA
