# Supplementary material for: Genomic determination of minimum multi-locus sequence typing schemas to represent the genomic phylogeny of Mycoplasma hominis
Source: BMC Genomics. 2016 Nov 23;17:964. doi: 10.1186/s12864-016-3284-z (PMC5120421; doi:10.1186/s12864-016-3284-z)
Supplement: Additional file 2: — FASTA sequence and sequence type (ST) table for the 7-loci MLST schema. (ZIP 10 kb) [file 12864_2016_3284_MOESM2_ESM.zip › pcr-st-mapping.csv]

ST	GENE20	GENE58	GENE94	GENE236	GENE265	GENE428	GENE519
1	1	1	1	1	1	1	1
2	2	2	1	1	1	1	2
3	3	3	2	1	1	1	2
4	4	4	1	1	2	1	2
5	5	5	3	2	3	2	2
6	6	6	1	1	4	3	3
7	7	7	4	3	3	4	4
8	8	7	5	4	5	5	2
9	9	6	6	5	6	6	5
10	10	8	7	6	7	7	5
11	11	3	8	7	2	8	6
12	12	3	3	8	8	9	3
13	13	9	9	9	2	10	7
14	14	6	10	4	9	11	8
