# Supplementary material for: Genomic determination of minimum multi-locus sequence typing schemas to represent the genomic phylogeny of Mycoplasma hominis
Source: BMC Genomics. 2016 Nov 23;17:964. doi: 10.1186/s12864-016-3284-z (PMC5120421; doi:10.1186/s12864-016-3284-z)
Supplement: Additional file 2: — FASTA sequence and sequence type (ST) table for the 7-loci MLST schema. (ZIP 10 kb) [file 12864_2016_3284_MOESM2_ESM.zip › st-full-gene-mappings.csv]

sample	ST	GENE20	GENE58	GENE94	GENE236	GENE265	GENE428	GENE519
ATCC27545	1	20	58	94	236	266	430	521
MH15	2	17193	20431	16588	236	266	20737	17845
MH12	3	17189	20437	16586	236	266	20728	17845
MH11	3	17189	20437	16586	236	266	20728	17845
MH18	4	17196	20433	16584	16717	20382	430	17839
MH20	5	1086	20428	16580	16714	20376	20732	17845
MH17	6	17192	20440	16584	16717	20373	20734	17846
MH28	7	17199	20439	16585	16719	1740	1764	17842
MH23	8	17194	20439	16581	16716	20381	20729	17843
MH26	9	17198	20435	16579	16718	20380	20725	17837
MH27	10	17197	20438	16582	16711	20374	20726	17847
MH43	11	17200	20430	16590	16715	20378	20730	17848
MH21	12	17195	20429	16580	16712	20377	20736	17840
MH2	13	17191	20429	16580	16712	20377	20736	17840
MH25	14	17187	20432	16587	16709	20379	20733	17844
MH9	15	17188	20436	16589	16710	20375	20735	17849
MH10	15	17188	20436	16589	16710	20375	20735	17849
