# Supplementary material for: Genomic determination of minimum multi-locus sequence typing schemas to represent the genomic phylogeny of Mycoplasma hominis
Source: BMC Genomics. 2016 Nov 23;17:964. doi: 10.1186/s12864-016-3284-z (PMC5120421; doi:10.1186/s12864-016-3284-z)
Supplement: Additional file 2: — FASTA sequence and sequence type (ST) table for the 7-loci MLST schema. (ZIP 10 kb) [file 12864_2016_3284_MOESM2_ESM.zip › st-mapping-old.csv]

ST	GENE20	GENE58	GENE94	GENE236	GENE265	GENE428	GENE519
1	1	1	1	1	1	1	1
2	2	2	2	1	1	2	2
3	3	3	3	1	1	3	2
3	3	3	3	1	1	3	2
4	4	4	4	2	2	1	3
5	5	5	5	3	3	4	2
6	6	6	4	2	4	5	4
7	7	7	6	4	5	6	5
8	8	7	7	5	6	7	6
9	9	8	8	6	7	8	7
10	10	9	9	7	8	9	8
11	11	10	10	8	9	10	9
12	12	11	5	9	10	11	10
13	13	11	5	9	10	11	10
14	14	12	11	10	11	12	11
15	15	13	12	11	12	13	12
15	15	13	12	11	12	13	12
